# Supplementary material for: GPCRs Direct Germline Development and Somatic Gonad Function in Planarians
Source: PLoS Biol. 2016 May 10;14(5):e1002457. doi: 10.1371/journal.pbio.1002457 (PMC4862687; doi:10.1371/journal.pbio.1002457)
Supplement: S1 Data — (ZIP) [file pbio.1002457.s001.zip]

Archive with 1 entries (1 files):
- S6_Data uc_Smed_v3.fa
