# Supplementary material for: GPCRs Direct Germline Development and Somatic Gonad Function in Planarians
Source: PLoS Biol. 2016 May 10;14(5):e1002457. doi: 10.1371/journal.pbio.1002457 (PMC4862687; doi:10.1371/journal.pbio.1002457)
Supplement: S2 Data — (FA) [file pbio.1002457.s002.fa]

>GCR001
TTTCTTTACTAAATGCGATGCAATTTGCTGAAATTTCATTGGATAATTTGATGGAATTTG
CATTTGAATTGAAATTTTCATTGCGGAGAATAATTATCAGAGCTCTACGGCGAGTGAAAC
ACGTTTTCTACTGATGAATTCCAATGGTGACACCAATTCGTCTCTCATAGGCCCAGGCAT
GGGCACCTACTTCGTTGGGGTTCTGTTTGGGATTCTCGTTTTGACAACAATATCTGGAAA
CATTCTCGTCATTGTGTCGGTGATAATGGAACGCAATCTAAGGACAATTACTAATTTTTT
TATTGTCTCGCTGGCTTGTGCCGATTTGTTGATGGGATGCGTGGTGATGCCGTTTTCTGC
GTATTCCGAACTCAGTGCCGGCTATTGGATATTCGGGTATCATTGGTGTGATCTTTGGCA
TGCGTTTGATGTTTTGAGTTCGACCGCAAGTATTCTCAATTTATGCATGATTGCAATCGA
GAGATTTTGGGCGACGGAAAACCCCATAACTTACGGATCAAGGATGAGTCACAAAAGATG
TATTGTCATGATTGCCATAGTTTGGATGTGTTCGTCTTTGATTTCTTTTCCAGCTATTCT
ATGGTGGCATGTAATGGAGTCACAGAAAAATCTTACGAAAATCCTATTAGTTGACCGAAC
AACCTTGTGTGAGTTTCCCGATGATAAGGCTTATTTAATAATATCTTCAACTATATCCTT
TTACATTCCTCTAATTATTATGATAGTTGTTTACATTAGAATATACCGAACGGCGACAAC
AGTCATGAAAACTCTTACGACTGGAACGAAAATTGTTTACAAAAACAGTCAAAGCGGAGA
GGTATTACGTCTTGGTATTCACCGTGGAGGAGTTTACAATAGCAATAATAAAAGCAACAA
TTCATCAGATAATAATGTTTACCACCAAAAGAGTAAAGTCAACGGAAACATTAAATCTGA
AAAGTCATTTTTATGTTTCAAATATTCTGTCAAACTCAGACCTAAAGATGTTTCTTTGAC
TGGTCTCAAAGTGTCTTTCGAAAGAAAATATAGTCCAATTCATTTGGTTTCGAGCTCATA
TCCATCCTCGTTTTCGTCGCCAACATTTCAAAGTTGTGCAAGCGAAAGTTCTGCCAGTAA
TTCTAACTCACTGAAGCATACTTTGAAAAAGAAACGCTACAAAAGATCTGTGTCGATTTC
TTTGGGTAAGAAATTTAAAAAGTTTGCTAGAGAACAGAAAGCCGCCAAAACTCTTGGCAT
TGTCATGGGGATTTTTATTATTTGCTGGTTGCCATTTTTTGTTTGTAACATTCTTTCTGC
TGTTTACAATGAAGCGTTTGGTCAGAGCAAAGGTGTAGTTATGATTGTAGTTACGTGGTT
GGGTTATATCAATTCAGCCGTCAATCCGATGATATATGCTCATTCTATGAGGGATTTTAG
ACGGGCTTTCATACACATTCTTTGTGGTTTATGTCCCCTTCGTTCTCAAATTTTCCGATT
AACTCGGGCGGATGTAAATCGAAACGTAATAACACCTTCATCCTCGGTTCGGGTTCGCAG
CCATCATCTAGGAAATATGAAATAGTTGAACAATTCGTAAGTAATTGTGATAAGTAGCAT
AATTAGGGGTAAAAAGCTTCTTGTATCAAAAAGACTTAATATGAATATTTTGTCTATAGA
ACAGAACTGCAAAGAATTATTTCTATAGAATTTCAGATTATTATTAATTTATTGAATTTT
TTATGTACATGATGCACAAAATATATGTTTCATATTGTTTTCTAAAAAAAAAA
>GCR002
ATGGAAGATTTCCCAATTTCATTGATGACCGATGAATTGAAGGATGTGCCGCTTGCAGTT
TTGCTCATACTTATTATCCTTGCTATTCTGCTTGGGAATTGCATGGTGATTTTGGCGGTC
TGCTATGAACGGAAATTAAGAATAGCTTGCAACCTTTATCTTATTAGTTTGTCCATTTCG
GACCTCCTTATTGGCGGTCTTGTCGTTCCTTTGTCGTCAATTTACGAAATCAAAAAGGTC
TGGATTCTAGGATCAATAGGATGCAGGTTATGGCTAGCAACGGACTTTTTGTGCTGCACT
GCCTCCATTTTTAACCTATGTGCCATCAGTATGGATCGATGGAGAGCAATTTCAAGGCCG
ATGAGTTATCCTCAGTTTTCTACCAGTCGGAGAGCAATTATTATCATTCTAACGCTCTGG
AGTATTTCCTTTGTAATTAGTATGCCGATTCTGTTCGGATGGGGACAATCAAAACAGTCC
CCAGAGCATTGTGCTTTGGACAATGACCCAATCTTCACTATTTATTCATCCAGTTTATCT
TTTTTTCTCCCTTTAGCTGTGATGATTTTCTTTTACAGTCGTATTTATCAGATTGCTACG
AAGCACAAAACCGAAATCAAAAGGGGCTCAAGTGTGATATGGAGTTACGACTCGGATAGT
GATAGAAAAGGAACTGAAGTAATTGCAAAAATTGAGAACATGAAGACTTCTAGATGGAGA
AGTTGTAATACGTCTTTGACTTCATTGGAAAACTCTCCTTCTTTGTATAGAGCTCCATTC
CTACATTTTCAGAACAAAACCAAAGCACTGAATCCGATGAGCCCAGCTGTGAATAAGAAA
ACAATTGCTTATCAATTAAAACGTCTTGGGCATCATACAAAAGCGGCGAAAACATTGGGC
ATCATTATTGGGGCTTTTGTTTTTTGTTGGGGGCCATTTTTTGTCATGTTCTTTTTGTCC
GGAGTTTGTCCTGACAAGTGCAATATATCCAATGTTCTTAGTAAAATATCATTTTGGATT
GGGTACTGCAACAGCATGCTGAACCCCATAATTTATCCCTGTCTCAACAGGGATTTTAGA
AAAGCATTTTGCAACATCATCAATCGTTTTTATTGTAGGAAGAATGATCTCAATTATTGG
TATAAGGATAATTTTAGCCGTGAACAAAGAAACCGAATGATTAGAGGGAAATATTTCCCT
TCAGATCTTTGTAATACTTCAACTGAATCTAGTCAGGATATTGGGAGCAGGACCCATTCG
ATTTCGAGTAGGTCTCTAATTTCCACTCGTTCATCTTTTTATAGAGGCTCCAGGAGGTCT
CGATTTTCGGGTACAAACAGAAAGGAATCGACTACGTTTGACAACGAAGATATTCTCAAC
ACTTTAGATAGCAGAAGTAATCAGAGTCGCCTACTTTCCTTTAAGTCTGTATCCAGCCGG
ACAACGTCATCATCACTGCATTCGACTGACACTTCCATGTGTATTTCAGACGACTCTCGA
ATCGAATCCGATCCGGTAGGTAAATTGGCCGAAATGAAAATGAGCAAAAAGATCAGAAAA
AGTATTCCAGATTTGTTGGAACGAATCGAAATCAAATTACTCCACAAATACAAAAATGAA
GAACCAAAAAGGTGCCGTCGATTTTCCTTCTCAACTCCATCAACCTCAGCAAAATATACA
ACTTCTGAAAAACGTAGATCGAGTGTCCTTGGAAATGAGGAATTTAAGTCTCAATTGAAT
TCAAAGAGAAATGCAAAAGACCAAAACGAAAAGACAAATATAATTTTGGATGAGAGGAGT
ATTTATACAATTGAAGAAAACTCGAGGAGAGAAAGTGGGTCTTCCCAGGGAAGTAAGAGT
ATAAATAGTAAGTCATCATCCATAGGTACTAGTCCATATATTCGTCAGAGAAGTCTCTCT
TTAGCAGTACCAAGCAAAGTTCAATATTTTCCTGGCCCTCTAAGTCCAAGGTCGAGTTTT
AAAAATGATACGGAAAGCAATAATATCGAAGAAGAGAAGAATTTTGTCCATAATTCATTC
AAGGACACTCCTGATTTTTCAACCAGGAGTGAACCCGTCTTAATGGTGGACAGTTCAACG
CAGACTGAAACTATTATTGATAGCACCAATTTTATTTGCCAGGATTTTGAAAGAGCTGCT
TGGTTCTATATTTATTAA
>GCR003
ATGGATCAGAATTGCACAGTGAGAAATTCAACGTCCAATCTTTCAGCGAAATGGATAATG
AAAATCTCTCCTGGAATGACATTTGTGGCCATTTTATTATCTTGCTGTTCGTTGTTGACG
ATTCTCGGCAACAGTTTGGTGATAATTGCCGTTTTGAAGGAGCGATGTCTGAGGTCGGTG
ACAAATTATTTCATTGTCTCCTTAGCAGCTGCGGATTTGGTTATGGGTTTGATCGTGATG
CCATTCGCTGTCTCAGAAGAGATTCTTCAAGGGGTTTGGATTTATGGGTCTGTCTGGTGT
GACTTTTGGCATGCCACTGATGTTTGGAGTTCAACTTGTAGTATATTAAATCTATGTGCA
ATAGCTGTTGAACGGTACTATGCAACTCACAATCCGATTTTACACGCGGCGCGAATAAGT
CGCCAACGAAGTGGTTTTACAATTGCTGGAATCTGGCTGTTCTCTGCCATTATATCATTT
CCTGCTATTTTATGGTGGCAAGCCAGAATGGATTATCCTCGTAACAAAAACGAATGCCCC
TTTACCAATGATAGTTCGTACTTATTATTATCTTCAATTTTATCATTTTATATGCCTCTG
GTTATTATGGTTTTTGTATATTATAAAATATATAAAATTGCTACAGACACCCTTCGGTCA
TTGAAATCTGGTTTTAGAGTAATAAAAGATAAATCTGAACATGGTGATACTAAAATCATT
CTTAACGTTCATCGAGGCGTAAATATAGACTCTCACTCCTCTCGGAGTCCATCTATCGTT
ACTCCGTTTGAAATTGACTCCAAAAAGGTAAATTATTCTCCATGTGTAAACACCACTAAA
TTCTTTTGTGACGACGGCAAACCGATTGATCGGTCAAGCTTCCAGCAAAGTTTAAATAAC
TATTCCAGTCATTTAAGTCCAAGATTTCATCAAACAAGTCCATCGGTTTCAAAACTAAAA
TCAGAGAATATTTATATGGGTAGAGGAGATTCTCGGTATTCTTTGTGCTTAGAACCAAAT
TTTGGTAACTCCTCGCCACATAGTAGAAGTAGTATAGCAAGTCCAGTAAAAGTCTTAACC
AACAAACTGTGTAACATAATATCAGGAAAAAGAGCAAAGAATTTCTTACGAGATCAAAGA
GCAGCCAAAACTCTAGGAATTGTCATGGGGATCTTTGTTTTATGTTGGTTACCGTTTTTT
GTGTGCAACATTCTCGTAGCGATCGACGGAGAGATATTGAAACCAAACACGAAAACATCT
AAAATCGTCATTACTGTCGTTACATGGTTGGGCTATGTCAATTCGAGCATCAATCCGATT
ATCTATGCCCATTCAATGAGAGATTTTAGAATGGCGTTTGTAAAAATCCTCACCTGTTTA
GACTTAAAGTCCTGGTTGTGTAGGACCTCAGAATTCGAAAACTCAAGAAAGTTGTCCGGA
TTCAACAGTGATTTTTATAAATCAAAATCCATCCTTGGCATCAACATGAAATCAGCCTCT
TCGAATGAATTGCATTTTAAAGACGAAATGACACAATCTGTAGAAAAATAANNNNNNNNN
NNNAATGAATTGCATTTTAAAGACGAAATGACACAATCTGTAGAAAAATAAAAAAGATTT
TATTATTAACTTCCAATCTACTGAAAGTGATTCTTGAATGACATTTGATGTACTTGGACA
GATATTTCACTTTATTATCAGATTCTCTTGATTTACAAATATATTGTGGAGTCAGCCTAT
TATACTGCTAGCATCGTTGCGATTTCAAAAAAGCACCCAAT
>GCR004
ATGTTGACTTTTTTTGAACCATTTAATGCTTCAATTTCATCAAATAAACTCGGCATTTCT
TCCCAAATCATAGCTAAATGCATCAAGACCTTGCTTTTGTCTACAATAATTGCCATCGCA
ATATTTGGAAATGGTCTCGTAATAGTCAGTGTACTTCGGTTTCATAAATTACGACGAATT
ATTACCAATCGGTTTGTTGTGTCGCTTGCGCTGGCTGACTTATTGGTTTCTTGTTGCGTA
ATGACTTTCAGCGCAAGCATGGTTGCGTCGGATGGACTGTGGCTGTTCGGACCGTTTCTC
TGTGATCTATTTAACGCCAATGATGTTTTATTTTCCACCGCCTCAATTGCTCATTTGGCC
AGCATAAGTATGGATAGGTACATTTCCATTAAAATGCCATTTCAATACAATCAAATTATG
ACAAGTCGAAAATCTATCTTAATGCTCATCGGTTGTTGGATTTACGCTCTTGTCGTCTCG
TACATTCCGATTTTCACCGGACTTTATTCATCGGCTGAAAACTTTCAGTGGCAAAAATCC
AATCCGACCAAGTGTGAATTCCGCGTCAATCCGTTTTTTGGAATTGGCTCGTCAATAATT
TCGTTTTGGATTCCTTGCATAGTGATGACAATAGTTTACGGGTTGATTTACAAAGATGCA
AGAAAACAGGAAAATCAAATATTTCAAATGCAAAAACGGACTTTTAGTCACGGACACCGA
TCCAGTGTGAAATGTGATCATAACTCGATAAATCTCAACGACAAAAAGAAAACCCTCTAC
AAAGAAGAACGAATTATGCTGCAGAAAGAACACAAGGCAGCAAAAACTCTTGGTATCATT
ATGGGTGTCTTTATAGTTTGTTGGTTGCCATTTTTTCTGTGGATGACCATAAAAAATGCT
TGCTTGCGATGTCCAGAGCTCCATCCAATTTTGGTGGACACTTTGTTTTGGATCGGTTAT
TTCAACTCTACACTCAATCCAGCTATTTATGCATTTTATCAACAGGATTTTCGACGGGCT
TTCAAAATCCAATTGAAAAGTTGTTGCTGCATTTTCCAAAGAGCTGTTTGCTGTTTAAAA
TCTAACCGAAATTCATTAACAAATTCCTATGAATATTACACTACTAACAGTGCATTCAGT
AGACGCAAACCAAACACCAATTAA
>GCR005
ATGGAAGCCGATTATTTGTTGAAGTCGAAAGATTTTTTGGCTAGAAAATATGTCGGTTTT
CCATCTGTTGAATCGGTTTTCATACTTTTCGTTTTGATTTTGATCGACTTGAGTATCCTT
ATCGGCAACATTCTTGTTATTATAGCCGCCTCGACGTCGGTAAAACTTCGGCGATATAAA
ACGAATATTTTTATTATTAATCTCGCTGTCAGTGACTTGTTGTTGGGAATTATTGTTTTG
CCTCTCTCTATTGGTAATCAAGTGTTAAATCGGCGATGGTTTTTCGGAAACGCTCTTTGT
AAGATTTGGCTAGCGTCGGACGTCCTGTTATGTACGGCAAGTATTTTAAATTTAACCGTG
ATATCATTCGACCGCTATATCGCAATCCGAAACCCAATTCGATATCTTTCATGGATGACA
AATAAGAACTGCCAAATCCTTTTAACATCTGTGTGGATATTTGCGTTTATTATATCGTTT
CCGAATATTTTGACTCTTGTCTATCAAAACACAATTATAAACATAAAAATATCGGATGTG
AACCCAACAAGAAATATGTCATTTAGTAACTTGTCAATCCACGCCATATGCAGCATAACG
GATTCTTCTCCTGGTTATATTATTTATTCTGCCTTCGGTTCGTATTATATCCCATTAATT
GTCATGGTTTATTTTTATGCAAGTATTTTTGCAACTGCCCATAAAACGATTTGTGGTATT
GCAAAAGGTCGTTTAAAGAATCGAGATGGCAAAACGATTATCATGAGAGTTCATTGCGGC
GGTTTCCGAACGGATAGTAGCAGTAAATCTCAGTGTTTGGAAAGTTCCGATGAAACAGGA
AAATTGATTCAGTCAACTCCTAGGCATCGAATCAGTAATTGCCCTTTCAAGTTTTGCTGT
CAAAACAAAATCCCTTTCACGACACCAAAATTTTCCTTCAACAAATCTAACAGCCATAAC
CCGAACCTTGACGACTGTAAATCCATTGAATCTATCAATTTCAGCCAAAGAGACACGGGA
ATTGAATCCGATTATGAATTATTGAAATCAAATGTTGACTCCATTAATTTAACCAAAACA
AAACGAAGCTTGACGCAAACGAGTGAAATAAAGATTATACCGGTGCCATTGAGTAGAATG
CAAAGAGAGGCTAAAGCAGCGAGGATGTTGGGCATTATTTGTGGAGCTTTCATTTTATGT
TGGCTTCCATTCTTTATCGTTTACGTTACAGGGGCATTTTATAAAAACATTCCAGATAGT
TGGTTCGACGGGGTTTTTTGGTTGGGTTATTGTAATTCTCTGTTAAATCCTTGGATATAC
GCATTGTTCTCTAAAGATTTCAGGTTAGCTTATCGGCGATTCCTGTGCAGAAAGCGATTT
TAA
>GCR006
ATGGTGTTGTTTTACGAATATGAAAACGTTACAGAATCTCAGATCGCTCGATTCTCTCCG
AGATTGTCGTGGATTCAGTTTTATATAACCGCCTTATTCTTGGGGGCTATAATTCTTTGG
ACTATTATTGGCAATGTTTTTGTTGTAGCGGCAATTGTCCTAGAGCGAACTTTAAAGAAT
GTGTCCAATTATCTAATATTAAGCCTTGCGGTTGCAGATCTAATGGTAGCTATCCTAGTA
ATGCCAATCAGTGCGATTAAAGAAGTTTCAAGTACTTGGTGGTTAGGCATTGAATTATGT
GATCTGTGGACGTGTTTTGATGTACTAAGCTGTACAGCTTCAATACTCCATTTAGTTGTA
ATAGCAATTGACCGCTATTGGGCGGTAACGGACATCAACTACCTCCATAGAAGAACTTCC
AGCAGAATCATTTTGATGATTATCGGCGTGTGGCTTATTTCGGTCATAATCTCGGTTCCT
TCAAGATTCCATACTCATAGAAATAATGCAGAATGGCTGAGAGTCATTGTAAATGGCAGC
TGCATCATCAATGAATCTGTCAGTTATACAGTATTTTCCAATTTAGGCGCTTTCTATTTA
CCCATGGCATTTATGTCTGTAATTTATTTGAGGATTTATATTTTTGCTAGATCTCGAATT
AGATATAAAAGAAAAAAGATGAAGCAGAATCATTGCCTTTCTAACACCGATCATAAATCG
TGTACTGATCAAACGAAACCAACAGAAAATACTGGACAATGTCCTTGTAATAAACGAAAA
ATTGATGAAATCAGTTATATTCTCAACTGTGAACACTGTAAACTTGAATCTTTAGTTATT
CAAAATCAAAATCGCAAAGAATGGTTCGACAAACACATGAGCCTTCTTGAATTCGCTGAT
GAAGGTGAAAACGATTCTTTGTCAATTCAGAGCAACTTTTATGCTACAACATTTGCCAAT
GTAAAATTCGAGAACGTTGATCATGTGGCCAACGTCAACTGCGTCGGCGAGAATGATCGA
AACAAAGCTGAAACGATGTCCAACCATTCACAGAAAAAAATAAATCAGACAACAAATTGG
TCACCGAAATTAATATTTTATAATTACAAAGCCAAGCTTTTGAATTTTAAAAATGATTTA
TCATTTAAAGGTTCTAACAAATCATCTGAGTTGCAATTCAACGACGACCGAAGCCAATCT
TCGTTGAGTTTCAAGGACAACAAATTCAATGCCATGAATTCTGCGTCTATTAGAAACAAG
GTCGAACAAAAAAGAGAAAGAAAAGCCGCTAGAACGTTGGCCATTATTACAGGATGTTTC
ATTATTTGCTGGCTTCCATTCGGAATTAATAACGTAGCGCACGCGTTTTGTAATACGGAA
CCGTGTGGAAGTGCTTTATTCGATAGTCTCTGTTTATGGCTAGGCTATGTGAACTCAGGC
CTTAATCCAGTGATTTACACTGTCTTCTCTCCAGATTTTCGAACTGCTTTCAGGAAGATT
TTATTGGGACATTATCACACAAGGAGGTGTTTAAAATGCTAA
>GCR007
ATGATTAACAGTACTTTTAATCCGAGTCTCGAAAATTGGGAAATAGTTTTGGGCAGTATT
TCTGCAATACTGATCATTTTCATCACCATCGTTGGAAACATTTTGGTAATTCTATCAGTT
ATATATCATAGACCATTACGAAAAGTTCAAAATTTTTTAATCATCTCTCTCGCCGCTGCT
GATCTCTCCGTAGCCAGTTTAGTTATGCCATTCGCTCTTATTAATTATATCTTAGGACGT
TGGATATTTGGATCTGTTTTGTGTGATTTTTGGTTGACTTCCGATGTATTCTGTTGCACT
GCGTCGATATTGAATTTATGTGCCATTGCACTTGACCGATATTGGGCGATCAATTATCCA
TTAGATTATGTAAATAAGCGAACAATTCGCACAATATTATCAGTCATTTGTGGCGCTTAT
ATTTTGAGTGGCTTGATTTCAATTCCACCGTTGTTGGGTTGGAAAGAAGAGATGAAAAAT
CTTTACGTTTGTAGTCTCAGTGATAACAGAATTTACGTATTATTCTCAGCGTTTGGTTCA
TTCATTATTCCCACTGTTGTTATCTTTTTCGTTTATATTCGAATCTATTTCGCCATTAGA
AAAAGATTGAGAGATAAAATAAAATTTATAAATCAAAATGACAGGTTACTGATGAAAAAG
GAAACAGTGAAAAATAAAAGAAAGGATAGCAAGGAGAATAGTTCATTAGAAAATGAAACT
TGTAAAATTACGCCGACATGTTCTAATAAAGTCAACAATGAAAACACTAATTTTTCCAGT
GTCAATAACAGTGACAAATTGAATCAATTTTGGAATGAAAGACAAAAAATATCTTTGTCC
AAAGAAAGAAAATCCGCTAGAACAATGGGAATAATTATGGGAGTTTTTGTGATATGTTGG
AGTCCGTTTTTCCTCATGTATGTAATAGTACCGTTTTGCAGCGCCAGCGTTTGCCAGAAC
AGAAATCAAAGAGTTGAAGTATTTTTAGTTTGGTTGGGATACGTTCCTAAACTGTATGAA
ATTTTTACAATTCGTCTGTTTAGCAATCAAATAACGGGTGAGATAGTAACATATCAATTA
CGATTCCACAGGATTTACTAA
>GCR008
ATGAATACGATTTGTTGTTTTGGAAATGAAACTGTCAGTGTAATCAGCATAGCCTCAATT
AAAATGTTCCTGTCATTCGGAACAATCTTCGGAAATAGTTTGGTCATTATAGCAGTAGCC
AGTAATTCCAATTTGAGAACTTGTACAAATTATTTCATCGTGTCGTTGGCTTGCGCAGAT
CTGCTAATGGGGTTGGTCGTTATGCCTTTTGCAATGCTCAATGAGCTTGGACAAGAGGTT
TGGATATTTGGTCAAATCTGGTGTGACATGTGGCACGCGTTTGACGTTCTTAGTACCACT
GCAAGTATATTGAATCTTTGTATGATTGCGATAGAAAGATACAAAGTAACCACAAGTCCT
CTTTTGGCCGGCCGTCACTTAACAAACAAAAACTGTATAATCATGATTTTTCTCGTATGG
TTTTGTTCGGCTTGCATATCCTTTCCAGCGATCATATGGTGGAGACAAAGTTCTGATACA
TATGATTCAGTTTGTTCTTGTAAATTTCCAACTGATCCATTTTATATTTCTATTTCTTCG
ATTGTTTCCTTCTATGCACCTCTTGTTTTAATGTTGGTTCTTTATTGGAAAATATACCGA
ACCGCAAAACGAATGATAATTTGTCTACAGAAAGGCGAACAAGTAATTGAAGACGGAGAC
AAAGCTTTAAACAATCCTCCGGTAAGATTAAGAATTCATAAAGGCGGATTTAGGGCTCTT
CAAAAACCAAATTTGTATCAAAATAGTAAAAATAAATCAAAATGGTTTTCTTGGAAAACG
AAACCAATGGGAATATCTGAACCTTTGAGTTGTGTAGCAGATCTATGCAGTGGTCCCGTA
ACGTCTTCGGCTTCTATAGCATTTAAATTGAGACATTTCACTTTAGGTAAAAAATTAATT
AAATTTAACACCGAACAAAAAGCAGCAAGAACTCTTGGATTTGTAATGGGGACTTTTATC
TTGTGTTGGTTGCCTTTTTTCATTTGCAATATTCTCAATTCACTAGATAATCAGAATAAA
TTATTTCGAACCGGATCCATTGGAGATCATATTCTACCGCTCGTCACATGGTTGGGCTAT
CTCAACTCATGCATGAATCCAATTATCTATGCCCATTCTATGAGACATTTTAGAATGGCA
TTTATACGGCTGCTATGCCCAATATATTATCGTCGAATGATTCAAAGAGAAATTAACAGT
AGTAGTTTTCAAGCCCGTCTATTGTAA
>GCR009
ATGGAAACAACAGTGGCAAACAGATTTCCAAACAATTCTATTAAAAATGGTTCAGATCAA
ATTCCGTGGACTTTCAATGAAAAGGTGATGATAATTATTTCTTATTCAACTTCTATCAGT
TTATCTCTTTTTGGAAATGTCGTCGTGATTATTGTTTTTTGGCTTGGAACATGTCGACCC
AATCGCAATAATGAAGTTCGACAGTTCTTGACAAATCTTGCTGTGTCAGATTTATTAATA
AGCTTATTTTGCGTTCCATTCACCTTTACTTATATATTATTATGGGACTGGCCATTTCCA
TATTTATTCTGTCCAGTTGTTCTTTCTATCCAATTACTAGCCGTAACCGCTTCTTCAATA
ACGAACATGGTGATTGGTTTAGATAGATTTTGGGTCGTCATTTATCCAATGAAATCCCGT
ATTACCAGGAAAAGATCTGGATTGGTAATTGGATGTATTTGGGTGAGCTCAATCCTGTTT
TCTTCGGTTCAATGTTTCGTAAGTCGAGCATCCATTAGAGAAGGTGGATACACCGAATGC
TCAGAAAATTGGAATAATAATAATCTACAAATTTCATATACGATCTCAATACTTTTAATA
ACATATTTTCTACCATTAATCGTTCTCACTGTGACATATACAATTGTTGGGATAAAACTT
TGGAAGCGATCCTTACCAGGAGAAGCTGATGAAATACGGGACGCAAAACATATGAAATCA
AAAGTCAAAGTAATAAAAATGTTATCAATAATTGTCATATGCTTTGGATTGTGTTGGCTT
CCTCTGCATTTATTCTTCGTTGTCACCCATGTGAACCAGTCTCAGGGATACACAAAGAAT
CTCAATATCGCGTATGTCGTTTGCCATTGGATCGCAATGTCGAACAGCTTCGTCAACCCG
GTAGTCTACAGCTTCATGAATGATTCATTTAAATCTGATTTTCGATGGCTTGTCTATCAC
AAATGTTGTGGACTTTGTCAACGACAATCCTGGTCAAGAAAGATCAACTTCAACACAACG
AGTGCTCGAAATAGTGTTTCTAATAACTTTTCTCCAGCACTAACGATCCAAAACAGAAAA
TACAACGACAAATTCCCGTCTCGAGATCACTCATCACCAGAAAGGTCCAAGGAGATTCAA
TTCCTGTTCAACAAAGACAACAACGAATGTGTGAACCATAATTCAATAGACTTACCGAGA
GAGTTCCAAGTTAAATCAAAACCCTTGTCAACAAATATGAACAAAATAAAAATTCTCATT
CTTGATGCCGAAGTTGAGAAGAATCGAATATTTACCAACCAAAACTACCAAATAATTACT
CAACTCTAA
>GCR010
ATGTCAGTTTCAAGTGGATTTCTTAATGGTACAACAACGGCATCAACTATTATTCTCAGT
AAAGTCAATCATACATTGCTTTTCCCATTGCCTGTAACAGCAATCCTCGGATTTCTAGCT
GGAGTTGTCAGTTTGGCAACCGTCGCTGGTAACTTGCTAGTAATTACATCGTTTTTCGTT
GAAAGGGCTTTGAGAAATCCGACGAATTATTTTATTGCATCATTAGCCGTGACGGACCTT
TTGATTGGAATATTTTCGATGAACTTCTATACGATTTATTTGCTTTTGAACTATTGGCCA
TTGGGTGAAATGTTTTGTGATTTATGGTTGTCGTTGGATTATACAGCTTGTTTAACGTCT
CAATATACCGTATTTTTTATAACTGTCGATCGTTTTTGTTCAGTCCACATTCCTGCAAAA
TACAGAAATTGGAGAACTGACAACAAAGTCCTAATCATGGTAGCGGCAACTTGGATAATT
CCTTCTTCGATATTTTTCACTTGCATTCTTGGTTGGCCGTTTTTTACCGGCAAACGAGGC
TGCCCACAAAACGAATGTTGGGCTGGATTTCAAACCGATGTTTTTTTCAACACAATTCTA
ACAATAGGTTATTTCTGGTTGACTTTAATCGTCATGTGTAGCCTTTATGGGGGAATTTAT
CATGTTGCATTGAATCTCCAAAGAAAGTCTGATGCTAAAAGAAGAAAAATGACTAGTCTT
GTTTCAATGGCTGGACAAACAATGTCCAGAATCGGAGTTGGAATGACAAACGATGAGAAC
GAAGATGAAATATTTGACCATCGTAAACCAACAAATAATATGGTTCTTGATGAAATGACA
CCTGGTGAAGACAATCCTAAGAAGTCGAAAGGATTTCATTGGCATGGCAACAAGGTTGAT
CAATCAGGAAGTCATCAGAAATTAAAACAAAAGAAACATTCAGAAAAACAAGATGATCGA
TCTAGTAGCCCTACCTTTCCTTCTGATTCTGATATCGTATCAATTGATAATCTTCAACAA
GGTCCTAAAACAACGGATACTGTTTTATTAACTTGTCAAGACTTAATTATAACAAAGAAG
ATTCAATCTCCTGTTATTTTAGATGATTCTCCAAGTCCATCAGAAACTTCTCCGTTTAAT
TTCTTCCAATATGGTAACATGAGTACGGTTACAACCACATCAAGCTCAAGATTTTATCGT
CAAATGAAGAACAACTACATAGGAGCTGTTTCAGCTTATTCAAATGACTCCGATTATCAA
ACCGCCAGTGGATTTTCTACCGAATACGTTTCAGAATGGCGTCATAATAACTCATATCAT
CACAGTAATAATAGGCACAGTTCTGATCAAGGAATTAATAAATCTAATACAACAGCTACT
GGTCTACAATATATAGATTCAAATAGTCTTCAGAATTCAAGATCCAAATTGATATTGAAC
ATTTCTCCTGCAAACGGATTTTGTCCATCTACCGAAAATAATTCTCCTGTGTGGATCAAA
AGGAAAGTTGACTTACAGGTTTCAGATGATGAAAAAGACACGTCCGTTGAGAACAACAAC
GGTCATGAGCAAGATCCCATGGGAACCGAAAATTTTGTTCAACGTAATTCTACTAAAGCT
GAAGGCGTCAAATCGAGTCACATTCAATTCTGTGAAATTCCTAATCAAACTTTTCAAAGG
CACGATATCAAAACATTGAACAAAACTAAACGACAGTCATCGTATCGAAGACGCATCAAT
TTAAGAGCATTCTTCCTTCGAGTTCGAGATATCATTCAACAGATCATTTATCGAATCACT
CATCGAACGAGAGCAAAACCTTGCCGAGAACCAAAAGAAATTTTCGAGCGTGGTCGAACT
GAAAACCGAGCGAGAAAAGCATTGAGGACAATAACATTAATTCTCGGAGCTTTTGTCATT
TGTTGGACTCCTTTTCACATATTGGTATTGCTGAAAGGATATTATCCAGATCTGGTCAAT
GTTCATTTTTTCAATCTTTCATATTGGCTATGCTATGCTAACAGTCCGATTAATCCTTTT
TGTTATGCTTTGGCCAATGCACAATTCAAGAAAGCATTCTTAAGATTACTTCGGGGTGAC
TTTCATCGGACATGA
>GCR011
ATGTTTGTCTTCATCCATGTTTTAATAATTGCATTATTACTCATTACAGATATTATCATT
TTCTGCGGTAACAGCCTGATTCTGATCGCAGTTCTTACTACCCGGCATTTACAGACGGTG
ACCAACTTCTATGTTGTCTCATTGGCACTTGCTGACCTTTTGGTATCTGGAACGGTTTTA
CCACTGACAATAGCAAAAGAATTGCATGGAAAATGGGTCCTAGGGAAGCATGTCTGCCAG
TTTTGGGTGTCAATGGATATTTTACTTTGTACAGCATCTATTCTTAATTTGTGCTGCATT
TCGATTGATCGATATATGGCGATCACTAAGCCCTTGGTATATGCCACAAAACGATCATAT
AAATTAGCAGGTTGTATGATATTAATCGCTTGGATCTTGTCAGTAATTATATCGGTGCCC
CCGGTAATCGGTTGGTCAGATCATAATTTTACCAACACTACTTGTGAAATCAGTATTCAT
CTTGGATTTAGAATCTATTCATCACTGGGATCGTTTTTTATCCCGTTAATCCTCATGATT
TTTGTTTACTTGAGAATCTTCGCCATAGCCAACTATCGTAAAATTTTACTCAACAGTCAT
CAATCTTCGAGAAACATTAAATCAAATAAAAATTCTTCGAATTCTTTATCATATAAATCC
CTCGATTTCCAAACATCCAATCCCTCGTCTCAACAACGTCGACAAGCGTTAGATTTGGAG
TCCAATCCGAAACACGCTCAAGCTTTGAAATTAAATTCTTATCTTTGCCAGAGGCCCATT
CATAGAAGCTGCGCACTTCAGAATCTAATTTACAAATCTGGAAATCTACAGAATTTCACC
AATCTTTCAACTGGGTGTGCAGTTTTGAGTTCGGGATTAAGTCAAAGCCAAAAAGGCAAA
GAAACCGCAGCATTTTTGCGAGAACATAAAACTGCCAAAGTCATTGCAATGGTAATTGGA
TGCTTTGTAGTGTGCTGGCTGCCATTTTTCACTATTTACGTGCTGGAAAGCTTATGTTCT
CAACGGATTCTCTGTCCATATCCCATCGGATCGTTGTTGGTAAAATCAGTGACTTGGCTA
GGATACATTAACAGCGCTTTGAATCCGTTTCTCTATGCATTTTATAATAAAGAATATGCA
AGGACATTTAAGAAAATTCTCAGCTGTAAAAAGTGTCTCAAATGA
>GCR012
ATGGACTGGAATATAACTGTGCCAATATTTAGTCCTCGGTTTTCATGGCTTCACGTTTGG
ACTTGTGGACCTATTCTTGTTATGCTGATTTTATGGACAATCATAGGAAATGTATTTGTT
GTCGCCGCAATTATACTTGAAAAGAATCTTCAGAGTGTCTCCAACTATCTCATTCTGAGT
CTGGCAGTAGCAGATTTGATGGTGGCGGTACTCGTAATGCCGATCAGCGTCATTAATGAA
ATCTCCAGTAGTTGGTGGATGGGGATGAGTCTCTGTGATATTTGGATTTTCTTTGATGTA
TTATGCTGCACAGCATCCGTTTTGCATCTTGTAGCAATCGCAATAGACAGATACTGGGCC
GTTACGCAAATAAATTTTATTCGAAAAAAATCTGGTGCTCGTAAACAAATTCTAATAATG
ATATTTTGTGTTTGGAGTGTTTCAATTGTCATATCAATTCCATCAAGATTTCACGGTCAC
AGAAATCAGTTTCTAACCTCAGAAGACGGAGTCTGCCGAATGAACACGAATCATACTTAC
ATCATCGTTGCTAATATCGGCGCATTCTTTCTTCCTATGTTAATTATGGTGGCTATCTAT
ATTCGGATTTATGTATTTGCAAAAAGACAAATCAGAAAACGTTCCACCAAGTTTCGACCC
CCTGACATCCACACCCTTTCCAATCTCAACCCCAAATCCACTAGAACTGGAAAGGAAAAT
AAAATAGTTTATTTTTCATCAATTTTATTTCGATGCATTTCAGTGAAAACTAATACAAAA
AACAATCAAGACCAGCTAGTTTTCAAAGATGCAAATCATGACAATAATGTCATTAAAGAT
TCTGAATTGGATAAAGTAAAAGGAGGTAAAGATATAGAACATATTGGAGATTATATTATG
AATCCTAATAATATATCAAAAAGACAAATTTCCTTAATGAGTTTTGGGTCACAACTTTCA
GATATACCTTACGTGGATGAGGATGAAGTCATCAAACATGATTCTTCGTTGTCTAAAAAA
AATTCACCGCAACCTTCAAAGCTTTCTAGCCCTTCGTGTTCTTCTATTGTAACTGCAATT
GAAAAGCAGGCAAATAATAATATAAACAACAATATTGTGACAATTTCCGGGGAATCATCT
ACACAAACCATGATTGCTTCTCAATTTCATCGATACTCATCTGACGACACAAATGAAATA
AGGTCTCCGTCAGTTTCTTGTCGGTCCAGTAACAGCGGAACAGACTTCCAAGTAGATAGT
GAATCAGTATTTGAATCTAATAATAGTACCAAACACGGATCACAAGAGCTTTTCTGCGAA
AACTGTATAAATGCTTTGGATTCAGAATTAGAGTCATCAGGATTCCCAATAAGTAGTACT
GAATTAGAAGAACATTTAGCTTGTGCTAATGAAATCAGTTCAGACCATGTCATATCTTAT
GGTCATCAAGATGATATTGTAGCGAGAAGTATTTCGAGTAGAGAAGAGAAAATAAGTCTG
AGAGTGAATGCCAACGCTCATATGTGTACAAAAGAGCCAGCTTGTAGACAGTCTCTTGCG
AAAAATAAAAATCGTCTTTCGAATGCAATGTGGCATCAACTAAAAATCCGATCTCGCATA
AAAATTGAACAGCGACGTGAGAGAAAAGCCGCCAGAACTTTAGCAATTATTACCGGTTGT
TTTCTCATTTGTTGGCTGCCGTTTGCTACTCAGAACATGATAAATCTGATTTCAGACTCA
CCAAATAATACAAATCATACCAGTTATAAAGCTCTTTTAATCGACAGTTTTATATTATGG
TTAGGTTATACTAATTCGTGCCTAAATCCCATAATCTATACTGTATTTTCTCCCGATTTT
CGACGCTCGTTTAGGAAGATCCTATTTGGTCGGTATTACCACCGTGGTAAAAGGTCGCAA
TAA
>GCR013
ATGCATTCAACAATTTCAAGAAATATATCTCTATCAATTGATATTGGATATTCCAAAAAT
GTTGTTATCATTTTGGCGTCCACTTGCACCAGCATAGGCACCGTGTTTGGGAATGGATTG
ATAATTACAGCTTTTATCATGGAGAAAAAGATTCGGATACCCAGCAATTATTTCATTGCA
TCATTGGCAATCACAGATATCTTAATTGGACTGTTTTCGATGAATTTATTTTCTATTTAT
GTTGTTTTAGGTTATTGGCCTTTGGGGTACATTCTTTGTAATATTTGGTTGTCATTCGAT
TATACCGTATGTCTAACCTCTCAGTATACGGTACTTTTGATTACTGTCGATAGATATTGT
TCGGTCAAAATTCCAGCAAAGTATAGAATTTGGAGAACCGAAAAAAAGGTATACTTATTA
ATTGTTTTGGCTTGGATTATCCCCGCTTGCTTATTTATAACGATTATCATCATTTGGAAT
TGCCGTTCCCAGTCTCCATCCGTTGACAGTCAGCAATGCTTTGCGGAATTTACTCTTTAT
CCGATTTTCAATACAGTCTTTACAATAGCTTATTTTTGGATAACCCTCATTATCATGTGC
GTTTTATATATTGGAATATATCGTGTAGCTCGCCGACTCCATCAAAATTCGGATACAAAA
CGCAAACGGTTGACCTCTCTTATGGCAACTGCCGGTCAAACAATGTCAAAAATTGGGGTT
GGATTAAGTTTAGCAAATTTGGATGTCAATGTTCAATTTAAAAACTTTTTGAAAGATAAT
CCGTTTAACGAAACGACAACCGAGAGAAATCTTTTAAATGATAACTGTCTTTATCCGGAC
AGTTCTCGGAATAATTACTCAATAAGTTCACGGGTGTCACCTTCTGAGGAAACGAATAGT
TTAATGATAAATAATATTTTCCCCAAATCTCACAGCGAAACCTTGTTCACTGATAGTCTA
CGTTTTTCTCCAAAATCTAATAAAGATAAATGTCTTAATCTTTTTGAAGATATTCAGTAT
ATTGACGAAGACTCAAGTGGGGACAGTAAAACAAACTATGAATTTAATATCTCAAATTTC
TACACAAATAGATACAACTTACCAAGCATAAACATTTCCCAATCAGAAGTCCATGGGAAA
TTTCATTTGGAGAATAATAGGGAAATAAAATACAAATCCTGGGACAACACAGTTTCCAAA
TCGGCATTGAAAGCCATGAGGTTTCTTAAAAGTGTTCACAACATGTCAAAAAGAATCGAC
ATCCGTAATCACAGCAAAGCGAAAAAATCTTTGAAAACAATTAGTTTTATTCTGGGTGCT
TTTATAATTTGTTGGACTCCGTATCATGTTCTCATTTTAATAAAAGGATTTTGTGATAAC
CCTCCTAAAAGTTGCATCAACGACGTATTGTATAACGCAAGCTACTGGTTGTGCTATATA
AATTCTCCGATTAACCCTTTCTGTTATGCCCTTTCAAATTCGCAATTTAAAAAGACTCTT
TTGAAATTGATCAAAGGAGATTTTTCAAGATCCTGA
>GCR014
ATGGAATCCATTCCAGAAATGGAATCCATTCCAGAATGGGCATTGTATATATTTTCAATT
ATTCCTTCAATGATAACATTGTGGACTGTCATCGGGAATTTGATCATCATTATAACAATC
TCCCATAACCGATTTCTAAGAACAACCGCAAACTTATTAATCGGGAATCTCGCTTTGAGT
GACATGTTATTGGCAGCTACAGTTTTACCATTAGCAATAGTCAATGACTTTTGTGGACAC
TGGCCATTTGGAGTTCATATTTGTAACATTTGGCTCAATACGGATGTACTGTATTGTACA
GCCTCTGTATGGAGTCTAGTGATGATAGCTTGTGATCGTTATACCGCCACAAAGTTTCCA
ATTTGGTATAGGTCAAGTTCTCACGTCAGACGGACGAAACCTTATATTATTGTTGTTTGG
TCTTTGTCTTCAATAATATGCATCCCCCAAATCATTGGCTGGACTGGAAGTGGTTTTAAA
AATCCAGTTATAAAGTTTTTTAGTAATTTACAATACGACAATAGCTCCCATCAATACCAG
TGTCAGTTATTCAACGAACCGTATTATGTGATATATTCCGCAATGGGATCTTTCATTTTA
CCCTTAATTATAATGTCGGGTGTATACATTCGAATATTTACAATTATTAATCAAAAAAAG
AATCTTTTTTCCAAATCAGACACTCAAAATACAGATGATAACTGCTCGTCCTACAACCAA
CCAACAGCGACATTGTTAAAACCAAAATTTATTTCCTCAATGAAAACGCACACAGAAACC
GATGAAAATAGTTCTGATCCTGATTGTTCTGTCCAAACTCATACGAGCGAACTAAAAGCC
ATAGCATCCTCAATTTCCAAAAAGAAATCAAAACAAGGTCTACGATGCATATCAGTAGAA
TTTCTGCTGCCACAGACCCCTTTATGGGAAATGAAATTAAGCACAAACAACTCAGAACTC
AATCCCAATGAGGATTCAAAGAGATTCACTAAGAAAAGCTACAGATCCAATTACAAAAAA
CGTCGACGAGCAAATAGTATAGTTCGTGCGGAAAAACGAGAGACACGCGCCACGAAGATC
ATGTTATTAATAATGGTTATTTTTATTTTATGCTGGATCCCTTTCACTATTATGTACATG
GTGCGTGCTTTATGTAGCGAATCCATTTGTCCGGTTTATCGCTGGCTGCAGATTATCGTC
ACCTGGTTCGGCTATGCTAATAGTTCTATAAATCCGATTTTGTACACAATTCTTAACAGA
GAATTTCGAAATAGTTTCCAGAAACTCCTAAAGCGCCGCTGA
>GCR015
ATGATTACCGAAAAGCTGTCCAACAACGATCAGTACTATTTTACTAGTGTCAATTTGACG
AACAGAACTGGATCAGCCTACACAAAAGGTTTATCACTGCCAGAAATCATAATATATTCT
ATATTGGGAGGAATAGTCGTCATCATAACGGTGGTCGGCAATTTACTGGTTTTGACGAGT
TTCATCGTTGAAAGACAGCTTCGATCTATCAGCAATTACTTTTTACTTTCCTTGGCTGTC
GCCGATTTGATGATTGGATTAGTTTCAATGCCTCTCTATACTGGATATTTAGTTGTTGGA
GAATGGCCTTTACCATACTATATTTGTGATCTTTGGCTATCTATAGATTACACCATGTCT
AATGCCAGTGTTGCAAATTTGTTGATCATCTCCATAGATCGGTATTGTTCAGTCACTCGA
CCTTTGACTTATCGAATCAAGAGAACCTCTAAAAAGGTTTCAATATGGATTGGGATTGCA
TGGATAATTTCAGCTCTTTTGTGGACTCCTTTAATCTACTTATGGCCAATCATCGATGGA
AAAAGGCACGTCAAACCAAAGGAATGTTATATTCAATTTATTCAATCTAGTTATCTTTTG
ACTCTATTAACAGCAAGTCTAGCTTATTTTATACCAGTAACAATCATATCAATATTGTAT
TTTCGTATTTATCGAGAGACTAATTTGAGACAGAAAGTGTTGAAAAAAATGCACGGGTTG
CCTATTAAAACAAGTTATCAATCATCAAATGGTTCCAGATGTTCTAATAATCATAAAAAT
CATTCAAGGGAGAATCCTTTTCAAAATTTAATAAAGAAAATAAATTCTCTGCGAAGTTCG
TCGTCAAATGGGAAAAATAATATTTCTGCAAACAGTTTTAAATCTCACCCGTTTCGACCT
AACTCAGCGACAGGGCTTTCAACTCAAACCTCTATTTATCAGGAAGGCGAGAGCTCAAAA
TTTGAATATGGAAGATCCATTTATTCAGAACTTAGTGCATCTAATCATCGGTTACGATAC
AGTAAATCCCAATCGCTTGATTCCAATTCATCTTTACCGGAACCGATTTTCACCAATAGA
AATGACACCTCAAAGACCGTATACAAATGCAGCATAGGAAACATAAACATTCCAGAAGAA
GTCAAAATCAGACCGAACAGAATCGATTCTCCAATACGACATCTTTCGTTGAAATCTCAA
AGAAAATCTTGTGATGCCGAAAGCTTGAATCATTTAGTTATCGTGAATCCAAATGCAAAA
GAATTCCCCAATCAACCTAGCACCAGTAACGCTATGGTTATGTTGTCACATTATTCCGGT
TCACAAAAATCTGAAAATAAAGCTGCTAAAACTCTTAGCGCAATTTTGTTAGCATTTTTT
ATAACATGGACTCCATATAACATTTTCACGGTGATAAATGCTTTCTATACGGTTGAAACT
CAGCCGATAGGGACTACGGTGTATAATTTAGGATATTGGTTATGCTATTTGAACTCGACA
GTCAATCCATTGCTCTATGCGTTATGCAACGTTACTTTCCGGAAAACATTCATAGCTATT
TTGACTTGCTCAATATCAAAAATAAGAAGTACTCAAGCGAAATTTTAA
>GCR017
ATGTTGAATATTACTGACAAAAACTATTCTTTTGTCAACGAGTTAGCCTATCGCCCATTG
GAAGCCACCCTCATAAGCTTGTCTGTGATTTTACTATTAGTATTAATAGTTGCCGGAAAT
TCTTTAGTTCTAATAGCTATTTCTACTGATTATCGCCTGAAGAACATTCAGAACTGGTTT
CTTGGATCTTTGGCCATTGCAGATTTACTGTTAGGAATTTTGATCTTGCCATTTTCATTA
TTTAATGAGATATTCGGCCGTTGGATATTTGGAAGACTTTTGTGCTCTCTTTGGTTGGCA
ATTGACGTCCTTTTGTGTACTGCGTCTATAATGCATTTGTGTTTGATTAGTATAGATAGA
TACTATTCCATTGTCAGGCCCATACAGTACAAGACATCAAGGACTCCCAACCGAGTGCTT
GCCATGATTATTGCGGCATGGATTATATCTGGATTAATATGCTTACCGCCACTTTTTGGT
TGGAGTAGTCATTCTTTAAATTTTTCCATCTCCTCGAATGAACAGAAATGTGAATTGACC
CAAAACCGAGCCTATGTTCTATACTCATCAATTGGATCGTTTTACATTCCACTACTCATC
ATTATCATTGTGTATTTGCAAGTCTTTATTGAAGCCAAGCGAAGAGCCAATCGAAAGTAT
GTTGTCAAAAAACCGGAAGTGAAAAAAAATCCGGAGCTCTTCAGAAAAAAGGAAGTTGTT
GAAGTAGATATTGAATATACGGAAATCCAACAGAATTGTAATTGCAATCAGGTAGATTCT
GAAGCAATTTCTTGTATTGTTGACGATGACGACCCGTCTGTGACAAATAATCAGGAACCG
TTGAATTCTCAGAAGCATCGAATAGACAGAATCCAATCGAAAAACATCATATCAAAACTG
GCGATTCGAAAAAGTAAACTTATTCGTTATCGAGAACGTCGGACAATAGTTGTATTGGGG
GTCGTTGTGGGGGCATTTATTGTGTGTTGGCTGCCGTTTTTCACCTCCTATTTGATTGTG
ATTTTCTGTAAATGCATGAATGAGCATTTATTTGGATTTTTCTTCTGGTTGGGTTACTGC
AATAGCGGCTTGAATCCAATTATATATACTGTATACAATCGAGACTTTAGAAAAGCTTTT
CAAAGAATATTGTCCATGATAATGTGTTCAAATAAATACGATTCCAGGCGAATGATCAAG
AATTTCAATTTATAA
>GCR018
ATGAATAATGAAACTAATCCTGATCCGTTTATGGCATTGCCATTTTATCAGATTCTGATC
TATTCTTTGATTGCAACTATTCTTAGTTTGGCCACAGCTTGTGGCAATCTTCTTGTTCTC
ATTTCTTTTTGTATTGAAGGTCAGCTAAGGACAATTAGTAATTATTATCTTCTTTCTTTG
GCCGTTTCAGACTTTCTTATTGGAATTATTTCAATGCCACTTTATTCCACATTTCTTATT
ATGCAGTTCTGGCCATTTAATTCTACAACTTGTGATTTGTGGTTATCACTTGACTATACA
GTATCGAATGCTTCATCGGCAAATCTAGTTCTTATATCTTATGACCGATATAAAACCCTT
ACTTGTCCATTGACGTATAGATGCAAAAGATCACCAAGAAAAACTATAATTATTATTCTA
TTAACATGGATAATTTGTGCACTATTATGGACTCCCTTGATTTATATCTGGCCAATTATT
GATGGAAAAAGAACAGTGCCACAAGGTAAATGTTATGTGCAATTTATGGAATCCAGCACA
CTGTTAACTCTGCTCACCTGTGCAATTGGATATTTAATACCTCTCTTTATCATCATTGTT
TTCGCAATACAAATATATCGCGTAACTCGGCATCGAAATAAAAATCTTCAAACTTTAGGT
TACGCGACTCCGGTTTATGGAGGAGCAGCTTTGAAATACAATCATCGAGACAATTATAAG
AACATGGATTCTTCGACCGACACTGAAATCAGTAATAGAAATCCAAAAGAAAAATGTATT
AAAAAAGTTCACAAATTTCAACCGAATTCTCTTATTCTCACTCCACAAAATTTAAATTAT
TCGAGTGTCACTTCAAGCAATTCAACAATACCAAATTGTCAAGGTAATTTGATGAGCCAT
GGACTAAGACAGTCAGTGCGAAAAAAGCCTTCCTCTAGCAAAGCCGCCAAAACTCTTGCA
GCAATAATCATTGCATTTTTCGTCACGTGGTTTCCATATAATCTTTTTACACTTATAAAT
TTATATTCTCGGTCAAAGTCCAATCCCACCATAGGGACACTTCTTTATGGTTTTGGCTAT
TATTTATGTTATTTGAATTCCACAATCAATCCAATATGGTATGCTTATTGCAATATTATG
TTTCGTAGAACATTTTGGAGAATTCTAATATGCGGCCGGTATAAGAGCAACACAAGTCGT
TTCTCTTCAATGCCATCGAATGCTTCTTCTAGTTGA
>GCR019
ATGTGGAAATCGTCGAGTCAAGTCTTCGATTTTGATGTTGAAGAAATGATCAATTCTTCA
TTGAAATCCAATAGATCTTTTAATTTCGAAAGATATTCCGTGCTGTCTCAAATCTCATTA
GCTGCCCTGCTGTCGGTGATCTGTGTGGGAACAATTGTTGGGAACCTTTTGATCATCATT
GCCGTGTTTCTGGTAAGGAGGCTTCACACTCCCAGCAATTGTTTAGTCTTTAGTTTAGCT
TGTAGTGATTTTCTTGTTGCAGTTGCTGTCATTCCGTTCGCTATCATAACCCAGATCAAA
GGATATTGGCTTTTCAGTGAATTCACGTGTGATTTTTTTATCTTTTTGGATATTTTACTT
TGTACCGCTTCGATTTTGAATCTTTGCTGCATTTCAATTGATAGATATTTCACAATTCTT
CAACCTCTCAGTCAATACGGAACGAACTTTCGGCCGGTTTTCTTGATGATTTGTATAATT
TGGATTCTTTCCGGATTGATATCGATACCTCCTGTGACGGGTTGGAAAGAACCTTTCCAC
TTAGGTCACTGTACATATAGTGAGAGTTTGTGGTATCAAACATATGCCACCCTTGGTGCA
TTTTATATTCCTCTTGTTGTCATGTTGATACTTTACAGCAGAATTTATCAAGTCGCCAAA
AAAATTGCTAAAAATAATAACGTTAACCAGACATTTATGGGAATGAAATTTACAAAAAAT
GGACCAAGAGATTTGATTTTGAAACAGTTTTCTCTAATTGCTTCTCCTCTGAATGCAATT
CCTCTTGTAAAAAATTCTTTGAATACAAATAATCGGTTTTCCCAGGTTTTGACTACCGAA
AATTCTTTTTACAAATATAATATTAATGATGACATACTTTCTGTGTCAAAATTGCAGCAA
CGTAAAAGTGATGAATCTGACATGACGAATTCCGATTATTGGAACTCTATCAAATCTAAG
AAAGCCAGACAGAAATATTTATCAAAAAAAATTATTTCTGAAAGTAAAGCCATAAAAACT
CTGGGAATATTAATGGGTTGCTTCACCTTTTGTTGGTTTCCCTTTTTCACGTTACAGTTA
ATAGTTCCGGTGATTAAAACATATAATATTAATACGAAATACATTCCGATGTGGGTCAGA
GAAACATTTTTATGGCTGGGATATTTTAACAGTTTTCTCAATCCAATTATCTACGCCAAA
TTCAATAAGGATTTTAGACAGCCATTTAAAGAGATTCTATCATGCCACTGTAAGTCCATA
AACAACCGGCTACGAACTGCTTCATATACAGAACAATTTGGAAAATCATTTGTCCAAAGA
CGGCGCTCTGGCTACGAGAGCACTTTGCAACTTCCTGCCTCCCGTCGAAGTAGCAGCAGA
CCTCACAAAACTCCGATTCATTCGTGA
>GCR020
ATGAACAAATTGGTGAATTTCACACAGCCAGTTCAATATGAGCCCCGCTTTCAAATCTGG
CCTATGACTCTCATTAGTCTATTGTTGATAATTATCATCATTTGGACAATTGCCGGCAAT
GTTCTCGTCATGGTCACTATTGTTACTGAGCTCAATATTAAGAATTCCTCCAATCATTTG
ATATTCAGTTTAGCAGTGACTGATTTGTTCGTCGCCGTTGCTGTAATGCCTTTAAGTGCT
ATTAAGGAAGTCTCCATCAAATGGTGGTTAGGACTCGAATTATGTGACATTTGGATTTTT
ACGGACGTACTGACGTGCACAGCGTCGATATTTCACCTTGTGGTGATAGCAATTGATAGA
TATTTATCAATTACCAAACTGACATACAATAGAAATCGTTCAACGGTTTCGACAACAGCT
ATGATTACATCTTCCTGGATCGCTGCGGCTCTTGTCTCCATTCCATCTAGATTCTATTTA
CAAAGGAATAATACAGCCGAAAGAATAACAGTCAATTATAATGGAACATGTCTTATTAAT
GAAGGAAACTCGTACACAATTCTTGCAAATTTCTTATCTTTTTGTTTTCCGCTTATATTA
ATGGGCATCGTTTATTTTAAGATTTTTATTTTTATTAAAAAACAAACAAAAAATAGAAAA
GCAATCAAAAATTCAGTAATCGGATCTGATGCTCTTTCAACAACTTTTGCGTCGGATATT
TGCTATTCTAAATCCACAGCGTCTCCATTTCCGCAGTCAGAAATCTGGTCTTCTATTTAT
GACGACTCAAAAATAATTATAGATGAAAATTCCTTTGAAAGCACAGTGACAGAGTCTTTG
GAGAAAACGAAATGGGTCAATGAAGAATGTTCTAATTTTCAGTATGCCGACGAGGAAGAC
GAAAATCAGTCAAAGTCTAATAATAATCTGTCAGAAAATGTTACTAATAAATATTTATAT
TGTCTAGATAAATCATCCACTGAGAGCTTTCCAATGTCATCACTTTATTTGAACCCTCTT
ACAATGAAAACTTATTCAGATATATACACAACTTCCAATCTTGCTAAAACTGAAACAATG
AGCACAATAGAAGGTGAAATTTTCCCATTAAAATACCAAAATAAAGATATTTTAAAATCT
CCCAATTCCAACAAGTCTATAATCAAACCCTCGACTTCAAATTCCAGAAAGTTAAAATCT
CCGACTTTGTCGTGGTCACCAAAGTTAACGTTCTTTCCATATCGGCAATCAAAACCGAGC
ATTAAAAATGGGTTTAATTTCGTAGAAGCAAACTACTCTTTATTGAGTTCGATAAGTAGT
CCGTTGAAAAACCACAACCACTCAAACAATGAACACTTTCAAACTCAAATTTCCGACAGT
CTCAACGATAACTCTTTCGCGTCTTTAGCAGTCCGGGTAAAAAGAATTAATCAAAAACGT
GAATATAAAGTTGTAAGGACGTTATTCATCATTACGGGTCTATTTATAATATGTTGGCTA
CCATTCGCAATCAACAACCTTTTACGTGCGTATGTTATTAGTGATCCGTCGGAAATAAAT
AGAATTATGGACAGTATATTTCTTTGGTTGGGGTACGTAAATTCCGGGTTAAATCCAATT
ATTTACACAATTTTCTCAACTGAATTTCAGGTAGCATTCAAAAAGATTTTGTTTGGAAGT
AATACATCGGGATAA
>GCR021
ATGAATACCATTCAAGGAGAATGTATTCAACAAGATTTGAAAACTCTCGATGTTTCGATT
TTGATTGTTTTCTCGATCGTCGGCTCCATCGGAAACGTGTTGATACTCCTTTCCATCCTC
ATGTTTCCCAACATGCGTCGGTCAATGAATATATTCATAGCATCTATATCCGTTGCGGAT
CTCATCAATTGCTGTTACAGCATGCCCTGGACAATTTATTACAGGATAAATTGTTTCCCT
ATGGTCAAAGATATCTGGTGTACGTTCAACGGATTCATGTTGTTTCTTTGCGCTGGCGTT
GCGAATTTCAGCTTCATGTTCATCGCCGTCAATCGACGGTTTTTCGTTCTCAATCGAATG
ACTTACAATAAGATATTTTCTAATAAAAAAATAATTTTTTATACGATTTTCATTTGGATA
TTTTGGACTGGTTTTGGAGTTTTGATTTACTTTTTAAATGCTTTTCATTACATTCCCAAT
TCATTTATTTGCTTTTATTTTGATGACTTAGCACCATTTGAGGCGAGCGCTGGATTCACA
ATTTTCGGAGTAGCTATACCGAGTTTTCTCTCGACCATTTGTTATATTTCTATCTTTTAC
AATATGATAAAAATCAAAAGGAAAATTACTCAATCCGTTTCCGTGAATTCATCAGTGATT
CGTGGTCAACAGACTGGAGTAACGCAACTTGAAACACAAGAGAAAAAAGCGATAATAAGT
GCAGTAGTGGCTTTCGTGTTTTTAAACACCTGTTGGACCCCTTATTGTATTCATGTTTAT
ATTGACCATTTTGCGTTTTCAATTCCTCCATTGGTTCACAAAACAATTATTTGGATGGCA
ATGATAAATTCAAGTTTTAATCCCATAATTTATGGACTTTTAAACAAGAAATTTAGATTT
TCTATAATGAATATTATTCGATGCAAATTTGGGAGAAATCAAAGTAGCAATTCGTCTGTT
TTCATTTCAAAAATGAATTAA
>GCR022
ATGAATCAAACCTTAAATTTAGGATTAGTTGATTCACCAATGTCACTTTTTGAAACCTCC
ATTATTTTATTCTTTTCAATAATATTGAGCATAGTAACTATTGGAGGAAATCTGTTAGTG
TTGTGTTCGTTTTATTTGGAGCCCGGTCTGAGGGTATCTTCCAATTACTTCATTGCTTCT
TTGGCAGTTACGGATTTGTTAATTGGATTGTTTTCAATGAATCTTTATACAGTCTACATT
GTTCTTAAATCGTGGCCACTTAGTCAACTCATGTGTGACTTGTGGCTGTCAATGGATTAC
ACGGCCTGCTTGACGTCCCAATATACGGTATTTCTGATAACAGTTGACAGATTTTGCTCC
ATCAAGATGCCAATGCGATACAATAAATGGAGAAGTGATCGGGTTATATTTTTCATGATA
TTTTTAACGTGGTCCATTCCATCAATTGTGTTCTATTCAATTATAATGAGTTGGCCTTAC
GTTGTTGGCCGACAAAGGGCTACAAATGAATGCTACGCAGAATTCTCAATTAAACCGGTT
TTTATTACAATTCTTACTGTTTGTTACTTTTGGCTAACTCTAATAGTTATGATCGGACTT
TACATTGGAATATATCAAGTTGCTCTGACTCTCCAAAGAAGATCTGACGCCAGAAAAGCA
AAGGTTAATAAATACTTTCTTCTTTCTTTGACAAATCGACAAACGAATCACTTAATTAAA
AATGCGAAGGAAATTGGATCGGATTCCAATAAGGATGATGAAATTGATACAAGTTCATAC
AAAACAAATGACTACGACTCAGAGAGTTTGCGACACTCTCATTCAAGCTGTTTCATTTTA
TACTCTGGCCAACTTCCGAATATCGAATCCCCTCTTTTATGTGAAGATAATCCTAAACAC
TCTAGAAGCGATTCTCCAGTATATCAGTGCAATAAGTTCCTCAGTCGAACTATTTCATTC
CAAACCCAAATTAATTACAGATCTGACGAGATCCATCACCATTGCCATTGTAACATTCAT
CACAATAACTCGACCTTATTTTGTTTTCATCATAAAAATTGCACCGAAATTCCCGGTTAC
CAATTCATTGATGTTGAAAATCTCAAGTCTTCATTTAACATGAATTTAACGGACCTGGAA
AATTCAGGAAAAACTCTAAAACTTTGCTCATCGCCGATTTGGAAGCAGCAGCATCCAGTT
GAGTCGAATTGCGCAAAGGACACTAAATATCTCCCAAATGAAAGTGATGATAAAGCAACC
TCTTTTACTTTGAAGTCACCATTGCAAAAGGTTGCGAAAAAATTCTATGGAGCACTGCAA
AAAACGAAAGGGGTGCAAAGTACGATTACTCAAAATCGAAATCGTGCTAAAAAAGCTCTA
AAAACGATCAGTTTTATTTTAGGCGCTTTTATTATTTGTTGGACTCCATTCCACGTGGTC
ATTCTCATCAAGGCTGCTTGTGATGATCACTCCTTAAACCGTTCATGCATGAATGAGCAC
ATTTATCGTCTTGCTTATTGGTTGTGCTATATTAACAGTCCTATCAACCCATTTTGCTAT
GCTTTGGCCAACACTCAAATCAAAGAAGCGTTTTTTAGAATTCTTTCTTGTAAAAAAAAT
CAAAGATAA
>GCR023
ATGGAAAAATATAATTTAACAGAAATTCTCCAAAAAATCAAATCAATGCAAATGATTGAT
TTTGAAGTGATTATTGATTTTTTCGGATCCAAAAATGAAAGCACTCATTCAGCGTGCGCC
AGTTCCGTTCGGACGTGGAATATGACAGGACTTTACAATCTGCCTCCTCAATGTTGGCCG
GAACGATATCATCCTGTAACATTAATTGTTTTATATGTGATGCTGTCAATTCTTTTCCTC
GGAACTGTCATTGGGAATTCGTTGATGATTTTTGCATTTTTCTTGGTACGTCGATTACGA
ACACCTTGCAACATGTTAATCATCAATTTAGCAGTTACAGATTTGATGGTGGGAACCTTG
GTGATACCAATGGCAAGTATTTATCAAATCAAAGGGTATTGGATATTCAATGATTACATA
TGCAGCGGATTTATTTTATTTGATGTCTTATTGTGCACATCGTCCATTTTAAATTTATGC
GCAATTTCTGTGGACCGGTATTTTATAATAACACAACCATTTCGATATGCAACACACAGG
ACAACAAAACGAATGCTACTTATGATTTTCATAGTTTGGGCTGCTTCAGCACTGATAAGT
GTACCTCCTTTGTTCGGATGGAGTAATCCGAAATCCAAATACTACTGTGATTATAGCGAG
AATCTCGGCTATCAAATATATGCAACATTTATAGCCTTCTATTTACCTCTGATTGTCATG
TTGGTTTTATACGGACGTATTTTTAGACTTGCAAATTATATTTATGTCCAGGAGAAAATG
GGTGGTAAAGAAACAAAACAGCCTAAAAGAAATTCTAATTTCAGAAATAATTTCAACGAT
AACAACAATAACAATAGCATTATAGACAAATCCAAGTTTGAGAAAAAACTTAATAATGAA
GAATCAAATAAACATTTAAATGTTCCAGATATCAAAATTAATTTTGCAGAATCTGACGAG
GAACTCCATCACAATTCTAAAACCAAATTTAGTTCGGGTAAAAGAAATAATGAAGCTAAA
GCCATCAAAACTCTTGGAGTCATAATGGGATGTTTTACAATTTGTTGGTTACCGTTCTTT
ATATTTCAGTTACTTAACCCAGTTTTTTCGGCTCTTGGAATTAACTCAAAAACACCTGTT
ACAGAAATATTCTTTCAGATTTTTTATTGGCTCGGATACACAAACAGTTTTTTGAATCCA
ATAATTTATGCGATTTTCAATAGAGAATTCAGAACGCCACTGAAGCAGATAATTAAATGT
CGATGTAGAAATATTGAAGATATATTGCGCTCGGAAAATTATTTTAGTCAGTATGGAACG
TCACATTTAAAGTCTAACAAATTAATCAAGGATGCTGAAACCCCAATCACTCGTCGTAGA
AGTCCCCAAAGAATAAGAAATACTTCATCAACTATTTCAAAAGCCTAGATTTGATTTTTA
TGATTCAACAAAGTCATCTGTTAAATGTCAGAGTTTAAATTAGTAG
>GCR025
ATGATTTTGTTGATTCTATTCCAAATTTCGGTTGGCATTATAATTCTCGTCTCAATTGGT
GGCAATGTTCTCGTTTGCATTGCGGTTTGTCAAGATAGAAAACTTAGAAAACCCAGCAAT
TCTTTGTACGTTTCTTTGGCGATAGCCGATTTATTGCTGTCTATTTTTGTGATGCCATTC
GCGGCGGTGAATGAATTGAACTTCAATTGGATGTTTTCATATTATTATTGCAAAACCTTT
CTCTCGTTAGACGTAATGTGCTGCACAGCGTCCATTCTCAATATATGCGCAATAGCGTTT
GATCGGTATTATCATGTCAGGGATCCCTTTCATTACGTGGAGAAAATGACAAAATGGGCT
TTTATTTCAATGTTAATTTTCATTTGGTTGTGTAGCGGTATTATTTCTTTCCTGCCGATA
AATTTGAACTGGCATGCCGTTACAAATTACCAATCTTCCGTAAGTCCAGATAATAATGCA
ACAATGTTATTTGAGTGCACCCTTCATTTAAATATAACTTATGCGATAGTTTCTTCAACG
ATAAGTTATTTTATACCTTGCATTTGTTTATTGTTTTTGTACTTTAAACTTTACCGTGAA
GCCACTCGTCATGCTCAAGTCATTCACAATCAGAATAAATACAACGTTTCAAGTTGTATA
TCCTCAGATTATGAAACATTTGTCAGTAACTCGTCTCCTGGACCCAATAAAGTCAGCAAA
AAGTGGAATAACTCAGATCATAAAGCTGCAATCACTCTGGGAATAATAACTGGTACCTTT
TTATTTTGCTGGACGCCATTCTTCATTATCAATGTAACAGGAACCTTTTGTCAATGTATT
TCAAATATAATATTTTCAACTCTTACATGGCTCGGATATCTTAACTCATCTCTCAATCCC
ATTATTTATACGGTCTTTAATGCTGAATTCAGAAACGCATTTAAAAGGATTTTATCTTGC
TATAAATTCAATTTGTCCTCTGTCATTCTAACCGAATCATTGCAAATGAATCCAACATTG
CCAGCAAATCGTCAACAAAAACAGTTGATCCATCCAAATTGCCGCCACCCCACATTGAAA
GCCAGCCGCCCAGCAAATAATATCAACCCAACTCATATCAGCTGTGAAAATACTAGTGAA
TATACGAACTACAACAACGACAACAATAATAAATGGTATTTTAATGATAAATCCGGGTCC
GCATCTTTTCACATGAAACTGAGTTTTGATTTGGAGTATATTGACGAAGATCGCTAG
>GCR026
ATGAATCGTTCAACCGTGACCAATTACGAACTTCTTCTCTCGAATTTCAGTTCTCAACTT
GGATTCGAAATTTGTAAATTTTACTATGAATTGCTGAATAACAACAGCATTGGATTCTTT
GAAATACCTCAAATATGTCGAAAGTATACCCCGACTCAAGAAGTTTTCATCGGTTTGATT
TTGAGTATTTTAACCTTTTCAACCTTGGTCGGTAACATTCTCATAATTATTGCGGTAACT
TTGGTGAAAAAACTTCAAACACCCAGCAATCTTTTGATAGTAAATCTCGCCACGAGCGAT
CTTCTTGTGTCAGGAATCGTGTTGCCATTTGCCATCATTTTCCAACTGAAAGGATTTTGG
CCGTTTTCGGAATTTTTGTGTGACACTTTCATCTTATCGGATGTACTGTTATGCACATGC
TCAATTCTCAGTTTGTGTATCATATCGATTGATAGATATTTTGCGATCACTCGACCGTTG
CAATACGCATCTAAGCGTACGACTGGTCGGATTTCGATCATGATCGTCTCGGTTTGGGTG
CTAGCCGGATTGATAAGTGTGCCACCGTTTATCGGATGGAAAGAGAAATTTGTGAAGAAC
GAATGCAAATACAGCGATTCGTTGAGCTATCAGATTTATGCAACATTTGGTGCATTTTAT
GTACCACTTTTTATCATGTTGTTCTTATACGGGAAAATTCTTCTGTTGGCAAAACGAATC
GCTAATCTCGATCTCAAACAACGCAGTCAAAAGACGTCAAGACGCAATTCTACTGTTGTT
TTTTCAAATCACAATACGACAGAAAATAGAAAACCTTCATTGCAGCAAACAATGAACTGT
TCTTTCATTCAACATGACCATAGAGAATCCAATGACAAGTCCGAAGAGATGGCCTTCAGC
AAACGGTATACAATTACGAAGCTCTATAACAGAACGAGCATGAATCTGTACAAAAAATCC
AAATTATCATCTGAAGTGAAAGCAATTAAAACTTTAGGCATAATTATGGGATGCTTTACC
ATTTGTTGGTGCCCGTTTTTTATTATTCAGCTAACGATTCCAATAGCAAAAGCATTAGGC
CAAGATCCGAATTTCGTACCTCCAACTGTCATTGAAATATTCCTCTGGCTGGGTTATTTC
AATAGTTTTCTCAACCCGATTATTTACGCAAAATTCAATCGGGATTTTCGCACTCCATTC
AAAGAAATACTTTTATTCCGCTGCCGAACTATCAACCGACGAATGAGATCGGAATCGTAT
GTAGAACAGTATGGAATGATGAATAGGCGCCGCTCGACATTGGATGTTACGTACAACAAT
ACGGCGAGGAAAATGACAAAAACAAGAGAAGATTTCAATAATTCATTGCGATTTTCTAGG
AAATAA
>GCR027
ATGGATAATGGGACTTTTCCTATTTTTAACATGAGTTTCCATTCTCGATACAATTGGGCT
TATGTCGGTCTGTTTATTATTCCAATGTTGAGTATGTGGGGTAACAGTTTGGTATGTATT
TCTGTTTGGGTTGAGGTTGGTCTCAGAAAAAGATTCAATTATTTTCTTGTTTCATTAGCT
ATGAGTGATTTTCTTTGTGCTATTCTCGTCATGCCAATTTCCGCTTGGAAAATGATTGAT
AATTATTATCTAGAAACCATTAACCATCAATGGTGTTTGATTTGGTACAGTTTGGATGTG
TTTTTTACAGCCTCTACAATCATTCACTTGTGTACAATCTCAATTGACAGATACAATGCA
CTGAAAAACCCTTTAAAGATTCATGGCCAAAAACGTTATAGATCATTAGTTGTCCAATTG
GTATGCGCTTGGATAATACCTTTCAGTATTGCTTGTCCTTTGTTTTTGTTTGCTTTGGAA
CTGGACAAGACTAGAGAGCATTCGTCATTCAAAGGATGTGGTCCACAAAACGCTTATTTC
ATATTAATTGCTACAATTGTGACATTTTTCATTCCATTAATAATAATGACAGTTACGTAT
GTGTTAACAGTGAAAATTCTCTACGTCCAACGGAAAGAAGCTGAGGCTAATCTTTATTCG
AATGCTGTAGCTTCTCTTGTTTTCAAACCAAAGCTTTCAAGTTCTTTGGCCAAGTTTACC
AGAACACCATCGACAAAGGTTATGAGCGAAAAGAAATTAAACGGAAAAAATGAAAACTCG
TCAGCAATGCATAGGAGATCAATTTCAACAAGTTGTTTAGTAAATTCTTTAGACTCAGAA
TTCAAAGAAACAGAAAACCATAATCACTTTGAAATGACTCCTTTGTTAGCAAAAACGACG
AGAAATAATTTTGTTGAAAATACATCAATGAATCTCTGTGGTTCAGACAATTTGAAACCA
CCTTTACAAGAAGACCAATATAAACAGACCTTACCTCAGAGGCAAGTTTCTTTTAGAGAA
CAGCAAAAAACTAAAAATCATTATTGGAAGTCAAACACAGTTTGTACTGTGCTGGAAAAT
CCTCTTGCTTTATTATCACATCAAAGATCTTTCAAAATGTCAAACAAAACCAAAACTGAT
GAATATTCAGCTTTCTATACGAAAAAGAAAGAAACGGAAAAACAGCTGAAACAAATTAAT
CGGTCAAGAAAAGCCGTACAAACGTTGGGGATTTTATTTCTACTCTTTGTCATTTGTTAT
CTGCCATTCTTTGTCGCTTATCTCGTTGATTTTTTTTTCAAGATATGCTCAGTTTCCTCA
ACAGCGGAAAAAATGCTTACTTTCCTCGAATGGATGGGTTATTCAGGTTCGATGTTCAAT
CCGATTGTTTATCACTTTTTTAATCCCATCTTTCGACATACCTATCAAAGATTAATGAAA
TGCCAATGTTATAGGGTCTTCATACGCCACGCTAGCAGCAGTCAAAGATAA
>GCR028
ATGATTATTTACAATGAAACGCTAACGGAGGATAAACAATTTTACGTGGAGGATATTGTC
TGTTTGTGTTCGATGATTGTTATAGGAATCATTTTCAATTTGTTTGTCCCTACAGCTTTG
TATTTTGAGAGATCATTAAGAACTGCCAACAATTTTTTCATCCTCAACATAATTATCGTT
GATTTGCTAGTTTGTGGTTATATCCTACCAGTTACTCTTTTGAATAGGATCTTGTCAAGA
AATACAGTCGGACAACTTGGATGTCAAATAAATTCCTTTCTCACATTCCTAAGCATGGGA
ATAAATAATTTTCTTTTCATGATTATTTCATTCGACAGATATTTGTTTATTTTCTATCGA
TCTTTACACTCGAAATGGTTTACTGTTAAAAGAGTCATTTTGTTGTTATTGCTAATTTGG
ACAATCTGGTTGGTTTATGGAATTTCTCTCAGTTTCCTTGAAGGGTTTAGCTACATTTCG
GTTGCGTTCGTGTGCTTTATATCTGACAATGAAGAAAATCTGGGGTTAATAATTATTCTT
ATTGTGTTGAATTTCGTTTTACCAACATTAGTAAGCACTTGTTTTTACACAATTCTTCTC
GTTCGTATGTTCAAAATAAAATACAATGTTTCAAAACCGATTAGTTGTCAAAGTCCGGAT
ATGGTAAATAAAAAAGACTATCGAAATGAAACCCGACTGGTGGGACTATTAATTATGAAT
GTTGTGGTGTACTTCATTTGTTGGGCCCCCTATACATTTCATGGATTCTTAATAAAAGAT
GATTCAGAAATGAGTCCATTAATGCACAGAGTAATCCATTGGTTAACCCTTGCAAATTCT
GTATTTAACGGATTGTTATTTGGAGTATTAAATTCAAAGTTCCGAAATGTAATCAAAAAG
AGACTTATTTCCAAAAACAAAATAGACGATATATTCAGTTCCTGCACCAATTCATAG
>GCR029
CAGATTTTAAAAATGGATCTCAAGTGGATTCTTTCAATACAAAATCAAACCGGCTTTATC
GGAACGGATTATATTTATAAATATCCAATCACTGCCATCACATTTCTCGTAATGCTTACC
CTCTCCACGACAATCGGAGGAATTGGAAACATCCTCACGATCATTGCCATCACTACCATC
AAAGAACTGAATACGACGGGTAACATGTTTGTGGTAAACCTGGCTATAACAGACTTGGCG
GTGAGCTTATTTGTTAATCTATTTAACATTGCAGGGGTAATAATCGGTGAGATGTTCTTT
CGTGTAAATAGATGGCTCTGTGAATTGGTAGGAGCATTATGCCTGACGGTTTGCATTTGT
TCCCTTCTCAGCATCACCAGTGTTGGGTTCAATCGTTATATTTTCATCGTCCACAACTCT
TTATATCACAAAGTCTATACTCGTCGAAATACAGTTTTGTTTTGTATAGGATTGTGGATA
ATTGCATTTATCGCCCAAATGGGTAACGAGATCGGTTGGGGGGACAATGCATTCGATAGG
AAGACACTCAGTTGCATTTATAGTCGAACAGCTGCAAGATCATTTACAAATTTCTTTGCC
GGATTTCTGGTGATGGCACCAATCATATTTACTGCCGTATGTTACATTCTTATATTTTAT
CACTGGAAAAAGTCTGCAAATCGAGTCAAGGAAATGAAAGGCGAAAATTCTAAAAAACAA
AATTCAGAAGCAAATAATTCTATGAGACTTGCTCGGATGCTTTTTGTGATTTATTTCACG
TTTGTAATGTGTTGGTTCCCCTATGCTGTGATTGTGTTGATTGATTTCCATGATTCTTTC
CCAGCCGAGGTCCACGGGACCCTGATCATTACCGCTCACCTTAATAGCAGCCTAAATGCC
ATCCTTTACGGGTTCACAAACATTCAATTTAGAAGGGCTTATTATAAGCTTTTGGGATTG
CAAAGATTTATAGAGAAACAACATCCTGGAACAATTTCCGTGGCAATCTGA
>GCR030
ATGCTTGACGAATCCTTTTTTGGGAATAGTTCCAATTCGACTGGATTAAATCGGTTTGAT
TATTATTTGTATTCCCAGGATATTACATATCTCTGTATCAATATCGTGTTGGGTATTCTG
TTCAATTTATGCGTCCCCTTTGCCATATCCGTAGATAAAAAACTCTGGATATCAAGTAAC
TTCCTCATCCTTAATATCATTACTGTTGACCTTATGGTCTGTTGTTACATCCTTCCTGTG
ACGCTGGCTAATCGGATCTTATCAAGAAATGTTATGGGCTACATCGGGTGTCACGTGAAT
TCTTTTCTCACATTCATCAGCATGGGAATAAACAATTTCATATTCATGATAATTTCATTC
GATAGATATTTGTTTATTTTTCATAAACTATCCCATACGCAGTTGTTTACAATCTCCAAC
ACTCTTATCCTGATTGCACTGGTATGGCTGTTTTGGATTGGATACGGAATCGCTCTCAGT
TTTTTCAAAGGATTCGGTTACGAGTCCGACGCATTTGTCTGTTTTATTCTTGACACGAAC
GGCAACATTGTCACGTTGTTTTTCTTGACAGTTTTCAATTTCCTTTTGCCGATTTCTGTC
AGCACAGGATTTTACACGATTCTTCTGGTAAAGCTATTCAAAACCAAACGCAACTTGAGC
ATTCAAAAAGAATTCAAGCGACTCTCTGACATCCAACGAGACAAGAATGAAATGAGAATG
GTGGTTTTGTTGATTGTAACGGTTGGGACATTTTTTCTTTGCTGGGCTCCGTATACTTTT
CATGGTTTCTTTTATCGGTTTGGTGGCACATTAAGTGCCCCCTTACATCGGGTGATATAC
TGGGGAACACTAACAAATGCAACATTGAATGGATGGTTGTTTGGAGTCATGAATTCACGG
TTTAGGAAATCATTGAAGCAGATTTTTCAGAGCAAATCACGAAAATCGGAAACTCTGTTT
TCTACAAATTGA
>GCR032
ATGCCAAATTTTACCACCGAGTCCATCATAACTGAAATGGTTGCCCCGTCAATTTTTGGA
GTGATTGTAGTATTTGGATTTTTTGGAAACCTTTTGGTCATCCTGGTCGTCTCCATAAAT
AAGCAGTTGCGAAATGGTACAAATATCCTCATCGCATCTCTAGCGATAGCTGACATAACA
TTTATTACTTTTTGTGTTCCTTTAACTGCGACGATTTTCATTAAAAAAGGCTGGTTTTTG
GGGAGTATTGCTTGCAAAATATATCAGTTTTTTACATATTTAACGGCGTACATGAGTGTT
TATACTTTGGTATTAATGAGTGTCGATAGGTATTTGGCTGTTGTCCATCCGATAGCGAGT
ATTCCAATTAGAACAGAAAAGAACGTCTTGAAAATCGTCCTATCGACATGGGTAATCTTT
ATGCTATGTAATTGCCCACTGCTGTTCAATTCTGGGGTGGCGTATCCTCCAACTTCCATC
AATGATACGAAAGACTTTTACTGTACATATATGCCAACAGTTCGTTACAATGAAACACTA
ATGGGTTATTTAGAAAATGGCCAATTTGGACGGGTCTACATTCTTTTATTTTCGATATTT
GCTTATTTGTTGCCTCTTTCAGCAATTATATTATTATACACGTGCTTGATATGGAAATTA
CTTTTCAACAGTGAGTCTCGGATATCCCAATCCGACAAAGCTTTACAATCAAAAAAGAGA
GTTACAAGAATGGTTGTCATTGTTGTGGTTATTTTTGCATTGTGTTGGATGCCAATACAG
ATTGTTTTCATCATCCAATTCCTAGGCAGTGAGCCCGACAATGCGGCGTTCAAAGCATTC
CATGTATTTGCAAGCGCCCTGGCTTATTCGAACAGCATGATGAATCCGATTTTGTATGCA
TTTTTCTCCAATAATTTCCGAGTTGCATTTAAGAGCGTCCTTTTTTGTCAAAAACAATCG
TTTTCCGGAAGAGATTTCGAAAAAACGAATTTAAACATCAATCGAAATCTTTCCGAGCAA
CGAGCCTCTCGAAAGGCTCTTACTAAGAAAGATTGTGAAGTGAATATATATTCAGACAAT
AAGAACAATAAAATCCTTTCAAGTTCCGGCTACACTAATCTCTCTAAGCTGTGA
>GCR034
ATGAACTGCACTGACTCCGAAAGCTGCAAGGCGATTGTTAAATGTGACGACTATGTGAAA
CATGGAAATAATTACCTTGTCATACCAATGGGTATAATAGTAATATTTGCCGCTTCTTTC
GGAAACGGATTGGTGATCATCAGTGTTTGGAAATATCCTCGTTTGCGTCGACAAATAACA
AATCACTTTGTCTTTTCTTTAGCATTCGCTGACTTTCTAGTAGCGATTTTGGTAATGCCT
TTTAATTTAATACAAACTGTAAACAATGGCCGTTGGTTATTTGGTCCAGTTCTTTGCAAT
ATCTTCAATTCGAATGATGTCTTCTTCAGTACCGCTAGCCTTATACATATCGGATGCATC
GGACTCGATCGGTACATTGCAATTATAAAACCTTTCAAATACGAAATTATCTTGACGAAT
TCACGAGTGGCAATTATTCTGACAGTGTCATGGATCACGTCGCTGCTGATTTCCCATATT
CCTATTCATTCTGGAATTTATACAACCGAAGAAAATTTGGTTCTACTTAAATTCTGTCGA
CTGGTTTGTCATTTTAAAGTGAACATGATTTACGCAATTGTCTCCTCAACGATATCGTTT
TGGATTCCAAGTTCAATAATGTGCGTTGTGTATTTGAAGATCTTTAAAGAGGCCAAAAAC
CAAGAAAAGAAAATTATTTTAGCGACTCCTTATCCGAAAGAAAATAGAAATTCCTTGACT
GTGGATATGAATATTCAATCTCAGAATTTTATTAAGAAATCTCTATCAGTTTCCTCAAAT
ATGTCAAAGCGAAACTTTAAAAGAGAACATAAAGCGGCCAAGACTTTGGGAATCATAATG
GGATGTTTCATTGCGTGTTGGTTGCCATTCTTCATTTGGTACACAGTTTCAAACGTCTGC
CAGTCCTCATGTTCGTTCCCAGAAATCATTGGGGATATCGTGTTTTGGATAGGTTATGTA
AATTCAACTCTCAACCCTATCATTTACGCCTTCTACAATCGAGAATTTCGGAAAGCATTC
AAACAAGTCTTAAAGTATAATAAATGGTGTTGTAAAAATTGCACAGACAGGCAATGTAAT
TCATTAAACACTCATAGCGGAAACTTTACAAATTTCACCGGAACTGAGATATACTTTGAT
CGAAATATGGGAAATAGAAGAACAACTTTGTCATACCTTAAATATGGATGCTCCCGTTGA
>GCR035
ACTGAATCAGAAAATCTTGAAAAGATATTCGGTTTGATACAGTGTCTGTTAGTAGAGAAT
AAGAATATAATCACTTTGTCGTTTATTCTTAACATTATCATCTTAGGGGTTTCAATTATT
GGAAATGGGATAATTTTAGTTATAACTGTGAGACATCGAATGAGGTCTCGTATAAGGGCA
ACGTATTATATTCTTAACATAGTTCTCATAGATTTCTTTATTACAGCGATATATATCCCA
TTGAGTCTCCACGGAGTATATCTGTCTTGGGTAAATTCAGATTTTCTGTGTAAAGTTATC
GAAGGTGGAAAATTCTTCCTGATATCTAGCAATGTCAATATAACCTCTACTCTTAGTATA
TGTCGGTTGCAAGTAACAAGAAACCGAAATTTCAAAAGCAACATTAAACAGCTCGACAGA
TTGTATATTTCTCTCTCTTGGATGATCTCTTGCATTTTATCGATTCCTGCTATTTTCATT
AATAAATTTAAACAAGACCATTTCAAACACAATTACTGTGGAGAGCCTTGGCATGAAATT
TCCAATAGATTGAAAACCGACTCTAATGGAAGTTGGAAATTTCTGAAAATTGAAGTAGAA
TTTCTTTATCAAATTTATGTTAACCTCGTACATTTTACAGTTCCACTTGGAATAATTCTT
TTCACTTACGGTTACATTTGGTGTATTCTTAAATCAAGTATTTTAGATTCACCTCCTTCA
AAAAGTACCGGGTTTTCAACAGCAGCAAAAGGCTATACAAAAAAATCCAAAAAAGCTATG
CGGCTTTCAATTGTTCTTATATTGAACTTCATTCTATGTTGGTTACCTTTGCATATTTGG
CAGTTTGTAGAAATTCTCGATTTGGGTCTTAAAGTTACGATATGTTACCCCCACTGGGTT
CGCTTACTGCATTGGTTAGCCATCAGTTATTGTTGTTTCAACCCAATTATTATTCTAATG
TCTGACTCTATTTATCAAAAATATTTGAAAAAAGACTTGAAAGTTTTGTATTCAAAATTT
CTATTGAAACCAACTAAAGTTTCTCGAAATTCCAAACGTGTCCATTGCGTAAAAAGGCCC
AGAAAAAATTATAAGAAACCATCGAAAATAGAAAAAAATATAAATAAAAATGATCAATTC
AATCAACAAAATATGATTTATGATTTTTTGAATCATAAGAATATTAATGCAAAGGAAAAA
ATTATATATTTAAAGGAAATCATTTATTTAGAAAAAGAAATACAACAATGTCAGAAAGTT
ATGCGTATAAAATTATTTTAA
>GCR036
ATGTTCACATTTCAATTTATTCAGATCTCAAAAATGACATTAATGACACAAGATGGCAGT
CAAGTGGCCGCCACCCTAATTATGCTGTCTGTGATTTGTGTGATCGGCAGTCTTGGAAAT
GGCTTAGTAATTATTGTCTATACAAGAAAGCATGACCAATTGACAACAACTCTTTTCATA
AATATTCTTGCAATTACAGATTGTTTTACTTGTATAACTATTATCCCAATGACCATTTAT
ATCGAGTATTGGGAATGGGGAATTTCAAGTGCTTTCCTCTGTAAATTATATTACTTTTTC
AATAATTGTACAATTCCTTTCAGTGCCTTTCTTATTAGTCTGATCGCAATAGACAGATAC
ATTTGCATATGTCATCCTTTTAATAAATTTATGACCCTTTTCAAGTCAAAAGTATCGGTT
GGTTTAGTATTAACTGTTTCTGTTTTGTTGGGTATAGCATCAACATTTCAAGTCAAAATG
ATCAAAGGAATCCATCCAAACGATTTGACAAATTCCTACGAATGTGCAGACATATCGAAA
TTAACCAATACGACTACGACAGAAAAGTTATTTTTTAGCATTGTCCAAAAAATTCAACTG
TTGAGCTACACGACTTGTATAATTTTAGTCATTTGTCTTTATGTAGCAATATACTGCAAA
GTTCTCCAAACAAGAAGAAAGAAATCTATACTTAAAGGTATTAAAAATGTAAAAAAACCG
TCATACCTGTGGGAGAGTAGATCAAATTTAACAAACGTTCCAGATTTGGACGAAAATCCA
ATAAAATTGCCAGATGGTGATACGATGTTGTCATCTGCAAAATCTACTCCAAATTCCAAA
AGTTTCCTGACCGTCCCGAAACCTGAACATCGCCGGGTGTCTCTGAGAAGTATTTGTGAT
ACGCAAATATTTCAAAACTTTCGAACGGCAGCAATGCTATCTGTCGTGGCGTTAATGTAC
ATAATATCTTTTCTACCGGCGTTTCTGATGATAAATTATCCACAAATATTGTATATTCCG
TTATTCTATATGTATTACATAAACAATGCTGCGAACCCAATTATTTATTGTTTTATGAAT
GCTCGGTTTCGGGAGGATATTAAAGCTATTGTAGAGGCTTTAAAAAAATAA
>GCR037
ATGGATAACGTATCCTCCTTCAATAAGCCAAATTTCTATCATAATGACTCGAAAAAACAG
CCCGATTTAACCAAAGATGTCAAATGGGCTTTTTTATTTTTATTATTAATACCAATCATT
ACTATATTTGGGAATATTCTCGTTGGGGTATCTGTCTACCTTGAGAAGAGACTCCAAAAT
CGTTTCAATTATTTCTTAGTATCTCTTGCAGTCAGTGATTTTCTATGTGCAATTTTAGTT
ATGCCAGTATCAACCGTAAAAATGGTCCATGTTGATCTCACAAATGGCTGGCCACATCAA
CTGTGTTTAGCATGGTACAGTTTGGATGTCTTCTTTACAGCAACTACTATTATCCATTTG
TGTACAATTTCAATAGATAGGTACGTCGCCCTCAACAATCCTCTGCGCTTTCACCAAACT
AAAAGAAAATATTCGCTTTTTATTAAGATTTCTATTTCTTGGTTAATTCCATTTGGAATA
GCTTGTCCTTTATTTCTCTCATCTTTGAAAATCGAAACTATGAATCAAGAAGAAAGCTCT
TTCAAAGGATGCGGTCCAAATAATGCAATTTTTATCATGACTGCCGTCATCGTCACTTTC
ATTTTACCACTGCTTATAATGATGATTTCTTATATTCTAACTGTGAAAACCATTAGAAAA
CAAACAAAGAATCTCGATTCTTTTTCTACCAACGGCCACAGAAAATCTCGTTTTAGTCAG
TCGGAAATATATAAGAAATCTATGCCGAGTACAAGTCTAACGACCTCTATTCTCAACGTG
AATTCCAAGGTCTGTGATGACTTAAATCATTCTTTAAATCAAGAGAAACTCAGTTTGTTA
TCAATTTCAACAGATTTCTCCAGAAGGTCCCTGATGAGTTGCAACAACTTTCCTACGACT
CCAAGCAAAATACAGGAAAATATTGATGGTGACAAGGAAACTTATTTTGATTTCAGAGGC
AAATTTAGCCGATTGTCCCGGCAAATGAGTATACCATTCCGTAAGAATACTTTGCGTCTT
CATCGAAACAGTTCAGTTAATTCAGAACGTTTAAGATTATGCGCCAATGTGCTTCTAAAT
AGTCGGCTTTCAGTTAACTCGCGTAGAATCGCGACTTCTGATTTGAGTTTGAGATACATT
CAAAAGTCTCGAAAAGCCGTTCAAGTATTGGGAATAGTTTTCGGGTTGTTTGTCTGTTGT
TACATGCCATTTTTTGTGATCTATCTTACTGATTTTTTCTGTGTTTCCTGCAAAAGTATA
ACGAGTTGGATGATTTCATACAGCGAATGGATTGGATATTCTGCTTCAATGATGAATCCA
GTCGTTTATCACATCTTTAATCCGACCTTTCGTCGGACATTTAACAGATTGATTCGATGT
CGATGCTACAAAGTCAGCAATTTTCAAAGATCCGGAAGCTTTCTTTCATAA
>GCR038
GGATTCATAGATACGATGAGTATTGTCGGCTTACTTGAAGGAGAAGTTTTCTTCATTGAC
AAAACTGGATTATGTAAATTTATCGGTAGCACTTGTCTGACCGCTTGCATTTGTTCTCTA
CTGACAATTTCCTCAGTCGGCATCAATCGGTACATTTTCATTGTAAAAAATAATATTTAC
CGAAAACTTTTCACTCGACGCAGTTGCTATTTATTGTGTGTAATATTGTGGGTTATTTCC
TTTTTACTTAATATGCCCAATTTCGTTGGTTGGGGTGGTCACACTTTCGACCGGAAAACC
CTTAGCTGTATTTACGACAGAATGGCTGATCCGTCTTTTACTTTATTTTTTGCTGGATTT
ATAGTATCTTTGCCAGTAATCGTGACCTCATTTTGTTACATAAGAATATATTTGTTTTGG
AGAAAAGTTTCTGTCAAAATAGCAAAAATGTCAAAATCCAGCCAGTCTACTCAACTGAAT
TCAATGAAACTGGCTCGAATGTTGTTTTTATTGTTTTTTATTTACGTTATATGTTGGACT
CCCTATGCGATTGTAGCGAATGCGGATCGCCATAATACATATAGTGAAATTGTGCACATT
TTCTCTGTGACTTCTGCACATTTAAACAGCAGCATCAATCCAATTCTTTATGGAGTGACC
AACCTACAATTCAGATCTGCTTACATTCGACTTTTGAGAAAAATGTTTTGTTTGAAAAAA
GCAGAAAAAGGATCGGGAAATCTCACTGAGACTAATCATGTGTTTTAA
>GCR039
CCGACACTTATTTACATTTAATTTGCTTTTTCATTTCAGAGCGACAAAATCCAACTGGAG
AATTATGAATAATACTTTTTAATTTATTATTCATTGATAGTATTGTAGAAAATTCCATCC
ACAAATACAATAGCGTTGATCAAATCAGAGGGAAAAAAACAACGATGGGAAAATACGCCA
ATCTCTAGATAACAACTATTCATCAGAGAATATTTGGTAACTCGGTATGATTTGGAATTG
GCTAAACTCTCTCTGCTCAGCTTAATTTGTCCGGACTTGCTGGTAGTTTCGTCTCGGTGT
ACTCTCTGAAATCGTTGTCTTTTTTAGTCTTCTCAGATTACTAACTCAGTGTTTGGAAAA
TTAGATTTTTTTTTATTTCGACCATTTTAATCATCAGTCGACACGCACATTCATTCTGCT
CCCAGTATCAATACCACATTCAGACAAGTATTATCATCATCTCTGTCTTTCACCGCAATC
CAAGCAAAACTGTTTCACTGCCGCCAGGGACGGTATAATCACTGCATCTACTGCACGTAT
TTAGATACTTCAATTATTTTCAGACTAGAAATTTAAAGTTTTTTTTGATTTTAACTGCGC
TCCCCAAATTCAGTTGAGATGACATTTTTGCACTGACAAAGGAGAAAAAAATTATTTTTT
TGATAAGGTTGATTGCTTTCTTTCAACGGAAGTCATCTTCAATAGTTATGGAATTTAGTT
ATTAACTTGGAATGAACAACAATAGCCATTCGCAAATCAATTGTTCTTCGTTGGCAGAAG
ATTCCAACAATGTGACATGGATGTGTTGGAGATACAATTCAACAATTGAGCACTTACTCA
TTGTGTTGTTTACGTTGTTGATATTCGGAACTCTCGGCGGAAATTGTCTCGTCATTTCGG
CGATTATTTTGGTGAAAAAATTGCAAATTCCGAGCAATTTTTTGATTTTGAGCTTAGCAG
CTAGCGATACTCTAGTTGCGTTCTTCCTTCCATTAGTAGCTTTTATTCAATTGCGTGGCG
GTCATTGGCCATTTTCAGAGACATTTTGTGATATATTTATTTGTCTTGATGTGCTGCTGT
GCAGTTCGAGTATTTTGAATTTATGCGCAATTTCGATAGATAGATACCTCATTATAACAA
AGCCACTGCAATACGGCAGTCGTCGAACTTTGAAGCAAATGTTTCTTATGATATTGTTGG
TATGGTTTTTATCAGGATTAATTAGTATTCCGCCGGTAATTGGATGGAAAGAAGGATTTA
TTCCTGGGAAATGTATTTATTCAGAAAATCTTGGTTATCAGATTTATGCAACATGTGGAG
CATTTTATATCCCTTTGATCATCATGCTGGTTTTGTACGGAAGGATCTTTAAATTGACAC
AATCCATGGTAAAGAAAGATGCTAAATTACATAAACGGGCCTCTCGCTATGCTTCAGACG
TTTTGAAAATGCCTGATTTAAATGATGACAGCGTTGTTAAGGAGAACATTTGCAAACGCC
TATCATTGTCAGATCAAAGCAGCAATGATTGGATGGACTCGAAAAAACTAGCGATTTCAA
ATGCAAAAGAAGAATTTATTAAACAATATAAAAAAACAGAGAAAGCCAATTATGCTGAAA
ACAAAGCCATTACAACGTTGGGAGTGATCATGGGATGTTTTACAATCTGTTGGCTGCCGT
TCTTCGTCATCCAGTTAATCAAACCGCTTTTGAAGGTTGCAAACATTGATAGCAATTTAT
ACATTTCTCAGTGGATTCAAGATATGTTTTTGTGGTTAGGTTACCTCAACAGTTTCCTCA
ACCCTATAATTTATGCCAAATTTAATCGAGAATTTCGAACCCCCTTTAAATTGATTTTAC
TGTGCAAATGTGTTGGGATCAATGCCGTGATCCGATCAGAAGCGTACACCCAACAGTATG
GATCCAGAATACCACCGTGCAGTTCTAAAAGAAATAAATACGTCCAAAACACCATACAAA
AACAGACGGAAGTCAAGTACAAAAATTGTAACAACAAACGAAATACACTGATAGAAAAAG
TGTGAGCTTATCCTGTGAAAGTAGATTATTTTATAATTTCAGCTTCTGTGTCAATTTTTC
AATAAAGAATCTATTGTGATTTGTTTTATTCGCCCGAAAGAATAAGTTTGATTTTTTTAT
TAATATTTTAAATTTCGCAGTCGTGTTATTTGAGAATTATTTTGTTGTTTTTTTTGAAAT
AAAATTTCATTCGATTT
>GCR041
ATGGATGTAAATATGTTAGATTTGTGTAAAAGTATTTATAAAGAATGTACTTATTGCATC
GAGATTTGTCTGAACGCATCCTTGAAAGACACAAATACCCCAAACAACATGAAACATGAG
ACAGAAGGAAGTTTTAATTGTGTCAAAAACAATGTAAATTTGTTCATCAAAATTTTTTTC
CCTATTATTTCAATTGTTGGCTGTATTGCTAATATTTTAATAATTTTTGTGGTTCTACGA
TTGCCGTCGTTGCGAAGATCATACACTAATTTCTTCCTAGTGAATATGGCATTAGCGGAT
CTTGGGGTGGTCATTTGGTGCGTGAATCTGACAACGATAGAATATGTCGACGCTGAGTTA
TTCTGGATTGTTGGTCCGGCTCTCTGCAAAATGAATCATTTTTTACAAATAATGTCATAT
ACTGCCAGTATTCTGCTGTTGATGCTAATTTGTCTCGAACGATATATTGCAATAATATTT
CCAATGAAAGTGAAAAATATGCTATCAAAAAGGATTTATATTGTGCTGTTAATTTTTATT
TGGCTCCTCAGTATTGGGTTCAGCTTGCCGAGTTTGTTTGAGTACGAGCTCAGACGAATC
CACAATGTTACTAGGTGTGAAAAAACCGAAAAAATCAGCAAAAAGACTTATTATATTTCT
TCGTTTGTTTTGCTTTATATTATACCATTGGTTTTAATGGGCTCTCTTTATGGACATATT
TGTTTAAGTCTAGTGAAATCTTTGAAAAAGATTACCGGATCTAAAACAACGAAAGTTATA
AAATCTCTTAACTCCATGAATACCGAATCATTCGATTCTCAAAGTTTACAGACCAGTTCC
AACAGAAACAATGATAAAGTGAATTTTTCCGTCAAAGTTGCCAGCAAAAAAACAATCACA
AAAGCAGCAAATGAACGAAGACGAGTCATAATAATGCTTATTGTCATTGTTATTATCTTT
GCTTTATGTCGTCTGCCGAGGCATATTTGGGCAATGATGACATTGCATTCTGGTAGAAAT
ACGTATCTGTTATTGATCTTTCCTCCGTCCGCGTATATGTTCATGTACCTTTCCAGTGCA
ATTAATCCTTTAATCTATTTTGCCTTTTCCAATTCTTTTCGAATTAATCTATTGAAGGCT
TTAAAGTGTTTTCGTCCTAGATTGAATAAGAAGAGTACAAATGTTCTAAATTTATCGAAT
TCTAAAAGTCCCAAATCGAACACAGTGAATATTTGA
>GCR042
ATGAATATCTCAACCCCTTATATAATAATTCAACAATTCTTAGCTTGGTGTGATATTTTT
CTTATAGTTCTCGGAATTATTGGAAATAGTCTAATAATTATCGTCTCATTAAAACAAAAA
ATCAGAGAATTCACAAAGTTCCTCATCATGACAGAAGCGATTTGGGATTTTTTCGATATT
ATCATAGAAGGAGTTCGCTATTTTCTTCTCTCCTTTTATGAAATTGAAATTCGAAATTTG
AACTTGACAACTTGTAAATTGTATACTTTTCTCCTGAATTACTTCAGCGATGTGTCGGTT
TGGGGGTTGATGGTTTTGTCAACAGAGAGATATTTATTGTTGAAATATCCCACAAACTTT
ACATTGAGGAATCTTACCAAAAAACATGCAGTTATCTTTACCGTTTTATTGTTATTGCTA
AGTTTTGTGAAAAACTTTGTACAGCTGCTATCGGTCTTAAATGAAACGAGAATGTTATGC
ACCATATATTCGGAAAAAGGTCAAAAGATTAATTCTTATGTTGATTTTGTTTTGAATATT
TTAGTTCCATTTATTTGGGTTGCAATCTTTACTTTGGGTTCAATTATGTTGATTCGTACT
CAAAATGGAAAATTATCAAAAACTGTGTTGAATTGCAATCTCAAAGATCCATCTAGGCAT
GTTCTCAGAATGATTTTCATCATTTCAATCTATAGGTTCACTTCTTCGATTCCTTTAACG
GCTCTACAAATAATGGTCAACACAGGATATTTGTATCAAAAAGACATTAATATTCCTTTA
ATTATACTAATGCATAACATATCAACAATGCTCCTTTTGAGTAATAACTCCATAAAATTC
TATCTGTTTTACCATGTCTCTCCATTCTATCAAATCACTATTTCAGAATTAATGAGATCA
AACTGCAAAAAAATTAAAACCTTCATTCCAAGCTTCAATTGA
>GCR043
ATGGAGTTCTTGAATGGTACACTAAACGCACAAAGCCCTAGAAACGATTCTTTATCTATT
CCAATAATATTTTTAATTGTTGTTTCGTCCAGTGTGGCAAGCCTCGCTACAATAGGTGGA
AACATTTTAGTTTTAATTGCCTTTCTGTTAGAAAAAAGTATCAGAACCCCAAGCAATTAT
TTCATCATTTCCTTGGCATCTACTGATCTTTTGATTGGATTAATTTCAATGAATTTGTTT
ACAATATATCTTATCATCGGAAACTGGCCTTTAAGTCAGTTACTTTGTGATTTGTGGCTC
TCTTTGGATTATACTGCTTGCTTGACTTCCCAGTATACTGTTCTTTTTATAACAGTGGAT
AGATTTTGTTCAGTGAAGATTCCTGCAACATATCGGTTGTGGAGAACTAAAAACAAAGTC
ATTATAATGGTTCTTATTAGTTGGTTAGTGCCATCCTCGATATTTTTCACGTGCATATTG
GGCTGGCCGTATTTCAACAATGGTAGACAGAGAGGAGCAACAGAATGCTATGCAGAGTTC
ACCTCAAATACAGTTTTCAACACAGTTCTAACGATAGTATACTTCTGGGTTACTCTTATA
GTAATGTGTGTTTTATATGCAGGTATTTATCGTGTAGCCAAAAGGTTGCAAGCATCCTCG
GATAAAAGAAAAGGAATGAATACACTATTAGCCATGGCAGGACAAACAATGTCACGCATT
GGTGTTGGAGTTAGTTGGGGTAATGCAGATGATTTAGATGAAATTGCCAATCCAACTGTA
AACTTTCGTATAAATGAAGGTTACGATTCATCAAATAAAGAATACAAAAATGACATTGTA
ATCCATCCTACTTCTCCTTACAAGCTCAATGCGCCTCCAAATTTAGTCAAAAATCTTCAG
TACATTGACGAACATTCAAGTGACAGTGAGGAGATATATATCTATAAATCCATTTACTAC
AATGATTACAACAGTAAATTGGAACCGGGCATTTCAGAGATTTTACCACTAAACAAATCA
AAAAACAATAATTACAAACAAAAAAAACCAACAAACAACACAAAATCTATGAATTTTCAA
ATTAAATCTGCAAAGCAACAGTCGAAGAAATATCAGTCAAGTTCTTCAAATTCAAATCAG
ACCTCTTTGCAAAGGTTACAGTTTACAAGATTCACGTTTATTCATCGCAAGGATACAGAT
GTCAGATCGAGAAATCGTGCAAGGAAAGCTTTGAGAACAATAAGCTTAATTTTGGGTGCT
TTTGTTACTTGCTGGACTCCTTATCACGTTCTGGTTTTGATAAAGGGCTTTTGTAATAGT
TGCGTAAACGATCATCTATACAATCTGTCATATTGGCTGTGTTATATAAATTCTCCCATT
AATCCTTTCTGCTATGCTCTCGCAAACTCTCAAATAAAAACGACCTTCATGAGATTGTTG
AGAGGAGATTTCAGACGAAATTGGTAA
>GCR044
ATGTACGAAATGTATAAAGATAATTTAACCGACAAGGAATTTATAAGCCTTGAACAAGGC
CCACAGAGAGATCCAATTAATTTATTGATCCCGTTCAACACTATTTATGTCGTCCTGATT
TTTGTTGGCGTTTTTGGAAATTGTATAACATGTAGAGTTATATTGCATTTTAAAGTCATG
AGAACCCCGACAAATTATTATTTATTGAATCTCGGAATAGCTGACTTAAGTGTGCTTATT
TTGGGTTTGACCCAAGACTTCTATTTGACATGGTCACATTATCCGTATCCGTTTGGAAAT
TTTGGTTGTATCGTTAAATCCCTGTTGTCGGAAATGGGCATGTGCACTTCAGTTTTAACT
GCTACAGGATTCACAATTGAAAGATACATAGCAATATGTCACCCCTTGCTGAAACCGTCA
GAGAGTAACAATAGACAGAGGACAATTAAAATAATCGCCTGTATATGGATAACATCGTTT
CTTTGCAGTTTACCACTTGCTCTACAGATGGGTCTCCAGCAGCTTAAAAGAAATGATTCC
TCTACAAACTTTACTCAACGGCTATTAGAAGATTCAACAGTTTGTACCCAAATTGAACAG
AAAGCACTACCAAATTCCTTCTTAATCAGCTTCATTATTTTCTTCTTGACTCCTTTAATT
CTAATGTCAGTTCTATATATGAGAATTGGACTCACAATAAGACATTCGGTTTGTCGAGGA
GAACAACAAATAATTTCCAGCGCTGAACACAAGCGACGAAATCAAATGAGAGCTCGAAAA
GCAGCTGTTAAAATGTTAGCGGCAATTGTCATTTTATTCTTTTTATGTTTGGCGCCATTC
CACGCCGAACGATTGATGGTAACGTTGATTCCCGAATCAGCTTGGGACTCTCAAAAGATC
CTTTGGAGAGTTCACGAATTCCTTTACAGTTTATCCGGAATACTTTACTACTTTAATTGT
GCAATCAATCCTATTTTGTATAATATCATGTCTCATAAATTCCGTAACGGGTTCTGTGAT
ATTGTCAAATGCCGTCGACTCTCGTCGACCCCAAAAATTCAAATGAGTCTCAGTACAAAA
CGCTACATGATTATTTCCAAAGAACCATTAAAACAATCGTCAATAAAGAAATGTCAATAC
ATTTTCAGTCAAAACCGATCGGAAGACAGACCGGAACGGTCTGAATGTTGTTTTTGTGTT
CCTAAATATGATAACCGAGAACATTACCAAGACAGTGTAGATGCATTTAATGTAACAATC
AATTCAATTCACGATTGA
>GCR046
ATGTCAACTGAATATTCTTTCGAAATGACCAAATATATTTGTGGTGTGATTTTCTATCCG
GTCTTTTCGATAGTTGGAGTATTTGTCAATATCAATTGCATCATCGTCTTTCTTCATGCT
TCAATGAATAATAGCACAAATCGCTATTTAATTGGAATAGCATTTGGTGATCTCATGAAA
GCTTTGAATGACTTCATTTATTTCCCGTCAGTTTTATTCGGAAAGCAATCAAAGATAATT
TATGTTAATTACTATTCCTATGGTTATTTTCTATCACAGTATTTTGCCATTGTAACTACT
TGGGTGACTTTGGCTGTTTGCTTCGAAAGATATTTAATGGTTGTCCATCCGATCTGTTAT
CGAAGTTATTTGGATAAAAATAAAGCAACACTCATTACTTTAGGTATTTATTTAATTATG
GTTTTGTTCACGTTACCTTGTGGATTTCGGTATGAAAAGGTCTGTATCAGTATTTTTAAT
ACATCGAAGAAATGTCTTGAATATAATTTGATTACGAGTAAATTTTGGATGAAATTCAGT
TTTGGACATAATTTTCTCATTGTTCAGTCTCTTGTTCGATCTATTATTCCCTTGATGGCA
TTATTATGGCTTAATATTAAAATAATTATAGCTCTTAATAAAACAACAATATCTAGAAGA
ATGGAGTCTCGGAATCGAATTACATTAATGTTGATAATTATAGTTTGCGTCTTCATAATT
CTAAGTCTGCCTGACAGTCTCATGTCAATGATGAACTGGGGCTATCATGACGCCGAGGGA
ATCACTCGGAAGATTATTCGCGAAATTAGTGATACGTTACTCTTGCTAAATGCCGACGTG
AATTTTTTTATTTATTTAATATTCAATAACAAATTTCGGTCAGTATACAGTCACCAATAT
GACTGTCATCGTGTTAGAAGTTAA
>GCR047
ATGAATGAAACTTCAGCGACTTCGAACGAAAAAACTCTGCTAGAGATCCGACAGATATTT
TTACCAATTTCTTATCAATTACAATTGTATTCTATTCCAATCTTTCTGACCGTTGGAATA
CTTGGCAATCCGATTTCCTTTGTTGTGTGGGTTTCAAGAAAACTTCGACGAAATAATTCT
TCTGCAGTTTACATAGCGATGCTTGCCATTAATGACTTTTTCGTTGTTATTTGTAGCATT
ATTTATTATTTGAGACATTCATGGGGTTTCGGTATAATAGATATTAGAGGAATTTGTAAA
TTCTATATGGTTATTTTCACGTTTTTGCAGTATAACTCTATATTACTAGTGTTTGGATTT
ACTATCGAAAGATGGATAGCTGTATGTTATCCTTTTCGACGTGAAAGATGTTGCACTGAA
AATCGAGCCTGGATAGCTTGTGGAATAATTTTTTCAAGTGTGTTCATATCAGTATTTCCT
TTGTTCTTCGTTTGGCATTATCAACCACTTTGCAGTGTTCCTAAACACTGGATTGAGAAT
ACATATTTCGTTACCTATTCTTTAACATTGGAAATTTTATTTAGTGCCTTATTACCTGTA
ATAACGTTAGCAGTTAATATTCGGGTTGTCGTAGAGATGTACCGAATATCCGAAACAATA
GTGACATTTCCGAAACTATCAGCAGTAAATCAGAATTTTGAAATTCCCAGTCAAAAGTCG
AGAAAACACAGCAAAAACACAGAGAATAGTCTTTCTTTTAAATCAACAACAATCACATTG
TTATTAGTTTCATTTTTTCAGATTTTAACCACTCTACCACTAGGAGCGGTTTATATTTGT
CAAATATTCTATCCGGAAGGCAATGCAACGTCAGTTAAACAAATGCAAAACGATCCAATT
TGGAAAAAACATTTTCAAATGCACGGTGCAAAAGATATAATAGATTTGCTAAGTCTCTCT
CATTATTGTTTCAACATTGTCATTTATTTGGCTTCTAGTCATTTATTTCGGAATCACTTG
ATGGGTTTTGTAAAATTATATTTAATGAGAAAAGAAAACAATAATTCTTTAAACAATTCT
TACTATAAACTAAGACAAAGTCAAGACACCCACAAAACCGAAATGAGCATTCGACGAAAA
CTTGTCGAGTCCAAAGTCCCTCTACCATTGGAGGTTTCTCTCGCAACTTAG
>GCR048
ATGGGATCTTTGATTGAAAATCTAATTCAGGCAATTTATTTTGGTGAGTTTTATTTACCC
TTACTGATTATGTTTCTGGGAATTCCAGGAAACATTCTAAGCTTTCTAGTCATGGTTCAA
AAGCAAAATCGAAATAAATCTACTGGCGTTTACATGGCTGGATTAGCCATTTTTGATTTC
TTAGTTTTGATAATTTCGTTATTTCTTTATTGGTTGTTCTTCAACTTTTTCCAAAACACA
GATTTCCAATGGGCCTGTTCTGTGTTTCGGTTTCTAGTTCAATTTCTAACCCAAGTATCT
ACATATTATATTGTCGCAAGGACTTTTGACCGGTTTCTCAGTATCTGCTTCCCACTAAAG
ACAAGAAATTTCTCCACATCTTCTGTGGCTTTGAAAATCATAACATTAATTCCAGTTCTA
TTGTTCTTTATTAACATGCATGGATTTTGGACTTATAAATTGCTGGATGTTGCGGGATTG
AATCAGAAAAAATGTGTTTTTGTGAGTTCGAGTAGCGAAGCTGTGATATTCATGTTCTGG
GAGTTAACTCTGACGACGTTGTTTCCGTTTCTAACGTTAATTATATTAAATATTGGCATT
ATTATTCGACTTCACCAGAAGCAAGATGGAGTTGGAGAAACCGTTGATCAAAATAAAAGA
AATGCCGTACAAAATCAAATTACGCGTTCTTTGCTACTTGTCTCTTTCATGTTTTTGGTT
TTAAATATGCCATATAGAGCCGATGATTTAATTTGGAGATATGTGGCTTATGAAAACCTT
TCCACATTATTCTATATTCGAAGAGTTTCTTACGTTTACCTTCATAAAGTATGGTACTGT
CACAATGCCGTCAATTTCTATCTGTACGTTTTAAGTGGAAAGAAATTTCGAAATGAAGTC
AAATCACTGTTTAAATCTGACAAAAAACGGCTTGATTACACTAAAACAAGCAATGTCAAA
TAAAATTAATAATCAAAAAACACATTTGAAATTTTTTGATACAGAAAATGAATATAGCAC
AG
>GCR049
ATGCAATTCTTTCAGGTCGTTACCAACTGTTCAACAAATAGTGGAAATTTCTCAGCTTCA
GCAAATATAGAAAAAATATATCAAATAATATCTATAACATTGCTATCAATAAACAGTTTT
GCTAACTGTTTTGCGCTCCACATATTCTCAAAGTTCCTCTGGCACATGCCAATATTAATG
AACCAAATTTTGGCTCGGTTTTCCTTTATTGAATTAATATTTCAAATGACTCTGTTGTTG
TTTTATTTGGTAGAATATATGAAAATAGACGAATACATAATTTCGTCTCGATTCGTAAAT
CCAGGAATTATGGACGCGCTGTTTCGCTGTATATATTTGTTTTCCGTTGGATTCCTTATC
GCTAGAAATAGCTGGATAATTCTTTTGGCATTCCACAGATTCGAATGCATTTGTTATCCG
TTGAGAACGAAACGATATGTTACCTCAGCGAATATAAATTTTTACTTTTTCGGAATTGTC
AGTTTTGCAATATTGATAGCCTTTCCTCGGATGTTTGAACAGACTTATACGTATTGTTTA
CAAACCGGAGACGTTGTCAACGTGTCGGAAGCCTTAAGTAATGTTTATCAATATCGGATT
GTCTATTTAAACGTTTTTGTTTTTCTTATTCAAATCGGTATTCCATTGTTGTCTGTTAAT
ATTTTAAGCATTTTAATGCTGCGAAAAATTCGCCAAAGTTTGACTTTTCGACGAACCAGT
GCAGCGCCGAATCAGAAAAAGAAATCATTCGCTGCCGACAAACTCGTCGTTGCGTTGTGC
ATTACATTTTTTACATTTGAAATGCCATCTTTTTTCTCAAAATTATTTCACAACAGCCAT
ATTATTTCCAATGACAAAATTATTTACCATTTAACATTTATAGCGAATATTTCTATTTAT
ATAGATTCTAGCATGAATTTGTTGATTTATTTGGTGTCTAATAGAATTTTTCGTGGAGCC
GTTCTACAACAGATCTCCAAAGTTAGTCACAAGAAAACCGTATCAACGACAAAGTATTTG
ACGATAGCGAAAAAAGAGGAAAAACAGTTTATCAGTCCTTTAAGTGAAAATAATATTCAA
ATGAAAACTAATGACATTCTCGTTACAGAAATTGATATGGAATGA
>GCR050
ATGTTTATGTCCGAGCTCAACCAAACTTACAGCAATGTAGAAAACTCAATTGATTCCATG
ATTGTCAGCAGCATTTTATTTGTGCTGATCATTTTGTCATCAATTTGCGGCAACGTTCTC
GTATGTGCCGCAATTTGTACCGATTCGAATTTGCGGCAACTTTCCAACAGTCTTTACGTT
TCTTTAGCCGTAGCCGATTTGCTGGTTTCATCATTGGTAATGACATTTGCCACTCTCGAT
TGGATCATGGGTAAATGGGTTTTCGGATTGGTTTTCTGCAATCTCTTTCTCTCTATGGAC
ATCATGTGCAGCACTGCGTCGATTTTAAATATTCTAGCGACAGCCATTGATAGATTTGTC
CATGTTCACACTCCGTTTCACTATTCAAGAATCTTTAATAAGTATTTTGTTGGAGGATTT
ATCGGTTGTATTTGGATCATCAGTGCCATTATGTCGTTTATGCCGATCCATTTGGGTTGG
CATTTATCCAATTTAACCGTCGACCTCAATTCAACAAAGTGCATGTTGCAGTTGAATCCG
TCATACGCGATAATTTCATCCGTTATCAGTTTCTATTTGCCGTGTATTATTATGGTTGCT
CTCTACGTAAAACTGTATAGATTTGCAAGAATGCATACGGTGAAGACAAACAAAACAAAT
GACAATTCAACGACCACAGCTGGATGCCATAGACTGATTTATAAAAAGATTAAAACTGAC
CAGAAGGCCGCGGTTACATTGGGAGTTATTATGGGAACGTTTTTGATATGCTGGTTACCA
TTTTTTATCATAAATTGCGTCAAATCAATTTGCCAGGAATGTATTTCAGATCTATATTTT
AACATTGCGACTTGGTTGGGATATTTTAACAGTTGTCTCAATCCTATAATATATCCTTTA
TTTAATACGGATTTCCGGAATGCATATAAAAAACTAATAATGCGAGCTCTCTGTTCAACA
AAATTATCAAGAAAAAAACTTAAATTCTCAATGCTCACCAACTCATTTATTTCTTCGTAC
AATTTAAATGGTGCCAGTTTAAATATGAACTCCATTGATGAAGGCAAACAAGAAGCTTTA
CAAGAACATAAATGTAGATCTGCGAGATCTGACAGAGACCCATTTTCTCCTGTCAGTCAA
AAATTCAAGAATTTATATATATTGAAACAGCCCTGTTTAGTGGGTGATTCAGCCAATTGT
CAATCAGTTATTTTATCAAATCAAAATGAAGAAATAACATAA
>GCR051
ATGGCCAATGTTTCAAACATTACCAATCATTCGAAATATGCCTTTGCCAATGAAGTAGTG
CTAGGAATTGTATTCTGTGTTCTGATTTTGGGAACTGCATTCGGAAACGGGTTGGTTATT
TTGTCAGTGATTCTAGCGAAACGGCTTCAAACGCCAAACAACATTCTGATAGTCAATCTT
GCCGTCAGCGATATGTTGGTGGCGCTTTTGGTTTTGCCTTTGGCTACGATTTATCAGCTG
AAAGGTTATTGGATGTTTAATGAGATTGTGTGCGACTTTTTCATTTGCTGCGATGTCTTG
TTGTGTACAGCATCGATTCTCAATCTGTGTGCGATTTCAATTGACAGATATCTGGTGATT
ACCAAACCTTTTCAGTACATTGCCAAACGAAACAACAGATTAATGGTTACGATGGTTGGA
TTATCATGGCTTGTTTCGGCTTTAATCAGCATTCCTCCGCTGTTTGGTTGGAAACAGAAA
TATGAGATTGGTCAATGTATTTATAGCGATTGTTTAGGATATCAAATCTATGCGACTTTT
GGAGCGTTTTATATTCCATCGATTATTATGATTGTTCTTTACGGAAGAATTTATCAAATT
GCTAAGAACAGCGCTGCCATGGATTCTCAATTGAAAAGTATCAGAGGATCTATTTCCAAA
GATCCAATGACAATACATTCCTGTAATTCGTCGTACAAAAGTTCACAGAGTGACATTCAA
AGTCAAACATCATTCAGTGCTCAAATTTCATCAACGAAGCACAATATAAATTCTAACATT
TATCGTTCATGCACAACAACCGATCTGAGACATTCTTGCCAATTGACTTTACCTGAGAAA
AGATTAGTTAGAAATTCTTTTCCAGGAATACCTGACTGTCGTAATAAAAATAATCGAAAT
TCTCGTAACAGTAGCAAACATTCTACAACGATTCGAGTTCTACTCTCAGCTTCTAGGGAT
ACTTTAACTAAAAGATGGAAAGATATCATGCATTCGTCAAAACGGTCTTCACAAAGTGAA
GGAAAAGCAATATTTACACTTGGTGTAATAATGGGATGTTTCTGCATTTGCTGGTTGCCA
TTTTTCATCGTTCAAATTTTGAATCCAATTTTCAAAATTATTCACGGTAACAAATCAAAT
GCGACATTATTATCAATACCGCAGAGTGTTAGTGAACTATTTCTTTGGTTAGGATATTTT
AACAGTTTTCTCAATCCGATTATCTACGTGAAATTTAACAAAGAATTTCGAACTCCATTC
AAAGAAATTCTTTTCTGTCGATGTCGTAAGCTGAACGCTCGAATCCGATCAGAATCTTAC
ATGAGACAAATTGGGGAATTCCGAAAAATATCAAAACTCAGCACCTTTGTTGCAGCGTGC
GAAGATAGAAAACATTCCTGGAGATATAATTCCGTGAATTACACCGAGAAAAAATAA
>GCR052
ATGTCAGTGTGGAGATTAACAATAATAATTATCTTATTTTCATTGTTACCGACATGTCAA
ATGCAGAATATCGTACTGAATTGTTCAAACTACACGAATTATGTCAGAATCAACAATCTG
TCAAGACTTGTCGTTCCATTCGAATGCGAAAAGTATCCGGTCGGGATGGAAGTATTTCTG
GGAATGATTTTCGTTGTCATTGTTGTGGGAGCGATCGGTGGAAACTTTTTAGTTATTCTC
GCGATATTTCTCGTCAAAAAACTACAAACTCCCAGTAATTGGCTAATTTTAAGTTTGGCT
TTTAGTGATTTTTTTGTGTCGGTTTTGGTCATGCCTGTCGCGGTTTACAACCAACTGATG
AGGTTCAGATGGCCGTTTTCTGAATTGTTTTGCGATTTCTTTATCATTTGTGATGTGTTA
CTCTGCACATCCAGCATTCTCAATCTTTGTGCGATTTCAATCGATAGGTATTTAGTGATA
ACTCGACCGATGCAATACGTCGTCCGCCGGACTCCGCTTTTAATTGGAGGATTCATTGCA
GGAGCTTGGATCATATCAGGATTAATTAGCATACCACCGGTAATAGTGTGGAAGGAACCC
TTTAGACCTGGAACTTGCCAGTTGACGGAAAATTTGGGATACCAGATATATGCCACTCTT
GGTGCCTTCTACATTCCATTAATAATTATGTTGGTGCTATATTATCGAATTTTTAAACTA
GCAAGAAATATGGCCCAAGAAGATGCCAAGAGAAAATTAGGTACAGGTCAAATGACTGAT
GAAGAACAAACTTCATTGCCAAATCAGTCAGGAAGAACAAATTCCGCTGAAGAAGACAGA
AAACTTCTTCGGTTTGATCCCACTCAAAGACCGAGTGAAGGAAATCAAGGTAATGGGTTC
GATGTTGAGAAGACTGGAACTGGACCTAAAACAAATCCCCGGAAAAAGAAACAGAGTAAC
AATGAATCGAAAGCAATAACAACTCTAGGAGTTATTATGGGCTGTTTCACATTATGTTGG
CTTCCATTTTTCATAATTCAGATTCTCAAACCCATTCTCATTGTTTCTAAAGTTGATCAT
GAAAAGTATCTTTTGCCTTGGTGTTACGAGCTGTTTCTGTGGCTTGGTTATCTCAATAGT
TTCCTGAATCCCGTGATATATGCCAAATTCAATAGAGAATTTCGAAACCCATTTAAACAG
ATTTTATTTTTTCACTGTATAAATATCAATGCTCGAATTCGAGTCGACACATTTGCCGAA
CAATACGGTTTACCAATGCAAAAAACTATGTCGACCTCTCAGTACGAAACGACTCACTTG
AATACTCACGTTAACAGTCGTCGTCGAAGTTCAGTACCTTTCACACCTGTAAGTAGGAAA
AATAAATCTTCTTGCCAATCAAGACCGACCTCAGATCAGTCAGTAAACAAGGCCTGA
>GCR053
ATGAGTGAATTCAATAACCGGACTCTCTCGCTGGGCTCTGAAGGACTTTCTGTCAACAAA
GTTGAAAACATTTACTATTCAAAACATTATAAAGCAATTAGCATAATTTCATCGACAATT
ATTTTATTCTTCGGTCTGATTGGAAATCTTTCAGTGTCAATCATACTCACTTTTGCTAAA
AATATGCAGTCCTCCACGAACTGCTATCTTGTGTCGGTTGCGGTTGCCGATATATTGGTG
TTGCTGTCGACAATCGTACCGTTTCTCTACAACATAAACCAGGATATAAATATCTCCTTG
CTACCCTCATGGGGTTGCTCCTTGATCATCTACTTGCAATATCTCAGTGTCAATTCGTCC
GCGTTAACTATCACAAGTTTCTCATTTGAAAGATGGGTGGCCATCTGCTACCCTATGAAG
GCGCATACGATGTGCACCATTTCTAGGGCTGTAAAAATTGTCATTGGGATTTGGATATTT
AACTTGATCTACAATTCAAGTTGGATTTACCTGACGGGAATCGTGAAAAAAGGCCCGCTG
AATGGATCGTATAAATCCGTTTGTACATTTCGATTTGAACGCAGAAAATACATGAATATA
TACATGTTTGATTTCATGTTGTTTTACTGTATTCCACTGCTTTTGACGACTTTTCTCTAC
TGTGCCATCATAAGGACCCTCGTCAAACGGCCAATGTCAGGCACGACCTCGGGAAGAGAT
CCAAGAAAGCACATGAACCACTCGAAAATGCAAGTCGTAAAAATGTTAATGGCTGTGGTG
ATCCTGTTTGCCATGTTGTGGTTGCCATACCGTGCATTGATGGTTTACAACAGTTTCGCG
TCAAAATCGTATCTGGACTTGTGGTTCCTGTTGTTCGCAAGGATCATGGTCTTCATCAAC
TCAGCCATCAATCCGATCCTTTACAATGCTTTATCAGGAAAATTTAGAAAAGCATTTAAG
AAATTTTTTTTGTATGGAGTGAAGAGATAA
>GCR055
ATGGGAAAAGAATATAGTGATACAACAAGTGCAAAATATATTGCATATCTTGAAAATTTG
AGAAGTCATGACGAAGTTTTACAGACGGATTACATTTCTGGCATGAATTCTTCAGGCTCA
GATGACTGGCATCTGATTCTAGATTATGTTGTTGGATATTCCAATATTGTTTTTTTAATT
ATGGGAACGATAGGAAACCTACTGATTATTATTATCAGCTCCCGGCAGAAAACTCGACCA
TTTACCAAACTATTTATCGTTTCTGAAGCCGTCTGGGATCTCGCCATTTTGCTGTTGTCT
AGCATTCGATATGCGTACAATTCGCTTTACAGCATTGAAATAAGAAATCACAATTTGGCC
ATGTGTAAATCTCATTCATTTTTAACATATTTCTTTAACGACATTTCCTCTTGGGTTTTG
ATGATATTGTCAATAGAGCGATTTCTGTTACTAAAATATCCAACAAATTCCAAACTGAAG
AGTCTAACAGTCAAACACGCAAGCGTTATTACTGTGATTCTCTTAGGTTTGAGTTTTGTC
AAAAACTTTCTCCATTTTCTCTCGGTTTACGATGAGACAGATAAAATCTGCATAATTTAT
TCACTAGAAATACAAGTGGTTATTTCATATGTCGATTTGGTCTTTAATGCTATTATCCCG
TTTATCGGGGTAGCAATGAGCACAATTGGCACTTTAATATTGTTGAGAATTCACAATCAG
AAATTGTCTGAAAATGTATCCAACTCCAGTCGGACGAGCTCTGCCGTCCAAGTCCTAAAA
ATGGTTTTAGCCATTTCTATATACAATTTTATTACAGCGATTCCACAGACAATTTTGTCA
ATTATTCTGAGTTCTGAAATCTTCAATTATGATGAAGCAAAACTAGAGATTACTTTTCTA
TTTTTCCGGCTTTCCCTGTTGTTCTACATCAGCAACAATGCGATAAAGTTTTATTTGTAT
ATTTTCGTTTCAACGAGTTATCGTAAAATGCTTTTGTATATTCTGAAATTCTCCGCTAAC
AAAATTGAAGATTTCACAACAAAAATCAGCGTTGTTATGAAATAA
>GCR056
ATGTCAACCATGACTAAAGAGCTGACCAATCAAATTCCAACAACGATCGGAATTTTGATT
ATAATAAGCGTGATTGGATCAATAGGAAACCTTTTGGTGCTTATTATTTATTCTCAGAAG
CGCGATAAGTCTACGGCAAATCAATTCATTAAAACTTTGGCTATATCTGATTGCATTGTG
TGCTTGGTTATTATCCCATTCACCATTTATATCGAATTTAACGATTGGAAAGTGTCAATC
GATATGATATGTAAATCGTATTACTTTCTAAACAATAGTAGCATCCCATTTGGAGCTCTG
CTAATAACTTTAATAGCTATTGATAGATTCTTCTGTGTTTGTTATCCATTTCTCTCTCTA
ATGACAGTGAAACGGTCAAAAGTTTGTGTTTTTATTGTCTTTATGATGTCTGTTGTGTTG
GGAGTTCTCTCAGTTTTTCAAGTGAAAACCTTTAAATTGTCTAAAAATAGCACGAATATG
AACTCTACTCTAATCCAATCTGAATGCATTGACGTTTCAAGATACGCCAACCCAACGAAG
TATGAGCTTCTGTTTTTCACTATCGTTCAAAGAAGTCAACTCATCAGTTACGCCATTTGT
ATTTGTGTAGTAATTTGTCTTTATATTCTCATTTATCGGTTCGTTTTAGCTGCTGCTAGA
AAGAAAGCTCGCTTGAAAGGTTTAAACAGTTCTTCAACGACGTCCTTTCTCTGGAACAAG
TTTTTTAAGTCTCGATCGATCAAACGAATAAATTCCGATTCGAACAACGACGATACTTCT
GTGCCTTGCCAAACGACGGAAGAACTAATGACAAAACCCGGACCATCAAACAATGACAAA
GCCATAAAGCGAAAGTTTAAAGAGACTATTTTGATTCAGAATTTCAAAACTGCTTTAATG
TTGTTTGTTGTTGCCATAACGTACATTGTCACCTTCTTGCCGGCATGTTTAATGGTTAAC
AGTTCTCTCGCTTTAAACTTGCCAGTGTTTTATATGTATTACATCAACAATGCAGCCAAT
CCGATCATTTACTGTTTCATGAATAAGAATTTCCGAGAAGATGTTGTCAACTTTTTCCAC
CAACATTTGATCAAAAAATAG
>GCR057
ATGAATTGTGAAAATCAAACTCACTGGTACGAACGGGTGCTCTACAACAATCCGGGACAA
CATGGAAATGTGACGAGAATTCCTGGAGAAACCCTTGACAGATATTGCCAGATCTATTTC
CCCAGAAATGATAACACTTTCACTTTGTTAGTGTATTCGAAAATTCTCATCCCAGTCATT
TTAATTGTTTGTTTTACTAATACTTGTATTTGTTTGATATTAACTCGTCGACATATGATT
TCAGCAACCAATATGATCTTAACAGCAATTGCCATAGCTGATTTTCTAACTGGCTTGTTT
CCGTTGCCATTTTATGTGATAAAAAACTTTTCATTTTTTTCATCAATTCGAAGCAGAACT
TTTGGATATTTTTACTATTTCTCTGTCGTTGTAATACCGACAATTTGTCACACGATTTCA
ATCTGGTTGACTGTTGCGTTAGCGGTTCAGCGATTCATTTACGTTTCTCTGCCAACAGAA
GCGAAAAACATTTGCACCGTGAAAACATCGATTTACACTATTTTGACAATTTGTGTTTTG
TCTTTGGTTTTTCACTTACAACTGTCAATTGTCAGTTTTGATTCTTATTATTTCTATCCA
TGCAAACATCAGACTCCGGAATTTGTGATATTGAAATGCAACTGGACCGTAGAATTGCTT
ATTATATACTACTGGTCTCGGACCGTATTAATGAATGTCATTCCGTGTTTATTGCTGACA
GTCTTTATTCTGAGTCTGATTGTGGCAGTGAGGTCTGCGGAAAAGCATCGAAGAGTTTTA
CTTCAAACCTCTCAGAAAAAAGAATCGAGAAGATCAAAAGAGTTTTATTCTACTTCAAAA
ATGTTGCTAGTGGTTTTATGTTTATTTTTAATTGTCGAAATTCCGAATGGAATAGCAATC
ACGCTGTATATGATTCAAAAATCTTTCTCTTCCAACAACTCAAACGACAGTTTCTGGGGG
AAAATGAATTCAATTTGCAACATTCTTATCATCTTTTCCTATCCCTTAAACTTTGTCATT
TACTGCATAATGTCTAGGAATTTTAGAGAAACTCTAAAATTCATTATAGGAATTTCTAAT
TCTGCTAATATTGTTACGAATGTCTCAGCTGTTCGTTCTGGAGTTCGACTGAATGCTGGG
AAAAAAACCTCCAAAACTCTCAAACCAGAAATCACAGCTTTAAAGTTTAATAACGAATCC
GAAAGAAACATGTTGATTAATTCCGTTCCGAAAATGGAATATTCAGCAGCTCCGAATGTT
TCAAAAATAAATTTCGACTGCTAA
>GCR058
ATGGAATTTAACAACAACCAATCTTTTCCCATAATTACTCGTTTACCATATTTTAAGCAT
TCAGGGCTGGTAATTTGTATTTTGTCTATATGTTATGGAATGATATTTGTCCTAACCATC
ATTGGAAATATCGCAGTTCTCTTGACGGTTATCCGACACGTCAGCATGAGGACCGTCATA
AACATTTTCATTTGTAATCTCAGCATTGCTGATATTCTTTGCGCTCTTTTTGTTCTTCCA
ATTACTCTGCTTCAAAGTATACATAATGAGTGGCATTTTGGTACTCTCTTATGTAGAGCC
TCGCCGTATCTTCAAGGAACAACAGTTTGTGCTTCAATTTCAACATTGACAATTATTGCT
TTTGACAGATACGTAGCCATATGCCATCCAATGAAAAGAGTGATAAATAAAAAGACCACT
TACATAATAGTGATTGGAATATGGATATCATCAGCAATTATTCTTTTACCGTGGGCAGTT
TATTATAAAATACAAATAAAAGTCACAAATCTAACTTGGAATGGAAGCTTTCAACTCCAT
CGAAAAATTTGTTTAATGGAATGGCCAAACAAAGGAGAAGGGAAAGAATACTTTTTGGGA
GTCATTTTTATTATTCTTTATGTTATCCCATTGACTCTTATATCAATCTTTTACGCAGCA
GTCGGATTAAAGGTTTGGCAGCGCGTGAACACAGATAATAGTGGTAAAAAGTTTTGTTTA
AATCACACATGCGGAGGTATTGATAGAAAGAAGTCAATAAAATTAGTGAAAATGCTACTG
ACAGTTGTTGTTTTCTTTGCGATTTCATGGTTGCCACTCTATATAACGCTTCTTCTTTAC
TATTATTTAAACAATCAATCATGGAATGTCAATGTGAAAACAATCGTTTTGACTTATTTT
CTGCCGATATTTCAAGTTTTAGGAGCATCAAACAACTGTATAAATCCATTTATTTATTAT
AACTATTCTCGAAAGTATCATGATGGAATTAATGCCGTTATCTGTTGTCGATCTATTCCT
GGCAATGGTTACCTTCAAGGAGCGTCAGGTTACAATGTCACTTTCGGAACAAACTCTTGT
TCTTTAAGAAAGGCAAATGAGGGCTTAGAAATAACAAACAAATCTTATAAATCTTCTCCG
ACATTTTATTCCGCAAGAATGATTAATAAACAGTGA
>GCR059
GAAATGTTCGTCACTGAATCCACTCATCACAGAGGCCACCATAAACATCATCAGAGTAGA
ATTCCACAAACAATCTTTGTTCGAAGTACTAACAACAACTTCCCAGAATCTCTGTACAGC
TCTGGTCTTTAAATATCTCAAGCTTTCCTCACTGCTCGGGTTGTCCATTAGGAGACCTTT
GATAATCATCGTTACCTTCGGAACTTCAGCAAACTTTCTCAATGTTTTAGTTTTCACAAG
TAAGCTATTTAGGTCGAATTCAGCGTCGGCATTCATGACGTATTTGTCACTAAGTGACGC
AACTGTCGTTTTGACGGGAACGATTCCGACAATATTTTCGGCTCTAAATCCTCTAAATCC
CGATCTAATTTCCATAAGTTCCGTAAGTTGTGTGCTCCATAGATTTGTTCTGTTTGCCGC
GGGAGATTTATCAATTTGGTGCGTGATGCTCATTACAATAGACCGGTTTGTGGCGGTTGT
TATTCCAGTGAAACTGAAATGGTGGAAATCGAAAAAAAATGTTTTGTTAATTGTGATATT
TTTCCACTTTTTAGCATTGCTGAAAAACTGTCCAACATTCTGGACATTCACTAGATCAGC
TGTAAACGATTCTGATTCGGGTGCATGCTTAATAAATTCTAACTTTTTCATTTATGAGAC
AAAATATCGGGCTTGGGTCAGTTTGACTACTTATTACATAATACCAACTATAGTGATGAT
CCTATGTAATGTATTTGTTATATGGAAGATGAATATCTTGGCTAAAAATCAGACTGTAAA
TGCTTCTAAAGAAACTCATTATTCGAAAACTCTAACACGAATGTCAATTGCGATAACCAT
TCTGTATATAACATTAATTACTCCAGCCATAGTTATGTGGACAATTCTTAGCCTTCGTGC
CGATATCAATGTGGAGATTATGTCCATCATATATTCCGTCAGTGATATTCTCGTTTATTC
CCATCATAGCTGGTGA
>GCR060
ATGGTGATGTTTAATTTATCATCGGAAAGTTGTACAAAATGGATTCAATATCGCGCGGGA
AAATCTGTCGAGTCTTACGTCATGTTTTTTGTTGTTTTATTGATATTCATTTTCGGATTA
TTGGGAAATTTCGTTTTGATAATTATCATTCTCGCTAACAAGCGAATGCGAACTTTGCCA
AATTTCCTCATCGTCAATCTAGCAGTTGGGGATACGATTTTTCTTTTGGCTCATGTCTTG
TCGACTTTACCAACGTACATTTTATCGAAATTTCACGCGGATTCTACTTTGTGTAAATTA
TTAACTTTCACTAGAAACTACACTCTTGGGATCAGTATATTCACATTAATGTTTCTTGCA
ATTGATCGACTTCGTGTTATAGTCTGTCCTCTGAGAAGGCAATTATCTCCTGATCAATCT
AGATTATTTGCAACGACAGGAGTTGTCGGAATATGGTTGACATCAACAGTTTTAGCAACA
CCCAACGCAATAAATAGTTATATAGCAAAAATTAACATAAGCATTGAAAATGAAGGCAAT
CAGACCATCTGTCTCTTCACAGAAGTTTGTTCAAGTCGAGCCGATTATCATTCCTATCAG
GAAAAGATTTTTCAATTTTGGATAACGTTTTCTGCTTTTTTCCTAATTCCTTTTGTCGTC
ATTGGCACTTGTTACACATTTATTGCACTGTATTTAATGTGCCATTCAAGGACCCCGGGA
AACATAAACTCGATTTCTACAGTTCAGATAACGTCGAGAAAGAAATTAGCAAAAATTGTG
CTTGGTTTGATAATCATTTTCCTATTTTGTAAATTGCCGGAACAAATTCAAAAGTTTTGG
ATCATTTTTTACGATGTCGGTTTTCAATTCGTACAAATTATGTGCGAAATTCTCACTTTT
GTGTATCCGTGTCTTAATCCTTTGACACTTTGCATTTTGAGTTTGTCATATCGTAGGCAG
TTTATTTCATGTATATTTCGATGTAAAATAGATCGAGGAAATGACCCAAGGAGAAATTCG
ACCCCCTTGCTAACGGGGCAGCTAATCGCCACGACAGGTCACCCACTGGATCAAAGATTA
TCCATTTGTAGTAACAAAATTGCAAAGATTAATAATTCTTCTTCATATACTAAAAATTGC
AAACGTTTTTTTTAA
>GCR062
ATGTCAAATCAGTCGGTGAATTCTGGCAATCCGGATCACAATAATGGAACGTTTTGCAAT
ACCCTTACGTACTCAATGAGTTGGTCAGTTATTGCGATGACCCTCTCCGTAGCCGTCAGT
GTCATTACAATTGCTGGCAACATTTTGGTCATTACAGCATTTGCGTTGGAGAAAAAGCTT
CGAGTTATTGGGAATTATTTTATCGTTTCTTTAGCGGCCACTGACTTGCTAATTGGTCTT
TTTTCGATGAACTTATTCACTGTTTATCTTTTATTAGGTTGTTGGCCGTTAGGTCAATTT
TTATGTGATTTATGGTTGTCAGTGGATTACACAGCCTGTCTCACGTCACAATGCACTGTG
TTGTCCATAACGGTGGATCGCTATTGCTCAGTGAAAATACCAAACATCTATCGTTCTTGG
AGAACCGGTTCAAAGGTTATTATAATGGTTGCTATCGCTTGGTTGGTACCCTCGATTCTA
TTCTTTACTGCGATTCTTGGTTGGCCACTTTTCACAATACGAAAGCGATTAATTCATGAA
TGTTTCGCTGACTTTACGTCTCAACCGGTTTTCAACACTCTTTTGACAGTTGGTTATTTT
TGGGTTCCACTTTTTATCATGCTGTTTCTATATTATGGGATTTATAATGTCGCTTGCAAT
CTACAAAAGAAATCTGATGAAAGACACAAAAAAATGACAACTCTCATGGCAATGGCCGGT
CAGACAATGTCACGAATCGGAGTCGGGGTTAACTGGAATAACAATGAATCGGAAAACCAT
CCGAGAAAGGATTCTGGGAATTATTTACAAACCGAAAAGCATCCGACATGTTCTAGCAAT
GCGCATAAAGCGCTTCCAAATGATCTGGATTTTAAAATGAAATCAAATACATCAGAAACA
AAGCTTTACTCGTCTCCCGACAGTGGGAAATGCATTGAATTTATGGACAATGAAGAGATA
AAGCTTCATCAATTAGACCGAGAGGAAAACCAAGCGGAATCATCCAGTCAAAACACCGAG
TCTCAAACTCATGAAGGTAATAAATTTCCCGATAAATCTCCAACAACTTACATTACCGAT
TCTGAGTCCGGTGCTGGTCCAGTAAATCAAAGTATTAGCGCCGCTTTTAGTTCTTCTTTA
ATGGGAGTTCTAAAAAAGCCATATTACAATAAATTTGTCAAACGTTCTAAACGAAACAAA
ACCATCTCTCGGTCAGAAAACCGCGCAAGAAAGGCATTTCGAACGATAAGTTTAATTCTG
GGCGCATTTCTAGCATGCTGGACTCCATACCATGTTCTGGTGATGATCAAAGGTTTCTGT
TATAATCGAAGCGAAATCTGTGTGAATGACCATTTGTATAATATTTCCTATTGGCTTTGC
TATATGAATTCTCCCATTAATCCTTTCTGTTATGCATTAGCAAATATTCAATTCAAGAGG
ACATTTATTAGGTTAATGAAAGGGGACTTGCATCGATGCTAA
>GCR064
ATGATCAACAATAAAACTTTTTTATTTTCCCCCCCTTGCAACGTGTCAACCGTCAATATC
TATGAATTCGTGTTGACTTCGATTGTCGTTCCGATTTTGTTCGGACTGATTATCATTCTC
GGAGCGTTCGGAAACATTATGGTTCTTGTCGTGATTATTTTCAATAAAAAGATGAGAAAC
AGCACGAACATCCTTATTGCTTCACTGGCAATAGCGGATTTGACTTTCATTGCGTTTTGC
ATCCCATTTACCGGGGTTATCTATGTCAAACAAGGCTGGCCTCTCGGGGAGTCCTTTTGT
CGGATTTATCAATTTCTCATATACGTCACGGCTTATTGTAGCGTTTATACACTCGTTTTG
ATGTGTTTTGACAGATTTCTCGCCGTCGTTCATCCGATTTCGAGCTCACTGGTTCGTAGC
GATCGGAACACTTTTCTTGGAGTTGTTGTTATGTGGATTCTTTTCACGGGAACAAACTTA
CCACTGTTGTTGAATTCTGGAGTGATTAAAGGACGAAAAGAATCGAAAGTTAATTGCGTT
GTATACTATTGTTCATATCTACCTTTAGTGCGGTGGAATGATACGACGGACCAATACGTC
GTGGACATCAAATTCGGTAAAAGATTCTTTACAAGTTTCTTTATTTTCGCCTACTTCTTA
CCACTGCTAATGATTAGTCTGTTATACGGTAAGTTATTGTGCCGACTGCTACACGGCAGA
ACGTCAAAAATGGCGCAATCCAACGAAGCTTTGAAATCTAAGAAGCGTGTTACAATCATG
GTAGTCATTGTCATTGTTGCATTTGCAGCTTGCTGGCTGCCGATTCAGAGTGTTTTTCTA
CTTCAAATCTATGAATTTGACGTCGGAGGACCTTTGTTTAGAACAATTCACATTTTTAGT
AACTGTCTCGCCTATGCGAATAGCATGGTCAATCCGATTTTGTATGCGTTTTTATCGGAA
AACTTTCGCAGATCATTCAGGGATCTGCTTTGCTGTCAAGCAACCCAGTCTCGGGTCGAA
TACGAAAAGACTCATTTCAGTCACAATCGAGGAGGAAGCAATAGTTTCAAAGGCAGAACT
CGAAGACAGAGTAAAAACGATGGAAATGACATGAAAACGTCGTCGATGAGAGCCATTGAA
ACTACTCAAAATGACGTTTTAATAAACTGCAATTCAACAACCAAGCTAAACGACAACAAA
GAGGAAATTACAGTGTTTTTAGAAACCAATTTAGATTTGTAA
>GCR065
CAGTTATTAAAAGTGAGTTTCATAACTGATAAAAAAAACATGCTCAATAATTCGACAATT
ATTTCGTCTCCACAGAAATTAAATGTGACAGAAATAATTATTTATTCTTTTCTAAGTTTT
ATTGTAATTTTCATAACTATTGCTGGAAATATCTTGGTCATTGTCGGATTTTGTTATAAA
AAAAGTCTCCGATTTCTCAGTAACTACTTTCTCATATCTCTTGCTGTTTCTGATTTATTC
ATTGGAGTTATTTCAATGCCTCTCTATACAACGTTTCTGATTCTCGACAAATGGCCATTT
TCAAACACAATTTGCAATATTTGGCTAACGGTGGACTACACAGTTTCAAACGCATCTGTT
GCTAATCTATTTATAATTTCTTTGGACAGATATTTATCAGTAAAGAGTCCGATTTCCTAT
AGAATAAAAAGGACAAACAAAAAGGTAATCAAATGGATCATTTGCGCCTGGGTCGTATCA
GCGCTTATATGGGTTCCATTAATCAACGTGATTCCCGTTATGTTTAAAAGTCATTCTATA
CCTTTTGGTGAATGTTATGTTCAGTTTTTATTCTTTCTACCAATACTTACTGTTTTGGTA
TCGTCATTGGTATATTTTATACCAACAATTATTATAGCAGTTTTATACATTCAAATTTAT
CGCACTACTCAAACAAGAACTTTGATTAAAACAAATTTTAGCAGATCCTCAAATATACAG
TTATGTGAGAAATCTGAACATATAAAATTTTGGCAAAGAGTCACATGCCCCTCAACTGAA
GATTTAAATAAAATGAATCATCCTAGAGAGTATTTTAGGTCAATATCGTTGGCGTCTTTA
TTTCAAAGACCTTCGATTATAAGGTTTACAAATCACAGGTTTTCTAAAGATAGCAATCAT
TTTTTGAGGACAAATACCAAGTTGATGAAAACTATTTCAAATTCTGTGGAAAAAATTTCT
GACAAAGAAAGCGTTTCAATTACATTTATTCCTGACGAAAAGAACCTGAAATCTCAAATG
ATAAACTCTGTTTCACAGTCATTTGCATCGGATATCAATGAAATTGACTGCCATAGGAAA
ATACATAAACCTTCAATCATTTCTAACAGGAGTGATTCGTATTCGGTTATTGTAGTGAAC
AATTGCGTCCATCGAAAAAGAATACATAAACCAGACAAAAAGGCAGCTAAGATACTCAGT
GCCATTTTACTTGTGTTCATTATCACTTGGACTCCGTACAACGTCTTCACAATTATCAAT
GCCTTCTACCCACCAATGAAAAAACCAATAGGAAAAACATTATACAATATTGGATATTGG
TTGTGCTACATAAATTCAACGGTTAACCCGATGCTTTACGCACTTTGTAATAGGACGTTC
AGAAAAACATTTATTCATTTACTGACATGCTGTAGAAAATGGACATGA
>GCR066
ATGAACAATCAAACAGCATTCGACTTGCAATATTTAATAATTTCAGATCAAATGAGAAAT
GTCTCATTGCAATACATTGACAATGAAACCAAACGATATTGGTTATTGATACTTTTTCTA
ATTCCATTATTTACTCTTCTTGGGAATTCTCTTGTCGTACTAAGTATAATCAAAGAACGT
AACCTGAGGACAACCACAAATTACTTTATCCTATCCTTGGCCATAGCAGACATAAGTCTG
GCCATATTGGTGATGCCAATTTGTATTTGGATTGAAATAAACAATGGAAAGTGGAATTAC
GGCATTACATTTTGTGATATATTCATAGTTTCGGATGTTACGTTTTGTACAGCATCTATT
TTCAATCTCGCTTCAATCAGTATAGACAGGTACTACGCAGTAACGCAACCATTGAAGTAT
TCAAGGCACAGTCATCGTCGAATATATATAACAATTCTTTTGTCATGGCTGATTTCATTT
GTGACGGCCCTACCAATGGCATGTGGCATCAATCATAGACTTGTCCTTTCACACAATTCC
TCAAATATTTCAGATATCAGTGAATGCAGTTTCCAAAATGCCGATTTCGCCATCTATTCA
TCAATTATATCATTTTATATTCCAGCGATCATCACTCTCGTTCTCTACTATCGGATATTC
AAAGTCATCATTTATCGAAACAAAATTAAAAACACAAAACAAACAAATAATTATCCAGAA
ATTCATATTTGTGACAGTTTGACAATGGAAAATGATGAAAATATTCCCCTTGAAGTCATC
GAAAACAGAAATCTGACAGATGTAGGCTATAAAAACTTAGAAAATAGTCCTGATACAGTG
ATCAAGAATAAGTTTTGTGAGCAATCTGATGTCCAGTTCATGAGGTCCTTTCCGCGATCT
TCCATTAATTCCAATTCCATCATGGCCAATCCGGCTATAACTCGTGATGGAAGTGACTTC
CAGTCAATGGTCGATTTTCGTCGACATTTAAAACAAAGAATTCATTCAGCAAAAGAAATT
CAATTAAATAAAAGCGCGAAATATTTGCGTCCTTTAAAAGTCAAATTCATTCATTTTAAA
ATTCATAAAAACTCACAGAATTCAAAAAAGACAAGATCAAACAGAGAAAAACGAGCTACA
AAAACATTGGCAATCGTAATTGGTGTTTTTCTCCTCTGTTGGATGCCATATTTTGCAATT
AATTTACTGGTTGGATTGAGTAACAAGTTGAATTGGAGTCTCTTTTCCAAAATTCTCCTC
AATCTTTATTCAACGGTCACTTGGATGGGCTATATGAACTCATTTATGAATCCAATTATT
TACACAACATTTAATACAGAATTTCGTTATGCTTTCAAAAAAATTTTATGCTGTTGA
>GCR067
ATGAACTCTTGTTTCCCTGAATTTGAGAATGGAGTGAAAATCTTCAACAAGTTATATACA
AGTATTTATCCAATAACCTTTCTCATTTTAGGGTTCTTCGGAAACGTCTTGATCATTATA
GTTATGTCGAAAAGAATTTTCAAAAATCGTCATCTGCCGACAAAAGATCCAATCAATTTA
CTATATTTGGTATTGGCAATTGGAGATTTCCTAGCTTTCCCGGGTCAAACGATCCAGATA
TGGATCCAGTCGGTTTGGGGGATTAACATTTACGATTTATCGGTTTTCTCTTGCAGAGTT
TTAAAAAAGTCTTTGAGTTATATTATAGGAGACTTCAGCTTGTGGATGGTGGTGTTTATA
AGTTTCGATCGGTTCCTACGAGTCTGGTGGCCGACAAAGTTTCGTGACTTGATCAATAGC
AAGAAAGTCTTGATTGTGTTGACTATTTTATTTGTCTTAGCACTATTAAAAAATGTCCAA
TTCTATTATCAAACGAATTTGTTTTTCGATCCATTGACAAACACGACAAAATGTTTGGAC
GATCCAAATTCACCGATTTACGAATTCTACAGGAATCATTATGATTACATGATGTCTTTG
ATATTCGTTTCCGGGACGCCGTCGATTTTGGTGTTGATTTTAAACATTTTAATGTTAATC
AAACTAAAAATTCGAAGATCCCTTTCAGCAGGAAAATTAAACAACTCCGTCAGAGTAGTA
ATGGTCATTTCTGTTGCCTTTTTGTTGACATTAACCCCATTTTTTATTATTATTAATGTA
GGCTCCGAATTTAATTGGTACTGTGGGAAATCTGTCTATTCCTTGCTGGTCACCATAACC
CTGGCTAATTTCTACATGAACCATGTGATCAACTTCATTTTCTATCTTGTCATGTCTAAA
AATTTTAGAAAGGATTCATTGGAAATTTTCAAATTCAATTTTCGAAAACTTCGTGGAAAT
AATTCAGTTTCTACCACAGACTGA
>GCR069
ATGAATATTAGCAATGCTTTAGATCAGGGAAAAGGATTGTTTTCAATATCAGTAATTGTG
TCAGTAATTTATTGTGCGATTTCAACTGCGGGGATTTTTGGGAATTTATTGGTCATTTAT
GTGATTTTGAAGGAAAGAAAAATGAGAATATTACCGACAAACATCTTTATTCTCAACATG
GCAATGGCAGATTTGGTTATAATGTTGGTTGGAGTAGAAGAAATAGTCCACCATATTTTG
GACAAAGGATGGCTTTTAGGGTCTGTTGCATGCAAAATACTCAGATACGGAATGACGACT
TGTCTCTACGTCTCAGTTCTCACCTTGATTGCCGTGTGCATAGAGCGGTACATCGCTATT
ATATATCCAATTAAAGCTCACATTTGGTGTAACAAAAAGCACACTTTAATTGTCCTGATC
ACAATTTGGATTGCTGCTATTCTCTGTGGTCTTCCAACTGTGATTTTCGTTCAAGCCTTT
GTTCCCCCAATGTCAAATTCAAAAGAGATCACCAATTATTCAATTATTAGATGCATGCGG
GTGTTTTCAATGAATCGAAAAGTTCACTATAAAATTCTTCTCATAGTTCAATATGTTGAA
TTTTTCCTTTATTATTTCATTCCGATTTTAACTCAAATAATTCTCTACACAAAAATCTAT
CAAGCTCTCTTTCGAGATATTGAAATCAACCATTTGCAGATTTCAACTCGAAACGCTTTT
CGAAACCGAGCATGGGATAAATCGTTTCGAGAAGAGGGCAAATCGAGATTCAGTGAGACA
GAACTGATCAATGTCAACACAATTTATGAAGAATATTCTTCTGTTCAAAACCGACCAGCA
AAACCTCAATCTATGTTGCATTTACGCCGAAATACTTCGTCAATTAACACTCGCAAGCAA
GTAGTAAAAATGCTCATAGCTTGCGTTAGCACATATTTCTTTTGTTACTCGCCGATAATG
GTGCCGTTATTCTATAGTTCTATTGCAAAGTCAAGCTTTCATCCGAACCAATGGTTTCAC
GTTATCATTATGACGCTTGCTTATTCCAATTCTGCTGCCAATCCGATTCTTTACAGCATT
TTCTCCCAAAGATTTCGCACGAAATTCAAACACGCACTCCAGTGCTGGTAG
>GCR070
ATGTATTTGAATAATTGCTTAAATTCTTCATCGCCAAAGAATGAATGGTGCACAGAACCG
AGCATGGTGCGATTTCAGTTTGTTTTCAATGTTTTTATTGTGGGCTTGATAATAATTTTC
GGTTTTGTTGGCAACTTTATATCAATATTGGTACTAAAGAAAGACTGGAAGAGATCATCC
ATGAATGTGCTACTTTGCACATTGGCTGTATATGACGTCCTGTTTTTACTTTTATCCTCA
TACTACATTGTATTTGCGAGAGGAATAATAATCTACTTCTCTCATCTACTTCCTGAATTA
TCCAAAAATTTCATCTCATTAACTTGGTATTTAGGAAACGTTACCAGATATGGTCGTAAT
TGGATTGCAGTTTCTGTTGCATTGGATAGGTTTATAATGGTCCGAAATCCTTTTAGAGCT
CACCAACGTAATACATCATTTAGAGCTCAAATTGTAAGTGCATCCATTGCATTTGCTACT
TTTGTTTACAATATTCCACGGTTCTGGGATTACGCAAAGGCTTGGGATAAAAGGACGTGT
AAATGGATAATAATAATGAACCCTAACCTTTCTAATTTCCATAAATATGTGTACAACATT
ATTTTACAGATGTTAATCATGATATATGGACCCATGATTCTTCTGATAGTTTTTAACTCG
CTTTTAACAATAAGTTTAGTGCGGGCAAAAAATGTCCGACAAAGTCTAATGGCAAAACAA
AATCAAGCTCGGCCCTCTGGACAAATGGAAACAAAAATGCTCATTGTAGTAATTGGTGTT
TTCCTCTTCACAGAACTACCGAGCTCGATTTTACAAGCAATCACGACGAAGAACTGTTTC
TTCTATAGAATTCTAATCCCGATTTGTGATGGTCTGACGATTTTGAATTCCTCGATAAAT
TTTGTCATTTACAGCATGTGTGGCCAAAGATTCCGTGAGAATCTCAGAAAGATGTTTTTC
AAAACCAATCGTGATCAAGACCTTTTGAATCGCCAGAAGAACTTTAATACGAACGTCACA
ATCGTGTCAATGAAAAAACAAAATAATGTTGACTCTAAAGATGATAATTTTTCTTTTGAC
AACACTGAAAACTGA
>GCR071
ATGGTCAATTGCAGTAATTGCGGTCTAGGAAAAAACTCGACTAATTCGCCATTTCCGCCA
GCGGTATCATGGACACTCGGTTTCTTATCGGCAGTGGTTAGTGTATCAACAATAATGGGA
AATCTACTTGTCATTGTGTCGTTTTTCTTTGAAAGAGCTCTGAGGACTTCGACAAATTAT
TTCATAGCTTCTCTTGCGGTTACTGATCTTTTAATAGGGGTTTTTTCTATGAATTTCTAT
ACAGTTTATCTGTTACTATCCTACTGGCCACTGGGCGAATTGTTTTGTGATTTGTGGTTG
TCATTAGATTATACTGCATGTCTAACGTCTCAATATACAGTCTTTTTCATAACTGTTGAT
AGATTCTGTTCCGTGAAAATTCCAGCAAAATATAGAAACTGGAGAACGGAGAGTAAAGTT
AGGCTGATGGTAGCAATCACTTGGATCGTACCATTTGCGGTATTTTTTACCACAATAATG
GGCTGGCCATATTTCAATAATCAAGGAAGAATAAGAGAACCCGACCAGTGCTATGCAGAA
TTCGCGAAAGAACCAATCTTTAATACAATTTTAACAATTGCTTACTTTTGGATCACTTTG
ATGGTAATGGTCATTCTTTATGCAGGAATATACAAAGTTGCTTTAAATCTGCAAGCTAAG
TCGGATCATAAAAAGAAGCGAATAAGTGAATTGATCCCCTCGTCATCAAAACGAATGACT
GAAACTAGTGAAAGTGGAATAAGAACCAGCAATGCTTCTCAAAGTCTATCAAATTCCATC
AAACAATCTTCATATCATCTTGGAGTTATCCAAATGTTAGATAATACAAGCTCAATTTGG
GTTAGAAGAAAGATTGAAAATGATTTTACTCACAATAAAGTCAGCTCCCAAAATTCGCCG
AAACAAACAAACAATGAAATTCTATACAAAAATAACGCTAACAAAAGATCCTCATCATTA
ATTGCTCCAATTAAATTCGTTGCTCAATACTTTTATAAAAAATCGGATAAAAGCACCAAA
AGACGCGAAAGAACCGTCAGTAGAGCGAGAAAAGCCTTGAGGACAATTACGTTTATTTTA
GGAGCTTTTGTACTGTCATGGACTCCTTTTCATATAATTGTTTTAATCAAAGGATTCTGT
GATTCCACCAAGGACAAGCACACTTGCGTCAATTCCCATTTGTATAATCTCACCTATTGG
CTGTGCTACCTGAACAGTCCCATCAATCCGTTTTGCTACGCATTAGCTAATGTACAATTT
AAACGAACATTTTTGAGAATTCTGAAATTTGATTTTCGAAGATCTTAA
>GCR073
ATGTATAATTCTTCTAATAATTTAACTTTACCGAAAATTCCTTCATTTAACGGATACAAT
TTATTCAAATCTGTGTTTTTTCTCGTTGTATTCTTTATTTCTATTCTGGGAAACACTCAC
ACTATTTTCTTTACTCTCAAACTACAGAAGAGATCAAAACTAAGCTACAGATCTCTGTAC
AGAATGATAATGCAGTTGGCTTTTGCCGATATTCTTGTATGCCTCTTTTTCGTACTGACA
CAAGCGATTTGGAATATCTTTGTCAGTTGGAGAGGAGGAAGTTTCTTGTGTAAACTGATG
AAGATGGGCCAAGCATTTAGCATCTATTTAAGCACATATATAATGAGTCTCGTGAGTCTC
GATCGTGCCATCGCAATATGTAAACCAATTCACCATCTACACAGCTGGAATAGAAATATT
AAAATAATTATAATATGCTTATGGATTTATTCTTTTTTATTGGCTATTCCACAAGTGCTA
TTGTTCGATGCCTATCGAGGTCCATGGAAAACAGTAACATTCTATCAATGTACAACATCC
GATAATCTGAATATACTCCAAATGTATGTTTACCCCCTTGTGTATTGTGTTTTAATACTG
CTCATTCCTATTGGTATTCTAGTAACATGCTATACTGTCATCATTCATACGATTAATGTT
AGATCCAAGGAATACGAAGAACACAACAGCGTCACGATACTTTTTCACCAACCAAAATCA
GACGACTGCGAACATTTAACGAATCAGTTTCCGTTTTACGACGACGCCAAACACTCAGGA
AGCAACAACGACAACGAAACAATCGTCATCAACCGAATAAGTGAGAATTCGAACAATTTC
CAAAAGCTTCTTTCACACAAAAAACAGCAGTTAATGTCTCGGGCAAAAATCAAAACTTAC
AGAATGTCAGCGATAATTATTTCTTGTTTCTTGCTTTGTTGGTTGCCATATTGGGTTTAT
TACGTCTTGATCACCTTGAAGAATGCAAGATTAATAAAGTTCACTTTGGGTAAAAACATT
TGGATTTCAGTGTTCATTCAAAGTCTAGCCAGTTTGAATTCAGCATTTAATCCAATAATT
TACGGATTTTTTAACAGAAATTTCTTTCTATTTTTCATGAGAAAAAATTTTGGTGGACAG
AAAAATCGACGAAAAATGCAATTTCAATAA
>GCR074
ATGAACTTCCTAAACATGAATTTCTCCAACGGCACGCTCTGTGAAGAATACAAGGCCGAT
CTGTCGCTCCAGAATTATCTGCTGCCCATCTTTTATTCTGTCATCTTTTTGATGGGTTTG
ATGGGAAATATTACTGTTATTTACATAATCTTTTTTAAACCCGGCATGACCACTGTGCCC
AATCTATTAATTGCGAACTTATCGCTTGGAGATATAGTTTTCATATTCGGACATATGTGC
TTCTCGATTCCTTCGTATCTGCTTCCGGGATTCTACGGAGGTAACTTCCTGTGCCGATTG
ATGGTCTTTGTCAAATGCAGTTGTCTTGGCATTAGCATCTTCACCTTGACATTTATGGCA
GTTGACAGATTTCGCGCGATTACTCGCCCCCTTCATCAGCAGGCTCTCAGCCGAGTCGCC
GTGATAACCGTCATGGTCACCATTTGGATATTCTCAATGGCGGCGTCCGTACCAACGATT
ATGTACACTGAAATCAAGGTCCACCCAATTTCGAACAACGACACGTGCTTCATATTGCGA
TTCTGCAGCAGTGAACATCCTTATTTTGAAGTGATCACTTGGGTCAGATTTTGCGTTTAT
TTTGTTATCCCATTTTTTGTCATTAGTTTCTGTTACATTGCTATTTCGACTACCCTGTGT
AAAACCCAAAATGTATCGCTTCTTGTTGTTACAAATCATATGGACAATAAAACTTTGGCG
ATTCCTCGGAGACAAATGGAAGCGAGAAGGAAATTATCGGTTGTCGTATTAGCTCTTGTT
GTGATATTTGTTGTTTGCCGCTTACCATATGAATCCCATTCGATCTTCTTGCTTTTGCAA
AGTGAAAGCATTCAGTGGTGGTCAGCTGCGGCTACTGTCCTCCTCTATTTCTATTCGTCG
ATAAATCCTTTAATTTTAGGTATTCTCAGTCCAACTTTCCGCCGGTTTATGCTTAAAATG
TGGTGCAGATGCTTTTTTAATTTTTCTAATACCGTCCAGACTCATTCTGCTCCTCCGAAT
TCTACCAAGATCGTATACAACCGAACGAACAGATCTCCTTCTCCTTGTGAACTTCTCATG
TAA
>GCR075
ATGTCTCCGTCAATCGAACATCAAATCCCTATCGCAATGATAACTATGTGCGTTAATAGT
TTCATTGGATGCGTTGGCAATGGAATAGTGATTCTGATTTATTGCGTCCAACGGAATGAA
AATTGTACAGTTTCTCTTTTTATTTTTGTTCTCGCCGTTATTGATTTTTCCACTTGTCTT
TGTGTAATTCCGTTCACGGTTGTCAATGAATTTCTGCTTTGGTATATCGGAAGCCCTGCA
TTGTGCTTCATTTATTACGTATTAAATACGTTCAATGTTCCGTTTAGTTCATTGCTAACA
AGTTGTGTAGCGATTGACCGCTACTGCAGTATTTGTCATCCGTTTCATCAAATTTTCACA
GTTCATCGAGCTAAGATTTTAATAATTTCGCTAGGATTGTTTTCGTTGTTTTTGGCGATT
ACGACAACCCAATTTGCCTTTCTATCCATGGCTGAATTGGCTTCCAATATTTCGCAAGGA
AATAAATCCGAATATAAATGCACCGATCCGTCACAGTTGACGTTTCATACGGTTAAGTCA
GCGCATCTTAAAATGTTTTATATTCTGTTAAAGATCAATCATTCTTGTTACGTTTTCTGC
ATTATTGTCGTGATTTTGCTTTATATATTAATCTATCGGGCAATTATACTATTGAGATAC
CGAAAGCGCCAGTTGCAAGGGCGCATCGATGCAAAAAGTCACGAGATGATGAGTTCGTTC
ATGGCGATTCGGAAAAGTGAAGTGGCGATTCCGAACATTTCTTTGGTCGGATTGAATCCC
AATGAGAACTATCTAAAGATTCCCCAAATAAAATCCGGCTCATTTGCTTGCTATTCGAGA
TCGAGCTGTTGCTCGAGGAATTTCAGCGTCAACGACAATTTCCAAACACAAATCAGAAGC
ATTTCTAAATCTTTGATAAAAGATTCCGATTTGCTTCAGAATATTCGGTCGGCAATAATG
TTGTTTGTCGTTGCAATTGTTTACATAACAAGTTTCATTCCCGCTTTGTTGATGGCCAAC
AAAATGATTTCTCTAAATTTAGCGGTATTTTATCTGTATTACGTAAACAACGCGGCAAAT
CCTATAATTTATTGTTTCATGAATCAACAGTTTCGTGCGGATTTCAAACGTTTAATGAAA
ATTTGA
>GCR076
ATGTTTGAAAATTTAAGCACCCGTAATAATTATACAGATATTTATTCTAATAAATTGTTG
AATTTATATTCTGATTTTAAATATCCATTTGTTGACAGGATCAAAATAATTATTACAACA
ATTTTCTCTCTCTCTATTCTAGTCACCCTAATTGGAAATGGTATGCTCTTTTTCGTTATT
TTTCAAAAGAAATCATCTAGAAATGTCACAAATATCCTAATGGTTAATTTATCAGTTGTT
CAACTTTTGATTTCATTTATTGTCATTCCTGCCAATCTCGTGAAATTTTGGAATTTTGCC
CAGTGGCCTTTTGGGGTCGGCTCGTGCTATTTCGTTAGTTTCATGCATGTGCTGACTATG
TATGCCAGCTCGTATACTCTAGTGGCAATCGCCTATTTTAGGTATCAATCGCAAAACTGG
ACTGGCAGGCTGCGACTATTTGTCACGATTTCTGTCATTTGGGGTCTGTCGATAATGATT
GCGTTTCCTCATTTGTTTTTCATCATAACGAATAAAAACCTGTCTCTCCAAAACTTTTTC
AAGCTCCATTTGACCGGATCAAAAAATTTCATGTCATGTAAGATTTTATTTCCGTTTAAG
TGGAGAGTTTGGATTATTTTGACAAATTTTTTATTGCAATATTTTATTCCTCTTGTGGCA
ATTATTTACATGTATGCGTGCGTTGCTCATAGAATCTGGAAAGCCAAACCTGTCCGGTCG
AAGTTTGGTCAGATAATAACTTTCTCCTCTGGATCATCGTCTGAACAGTCTTATGATACT
TACCGAAGGAATATCTTTATTCAACAGATTTACTTTAGGCAGCGCCGAAGCAATATAGAT
TATGTCATCAAAAAGTCTACAATTCTTATGTTAGTAATCGTTACTTTGTTTTTTATTTCA
TGGGCTCCATTCCATATTTATTTATTTCTGACGGCCTTAAGAATCCCGCACAATTTCTTT
ATTTATTACATTCTCTATTGGCTCGCTTTTAGTAACATTTGGTACAATCCGATCGTTTAT
TATTGGGTTAATAAAAATAATGTAAATCTTTTGAAATATGTTTTGAGAAGATGCTGTATA
TGCATTTGTATAAAATAA
>GCR078
ATGTCAGACGTTCCTGAATACTTTCAAAATGGAACGAAAGTAATCTTTGGTTTTCTCGTG
GTACTAATGTCAATTGGTATAGTTGGAAACATTCTTAATTTTATAGTATTTTACAAAGAT
AAAGCTATTAGAAGCTTTACGAAGGTTTTATTTATTTATCAAACGGTCTATGATTTTTTA
ACGACAATTTTTCCAACAGTAATTATGATGTATTTCATTTATTGGTTCGTCGATATGCGA
ATAAATAATTTATTGCTTTGTCAAATAACAAATGTGATATTTTATTTTCTATTGTATGGA
TCAATATTTTGCACCTCCATTATCTCTGTGGAAAGATTTCTTATGGTAAAATTTCCTACA
AACTCTTTCTTGCGATCCTTAAAATTATGGCACGGTTTGGTGGTAGTTGTCTCTTTATCA
GTTTTTAATATAGGATTTTTTGCTAACTATTATGAAAGCATAGTTATTGTTAATTTTTGT
GCTGCATTGCAAATTACCGTACTTGGTTCAAATTGGGCAGTTTTGATTATATATGGTCTT
GTTCCGTCGGTTATAAATTTAGGGTCAGCGCTTTATCTTTTGTTGTCAATCAGTAAAAGA
CATCAAGTAAGTAATAAAGATGGGACTGCAAATTCTCAAGTTGATCGTCAAAAGTGGGCT
ATCAAAATGATAATAGTAACAGCTTTGTATTCGTTGTTCACTTTTACACCTTGTATCATT
ATATTATTTTTATACAATACTGGTGCAATTGTTGCGAATTATATTGTTCAGCTGATAGCA
TTTTGTTTTTATACCTTGTTGTTAAGTAATTCATATCTAAAATTTCTGTTTTATGTCGTA
ACGGCGCCTCACTTTCGTTTGATGTTAGTGAAGCTGTTTTTCCCTCGTATTTATTCCAGG
CGAGAAACTCAATTGACAAGCATCAATGCAAGTCAAGTCAATGCGTAA
>GCR079
ATGGAAAGTGAAATAAACCGAACCGAAAATTTACAAAACAATTTAACTTTATTTCTTATA
CGAAAGTATTTATGGAGTTCTACGTTCTATTTGCATCGCTATGGTTCTTTGCTTTGGTTG
ATGAGTGGACTTGTATTAAACACTTTAGCCTTTATAATATGGACCAGACCAAGACTTAGA
AGATCAAATACATCCGCAAATTATTTGGCAGGAATAGCCATGTCAGACACCATATTTTGG
TTATTATACATTCTTCATTACATGCAAACTTCGTGGGACATTTGTGTTCAAGATATTCCA
GTATGGTGTGAAATGTTTCAAGGTTTATTTATTTCAAGTCAATACTTTTCCGTACCTCTC
GTTTTGATTTTTTCATTGGAGAGATATATAGCAGTATGCCATCCATTTAAAAGAGAAAAG
CTCTGCACTCATAGAAAGGCTCTGGTCAATACAATTGTTTGTGGAGTCACTGCGCTGATA
TTAGGATGTTCTCAGAGTATTTCAAGAGAATACAATGACGTATCGAAAAAATGTGATATT
AGAGGAAGTGTTGTAAATACTCGCAATTGGTTCATATTTGCCACTGGGACTGAAATACTC
ATTAGTGCGCTGCTGCCATTTGCAACTTTAATCGTCAATATCTTAGTTATTATAGAACTG
AAATCTATCACAAGTAAAACTACATTGATAAAACCCTCAGTAACTGCTCCATTAACCTCC
TCCACTAGTACCAGTGAGCAACATCTTCAAATTCAAAGAAACCAAGGTAGTACGGAAAAG
CTAAATATCAAAAAGCATTCCATTAGCCAACAGAATAAAGAAAAGAGTGCATTCAAATCC
AGTACAATTTTGCTTTTAAGTGTCTCGTTTCTTCTAATAGTCACAACTCTACCAACCGGT
TTCGTTTATGCGCTCCAATTTGTCTGTCCAGTTGGAAACGAAACTTTAAGCGTCGAACAA
ATGAAAGTCGATCCAGATTGGATAAAGTTTATTAACTATCAAATTTTAAAAGAGGTTGTT
GACTTTTTTTCAATGATCCATTTCAGTATAAATTTTGTTATTTATTATATTACTGGCGAA
AGTTTTAGAACAGAATTTTACCTTCTGTTTCAAAATGCAAAACGATTCAAAGGTCCTGAC
GATACTTCCATTGGTAATTCCTATTTTTCAAATAGAAATGGGCACAATCAGAGAGTTAAT
CACACCGAAATGCTCCGAAAACAGGCCGAACACACGACAATTACAAATATTTAA
>GCR080
ATGTCTCTCGATTATCAAATGGTAAAAAGGAATTTCCAGATTATTTTCAATCCCGATTCG
AATATCTCCATTCTCACTCGAGCTTATAATGAATTGATGAAGCACCTGAATGATGATTCG
ATTAGAAATGAATCAGAAAAACTCAAAGCATTATTACATTCGAAGTATGAATCAAAAGTT
GGAGCTTTCAAATTATCAAACCAGGTCTATTATCTCGTGGCAATTTGGATATTAATATGC
GTAACTGGAGTCGTCAGTAACTTGGTTGTCATCATCACTTTGTGGCGGAATCCATGCAAA
TTAATTTATGAAATCTTTTGTATTGGTCTCGCGTTTACCGATATTGGCTTTCTTCTATTG
GCAGTTCCACTGACGAGTGTTCATTATTTACTGTTGAATTGGATACTTGGCAGCTTTATG
TGCAAACTGATTAATTATCTTATCCAAAGTGTTGTATTTTCATCATCACTGATCCTAGTC
GGCTTAACGTTTTCAAGATTTATCGCAGTTTTACATCCCTGGAAAAACCGCCGAATGACT
TTAAATGGCGCAAAATGGGCTTGTATCATTGGATGGTTTATTGGATTTTCGATATCTACG
CCATATTTTTACTATCATGATACAGAAAAATCGGATTCATGGATGAGATTTATTACGAGG
AATCGAACAAATCAGTTTGTTAATAATCCGTATAAATGTAGATTAGAATTTCCTTCGAAT
GAATCTCGATATATTGTTATAATTGGACTATTAAACACATCGTATTTGATCCCATTTATT
GGGATTTTAATAATGAATGCAATGGTGGTTTGTTATGTGCAAAAAGAATGCCTAAAGGAA
AAGGGAACAAAAAAGGAAATTAAAAAAGAAGTTAAATTTCCAGAGCATTATCGTGATAGC
CTTATATCAAACGATATCGTTAACAAAGTGAAAGCATCTAAACTTTTCAGGCGCCGGCAG
ATGCAGAAAAGGGTAACCAATCTAGTTTTATTAGTGACATCAGTATATGGTCTTTGCTGG
CTACCGATAAATATCATAAACGCTTGGTACAATCTGAGTCCGGCTAGTTTTCCTTCAACA
CCAGCTATGGAATATGTTAGATATGTCTCTCAAACTCTATCATTTTGTAGCGCTTGCGTC
AATCCGATCGTCTATTCAATAGCAAGCAAAGCGTTTAAAAGTGCTTTCATAGATCGGTTT
CCATTTTTAAAGAATTTTACCTTACACAGAAAACATTCCCCGAAAACTGAAATTATATTA
ACAATAAACTAA
>GCR081
ATGAATTTTCCGTTTATTAAAGAATCTGTAAATGATTCCTTGGCGTTTTTTATTTTTAGA
ATTTCACTGGTAAGTCTAGGAATAATTGCAAACTCTGTGCTTTTCAGTTTTGTATGTGTT
GAGAGGATTGGATCAACGAAGAGCAGCATTTTAGTTCGACTTCAGACTATAGTTGACATC
TTGACATTGGCAAGTGTCATTTTGGCCATGTTTACCCATCAATCGCAAATAAACTTTGGC
AGTTATGTAACTTATGAAATTTACTGTAGAGTGTTTCATACGAATTATTTGTTCTGGTTT
ACAATGGTGTTCAGTGGTTACATTCTTTTATTAACCTCTGTTGATAGGTTTATAGTTGTA
GTTTTCCCCTTCAAATATCGTGAATTTAAAGTCAGCCGGTATAGAATTGGAATAGTAGCA
GTCTTTACTATATCATTTCTTTTATTGTTGCCAGTATTCTGGGAGACATCTGTAATTTCG
GATAACAATTCTTCAATCAAGATTTTGACACAAACAACGAATTCATACAAATGTCAATTT
GTTTGGGAATCTGACACATTTTCATCTTTTTGGAAGGCCTATTCGTATCTGTGGTTGACT
TTTAGTTACTTTCTACCTGCAATTGTCATGATTTTACTATACTCGAAAATTATTTTCAGT
CTCAATTCAAACAAAAATGTTGCCAGTGATAAAACTCAAAACATCAAAAAAAATATTTCC
ATGAAATTCACTATTTCATCAATTATTATTTTTATTTTTTATATTGCAACTTATAGTGCA
GATTCGATTATTTATATTCTCAACATGATGGGAAAATTAGATTTTCAAGATGCCGATAAA
TATTATTATTTTTGTAATTTTTCCTTAGGAATCAACGCAATGGTCAATCCGTTTGTTTAT
TTAATTTTAATAAACAATTTCAGGAGATACGTCGTCAGGATCCTGACTTGTGACGTAAAG
TCGAGTCAATTAGAATATTCTAAATCCATTACCGAAAATATGAACAAGTTAAATGAATAA
>GCR082
ATGTTATGTGAAAATAAGTCATATTTTTATCAATCAGTGGAAGAGAATTCAACGGTCACG
TCTAGCCTTGAATTGGAATTGAGATGCGGTCCATACCCTTCCATCAAAAAGCCAGAGTTT
AGTCTTCTTTTAGAATCAAAAGTTCTGCCGTTTATTATTATATTTTTAATGAGTACAAAT
ATCTCAATATGTATTGTCCTCAACAAAAGGCATATGAGATCTCCTACAAACGTCATCCTA
ATGTCGTTAGCATTAGCTGATATGTTTACAGGAGTTTTCCCTCTGCCAGTTTATTTAATT
AATAATTATCCAACATTTTTAACCCAATATCAAAATAATATTACAATTAGTGTGGCAATT
TTTGTTTTAAACGTGGTTTTGCCCACAATTTGTCATACGGCATCAATCTGGTTAACGGTT
ATTTTAGCCATTCAAAGGTACATTTATATAACAATGCCACTAAAAGTGGATCATATATGT
AAAATAAAAAATTCTATTAAAATGGTCATTGCAGTGATTTTTCTTTCAATTTGTTTCAAT
TGGCCTCTTATTTCACCTCAGTTTTTAAAATTCAATTTGGTTTGTTCTGATAATTCCACG
CATATTTTGGTTATGAAATGCCATTCAAGCGGTTCAAGATTGATGATTATATATTATTTT
TCACGCCTTTTACTAATGCATGTCGCCCCTTGTGCTTTGCTTTTGTCATTTTCAGTTTTG
CTAATTATCGCAATGAAAAAAGTAGCAATTCGAAGAAGAAAACTACTAAATCTATCAAAA
AAGGCTGAAAGCAGAATGCTTGGCTGGGATTCGAATACCACCTCTCGAATGTTGGTGGTT
GTTGTGACAATATTTTTAATTGTTGAACTTCCCAATGGAATTTTTATTACAATTTATACA
ATTTCTCAAATGTTATTCATTACAATATTTTCCGATGAATTGCTTGGGAAATTAACCCAT
ATTTGCAATTTAGCCACTATGATATCGTATTTGTTTAACTTTTTCGTTTATTGTACGATG
TCTAAACAATTCCGAGAAACTTACAAAACTTTATTTGGTTTTGAACCGTCTTTTGATCTC
AGTAGAAGACGTCATTCTCAACCAGAACTCGCTCTCAGGGCAATGGAAATGAACAATAGT
GAATCTAAAGATTTGTTGAAATCCATTTTACAGAAAAATAAAAATTAAATTTTCC
>GCR083
ATGAACGTTTCTCTATTTGAAATTCTTAATATAACAAAAAACCAATCATTGGAAGTTGCG
AGATTCTCTCCTAAACATGGTTGGATTCATGTTTATTTGACATCTGCCGTGCTCGGCTCT
CTTATTTTATGCACTATAATTGGAAATGTTTTTGTCGTTGCTGCCATAATTTTAGAAAAG
AATCTTCAAAGCGTATCAAATTATCTTATTCTCAGCCTTGCCGTTGCAGATCTGATGGTG
GCATCCTTAGTTATGTCAGTTAGTCTTTTAAGCGAGATTTCTAAACAGTGGTTTTTAGGA
ATAGAGCTATGCGATTTTTGGGTTTGTTTTGATGTGCTCTGTTGTTCGGCTTCGATTCTT
CACTTAGTTGCAATAGCATTTGATAGATATTGGGCCGTCACCAATATAGACTATATCAGA
ATGAGGACGGCTAAACGAATTATTATAATGATTATAATTGTTTGGTTCCTCTCTATTATT
ATTTCCATTCCTTCTCGTTTCTATTCAAGTCGGACATGGGAAAATGTCTACAAAAGTGTT
GTAATTGATGGATTGTGTAACATAAATGATGAATATTTCTATACGATTTTCTCAACTGTC
GGTGCTTTTTATATGCCAATGTTTCTTTTGATTGGTATTTATTTAAAGATTTATCAAACA
GCTCGAGCAAGAATTCGGAAACATGGCTTCCATAAATCCAAGTCAAAATTCAACAACAGT
TTTTTTAACAGTATTAAAAAATTCCCATTTCGATGGCCGAAAAAAGTGAAATTTATCCCA
GTAAAGAGAGAAATGAATAGTACTCATCGTTATCAATGCAGCTCTAACTTTAGTCAAACA
AACAATTATCTTCAAATGAAAATAGACATGCAATCATACGAAATCTCCTCATATTATGGG
AAAAATATGTCGAAAAATCAGGTAAACTCATATGATTTAGATTCAGTGAATCAAAGTTCA
TGTGATCCTCAATCAAGCTCATCCTCACATAAATATTGCAACTCAAGTTGTGAGCACATA
AATATGAACAACCAGTATCCAAATGTTGATTCGAATATGTTGTCAAATAGCATCTTCAAA
CAATACCAGTGCAAACATGAGAAGGATAAACTCCATTTTTCTATTTTACAATCTCCAGTG
GTTTTGGAGGCTGAGTTTGTTACTGATCCAGCTCAGTGTCTAGAAAACTATGACGAAAAA
ATCATTTGGAATTGGAAGGAAACAAGTAGTCTCAACAGTTCTCCGAGAATTACTTGCCCT
AATCGACCAAGACATGATTGCATAGAATATATAAAGAAAACCAAAAGAAAACTCCATCCG
CAGAACTCACTGAGTCCGAATATTCATTACAAAATCACAGGAATATTAGTTCCGGATAGA
GTAAACTTGCATGTGAACCATAACTCAATAAACATCAAAAATCATTTAAACATGCAAACT
TTTGAAAATAGCACAATTAGCAAATCTCAATTACCAACTCATGGTTCTCGTACAGACACA
TATCCGAAAACTTTTGTAACAAACAGTGATTTTACCTCAAAGAAATCCTTTATTGAACAA
CAGAAACAGAAACTGGAACACAAACGTGAAAGAAAAGCCGCTCGGACACTGGCAATAATT
ACAGGTTGTTTCATCCTCTGTTGGTTGCCATTTTTCATTCAAGCGTTGTACTTGCCGTTT
TGCGGACGTCAATGTGTTCCAAATGATATCTTTAGCTCGTTTTTTCTATGGCTTGGATAT
TGTAATTCTCTTTTGAATCCTATAATTTACACAATCTTTTCTCCAGAATTCAGAAATGCA
TTTAATAAAATTCTTTTCGGTCGATATCAAAAAACCAAAAGAAGTTACTAG
>GCR084
ATGTTTTCTAGGGAAATAGAATCTTCTGTACAAATGCGACTCTATTCAATGTCCAAGCGA
CATTTTGTAGTTGTAATATGCTTATTTTTTCTCTCATTTACATTAACTCTTCTAATTGGA
ATAGCAGGTCCTCCAATCATTATTTCATATTCTAACAATAACAGTAAAGTTAGCCAATTT
AATGAAATGAAAAAATTTTACTCAAATTCGGTCGTATCCAAATCAATGTCAGTGTTTAAC
CAGCAACTGTGGCTCACCGCAACAATAACTACAAAAGACGACGAAGAAAAATTTCCGAAG
GTAAATGTGACAGTGAATATTGCCGGAATCATTAAAGGAAACAATGAGATATTGATATAC
AATGGCTCCAATAAATTCACCCAGAGAAAATTTAAATGCGTTAAGACAAAGTGCGAGGAA
ATCTTCATTGCACATATTAATTTTAGTTCAATGAAAATCTATAAATTCTATGTGGGAATT
TCTCATAACAATTTGGATATCAAGACTATCGAATTTACATTTTCAACATTTAGCAGTTAC
TTTTCTCAGTTGGAAATTTGGTTCAGATTTTCATTTCTTGTCCTTGGGTTTATTGCTACA
GTTATTTACAATAACTCACTCAGGAAGTTTTCTATTAGAGATTGGAGCATGGAGCAGAAA
TGGGTGGCTGTTTTGTTGCCATCTCTTGTGATTTATAATAACCCCCTGGTTCCTTTGAAA
TTTATTGTCAATAGTCCTGTTACTAGTGTATTGGATACTATTTTCAAGGCAACATTCATT
TGTCTGTTAATGTTATTTTGGGTGACAATTTATCATGGAATGCAACAGACAAAAAGAAGG
TGCCTCACATTTTATTTCCCCAAGATTTGCATCGTCTTATTGATATGGTTCATGATTGTT
TTATTGCCTGCTTTTCAAGCAATTAGAGATTCAGCTGATCCTACTTTTTATTACAAATTA
CAAAATACATTTTTGTTCTATAAATTCACTCTACTTGGCAGTATCGTCATTTATATTCTC
TATGCATTATTTCTCATCATTACCGCTTGTGGAGAATTGAGATCGGTTCCTTATTTTAAT
ATTCGAATCCGATTTTTTGCTTGTTTCATGTTTATCGTATTGGTTTTCAGCATCGTTATG
ATCGGTTTGCGATACGGGTCTGGATTGTTCAACAATAACTTTGTGTTTGAACGAGCAAGC
AGATATGCAAATTCCGTGGAATTCTGTGCTCAATATGGAATGATAAATCTCTATTTGTTT
ATCATGGCATACGCTTATTCTCCTGCAAAAAATGCCATTCATGAGGCCAATTTTCAAGAT
GACCCTAATCTTTCTATGGTAAATGAATCAGACGAAGATGTTCTCTATGGTTCTGACATA
GAAGAAGCAAATTTATTATCAAGAAAATCTACCAAATCCAAATTAAACAAACGTTGA
>GCR085
ATGATTGAGAGCAAACAGATTCAGGAACATCTACCTGATCCAAATAGCTGGTTAGATTTG
GTCTATATGATCTTATTTCTTATCATTCTTGGAGTAACTTGGCTCTTGAACTTGTTTTTA
CTGTTGGCAATTTACCGAAACCGGAAGGGTAAAGGACCACTGCATAATATTGACACTATG
AGAGTAGAATGCAAATGTCTACCAAATTATTATTTCATCGTCTCTATATCTGTGGCCAAT
ATCCTCGCCGTGTCCTTCAATCCGCCAATTATTATTGTTTTTCGATGGTTGAATTTCAAT
AACAATCCTCTATGGAAAGTCTACTGTTTGATAGAAATCAGCATCAACACTATTTTCTGC
AATCTAGCATTCCTACACATTTTATTTTCAAGTCTCGACACGTTTCTACGACTCTATTCC
CCGAAAATGTATATATATAGTCAAAGACCCAGTACTAACGTATTGAAAATATCAGCACCT
TGGGTAGTAACTTGTATCCAAGCAGGTTGTCAACTATCTATAAGTAGTAAAGACAGTCTA
AGATCGAGATTGCTTCATTGTCTCATTGATGATGTAAATTTCCTCATTCTTCGAAGTGTC
ATTTCGTTTGCAGTTCCATTGTTGGCTTGTGTTATTTTAACAATTCTTCAATTGTATTTT
CTCAGAAAGTTGTCTCACATCACCGACGAAACTATGCGACACTTATTCTCAACGTATCTG
TATAATTTAGAACTTCCGGAAAATTTTGTTTTGATTCATAGGTCTGTTCAAAATAATAAC
AATATAAACAATGTAAACAATAATGACACTGAAATGAAAATAAATTTCCCTTCTAATATT
CCAAGAGATATAACTGGAGAAACTTTGGCTTCAATTCAATCAACTACACTGGATGCTCCA
ATAATCCATTTTCATCCCCAGGTTGGAATGTCCCATGTTGCATTAGATTTTACTGCAAAT
CATCAACAAGCTAAACTCATAAAATCAGTTTCTCTTGAAAGCGCCAGAGAAACAAGTCCG
AATAATATATCAGAAAATAAGGTTCAGAAACGAGTTCTATGGAACTTCATGTATCAAAGA
GAACAGATGTCAATTGCGCTCAACATGGCCTCATGCATCGTTGCCATTGGGATATGGTCT
CCTTTGATTTTATCCACATTGACATTCAGGCTCTGTGAACAATCGAGTTGCTTTTTCCAA
ATTCCTGTTGAAAGAATAAGTAATTTTCATTGGTGGTCTTTTGCCGGTGGAGCCATTTAT
CCTATAGTTTATATGTGTTTGGATAAAAACTTAAGACGTATTGGTGCTCCTCTGTGTAAT
AGATAA
>GCR086
ATGAATGAATCGAAAAATTTCACTGATCAAAAATTGCTAGAAGAAAAGAAAATCCAATTT
TCCTCGATGCTGATCTTCATTATTCCTTTTCTGGGAATTCTCGGAAATGTAATCATTTGC
GTGTCGATAAAAATTGAAAAGAAATTACAAAAACGATTCAACTATTTTCTATTATCCTTG
GCTTGCAGTGATTTGTTGAATTCGATATTTGTTATGCCGGTCTCGGCATGGAAATTCATT
GACGGTCATAATTATATTATTATGACTAAGGTATTGCCCGTCATAGGACGAATAGAATTA
GGGATGGGTAAAGGTCTGGTTTATATATACTTTTTATTCAGTATAACTGTAAATAAAATT
ATTTTTAACTTCACATTCATAGAAATAATTCATGAATTTACCTCAAATGATAATGTTAAT
TCCATGCAAAATACTTTTGTATTTTGGAAGTCAATTTGGTTTTGCACTTTCTGGTTCAGC
TTGGACGTATTCTTTACGTCATCATCAATAATTCACCTGTGCGTTATTTCACTCGATCGG
TATATTGTGTTAAGAAATCCTTTTAAAAGCCATCGGTATAGAAAAAAATGCTTTAAAATT
GGTTTAACATGCTCGTGGATATTGTCGGCCGCGGTAGCTGGACCAATATTTATTTTCGCA
TACAGAATTCAACACCAAGAAAAGATATCTTACAAAGGATGCGGACCAAATGAAACTTAT
TTTATAGTTTTGTCAACAGTTTTGACATTTTATTTACCATTGTTAATAATGACATTGACG
TATTCATTGACAGTGATTTCATTAAAAAAGCAGAATAAAGAAATGAGAGGTAACTATTTT
GTTTATAAAATATAA
>GCR087
ATGCGATCTGACAACCAATATCACTTAAACTCAAGTGGTAATGGGAGTGAGTTTCATTTC
TTCAGTTCCAAACCATATAGAAGATATTGGCTGCTTTCTTTGCTTTTGTTTCCAGTGTTA
ACTATTTTTGGAAATCTTTTAGTCGTGCTTAGCGTAATTCGAGAGAAAAATCTCCGAAAC
GCCACAAATTATTTCATTGTTAGCTTGGCTCTAGCAGATATCAGTCTAGCAATCATGGTG
ATGCCACTTTGTGTTTGGATGGAGGTGACCGGAGGCTTTTGGGAATACACAGAATTACTT
TGTGATATTTTCATCATGCTTGATGTCATGTTCTCAACCGCGTCCATCATGAATTTGGCC
GCTATCAGCATTGACAGATATTTTGCCGTAACTCAGCCGCTGAAATATTCTCGCCACAAC
AATTTCACGCGAGTCTACATTACGATTGCGATAACTTGGGTGCTTTCATTTTTTATAGCT
CTACCGATAGCTTGCGGACTCAACAACACAACCAAACGCCATACGAACGAATGCCGGTTT
AACAATTCGAATTTCATAATTTTATCGTCTTTAGGGTCGTTTTATATCCCAGCGGTGATT
TTGCTCATTTTGTATTATAGGATTTTCAAAGTTATCCAAATTCGCGGCAAACGAAATTCC
GAATTTAATAAGGGAAGAATCATTCACAATAACAATAGTATCAGCAATAATAATCATTAT
AGTAATAGTAATAATAATAACACCTCTATTTATTCCATGACGAAAAATGAAACAGACCTT
GAAAAAGAAAATCATTCAAATATTAAAATAAGCCTCAAAAACTCATTGATTAAAGATAAA
TTTTTCCATTATAAAGATTCACCCACCGAATTCAGAAAAACCTTATCCTCTTATCCTAGT
TCTTCCTCAACCAATACTTCTGATATCATTATTAACACAATTGCTTTCGGGGCGGCACAT
TTAATGATAAGTCCAATAATCCTTCCAAAATTAGAGAACCGCTCGAAAACGATTATTAAA
ATTCAAGAATCAGATAAAGAAACGATTTACATTCCAGAAGAATTGAATTCAGATTGTGAT
TCTTCGACCGCCTTATCGAATGAAGAAGGATTCGTTCCTGAATTCACAGAGAGAATCAAC
AAAGAGAAATTAAGACAATATTTGGAATTGACAAAAAATTGTCAAACGAATCATGGGATA
TTTGACAACCGGCTAGGAATGAAGAAATTCCGAATCTATCAAAAGTATCGAATAAAACTC
ATCAAAAAAGGCATACCAATAGAACAAGTTCATAATTTGGCAATAAAAAGAGTGAAATCA
AAGAAATCAGCTTTCTATTCCATTTCTTCTTTTAGGGGTTCAGGACTAAAATTTAATAGC
AGCATCAGACAAAAATTCAATCGAAAAACATTTACTAAATCTCTTCGGATGATTTCCTTC
AAATCTATTAGGAAACGAAAACAAACTGAGAAATCATCAGCAAAAAGAGAAAAGAAAGCT
ACAAAAACTCTAGTCATTGTTTTAGTGATTTTTTTAGTATGTTGGGTGCCATTTTTTACG
CTAAATATCACTCAGGCGTTTTGTTTGAAATTCGACGACTCATCAAAGCCAACTTTTATA
TGTACTCTGATATCTTCGGAGGTTGGAAGTGTGACTGTCTGGTTGGGCTATATCAATTCC
TTCCTCAATCCAATAATATATACAATTTTCAATATAGAATTCCGAAGAGCATTTACGAAA
TTATTACATTTGTCATAA
>GCR089
ATGAATTTTTCTTTTATAGTACAAACTTTCAATGATTCGTTTGGGTTTTTCATATTTCGG
ATTCTATTTATTTGTTCTGGGATATTTGTCAATGGAATTCTACTAAGCTTCCTCTTTATC
AACCGGATCGGATCTGTCAGCAGCAATATTTTGGTTCGTTTGCAAACCATTGTAGACATC
TTGTCGTTGATTAGTGTCATTTTCGCTATGTTTTCCCATCAAGAGGCAATTTGGATTGAT
AATTTGGTGATTTATCAAATTTATTGTCGAATATTTCACACAAATTATTTATTTTGGTTT
TCCATGGTATTTAGGGGTTATATTCTTTTTGCTACTTCCATAGATCGGTTGATAGTTGTC
GTTTACCCACTCAAGTATCGGGACATCCGAATGAGTAGGTATCGAATATGTATTGTCCTA
GCTTTTATTCTTTCATTTTTTCTGGTATTACCTGTATTGTGGGAAACAACTGTTGTTGGG
AATATAGCTTACAATTTTTCAACGCAACCTCTTATTTTGAAATATAAATGTTATTTTGAA
TGGGAATCACCCGCATTCTCGTTGTTTTGGAAAGTTTATTCTTACATTTGGTTAATTTTC
AGCTATTTCCTACCCGCTTCTGTGATGATAGGGATTTATCTCAAAATCATAACGGAATTA
AATTCATCTAAGCATACATTCAACGTTCAATCTATGCTGATTAAAAGAAACCTTTCTATT
AAATTCACCATATCATCCATTATTATTTTTGCATTTTACATTGTAACATACAGCGTTGAC
TGCGTCATTTTTGTTCTGAATATGATGGAATTACTCACTTTTTATGACGCGAGTAAATAT
TATTATTATTGTAATTTCTTACTGGGTACAAATGCGATGATCAATCCGTATGTTTATCTT
GTTTTGATTAAAAATTTCCGGAAATATGTCCGGAAATTAGTTTTATGCGGTCAAGGAAAT
TACAAGGAAGAGTTATCAAAAACTAAATCTGGATATTGTGCTTCATTGAACATATTTTCA
GATTGA
>GCR090
ATGGTCCACAATCACACGGTGACGGCCCTGAATTCCAGCGCATTTCCGGGATTCCAGTTG
AAACACGGGATAATTCATTTCATTCTCACTCTGTTGATTTTGGAAACTTTTATTATGCTA
ACAATTGTGGGAAATATTCTTGTCGTTTTGGCTGTACTTTTGGAAAAGAACTTAAGAAAT
CTTTCAAACTATCTGATCCTCAGTATGGCGATCACAGATTTGGTAGTAGCGATATTTGTA
ATGAATTTGAGCGCAGTTTATGAAATTTCGAACCGATGGTTTTTGGGTATAGCATGGTGT
GATTTCTGGATATTTACTGATGTTATGAGCTGTTCGGCTTCAATCTTCCATTTGGTCACA
ATAGCCCTAGATAGGTATTGGACAGTGACCAGAATCGAGTATAAACACAATCGCACAATG
TCACAATTGATTTTCACAATTCTTTCGATTTGGATGATTTCTCTCATGATTGCAGTTCCT
TCTAGGTTTCATTTCCACAGACTAGAAACACAAATGTTCCAGGAAGTCGTAATAAAAGGA
CGATGTTTAATCAACAGCGGTTATTTCTATACTTTGCTATCAACGGTCATTGCTTTCTAC
GCTCCAATGATTTTTATGATGATAATATATTGGAAAATATTCCAAATAGCTAAGCGGCAA
ATCAGACGGAAACGGAGGTTCAACTATGAAGTTACTTTTGACTCAAAATACAAATCAATC
TGCCGATATTTCCACTGCTGTCACAGGACAACTGAATCAGAGTTCTCTACAACTGGAGAC
CAATACCTTATCAATAGCAGTGTGAAAAGTAAATACACTTGCAGTTTGATGGAGAACACC
GTCAAGGATATGAAATACGCTGATAACATATCTGTCAATTCTATAAATTCCGAAATAAAA
TACCAACTGAATGTCAACGATGTTCATATTGCAAGGATGAGCAGTCTTTCATCTTTGAGA
ACGTTGAAAGTTTCAGTTATGCCCTACAACCTAACGAAAACTATCGAAGAGCAACGACAC
AAAGTCGAAGTGAAACGTGAAAGAAAGGCTATAATCACTGTCGGCATAATTACTTGCTGT
TTTATTCTCTGTTGGATGCCGTTTTTCACGTTGACTTTAGTTTTACCATTTTGTGGCGCA
TATTGTATTGTTCATCCGATTATTTCATCAGTTTTACTTTGGCTTGGTTATTTGAATTGT
CTTCTTAATCCTTTTATTTATACAATATTTTCTCAAGAGTTTAGATGTGCTTTTAAAAAC
ATTTTGACTGGTTATTATTGGAGGAGATGTATTGATAGATAA
>GCR091
ATGGTATTAATGAATATAAATGGCCTGTTTTCTGAACTTCAAATACCAAACACTCTGATT
CGAGTTCACAATTCAGAAATGCATCTCTTTCTATCTACTAATGAATCCGAATGGTCACCA
ATATGTCGAGATCTGATCAAAACTGATCATCAAGAATTTTACCGTTATTGTATATTGCTC
AAGTACTCCTTCACGCCTCACGTCTTCATGTTTCTATTGGAATCAGTTATTCTCGGACTT
ATTTGCGTGTTTGGATTCATCGGGAACATTATCTCCATTACTGTACTCATCATGGAAAGC
CATGCCAGTCAAAGTCCGAGTATTATTTTAAGGCTTTTATGCGTTTCAGATACGTTATTT
CTGATTACTTACTTTTTCTATTCGAGTCTGAGACATGTTTATCCGATGACATCGTACTTA
GTACAATATCATGATATTTATCCGTATTTAGTTCCATATTTGTGGTCTTTGGCCATGACG
ATTCAAATGACAGTAAATTGGCTAGTAGTCTTAGTTACAGTGGAAAGATATTGTGCTCTA
AAGCACCCTTTCATAGCAAAGAAATTCTTTACAAATGGCAACCTAAAACTGATTTCTATT
CTTTCAATTGCTTTGGCTGTTGTTTTTAATATTCCTCGGTTTTACGAATGGGATGTTATT
AATTTTCGAATCGATCCTTGTTTTAATTATAGTGTCATTAGAGCGGATAATTCACATCTA
CGAGAAAATGCAATTTATTCCATTCTATATAGATCAGTGTTTTATGCAGTTCTAGTAGCA
ATCGGTCCGGTTGCTTGCGTTTTATGGTTAAATGTTAGTTTAATTAAATTAATTAAATCC
GCGGGAAACAATCTCATCATCCGAAATGTATCCGCAAACACATCAATCAGCCATTCGTCA
AGACAGAGGAATCAAGTCAATGGTCCAACGTACCAACTATTCCAACCAGCCGCAAGTACA
AGCATTTCTACCGCTTACGGACAATGCATCCAGGAAAAGAATCGAAGCGTTAATAGACTG
ATTATACTTCTTGTCAGTGTTTTTATAATTTGTGAAATCCCGGCTTTGATTCACCAATTT
CTCGCCGTATTTGTCACATCAACCAGCCATGACAGTCCAATGATCTATACAGTCAGTCTC
AGCAATGCCTTAGTAACGTTGAAATCATCGAGTAACTTCCTCATCTATTGTCTTGGTGGT
AAGAAGTTTAGATTTACACTACGACGGCTATGTCGTCGAAGTACTCAAAGTAAAATACCG
AGAATATTTCTAGCTGCTGCGTGGAAACGAATTAATCAAACCAATACAAAATCATCTTTG
AAACGACCGGCGAAACAATATGAGTTGGTTCTCAACCGAAGACCTTGCATAGATCTGGGG
GCCCATATTTATTAA
>GCR092
ATGAAAACGAATTTATCCGACTCTGAATATCTCAATCAAAAAATGGGACCCCCAAGGGAT
AATTTATTTCTTTTAATTCCGTTGAATATCATCTATAGCATAATATTTGTGCTCGGAATC
CTTGGAAATACGGCAACGTGCTTGGTGATTTCCAGAGTGAAATTTATGCAATCACCAACG
AATTTCTATTTATTAAATCTCAGTGTTACAGATTTATTAATTCTTATAATCATTCTACCG
CAAGATCTTTATCAATTCTGGGTCCATTACCCTTATCCGTTCGGACATACGATATGTTTT
CTTAAAAGTTACATTGGAGAAATATGCGTTTGCACATCAGTTTTAACTGTCATTGCCTTT
ACGGTGGAGAGGTATTGTGCCATTTGTCAACCCCATCGATGCTCTCAAGCGGTTTCAGGC
TCTCCAAATGACGTTCAAGGAATTAAGAGAACCTTTAAAATTATAATTTTACTGTGGCTT
ATATCTTTCATTGTTACGTTACCATTGAGTTTACAAATTGATATAGACATCTTGACTAGA
AACGACTCAACAACAAATTACAAAACCACAATTCTTCCTACAAGTGCTCAATGTACTTTT
TACGACAGTGTTTCCGCCAAGTATCTTTCCATACTCAGCACTATCCTTCTTTTTGTATTA
CCTTTAGCGGTTATCATAATAATGTATACTATGATTGGAATAGTCATTAGGAAGTCCATG
CTACAAAGACGTCACTCACATTCCATTGAACATTTCTATGATGTCAACAATCAAACCGTT
CGGGCAAGAAAGGCAATCTTGAAAATCCTTATTGCAGTTGTCATTGTATTTTTCGTGTGT
TTTCTGCCTCATAATTCGTTGCGACTAATGGTGGCCATGATTCCAAATGACAAGTGGACC
CCGAGACTTTATCAATTACATAATATAATGTTTTACGTATCTGGAATTTTATTCTTCCTC
AATTCAGTAATAAATCCAATTCTTTACAATGTATTTTCATTGAAATTCAGAAAAGCTTTG
CAAAAGATTATCATATCAAAAGTCTTCAAAGATTCAAGAAGAATGCGATATCAATCTCAT
AATTTTTAATTTTAATAAAAATATGGA
>GCR093
ATGTGTGAGGAATTAAATGGTTTGAAGATCTTCAACAAATATTATATCATTGTGTACCCT
CCGATTTTAATCTTTTTTGGTGTTACAAACAATGTGATGATTTTAATTTTAATGAGCTCA
AAAATACGGAGCATGAAATCAAGACAAGACCACATGCCAGTTTATTATTTGGCTCTGTCA
ATTGGAGATGCCCTTGCCTCTGTGTTTCTGTTATTGCCAAAATGGCTTAAAAATGCTTTT
AAACTCGATCCATTTTCTGTTTCAGAGGTTTCCTGTAGAATACTTCCGAAATTTATTCCT
TTTACAATCAGTGATTTTTGCATTTGGCTCGTTGTCGTCATGACCATTGATGTTTTTATT
AGAATTTATTTCCCAATTCAATTTAAAATTTTGGTAAAGATCAAAAGGGTTTATTTTACA
ATATTTTCCCTGGTATTGTTGGCGTTGTTGAAAAACTGTTGGTACGTTTTTGAGAATTCC
ATTTCAGACTCCGTATGTAGCTTTAATAACCGATCGTTTGTAGCAACATATTTTTCCACA
TATCCGTCATTTATTGTTTCTATGGTGTTGGTGTCGATTCTTCCTGTCACAGCTATTGTT
TGTTTGAATGTTCTAATTTTTTTGAAATGGCGGAAATTATATCCGAAAATCAAATCGACA
AACAGTTTCGATCAAGTCAACGAAACCCAACAAAATACAATAAAAATTTTTCTAGTGATC
TCTGTCACATTTTCGATTTATGTCACACCAAATTTTTTGCTTTTACCCTTTTCTAATTTC
AATTTCAAGGAGTGCTCGAAATTTATTTATATTTTCATCTTTCGTATAACAGAAAGTATT
TTCTATTTGAATCACATAACAAATTTCTATTTTTATATACTACTTTCAAAATCTTATCGA
AATGAATTAATGAATCGGCTGAAATTTCTAAAGAACAATGTGATTTCGAATTCCAGATAA
>GCR094
ATGTCGAAGAAACCGGCCAGCTTTATAGAAACCCCTGTTGCCGAGGGAATAATTTACTTT
TGCTATGGTTGCATTTTCATTTTAGGGTTATCGGGAAACACTCTCGTCATGGCCGTGGTT
TTCATGAATAAAAATATGCAAACAATTACTAATATATTCATAACGAATTTGGCAATTTCT
GATTTATTATTATGCGTTGTTGATGTCACTTTTACTCCTATAGCATTTTATTCGAAGCAT
TGGAGAATGCCGAACATTCTCTGCAAAATCATTGCCATGACAATGTCTGTCGCAGTTCAC
GTCTCCACGCTGACCTCAACCGCCATAGCGGTGAACAGATTTCTTGTTATACGATACCCC
CTATTGCCTCGAATGCAGGCTGGACTGTGTTCCCTACTCATCATTACCATTTGGTTGATA
TCTATTTTGATCTCTATACCTATGGGTGTATTCTATAAGACTGATGACAGAAAGAATATT
ACGATATGCAAACTCATTTGGCCAGAAGAGTCGTCTAAGGAAGTGTTTGCCTTATTCGGG
TTTTTACTGCAATTCATCGTTCCTAGTTTCATTATCATTTATTGTTATTTCAATGTCAGC
AAAATTCTACATGTTCGGTGCAAACATCGCTGTAGGACAAGCCATAAAACTCGCGCTAAA
GAGGAAGTTGAAATTAGACGAAAAAGACGAACGAATAAAATGCTTATATCTGTAGTCATC
ATCTTTTCTGCTTGTTGGATACCTTTCAATATATTTTGGGTGATAAACGACGTAAAGAAT
CCTACAGATGATAAAACGAAAAGCCAATATACGACCATATTTTTCATATGCCACTTAATT
GCGATGAGTTCAGTCATTTACAATCCTTTCATTTACGGCTGGATGAATGAGAACTTCAAA
AATGAGTTCAGACATTTTTTCAAATGTCTTTGTAGGAAATCTCAGTTTGATGAAATAGAA
CGGCTTAATGGAAGAATATTGACGGGAAACAAGCAAAGGGACCTCAAAAAAATACCCAAA
CAACAAATCTTAGTGGAGCTAAAAGAAAGAAAGAGTGAAATATCCAGTTTTCCCGACATA
ATTGAAAGCAACACCTGCCAGAGTCCAGTCAACTATTCTAATGATGTTACGACTAGCGAA
TAA
>GCR095
ATGACAGTTTATCATTATATGAGTTTAGTTTTTGGAATTATTCTCACCCCAATTTTGACA
ATATTTGGAGTTATTGGTAATTTAATTTCGATTATTGTTTTAGTGAGCATGATTAAAAAA
AATCGCCGAAAAATATTTTCCCTTTATTTAATTTTAATTTCTCTCGCTATTTCTGACACT
TTGATTTTGTTGTTGAATTTTCTCGTGAATTTCGTGGCGAATTGCTTTGAATACATCGAA
TGGTCTTGGTTCTTTCTTCCGTATCAATATCAAGGATTTTTAATCGTAACGATTTGGCCA
TTGATTATGTCATTCCAAATGTCGTCGATTTATTTCACTTTGTTGATTTCATACGATAGA
TGGCGAGCTATTTGTCAACCTTTGAAAAGTGCTCGTTCGATGTATTCATCGAAACTTCTC
GTCAGAATAATTGTGTTGATTTTCGTATTCTGTATTGCCTACAACATACCGAGATGGTTT
GAATTCAAAGTAAGCAAAACGAATTTTACAATCGGTCATGGTATCTCTTACATAAAGTAT
CGGCGAGACATCTGTATTCAGAATCCAATTATAAAGGAAGAGCTTCGAAAGCTAAATCAA
ATCAAAGCTAATGTGACTGTCGAAACGGTATTTCACAATTTACCATATCTATTAAGTGAG
TATTGTCAAGCTTACATGTATCCTTTTATCAAAACATATTTAGCAACGCAAATATATTTT
AAATACATTTACATCGGAGCTTGCTATTTTTTATTTGTATTCCTGTTGCCGTTGATTTTC
ATAACAGTTTGCAATATTCAACTCGTTCTAGCAATTCGGGCGAATAAAAGACAGTGGACG
GAAATTTCGCGTCTACAAAAGAAGGAAATGCATCAAACCAAAGTCCCTTTGGTTATCGTG
TTGTTGTTCTATATTCTCGGATTGCCTCCCTCTTTCATTAATGTGCTCGATTCCAGCAGT
GAATATATCATGATATTCTCCACCCAAACCGAGCTGTGGAATTCTTTAGTGTCAATTGGG
AACTTGTGCGTTTTAATCAATTCCTCGTCAAATTTTGTCATTTATTGTTTATTGGGGAAA
AAGTTTCGATTGGCTTTAGTTCGTTGCTTGGTTTGTGGCAGTAACCTTTTTACCCGCTGG
TTTACAAGTCGAAGAATTTTGAGCGTCTCAGAAATGGAGAACAGTAGCTTCATTTCCAGA
TCCTATTATAGACATTATTCACAAAATAGGAATAGCAATACGAAATTTGATAGAATTGTC
GAAATGGACTACGCGACTCATCAGCTCATTGATAAACAAGAAACGTTGTTTTAA
>GCR096
ATGAACAATTTTATTGAGGGAACTCAAATAATAACTATAATAGTTATATCCTTTGGGATA
ATTGGGAATTTTTTATCTGTTATTGTTCTGAAAAATAAGGTCATGAGGTCATCTGTATCA
ATTTATCTTCTTGCTTTGACATTGTGGGACACAGTTTTGTTAATATGCGCTCTATTCATC
GGACCATTAATGAGATTCGAGAATTTACGAGTTATATTTTTTAAAATATTCTATCCTCCA
GCTCTTGTAGCTCAAACCGCTACGATTTGGATAACTGTAGGTTTGACGTGTGAAAGATAT
TTTGCTGTGTGTTTTCCACTAAAAGCCCAATTTTTCATAAGCATGAAAAAATCTTTCTGG
TGTGTCATTTTGATATCTCTATTTTCAATTTTCTACAATGTACCAAGATGGCTAGAAGAA
ATCCCAATGTCTATTAACAACTCAGAACATACCTTTGTCAACCATTCCGACTCAACTATT
GGGTTTCACAAATTCTATTATTCATATGCTTACATTGTGATCATGTTTTTCATTCCATTA
CTTGTATTATCAAGCATGAATTATATGCTAATACGAGAGCTGAAAAATTCCCAGCTCTAC
GTTTTAAATGATACAAATAAAAGTCTAATAAGCTCTAAGTCACGAAGAATTCGGTCGGAT
AACAATGTCACAAGAATGATCGTAGTGGTCGTCTCTATTTTTATATTCTGTCAATTTCCT
GCACTTATTTATAACATAAAATTTGGCATTCAGCCCGCAAATGACATTTCGTGGGAAATC
ATTTCGGAAATCAGAAACTTTTTAGTCATTTTAAATTCAGCTGTAAATTTCATTCTCTAC
TGTGCTTTTGGTCAAAAATTTCGACGAACATTTGTCCATGTAATAATTCCATGCAATGAA
AATGAAAACGTCGTCAATCGCCGTTCATTGACGAACAATGTGACAAATACGATGCTGCGG
TAA
>GCR097
ATGTCTCAAATAAATTTATTTTTAAGTATAACAATGACATCGCTCAATACATTGGTCCTA
GCCTTGGCAATTCCGGGGAATATTTTAGTTATTTTAATACTTGTTCGATTTCAACGCTTG
ACAGTCACAAATATTTTCCTTTTGAATTTGAGTGTTTCTGACATGATAATTGCATTGACC
TCAATTCCTTTTAACATCATTATTGATAATTGGACCCCTGTATGGATTTTTGGAAAGGTT
TTGTGCAAGCTTCTTGGTTTCATCCAAGGTACCGGAATATCATTAGTTGCATTTACTCAA
GTTGTTATATCCATCGATAGATTTATCATTGTTTTCTATCCACTGAGACCCAGAATGAAA
CAACGATGGGCACTCACAGTTATAATTATAGTCTGGCTCCTCTCAATGAGCAGTAACTCA
CCTCTCATTTATATAAGTACTCTATACAACAATACACTTTGTAGAGAATCATGGAGTGAT
AAAACCAACACACTTTATTCAATTTTAATGCTTTTTGTTCAATATTTTCTTCCAGTGTGC
TGTATGATAGTGTCATATGTGATGATTGTGATCAAAATATGGTGCAAAATAAATCCGGGA
ATATTCTCCAGGCAACAGCTTCAATTGAGAGCAAGATCGAAAGAAAAGCTTCTGAAAACA
GTTATTACAATTTCTTTATTGTATACCTTGGCTCAACTTCCTCGCCATGTAATGTACTTG
TGTTCATTGAGTTATACTGACAAACGTTTATTCTGGAGCAATAAAAGAACTTTGTGGCTA
GCTGTGTCCTGTTTATCAACGTCTGCCAGCTGCTATAATCCAATTATTTATTTTTGTATA
AACCCGAAATATAGAAAATTAGTCTCCATCCAAAAATCCTCACTGCGATGTCATCAAAAA
TTTTCACAACGTCCTAATTTTGAAAATAAATAA
>GCR098
ATGAGGTTGGCTTTAAACTCCACTCTGAAGGATAATTTATTAATAAAAGAAGAACTTAGA
CAAATGTACATCATGGCCATGTTTAATATTTTTGCTCTCATTATTCTGTTTGCATTTGGA
AGTGTTGCTAATTCTTTTGCTTTATGGAGATTAAGAAACCTTGAGGCCGTAAAAAATGTT
CGCTGTGGCGCACTTTTTATCCTGCGAACAATGTTGTTTGTTGATTTGTCGAATTTAATC
GTTTCCGGATTGTTTTATTGGTTGATTAATTCGCTCGGAGTTTTTAACTATCTGTCGGAC
CAATCAATTTTCAAAAACATTCTCTGCAAATCATTCAATATGCTTACGCACTTTTGTTTT
TTCCTTAATCAGTGGACCGTATCAATCATGGCGTTAGAAAGATGCGTTTTTGTCATCAGT
AGAAAACTGAATAAATCTCTATTCAGCATGCTCCGATTGAGAATTGGACTTTTTCTTGGG
TTCTGTTTGTCTTTTGCACTATTTTGTAATTATCTTTCTATGTATGGTTTACGATTGGAG
GAAAATAATACTTATAGCTGTGATGTGCTGGCGGAAATTATGGCGATTTATTTGAATTTG
GTTCCATACTTAGAGATGATTTTGGAGTTTTTAATTCCTCAAACGGTAACTATTTTGTCA
ATTGTAACAATGGCGATTCTGTTATGTCACACTCAAAGATTGAAACTAGGCCTATTTGTG
AGGGGGCAATCGGATGAAGAGGTTGGTTTGGATAGAACTACCAAACCTTCAATATCTCAT
TTTGTTTTGTTACCATCTAGACTTTCAGAGAAGAACCAAATATTTCTTATCCATGTTTGT
TACATATTGTCTATCATAGATATCGGTTTGGATTTTCCAAAATCTCTGACAAGAATGTAT
TTCACTGTGACCAATTCGATTTTCTTTGAATCTTTTATTTTTGAAAATATCCTCATAGCT
TTGCATTTGTTTAAGTTTTGCTGTAAAGGGGTCGGTGTACATGTTTATATTTCTATAATG
AAATAGAGTCGTAAAGCTTGGAACTCATTCTGTGATCATTTTTCACTTGAAAAAGAAATT
GGTTTAATTTTAGATGTTGATGTTGTTACAAATATTGTTGTAAAAATAAATTATTTTAAT
AGAATTTTATATCAAAGATCTTTTAAACATAAAAGAGATTTTAAACATATATAA
>GCR099
ATGAATTCTATGAAAAATCTAACCTCGGATAATATCTGGCAATGGACAAGCTTTAAAGTG
ATTCTTTTTTTCCTCTACTCTGTTATTTTTGTTTTGGCATCTATCGGTAATTACTTGGTT
GTGTACGTAGTTTTACGAAATAAGTCAATGCAAACAATCACGAATATGTTTATCACAAAT
CTCGCTCTTTCAGATATTTTGACGACTCTTATTGCTATTCCTTTCACCCCGATTGCGGTT
TATTTGGAAGAATGGATATTTCCAGCATTCCTTTGTAAATTACTTCCTATGACAATGGGA
TTATCCGTCTATGTGTCAACTCTCACCTCAACCGCAATTGCTCTAGATCGGTATATCATG
ATTGTCCATCCATTCATTCCAAGAATGAAAATGAAGGTCTGCATTTTATTAATTTTCCTG
ATTTGGGTTGTTGGTACTTTAATAACGTTACCTCTTGCAGTTTATCAGTCCAAGCTGTTT
ATGAACAGCACTAATAGAACGGATTGTGTTGAAGTGTGGCAAACTCCAAAATCAAGGGAG
ATTTATACATCATTCAATTTTATTTTACAATTTATAATGCCCTGTTTAATTACCTCAATT
TGTTATTTTCAAGTGAGTAAAGTTTTAAATATGAGAGGGGCTAACAAAATTGGTTGTCGA
ATAAAAAGTCGAGAAAGAGAAGAATTGGAAGTGAAACGAAAAAGAAGAACAAATCACATG
CTAATAGCAATGGTAATAATATTTGTCATGTGTTGGACTCCTCTAAATCTATTGTGGATA
TTTGGAGAGATTCTCCAAAAGTTTGACATTTCTTTATCACAGAGTGGTCATTTTTTTCTT
TTTTTTCTTTGTTTTCATTTGATTGCCATGAGTGGCACAATGTACAATCCTTTTCTTTAT
GGATGGATGAATAAAAACTTTCGTCTGGAATTTCAGAAGGTTTTACCGTGTTTGAAAATT
CCTGTCGAACCAGATACAAAGACATTAGTTGAAGATAATACACATTTTAAACGAGGAAGT
GGTTTTCAAGAGAACTATGTCAATCAAGAACTGTCCTTGCACAACAGAGCGTCAGTTGAT
AGTATAGATTACAACAAATCTCTTCTTTTACAAGTTCCAAACTCCAGTTATTTCAATGGA
AGATTCAAAATATCATCTTTATAG
>GCR100
ATGAATGAAACTAATTCATCAGCACTGGTCTTGTACCTGAACCGAGTCAATGCAGAACTG
GCCAAATATGGGAGCCCCCTGTTTGCGGTTATAGGATTTATTAGCAATTTATTTGCGTGT
ATTTGCCTGCCATTACACCATAAACACGTCAATCGTCATACAATGTATTTGACAGTCTTA
GCTTTCGTAGAGCTCATGTTTAACATTATTTGGTTTTGGTTGCTTCTAATTCCAATGCAC
AGTTTCAAATTGAATCACTACTTTAATCAAAACAAAATCTTTTGTAAAATTTACGGCGCA
CTAATGCAATTTTGTTTGGGCTTAGCCTTTAACATTATATTGGCCATGTCAGTTGATCGT
TGCGTTGCTTTCCAGGAACCGATTCGTTCTCGTAATTGGAAAGCAAAATCAGCACTATTT
ATCTCACTGGCCGTCTGTTGTGCAGATTTAATACTGAGCTTACCATTCAGTTTCGTGTAC
ACAATAACTAATAACTGGTCAACCGGAAACATTTGTATTCCGTACTACGAAAACAAAATC
AGTAAACATCTATTCACATGGTTCCAGATTCTGATCAATCCCAATGGAATGGTGATCATC
ATCGCCATGTTCATTGCAAACATCACACTCGTTATCAACTTGGCTAGCCACTACCGAAAT
CGGGAACTCTTGTTGTGTGATATCAAAATTAACCCCTCTCAAAAACTGAAGGCTAAACGA
AAAGAATTTCGGTCGAGTATGCAAATTATAGCTCTCTCTCTCGTTTTCCTGATCCTTACT
TCTAGTATTAACATCAGCTACATTATTTGGATGTTTACCGATTCAGAAATAACCTTTGAA
TTAGTCCAAATATTTTCTTCGCTATTTTTATTTCAACAGAATTGCCTATTTATCGGATAC
TTTTTTAGAACGGTGAAAAAGCTAATTTCCAAAACATTCAGATACTAA
>GCR101
ATGGAAATTGAAAACTGCAGCGATATTTTAGAAACATCAAACAATGCCGCAAATGTTTCT
GCAAGCCTGTCATTATTGCTGTACCGTTTCCACAACCACGCTCTACTGATTTTACCCATT
CTCAGCATGGTGCTGAATGGATTTTGTTTATTTATATTTTTTGACAAAATCTGGAGAAAG
TCAACCTTGAGTATCCTTTTGAAATACTTATCTGCCACTGAAATTGCATTTAATTTCTCT
GGATTTATCTGCACAATTACCAAATTTATAGACTATCCATCTATCGGGTATTTTTCGAAA
TTATTTTGGGTGTTTGTGTTACAAGTTGGAACATTTTCTGTTTCAACGGCGTTGATTTGC
CGAAATTGGACGATTCTCCATTTAGCGGCTTTTCGTTTCGAGAGTATTTGTCGACCATTA
AGTTCAAGAAAGCTTTATACGAATAAATACTCGCCCAGGGTGCTCTGGTTGACATATGTT
TTAGCTGGAATATTTGCGTTTCCTCGTACATTTGAATACGAACCAAGCTTTTGTAAAGGA
GAATTGTCATTGAACCCAGGATTAATCAAGTACCATTGGTATGAATATGGTTATCAGGGC
TCGCTAATTTTCATTATCCAAACTGCGGCTCCGGTAGCCATCACCAGTGTTCTTAGTTTT
GGGGTTATGAAAGCAATTTTTAAAATGAAAAAATTTCGACAATCTTGTTCAAAAAAGTTC
CACAAAAAACACAATGCAGTTTCTGGAGATTTTTTAATGATTTTTATTTGTTTTGCTTTT
TTCATTCTAGAAATCCCGTCATTCTTCAGCAAGGTGCTGAAATCCTATCTAATGAAACAC
CAAAAATTTACGGAAGACATATTATTGGCTACAATGGGAAATTTGTTAGTTTATCTAGAT
TCTGTCATTAATATCTTTGTTTATATCATTTCGAATCCAACGTTTCGTGAAAGATCAAAA
AATCTTTTCCAACCCAAAAGAGATTTAAAGTCTGATTCGAAAATTGGAAAGACTGCTTTG
AGCAAGATGGAAATTAAATGTGACAATGATTTTGACTCTAATGAGATTTGA
>GCR102
TTTGTTTGTTGACTTACATAACTGAACCGGCCACTTTTTCCACTCTCATGTCGAAAACCG
CCATTTTGGAAATCATCAAATTTCAATTTGAAAATGCAAACAATGAAAACTTTTCTTTTG
CAAGTCTTTCCGACAATGAATTGTTGAAATTTAAACGTTGCGTTGATGAATGCATTCAAA
TCATGACGGAAATCAAAACCGGAAAATCCGGCGGGAAAAATCGCGCATTTGGAAATTGGT
GCAACAGATCTGCACAGGCTTGGTTCCATGAACTGTACTATGTGCTCTGGAAGCGGTCAC
CGGAAGTAAATGTGCTGAAAAACGTCGTTGAGCCGTATTTGGTTCCGATATTTCTCACTT
GGTGTATCATTCAAATAGCTATTATGGCGATATTGTTGCTGTGTTTTACTCAATTACGCA
AATCAAATTCACTTTGGGTTTTTCTGTTTTGGTATTGTTTGTCGAGTGAGGCCGAATTGG
TTATTGTCACTTTGTTGTTTAATATCTTTGCTAACAAATTCTCAACAAACTTTCTCTGTC
GCAGCAAACAGTTCATTTCGTCTACTTTGTCGGCAATTCCTCACTGGATTTTAGCCGAGG
CCTTGTTTAATCAATCTTTGACGTCTTTGAGATGTTCTAATTTGCCTCCGGTTGCAGCGT
TGGGTACGAAAATTATCATCACTTGTTCAGTTGTAGCGATTGTTGTTTTAAATGCTCATT
CTTTATGGCTTTACAGCGTCGATCAGTATGAAAACAAATGCAACATTCATCTCCATTCAC
AGGCGCTTGTTTTTGTCATTGGATATCCTATTTATCTAGAAATAATAGAAAACATCATTC
CTGGAATTGTGATATTGGCTTGCGTGTTTGTCTTAGTCTACTGTATATTCAAAAAAGTAA
ACCCGGAAGAAAATCTTGTGAAAACCCCTTTGATTTTAGGATTAAATTATTTGATTTTCA
ACGTCCCATGTGGTATTTACTGGTTGGTTTCCAATTTCACTACCCCCGATTCTTCTCTCA
AACCATTTAATGAACTGAAAATGACAACAATTATCAAATTTGTTGTGGATTTCTTTGCAA
ATCAGTCAAACTTTTTCATTCTGCCTATAGTATTCGGTTCCAGTCCTATTATTCGAATAA
CTACACAAAAACTACTTGAGAAGCAAGTGAGGCGTCTGAGAGAAATGTTGAAACCTAAAA
TTCCAGATGTCAACTCTTTGGAAATTGACTTGAAAACTCGAACGGACATTGCTTTACCTT
TAGTTAATAATATTTGA
>GCR103
TTTATGTCAGACAATTTAAGCGTTCTTTTAAACATAACGACCACAAAATATGAGATTCGG
TTAATATATTTCTATCACTATGTCGTATCGTGGCTAGTTCCGGTTATTTTACTTTTCGGA
TGCAGCGGAACGTCAATTTGCATTGTTGTTTTGGTTAAAACGGCAAAAAGGCGAGCGAAA
ATTTGGAGTTGGTTTTTAGTGTTGTCAACAAATGATATTATCAGTTTGATATTAGGTCTG
ACCTCGCTTTATTTAAACAAATTGTATTTAATTACAAATCGAGCCAGTTCAATATCAGAA
GACTTTCGTTCATCGAATATTTTCGTTTGCCATTTCCTCTCAACTGGTCTTTATTTCACG
CTATTTTTATCAAGCTGGATGCAAGTTGGAATATCTGTCATTCGTACCATTTCTATTTCC
TGTCCACTCTTCATTAAAACAAGATTCACGGCAAGTGTGGCAAGAAAAGCCCTCGTGATT
CACATAAGTATTACACTATTATTTTCAATTATTCTTGTCAATTCCACTTTGATCTACGAT
GAAGTTTACTCAGGAAACTTTTCACGAGGATTTCGTTGTAAATTGAGCAATAAATACGAT
GATTTGTTTTACTTTGTCAGTTTGGTGTTTAAAGTGATCATTCCTACTCTGATTCTGATT
TTGTCCTCGATAATTATATGGAGAAATTTATCAAGCCAGTACGACAGTCGAGATTTTAAT
AATACAGATTCAATTAAATTTACTAATTCCGACACTCCGCAACATTCTGAACATTCTCGG
CGGATATCAATTAATAGAAACCTCTCTTTGACACTCTTGGGAATGAATTTAACCTTTTTA
TTATCAAACCTCCCCTTCGAAATATTCAAAGTGATCAACAGAAATTTCAATATTAACAAA
ATCAAATTACCGAAAGATTTTGAAGATTTTTTAACGATGAGGATTTTGGATAAATCTTTT
AACATTTCCGTTTATTTCAACCAGGCCACTAATTGGATGTTTTACTTTCTGTTGGGGAAA
TCTTTTCGGACGTTTTTTTGCAAAGTTATCTACTGTCGAAATAGAACAAGATTCCAACGG
CAATATTCGTTGAAAAATGTTCGGTTTAAGCCGTCGAGTGAATATTTATTAGTAACAAGC
GATAGCAGACCGTTGAAACTCAATTCCTTCAAATTGGACCATCGTTGTGACACGATCTAG
TGTGGATCATTTGTAGGAAATGAAAAAAAAAATAATTTCATTTA
>GCR104
ATGTCAAACTGTAGTGACAAAATTTTCTCTCCCATAGGAACAAATTGTGTCATGTGGGTT
ATGGCAATTTTTATGCCTCCTGTTGTCATCTTTGGCTTATTAGGAAATTCGTTGTCATTC
ATAATTTTGAAAGACTCGTCTCGAAAAGTTTCAAGTTTCTTTTATATCAGATGCTTAACA
ATATTTGATAGCCTGTCTTTGATATTAACTATGTTGGGGTTTTACATGACGTTAGTTATC
CATCCTATGCTTATAAGCAACGAGAGGTACAGGAACATTAGCTATATTATAAATCAGTGG
GGTACTTGTCAAACAAAAACTTATTTGGCATTTAGTTGTAGAACAATGTCAATTTGGACT
ATTGTTGTGTTTACTCTTGAAAGATTAGTCTGTGTGAAGTTCCCAATTATCAGTATGAAA
GTATGCACAATTCGAAATGCCAAAATCACCGTTGTTATTCTTGTAATTGTTTCATTACTT
TCTAGTATAGACTGGATCTTCAGTTTTGAAAAAGTTTTATGTAAAAAATATAATCTTTAT
GTCTGTAAACCAAAACAAAACATGTTGAAGTTTAGAATTCTAGAAATGCTTATGCTATCT
GTCGTTCCAGCGTTGATTATTATTGTATCTAACATAATAATTGTTTTAACGTTACGACAA
CGACGACGATTGAGCCTTGTTGCATATGAAGAACCGAAAAACAAGAAGAGAGACAACAAA
ATCACAATTCAGTTATTAGCGGTTTCGACAACCTTTACCTTATTAACTATCCCTCAATGC
ATCAGTGTCATCATCAATACAAGACATGAACAGCTGAAACTGACAGACAATCGACAAGGG
CACTTGGCAAATTTTTATCATCTGACATTTCTTCTTTTTACTTTGAACTTTGCGATAAAT
TTCGTCCTTTATTGCTTCATCGGCCATAATTTTCGGAATGCCGCTCTGAATATTATTTTA
TGCCGATTCAGACAAATGCGACAACTGAGAAGGGCAATATTCGAAACAGTTTCAAACGAC
ACCCGACACACGACAGTGTCAAAATTGTCAACGAAACGCAACTCACAGATTTACAATTCT
GATCACAAATACATCCCAAATAATGACTTGCCCAAAGAAAAGTTTCCTCCGTTAATTGAA
AATGAATCCTATATTTGA
>GCR106
AAATTTTGTGTCGCAATAATAATTTTCGTGAAATTTTCCACATGTCTTCGAAACAAAGAA
ATTATTTTTATTGGTAAAAGTGGACTTGTAAATGTTTGGCCATTTAAAAATCAGGTCGCT
CTAATTGATGGGGACATTTTTCTTGGTGGATTGATGATGGTCCATTTACGGAGTGAAGAA
ATGGTTTGTGGAGTTATTGCTGCAGAAGGTGGAATTCAGGCTCTGGAAGTGATGGTCTAC
ACGATTAATAGAGTGAACGAAATGAAAATTCTCGGAGACATAAAATTGGGTGCTTATATT
AAAGACGATTGCGATAGGGATACTTATGGACTTGAACAAGCTGTTGATTTTATTAAACAA
AGCAGCAAGCTACAGACAAAGTCCAATTGCAACGAAGCAAAAATAGATTCTAACCTCCGA
ACCATTACTGGAGTAATTGGAGCCTCAAGCAGTGTCACTTCGATTCATGTCGCAAGCCTT
TTGAAACTTTTTGATATACCTCAAATAAGCTTCTTTTCTACAAGTCCTGCACTATCTAAC
AAAAACAGATTTCCATTCTTTCTGAGGACCATACCGTCAGACGCACATCAAGTACAAGTG
ATGCTCGAGATAATTAAACAACTACAATGGAAATATGTATCTATAATTTATGAAGATTCA
AACTATGGAAGAGAGGCATTTAAAGCATTGCAGGAAGTGTTTAAAGATAACAGAATTTGT
ATTGCAACCTCTGAAATCCTTCCGAGAGATTCGAAACTAGCATCAGTAAAAGAATACAAG
GATAAAGTTCTCAGATTGAAAAAGCATTTGAAAACGTTTGATGGAGTCGGAGCTACAGGC
GTAATTATATTTGGATCAGATCAAGAAGTCGGAGACTTTATGATGGCCATCAAAGAACAT
AATTTGACTCACAGTTTTAATTGGTTAGGTTCAGATGGATGGTCGGGTAGAAGAGTTGCC
TACAAAAAGGGTTTATTTGAGACTAGTAAAGAGCAAGAGATTGAAGGAGCGATTGGAATC
GAACCTTTATCAAAAACGGTTTTTGGATTTGAAAATTATTTTCTGAATTTGACTCCTAGC
ACCAACAAGCATAACCCTTGGTTCAATGAGTTTTGGGAAGATTTTTTTGAATGTAAATTG
CCGAATTCTAGTGATACTCCTTATAATAATTTTACTGACATATGCGATGAAAACTTAAAA
CTCTCCAAAGACAATCCGAAGCATTCTTTCGAAAATCAACTGCAATTTGTCAGTGATGCT
GTAATGGCTTTTGCGATGGCATTAAAAGAGATGAAAAATCAAATGTGTGCTCCGAATATA
TCAAAAAATGCATGCATTTCGATGCTGCAAAACAAAGGGGAAACCCTGTTAAGAATTTTG
CAGAAAATTAAATTTACAAGCTTATCTGGATTAGAAATGGAATTTACTCCCATTACATTT
GATGGGCTTCCGAGATACAGGATTCTTAATTTCATCAAGGCGGCAAATGGTATCTATTCC
TGGGTCGAAATTGGTAATTATACCAATCAAAAGTTAAGAATTGACTATACAAAATTAAAA
TTTCGAGGAGATTCATCAGTGATTCCAATTTCATCATGTACTCCCAAATGTTCTGATGAC
CAACGCAAAAAGCTTCATCCTGGGATTTGTACATGTTGGATATGCATAAAATGCCAGGAA
TATGAAATCTTCAAGAATTCCCGAACGATTTGTGAAGCATGTCCACTGGGACAATATCCA
GACCAAAACAGAACTCTCTGTCTAAGACTCCAACAAATTTATTTAAATCAAACCCACCCT
TTATCTATCGGACTGATGATATTTTCTGGAATTTGTCTCATAATTGCTTTGACATGTTTT
TTCATATTTGTATTTTATTTTAAAACTCCAATAGTGAAAGCGTCAAGCCGCGAATTGAGT
TTCATTTTACTGGTCGGTATTATTTTATGTTTTGTTGTATCATTAGTTTTATGTACGACC
CCGACAAAATTGATGTGCTCATTTCAAAAGTTCGGAATCGGTTTTTCTTTCTCACTCTGT
TATTCGGCTCTTTTAGTGAAATTGAATCGAATCGAAAGAATATTCAGAAAGGGTCGCAAA
CAACCACAAAAACTACGTTTGATATCACAACAATCTCAAATTTTTATATGCGCTTTTATT
GTTTCAATTCAGATAATTATTTTGGGAACTTTATTGTACTTTGTCAATTCAGATCCAGTA
ACCCATCACCCTAGTCGAAATGAAGAGTATTTAATATGTGATTACATAATTGGAAATTCT
CTCGTAATAATTGTCCTCCATCCGATGATATTAATACTGATTTGTACAGTGTACGCTTTT
CTAACTCGAAACATACCGGAAGCCTTTAATGAAAGTAAACATATCGGATTCACAATGTAT
AGCACTTGCGTCGTTTGGTTGGGATTTATCCCATGTTATTTGGCAACGGCAATTATGGTG
CATTTACGTGTGGCAACATTATGTGTTTCTATCAATGTTTCGGCTTTAGTAGCGTTATCT
TGTTTATTCGGTCCAAAAGTCTATACGATATTATTCAAGCCAAAACAAAATGTCAGAAAA
GGTTTGCGGATAAATATCAAAAATGAACAGAACCAAATAGATCATTTGGATAACAATTCT
CATACTCAGATGTCATACTCACATATGATTCTCAAAGACGATCAACTTAACAACATAAAA
AATTCAGTAACCTCAATTTCGGGATCAGTGATTACATGTCACAGGGAAACTCAGTTTCCC
GATTGCAGTGACGCTTTTGTTATTGTAAATGAAAAATTTGAAGCTCAAATGTTCAAGCAT
TTGCTTGCTAACAGAAATCACAGCACAATCAAAAAACCCTCGCCCAAGGTTGAATCAGAC
AATGTCTACCACTTGAAAAGCAACTTCTATTTGATCTCAGATGGACATTTGTCAGTAAAA
TTATAAATATTAATTGTTAAAAA
>GCR107
AAAATTACAAAACGGTAATTAAAATAATCAAAAATGAATGTAAATTTGACATATATCTAC
ACAATTCATCCAAATCTTACCTTAATCCGAGTTTGCAAAATGGCAAAGAGATATTGGAAT
ATTTCAACAAATCTTTTACCGACAGATTGTTTCGTAAAATATTCCTTCTTCAATCGAATT
ATTATTTCTTTGATATTATCAATTTTGACAATCGGTACGAGCTTAGGGAACTTTTTCATC
ATTCTATCGGTGTTCCTAGTGAGGAAATTGAGGACTCCTTGTAACCTTCTTGTCGTTAAT
TTAGCGACGACCGATTTTCTTGTTAGCATACTAGTATTGCCGTTAGCTGGAGTTTATCAG
GTCAAAGGATTCTGGATTTTCAACGATACATTTTGTAGTGCGTTTATTGTATTTGACGTG
CTGCTGTGTACAGCTTCAATATTGAATCTTTGCGCAATCTCAATAGACCGATATTTGATT
ATATTAAAGCCAATGGAATACGCAGTTCGTCGAAACAAGAAACGAATGATTTTGATGATT
TCCATAACATGGATGGCGGCGGCTCTAATAAGTATCCCGCCACTGTTTGGATGGGAAAAA
GAAAAGACTAGAAACACATGTGCGTACAGCAATGATTTAGGATATCAGATCTATGCAACA
ACAATAGCATTTTATTTACCTTTGACAATCATGCTGATTCTTTATGGAAGAATTTTTGTA
TTGGCTAGAAAAACGGCTCTTAGTGAAAATAAAAGGTTTGAAATGCCTCATATTACTAAT
CTCAATGAAGCGGCATCCATACTTTTGTACGACCATAAAATAAAATTCAGCCGAACGTCA
TCTACAAAACAGCTCATATATAAAAGATTTCAGTCAAATAAAATGAAAAAGATTTCAGAA
AATAAAGCAACAATAACTCTTGGAGTTATATTGAGTTGTTTTACAGTTTGCTGGCTGCCG
TTCTTTATCTGTCAGATCCTAGTCTCAATTTTCGATGCATTTGAAATACGGTACAAATCA
CAAACCAGTGAAGTTATATTCCAAGTATTTTTATGGTTGGGTTATTTCAACAGTTTCATC
AATCCAATAATTTATGCTATTTTCAACAGAGATTTCCAAAAGCCTCTTAAGTTGTTTGTC
AGCTGCCAGTGCAAAAATATGAATAACAAATTACGAAATGCCAATTATGTCGACGAAATC
GGAGGCACCAGCAGTTTGAATTCAATTATTCATTTTAGACAAATCAAAACAGACCCAGCC
ATCTCAACGCCCCAAAGAAATGAATATAAATATAGACTTTGTTCTTGAAAGTTTATGAAA
CCAGCTCACCTATGAGCAGCAATCAAATCATCCGCTATTTTTATGGATTTGCTAAAAGTC
GGTTTTGAGGTATATGCAATAATCTTTTCAGCTGAATAGTATAGCCTCAAATTCATTTGT
TTTTTCAAATTCTCAAC
>GCR108
ATGAAATTCAACATCACCTACAAGTTGCTTATAGACCTAATCCTGATCTGGACAATATTC
CTCATGAATATCATATTCATCGGCACCCTTTTGGTGCGAAGTAAAGTCAAGAAAAACGAC
ATTAATAGATCCTTTTTTTTCCTATCATTGATGCACCTTCCGAATGGACTGGTCATCTTG
CCGTTGAAGTTCGTCCAGCAGATAATGAAACTAAATAGAGGTGAGATTACTGTGGAGCAC
TGCCATAACCTAATGACTATGACTTGGTTTGGGATTCAATCGACGACTGTTGCAGTGACA
GTCTTTTGTTTATATCATCTGTATTTGAGCAATCCTTCGGTAAAGAATCTCTATTCAAAC
AAATTCTATCGTTTTTTTTCATTTGGAATTCTCATAATATGGATGATCGGTTCAGCACTG
GTCACTTTCAATTTCACCTATTACTATTCGGAGATTAGATTCAATACCTGTGTGATCAGC
AAATCTGTCACGGCGTCGGGGATGCTTCTTTTGATAGTGTTCGTCGCGCCATATACTCTC
TGTCTCGTATGCTATATTAAAATCTTCCCAGCTACAAGCTGGCTTTCGGACTTGACTTCT
TTTTCTAGGATATCTAGCCTACAAAAGGAAAGCCAATCAACCATAAATACCGACCATGAC
AGTCAGGAAAAGTGTCGATGGAACCGAATGTTTGACTTTTCAAAGCGGTCGAGTAAGTTG
TCGAATGAAGACAAACTTAGCAAAAAAAAATCTAATGGAACCAACCTTGAGTTTAGTAGT
TCCGACAGCACCAACACGAACTCCAACAATGATTTCAGTCAGGCAATGACTGATCCAATT
TTGGAAAAGAAAATTACAAAACTGTTGCACATTGACATTGAAAAAACAAACAAAAATACA
TATTCGAAATCATCAGTTGTAGTTGGGTTCGTTTTCATTTCATACTTTGCTTTCTGGGCA
CCTTTTATTGCAATAATTCTTGTGGAGATGATGTCGAGAAGGATTATGGTGAAGTATATC
AGTTGGACGATCCGGTTGGGATATTGCAACTCGTTTGCGTTACCAATTATGTTTGCGTTT
TATCTCAGATTCCACAAGCCGGAAACAAAAAACACTAAAGGCTGA
>GCR109
ATGGTCAGCAATGAAGAAAGTATACCAAATTCTCACCTCTGTGTAACAATTATTCTTTTA
TCAGTTGTTACTGTCGTAGGTGCAATTGGCAATTTTCTTGTTTTACTAGTCTATCGAAAT
AAACGCCGCCATGAAAACAATGATATATTTTTTATTATCATTTTAGCAGCATCAGATCTT
GCAGTTTGTATAATTCTAGTACCGGGTACTATTTATGTGGAATTGAAAGCTTTTGAAATC
TCCGAAATTGCTTGCAAATCGTATTATTTTTTAAATACATCCAATTTGGTCTTCAGTACT
TTGCTGATTCTGGTGATTGCATTTGATAGGTATTTGAGCATTTGCCATCCATTGAAGTCT
ATTTTGCCATTAGCTCGGGCAAAAAAGTTGGTGATATTTCTATTTTTTATTTCAGTCACT
CAAGGCATTTTAGCCATGTTAAGCGTAAAATTAAAGCTCTCAACTTCATCACCAGGCGCC
TACATATCCAGTAATACTTCGATTGTCAAAAAATTCATTTGTGATGAAATAAAGCACAAT
TTAAACATTACAAAATCACAAATGATTTTCTATGAAATTGTTGAAAAATCTAATCATTTT
TTATATACATCATCAATTATTTTAATTATTTTGTTTTATTCATCGATATTTAAAGTGATT
ATTCGATTTCGACGTAAAGACAATTGTTATAAATTTGCTCCTCATTTTACGGATGATTTC
ACCACAGAATATCAACCGAAATCCTTTGTTTCTTTGCCAAAACCGAGACCAAAATATTTA
AGTCCAGAAATAGAAACAAGCAAATGGAGAATTTGCTGTCAAAATGACTTCAAAACCGAA
TTTAAGCGAGAACACTTTTCAAACAGAAATACAGATAAAAAATTCGAAAGATCAAAATTC
TTACAAAACATACGATCCGCGTCTTTATTGTCAGTGGTCACGGGAGCTTATGTACTGTCA
TTTTTACCGGTACTTTTAATTGTTGCATTCAAAGTAATA
>GCR110
ATGCAGTCAACTCAACAAATCCCACCGACATTGGCATTGCTATCAATTATAAGTGTTGTT
GGTGGCATCGGCAATCTATTTGTAATTCTTATATATATCAGACAATGTGACAAAGTCACC
AGTAACCTTTTTATGACAGTACTTGCCGGATCAGATATTTTTACATGCATTTTCATTATT
CCTACGACAATATTCATTGAATTCCATGAATGGGGTATTGGAAGCTCATTTGTTTGTAAA
TCATATATGTTTTTTAACAATTCTTTAATACCATTCAGTGCTCTTTTGATTAGTTTAATT
GCAATGGATCGGTACTTTTGTATTTGCCATCCGTTTTTGCAAATTATGAACCTGAGTCGA
TCCAAATTGTTTATATGTATAGCTTTGATGTTATCAACTCTACTTGGAACTTTAGCATCT
TTTCAAGTTCACATTGAGAAAAAACTGACAAATTTAAGCGATATTGGGCCGATGAATATG
TCGTTCTGTGTTGAAGCATCTGAATGGGCAAATCGTTCAATGTCTCAAAAGCTTTTCTAT
CAAATTACACAAAAAAGCCAACTTGTCAGTTATTCAATCTGTATACTAATAGTAATCGGG
TTGTATTCAACTATCTATTACACAGTGATCAAAGTACGAAGGAAAAAAGATCAACTAAAG
GGAATGAATAAAATGAAAAGATTCAAACCTAAAAAGCTTGAGTGTAAGTCTCACATTAAA
CCGAAATCTCAATATCGACTCGAAAATTCAGACAATTCTCCAATTTACAGTCGGTTTGTT
GTGTCAAATTATCCGGGTTGTAATAGAAATGTGAAACCATTGGGAAACCCTTCAACAAAC
CATCATCATTCCAATTCTCCGACGAATTCCTCAATGAATTCGTTAAACAATTCTGTGAAC
AATTCCTCGTCAATTGTCATTAAAACCTTGAAAAACGTCAGAGATACCACTTTGCTCCAG
AATCTCAAATTGGCTGCCATGTTATTTGTCGTCGGAATAACTTACATTGTGACGTTTCTA
CCCGCCAATTTAATGGCCAATGGAATTATTAAACTTAATTTACCCGTATTTTATTTATAT
TACGTTAATAATGCTGCAAATCCTATTATTTATTGTTTCATGAATCGAAACTTTCGTAAC
AAATTGAAATCTTTTAGATTTTTGAGGCCGGTAATCAGGAAATAGT
>GCR111
ATGAAAGCTTATTTTGCCAATTTTTCAAACTTTCAATCTGCAAACAATTATCCCGATTCC
GTCAATGTTTTGGGATATTTAAACAACTGTATTACTATAGAACTGTCATTATTTGACAAC
CTCGAATCTATTTTATTGTTTCAAATATCGCCATATATTATCGGATTTGTAACAATGACA
AATTTACTAATCTGTCTCACTTTGACCAGACCCTTTATGATTACCCCTACCAACATTATT
CTCATGGGAATTGCATTGTCTGATATGCTAACTGGACTTCTACCCTTACCAATATATATT
ATGAGAAATTTTTCATACCAGTTTCTAGAACTGGAAAAAAGTTATTATCAATTTCTGTAT
GTTAACTACTATTTGACTTCATTTCTACCGACAGTGTTTCATACAACCTCAATTTGGTTT
ACTCTTCAGTTAGCTTTGCAGAGAGTAATTTACGTAAAATTCAGTAACAACGTTTCGAGA
TTCTGTACAACAGAAATAGCTTGGAAAATGTTTATCATAACTCCAATCCTTTCAAGTATT
TTTCATTCGCCCGATTTTATTGTGTCTTTTCGAAATAGCTTTTCAGAAAACAATAACGGG
TCATTTGGTAAAAAGAATTTTGCAATAAAATGCAACGTTTTCTCCGACACCTCCTTTGCA
ATCTATACAATTCTCCGAATCACTTTGGTCCATCTTATTCCCTGTTGTTCATTGACGGTT
TTAACTAATATTTTAATTTTTGTATTGCGCCAAAAATATCATCTCCATAATTTATTAATT
CCTCAAGCATCAATTGTTCAAAGTAGAGATCCAGAAAAAAGATCTCTGAATGTTTTATTG
AATGTCTCTTCTCATAACGAAGCGGCAAAACGTTCGAGATTCAAGCAAGGCTCAAGAACC
ATTGACATTCAGTCTACTTCGAAAATGTTGCTTATGGTGCTAATAATGTTTCTGTTGGTA
GAAATCCCTATTGGCGGAGTTATTACTGCGTATACGTTATTGAGATTATTGGGTCTGAAA
TTGAACCCTGTCATATGGAAGCAAGTGACCAATACATGCAATTTTGTCATTCTTGTGTCG
TATCCGATTAATTTTTTCATTTATTGCGCAATGTTACCGAAATTCAGATTGACATTTTAC
AGTCTGATTAGATGTAAACCGAGTAGGTTTAGCTACAGACAAAATTGA
>GCR112
TTCAAGCGGGATAAAAGTTTATAAGTTTAAAATTTTCAAGAATTAAAATATTTATATTAG
TTTTTTGTGGTTCTATCCATTATTAGTTTTTGTTATCAACTTTATTTCTATTTTAGTGAT
TTTCAGTTGTAAAATCGGCAAATATTGAGAGTGAATATGTCAAATCCAAGTAATTCCTCA
ATACCATTGAGTTGTTTCCAAATTCCAAATACTTTCTGGAAGCAATTCCGAGAGATTTCT
GTGTCAATGATAGCCAGTATTGGTATGATTACCAGTTTGTTTTGCATTTTCATGATTCAG
AAAATCATGAAACAGAATAAAAATATCAGTTACCGTTATCTTTTGATAATTTTCATTTTC
AATTTACTTTATACGAATTTCATTTTCTCTATTGGATTCATTCGTAATTATACGTATTAC
ACGAGCATTTTATGTCAGAAAATATTTTTATATTATGACGTTTTCATTTACTATCCATTT
AACGCTATGGTCGTAAAAATGTCACTACTAACTGTCACCTTTATGGGGCTGGATAGATAC
CTTTTTGTTGCCCATGCCATTAAATATCGCCACCATAAAAACAACATACACCGATTTTTC
CCCATTATCATTCTCATAATTGGTTTGTATGCTTTCGGATTTTCTATATACCGATTTTTG
CAATATGAAATCGTTTATGATCCCTTAACACTTTGTTATGTGAAAATAAAAACCGCTTTA
GCGAAAACGTATTTCGTTGCAAATGTAATGGGATACATCAATTCGGTTTTTCTGTTGATC
TTGCCAATTATTATTATGTGGTCCTTCACAATTCTGTTGTTTGTGAAAATGTTGAAAATG
TCTAGAAAGGTTTCGGAATTCAAATCGACAAGATCATCAGCAAATCAATCATCGATTGCT
TCTGATAGGTCGAGCACGATTCTACCAAATTCGCGAAATACGGCAACTGGCCAATCAAAA
TCCACCAATAATCTCAATCGCTTAAACGTCTTCATGTCGGTAATCGTCACCATTTTCACG
GTTCCTGAATGGTTAATAATGATGGAGGTTGAACTGTTCATCAGTGAAGTTTATGGATTG
AAAGCCGGTGAAATTGGATTTTTATTTATAGATTTGTCAGAAACATTGCTGCCGATTGCT
ATGGCAATTTCTTTTCTATTTATTGACAAAAACTTTAAAAGAATATATCATGGAATGAAA
TTAAACAAACATTTCCTCTTATTTATGTCATGATTAGTGAATAAATAAAATAATAATATA
ATAATTTTTTATTCAAATTTTAAATTAAACATAAAATAAAGACAACATTTTATTTACTTT
GTATTGCAAAAAAAATTATGTCATTTTTGTTTTCTTAACCGGAC
>GCR114
TCTTAAATAATTAAAAATGACTTCAAACCCAAACGATATTTGCAAATCCATTAAACTGGT
CACATATGATTTGATAAAGTATTATTTAACCAACTGTGCCGTTTTCACAAATGAAACGAC
AAAAGTAATGGAAAGCGTTTTGTCAGAAATGAAAAAAGCCGGCGAAAATCAACTGAAATT
ACCGAATTCATTTTTCATTCCGCTGCTTGTCATTTATGGAATCATGATTATCTATGGCAG
TATTGGAAGTTTTATGGTCATTCTTGTGGTGGCTAAAAACAAAATGATGAGAACACCCAG
AAATCTTTTCATTCTCAATCTTGGGATTTCTGATTTGATTTTGTGTGCTTTTACAGAGCC
GTTTAATCTTCTTCGACTTCTGTCGGGCCATCAGGAATGGAATCTTGGTGAAACTATTTG
CAAATTGACATCAATGTTGCAGGGAACAAACATTTTGGTCAGCACATTTTCAATAACAGC
TATCGCTCTCGACAGGTTTCAAATAATCGTTCATCCTGAAAGAAATGCGATCAGTAATAC
TGGTGTTGTTCGGATATTATTTTTGATTTGGTGTGTAGCTATAATTCTTTCTTTTCCTCT
GTATTTCTTTTCAACTGTACATCAAGACGAATCTAAAAAGTGTTTCGAAGTGACAGAATC
GAAGTCATTGAAACCTTTGAGATTCGCACACTCATACTTGATGTTGGTTCTGCAATATGT
GGTCCCATTATTCATTCTTTCAGTATCATATTTTAGAATATGTATCAAAATCAAATATAG
AATGGTTAATCAAAGAGGAAAAAACAATGAAGTTTCATCCACATCTACTTCGCAAGTAAT
AGAAAGTAGGCGTCTCAAAGAATCTCGAAGACAAAGACGAACGAATATTTTGCTCTCGAG
TATCGCAATTATATTTGCACTAAGTTGGTTGCCTCTGAACATCGTAAATTTGGTAATGGA
TTTTCGTCAAAGTTCTTTCAATGAACGAAAAGACTATGGAAACAGAGATCCGTCAATGAT
TAAACCAAACGAAAACGTTTATGACATGTCTAAAAATGTCACACAATTACATTCAACAGT
GCCGTCCATAATTGAACCAAAAAACGTTTTGGGTATTCAAGCTGTATGTTTGCTTATCGT
TCTGTGTTCTGCTTGCGTTAATCCAGTTTTGTATGGCTGGTTAAATGAAAACTTTAAACG
GGAATTTCGATGCATGTTTAAATCGCTTTTCCCTTATTTACAATCTAAAACAGAAGCTGC
GGAAGAAACTCAACTTTTAGAAAACAATAACAATTCTTTTATCAATGAATCTAACAAATC
AAAACCAAAAATTTCAAACTCAAACTTTAATAATAATAATAATAAT
>GCR115
ATGCATGTAATTAATGGCATAAGAGAATATAAACGAAATATTCTGAATATTTTTCTTTAT
TCTCATACAATATTTTCAATGAAAATCAAAATAAAATTTCCATTGATATTATTGGGATAT
TTTCTCCCGGTTTTATGCATGGATGAAATTTGTTGGCCATTTACGAAAAATTTCTTTCTT
TCAATGATTTCAAAATGTCCATCTTCATATAAAAACAAATACTTATCGGAGAAATGTGAA
AATCCCAATATTTTCCTTTCGGACATTGTCGATTATAGGCCAGTAATAGCGCAAAGCCAA
CCAATGAACGTGCTGTATCGAAATATGTATTGCGCAAAATGCCATAATATTGTCAAATAC
GATTGGATTAAGGTGAATCGTAAATTGAAATGCAAAATTAATCTCAAATCCCGTAAAATA
AAAGACGAAAACTCTTACTATGCTAGGATGTTGTATAATCATCAATGTGAATTTGTTATT
GACCAAAGACAATACAGTCAATTCTCTTGTATGATTCCAATAGGAGTCTGTGATGGTTAT
TTATTAAATAATGTCGAATCTTTTTATGGATATATCGAGAAAAATCCAACAATAAAATGG
TTTGAATTTCCAAGCTTGAATTGCTGCAAAAATAACAGCAGGATTTGTATTGTTAATTCT
GTAGGTAGATCAAAACTTTTCTATTATTCCATCAATTCTTTATTGTACAATAACCAAATA
GAAGTTGTGAAAAATTCATCATTGAAAAATACGACATCAAATCATGAAGATTCTTTTTTG
GTTTATGCACTAGATATTGCCGCAACTTCACTGTCATTGGTCGCTTCGATTTTATTGATT
TCTGCTTATCTAATAATTCCAGAATTACAAACATCAACGAGTTATATGATTGTTGCTATT
GGATTCAATATCGCTTGTTTGGAATTGACCAATCTCTTGAGCACATTCAAATGCGACTCC
TGTCAATTTCTCGCATGCAAATTCCATGGAATATTTTCTATCTTTTTCCATATTTCTGAA
ACGATTTGTATTAGTAATTACATAACAAGTTTTTGGAATGATCTCAACCAAATGCGTCGT
CATAGTCAGAACGGGATCCATGAAAAAAGACGAAATCTAAAGAGAACTGTTAGATTTTAT
CTTTCATCTGCAGTGATTCCGCTTATTTTCAGTTCCAGTTATTTATTATTTGACAGGTTT
GATTTCATTAATTTCAAGGAAAAAAATAAGACTAGAATGTGTTTTTCGTTGAAAATGATT
CCTTTGATTTGCTTCTACATAATTCCTGTATTTGTTGTTTTAATCTACACAACGATTGTA
AATATGAAAATTTGTTTCTATTTGCATTCTTCAGTAAAAATAAGCTCCAACGAAACTCAA
AATCAAACTCGACAGCATTTTCTACTTGGACTAAAATTGTGTTTTATAAGTGGAATCACT
TGGATTTTCAATTTGATTATGTCGGTCTTTCCCAACAGGATTGTCCTTGATTGCGGAATG
ATTATATCTCACTTCAATGGGTTTGTCATTGTTGTATGCTTTCTGTCTGGGAGAATGGTC
AGGAAATGCATCTTCAAGAAAGCGTCGTCTCATTAA
>GCR116
CACAGATCAAATGTTGTTTCTGAATTATAATTCTATTATCCGATTTGTCAAAATTAACCC
CATAAATTAGCCAATTAGATTTATCACCATTAGGTATAATTTAAACAATTAATTGTTTAG
ATAGAACTTGAAACGATATCTACGCTGTGAAATGAATATGGAGTTTCCAGAATTTCTGAA
ATTATATTACAGGTTTATTAACACAAAAACAAAATGGCGAGAAATTCAAGAGATTTACCC
TATCATCAAGTCCATGATCAAGAACAGCTGGTTCAACACGACCGATTTGATACGAATCAT
TGATAAAAGATATGACATACTGTTGTTTTATCAAAGTTTCCAAAATATTGTTCAGTATTT
GCTGATCTTTTGGGTCATCATTTTCATCGTCGGCACTCTCAGCAATGGCTGTGTAATTTT
CATATTGACAAGAGTAGAAAACAAATCTGTCTATGACATCATTTGTGTAGGTCTTGCCCT
AACAGACCTGTTGATTCTGATTGTCGTGATACCGATAACGACAATGTGGTATTCCTCGCA
AGATTATTTCCAATTCAGTGATGTACTTTGCCCGATCGTCCATTTTATTGTTTATGTAGC
GTTATTTTCTTCAGCATCAATGCTACTCACTTTGACCGTAACCAGATTTCTGGCGGTCGT
TCATCCTTGGCAAAACCGAATGATATCAGCAAAAGAAGCCAAAATAGCCTGCTGTATAGC
GTGGATTATAGGAGGATGTTGTTCCATTCCAGTTGCTATCTACTTCGGCGTTGAAGATAT
AACGAAAGTAAAAGGTACTTTGAATAAAACACTTGAGACAGATTGGCCACAGCAAAACAG
CATTAAGAAATGCAAGGATTTATTTCCCAATCAGAACAACCGAACTATTTATTTTATTTT
GGTATTTCTGTTGACTTACCTTTTACCATTTATGAGCATAATTCTGATGAACTATTTGAT
CGTGAGGAAATTGAGAAACGAAGTTAATCAAGATTACGAGAAATCCGACACGGTTGGGAA
ACCTAAATTATTATCTCCACATATTTGCTCTACGAGAGAAATCCGTAAAAGGCAGGTAAG
AAACCGAGTGACAAAAATGGTGATTCTGGTGTCGACTCTTTATTGCGTCTGTTGGTTGCC
CACTCAACTAGTCAACGTTTGGTATTATACGGATCCCAAGAGATTTCCGAAAAATCGCAG
AATGCAATATGTGAAATTCATCAGCCAAACATTATCCTTCGCCAGCACTTGCATCAATCC
AATTGTCTATTCAGTTGTTAATGAAACGTTTAAAATTGCCGTTAAGAAACAATGCCCCTG
TTTGTTTCGGGTGGCAAAACCGAGTCCTTCAGTGATAATAATCAAATCAAACAAATCATC
CTTATTGAAAGGTTCTCAGCAGCTTGTACCCAAAACGAAACTGAAAAAATCCCTCAGTGA
CAATTCACTCGTCAAAAATAATAATAATAATGACGAAAATCTAAAAAATTGCAAAAAACT
CAAAACCAATGTCATAGAAAATCGGAATGTGTTTATTTCACATTTCACTGAGGATCCGGC
AAGTTTAAGGGGCAATAATAACAATAACAAAAACAATAGCAATAATTATAAAAAGAGCCT
TTTGGGTCTTGCCTCGGATAATAAAAAGAATAAAAAGTCAAATTCTCCATTTGTCGAATC
TCAAGCCAGTTGCAGTGTCTTTTCATTCGAAGGTTTTACGGACAATTTAGATTCGACAAA
TGATATTGTCAGTTACAATTTAATTACTAAAGTTTAA
>GCR117
ATTTTAACCAATAACAAATCACAATGTCAAAATGATATTTGCCTAAATCAAATCAAATTT
ATCTCACGTTTTAAAACCTCCAAACCAAAAATGGGATATTTTACTTCGAAAAAGTTAAAT
TATTCTTACATTGACTCCCCCTATGACATGCTTTATTTATGTGATCCCAAAACTGAAAAT
ATCAATATAAATTGTGCAATTAGTGAAATCCTCGGATTTTCATCGGGATATATTTTCCCA
TTTGTTGGCTTTATCGGTGTCGTAAGCAATATTTATATTTGTTATATCTTTCTTTTCAGA
TACCCAAAACGAACAAGACAGACGATTTTGTTGTCATACTTGGCGTTAGCGGACCTTTTG
AACATTCTAGCATTCGGTTGGTTGTGGATATTTCCTGCTAAAGGATTACCATATATGACT
AATGGGAATATTTACTTTTTTATTATAAATCAATCAAGCGTTTACTGTACAGTTTTTCGA
ACTTTGTACTTTTTTACCTCAACTGTCACATTTGCTATTTTTCTTTTAGTTTGCCTTGAC
AGATGTTTTGCCATTTATTTCCCATTTAGATCGTTGAGAATCACAAACAAAATGACATTC
TTAACCTGCTCGATAGTATTTCTTTTTTGTCTTCCTCTAACGGTTTTGTACACGGGTTTT
ATTCGAACAATTTACCAACATCCGTATTTTTTCTGTACAATCGGAAACAAAGATAAAAGC
CTGAATTTGTTCCTGAATTTATATCGAGTTTTGATTGTTCATTCAGGAGTTCTTTTCACC
GTTGGAATAATCATATCGAATCTTGCGTTGATCTTGAAACTTGTTCTTTTATCTAAAACA
AACTTACTGTTGATTAAAACAAAATCCAATAATATTCAGAGAGAAATTCGTTCAACAATT
ACCATTCTAATTTTATCGCTAATTTTTCTCAGTGGATCCTTGCCAAATACTTGTTTATTT
TTCATCATGAAATCCTTACAAAATGACAGCACTATAAATCAGAACTATTTACAGTTCCTT
TACTCCCTAACTGATGCGTTCTACCAACTACTGATCTGGATTGAGTCTTTCAGTTTTTTG
GTTTACGTCATCAGGATGAAAAACTTTAGAGCACTGATTCTTTCCAATTCTACAAAAAAC
CTTTCTATAACGTCAACGATAAAAAATAAAATCACTTTTCAATTATCAAATGTGAAATGA
GTTTCACTTTTTATGTTAATATTTTAA
>GCR118
ATGAATATATCAAAAAATTCATCTACAATAGACTTTGAGATACTCCGCATTCTACGACAA
GTGACCGGCTGGACGGATCTTGTTTTAGTAATGATTGGACTGGTGGGGAATTTTTTCATT
CTCGCAAACACAATCCGAAGAAAGGTGAGAATATTCACTAAGTTCTTCCTGATCTCTGAA
GCCATGTCTGACAGTTTAGTCTTAGTGTTTCCTGGAATCAGATATTTTGTTTTAATTGTC
CTAAATGATGACATTCAAAACGACAGCAATTTCATTTGTATATTCCATTCATTTGTAACA
TATCTCGTTACAGATTTTTCAGCTTGGATTCTTATTATTCTTTCTTTGGAGAGATATTTA
CTTGTAAAGTTTCCGTTTAATAAACGTTTGAAAGATCTCTCTCTATTCCATGCGATTTCG
TTTAGTTGCGTCATGTTTGCGCTTGGATTTTTGAAGAATTTTATCTTTTTTACTGCTGTG
ATAGACCCAGATACTGAAGTGTGCTTTTTGGGAAACATGAAGCTTCAGCTTTTAATAACG
GTTTTGGATATGATTTTCAATTTGATTATTCCATCGACTTTGGTGCTGTTTTGCACAATT
GGATCAATAATTGGAATTAAAAGGCACATTTTAAAAATATCTTCTAATCTAAAACCGATC
TCAGATACGAATTACGGCTCGCAAATTCTTCGAATGATATTAGCGATTTCCGTCTATCAT
TTGATTACTTCTTTGCCATTATTCTGTGTTTTAATAATAATCAAGGTCACTGATGTTTTT
TATTTTTATGGTGATCAACTTTTGTACACTTTTGATTTGGCATGTGCCCTTTACATTAGC
AATAATTCATTGAAATTCTATTTGTATTGTTTCTCTTCAAAAAGTTTCCGAAAAATGTTC
ATTTTGCTTATTCATGATGTAAAGATTAAATTTGGTTCGCTCATCAAATAA
>GCR120
ATGAGCGGTAATTTATTTTGTTTATATTTAATAAATAGCAATTTTTTCTCAAATTCCAGA
ATAACTATCATTTACACTTCTATATTTATAGGTATCTGCATGCCCCTTCAGAAACAGAAA
TTCTGCACAAAAAAGAAAATTACAAAGTGGATATTGATAGTCATTTTTGCATCAGTTTTC
GTCAGTTTATATAAACCTTTCCTTCATTTCATGGATCCGATCACATGCTTATCTACTGGA
AGCAGAGCAAGTCATCGGACCGTTTCCTTTGTCCTTGATTCAATGTATGCTGTATGTACG
ACATTTATTCCATGCCTCATTGTGTTATTGTTGAACATATTAATTGGGAAAGCGTTGATT
CTTAGATCGGTCACGTTTGCAAAGTTTCGAATAACTATGACGCAACAAACGTCTTTCAAC
CACCAATATGGTGCATTCTTGATAACAATTTCCATTTGTTATATCATTCTCAACTTGCCG
TATGCCATCAATTGGGTCCTACTGGCCAGCAGTGACGAATGTTCAAAAAATTTACATTTC
CTTCGTGAAATGCTTTATGTTACTAAAACTATTTTTTATCTCAACTATTGCGCTAACTTT
TTTCTCTATAATTTAACTTTGGCTTCTTTTCGACGGAATTTTCTTATTTGTGTGTTTCGA
TTAGTCAAGTGGTGGTGTTATCAGAGTGTTATTATTGTGCTATTTCTCTCCAAGGGTTGT
AAGAAGTACCAAAAGTATGTGAAATGTGTTGAAATTAATATTATCTTTGTAATCAATTGT
GATAATCAATTAAGGTTTATGTCGTTGGAGTTCGTCAAAATCGTTATTAGTAAGACACAC
TCGACTCGAAGTTGTGGAAGAAAATCAAAGAAAATGCCTTTTACAATGTTTATGTTATTG
AATTTGTGTGGAATTGTGACTCAAACAACGTCGTTAATTGTCTATGATTACTCTCAAACA
GAACTGGGTAAGATTTATGTTGTGGTAGATCCTATAGGAATAACAATACAAAATGAAAAG
AAGTATTATTTATATCAGGAAGGAGGATTTAGACATTCAACAGGAAGAGAGTGTATTGTT
AAAAGAACAAGTTTCATATTCTATTGTGGTAAGTGGAGTCATATTTCATTAATTAAAATT
GTTGGGGTATCACGAAAAAGCACAGTAAAATCGATAAAACACAAAAAAATGATAAAAGTG
CAATATTAA
>GCR121
ATGATAAATAGTCATTATCTTTTATTTTAATTTTGTTCGTAAATTTTTCAGATACAAAGC
TACTTGGAAATATTACAATCACTAAAAAATGTATGGAGAGCCAAACCTGCTATTTAAACA
AAACTACTCCTTTCTGTAAAATCACAAGTTCATGTTGTGTCGAGTATCTCAACAAATCCT
TTATTGAAGTAATAAAACAAGATTTCCACAATTACCTCTGCATGATGTTTATTGAAGAAA
ATAACCGAACCATCTCAAGGCCAGTTATCAACCGCTGCTCCTATCCCAATTCCGCAAATG
AAACCGTGAGATCTTTCTGCAATGAACCCGGGAAACATGAAACATTTCCTGAGTTGTTTC
AAACTGCCGTCGGGGCGGACTATCAAATATATTTCAATCAGTTTTGTGCCATTTGCAATG
AAGCCTCTCATTTCAAACTCGTGCCGGCGTTTATGTATTGTTCGGATAAAGAAAAAACCT
TCCTAGAAAGCTCCAACAGTCCAATTAATGAAAGAATAAAATATTATTTCACAAATTGTA
CGAGAATTCTTATCAAAAAAACTCTTGAAGGATTTCCAACCTTTTCAGAAAAGATTTCTT
TATATGAAAATTATTCGGCTACTATTGGAGTTTGTGACGAAAGACTTGGTGAGGTTTTGA
ACCCGATTTCAAATCAGTATCAACTGCTTGAATATCTCTGTCAGATTTCAAAAGGATCTC
ATCTTTCTCCGAACATTTTCTGTGAATCTCTTCGTTATAAGTCATTCACTTGTCAGTTGT
CTGGGGATTCACCTTTCCAAAGTGATTTAAATGATTTTCAGATCCCTTCGTTTGCGACTT
TGATTGACTTTCGACGGCCTTCTCGATTGTTTGTTAGTGTTTCAGAAATGGATCGCGAGA
AAGAATATTGTGAACCCAATCAAACTTTCCAAAATTCTTCGAAGCTCTTTGAGAATAGTT
TGGATTACTGCTTGATAAAGGTTTGCAAAAATGACGAGGAATATAATATTATATCGAAGA
CTTGCGAACCAGTCGAGTTGATTATTAAATTCGTCTTATATTTTGATCCTTTCAGTTTGT
CACCAATTTTCAAAACATTTTCTGTTTTTAGAGCTCTTTGCAACTTAGCATTCAACATTT
TGTTGCCAGACTGCAAACCAGCTAGTAAACAACTTTTCGGTAGAGATATTTACAACTTTG
GCTTTAAGTTTCAAAAAATAAGCAAAGAGGCCTTCCAATTTGAATACTTTGGAAACAACA
CGATCCACAGCATACTAATCTATACAAAGNNCACTAACCTTATAGAAAGGTTTCAATTCT
TTCATTCGGCTACTAAAAATTTAAGTGAATCCTTAATTAGCTCTGCTAAAGAGGAAAATC
TAATTACAATAGAAGGGATCGAATCCTTATTGAATATAACATTATCGTTTTGGAATAGAT
CTATTAGTTCAGAAAGAGACTTTGTAATACTACAAAGATTCGACTCAGTCCTTTACCAGA
ATGATTTGAAGAATTGGATCGAAATCGAAAACAACAGATCTTTTCATCCTCAAAACTGTC
AAAAGTACATTTATTCAATATTCAAGGAAGACAAAATTTCCAAAGAACTTGTTCTACTAA
AGATGCGAACAGAATTGAATGGAACTTCGGATGAAGATTTGGAACTAGACGGAACGACAT
TGTCTCATTTTACGTGCGCTAATATGAATCTTGTTTTGCATTCATCAACTGGCAGATACG
CCACAATAAATGCTTGGATTAATCTGATTCTCACTCCGATCTCCATCATTGGGCTAATCT
GCACCATTTACACTTATTTGTCCTTCAGGATTCTGAGAAACCTTTCTGGAATATGCACAA
CGAATTTATCAATTTGCCTCTTAATGAACTATTTGATGTTCTTCACTCTTTCTTTAATGA
AGGAGTCGAGAGCCGGTTTATTAGGCTGTCGAATAGGAGCTGTTTTGAATCATTTTGCAG
CGCTTTGCGTGTTCTCCTGGAGCTTTTGTACAGCAATTGAAGCCCATTTTACCATTACAA
AAATCTCTCGGAATTCTTCAAACAGAAATAGAATATTGTTCACTATCGGATACGGCATTC
CTTTGGGATACATAAGCCTATGTCTGATTGGATATTTGTGCGACAGTTGTTTCGGGAATT
TGTCTGTACAATATGCCGATTCTGGAATGTGTTGGTTGGCTCCAGGATTATCCATATTAT
TAGGAATGACGATCCCGGCTCTGTTTTGCTTTCTATCAACCCTGGCAATATTCACCTTTA
CCATTCATTCCCTCCTCTCTATCCTCAAGGAAACCTCTCAAGTGTCAAGTAAATACAAAC
AAAATTATTTGATAGTTACGATTACTGTCAAATTGTCAGTTTTGCTTGGCCTTGCTTGGC
TGTTTCCATCATTGAATATTTGGATTGGATCGGCGGAATTTGACATTTTCTGTAACATTC
TGTTGGCATCTCAAGGAATCCTCGTAGCAATTTGCTTTCTTTCTACTCCGAAAGTGAGAA
AATTATTTCGTAGGAAACCGACGAGTTTCAAAACTCAGTCCTCAACACTTAAACCATAAA
ATTTATTTTTGTTTGAAATTGCAAATGAAACTTTTCACTTATGAAACTTTTTATCATTTT
CATTTGAGCATTGCGGTT
>GCR122
ATGAATGGAACCAGTGACGATCCAGCCGTCATCTACGATGCAATAGTTGGGGTATTTCGG
GGATTTATCACACCTTTGTTGTGTGTGATTGGATTTATTGGAAATGGATTTATAATACTA
ATTTTCAGCAAAGAAACAAAGATCTCCCGATTTTCCATTTATTGTATTACATTGGCAATA
ACTCATTCTTTAGCTCTTTTCACTAATGGCTTTCTGGATGATTTTCTTGGCCGGGGGCTG
GCTTATGTTACTCACAATTCACATTCCGTTTGCAAATTAGATGTCTTCTCAAATGAAAGT
TGTAAGTTGATGGAATATATACCGAATTCCTTATATTTTGCTTCTTCCGCAATTATAGTG
GTGTTTTCCATTGATAGATTGCTGACAATTTATCAGCCAATCAAAATGTTTGCCGCCTAT
TATTTAAATCTATCAATTTTTATTTGTGGATTTTGTGTAAGTGCGGGGTTCATTTTGAAT
ATTCCATTATTTATGAGCTACAGTCTGGTGAAAGACAAATATCATGCTCTTCATGAATGG
GAATATAAGTGTGACATGCTCGTCGGGAAATCTGGAACCGAAATCATATCTCGATTCGCG
ATTTACATGAAATTGTTCGGAGCTTTCATTTGTCCAACGTTTATCGTTCTGATTTTGAAT
ACAGTAATTATTTACAAATTTTGCACCCTTAACCGAAAATTTAACATTTACAACGATAGA
AACAGAAATCTAGTAAACAAATCGACACTGAAGCGTCATTCAACCGGGATTTTTTTTAGT
AAAACCCAAACTCAAGATGGAGATCTGTCGAGAATTGTGGGACACATTGCCGTAAACTCG
GCGTTTCTTTCATTAACTTTACCGTTGGTTATTGTTATAATTTTAAGGATTTATTCGGAA
AACACGGACAAAAGGGAGCATGGCTTATATTATTACAACTCTTTGAAACATTTATCAAGA
TTATTTTCATCAATTAAAGACATAAATTATGCGTCAAATTTTTTTGTCTACATGAAATTT
CTTCCAAACTTTTACAATGGCTTTATGGAATTTATGAAAAAATCATCAGATTGTTGTGAG
ACAAACAAATCGAATTCCCGGAAAAAAAACATTATAAAAAGCAGACTTCCGAAAAAATAT
AAATTACCCGAAAAGATTATATTTATCCCTAAGAAATTGACAAATATCGCTACTCAGACT
TCATTTATAACTTATGCCCACCGGCTAAACCAAAATGACAAATAA
>GCR123
ATTAATAATAAATTTCAAACAAATCATTGTTCAAAAATAACCGTCGGCCTTATGCCATTT
ACCACTTTGGCCTTCGGTTTGGGAGTGATCATAAATGTCATTTTTTTCTATCTTTTGCTC
ATTAACCGACATTTGAGTGACAAAACGATAAATAAGTCTATTTTGTTCAATTTGGCCATT
ACGCTATGTGACGGACTGATTTGTTTGGAGTTCCTCATCAATCTAATGGATAAATGGATG
TTTTATGAAGGTTTCGTCGGGAAACTAATGTGCATTTTATTTTATAACGATTCGGCATTT
TATTTCCTAATGTCTTGCCGGAGTGGATTAACATTATTAATGTGCCTTTATCATTTCATA
AAATTATTGTATCCTTTTCTGGTGAATTCTGTATATTTCACGTTTGTAGTTAGCTCGGGA
TTTGTATTGTTGTTGGGCAATTCTATTCTGATCCCATTTATTATCATTCGTCGCACTCTT
ATATACGGTTACGAATACGAGTTGACCTATTGTTTATTGGAACCTTTCAACTATGAAGGC
ACCCAATTTCTTATCAATATTGTATTTTTCACTTATTCTTTCCTAATGCCAGGCATAGGG
ACCGTGTTCTTCTATGCCCATATTCTGAAATCTATTAACAGTATTGAAACAATATCTCGG
GAGAAGGCTTTTGTTGAGTTGAGGAAAAGTTTCCTTATTGATTCGTTGCTATTCATCATT
TGTTATTTGCATTTCAGTTTGAAACTGTTAAGTTATTGTTTTAGTGTTTCGTTTGAAAAG
GAGAACCACTTGGATATTAGAGACTCTTCCTCTATAACTATTGGGATGTATTCGATGAGT
TATGCGCTATTTTCCATGATTTTTAAGTCATCTCATAGACGATGGATTCGTAGACAATTT
CTAATAAAGATAGCTTTGGAACATATTTCAGGAACTGTCAGATGA
>GCR124
ATGGACACTTCTATTATTGTCTTGAGTCATTCCGTATCATTGATATCTGTAAGCATTTCT
ATTTTAATGTTTAATCGGATTAGACACATGGAAAGTTTGTCAAGTTTAAAGTTTTGCGTC
AGCTGGAGCTGGAACTGGATACTGATGCATAGCATTGGCATTGTAACAAATTCCATTGAA
GATTTTCATTTGATCTTAAACGGGACCTCGGTGCAAAATTACGGCATATTTTTATGCACA
ATGTTGGAATTGATTTTGAACGTTTTTTTCATTTTTTCAACATATGCCCAAATAGGAATG
TCTATTGTTCTTCTGCAAAAGTCCCATCAAAATCCAAATTGGATCAAAATGTATTCCGTG
TCCAAAAGATGGATATTGCTGGTGTTGATTATATTCTTTATAACATGCGCATTATCCATA
TTTACTAGGAAAATAATGAAAAATAACAAATGTATTTGGATTAATGACAATGATATGATA
TGGGTTTTTGCCATGGAGCTAATAATTTGGTTTGTAGCCCCGGCGGTTACACTGCTAGCA
TTCCTATTTCAATTCTATCTAAATGTCAGGATGGAGAAAAAACTAAACCTTTACATGGAA
AGGGGAGACAATGAAATCATTTTAAAAGAAGAGATAATTTTAAAATTTATTCGCAAATTA
ATTTTAATTCTTAATTTATATTGGATTTTAGTGAATTCCGTCTATCACATCTACACAGTT
GTTGAAATTATTAATCTTCAAAACAGTGAAAAATTCAACCAAATAACAAATAAAATATTT
CGATGCCCTATTTATATCGAAATAGGAATATTTTGTTTTTCTTGGCCTTTTTTATACAAA
TATTATCAAAAAGAAAAATTTATTAGAGATAATAAGCCCCTCGTGAATAGCCATGAAGAG
GTCACTTCAACAAGCAACTCATCAAACAGTTTGAAAAATAGCGAAAATATCATTCTTTCC
CGAATGGAATGTTTAGAACGGGAAAACCATAAAATCATTTTACCAAAAAAAGTAAATGAT
AACACTCTTTCAGTTATGTCACTTAAGTCCGACTCGTTTGGCCATGTGGGAAACAGTGAT
CAAAACATTCTAATGGAGAAATTCATTAACGCAGAAAATCAGTCTAATCCAAAAAATAAT
GTCAAAGAAGAAAAATATTTGAAAATCCCAATCCGAAAAATCAAGTCAGTAAAAAACAAG
ACTAAAAAATGTAATAATTGTGGACAAAAAATTATGATTGGTCCAAAATATATAAAATCT
AACCTAAGAAATGACAAAAACCCAAAAATAACCAAAAGGTCAAATAATCGACAACAAGCG
AAGTTACAAAAGAATGGCTGTGATAAAGCAAAAACTAAATTCGCGAAAAATAATACAAAC
TTTCAAGCTTACAATATTACAAATGTTGACAATCCGTCTATACCGTTATCTGAATTTGCA
GTATATTCGGAAAGGAAAATTAAAAAGGAAAATGAACCGAAGAAAAATAGAAAAATAAAA
AGGAAATTCAGGCGGCAGAGTAAAGTATAA
>GCR125
ATGAATGATACTATGGAATATTCCTCATGGATAAACATGAAATTATATTTTTTCATTTGG
TTTATTCCTTTAATCACAACAATAGGATTTTTCGGAAATTCATTCGTATTATATATTTTA
CTTTATAAACATATCAGATTCCCTCCATTTTGTTTCTGGTTAAGATGCACTTGCATTGGG
AATATGGTAATTGTCATTCAACAAGGGGTATTTCTCATCTTATACCTATGCTTTTATCCC
AAACAGGTCATTGGCATCGACTTACGGATATTTGACTCCATCATTTGCAAGTTCTTTATG
TTTGTCCACGAATTTTCGTACTCGTGGACCACCGGATCATTGGCGACTTTGTACCTGGTT
AAGATTATCATTATTGTCACCCAGTCAAACGAAATTGATAATTCTAAAAACAATTTTAAA
ATTTGTCTAATTCTGTCATTTTTAATGCTGACCTACTCAATGTTGTGGCCAATAATTTAC
GATGTCAGATTGAAGAATGGCCTTAACATTTGTACACCGAAAAGCGATTTTCTATTCTTA
TTGGAAGGCCAGGCGAGATTTGTCTATCAGTCGTTTGTCATCGTCGGAATAATAACTGGG
GCCAATTGTTATTTGGTATATTTCCTATGCCACACGTCAAAGGTCGTTCAAAAGATTCAA
AGAAGCGATAGCTTCTCAATTGGATCTAAAGAATCTCGTTTAACGGCTAAATTGGCAAAA
ATTAATAAAATTATATATTTTATAATATTCGTCAACTTCCTCTGGATAGTTTGCAATGTG
CCCTTCATGAGCTACAGCTTCATAGTCAATATGTATGATGAGAAAAATTCATTTTACTAT
TTTTTTAGCAGTTTCTATATGCCTCTTTACTACGGATTTATGGTATCTAGCTACTTTTAT
AATTGCCTGTCGTGGATCATTTACATTTACACATGTTCTAGTCTCCGGCGTCATATGAGG
ATCACTACTTATGGGTTTTTTGTCAGATTCGGTTTGTATGAAGCTTATTTTATTGAGAAA
ATAAAGTCGGAAATTTTCAATAATTCATCAGAAATTGAAAAGCAAACCAACAGTTCCGAC
GTTACAGTTGAAGTTGGAAAGTAG
>GCR126
ATGAAAATTTTGATTCATGAAATAGAAAATAAATATCATAATAAAAATGTTTATTATTTT
TATAGGATTGATTTCCTTTACATAATGTATTACTTGACTCCAGTTGATGATTCAATGGAA
AAAATAGAAGACAAATTTTCTCCTTTTTATAACATCGATAAGAAAAAGTGTTTGAAACTT
TCAAATTCTTCTTGCATAAGCACTTGGGTCTTTCAGGTATGCCTAACAGATTCAATGAGA
AGTGAAGACAATGAAATATTATGTCCATTTTTTACCACTTACATTCAACCAGTCTGTTCA
AATGGTCGTTGGGATTATGACGATAGAAGGGTTTACGAGGATTGCTATACCAAAGAATTT
TATTATCGTTTAACAATTGAAAGGACATTTATGCTGTTGATTAACCCATTTATCTTATTA
ATTTATCAAACTGGAGTTTATTATATATCAGAATATCCAGAAATAGTAAAGGACTTTAAC
TGGAGATTTGTCGTTTGGCTCTTAAAATCAAGATCAATTCACTTATTTATTCTCATTTCA
ATGTGCTTCATTAATTCTAGCAGGGCTACTTATGAATGGTGTATGTTATTTACATTTTTA
CCTTTGACCCTCGACCTTTTTTACCACACATCTATGTTAGCACTGTTCATCCATGTCTAC
GCAATCATTTTTAACCAAGAAACTCAACTAAGAGTTATCAAGTCATCACTGAAACATTTC
TGCTTCATAATGCCGTTATTAATCGCAATAGTTTGTTTAATTCTTGATATAGGAACAAAA
GGCCATAGCTATTTTCAATGTCAATGTGGTCCAATTCTCTCCAGGGTCTATTACGTTTAT
GTCGCAACCACACTGGTGCAAATACTCATTGCCTTTCCATTGTATTTGAGAATAATGTCG
AAATTAAAAACAATTGAATTAGAAAACAATTTAAGGAATCATTATAGAATGGAATACGAC
ATCCTGGGGGAAAGAAAAGAAGTTTCAAAAAGAGAATTAGTGAGATGTAAGCTGTCGATG
AAAGTCTTTCTTCTGTTAAGTATTTGGAATTTCGTTATGTATTGTGTAATGGTGATAAAC
CGCATAATATTACCTAATAGATTAGTTTATAAGATAATGGTAATAATTTATTCTTCAAGA
AATATTGCTGATTGTATAATGCTCACAATATTAATATGGTTCAATAAAGGTCTCAGGCAG
AGGATGGCTGCTTGGGATTTGTGGAATAACGTATTAAATGTGGAAGTTAAAACAAACCAA
AACGATGCCGATTTTCTATTAGCGATTCAGGAAACTACAAAATAA
>GCR127
ATGATAATTCGAGAAGAACCTTATGGTCTCTATTCCATTGAAATCTCAATAATGGTAATT
GGAATGTCAGGAAATATTGCCTGTTGCATTTTAATGTCAAGAAGTCGACTGATGCCAGAC
AGAAATGTTAATATGAATGCAGTTTTTAGTTTGGTGCAGTCTGCTCTAGACTTCTTTTTA
TGCTTATTTTACATCCTTTCACTAATGGATTATCCAAAAATCCACAACGATTTTCTCGGA
ATATTTGTCTGTCGGATAATAAAGAGTAAAGCATTGTTTTGGATGATATGCTCTTTAAGA
GCCGCAATAAACATAGTGATTGGGATTTTTAATTTCATAAAATTACTTTATCCTTTTCTA
AAAAGTGTCAGCAATTTAATAATGTTTCTAACTGCTGGTTTAGGGATGTTGGTCACTGTT
TCATTATTACAGATCATACCAAACATTGGAATGGTTAGTTTTATTAGAAATGATAAAATG
CGAAATTGTAATTTCTCAGCCATTCACAGATTCGTAGAATTTACAAAACTTTTTGGCATA
CTAAGACTTTATGCTGTCTTCAATTTCATTTATCTGTATCTCTTTCCAATTACAGTTACA
CTTTTTGTATACAAACAGATATATGATTGTCTGAAAGACAGCGAAGATACATCGAGGAAA
ATTGTTATGAAAGAAATAATGAAAAGCTTCTTATTAGATACTGTTTTCTATTTCTTTTGC
TTTTCTTTCCACAGTATAATCATGTTCCTGTCTGAGTTCAATGATAATTTTGAATATTCT
ATAACAGATAAATCATATCGAATTGGCATGGCCATGATTGTAATGTATGCAGTTGTCTAT
CCTTACATTTCCATGATTACACGAAGACCATACAAAAAGCCTATGTCCGACATTGCTAAA
TTATTGGGTGTCAAGTCGCCAGCAATCATTCTTGACAAACGATCGACCTCTAAATATGCA
AATTACGAAACAGCCTCGTCTATTTTCAACGCTCTATTTCAAAAAACGACAAAGTTTAGC
GCTACACTGTCAAAAGGTTCGTCTACTGCAAAGCGATGGTCAGATGATGCCAGTTTTTAA
>GCR128
ATGGACCTCACAAATCACTCGGTCTCAGAAGATGATTTCAGCCATATCCAATATTTTTAC
AATTCAGAGATGTATCTAGAATGCGCAGATTGGGCTCTTGAAAAACGAAACAATACCGCC
ATTCAGTATTGCAATAATTTTATATTTATTGGCGGCTGTTTTGCCCTTATGTCGATTCCC
ATAGTTTGGTGCGGAATATTGGGGAACCTGACTCTCGGGTTGGCATTTGCAAAGTATATC
AAAGGAATCGGAAATCATGAAATCTTTGTTGTCGCATTTGCAATTGTTGAAACACTCGCT
TTGATATTTATTGTATTGTTTGATTTTCTTTCTAAAGGGGTCCCATGGTTGGGATTTACG
GGAGTTTATGTTTTATACAAGTCAACGCTCTCTTGTAAATTGTTCTCTTTTGCTGGAATA
TTCCTTGACTCTTTATCAGTCAACTTGCTGTTGGGTGAATCTTTTCATAGATTCCTCATT
TTGAAATTCAAAGGTGGCATTGAAATTCAGAGAGAATTCGTGATTTTTGGAGTATTGGTA
ATTATTATATTCAGTTTCATACAATCTGCTCCATTGACAGTCATTTTTTCCCTTTGGTTA
ATTGATGGACGATATGATTGTGAAATCGACTGTCAGTTTCCATGGCCGATTGTCCAGTGG
ACAGGAATACATTTTGGTCTATTTTGTAATGGACTTTTTCAAACATTAATCATATTCTTT
CTAAACTCATTTTCCTGGTATTATTGGTACGTACTATACCATACTATTCACACAATTCAA
ACAGCTACAAATGAATACAGATTGTCTTCTAAAATCCTGGATGAAATTTGCAACTCGTTG
ACAGTTTCACTTGATGACGCTTTCTGTACCTTGGTACATACGACGGTCGGGGCAGCCATT
TTAAATATAAAGGCAATTTTCAGTTTGAAGATATTCTACGAATTCTTTAGTGTTTACGAA
GACAACACAACAGTCGAAGGAGTCGTATATATGTACTATTTGAGAACATTAGGTCAGATT
TTTTCTACTCTCTTTTATCTTTTCGAAAGTTACCATTTTTGGCTTTATTTCTTTTGTAAT
TCTAATTTTCGGCAATTAATCAAAACAAAAATTATGATGTTCAATCCAGAAAGTGAAAGG
CTTTCAAATGTGATTGATCAGTTTATGATGGGAGATTCGGTGAAAAAGACAGCAAAAATG
GAGGATCTAAAAATGCACAATTTGGTACTGTATGAAAGAATACGAAACTTTGACGGTAAA
AAGCCAATGAGGAGACGCGGAACTACCCATTCTAAGAGCACTGCTAATGAACAAAGAAAG
ACTCTGCTATTTAGGCGACGTAGAGATGAATAA
>GCR129
ATGAGAACAACAGCTGAAAGGGTCATTATATCCGGTGTCATGCTAATACTTGTTGTAGCA
TCCATTATCGGGAATGTCGCCGTCATTGTCAAACTTATAACTCTAGGAAAAGATTTTCGA
AGAAATCATTTAATTTTCATTTTTAATTACGCAATCATAGAATTCCTGCTGGCCTCCTTT
GTGATGGGAGTAAATGCTGCATATGTTATATCAAATCAGTGGATCTTAGGCAACTTCATA
TGCAGTCTCAGTTGTTCCGTGAATTACTTTTGCATTATATCTTCCACCGTTACATTTTCT
TTACTCATCATTGACCGGTACATGGCGATTTGCCATTCGCTGCGCTATAACACTTTTGTC
ACTAAATCAAAAATTCAATTACAGATACTTTTTATCTGGATCATTGGCATTTTATTCAGT
ACAGTTCCTGTGCATCAAAAAGCTATAATTACTAGTTATTATGAGCTCGGATGTGCAGTC
GATTGGTTGGCTGCGTCCAGTTTTATTATAGTTTTTGTGACTTTTACGTTTGTGTTGTTT
TTTGCAATTCCCTTGTTCGTCATCATGTATTGTTACTATAGAATAATTTCCAAAATTAAA
GAAATTTCCCAAACTTTTCAATCTCCTAATGTAATCCCTTCGAATACAATTTCAGAAAGA
ATTTCAAGTGATCAGAAAGTCATAAGAAGCCATGAAATATTGCTCTTTGCAATCGTCATG
AGCATAGGTCCATATTGGATTTCTAAGATTTTGAAAATGAGTCAAGATCAAGAATTTGGT
CCAAATTATTTAACTACTGCTGGATCTCTGGTGCCGTTAATTGGGAGTCTTATTACACCT
TTAATATATGTGAATATGCAAACAGAGATTTGTGTAGTAACTGAAGTTGAAGATGGAATA
AATGTGTAA
>GCR130
ATGTCCGATGACGTCCCACCCCCCTTGCATCCAGTAGAAATAGCTTTAATGGCGATCGGA
ATGGTTGGGAATATTCTTTGCTGCATGCTCATGTTTAGGAATCGACTTATGCCGGATAAA
AATGTCAATTTAAATGCAGTTCTTAACCTTTTGCAATCCTTGTTGGATTTCTTTTCGAAT
CTGTTTTATATAATTTCATTAATCAGTTATCCGAAAATAAAATCCGAAGCCCTTGGAGCA
TTTGTCTGTCGAGTAATCAGGAGCCAGGCGTTGTTTTGGATGATTTCCACTCTTCGAGCC
GGTGTAAATGTCGTGATTGCTATTTTGAACTTCATAAAACTGCTTTATCCGTTTTTGAGT
ACTTCCGGAAACCTGATCGGTTTCATTGGAATCGGTTTGGCATTGTTGTTCGTCGTTTCT
CTAATTCAGGTTGTTCCGCACGTCAGCACAGTCAGCTTCAGTCCAAATTCAACGAAGCAC
AATTGCAATTTTTCGGCTATTTTAAACTTTCAAGAAGTCACTGGTTTAGTAGGAATGGTT
CGATTTTTCGCGTTGTTTAACTTTATTTATTTGTATATTTTTCCATTGACAGCGACAATG
TTTCTGTATAAACAAGTATTTAATTGTTTAAAAGAAAGTGATGATGAACCAAGGAAAATA
GCTTATAGAGAAATCATGAAAAGTTTTCTAATGGATACTGTGCTTTATTTATTGTGTTTT
TCGATGCACAGTATTCTTTTTTTTCTCTACCAATTTTCTAGCAAAATTGGATATTTGGTT
ACTAGTACATTATATAGAATAGGAATGCTACTCGTTGCATTGTACGCAGTGTTGTATCCA
TATATATCAATGGCTACGAGGAGAGCATACAGGAAACCGATTTCTGATGTTATGAAAATA
TTTGGTTTTAAACAGTATAACACGACAATTTATAAACAATCAATCTCCAAATACGGACAT
TCTATAGACAACAGTGGGAGTAGGTTCTCAAAGTTCTTTTCATCAAAACAAAAAAATAAA
CCTAGTGGTAACACATCTAAACCTACTTCTTCGGTCAATGACTGGTCTGATAATGATAGT
TTTTAA
>GCR131
ATGTTTTTTCTATCAATTGGAGGAATAGTTTCGATGTTTTTTGTTATTATATTATGCAAC
AAAGTGAAATTCATATATTTTATAATTGGAAGCCTTTTTTGTTCAGCTGGAATTTGCTTA
TTTGGAGTTCTTGCTACTAGTATTTTATTCATAGAACAAGAAAATTTTGCCATTCAACTT
GGAATATTTGCATTGATCGTTGAACTTAGCAGATTTGCTTGCATTTCATTTATTAGGTTC
ATAGTGAAATATCTTTTGGATGATTATGTTATATCTAATAAGCGAGGCGACATTCGGACA
GATGTTCATTACTTTGATAAAGGAATGATGAAAAAAGCTCCGATTATAAATATAAAAGAA
GTGGCTTTCAGCACTGGAATGGGTTTTGCCATAAGTGTTTCATTCTTTCTTATTTTAGAT
TTTATGTTCATTTTGGATTCGATTTCTCAAAATAATTTTGTTCTTTTCAAAGGCTTGCAC
TATACGATGATGTCATGGCTCCATATCCTGTGGATGATCATTTCATTTATTGGTTATGAT
GAACAAAAATATTATTATCATATGATAATAGCAGTAATTCATGCTATACAGTTACAAATA
GCCCAATCTAATGTTGTAGAGGGCTTTTTACATCAAATAACTCTGGTTATTGGAGATTTA
ATTGTTTTACTAATTAGTATTATTTGGACCCTGTACTTACTGGACATGGTTTTATTTAAT
TACTTCGCTTCGTGGCGATTAAAAAAGCACATTTCGAGTAACATTATTTACAGTGATAAA
TCTTTTACCAGCCTCTAA
>GCR132
ATGGTGGCAAATTCAAAGGTTGACATATTTGGAATCTCCGTAATTATATTATTAACTGTA
ATGTCTGTTACAGGGTTATTTTTGAACGCATTGGTTTTTATAACAATTATTGAAACTCGT
CTGTTTTATCTTTCCAAATTTACGTTATTAAGTCTTTTAGCATTGTCGGATCTAACGAAG
TCTGGGGTCATCATTCCTATCTATATCTATGTATCCAAGGCTAATTTGGCGAAGGTTTGC
CAATCTTTAGTGATTGCAGATAACGCTGTAAACACGTGCGGGATATATTTCATTGTTTTC
CTAATGGTAAACAACTGCCTCCAGAAGTTTTATCCGAATTTCAGTAATAAACAGCATTTG
AAGCTACAGTTGATCTTATCTATTCTTAATCAAGTTCTATCAAGTGGGTATAATATCGGA
TTGTCTGTTTACTTTGATAAGGTCCTAAATAAACGAAATGAGTTGTGTTTGCCGGTGAAT
GACGTTGTCTTTATCTGGATACTTCTTAGTGCAATGTACATATGTCCTTTGTTATTATGT
GGGCTGTTAATATTTATTTATCAATCCTCAGTAAAAACTGAAGAAGACGTATTCCCTTAC
AAATCAACAACGATTTTAAGTTCCTTTACAACATCTTTCTTTGAAAGATTTTCGAAAAAA
CAACTTGAGCAAACAAAAACGAGTTCAAGCATTAAAGAAATTGAATACATACCTTCGCAT
ATATTCGTTTTAAAACCTTCCTTCTATAGTACGAATGTTACACTAACATCAGTCGAAGGT
CAAAACTCGAATGTCTCAACCCCTATTCCAAATAATATTCCAAGTAATTTCAAGCATAAC
AGTCCCGTATTAACTAGTCTAAATAGAACTGGAAGATATCTAATGCATAAAATCTCATTG
TCTGTGAAAATAAAAACATCCATTCATCCTACAATCATCTTCTTCATTATATCAACTCCG
TATTATGTTATCTATATTTGTCGCCCTTATTGGTTAGGGTTAGGGATCGACGAGACTTTA
TTCGTGTGGCTGAAACTATTCAACTGGTTAACCATTGTCATAAATCCATTGACATTCTGT
CTGTCGAATGAAGTTATTTCACAGAGAGCCAGAAAGAATTTGTGCAAGATTTGTTGTGTT
TTTAAAAGAAAATCTATTGTCCACTGA
>GCR133
ATGAAGTTTTTAATTAATAAAAAAATGGTTAATAAAACTACAAATGAAGTTATGGAAATG
ATCGACTATTATGCTTGTATGGCTCTTTACGTTATTGGACTAGGAAGTTCGATCTTTGCG
TCGTTTTTATTGACAGGAGAAAGAATTCACAATGCGATAATTGTGTTCTGGTTACGGGCA
ATATGCGGAACGGATGTAACATGTTTGATTTATTTTTTTCTCGATGAATTATTATTTAAT
TTTCCATGCAAAGTTGACTACTATTTTTCACATATCCTACTTACTCTCTCTGGCTATACT
CGATGTGCCTTTAGTCTGGCTAGAGTTATCATGTTAATAACGGGGAAATGTGTGACATTC
CGTTTCCATTTGTACATATCACTTTTTATAGCTTCCATAATCCTGATAATATATATTCCG
ACATTTTATTTTTTTGACTATTTATGTGTCATTGACAGATTTCATGAAACAATTTTACTC
CTGATTGAATCGGTGACATTGCTAATAGGAATTGTGGTTATGTTGTTTTCGTCTTCTTTC
TTTTTGTACTTTCTTTCAACAACGATTACTCCGTTGTTTTATAAGGTCGAGGAGACGGAA
GTGGTTAATAGAATTATTAATGTCAATTTTCATTGTAAAACATGGAGTGAATTTTATAAA
TGTGTCAAAAGAGGAATATTTTGGAGTTCTATTATTAATATCATTTGGGTGGTTGCGTGC
TCACCATATCTCATAATGTGTTTTTGGTACTTAGCCAACAGGTCAATCCTCGTGCAATAC
ATTAAGGAAAAAACGTCTACGTTGATTTTGATACCACTTTCATTAAATTGGTTATTTGCC
GTGGTGATTGACCATATGTTATTCCAAGAAATGAAGACATTTGTTTTAATTAAATGGTTA
GAATTTCTCAATATTTTGAGCAGAATTGGATTTTCATGCTTTCATTCCAAATTCATATCG
TTCCACATAGAACCGCATGAGACAAATACGGCAGAATCTATCAAACATTTTAATGAAAAC
TCAGTTAATGTTATAAAAAGCTGTGCAAATTAA
>GCR134
ATGCAATTGGATTTGAAGTCTATTTTAGTTATAATATTCGCATTAATTGGATTTATCAGC
TCATTGGTATCACTGTACATTTTGAAGAGTCAAAAGATCTACGACAATGTAATTTCGTTT
TGGATGAGATCAATCTGCGGATTTGACTGCATCACATTGACCTGTTTCATCGTCAATTTC
TTTTTCGAGAAATCCCAGACAACGAAATTTGATTTCGTTGTAAACTATTTGCAGATTTGC
TCTTTAAGTATCACCATTGGATTCCGAACCGTATTCTTTCTCTTTAGATCCTTCATGCTC
ATCTATCAGAGAATATTAATATTTTATAATATTTACGTGAGCATTATTGTAATGGCGGTA
TTTATCGTATTTCTGTGTTCGTATCACATCCCGGTGTTGGTAAATCACAAACCTCTCAAG
GAAGTTCCATCAGAACTCGTCACAATTTTCAGACTAATTTTCTTATTCTTGTCCGACGTT
TGCATTTTGTTTTCGAGTATTTATCTCATTTACTTTCTTATGATTCAAGTGAAACCGGTT
CTGCTACGAATTGAGGCGTTATTTGAGTATCATTTGACCCAGGAGGAAATACAAGAGAAT
CATCAACGAAATTTATATGGATCGACAAAGAGAACGATTCTTTGGACGTCTGCTATGGGA
ATCGTCTGGGTTCTCTGTAATCTTCCTTTTATAGCGATTAATATTCTGATGCTTAATACA
ACTGATTCGAATCTAGATGTTTATTATTATAGTTTCAATGATGACATGATGTTGGTCATG
CTTTTTCCGTTATCCATTAGTTGGTTATTTACAATAATTTTGTCTCAACCTCTTCGACAA
GAAATGGTGGTCAAACTGCAGTTACTAAAATTCCAAACTTTAGGAACTTTTAGATATATC
AGTTCGGTAGTGAGAAGTGGAGATGAGAATTGA
>GCR135
ATGTATTCTCTACGACCGAAAAATAATACAATGGCATCAATAAATGATAAATATAGATAT
ATATTTTCCAAATTCATTGAAGAATGCAAATTGAATAATATAAGTTATACCTGTCCCAAC
GTCTGGTGGTACAATTCCTGTATCAGGATGACCAACAGCGACGAAAATATAGATGCACCA
TGTCCATTTATCAAATCCTTTGTAGCACTTAAATGCAATCCCGACGGAAAATGGAATGCC
ACTGAAATAGGATTTTTCCAACTTTGCAATGGGGCAGAGTTTCTCTATCGAATACAAATT
GAAAAATATTTTGGATTTATTCTTTATCCGATTCAAATTATAATATATCTATCAAGTATT
TTCAAGATTTCTCTTTACGACGAAATGCTCAAGGATTTCTGCTGGAGAATGATCATTTGG
TCTTTGAGGGCAAAGACTTTGAAACATGGAATTGGTTGGTTGCTGGTTTTGATGAATTCC
AATTCTTTTGTTTCGGCAGCCTGTATTCCAATTACCGTTATACCGATATTTATGGACTTA
TTTGGGCAATCATGTCATATGGCTTTATTCTTTTACTTATATATAATGTTGTACAGATTT
GATGTACAGATTCGCACTATCAAATCAGCCTTGTTTCGCATTACAATAATGACTCCGATA
CTCGCAATAACTGTATGCTTAGTGTTAGACATGAATAAGGATGATTATTATAATTATTTC
GAGTGTCAGACAGACATATTTGGTTCAAGGGTAGTCCTTGCTTTTGTAACGAGTTTTGTA
GCTATGACTATCATTAATATATATCTTTGGATTGCTATTTTAAAAAAATGCAAGGAAATG
AATAAAGAAGCATTTTTTGGAATATATAGAATGGAATATGATATAGCAGGGACAAGAAAA
GAAATCTCTAAACGTGAAATAATACGTACTACTTATGTGTTGAAATGGTTATTAGGGTTA
AGTGTATTTGAAACGATAGTTTATTTCTGTTCAGTCTTACATATTGTTTTAGACGGTTAT
TTAGAGCGTCCTGTAAAATTCAATTTTTTTATTACTGCAATAGTTACATTTTTAATTAAC
AATGCCGAAATGGTAACCATGATTGCTATAATTTGGTTCAATAAACATTTCCAAACTAAG
CAAAATGCGTTGAAGCAATGGTATATCGAGATCGATGATGATAAAAGGTCTAATAACGAA
GAATTAGAAAATTTTCTATTTCAAGATGCCGAAGAAAGCATTCAGACAATATAA
>GCR136
ATGTATTCATTAATTCCAGATTCTGACAGTGCTGAGTCGATTTCTAAAAAATTTTCAATA
TTCTTCGAACAAGAAAAAGCTGATTGCTTGTTACAAAATGATTCATACAAATGTCCAAAA
GAATGGTGGTATTTGTCTTGTGTTACACTTGCCAACAACATCACAACCGCCTCACAAGTT
CAATGTCCATTTTATAATTTAAAAACCGATATTATGTGCATTAATGGAACATGGAATTTG
TCCCCCAAACAGTTGTTCGTTAATTGCAATGGGAATTTATTTTTGTTTCGAAACACTATT
ACCAATATTGTTTATAAATCTTTATTGCCAGTTTTACTACTAATATTCATGACAAGTACT
TTCAAATTATACGAATACGACGAAATTAGTCAGGAATTTCAGTGGAAAATCATCATTTGG
ATGTTTATATTCAAATCGGTTTCAACCATAACCGGAATCGTGTTAGCCTCTCTTAATTCA
AGCAATTTTATTTATCATCTTTGCATGTTGATTGTTACATTTTCAATGTATGGTGAATAT
TTTACAATTTGTAGCATGTTCGTCCAATGTTTTTATCTTTATGCCATTGTCAATTATATG
CACACGCAATTGAGAATTATTAAATCAGCTCTTAACCATATCATGTTCATAAGCCCGATC
ATCCTTATTGTGATTGGGTTGATTTTTGACGTCACGTTTACCAAAGGAAGAACATTTCAG
TGCAAAGATGAACCAATGTCATCGCCTATACAATTTTTGTACGTGTACATCTGTATTTCT
GGTATCGTTTCAATGATATATATGCGTGTAAAAATTAACTATTCATTACATTATCTGAAT
ATTTCAACGAATCACACTACGGTCTATCGAGTAGAATATGACATAATAGGTAGACGAAAA
GAGATATCACATAGAGATATTCAGCGGTTGTTGTACATTTTAAAAATCATAATATGTATA
ACAGGCATTAATATCTTAGTCAATGTATTCGCTTTGGCAACGAAATATCCATATGTGTCG
GTTTATTATTATAAATTTACAGTTATACTTTATTCATTTAAAGACCTGACATTTGTTGTG
TTAGCCGTTAAAGTAGTTTGGTTGAATCCGACTCTGAAAAGTCTAACGACAGCCCTGGAA
AGATGGTATCAAGACATAGATTTGAAAAAAACTTTGGATGATTATGGTAATGATGAATTT
TTTGCTGCACTCAAAGTTGCAACAGATGATGAAAGTTCTGAAACAAGTCTTTTGAAAAAT
AAATCAAAATAA
>GCR137
AAAGCCAATTTCAATTGTGATTATTTAATCTCATTTGGAGGAGTGACAGGACTTCTGACG
ATCCCAACTGCTTTGATTGCCATTTTCCTGAATATCATTATAGGATTTGGATTTCTTTTT
AGTCTTAGACTATCAGCAAAACAAGAAATATACGGTATGTTTTATGTAGTAATCAATTCT
ATTAATTTATTATTTACTGGAATCGCTGTTAACTTTCTGAGTAAAGGTCTTCCTTGGCTA
GGATTCACTGGAATCTATATCGAGTATGCCTCTCCTTTAAGTTGCAAACTCAGTAGGTTT
TTACAAACGTTCCTAAATTGTTCTTTAATTAACATTTTACTATGTGAAGTTATTGGAAGA
CTCATATACTTGCTGTCCTATGGTGCCCATTCTCCAGATTTAAATTTTATTATTTATATT
TTGGCCGGGGCACTTTTTAGTAGTTTTTTTCTCTGTTTTCCTATGATTATATTATATAAT
TTACAAAAACCTGATGGGCGATACGACTGTATTCCTGATCCTGAATGGCCATATGTGTTT
ATTAGGTGGCACGCTATCCATCGCATGATATTTTGTGACGGACTGATGCAGTCTCTTATA
ATATTAGTGTTGAATGGTTTCATCGTTTTTCAACTGTTGAAGTTTCGTTGGACAATCGCT
AGCATCCAAAGTTTCTTTACAGAGTCCAATATTGTTTCAGATACCTTGAAACAGGTTATA
AGGCTCCTTAATAATAATGCCCGTGATTCAATTTTAGTTGTAATTCACAGCACATTCGTA
GTTTTATTATTTTTTGTTAGATCGATTGTGTCTTATGTTGTGCACAAAGTAATATTCATA
GACTTTTTAGACAACACAACTGTTGATGGAGCGCTCCTTAATTACAAATGGACAGCCGTT
GAAGACTTTTTAACCTTTTTGCATATTCTATTCATTAGTTGCTACATGTGGCTATATTTC
TTTATAATTCCGACCTTTCGAACTTATATTAGGAAATCAATCAAAAGAATCTCCCGAAAG
AATCAAACAGTATTACGAATCGCAGATTTGTTTATGTTAACTGACAACGAAATGGCAGAA
AGTCCCGAAGTATGGAAAAAGTCTCAAGATCATTTAGGAAATTTAGATTCAGTGCTTTTC
GAACGAGTTCATCAGTTGGAAGGAGCCTTGAAATATAATTCAAACCAGCTGCTATTGAAA
TCCCATAGCCAAGCAAATGAGTCGAATAAATATAAATAA
>GCR138
ATGAAATGGATATTTTTTATTATTTCTCTGATTCATTTATTTGCCAACTCTGTGAAAGGA
AATGAAACAAATAATATTGTGTATATTTTTGATATTGGATTTTGCTCGTTGGAATTTCTT
GGTTTCCAAGGAAAGATTAGAATACCGTTGTTGGATATTCAGATATTCTATGATAGGCTG
CTGGATAAATTCATCTGCACTGTAGAAAACAGAGTTTATCATGACCAATTAAACATTATA
TCCTTTGGAAATTCCAATTCCTTTCTTTGTCAACATAGAAGCGGTCCAATGAAAATAGAG
AAATTGTTTATAATTAATTATGCGACCGTTTTGTGTAACGGGAATTATTCCAAGAATATA
GTTACTAATACAACTAATTTACTGTTCACAACAATAAATAGGATAGAATCATTCTCCGGT
TTTAATCTCCCAATAATAAATATGATTATAAATATAACGAAGAGTTATAAATTGATAAGT
ACAATGTATAGTGATCAGTTTCTTTCAAGTATTTTAAGTGCTCTTGATGATTTGAAAGAC
TTCGAGGCAACCCAATTTGATAGTTACGACCATTTGAATGTTGAGGTCCATCAAATGAAA
GGCAACAGCAAAATAGTTACGATTTTCGACCAAAGTTTGTACATAAGGCTTGTGGAAAAC
ATGCCCGTCGTCTTCCATACTCTGTTAGTTCCCAACGTCACAAAGGATGTTTCCTATTTA
TTGATATCTATCCGTAACAGTTCACAGCCAATTCTCTTTGAAGTAATAATCAAAAGGAAG
TCATCGGATGAAATAATTGAATGCGATATATGGTATAAGAAAGGAAAAGACCCTAGTGAA
ATCGAATGTCTGGTCACCAATGTGGCCGATCAGTGGGTAAGTTGTCAATGCAACAGAACT
GGAGTTTTGATAATCAAAAAAAGCGATTTCATTTCAATGTCGCAGCGAGATAAATTTAAT
TTTGATTTGTTTCCTCCAAATCTAACCGGGGTCCCCAGAACGATAAATTACGAATTTCGA
TCACTAATAGAAGATGTTTATCGGTATGAAAGGGTTACAAATATGCTCAATTTGGCTGTG
ATGGTTTTGGCCATGTTTAACATTATTCTCATTTTGATAATGATGTTATATTACCGGATC
CACTGGCCATCGGTTTCCTATTCTAACCGTCAATATGTCGTATTACTTTTACTTTTATGG
TTAAATTTTCTTATATTGCCAGCATTCGTTATGAGGATAATACGAACCTTTGTCCTTTTG
CCGGCCCCTAATACTGAATACTTAGCAACAGGGTTGATTATGATACATTCCGCTTTCGCC
TACACGCTAATGTTGGGCGGAATTCAAATTGTCTTATTTGTGTTCGTGACTAATTTGAGA
ATATGGACCTACAGGTTCTTTGATACGTTCCATTGCTTGATAATCGCATGTTGCATTGGT
ATTCCATTTCCAATAATGTTCTTTTCATTCGTAACGATTATAGTTTCAATCCACAAAATA
AATTTTATACCCATAGCATATGGAACGTTTACATTTGTGATAGCCCCTTCATTGCTTGTG
TTGATAATTTCATTTATACTAACAGGCATTTCAATATTTTTCCCCGGTCGGGGAGGAGGG
ACGGTTGTAATGCTGGCCACGTACCCTTTAATAATTTTACAACTGGTCAACTTTTATCAT
GTAATGAAAGTGAAAAATATTTTTGCTTTTGAACACGAAAAGTTATTTTATCATACTTGT
GGAATGTTTATTCAGGTGACTTATCAATCTTTGTGGTTCATCATCATGGTCATTCTCCCG
GTTAAAAATATCACATTGTTTGGCAAAAGGGATGCTCCATTCAGACATGAATATATTTAT
TTAATAAGATTTCAGAATCAAAAAGAGTTCGTCATTCCTTCATCATCATCCGCCTCTTGG
GACATTTAA
>GCR139
ATGGATGATGACTATTTCAATAGGAGTATCTATGAAAATAGATCCCTAGAATTTTTCTAT
CACCGGGAAATGTATACTCAATGCGCGGAACATTCTCTAAACTTTGGCAAAAAACAACCA
ACAACATATTGTGACAATTTTATTTCCATCGGTGGAATCGTCGCCCTCCTAACCATTCCC
ACCGTATGGGTCGGATTCTGGGGTAACGTGATTCTGTTTTCGGCTTTGCTTCTGCAAATT
CGACGTTCTGCCAGACAAGAAATATATGGAGTCTTTTTTTCGGTTGTTGATACCATGAAT
TTGTTATATACAGGAATTTTAATTAATTTTGGCAGCAAGGGTCTTCCGTGGTTAGGATTC
CAAGGATTTTATATTGAATATGCCAGTCCGTTGATGTGTAAGTTTAGTAAATTCTTTCAG
GTTTTTTTAAATTGCTATTCAATTAATATGCTATTTTGTGAGGCGTTAGGAAGATTGATA
ATGATAAAGTCTAGAGGTGCGCATTCACCAAGATATCAGCATGTCATTTATTTTCTGTGT
GTAGCGATGGCTATAAGTTTTGTCCAGTGTAGCCCTATAATAACTCTTTATAATTTAAGA
AGACCCGATGGAAGATACGACTGCGTACTTGACCCCGGATGGCCGAGAGCTATTATTCAA
TGGTTTGCAATTCACCGACTTCTTTATTGTGATGGACTCATTCAATGCATTTTCATTTTG
TTTTTTAATTGTATTAACATTCTTGGCCTGTTGAAGTTACGAGCAACCATTGAGTATATA
GACCATACGGCAAAGGAGTCAAATATTGTTTCGGATACTCTAAAACAAATTACTCGACTA
TTACATAACATTGAGCGAGATACCCAAGTCGTCGTAATCCACAGCACAATTATAGCTTTT
TTGTTTCTATTAAAATCTAGTGTTTCCTATGAAATTTACGAAGTTCTGTATGTAGATTAT
ACGGATAATACTACGGTAAATGGTGTTTTGATCAATTACAAGTGGACCTCAATAGAGGAT
ATTGTGATTTTCTTATACTTTCTCTGTATTAGCTGTCATATGTGGTTATATTATTTCATT
ATTCCTCCGTTTCGATCATGGATTCGTGACGTTATTAAAAAAGTAACAAAAAATAACCCG
TCTGTATTAAGAGTTGTTGATATGTTTATGCTTACTGATAATGAAATGGGTGAAACTCCA
GATCAGTGGAGAAAATCGCAAAATTATTTGCAAAATTTAGATCCAGTTCTTTATGAAAGA
ATTCGTCAACTTGAAGGTGCTTTGAAACAGACTGATGTTCAAGCGGAGCCATCTGCCGTA
GACGTTGAAGTCAAATTGCAAAAGTAA
>GCR141
ATGCAAAATCTCTCGTTGAATAATTGTTCCTACAAGTATATGAATTTCATTCTCACAGAT
TTATGGTATCTCTCATTCCAAATTCTTTTCGGTCTACCAGTGATTGTTTGTGGAATTTTC
TGCCATTCAATTATTATTTTGTGTTTTCGCAAGAAATCTCAGATTGTATATAAAGTTAAC
GTGAAAATCATGATGATAACGTTTAGTATGTCATCTGAAATGTTTTTGTTATCAATGATT
CCGAAATTATTTGCTGATAAATTTATTAACTACGTTGAAGTTTTATTAGCAGCAACAGCT
TTTGGTGAAATGTATCGATTGACTACGATTTCTCTAATTGGCATTCTTGCATTTCAGAGA
TTAATGGAGTTATTGAATGTTCGATATTTAATCGCATATTCAAATAAACGAAGTGCATGC
CTTATAACAGCGGTATTAATATTCGCTTTTTCTTTAAATTACAACCAACTAGTTATTTTG
ACTGAACCATTAGCTTGTGACAATCACGAGATAGCGTATCGCCATGTATTGGGGGACGTT
CGAATTACTGAAAATTATTACCTGTTCATTTACACTATGTTTCTCTTGTCGTTTCAGAGT
ACTTTTATTGTCCTTCTAATATTAATTTATCTTTGTATATATATTTATTTGAACTGTCGC
TTGGGTAAGGTTAAAATAGTGTATAATACAACTGATAAACCTGAATCTAACCTCATAACT
GATAATATGCGTGACAGGTCTAATAATCTATTGTTTTTAATTTATACCATTTTCATAGCA
CCGATGCCGATCGTACAATTGATTATAAGTAAAAACCTGTCAGACATGGTATATTTGAAA
TTTCAAATAGCCATTTTCTATATTTATACTGTTAGCACTTCCGTGAGTGCACTTCCATTT
ATTTTACTGATTCATCCAGTTACAAAGCACATCAAAGTTTTATCTACAATTAAATATTGG
AAGGATTTTGTAGGATTATCCTCATTAAGTGAATCTCTTAATTCCGATACTCTTAAATCA
CTGGCAAGCTTGAAGAAATCCGATGATTTAACGGTGGATAATGAAACGAAATGA
>GCR142
ATGTCAAGCAGAAGCAATTTATCAGCATATTGTCAAATAATATATGTGAATATGCCGGAC
ATTCCGACAATTTATTTTTATATTATTTTCTATTTAATGTCCGTTGGCGGGATCTTATTA
AATTTGTTTCTTCTTGTGTCATACAAATACAGATTAGAAGCGATTCTGGGAAAACGGGCA
ACATTCACATTGTCAATGATTTTTCTAACAGTTGCAGATTTCATCAATTCTTTTGTTTTA
TTGATAGATCTATTATTTTTGATTTTTGAAGATTCGTTGACATATAAGATTTTAGAAATG
CTTAAACCATTCCGAAATGGTATGATTGTTATAGAATGCTTTTTGTTTGATTTGTTAGCA
TTTGACCGACTGTTGGCAGTAATCAAACCGTTGGAGAACAAATGGAGACCGGGGGTGATC
AAATTAGTGACTGCAATTGTGGTTACATTATGTTTAATATTTGAAGTCTCACTGCGTTAC
TGCTTCTCAGATTTTACAATTGTTTGTGACATACGAAGAATCGTCGGACGGATCCTGAAT
GTCTATTACATTCTTATTTTCTCTCTATTTATAATAGTCAATTACGCGTGTTACGCAACA
TTATTCTTGTATTTCATAATTCGACTGAAAGGCGCGCAAACCAGTAGTATGAGAAACATT
CTAAAAATGGCAAAAATATTATTCATTTCGGCGTTTTTATTCAACATTTCTTTACTGCCG
ACAATAATTACAGCATTTATTGGATCATTTTTCTCCTACACTGTAGTATATTTGATATAC
ATCCATATTATTACAAATCCTTTAATTTTAATTTTGAATAATCAAGGTCTAAGAAGGATC
TTTTTGCACAAATTCATTTCTGTTGTAAATTCGACAATTTAG
>GCR143
ATGAATAACTCAACTATCCATGTGATAAATTACATCAAAACGAGTTGCTTTTTTGCGGGT
AATGTGACAAATATCCTATTATTGTGGATGATACGCAACCACCTGAAACGATGTCCATAT
CGTTACAGTGCTTACTGCAACACTATCATTCCCGCCTTGATATTTAGTGATTTGTTTCTT
TGCACCTTTGGGTTCTTTGATTCACTTGCAGCTTTTTCCAGATTAGGCTCTTTATTTACC
AGATTTCTATGTTCGATTGGACAGTTCTTTCAGTTTTGCACTGGATTTCTTGTCGCTTGG
TATTTGACTATTGTGTCGAGTGGAATCAAAAACTTCAATACTCCGGTATTGGTTTATCAA
TGCAAAGTAGTCAGCTTAGTGTCCGGATTAGCAATTCTCAGTTTTCTCTCGTATTTTCAT
TATGTTTGGATCATGGGAGTTCACAAAAACGAATGCATGGTTTTGACAGATTTTAGAAAT
CTTTTCCAGATTTGGAAGAAGGTGGATTTTATTTTTGCTGACTTTATGCCATATAATTTG
ACATTGATTTTTGGAATAAAATGTGCTGTGAAAACTTTTCACAATTGGATTATAACGGGT
AGTGACAATCGGTCTGGTCAAGCTCGGCTGCAATCGACTAATATAAAAATTAGCACTTTT
GTCCATAAACTCCGCGATAAATATTTTGAGCAAAACTCCTGTTTTTATGAAGCAACAAAA
AACTGTTGGTTTTCTTCAACTCATATCAAATGGACACTGCCGATCACTTGTGGACTTTTA
CAATTACCAATGTCTTTCTTTGTATTTTATCACCATTTCGTTAATTCTGGCAACGTTGAA
CACCATTTGGGTTTACAATATTATCTCACAATTTCAGCAATTGCTGGGCATTCGATGAAA
ATTTTAATATTTATAAGTTTTAGTACTTCTTTCCGTCGGGATCTTATTTTCTTTATCAAA
GACATTTTTACAAGTTATCGAGCCGACTATTTTACTTCAAACGAACAAAATATCATTTTG
TATACCAGTTCAATAATTCCCTTGGAGAATTCTCCTGACCAAAGTAGGCGACAAACCGAA
TCTTCAATGGTATGA
>GCR144
ATCAGATCGAGATGGGATTTCAATGTTGAAGATAAATGTGCACATTTAGAGAAGACTAAG
AAATGGAAATGGTTATTTACAGGCTGTACAAAAAAGGGAGACAATGATAAATTTTTTTGT
GAATGTAACCACTTATCAAATTTTGCAATCCTAATTTCCATTAAACCCATTTCAAGGATT
CATGTACGGTTTATGGAGATCCTTTCTAAAGTAGGGGGCACAATTAATGTAATTGTTTTG
GTCCTGTTCATATGTTTTGTTTGTTTCATAAACTCTAGAGATAAAATGAGACTGGTTCAA
TTGAATATTTCCATTTGTTTGCTTTTTGGAACTGTTGTAATATTGATTTCTGATTTCAGT
TTACACAATCAATTGTTATGTAAAATGATGGCATTAAGCACCCAATTTTTGTTTTTGTCG
GCATTTGTTTGGAAATTAATTTTAGGGATAAATGCTTTTCGTGGAATAGTGCTGTTAAAA
TATCAACAGGAAGATTGGATGTTAAAGCGTCCTTTTGTAGCAGTATTATCCGGTTACTCA
ATACCGTTGGCAATCGTTTCCGCTTCAGGAGGTTTAAATTGGCAAAAATACGGCAAAGAT
TTTTTAGATGGGTGCTGGATTCAGAGTGATATATATTTGTTGTGGTTTCTGATTCCTATT
ACAATAATTTTGTTTTTAAATTGTATTTTTTTATTTTTAATTGGCAAGGCGCTATTTCAT
AATTATATTCGAACCAGGAAAACAAAAGTCAACGAATCACAAGAATTCTTGATTTTTCTA
CAATTGATGATGACAATGGGCATCACTTGGGTTACGGCATATTTTGGGATTTTTTTTTTA
TGGGCCAAATATATTTTTGTCATTTGTTTTCCATTACAAGGCTTAATGATGTTTTTATTT
GTTGTCATTATAAGTCAAGAAAATAGATCTAAATTGATCAATTTCATCTCGACCAAATAT
TCATCATTAACTACTAAATCTTCAAGTCACTCGGAGGAAAAAAGAGATTTTACAACAAGA
CAGCGCACTAATTCGTCAAATTTGGCCGTTAATAAAATTCTCCTGTCAAGTTTTGTTGAT
GAAACTGAAATCGTTTCGGACGAAATTCTAGAGAAAAATGCACAATGA
>GCR145
ATGGGAAAAAACGAAGATGAAACCATTGAGTATTTTATCTATAGGATATCTCTTACACTA
ATAACGCTTTTTGGTTTTCTAAATAACTTTATGTTCTTTATTGTTTTGTGTTTGCGTAGT
TTGAAATCGAAATACACAAATTGTATACTTAGGAATCAGAGTATCATTGACTCAAGTTTG
TGTCTCATAACTTTATTAGCTTTAAACTTACCGAAAACCTCCTCAAGTGGAATATTGTTT
ATTGATCAAATCAGTTGTTCGATTTGGACAGGGCAATATCTTGAGTATTGCTTTATTTTG
GCCGGTGAATACAACTTAGTTTTCACAGCAGTTGATAGGTTTTGGGCGGTCGTAACGCCA
AGCTTCTATCAGAAAAATATCAACCGAAAAATCATTTTATCTTTTGTTTTTATTTATACT
TTTCCAGTGATTTTTAATTGGCCCCAATTTATCGAGTTCCGCTTGATCAATGGAACTTGC
AACTCGGACTATTCTGACCTTGGACCAAATATTGTCATGTTTTTTAAAGTCAATTCAACA
ATGTGGGTTTTATTTCAGTATATTATTCCGGTAGCAATTATTATCTTTCTCTATTGGAAA
GTTTACAAGGCTATGAATAAGTTGAAAAGCAATAATGAAGAAACGAAAAAAGCTACAATG
AAATTCACGAAAGCAACGATGATTGTCGTTATTATATTTATGCTGACATGTTTTTTTGAT
CCGTTTTATTATATGTTAGGTTATCTCGGAGCAGTGGAATATGTATTCAATTCTCCCCTC
CAATTAACAGGAATTTCACTGATAACCATAAATAGCGCAGTGAATCCCGTAGTTTACTTC
ATCACAATGAAATCCTTTAGAAAGTTTTATTTTGACGTATTTTGTAGGTGTAGAAAACGA
TCTAATGCAATTGAAACTTCCGTTTTCGAATAG
>GCR146
ATGTATTTTCTAGTCAAAACAGAATGCGGTGACAACGAGATCTTTTTCGGATTTAGGGCA
AGTTTGCTTATTTTTCTTTGTATTATAAATATATATTTTTTCATTGTTTCATTCAAATTC
AAAATTACGTCAAGGAACGGACTGACGCTCATCCGATGCCAATCCGTTGTCAGTTTTATT
TTGATTGTTATATATTTTTTCGATTATTTCAGAGAAAATGAAAAATTTTCCAATGAAAAT
AAGATTTATTCGATATTTTATTGTTATATTTGGTATTTTTCAATTTTTTATTGGATTTTT
AGTACAATTAGTGTTTACATTATGGCATTAATATCGTTTGATAGATTTATTTGTATTGTC
TTCCCTCTTTATTATAAAAAACTTACAGTCAGGTTTATTTTTATTTTACTATTAATTATG
TCATTTTGTGTGTCAATTGTTTGTGTTGTTTCTACAATTCTTTATGTAAACATTGCAAAA
AATAATAATACAGATTTGTACTTCTGTACATCCAAAATTACTATATCTGGCGCAATAATT
AATACATGTTTTCACGGACTGATTCCTATCATTAGTTTGGCGGGGTTCAATGCGATGTCT
GCGAGGAATCTGGCAAGGAACTCTAAGACACAGTTGTTGAGACTTGATGACATCAAGCGT
TTGAAACGGACAAATCTTTGTTATCGGTTTTCAATTTCTTCATTTATCATGACTATTTTA
TACTTAATTGGCATCATTTGGTGTATTATTTTGAACATATTATGGATGTTGCAAACAATC
AACATTTCTAATAATTGCATCGTTTCTATTTATTATTTTGTGTTCATAGTGCTAACCGCT
GTCAATCCATTTGTTCACTTCATTTTATTTAGGAAAGCAAGAAATTATTGTTTGTATACA
ATTGCATGTGGAAAATGTGAAATATTTTGA
>GCR147
CAATTGTTAGGATATATTTTGAAACAATTGATGGTTTTCTGTAGACTAATAACATCTATT
CCATTAGCGATTATCCTTGTTTTCATTACGATTCTCGCTATTTTGGGAAATATATTTCTA
TTCACTGTTATATGTCAATCGAGGAAAGCCCATAAAAAATCCTATTCACATTATCTCACT
CTATTGACAATCACAGATAGCCTTTCCATACTCTTTCTTCTAAAAGAATTTATCGAAAGA
TTCTATCAGAAAACTCACAAAATTAATAATTTATATGAGCAAAGTGAAATTATGTGCAAA
TTGGAACATTTTATCAGGTTTTCTTGTTTCTTCATTTCTGGAATTGCAACCGTTTTTTTG
ACAGTTGAACGATTTTTGATCGTCTATTGGCCCGTAAGAGGTCGTCTATTATGTGGCGGC
AATCGGGCACTCATCATTATTTTCGGTATTATTGTATTTAGTTGTTCCGCTCAGTCGTTT
CGGTTAGTTTTTGTGGAACAAGATAGTGGCGTATGCGTTTTTAAAATGAATCAAAAAATA
AATCATTTTATCCTCAGCTGTTATTCTTCTGGTTTGTTTGTATATGTAATTCCTGCAGTT
GTAATTTTGGTCTTTAACATATTAATCCTTATGAAATTACAGAAATCTAACAATAAGACC
AAATGTCAAAAGTGTGTCAAAGAAAGACTGAATGCATTCAACATATTATCGGCTAAATTC
TGGAAATCGTTTCGATTTGGGAAAATGGATTTATCAACTAATCGGCGGCAATTGAATGAA
TATGATAGCAGTGGACCTAGTGACAGGAGCACGTCGACGTATGATGGAAGTGTAGCTTGC
TCTAAATGTCTTTATATGCGACAAGGCTCAGCGAAGTACTATTTGAAAGTTAAACGGAGA
GCTTCCGTTATCCTACTAATGATTTCATTCAGTTATTTAATTTGCCATGCATGGAATACT
GCATTCACTGGGGTTTTCCTTAGATATTACTATCTTTATGCAGCAAGGCTTCAAAATGTC
TCAGACAATTCAACAGAAAAGGCTCAACTGAAGGATTCTGTTCTGGGATACTTTAGACGA
AAACTTTGTCTCTATAACGATATTATAGATATGTTCAGCATCATTGGTTATGGAAACAAT
TTCTATATATATTACATTTTTGGGAATATTTTCCGAACAGAATTTGCAAGGATCTTTCAG
AACGTTGGAAGGTCTATACGAAATCGATTTGGAACTTTTAAAAGCCAAACGAATCAAAAA
GATAAATTACGAAAGGTTTCCAAAAATTATTCCGTTATACATAAAAATGATTATTTAAAA
CCCTTGTATTATTATCCGACATCCGAATGCTGTGTCCATTCCAATTTAGAGCCGAGAAAA
ATTATATATCAAAAGAATTCTTATCAATCAGTTCGTTCGTGTCCATTAAAGTATCAAGAT
AGTTCCCAATCTTCAACGATAAATTGA
>GCR148
ATGAAATTTCAACTCAAAACTGAATGCGGTGACAACGAGATCTTTTTCGGTTTGAGGTCT
GGATTGGTTATTTTTCTTTTTTTCACAAATTTATTTTTCTTCATTGTTTCATTCAAAATC
AAAATCACATCAACGAACGGACTGGCGCTCATCCGATGTCAATCCGTTGTCAGTTTTGTT
CTTTTAATCACATATGTTTTAGATTTTTTCAAAGAAACTGAAATATTTCCCAGCGAAAAC
AAATTCTATTCGATATTTTATTGTTATATTTTGCATTTTTCATTTATTTATTGGATTTTC
TGTGCAATTAGTATTTACACAATGATATTAATATCGTTTGACAGATTTGTATGTATTGTC
TTTCCTCTTTATTACAAGAAACTTACCAAAAGGTTTACTATTATTTCACTGATTTCAATT
TCAAGCTTTGTATTCAGTTATGGTTTGGTCATATCAATGAATAATATAAAACTAGAAATA
ATAAACAACACCGGAAATCAAAATAAACAACCATACATTTGTACAACTAAGTTTACTCTA
ACGGATATTATTATTAATTTATGCGTCCAAGGCATGATTCCTCTCATCAGTTTAGCTCTT
TTCAATGTGATGTCTGCGAGGAGTCTTTTAAGGAACTCTAAAACTCAATTACTGAGATCC
GATGCTATCAAACGTTTGAAACGGAAAAATCTTTTCTATCGGTTTTCTATTTCCACATTT
ATCATGACTCTTTTCTACTCAATTGGCATCATTTGGTCCATTATTATGAATATGTTATTG
GATTTAAGTATAATGAATATTTACGAAAATTGCATTGTTTATCTTTATTATTTTGTGTTC
GTAGTGCTTACCGGCGTCAATCCGTTCGTTCACTTTATATTATTTAGTAAAGCAAGAAAA
TACTGTTTGAATATAATGACATGTGGAACGTATAAAATGCGTTGA
>GCR149
ATTGCTTTTCGATTTTTGTTGATATTTCATGTCATAATTTGTTTACTTCAGCCATAATTC
GACAGCAAATAGGAAAAACAAACGACTAGATAAATACCCATGCAATGGTTGAAAATTTTA
TTTTTGAAAAAGTTTTCAAATGGATAATGAAAGTCTACAAATTCTAGTATGGAATAAAGA
AAATTCTGAAAGCATCAATAGCTATTCGTACTTGGTGAGTAGGGCCCTGTGTAAATTAAC
GAAGAATTTAAACAAAGAATACTATTGCAAAGCAAGTCAACTTGATTCGGTCATTGGAAA
TTGGAGTGGCTACATTTTGCCACTATTTAGTATAGTTGGTCTATTCATAAACATTTACGC
AATTTACAAATTTAACCAAATAAAACAAAACATAGATCAAAAAACATATTTAATAGCAAT
CGCCGTGTTCGACATCATTGGCAGTTCTATGTTAACATGGCTTTATTACTTTCCGGCTGT
CGGTTTACCATATGTTACTAACGGGAAATCCTCGTGGATATTTTTTCAAAAATCAAATAT
TTCGTGCAAATTTATGCAATTCAATAACGACGGATCTCACGGGTTTTCCTTTTTCATCAT
GATATTCGCCTCAATCGACAGCTGTCTCTCAATAATGGCACCATCGAATGGCAGTACAAA
ATCTTGGAAAAAACCCTTATGCGTTGTTTTAATAGCGGTAATTTGGAATTTAATAAGCTG
CATACCCCACATCTTGGCGTATGGTTTATTTTATGTTGACAAAAAATTTTTATGTACGGA
TAAATTAGACCAAAATGAGTATCTTTACAAGAACTACACGATATTTTTCCATCCTTTTGG
AGTTATTTATATTTGGTTAAGTTTCATGGCGTTGTTGGTCATTTTGATCGTGTTACAGAA
ACGATATGATATTTCATCATTAATCCGTCGTAAAAACGCTTATGAAAATTCCGTCAATGG
AGAGAAGCTGGAAATGAAAAATGCGATTCAAATTTTTATTCTATCATCAATATCATTGGT
GCTGGCTTTCCTGGTCAAGTGCTTTGATTTTGCATATTATATTGAATTCAATCCTTTAAA
CAAAAAGGTTTTTGAGTCAGTTTCAACAATATTTGAAATATTATTTATTTCACACCTTAA
TGTTCATATGCTACCTTTGATTTTAATAAAATGTTTGAATTGAAAAAAA
>GCR150
ATGATTGTTTTCACACGTATGAGACAGTCCATGAACATTTTTATCGGATCAATTTCATTG
GCTGACATGATTATTTGCGGTTACATAATGCCGTGGACAACGTATTACAGATCCAAGTGT
TTAACGGACGTCAATTCGATAACTTGCACAATAAATGGATTTTTGTTTTTCGTTTGTGCA
GGAATAGCAAATTTCAATTTCATGTTTATCGCAATTAATAGACGATATTTTATTTTAAAT
AAAATGAGATATAATAAATTGTTTACAAATTGGAAAATAATCATTTATTCGTGCATTATA
TGGACGATCTGGTTTGGTTTTGGCTTGATCTTGAATTTTTTCAATTCATTTCATTATATT
CCAAATTCTTTCACTTGTTTTTATTGGGATGATTATTCTCCTATTTTAGCCAGTGTCATA
TTTACTGTGTTTGGAGTGGCCGTTCCCAGTTTGGTTGCCACATGTTGTTATGTGACAATT
TTTTATAACATGATTGTCATTAAAAGAAAGATTACCCAGTCAATTTCCATAAACAAAACT
GCAAATGAAAACATTCAACATAATTCCTGGATGAATAAAGAAATGCGTTCAATTCTCAGT
GCATTGGTTACATTTATAATTTTCAATTCATGCTGGACTCCATATTGCGTACACGTTTAT
ATTGATAAATATCAAGGTCCGATAAATCCAATAGTTCATAAAATTATCACCTGGATGGCT
ATGATCAATTCCAGCATGAGCCCGATCATTCATGGAGCACTCCATTCCAAGTTTAGAGTA
TCAATGCTAAAATTGTTGACATGGAAATGCAATACAATTCAGAAATTTAAAGTGTCTTCT
GAAAATAATGAAAAACAAATAAAGATACAAAAAAATTGTTAA
>GCR152
ATGAATTTTAAATTAATTTTATTTTGTAAAAAAATGAGCTTTGATTTTATAAATTGTTCA
AATATAAATGGCGTCGATATATTGAAAGGCCAAATTTCAACGTATGCAATTTATTTCCCG
TTGGCAGTTTGTGGAATTACGTTAAATGTTTTCCTATTGATAATGTATTTTAGGAAGTAC
AGTAAGTTTCTTGGAAAGAGAATGACTTTTGTAATTTGTATGATAAGTCTAGCGATAGCT
GACTTGAGTAATTCTTTTATTCTTATTCTTGATTTAATGACAACAGTGTTCACTGAATAT
ATGACATACCGCTTAACTCAAATGCTCATGTCATTTAGAAATTCAATGATTCTAATAGAA
TCTATGATATTTGTTATGCTGGCAATAGATAGGCTGTTGTCTATCGTAAAGCCTTTAGAT
AAAATATGGAAGCCATTTTTGGTAAAAGGGATTATGTTTTGTTTCACAACTTCATTTGTC
ACAATTGACATAGTCATGAGATACATTTATACAAATCCAGATATAAGTTGCTCTATTCGA
TATTTGGTCGTGGGTATCAATGGGAAATATTACATAATTTTATTAATCACTTTCATTATC
GTAAATTACTCGTGTTATTTGAGTTTACTTACTTATTTCATTAATCATTTGTGTAAAAGA
AAAGTGACTTCTACAGCGACGAAAAACATTTTAAAAATGACAGCAATAATTTTTATATCA
ACCGTTTTGTACAATTTGTCTCTGATACCCGCGATTTATGCCGTTTTAAAGCAGGTCCTG
GTTTCGCAAACCTTACTCAATATGATGTTTTTAAATATTGCAATGAATTCCACGATTTTC
ATTTTGAATAATTCATCTTTGAGGAGAAATTTAATTTGCAAATCCAATCAAATCGACAAC
ATTGATGATACGAAAAGTCGGTCGGATAAATGA
>GCR153
ATGTTAGATGGGATACAGACCTACAACAGCAATTACTATGAAGCGTATCGATTCATAATG
AACGCTTATGTTCCGTCAGTTTGTATTTTTAGTAGTATGGTCGGAATAATAATATGCATA
TTACTTTGGTGCATAATCTATCACGAGGTCCGAAATCCTCTCTCAATCATACAACCGTAT
TTGAGAGATGTTTTGGTGGCTTTTACTTTTACCAATACGATCGGTCAGATTGTCGCAATG
ATTTCGTCTATTGCATTTCTATGTTATTTCAAATGTATGTACGCTAAAACTTCGGATTAT
AACAATAACGGCGCCAGATTTCTAGGAATGATGTACGTGTGGATTAGGTTATCTAATTCT
TTTCTTATATGGTTGATGCTCTTTAAAAGTTTGACAAAAAATCCATTTTCTTATTGGAAT
CAACTGTTAATAAGCAGTGTATTCGGACCATTTTTCATATCAATCGCTGCCTTGTATATG
GATGTAACTGGATTTCATTATTCTCAGTTACCACTTGGATCTTGTTCTATAGTTATGGTT
CCGAAAAGTCCTACGTTTATAAACTGTATCATTTGGATATATTGTATTGAGTTCTTTGAT
CTCTGGCTATTCGTCTTCAATTGTTTGCGAATAATTAAACTTAAATTAGATAAAATGAAT
CGTACCTCGAATCCTGAAGTTTTCGAAATCATGGGTAATAGAAGAGACAAACTCATTCCA
GATGCGAAGCATTTACTGGCATACATATCTTGTGTAATGATGATTGCGAAATCTATGGAA
GTTATACGAATAATATCAGTTTCATGTATGTTTAGTGAAATGAATTCAGATGCGGCATAC
CGACTAGGACTTTTTAATGTACTCATGTTGCTTATTCAAGCAATGTTTGAAATTGCGCAA
CCGGTCTTAACTTATGCCTGTGTGAGGACCTTTCTCAACATGGAGACCAGCTTGTTTCGC
TGCCTCAAACCAATAAATGAAAATGTTGAGCCCAATTAA
>GCR154
ATGAATTACCAATATTCGTATGACGCAACTGCTGGGCGGAAAATATACAAATATGAAACA
GTTGGGAATTGGAAGGATAATGTACTCCTAATAAATAAAGCCATCCGGTGGCCTGAACAT
AAGATGCTTGGAAATATTCCCATAAAATCTATATGTAGTCGTCTTTGTAATTTGGATCAG
ATTCGGATTTTCAACCAAAAGAAACGCTGTTGTTGGAGCTGTAGGTCATGTTCCAAGACT
CAATACATCAATAAAAGTGCAGGTTTCGACGAAAAATGTGTTAAATGTCCTAAGGGATTT
CTTGCAACTTCTAAGAAAACTGAATGCAAGGAGATAGACCCGTCCTTTACTCATTGGGAA
GATGTAGGTTCCATAATGGCAATCATATTCTCATGTATAGGATTAATTATAACTATTGCT
ATAATGGCAATACTTGCTAAATTTCATAACACTCCAGTGGTCAAGTCCTCAACCAGAGAA
CTGATGTACGCTATTTTAGTCGGAATTGCACTCTCCTACCTGACAATATTTCCTTTACTT
CATAAACCAACAGTTCTCAGTTGTTACCTAACAAGAATTATGCCAGGCTTATCATTTTCT
CTAATATTTGGGTCCCTCGTAACCAAGACAAATCGAATATTTAGAATACTGGCGATTTCA
AAGAAAAAGATAATTTATCGTAAAGGTAGATTTCTAACAACAACGGCTCAAATAGTGATT
GTTTTCCTATTGAATGTCATAGAGATCGCCATAATATCCGCAATGATTTGGCAGCAGCCT
CCAAATCCAATCAAATTGTACATATCAAATGACAAAGTTTATTTAATATGCAATACCCCT
TCGAGTTCCTTGATGATTTCAATGGGGTTCGATGCGATTCTAATCGCTTTCTGCACTTGG
TATGCATTCAAAACCCGAAATTTGCCGGAAAATTTCAATGAAGCCAAATTTATAGGATTT
ACAATGTACACAACTTGCATAATCTGGATTGGATTAGTTGTCATTTATCTGAGTACTGAC
CTACAAGTGATTTCATTGTGCTTCGCCATTGACTTGACTGCTACCATTTGTATAATTCTC
CTATTTCTGCCAAAAGTGTATATAATCCTATTCAGGCCAGAAAAGAACGAGAGATCAGCT
TTTACCACGACAACCGAGATTCAATGCCACATTGGTTCAGGATCAAATAATCAGAATCTT
AAAAAAAATTCGAAAGTACTTCCAAAGATTCAACAAGCTACAGACTCACCTAACTATTCT
CACACAAACTTAAATAATTTAGACGAAGATTTCCTATCATTGAAATCCAGTTTCAACAAT
CTACCTCTCATAGAAGGATTAATAAAGCCAGCAGTGGGAAAAGAAAACAAAATTATTCAA
ACAGATTCATCGTTAATTGAAGAAGTTGTCCATAATTCATTATCGATTTGTAAAGAAGAA
AATTTTGTTTTGATTTCTCAGATGATTTCATGTTTTGATTCACTGAAATTTGATTGGAGT
AAGATCTTTATTCCTCATCGGCTGAATATAGAATTAACCAATGGTATGCATTCTGTGACG
GAAATCACCCCTGTAAAATTCATGGATGAAAATTGA
>GCR155
ATGAATAACACAAGTCCCTCCATCGTGTCGTTTAGAAATTGTTCTGCGATACCAGAACCG
TATACTGATTGGACGCAAAACTCATTCGTTCATGGAACCCTTGTAACACTATGGGTTATG
ATGGCAGTCATCATTTTTTTCGGCAATGTTCTTGTAATTTTGGTATTTTTCCTAAACCGA
CATCTGCAAACTGTCACTAACTATTACATAGTCAATATGGCATTTGCTGATACTGCTACA
GCTATTTTCGTCATGCCGCTGAAATTGACAGAATTAGGAGCGCCTTGTTATATTTCTTTT
GTTATCTTTCATGGCATCGTTTGTCAGATTACGCAATATATTTTCATGATTCTCGTTTTC
ACTAGTTTGATTACGGTTGTTGTTATTTCAATTGAAAGATACATTGCCATTATCCATCCA
TTTAATGCGAGATTCTGTCAGAGTAAAATCAAAACCAAAAGCATTATATTTGGTACATGG
CTTTTGCCAATTATTGTTTGCTTTCCATTTCTTCTCAGACAGTCCGTGTATGAAGTGGAA
TTCTACAGTGAATTTGGCACTATTAGCAGATTAATTTGCATTAACTCAATGTCTCCCAAT
TTCAGATCCGTTTATATTTTGTCGTTTATCCTTTTGTTTTATATTGTTCCTCTGATTGTT
ATATTATTTACGAGTTCTAGGATCATTTGGAAATTACTTAGTCCAATTGAAATGCTTCAA
AATGACAGCAGTAGATACACATTCAGTTCTCAGAGCCAAAATGTCTCATATCGACGAGAA
GAAAATAAAAGAAAGGTTGCCAAGATGATCATGGTGATTGCGAGTTTGTATTTTATTTCT
TGGACTCCTTTCTACGTGATACAGGTTGTGGCAATGTTCAGTAATTTCCTAAATCGTCGA
AATTACTTTTTTACTTTCATTCTGATCCACATGATGAGCTTCTTCAATTCAATGTGCAAT
CCGATTGTCTATTACTTCATGAGCGAGAAGTTGCGATTTGCCTTCAAATCGTTCATTATG
AATATTCTGAAAAAGCCGCTGCCAGCGATGAGAAAGAATGAAACGTCAAATCTATCAAAA
ATAGATCAACGTCTTTTGACTCCTCTTAATTCTGAGTGCACGGTGAAGAAAAACCATTTA
TACTTTTCTGAAAATAGTTTCCAGAAACTTGATCAAAATCACAGCTCTACGAGTGATTAT
TTATAG
>GCR156
ATGTTAAATATCACAAATTGCGGAAAAAATGCTTCATATTATCAGAAACCTGTCCAATGG
TATTTTTATCCCAGCTATTTTGCACTGTTTTTCTTGAGTTTACTGTTGAATTTTGTGTTC
ATCAATTCATTCATCAAGTACAGAAGGCGATTAACTTTCAAATTCAATATTTTCAATTAT
CTCACTTTCAATCTGATCATCATCGACTTTACTCAATCGATTGTTCTGTTAATTGATATT
TTATTGATTATGATTATGGAAAATCGATCCGAAAACATTCTATTAGAAGGATTTTTGTCT
CTGAGAAATTGTCTGATTTCCTGTCATGCAATAACCCTTCTGTTCATGGCAACCAATCGA
TATCGGGCCATCAAGCACCCTCAGATGGTAAATGATCCCAGATCAGTGTTAATAAAATTA
TACCGAATTATATATGTAACAATTTCCATTCCATTTCTAGTTCGATTTGCGTTGGTTTTC
TGTTTGAGAGATTGTCTATTGTTACAAGAAATAGATAATGCTCTGAAAATGTCTATTGGA
ATTGCAACAGCCCTCGTTGTCATGGTGATCATATGCATTTATTCGGTGTTGTTTGGTTTA
TTGTGTTGTCGAAACTTTCCGTCCACTTCAAAACCGACGGGAAATTTCAGTAAAATCCAC
CCGTATCCGAATGAAAGAAAATCTACAACTGTGGGGAAAGTTTTCAAAAGACATTTTGGA
AAGTCTGTAAAATTTGCTCAAGTTTTATTTTCTATTACGATTTTAATGATGATTTCTTAT
GCGCCGGTTTTTTTAACAAATGTCAATTTGATCAAATATCCCGGACAGGCGATTTATTAT
TTGTTTTATTTACCGGTTCTCGGAGATCCGTTGATTTTGATTCTGTCTAGGGAGGATATC
CGACAAGAAATGATCCGACCATTCAGCCTGACAACATCACAGAGTGTGACAAATATTTAT
TTTACGTAA
>GCR157
ATGTATTTCGATGGTTTTAACAACGACTCGATATTGGTAAATGTAGTCAAATCCGATTTC
ATATTCCGTGCCTATTTCAGTCCGATAATTGCTGTGATTGGAATTGTTGGAAACGTTTTT
GTCATCTCAATTTTCATAAAATACCGACGAAACCGATTTGCAATTTATTCTTCAGTGTTA
GCAATTGTCAACATTGTCATTCTCGTATTCAATACGTTTCTCGATGATTTTCTCGGTCGG
GGAATTTCCTACGCCACAGATTGGAAAATCGTCATCAAAATCGACGTTTATTCAACCGGA
ACCTGTCGGTTTATGAATTTCATTCCGAACGCAATGTATTGCGCGAATGCCTACATCATT
GTCGCCCTGTCTGTTGATAGGTATTTGCTATTGACGAAACCGTTGAAATACAACGCAGAC
AAAGGCGTTAGAGGGACTTGTTTGACATGTGTCATTATTGTTGGAATGGCTTTGGTTTTA
AACTTCCCGCTTCTACTTACGTATCAATTGGTGATAAATGATTTTGTCAACAATTCTGTC
GAGAATATATTAAATCCAGAATTCGAATGCAGCTTGGATAATTCAGCTTTGGCACATTTT
GAATTATATTCTAAATCCTTGTTTACTTTAGCAATTCCGACAGGTATTATAATCTTTCTC
AACGCATTTATTATATTCAAACTCCTGTTTCGATATTCCAGCCAGTCTTTCATCATTCAA
GGCGCAAACAGTTTGTCTGAGCAGTCCAGATTCGTCGGCCACTTGGCCGTTAGCTGTTTA
TTTTCAGTATTGTTTCTGCCTTTATCCATCGTGATCGTAATGAGACTGTTACATAATAGT
AAGGCTGATAATTTTGATTATTTATTTCTCAAAGCTCTTTCGAAATTCTTGTCCTCTGTA
AAAGACATCAGTTTCGGCGGGAACATTTTTCTCTACCTGTTGTTCATGCCGAATTTCAGA
AAGCGATGTAAACAGATGGTCACTTGCTATTACAACAGCCATCCTTCTCATTATCACTGC
AGCCAGGTATTTTTGAGCCCGGCTCGGTTATCACTGTTGATCCAGAATGATCTGAAATAC
TAA
>GCR158
ATGCTTTCAAATTCCACTACTGACGCAAATATCAAAGAAGGCGAAGCGATTATATTTTCC
ATTTTCATCATCATATTCCTGTTGTCTGTGTTTTTGAATTCGATTCTCCTGTATTTGGTG
ATGAAAAAGAACTACTTTAAGTTTGATCAGCAATCAATTCATTATTTATTCCAAATGCTC
ATCGTTTGTGATCTGTTGATTTCGATTTTGATTTTGCCAGACATTCTTGTAAAGAAAACT
GTAACCAACGGAAAATACCATCCGGCTGTCATTCTATTCCGAGCGATGCGAGATGCGTTA
ATTTCCATTCAAATATTTCTATTGGTCGCTATTGCAATCGACGGATTGGTATCGATTTTG
AATCCAATCAACTCCAGGCAATTCTGGAACCTTTCCAATATCAAGCGCATATTCATCACA
TATTTGAGCGTCATCGTCGTATTACTATTGGTCAAATCAATTTTGCTTCTTTCCAACCTC
GATTCAAACGTTAAACAGAATATTAATTATGCGATCAAATTTGGTTTGAGTCTGATAGGA
ATGATTTTTATTGTGATGATTATTATTATCTATTCATATTTGTTTTGTTTAATCTATCGC
CGGCAAATGGATCGCTGTGACAAATCAATGAAGAGAAAACAATGCCTAAAATCTCAAAGC
ACAGAAACGGAGGAGAATTTCAGTGAAGATGAAAGTGGGAGAAATAAAATCACTGTGAAA
CAATGGAACTTTGGGAAAAGGATAATTCATATGAAATTTGTCAAGGTATTATTTTGGGTG
AATCTTTTGATGATAGTTTCCTTTTTACCGGGTTGCCTCTACAACTCGGGGCTGCTGAAA
TTCAAAGCTTACAATTGGTTCATTTATTTATTCTACGTTCATTCTCTTGGAGACGCAATC
ATTTTCCTTTTCATAAGGCTGGATTTAAGAAAAGACCTGACAAAACTTTTGAGACTTGGG
TAA
>GCR159
ATGACTGCTGTCAGTGATGAATATCAGTGGCATACTAACTACAGTTTGGAAGTCGCTATT
CTTTACTCAATTGCAGCATTAGGCATTATTTTAAATTTCGTCCAAACGTTTTGTATTTTG
ATTGAAAAGGAAATCCGAAACCTCCTATCAGCTTTTCTAATTCACGGTGCTATTATCAAC
GCTGTATTAGCTTCATATTGTATAGTTTTTGCATTGAGTTTGCACGATAAGTCGTTCCAA
AATTTATGTAAATATTTAGGCAGTTCGTATATTGTAATAATGACGGCCAATATATTCAAT
CTGATTGCAATAATCGCCAGTGAGGTCTATAAGCTCAATTACTATGAAAACGATTTGAAT
GCAAATACTAATAAATATAATAATATATGCTGCGTCGTGTTCGGCTTATCGATCGTGTAC
GTTTCGAGCTTAATTCTCCATTTAGGCCCGACACTTATTGGTGGTAATTTCAACTTCGAC
AGTCAAACTGGGTTTTGTTTATTTATTTTCGGCCAGACGAAAAACTATGTGGTTTTTGTC
GTGTGGATTGTCATTGTGACATTGGTTCTAGCAGCATGCACGTACTATCTCATATCACTG
CATTCGAACTTGAATCGGTTGATTGACCAGCATTCGACAATCAGCTCACGGATATCGCTG
CAGAAAAATCAAAAAACCGCAGATGAATTGGTATTGACAAAAAGTCGAGCATGGACACTG
AGTTGCGTCACTGGGCTTCATGTTTTATGTTGGTATCCGTTGTTTGGTTTGCTGATTTCC
GATAAGAATTTCCAAATACCCATCGGTCTTTATCGGGCATTGACATGTCTGGCTTGGTCG
AATTCATTTCTTGAGCCATTGATTTACTTACTACTTGATCGGAAAGTCATTCGCTGCTGT
TTGAAGTTGGTGTCCAATTCACAACTGACCGAATTGACTGGCAACAATCGATCTTCCAGA
CTCCAGAGAATCGGTGACAGATTGAAGTCAGCACCGATTGAAAATGAAATCGAAATCGAA
TTACGACAAATTTCCAACTACGATTGTGCCCAGCCTTTCGAGCGCTCACAAAATCCCGAT
TATAGAACTTGGAAAAATAATAATTTTTTAGAATGTTGA
>GCR160
ATGACAATTGGGAAAAAAATATTTTATACTTTTTTTGGATTTATAGTTTTTGTTGGAATT
ATTTTAAATTTAATAATATTTATTTGTCTGAAGGTAAAATCCTTGCCATCTCAATATACA
ACAGTTGTTCTGCGAAATCAAGCTTTCATTGATTGTTTCGTTTGTTTCCTTACATTTTTG
TTTGTCGTTCTACCCGAACAGATAATAACAAAAAATTTATTTTTTGATTTATTTTTCTGT
CATATTTGGAATGGTCAGGCCATATATTGGTGGATGGTGTTAGCGGGAGTTTTCAATCTT
ATTTTCACAGCATTCGATCGTTATTGGGCCATAATCACACCTTTAAGTTATGGGAACAAT
TTGAAAAAGAAAGTGAAATTGTCATATTTGATCATTTATTTGGTAAGTGGAATTATTACT
ATTCCAGCGATGTTTCAAACATCACTGAAAAATCATACATGTGAATCAACATATGCTTTT
GAGGGGGATGCTGTTACAGCATTTTATAAGGGGTTTTCAATAGTTTGGTTCTTATCCATT
TATGGGATTCCAGCAACAATAATGATTTATTTGTACTCAAGAATTGTTTTCAATATCAGG
AGAAATGTCAACGCAAAGAGAAAATTTACATTTAAAACTATCACAAAGGCTGCTATAATA
ATAACTATTGTATTTCTAGTGACAATAGCATATGATGCTATTTACTATATGCTGGGATAT
TTCAAAGTCATTTCCTACGAATTCGGAACCCCCATTCAGCTTCTCGGGGTTTTTCTAACA
TCTTTCAACAGTTGCATTAATCCAGTTGTTTTGTTTATAATTGTCCGTAACATTCGGATT
CGATGTTACAAATTGTTGGGAATAATCTTCCGCAATAATTTCACTATTGTCGAATCAAGT
GGCTCATTTTGA
>GCR161
GTAGAAGTTGTTTATCAGCCAATACAAATAACGGAAATGAATAATTCTGAAATTTATTCT
AAGATTTATCCTCATATGATTGCCTGCTTCGTATTGAGCTACGTAGGATTCTTTGTTGGT
TCCTTTGGGAATCTTTGGTATTTTATAATCATTATCAAATCAGTGAGATTAAGATTGAAA
GTGACGTATAAAATTTTATTAACAATTATTGTGTCGGATTGGTTACTTAACACAATCATT
TTTAGCATGAAAATTTTCATGAATTATTCAATGATCATTAAAAACATCCCGTTGCAGAAT
CCGGTGTTTTGTTTATGGGTGGGCAGCATTTATGCCGTCATGTTTGCAAGTTCAAATTTA
GCCCAAATGTATTTGACATTTTACAGAAGTTTGGCAATATTTTTTCCATTGTATTATCGG
AAAATCTCATCATATCACTCAAAGAAAATTTTCGTTGGATGTCTCATGTCAAGTTATGGG
ATTACTATTTTGATTTCATATGGTGGAATTGGTTGGTTTGTTGAATACCTTAGCGACGAC
TATTGGGGAGAGTGCAACGATCAAGGAACTAATTTAGTTTACAGAATAATTAGACGACTG
TTTTTTATATATGTTCCCATATTTGGCTCGCTAGCAATCTACTTTGTAATTGCTATGAAA
ATTTTTTTATATCAATATAAAAACAAAAACAAAAATTTCCGAACAGTTACTCAATCTCAT
CTGCACTCTACAATATCATTGTTTGTCCGAATGCTGTTTTGTTCGGTCACAGTTGCTCCG
TTTTGGTTTGACACAAGTACATCTAGAGTTGAAAGTCCTGTTGAAGTTACATTATGGGTG
AAATTTCTTTTTCAGTTCAGTTATTCAGTCAATCCAGTGAGATTTTATTTTTCTTTTTAG
ATTAAAGACTTCCATTTTTACTGGATAATAAAACAATTTATATTATGGTATAGAGAATCC
CAACTATTCTTAAAATACATTTAAACAGGAAAATACAAATTCTATTTCATTATTTCTAAA
TCAATGCGAGAAAAATAAAAATAAAAAAATAATATTTAGGAATTTTTTAAAATGAGAAAA
AAATATTTCTATTGTGTTTATAAGTGTGACCACGCGATATGCATAATAAAGATGTTAATT
AACCGGAATAAAAACACCGAATTATTGCGC
>GCR162
ATGACATCTATTTCAGAAGTACAATCTTCGACTCTCTCTACCGATTCCATTTACCTTGAC
TTTCCTCGTTGCGGCGATGTTGGCGCCGAAGTTGCCTATTTGGTGTTGGTTCTTGTTTTA
TCAATTTCTGGAAATATATTTATGATCGCCATCAGTTTGAAGGACGCAAATCTCAAAGGG
GGAATGTTGCCATTATTGTGTTTATCAGTCGGAGAAGTTGTTTATGTTCTCATAACTACA
GTCACAGCATTTGCGGTACTTGGAGACATGAATGTGGTTTACAATATTAGAAGACTAAAT
ATGTGTCATGTACTAGGGACAGTCAACTTAATCTTAGTCCAGTTCGACCTTACAACTCAT
GGATTGTTGGGAGTTATCCGGTATTTGGCCATTTGTCAGCCTTTGAAATATCGCAAGTAC
ATAAATTTGAAAAACAGTATCATTATAACACTATTCAACGGACTATATGCAATCATTATG
GGCTACATTCCGTCAATAATCGTTTTTGACAACGAATTCATCCTTTCTTACACATTAGAT
CCATCTGCTCTGAATTGTATGATGAAACTTGGTAAAATGGCGTCTAGTTATATTTGTATA
TTTTATTTTGGTCCTCCAATGGTGCTAGCAGGGTTCAGTTATATTTTGTGTTTTTACAAG
CTAAGAAATCCAGGTTCTTCAACTGTCATTGTGACAAAGAACCAGAGGCGACTCGCAATT
ACTTTAGCATCTTCTTTCGCTGTTGTTTTCGTTCAATCATGTTTTTATCCTTTGAGTATC
ATCTTATTTGAAGGCAAAGAACATTTGTGTCACTTAACACGAAGACATTTTACTTGGTTA
ATTCTTCACAATTCCTTGGTGAATCCGGTAGCGTTTCTATCAATGTATGCGTACAAGCGA
AAGTATTTCCGATCCGGAGTCGTCTCGTCCACATTCAATGAAACTAGAACGACTCAAAAA
CCTACAACATGA
>GCR164
ATGAACAATACAACAAAATGTATGGAGGACACCTTGAAACGTCCAAATGTTGCACCATAT
CATTTTTATTTATATTTTCCATTAGCAATCTTTGGTATCATATTCAATGTATTGTTAATA
ATTTGTTACAAGCGATATCAGGATCAGATCATAGGGAGAAGATCAACATATCAATTATTA
ATGAAAATTATAGCTTTTTCCGATAATTTTACATCATTTTGTCTACTGGCAGAAAATGTT
CTTTTGTTATTCTATGATTCTATCAGTCCGGCAGCATTAGAGATTAATTCCATTTTTAAA
AATAGTATTTTTACTACAGAATTGCTGATATTTGATTTGCTGGCCATTGACCGGCTGCTC
GTCATTATTAGACCCTTCTTAACATGGTGGAATAATATATTTATTGTAAAATTTTTTCTT
TTATATTTATTCTTTCAAGTGAGCTTAGAAATCATTTGTCGAACCTTTGTCGTTATAAAT
CTACAATGTATGACAACTGTCATTCCGAGATATATTTATTATTATTATTATGCAGTGATT
GTTGCCGGATTTTCAAGCATAAATGTTATAATTTACGGAACGATAGCTTTGATATTTTAC
CGGAAAACCCGACGCAACCGGTTGATAAGCAATGATCAGCAAATTCTGCACATTAGAAAG
CTTACGTCAATCTCGTTTCAATCTTCTTTCGTCTACGTTGTAACTCTGATCCCGTTGGAA
ATCTTCCGGATCAATCCAGATCTGATGAATGACCGTACGATCACAAACATCTCATATTTG
AATTGTGTTTCAAATTTTGGAATTTTACTTTTTCACAATCGATTTTTGAAAAGAAAATTT
TTGATTTGTAATAAACTATTAATTTCCCCTGTCAATCACATATCAATAACTAATTCAGAA
AATTATTAA
>GCR165
ATAATCATGAACTCCTCGAGCAACAGTACGGACGATTCGAATGCCTACTTGGCCTACGCC
ATGGCCGTTGAGATTCCTTTTATCGTTTTTGGAAACTTGTTGGTTTTGATTGCAGTTTTC
GGATTTAAACATATGAGAACGAATACAAATATTTTAGTGGCAACTTTGGCTTTGAATGAC
TTCTTAATTGGTGCAGTTTCTGTGCCGCTTATGATTTATATTTACTTATTAATTATACCC
CTAACAAGTACTAATCCTGTGTTTTACAACTGGCTTTGGGTAATCCCGAACATATTTTCG
ATTTTAGCGATATTTTTCGTGCTACTAATCACGGTTGAAAGATTTGTTGCTATTGCTTAT
CCAATGAAGCTGAAAATTATTTTCAGTCGCACTAAATTAATTATTTATATAATCATAATA
GTTATTGTTATTTCTTTCTGGTGTATGTTGTTGGGGATCGGATTTATTTGGGGGATAAAT
TTAGTGAGTAATGTCCCATATAACTATGTAACAATTTTCGGGTTTTACATTGTGCCGTTG
GTCATTATTATTGGTTTGTATGGTTCGACGCTGCAAAAATTGAGGAATTATCAACAGGAA
ATCCTCACTCATAGCAGTTCGAATAAACAATCAAATCTGTCTGTGGAAAAACTAAATAAA
GCCGAACTGAAATTAACAATTTCATTGAGTATTGTAATTGTTTTCCTAATTCTGGCGTAC
GTTCCGAATGCGATTTGGTGGGCCATGAGTTACTATGTCAACTCATTCGGAATGAATATA
TTTTCATTGGTATCCAATATTTTACAGGTTTCTAATTCTTTGGTCAATTTCTTCATTTAT
GCTATCAAACTTCCACAATTTAAGAAGTGTTTTGTTCAAATTCTCAGGTGCAGACAAACT
CCGCCTAAGTCGATTTATTCAACAACAACAACGGCAGTTACACTTGCATAG
>GCR166
ATGATTCTGAAGAACTCGAGTTTCTGTTTTAATGAAGACTACTTTCTGTCATTCTCCTTC
ATTAGTTTGTGCGTCTGTTTAGTGTTTATCAATTTGATAGTCATAGTTGGCAATATTCTT
GTCATAATTTTAGTGAAAAGTTTCTGGCGGTTGCGCAATTCCATTGCAAATATCTTTATT
ATCAATTTAGCCGCGAGTGATTTGTTTTTGGGAGTTTTTGTGTTACCTTTATCTTTGATC
AATGAACTATTAAAGAAGCACTGGATCTTTGGCAATGAACTCTGTGGATCATGGTTGGCT
ATAGATGTGTGCTTGTCAACGGCAAGTATTCTTAATCTTGTAATTGTCGGTTTAGACCGA
TTCATTGCTATATGTCATTCGATTCGATATACTAGCTTAATGAGCCATGGGAGGGCTCGG
ATTTTGGTGTCACTGGTATGGATATCGGCGTTTATCATATGCGCACCAACAATTTTCACC
GTGATTTCCTCTGATTCTGTTAATGTTATCACAAATCAGTCAAATTTTGTTCACATTCTC
TATTATAATTACAAATATTGTTATCAGATAATTAATTATTCTTGCTCCATAGAAAACTCC
AACCAAATCTATAAAATATATTCCGCCCTAGGATCGTTTTTTATACCACTCATCATACTA
ATATATTTCTATTCAAGGATATTCGCAACCGTCAAGGAAAATGCCAAAAAGTTTAGAACG
GGGGCTCTTAGCACAGATAAAAAAGGCCAACCCGCAATGAGAATTCATCTTGGTTCTGGA
AACAGGAAAAATTCAAAAATATTTGAAAAACTTCCATTAAGCAATTCACACGACAAATGG
CGTTATGCATTTTTACAGGACAGGCCGGTCGAGACCAATGTCATGCCAGTCTCTGCGCTG
GGATCTAATTTGGCGTTGTCTATAGAAACTATAGGTATGAGAAGCACGAGAATAATGTCA
GCGATTACAGAAATAATCGAAGTTCCTACTCAAGAAGACCTTCCAACGTTAGATCAAAAG
TTAACGGATAAAAAAATCCTCATTTCTAAACAAAAACGAGCTCAAAACAAACACAATAAA
TACGCCAGAGAGACCAAAGCTGCTCGATTGCTGGCAATTGTTTGCGGCGCCTTCATTGTG
TGTTGGGCACCGTTTTTTACTTTGTACATTCTGGGTGCATTTGTCAACCTACACGAGGAG
GGTTTGCTGTTTGACATTTTCTTTTGGTTGGGATACACAAACAGTGCTCTGAACCCGATC
ATTTATTTCATAGTTTCGAGAGATTTCAGAACGGCTTTTAGAAAAATCTTTCTGAGACGA
GTTTGA
>GCR167
CGAATAAATACGAAAATATTTCTTCTTTAACCCCTGGATGCAAATTATTGAGATTTGAGT
ATATCGGTTACTTTTACATCCAAACTATGATTTGTTTTGTTGGATTTTGGATGAATTTAT
TGTGTTTAGTTGTTTTTCAAAAACGCCAATTTCAACGGATGGTTTATTATTTAATGACCG
CTCTGGCGTTTTTTGATTTATTAACCTTGCTCATTGCAATGCCGGAAGGTTTGATCAGGT
GCTCTGATTTCTTTCATCATTGCCAGGCAGTAGGATTTCGAAACCTGAGATTCTGGATTT
ATAAATTTACAATATACATCGGATTTCCGGCGAATAACATAACAGAAATGATGTCCATGC
TAATAGTTTTGATGTTGACATGGGAAAGATATCATTTCATGAACGGTTCGTTGAAATATA
ACTTGCAGCCGGCCATTTACATCTATCCAATACTTGCAGTATTGTTTGCCATGTGTATTT
TTATGAATTTACCGTTTTTCTTCGTCCAACATTCTGTTGAAATAAATGATCATTTCTCAA
ACATGACTGAATATTCTAATTTCACTAAATTTCGACCAAAATTCAAGATGAAAACAGTTT
TTACGAACTTTGGAAAAAGTAATTTTTATAGAAACTTTCTTTGGTGTCGAACAGTCGTCA
TCCCAATAGTGATTCTTCTTTTGATGACATTTTTGTCAAGTTTGCTAATAAGAGTTACTC
ACCTATCATTTAAAAGTCACGCAAGGCTGATTGAATTTCGAGCTGTCGAGAGTAGGTCCT
TATTCAACAAACGACAGATAACGGCGAAGTTGACTTGTCGACGTCAAGAAATTGAAATGC
AGTTGACTACTTTACTGATACTTCTTATTCTCATATTTATAATCGGTCAGTTTCCCCAAG
CATTTTCATTCAAACAACTTTACACAAAAATAACCGCCCGTTTTCACTTGTCAGTTAAGA
TTGAATGTCATTACGATTATAAAGTTTACAAAATGGTGACTTACCTTTTGAGTTTATGTA
CTCATGGATTTCAATTTTTTATTTACTTTACATTCGATCGGTCCTTTAGAAAATCTTTTC
TAAAATTATTTAGATGTAACAAGTTTAATAACAGTGATTGCAATGTAGGAACCGTTGAAA
GTCAAGAGACATTTCATCCGTCAACTATTCGAATGCAAACCAGGTCCCACTCTCAAAATG
AAGTTTTAGTCCCATTTTGTCTGACAGAATTTGGTGACGAAGTCCACTCTTTCTAAA
>GCR168
ATGACACTGATTCAAACTTTGACTTTTATTTTAATTATCTTTGTGATTTTCACTTTCTTC
AGATCTAAGAGCATGTGGACCCCATCAAATGTGTTTATATTCGATCTTGCTCTTTCTGAT
CTCCTCATCTGTATTCTTGGATTTCCATTTTTAACAATCAGCGGTTTCTGTAAGGAATGG
ATATTCTCAGAAGCAGGTTGCTCGGCTTATGCGTTTTCCATGTCGGTCACAGGAATGCAT
TCGATATTCATTCTCACGATTCTAGCTGTTGAGCGTCTGAAAGTAATTAGCCGACCATTG
AAGATGGTAAAAATTGTATCTAAGAAAAGGTCATTTCTTCTTGTTCTGATATCGTGGACT
TTTGCTATTTTTGTGTCCATCCCTCCGCTCCTTGGTTGGAATCGTTATGTTTTAGAAGGT
TTACATATCTCGTGTAGCTATGACATGTTTGATGGATCCTGGAGAAGTAAAAGCTATATC
GTATTCCTAATTGGAATATTCCTTGTCGTTCTTTTAATTATTATCTTTTGTTATCTTGCT
TTATTCTTAAAAGTTCAAAGACAAGCTACCTCAATGCGTGTTATGATCAAAGACTCGAGA
GATTTATTAGCAGAACGAGAAAGACAAAGAGAGAATAAATTGATATGGATGGGATGTAAC
ATTACATTAGCATTTGTATTGTCTTGGGGTCCTTATGCTCTCGTTACCATTCTGTCAATT
TTCAAAGTACTTAATGAAAAGAACTCATTGATAATTGTCACCTTTCCTTCATTTTTTGCA
AAATCTTTTACAATTTACAATCCAATAATTTACATTTTTAGTTATCCCAAATTTAAGAAA
GAGCTCTCAAAACTGTTACTACTCACAAATAAAAGAAAATTAGCTGAGAGGTTTTTACAG
AAAACTATTTTCAGTGCTACCCGAGGCAGCATTCCAAATAGTGCATTCAATATTAATTCT
GAAGGAGTGAACATCATTGGTGAAGCTGGGCATGTTGACGATGAATCGGGGGGCAATCAG
TCGGAAATCTGGGAGGTCAGAATCAAAAATGATAACAGAGCAATTTCAAGTTTCATTGAA
ATGATAACGAAACTTTGA
>GCR169
ATGTATAGTTTATTAATATTGATAATTTTATTCTCATCAATGAAATCAATTCATAACGGT
TCACAATCTGATCGAATATGTCATTCAGATCCCCAATGTTCTCTATATGGTGACTGCTGT
TATGGTCACCAGGATCACGGTAAGCCAGGATTGCTTAAAGATGTTTTGTCATGCAAACCA
TACAACAAATTATTTCCATCGGCCATGTGGTTAATTAATAAATGCAAAAATCCCAATCAT
CTTCTCTCGGATTTTTGCACGAAGAAAATATTCTATCCCAAGGCTCCCTTGAAATCCTGG
ATTCCGGTGATTTCAAACAGAAAGATAATCTATGACAATCTATTCTGTGCCAAATGCAAT
GAGGAAATTGATTTTACATATCTGCCAGTGAAAGTCAATTGTGGACCTTTAGAAATCTAT
GATTATGCCAGTGCAAATCAAGCTGTTATTGACAATCCGAACCACTGCGAAATCTTTCCG
TATTTTAATAGAACTTTACAGAGAAGTTGTGAAGGCGAAATAATTACAAATTGTACAAAC
ACAAAACTCATACAAAATGAATTTGTTATAGACAAATGTGAAAATGGGGAAAATGATTAT
TTCGTTTTTAGGTTGCAGAAATATAAAAATGTTTTTTGTTGTAAATGTTGGAATAAAAAT
TGCTTCGGTAGAAGGAAATTTCAGAATATTCGAAATTCACCTTTTAGCTATTTACTCAAT
TTCAACGATTGGGAAAAACAAGAAAATAAAGAAACTGTTAAAGAAAAGAATTTCACTCAA
GAAAATAATTCCTCAAATAACACAAATTCCACATTGGATTATTCTACAGGCATGGGAGAA
ACGGTTATTTACCACATCTCTTTTGCATTCACTTGTCTATCCTTAGTTTCTTTATTCTTT
TTGATTATATTGTACTTAACTCACCAAGTCTTCAAAAACCTCGGAGGCTACTTAACTATA
TGTTTGAGTATTTGTCTTTGGTTGATCAATTTCATGAGTTTATTGGTAACCAACACTCAA
ATTGTCAAATCAGCTTCATGTAAGTATTTGGCAATATTCCATCATTTTGTTGCTTTGAGT
ACTTTCGTTTGGATGGCTGTTTACGCCTTGGATCTGTTACAAACATTCGGAACCAAGTCA
GCAAGCATTAACAAGAATAGAGGCTGGAAAACTTTTTGTATTTATTTTATATGTGTATTT
GCGGTTTCTGGTTGCGTTGTGGGTATTTCTGTAATTATTGAATATTTCGATAAAACTAAT
TCAACGCTTAGACCTCAATACGGAGGGCCTCATTGTTGGTTTACTAGTAAATTTGGAGGG
TTGATTTGGTATTTCATTCCAATTTGTTTGTTATTATTGTGGAATATAATCACATGTGGT
TTTGTGTTTTATCAACTATTCAAAACTGCTAAAGAATGCAGGATTATAAACAATAATGAC
TTGAATTCAACTTTGTGGCTCTGTATGAGACTCACTGCTGTATTTGGTGTTGGTTACGTT
TTGCAAATTATCGCAATATTTACTCAACTCAATATTTTAATAAGTTTAGGTTCGATGGTA
AATTGCCTTCAAGGATTTATGTTGACTCTCTGCTTTGTTTGTACTAAACGGGCACGTTCT
CTATTACGGAACAGGCTGTTAACAATAACAGAAAGCATTTCAAAATCATCTACTGCAAAT
AGACCAACGCAGAAGTCAGATAAGAGTCACTCAAATGATCAGCAGAATGCATTAGAACTT
CTGTTAAAGAAATAA
>GCR170
CTAGCACATGGCGTTTCAATATGAAAATTCTTATAATAAACGGATTAATTTAATTCGCTG
CCATTAAAAAATTATTCAACCAATCTTATTTGTACAATAAATGCAATTTTGGTTCATTAA
ACGAAAATTAATTTTCAATATGAGTAACTGCTCCATTTTAATAATAGGGATTAAGAAGGA
AATATTAGAAGGTGCATTGGGACCAAAATTAATGCCTCTAATGTACAGAATTTTGCAAGG
ATTGATATACACTTGTGTTCTTACTTTTGGATTTTGTGGCAATATTTGTACTTGCACAGT
CATAATAAGTAACAAATATTTGCATACTACGACCAATATATACTTATTCAATCTTGCAGT
TAGTGACATTTTACTATTATTAACAGGATTACCATCGGAAATACTCTATTCAGTTGGCAA
CGGATATCCATGGATTCTCGGAAATTTCTATTGCCACCTTCGAGCGATGCTCCTGGAAAT
GTCTTCTATTGTCAGCGTTCTCACCATTACAGCATTCACTATTGAAAGATATATCGCAAT
CTGTCATCCGTTAAAACAACAAATAATTTCAACAATGCAAAGATCGTTTTTCGTCGTGAT
ATTCATATGGCTGATTTCATCTCTGTTTTCGTTGCCTTATGGAGTTCTGTGCAAATTGGA
TTATATGTTGACTTTCCCAAATATGACTGCAAATAATTCCGAGTGTTTTGACGCACTAAA
TAGTGAAGTTTACAAACCAATTGAAGATTCAAATTTGTGTGTTGGACCAAGAAACAGTTC
TTTTTTCAATTACATTATCAGAACATCTACATTTCTTTTCTTTTTAATACCCCTTGCTGT
TTTATTGGTCCTTTACTTTCATATAGCTCTTACTTTATGGAGACGGAAAATTACCAGATC
TCATCTTTCTAATCATTCAAGAGGGAGAAATGGAGTTATCAGAATGCTTATATTTGTGGT
GATAGCATTCTTCATTTCTTGGGCGCCATTTCATACTCAAAGGATTTTAGCAACCTTCAG
ACATTCAGTTGATATACTAGATTTTATCATATATTATCTCTCAGGTTCATTGTTTTACAT
GAGCTCAGTTCTCAATCCGATAGTTTATAACATCATATCATCAAAATTTCGGAAAGCTTT
CAAAATGACATTTTGCCTCAACTGTAATAAATCAGATCAAACAAATTCCAATTCAAGAAA
AACTAAAAAAATCCCTAATAAACATCAGTCAGTAAGCTTTGGAGTATTGAGCAACTCCAA
ACTAACCGGTTACCATCTTGTGTCATCCGATCAAACAAACCCCATTCGAAAATCCTTTCA
ATCCAACTCAGAAATGAACGAAAGTCTGTAAATAAAATTTGACATGAAAAAAAATCAAAT
AAAACATTTTTTCACTGTACG
>GCR171
ATTTAATTAAAAAAATTAACGTGACTTTAAATTTAAACCAATTTTATTGGCTGTTTTTTT
TGTAATTTTAATATAAAAAATTCAGACGCTTTCTCGAAAAACTTCAGTTGACACATTATT
TAATTAAAACACTTAAAACAAATGTACTTTGAAAAAAAAAATGCTTGGCTTTATATTGAC
AGTCCTTGGGATTTATTGGTTCCTTGTGAAGATTTAAACACAACAATCGAAGATGAAAGA
ACTTCAGCTCTTTGTATTTCCAGCCATATATTGGGTGTATTTTCAGGTTATATTTTCCCA
TTCGTTGGAGTTTTCGGGATAATATTTAACTTTATGATTTTTTATGTTTTCATGATAAGA
TATCCACCGAAATTGAGAACGAGACAACTCATTTATTTATCCGCACTTGCAATTGCCGAC
AATTTTAGTATTATTACATTCGGCTGGCTATGGATATTTCCAGCAAAAGGTTTACCATAC
ATTTCTAAAGGTTTGATCTATTACTTTACATTCAATGAAAACAATCCAACATGTAAAGCT
CACAGATATATTTATTCGTTTGCGTCGACATTGGCAGTGAATCTGTTTCTATTAACAAGC
ATTGATAGATGTTTATCAATTTACAAACCATTGAAATACAGTAAAAAGGGTAAAACGTTT
GCCTGGACATTGGTGGCCATAACGACAGTCATTAGTGGGATATTGATGACCCCATTTGCC
ATAATAATCAGTCTTAACGTAAACAAACAAAATTTGATCATTTGCTGGATTGATGATGCG
AGATTTGCAGTGTCTGGCCAATTGTACCATGTGCTGTTTTCCAATTGCGGGTTCATTCAG
ACCATCGCTATTATTACAGTTAATCTCGCTTTGCTTTACAAGTTAAAAAACGGTCAAGAA
TTACGGAAAGAATTACGAAATCAAACTGGAAGTGCAAGCAAAGAAATATCAGCTTGTATT
TTGTTAGTTGTGCTGTCAAGCATTTTTGTCATTGGATCTTTACCACAAAGTGTGGCGTAT
ATGTTCGCCATGTATTACCAGTCGGTTCCGGATTCCGGAGATTTGGTTAGACTGAGCTAC
AATTTCAGTGATATCGGTTGGCATCTATTTTTCATCCAAGAAGCAACGAATTGGTTTGTT
TATATGGCACGCATGAAAAATTTCAAAGAAGAAACCGTGAACATGGTTTTGTGCCGGCAA
ACGATCAGCCATTCGAATTTTACAAATCAAACTCAAAGAAATAAAATGATCGACTATGAC
TCCACAATGCACTCAAGATCACTTTATGACAATCAAAATAATCAGTCAATAAAAGAATAG
ATTTACGCACCGAAATTTCAAAATTTTTCACTTATTAAATTTTACTATTTTTCAAAAATA
AATTATTTCACCTGAATTCACCTTACAATAATTTGCTGCCCAC
>GCR172
AATTTATATTTACATTTTTACTTTTTTAATAGTAGCAAGCTGTCCTCTCGAATCGGCCAA
ATGCCATGAGAAGCCGGGAAGATGTTTCTGTGACAGACAATGCCATATTTATGGAGATTG
CTGTGTAGAGGTCTTCGACCATGAAGCGAAAACATATAGAGACTATCTGTCATGCCATTC
AAATTCTGTGACATTCTTCCTTGTTGACAAATGCCCAGTGGCATCAGAGTCGAAATTAAA
AGGCGTGACAGAACTCTGTCACAGTGATGCCAATTATCATCATTTTTCTATCCCAGTGAC
GAATAATAAAATTATTTTCAAAAATATTTTCTGTGCTCAATGTCACTCGGAACCTGTTGA
AAGTCTTATGCAATTGAATGTTACAGTTGGGTGCACAAATATTGACGGGTCTACTAATTT
TCAACAATGCTTCCTTGTCCCAACAATACCGAAACATCTACGAAGAGCCTGCTTTACGGA
TATTGTCACAGATTGTTACAAATTTACTGAAGAGTCGGCCCTGAAACGGGATTGCCTCCA
AGGAGCTACATACTATATATCAAATGGAAAGACGCTATATAAAAATGAGGCTTGTTGCTT
GTGTCACAATGACGTATCATCTTGTATTGAAATGAAAAACTCTAATTTGACCCTGGCTCC
AAAAACAAGTTTAAGCTATGTTTGGAAACATCCCAATATATTGAAGGTTAAAGAATCGCC
GAAAGTCTTTAAACATAACTCAACAGTGGTTCTCTCCAATAACCGTACAATAAAGATGCT
TCTAGATTCAAATGATCTAGTTGAACGAGACATTTCAAAGTCTGAAAGACTAATACGGGA
TGTAAGTACAATTCTTTCGACAGTATTTTTATTCTTCTGCATTGTTATCTACGTGAGCCA
TGATTTTCTTTTCGACTTCATCGGAAAGCTTATTGTATTACAATGCTTATGCTTGACGTT
TGAGGCCATGTGTTACTTAATTATTCGAATTTTGAAAGTCCCATCAATGGAATGCTTAAT
CGCATCAATATTTCTACACTTCTTTTACCTCTCAGTATCTGTAACCGGAACAATTTTGAT
GTGCGCTATCGGGGCTCAGTGTAGAAAATTGAGAATGAATCAAAATTCACAGTGCTTACC
CCCGGTGAAGTTCCGATATCTCGTTGCAATTGCGTTCATAATTCCTTTGGTTATTATTAT
CAGTAGTGTGACATTAGACCGCAGCAGTATCAGCAGCCGATTCACTCCGGGATATGGTCA
CAACAGCTGTTGGATGGACCACTTCATTGGAGCATTTCTCTGGCTTATTCTTCCTATGTT
CTTCTTTGAAATAATCAACATCTTCCTGTTTGTATATGTAATTCTCTTCGTCAAGACCTT
AAAGCGAAATCCAGAAAACTTTCGTGATGAAATTAAATCAAAGGTTGAGAGCTATTTTTC
ACTGAGTCTGACATTCATTTCAGTGGTATTCATTAAGATTTTGGCGTCATTCTTTAAACT
TGCTTTTGAAAGAACTTTTTTCGGTTCGATTTTGAGGGTCTTCATTCGACTAGAGGGTGT
CTGGATGGCAATAGTGTTCTTGATGTGGCGCAATGTACGTTTGGCAATCATGATGTCAAA
GCAAGGGGATTTGAAGCAAAGAACCTTATCAAATAATGACAGCATCAATAAAAACATGAC
AGAGAGTTACAAATTGGAATCAGGTAATGCAAAGCTTTTAGCAAATATAAGATAAAATGG
AATAAAATTGAAATCGGAGAAACTTTTTAGTATTTGTTTATTTAACAATATTATTGTAAT
TATAAATTTACAATAAAATACTATTTGCTCG
>GCR173
TTCCAAACAAATATGCATACGAATCACTCAGATATTATGGAATGGAATTCTTACAGATTC
CAAAACGAAATTGTTACTTTTTTCATCATGGGAATTGCTGGAACTGTAACCGCTTCGCTT
GGAGTTATCGGGAACTTGATATCTCTCTCAATTTTATTCCGGCGCCGGAAGAACTGGATC
ACAACTGATATTTACTTAATCGGACTGACTATGTCTGATTTACTTCTCTTGATATTCTTT
ATTCTTATTGCTTTAAAAGACACTAGAAAACCGAATTTGAAAGTCGCTCAATGGTTAATG
TGGCAAGATGTTGCGATGGTTCCGAAAGTTTTCCCGGTTTGCCATGCGTTACTCTTGTTT
TTTCAAGTTTCTAGTATTTGGCTGACTACATTCTTATCAGTTGAGCGTTTCTTCATCATA
TGTTATCCTTTCAAAGCCGAAAGAATATGTAGCCTGAAAATAGCTTCAATTAATACGACT
TTAGTTGTTGCCGCGAGTCTTGTATATAATATTCCGAGATTTTTCGAATATATTTTATGG
TCAGCCGACTGGTCGCAACCTGTTCTTTCAGATTATTTGAATACCACTTCAATATATAAC
TTTACAAATACTCAATTCCTAAAAATGCAATATACTTGGTACGATATCAGCGAATTTGGT
AAAAGTCCGTCATTTAGAATTTGGTATACTCTTTATTCTTGGATTGTTCTTGTGTTTCTA
GGACCAATTATTACAATAGTAATTACAAATAGCCTGTTATTAATAGAAATCAAAAGGGTT
AATAGGAGAGCAAAGCGCAATAATTTCAATGTAGTTGATGTCAATCAGGATACAAATAAA
ATGTTGATCGGAGTGATTTTCTTCTTCCTTCTTACCCAGATCCCTGCCTCAATCAGTCAC
GTTATATGGGCATATATGGCGGGAGATAAATTTCAACAGTGGTACTTTATTATAAATGAA
ATCGGAAACTATTTAGTAATTCTGAATTCCGCAATAAATATTGTGTCGTACTTAATTTTT
AGTAAAAGATTTAGAAAAGAATTTATCAAAATCATCAAAGAAATTATGGGACCCAGAAGG
TTTGTTGAAGAACAACGAGGCACTTCAAGAGATGTTGAATTTAGTAACCGATACCGAAAC
AGTTCACCTTGGCGCAGAAACCTAAGATTAAATGACGGTGAAGTTAAAGCGATAGTTGAA
AAAAACGAAATTTAA
>GCR174
ATGAATTTCTCTATTGCAACTACTACCCAAATAAAATTGGAAATATTTGCAATCAGTTGG
CAAGCTGGATTATTATTCATATTTCCACTTTTAACATTATTCGGTAACCTTTTGGTGGTT
ATAAGTGTGGCCATGGAAAAATGTCTTCATAATGCGACTAACTATTTTATAGTGAGTTTA
GCTATTGCTGATATATGCCTAGCGGTTCTTGTCATGCCACTTGCATCTTTTGTTGAGATG
TATAACGGAGTGTGGATTTATAGTCAATTATTTTGTGATGTTTTCTTGATGTTCGATGTC
TTCTTTTGTACTGCATCTATTATGAATTTGACAGCTATTAGCTTAGACAGGTACGTAGCA
GTTTCTCATCCTCTTCAATATGCCAAACACAACAACTCTTTGAGAGTCCATTTAACAATG
GTGATTGTTTGGATTTTATCATTTTGCATTTCACTACCAATTGCGTGCGGACTAAACCAT
TCAGATCGGTCACAGTTTCCTATTTCCTGTGAATTTTTAAACGCCGATTTTATAATATAT
TCAAGCCTGGGATCATTTTTTCTGCCAACCATTTTAATGATTTGGCTGTATTATCGGATA
TTCAAGGTAATCAGAAGGCAGACTTTGACTCTTCGAATTCCGGAGCCTAAATCAACTGTT
TTAGAAAATAATCATAAGCATCCGCCAATTCCAAAGAAACAAAAAAAACCACAATGCAAA
TCCCAAAATATCAAATCAAATAATCAAAATTTACATAATGAAGTTGTTCCAATAAAGGTT
GAACCGACATTGAAATGTCCCATTAGTCAAAATGGTATATTAACAGTCAACCATAAAGTC
TCATCAAGACCTCGTTCATTTCAATTGGAAAATTTTGTCAATGAAAACTATTGGACGTCA
GAAAATTCTACTTTGATAAATCAGTATGCCAAACTAAACCACGCCAGTTGTCCAAAAGAC
TATTCCGAAAAGTTTTCAGTTGTCAAAAAATATAAAATTCCAAGAAGTGCCACTGAAAGT
TTTTACTGCTCCAAAGAATTTCTAAAAAAAATAATCTCAATAAAAAACGAATGCTTTGAA
AGATTTATAGAATTAGATAATTTAAAATATTCAAAATGTCAATTGTTTTACAATCCATTT
GACAATACAGAAGAATTAAACGGAATTTCCAGTCCTCGTCTGTCGGTATCTTCAATTTCT
TTTACTGATGTTGAAACGTTTTCTCAGTATGACGAGCGACCTATTGACATAATAATAAAA
AATGAAAATACAAAAGAGTTTTCCAGTTCTTTTATTATTGCAAATGATGAAAAATCTAAG
CTTGTTAACAAAACAGTAAAAACGTTCAAGTCTTCTTTGGCTAAAAAGCTTTCTCCAATA
AAGGAAAGTATCGAAATTCATAAAAGATATCATCGCACTTTAAATACAATTGACAGTGAT
CTCAGTAACAAAACCTCAAACACTTGCCGATTTGTTTGTGAACCATTTCAAAAATGGAAA
ATACAATTTATATTCAATTGCAATTTGTTTAAAAGAAAAGTTAAAGTAAAGAAAAAACCT
GAAAAGAATGCCATAAGACGAGAAAAAAAAGCAATAAAAACTCTGGCTGTAGTTTTAGGT
GCATTTTTGTTTTGCTGGATGCCCTTTTTTGTGGCAAATATGACAAATGCTATATGTTTT
AAAACGGAATCACATGTCAACTCAGTTAGGCAACTCATTTGTCCAGTACCTCAAACATTG
ATGAGCATCTGCGTCTGGCTAGGGTATATCAACTCATTCCTCAATCCAGTGATCTACACC
GTATGCAATGCTGAATTTCGACGAATATTCAAAAAGATTTTACATATTTCTCGTGTTTTT
GATTTTTTTTATCGTGACTTATTCATATATTCTAATTTTGAATTTGTACTAGGGTAA
>GCR175
GTGAATTGTTGTTTGGAATAATTTGAGATAATGAAATTTTGATGATTTCATACGTTGTGA
ATGGGAAATTGGGCGATTCTATTTTGTTTGTTGGATTTAGATATTTATTTATTTGTCTTT
TCTTGTCATTAAATATCGTTTTATTAGCGTTTTTGTTTAAACATCAAATGGCATCGAAAA
CCGCAACTTTACTCATTAAATTTCAGACAATAATTGACATAATTGTTTTAATTTTCATTC
CCGTGATACCTGTCAAAGAAGAGCTGCCGTTTCGAACAAAGTCAGAAGCCTACGGATTAT
TTTATTGTTATTTTACTTTCACGGACACCTTGGTCTATGTGTTAATAAATTCTAGCATTT
TCCTCATGGTATCTTTGTCAGTAGACAGATTTATTTGCATTGTTTTCCCATTGTTTTATC
GGAGAAAATGCAATAAATGTGTTTATATATATATAATTCCTTCAATTCTTTGCGGTATCG
TAGTATTTGTCCCTTATTGTTATTTTACAGAAATTGAAATCCGAGAGACAAATTCGACAG
AAATGGATCTGAATTATATTTTCTCATGTACATTGTCAAAGTCTTTAATAGCTACCCTCA
TCTATCTTATAATGTACGCCATAAGTCCCGTTACAATCATTTTATTGTTGAATATTCTCT
CCATAAAATGCCTCATTCAAAGCCTAAAAAACATCAACAAATCCGTCAAATCTAGGAAGA
GAATGATAACAAAATTTACAATTGCAAATATTTTTTCGAATTTTTTTTACACATTTATTT
TGTCAATTGACATCACTTTTTTCCTCATTGTCACAATAAATCCTATATCGAAATTTTACG
ACTATTATTTTTATTATGATCCGTATTTTCTATCTTGTCTAACTGTGATAAATCCTTTTA
TTTATTTTATTTTATTTGATAAGTTTAGAAAGTTTATTGTTTCATTTGTATTTAGAAGAA
AAAGATAA
>GCR176
GCCCTCCTGTGGAGCATTTATAGGATGCCTCGGTAATGGGCTGTCCTTCATTATCCTCTC
GAGAAAAAGCATCTCCAGTGGAAGCTTGGCGGTTTACTTTCGGGTATTGGCCATATGCGA
CAGTCTTGCGCTAATAACCGGCTTGATTCCGGTTTTTATTTATCAAATCTCTGATTTCAA
CATGACAACAATCAACGATTGGAGTTGTCGGATCCAGAGGTTTGTGAACTTTTTTTTCGG
CGATGTAGCTTGTTGGATTTTGATTTTGGTGTCATTTGAAAGATTTATCGCCGTCGTATA
TCCTCTGAAACTCAAATCATGGAGCACAAAATCCAAAGCGATTTTGTTTACTTTTCTTCT
ATTCATTCCGTCTTGTTTGAAAAACTTCATGGCGTTTGTTTCTTTGGAGTTGAAAGTGAT
AACAAGCAAAGATGAGGTTGGAAATCAATCGAGTAGTGAAATAAAGTTTTGCAGAGGGAA
AAAAGAATATTTTCTTTATGAAAATGTTGTTCGACCGATGATTAGTTTGATAGGGTTTTA
TTTTCTAACGGCTCTAGCAATTTTTGTGACAAACGCAATTATTAGTTGCCGAATGAGAGA
ACGGTTGAAAACGATGCGAGAAGACACGATTGGAATAAGTTCGAGTAATTCTCAAGTAAA
ACAGTCGAAAAGTTTATTGAAAATGTCGCTTTTTGTCGGAATACTTTTTTTGGTGTTCTT
CACTCCATCGATATCAATATGGACAACAATGAGTTTGTTTACGTTTTACAATGTTGATAT
TAATCCTAACTTAATGGGGTTTCTCTATGCGTTGACGGACATCTTGTCTTATTTGCAATA
TTCTACAAACTTTTTCATTTATGTCATCAGTGGAAGAAGATTCAGAAAAGAACTGATAAA
CTTGATTCATTGCAGATAA
>GCR177
ATAATAATAATATTAACAACAATATTGATTTTGATTTCAAATCCCCACCGACAATTGAAA
ATCATTTCCCAATCAATAATCACTCAAATTTTTGGTGCAATTGTAAGTGCAGATCTCCAA
TGATAAAAATCGATTCGGTTCATCATCCATATTATAATAAGGTTCACACGGGAGGACTTG
TCAACTGTGCTTGGCCTTGTCGGTCGCCGTTTATTGAGAACAATCGTTACAATCTCATTC
CATTATGGTTAAGCATTTCTGTGGGTCTCATATTTGTCTGTTGCATTTCAAGCCTGTTGA
CATTCGTTTTGAATCGAGTTGAACTCATTCAGCCTCCCCATAGATTCGTAGCGTATATTT
GCTGTTGTCAAATAGGTATGAGCGTCGGTTTCATTATCCGATTGGTTGCCGGTCACTATC
GCACAGTTTGTTTTCAGCCTGACTCCAAACCAATACAAGACTCATTGCTTTTGATGCTGA
GATTTCAGAATTCTGCACCTTCAGTTTGCAGTATCAGTTTTCTGTTCACGTACTTTTTTT
TCTTTGCGTCTGTGTTATGGTGGTGGTTGCTTTGTCTCACTTGGTTTTTTAATGATGGAT
TGGGATGGTCAAGTTCCATGATCGACAAATATTCACAGCTATACCATTTCATCGCTTGGT
TTTTCCCTGGAATATTCAGCATGCTAGCGCTGACAATGAGTGCTGTCGACGGAGATCCGG
TAACTGGGCTTTGCCTCGTTGGGAATATCAACCGACAACATTTGATCACATTTTTACTTG
CTCCTCTCTGTGTGTTTACTTGTTCCGGTTTCTTTTTTCTTGGATGTGGATTTCTCAGTA
TAATACGATGTGATGAGTCTTCAGCAAACCGATCAAAATTGTCGATTCCCGTTTCACCAA
GAACAATTTCAACCGATACCTCAGTCGAATCCGCAGCTTCGTCGCTGCCAAAGCTAACTA
CCTCTAATATCACAAAATTCTTTTATGGTTTCCTTGGGTTGATTTGTTCAATACCCCTTT
GTTTGACAACAGGGAGTATTGTTTATGAAATGCGATGGCGATCTCATTGGGAATTAGCCT
CAACTTGTACTTGTTTAAATCAAATCGAATCCAATTCATACATACCAACTCCAAGTATTT
TGTTATACGTATTAAAATACTCTGGTTTTTTTGCCATGGGCATTATTTGTGGCCCTTGGA
TTTGGCCTATGCAAACTTATAATTCTTGGCTGGGTTCAATTGTTCGTTTGTTATTATGTA
AAACTAAAACAAGAAACAGAGATACTTTTAGTAAACCAAAGCCTCCTCATATTTGCCAAG
CGCAACAGCTGTACAATACAAACTATACGATAACAACTTCATGTCAAACCTCCTGCCAAA
GACAGGAATGCTTATTAGATCCGCCAACCATAAACGACTCTTTAATTATGTCCAGTTTAA
ATCCTATGAATAAATGCCAGCATAGATTTCCTATCTCAAGGCTACATGAAATTCCTATCA
ATCATTCGATAGCTCCAGATGCAGAGTCTTATGCATCATATCAATCCCTTTCAAATTATC
ATCTCAATCAGTTCAAAAACCCTCAAAACCTTTATGAATTTTACAAAAAGGACGATGTCA
TGTCGCCAAATTGGCCAATTTTTCATTCGTAA
>GCR178
ATGTTAAACACTTCTAATTTCAATTTCCTTGGAACTATAAATCGCCGCCAGAACTGCAGA
AAGGAACATTTCAATAGATCTTTGTTTTATCAAGATAACAACATTGAATATTGTGAGGCA
ATTTTTGATGGAGTCATGTGCTGGCCCCCCACTCGGGCGGGAGAACAGGCAATTCTACCA
TGTCCCCATACATTTGATGGTTTCGAATACGATTCAAATGACAACGCCACCCGACAATGC
AGCACCGACGGAAGCTGGACAGCAAATAAGAGCAACTATAACTCATGTGTCAATGGTCGT
CATGAGGAGATCAACTTGGTTGGCGTCTTCATCAGTGGCTATGCGTTATCAATCATTTGT
TTATGCAGCGCTCTCTTTCTTTTCTGCCATTTCAAGGCTCTCAAGTGCACGAGGAACTTC
ATTCACTGCCATTTGTTTAGTGCTTTTATTCTTCGGTCGGCCTCATTTTTAGTTTTATTT
ATTATCACTCCTTCCGGTCATCCTCTGCGAATTCTTCAGATCGTCCTAATGATTTCCAGA
CTTGCTCATTTGGCAATCTTTCATTGGATGTTGATTGAAGGGTTATATTTGTTCAAATTA
ATATATTGGACCTATGGACTAAGGAGGCTACGAACTAGGCACTTTGCTATAATTGGATGG
GGGTTCCCAATGGCATTAACCTCAGCAAATACTCTCTACAATATCTTCACGAGTCCTCAT
GACCTCTGGATGAGACAACTGGATTATTTTACTGACATTCCCATTATTACAATTCTCATT
ATGAATTCCATAATTATGCTGTTTATTATCCACGCGCTTGTTGTCAAATTACGGGCTCGT
CGACCACTTGGGATACAAAAGTCTGTAAAAAGATTTGAACTGCCACATCAGGATTCAAGT
GGGTGTAACAAAACTCATAGGATGTCGTATCAACTGTCGCGATTTCCAGTAGAGTACAGA
AAGGCGATGAAAGCAACTCTCGTCCTGATGCCTTTACTGGGCTTTTACTACATCATTTTC
ATCACTCATTATCATCCAAAAGTCAAATTTTTATTCACATATTTAAATGCAATGTTTACA
TCAACACAAGGGTTCATGGTGGCTCTGATATACTGCTTTCAGAATATCGAAGTAAGGAAG
TTGGTGAGAGGCCGTCTCATTGCCTGGCGTGAAGGCTATAATAATCCAAAGCTTTCCCAT
GTTTCTCGAATATTACTTTTAATTCTATGTTGTATTTATAAACCGAATCCGTCTATAATC
CAAAATGGCCAGAGAATACGATCCATATACCATTGCCAAGGGAACAATCAAACATATAGG
AAGTCAACTGTTGCTGAAAAACCCAATACAACGGATGTCGAAGGAAAACCCGGATTTGTT
CTTGCATAA
>GCR179
ATGATAAATATCATTAATTCTAACTTTTACTTCAACATGATTGGCCGAAATAATTTTTCA
ACAAATCGATTCGATTTAAACAATTTAATAAAATGCAGTCTTGAAATAATAATGGACTTC
AATAATTCACCAATTTCTTTTGAATGTCAGACAGAAAGTGTTCCCTTCTCGTATCTTTGC
TTTTACTTTTTACGATGGTATCTAATCATCGTGACAACGTTTGGATTACTTGGTACAGTG
TTTTGTTTAGTTTTCTTACATTTGTCAAAGTTGTTTCCGAAATCAATGTTGCTGTGGTTA
GTGAGCATATGTATAGGAGATATGATGATAATAATCAACGAGACCTTATGGATGATTGGT
AAGGTTTTCTATAAGTTTGACTTGCGAGATGTCAATGATGTGCTCTGTGTTTTGCACACG
TTCTTGTCAAATTATTTTTTTTATTGGTCAGCATATATGCAAGCATTAATGTCAATACAA
AGATGTATATTCACTATTTTACCAATACGAGCTCGTTTTCTCTTTCCATATAAGAGAACA
TTATTAATTTGGTTTACTGTTACTATGTCAATCGTATTTCCTCACATTTATTATATAATT
TACTGGCGAGTAAGAAATGGAGATTGTGATCCCCCATCTAGTAAATATTTTGGTGTTACA
TCGCTGTGTGATATGATAATATGGGGTATAATTCCACTTGGAACGATGACTATAACCACG
GCAATCATTTGCTGGGCAATCAGACAACCCATAGAAAATAACTTGAAAATAAAAGCTGTC
TCTATCAATAGTTTGTGTGCTGATATAAACATAAAAAATCATCATCCATCTTTGGGAAAT
GTAGAAATTCGGAGAGGAATGAATACGTGTGACGTCCAGAAAAGAAACACTAAGCGAGAA
GCAGCTAATCATATTACTTACTTACTGATTTTTATGAATATTTGGTACATTATCACCACA
TATCCTTTACTTATTTATTTCATGATTCTCAATTTTACAATTAATTCACAAACTATTTCC
AGTTCAAGTCATAAATTCTATTATTATTTGTTTAGATCCATTTGTTATTTGAATGCATGT
AGCAACTGGATTTTCTATTGTGCAGCGGGGAAAGTATTTCGAAATAAAACAATGGAAATA
ATTCACCAAATCTATCGTGAATTCCAATGCAAATAA
>GCR180
ATGAATTTCAGCACCGAACAATCCGATTTGCACCTTCTCACGGACAAGAGCAACGTTTAC
CTCATCGTTTTCGTCACCATGTTGTTAGTAATATCTTGCATAGTGTCATTAATGATGGTC
ATCCCGATCACGATTCAGTACATCGGATCCATTCTCGATTATAGACTCAGACTTCAATAT
CAGATCGAGGATACGGAAGAATCAGACAATCCAATTGAGAAATATGAGTACTATTTGTAT
CATTATCGGATCATGTTCAACCTCAGCATATTTCTGACAATTATTGGTTCATCTTTGCCA
ACCTCAATCTACATGACCCAAAGAAACCCAGATGAAATGTCAACTGCTGTCAGTGCCTAT
GAGGAATTTATCAACATATGGGGGGTTTGTCACTTGATGACATATCTAGACATTTGCGGT
AGAATTTTCTTTTCCCTTATCATAACGGTCCCCTCGTTGATAATTTTCATTTATGTCTTT
TTCAAAAACTACGAGCCGAAAGTGATTTTTAGAAGCATTTACATTTCATCCTGGGTCTCA
TTGCTTTTTGCGTTGATTTCCCCTATAACATTTGTGACAAATGAATACGAAAAGTTCACA
ATTGAAAATCGCTCCTTAACTTATTGCAAGCAAGGTGTAGAACTGACCGTTTATAATCGT
TGCCGTCTTTTTGAACTCCTATGTGTTCACTTGATTCCCTTGGCAATACAGATTCCTTGC
ATAGTCATGATCAAAAAAAGTTTAACGTTTGCCAACAACTCCCTTTTGTATGAGCCCATC
ATTTTCATTGTCACAAATATCCCAATTGCAATCATTGACACCATTGAACAAATGGATGAA
AAATGGATTCATTCTTCGGAATTCAGCAATTTTTACATTCTTTTTCTGACAATTTACCAT
TTGGGTTACACCTGCATGATTCTCGTTTGGCCCTTTCAAATGATTTGGATGAATAAGGAC
GAAAACTTGCAAATCAAACCGGAAATTAATGACGTATACAAAATTCTGACGAATCGTAAA
ACAATTCGTAAAACGGTCCGGAGACAATTTACTGCAATAAAAAGAAAATGA
>GCR181
ATGACCGATATCACCATAACTCATTCAGAGTTGGCAATCGTGTTAGCAATTTGCCACAAT
CAAACGAAACTGTTAGACAATAATGATTCTTGGTTGATTTTGACTAATTTCTATAAGTTT
TTCGTCTCATGGTACACTCCGTGTTTGCTGATATTTGGAGTGTCAGGAACTGTCATTTGT
TTGATCGTCATAAACAAGCATCGGTCTGGCCAACATGAATTGAGGGCTTGGTTTATAGCA
TTGAGTGTAGTTGATATATATTCTCTATGTGTTGGACTTTCGATATTATACATAAGTAGG
ATAAGTTTTATCTTTCCTTTTTCTCAAAATTCAACAAATATATTCCAAGATGGAATAAAA
AATTCAAACAAATACAGCTGTTACATAATTAATTACATGGTATACGTCGGTTTGTTGCTT
TCGGTATGGGTTCAAGTGGGAATATCTATGTCGAGAGCCGTCGCATTAAAATGGCCAAAT
ATTCCAAGAAATAATTCAATACGTTTAAGGAATTCCTATTATGCTTTGATATTTTGCATT
TTCATGTGTCTATCGATAGCATTTGTTCTAATATTCGATTCTTTGGAATACCGAGGAACC
GACAGGTGTCCAATTTTCAAAATTTGTAAAGTAAAATCCTCGAAATTTAGAAAGTTTTTC
TATTTCAGTCTCACCGTGAAAGTAATCGTTCCCATAATACTGTTGCTCTCTTCATCTTAC
GTCATTACTCAAAAGTTGAAGCAATCCGTCGATAATTACCGTAGAAATTTTGATAGATAT
AACTATTATTTCAGTCGGCTGAAAAAAATGCAACAACGTCACATTTCGTTGACTTTGTTA
GGAATGAATTCGACTTTGTTGTTGTTTGTTTTACCGTTTGAAGTTTACAAAATAATTCAC
TTCTACCATTATGAGGACATCAAAGAAACGAAACCGGATTTGAAAGCTGGTCAAAGTCCA
CACGTAACTGCGCGTTTGTTTGATAAACTTCTCAATATTATTCTCTACACAAACAATGCT
ACAAATTGGTTGTTTTATTTCATGCTTGGAAAGAGATTCAGAAGAGAAGTTAGCCACTTT
TTATCCATGAAAACCTTTCTCAAATGCACGATTTCAAACTGA
>GCR182
ATTTTAGTACTTTTAAAAATGGATAATTTTGAAAGAGAAAAGTTGAAGAATGCTTGTTTG
ATGCAACCGATCCCAAATAAAGTGGATATTTTCTGTCCACCTATATTTGATGATCTATAT
CTGTGTTGGAATTTCACAAAAGGTGGCTCCAAAACCTATCAGAATTGTCCAGACATTCCA
GGATTTAGTAAAGAAGCCATGGCATCAAAGAAGTGTGAAATAAATGGTACTTGGTACATA
GATCAAGCCCTAAATCGGACATGGACGAATTTTGACCCGTGTATCAATAAAGTGCCAAAT
ATAAATGCCGTTTATATATATTTTGCTGGATATTCGCTATCAGTTCTCTGTATGGCTATT
TCATTATTCATATTTTTTTATTTTAAAAAATTACAATGTGAAAGAGTTTTTATTCACAAA
AATCTATTCATAAGCTACGTTCTTAATGCTATAACCTGGATGACATTTCTTGCAATTATT
TCGAAACCCACAGTAATGGTCCACAATCCTAGTTATTGCCAAATAATTTATGTCATTGTT
ACATTTTTCAATGTATCTTCCTATTTTTGGACATTTTCAGAAGGTCTTTATTTGGCCACA
GTTTTAGTTATGGCTTTTCAGGATGGTTCAAAGAAATTGTTGTACTTGTGCGTCTTTTTT
GGATGGGGTTTCCCACTTATTCTTACAATTTTTTACGCTTCACTTCGATATCAACTTGAA
CAACCTGAAAAATGTTGGACAATGAAGTCAAAGATGCAAAATATTCTTATTATACCAAAT
ATCATCGCTCTCATAGCTAATTTGGTCATTGTTATCGTCATATTGAAAATTTTACTTACA
AAATTGTGGCATCCAGTAAATCGTGAACAGAAACAATGGAGAAAAACCGCTCGAGCTATA
TTTATTTTATTTCCAGTTTTGGGAATTCAAAATATTTTATTTTTCATGTCCTCAGAAGAT
CGCAACGTATCATTGATACAAGAATTTATAGCTGCTGTTATCATTTCTTTTCAGGGCACA
GTTATGTCATTCATTCTTTGTTTTTGTAATAATGAAGTAAAAGTTGCCATTTTACATAAT
ACAGCTGCTACAAGAAGATTTCAGACCGTTCGCAGTACAAGTCGTCGTTCTTTTACAAAA
TCTGATGGAAGTTTTGATGGACATATAAAAGGATTTAAGAACAATAATAAAGTTACATAA
>GCR184
AGTATAATTTTCTATCATTATTCTTTCATTGAATTATGTTTTTGATTTCTTTTTCAAATA
ACTGCGTCTTTGAAAATATAACTAGGCCGACTTTGGCTTCAAAACCGATCTATTCGTACA
TGATGATCCTGTTTAGCATTCTCGCAAGTCTTGCTAATGGGGTGTCAGTTGTAATACTCT
CTCGGCCAAATTCGAGTCAACGATTCGGACAAATACGACTGAATTTGCTAATTCTATCAA
TTTCGGAAACCAGCCTAAATGCATTTATAACCGTTTTTAATTTGACACATATTGTGAATA
TCAGCCAATACTCTCGCATCGGAGCCCTGTGGATAGATACAATGCTGTTCTGGAATATTA
CTTCCCTTATTTGCAATCGGAACTGGATTGTGATATTAATAGCTTGTTCTAGGTGTGAAA
TCGTATTTCTCCCACTCCACAGCGTTTCTGGCCTTAAGTTCAACAATAAAGTCATTCGAA
ATCTGTCTATTTTGATTTTTATCATTTCGTACTTGCTGTCTTCGGTGAGATTGTTTTCCA
AAAAGGCAATAGTTTGTACAAACATTGATGAGGTAAAATTACAGCCCCACTTAAGCGGTC
AATGGGCCTATTCGGTTTATGAAACTTATTGCTTTTTTATATTCCAATCAGTTTTACCAG
TACTTGTCGTTGGTGGCATCAGTGCTGGCATGACTTATAGTTTAATAAAAGAGCCAAATC
CTCAACTACTGCGACCACAAAACAACACTCTTTCTCAAAAATCGTACAGCAAGACATCGA
ATATCCGTGGCTCATCTCAACGCAAAGCTACAAAAACCATTTTCGTATTAGCAATAGTCT
TCACTACTTTAGAAGCTCCTGTGTTTATTATTCAAATCCTAATTCAAAACGGCACATTTG
CATTTATCTTAAATTCAAACCCCCATGTTGTGTATTTTATCATTAATTTTTTAGTTGTTT
TAGACTCTTGTTCTAACTTTATGGTTTATCTGGTGACAAGTGATAAATTTCGTGCCGAAT
TCCGACGGTTGATATGGCGTTCAGGATGTTACAGTCAAGGTCGTCAAAGGTCGGTGATAA
ATGATAACTTTTCTGTAACAGAACAACTGATAGTTACACAGTCGCAGAAAATGGCATCAA
TTATTCATCGAATTCGTCCGGATTAA
>GCR185
CGTATTAATTTCTATCTTAACAGTGATTGGTTGGTATTGAAATCAGAAGATTTACATAAC
TTGTTTGAAATTATAATGAATTGAACTGAGTAAAGAAATGTTTAATAATTCTTCTTATGA
AAGCTTTTCCCAATTGTCGTCTTTGAAGTATTATCAACCCCTGTACATATGGCTAGGCTG
TATTCAAAGCATTCTTTATTTGACTGTTGGATGTGTTGGAAATGCAATGGTAATAACAGT
CGTGACTCGATCTTCAAATATGATAACTCCGACAAATTGTTATCTTGTATCTTTGGCAAT
AGCCGATATTTGTTTGCTAATAGTGACAGTGTTACCAAACATAACAGAGTTTATGAATCC
CATAGATCATTGGCAATTGGGCGCTTTTCTCTGTACGATTTTGGTGTTTCTTCAATACTA
TTGTTGCAGTACGAGTTCATTGTCGATTACGTTTTTCTCCATTGAACGCTGGGTAGCAAT
TTGTTTTCCCATGAAAGCGAAAACGTTGTGCACAATCAAACGGGCTCGAATAATAATCAT
TTGTATTTGGTTCTGTTGTTTTCTCTACAATATGATGTGGCTGTATTTGGCCCACACGAA
AACCAAAAGATTTCCAAACAGTCTCATGAGCTATGAAAAATGTACTTTTCGATTACACAG
AAAATATTACAAGGCGATTTATATGAGTGATATTATTTTATTTTATTTTCTTCCATTAGT
CATTATTTTTGTATTATATGTGCACATTGTCATGGTCTTGTTTCAAAGCAGCATGCGCCG
ATCGATTGGATCCAGTGATCGTAATAGAAAATCTAGAATTCAAGTAATTAAAATGCTAAT
AGTTGTGGTTATTCTATTCGTCGTACTCTGGCTTCCATATCGCACTTTAGTTGTATATAA
TAGTTTCAGCAAAAAGGCTTATGAAGATTATTGGTTTCGGCTATTTGCTAGAAATATGGT
CCTAATGAATTCTGCAATCAATCCGATTTTGTACAATGCAATGTCCGAAAAGTTCCGCAG
ATCATTCAAAAAAATTCTACATAAAGGTATTATAGGAATTCGTGGTCGTCCTCGATACAA
TGTTATTTGAACGGACTAATAATTTTTCGCTGCAATTTATACATGTATAAAAATATTTTA
TTATTTGAATTATTACTGTATTGAGATAATGAAGTTGTCTTCAATTTTTAGTAAATAAAC
GAAG
>GCR186
ATGTTTAAAATAATTTGTCTTTCATGGAAAAAATTATTGGTTTTCATTTTATTGAAAACT
GTCGAGTCGTCAAATTCGGACTTCTATCCTTTAAAATCAGACAACACTAATCGAGATAAA
GGTAAATGTGAAATTATTAAAATACCAATGTGTAAGGATATACATTACAATATGACCATG
ATGCCAAATATGTTCAACCATGAAAACCAGGACGAAGCTGGGTTTGAAGCTCATCAGTTT
TATCCATTGGTGCAAATAAAGTGCTCAGAAGATCTTCAATTTTTCCTATGTTCAATTTAC
ACACCAATTTGCTTAAAACAATACGTCAAATCATTGCCACCATGTCGATCAGTCTGTGAA
CGGGTTAAAAAAGGCTGTGATCCTCTATTGCAAAAGTACACTTTTAAGTGGCCAGAAAAA
ATGAATTGTGATCAATTTCCTGTATACAATAATCCAGAGAAAATATTGTGTATGGAAAAG
AATTTATCTACAGCATCAACTACACTGGCATCAGTCGTAACTTTAGCGCCGAAAGAACAG
AATGATGCCAACAGTAGGCAAGTTGCTGAGCAAAATCTTTTAAATGAAGTCAGCTATCAA
CTGACCAGACAGTATAATAGTCGAGTCTTTTGCCAATGCAGCTGCAGGAAACCTTTGATA
GATATTGCAGAAATAAACAAAGCTCATTTCAATAGAGTAAGTACTCTCGGTATGTTTAAT
TGTGCTCAGGGCTGTAAATCTCCATTTTTCTCGTCAGAATCAGATCAGAAATTCATTGGA
TTTTGGCTGGGATTATGGACAATAATTTGTCTTTTGAGTACATTTTCCATTGTCGCAACC
TTTTCAATTGACCCCGGCAGATATCGCTATCCAGAACGGCCGATTATTTTTATGAGTATA
TGCTATTTTATGGTTAGCTTGGGATTCTTGATTCGAATCGTAATGGGTCACGAAGATCTT
GCATGTGATTTAATTAAAGCAAAGGATGGAAGTTCTTTATCGCTGTTGAGATATGGTGGA
TCTGGTCCTGCTCATTGTACAATTGTGTTTCTATTAATTTACTATTTTGGAATGGCAGCA
TCCTTGTGGTGGGTATTACTAACAATAACATGGTTTCTTGCTGCTGGCTTAAAATGGGGA
TCCGAAGCAATATCGAAATATTCTCAAATTTATCATTTCCTTGCATGGTTTCTTCCTGGA
ATAAAAAGCATAGTGGCTTTAACAATGTCAGCTGTTGATGGCGACCCAGTTTCAGGGATA
TGTTATGTTGGCAATACAAGTGACTTTAACTTAATTTTGTTTGTCCTGTCACCTTTATTG
GTTTATCTAACTATCGGAACCTTAGTGTTGATAAGTGGATTTGCATCGTTATTTAGAATT
CGTAGTATAATCAAACTTCAAACCGGCGGAAAAACCGAAAAGCTGGAAAAACTAATGATT
CGAATAGGGGTTTTCAGCGTTCTCTATACAGCACCTGCTGCAGTTATTGTGGCTTGCATA
ATTTATGAACTACAAAACAGAGCAGAATGGTATCAAAATTTATCCTGCGACTGTTTTGAT
TCGAATCGACATCAACTGAATTTACCGCGTCCATCCTATTCGGTTTTCATGTTTAAATAT
TTCATGTTTATGGGTGTTGGAATGACATCGGGATTCTGGATTTGGTCTAAAAAAACAATT
CTTTCATGGAAAATGGTGTGTTACCGCCTTGGAATTAATAGCTGTCATGTTGAAGAGCGA
AATAAACATACTAGTCTAGCGCATTTAGAAATCAGGAATGGTGCCCTTCTAAGAAATAAT
AATAACTTAGGTATGGATAATGGAAGCTGCAATTCTCAAGTAGGCGGAACAAAAAGTAGC
TCAGGGGTTACTCACTGTCCATACACTCATAGTCATCCTAGCTCGGGAAATTTAGCCGCA
GCTGCTGCTGCAACTCAGAATTGTTTTATGAGCCAAAGTCAAATGAATCATTTTAATAGG
CCGATTCTGTCAGCTCCAAGTGCACCACTTCCAACCCCTCCTCAAAGCAGTGGTCAGTCC
ACTCCTCCGCCTTTACCTTTAACGTCTCATTGTATAACTCAGCAACAAAACCAATATATA
CAGCACATTCATGATTCTAAAGAGAGCTCATATCTTCCATTTATCACAAGTCACGATACA
AATCCGAGCTGTTATTTTTCCAGTTCCGGAGCAAGAAGCAATGCAAGCAGTGCTCTGCCT
ATCAATTCAATCCAGTTTCCCGTCATTCAGTTGTAA
>GCR187
ATGTCATTTCAAAATGATAGTTTCGACTACTTGGAACTGGAAAGAACAAGTTGTGAGGCC
CAAATGCCGCCGCCGCCTCCAACAGATGGTCAGTTGTATTGTCGAGCGATTTACGATGGA
CTGCTGTGCTGGAATTATACAAAAGCCGGATTGACTGTCGAACAGAATTGTCCCGCACTT
TACGATTTCAACGTGTCAGCTTTGGCCTACAAATCGTGCCTACCTTCAGGAGAATGGCTT
ACGAAGGGTGGAGTCAACCAGTCATATACAGATTACATGGCCTGCGTTCCGAAAGCAAGC
TACTCAATTTACATCTACTTTGTCGGCTACTCAATGTCTATTATTGCGCTCGTGATCTCA
TTGGCTGTTCTCTTTTATTTTAAACAGCTGAATTGTCACAGAATAACTTTGCACAAAAAT
ATGTTTTTTTGTAACCTGATGAACTCGACGGGGTGGCTCCTCTATATCAATGTGCTCTCG
ATGCATTCAAACGATTCAGCTGTATACTCAATGTGCCAAGCACTTTATCTCATTGTCAAT
TACACCGGAACTGCAACTTATTTTTGGATGCTTTGTGAAGGCTTATATTTGTTGATGATA
TTAATATTCACATTCAATAAAGGCCAATTCATAGTTCGTTTTTGTATTATTCTGGGGTGG
GGAGCTCCTCTAGTAATTATCATATTGTTTGGATCTCTGAGATTTTCAGTGGGTGCCAGC
AATCTATGTCATCTTGATGGCTTTAATAATCTCATGTACATAATGCTGGTTCCAATTTTC
GTTACGATAATATTTAACATGATTTTTATGGCATTTATTCTTGGAATACTTTTCAATAAA
TTTCGAAATCACCGCAATATAGAACAGCACCAAGGACAAAAGGCGGCGAAAGCGATTTTA
ATTCTGACTCCGGTGATGGGACTTCATTCATTGTTGTTGCTAGTCCAGCCGGATGATGCT
ATGTGGCTCAAGGTTCACAAATATGCGTCTGCGTTAACGAATTCATTACAGGGATTTCTC
ATAACGATGCCTTTCTGCTTCTTCAATAGTGAAATTCATGAAGCCATAAAGATGCGACGC
CGAAGACTTCAGTTCACCAACAAGGCTAGATTGTCTAACAGTCGTAGCAAAAATATTCCT
AGAGTCAGAACGCCTCAAACGTCTCTTGCGCTTGGAAAATCATATGAAATATAA
>GCR189
ATGTCGGGACAGCCCATGTTGCTGTTGCTTATTCGGTATTTCCTCGCCTTTTATGCTGGG
TTTCTTATTGTCATCGGATCGTTGGGCAACATCTTCATCATTTTTGGAATGAGGAGTAAC
TTGAGGATAAGAATTCCTCGATTGATTCTGGTGATCTTGGCGGGATCTGATACAGCAGTT
CTGTGGGTGGCAGTGCTGAGGTATTGGATTGAGATAACCTTTGACATAGATATCAGAACT
TCTAGCAATTTACTCTGTGTATTCCACACTTTTCTCACTTACATTACTACAGATTTCGCT
GTAGCGGTGTTGTGCACCTTGTCAGTGGAACGGCTCGTTTCTATGAGATATCCTCTACGT
TCAAAAGTAATCGATTCCTGGCAGAAAGTTTGTTTTTGTGCTGGTGTCAGTGTGTTTGTG
ATAGCAATGAAACATGCGCCTCTATTGTGGATCACCCATTTGGGAAATGGAACGGTTGGC
TGCAGCTATAACAAAGACTGGTGTAATCTAGCAATGTGTCCTCACACATGGATTGAATTT
ATAACTCATTCTCTCCTTCCTTATGTTCTTCTAATACCAACTAATATCAGTTTGTATATT
ATAATTCGAAAGCATTCAGAGGAAGCGTTCCGTAATTCGGGGTCATTTAACAGTGTCAGA
GTGTCAAGATTCAGTCGCATTTCAGAAAGATCTATTCGCAATAGAGGGATGGTTTCTTCA
AAGATTTTAATTTGCCTTAGCATTTTACATTTCTGTTTGAGTTTTCCAGGACTCCTTTAT
ATAGAATTCCTTGGAGTATTTGAAATCCGATATTTTCCATCAGATTCTGAAGAGAGCAAG
CTGCTTTACAACGCGTTATTTTTACTGACTTCTACCAACAACGCACTTAATTTCTTTACA
GTTCTCTACTTTAGCAATGAATTCAGAAATACTATTTCCCAAATGCTCAAACTAAAATGG
TTTTGCCATGGCGAGTCTGGAGAACCTCTTTGGTAA
>GCR190
ATGTCGACTAACATATCTTCGACATTTCCATATGAATTCCTGGACGTTTATGTTCAAGCT
CCATTGTGTTTGATCGGTTTCATTTTGAATTTGATTAATTTCTCAATATTTGCCCAGAAA
AAGTTTTCAGCTGCACCTTACGTTTTACTGATGGCCATGTCACTAGTGGATTCCATCACT
TTGATATTCAGAATTTCCGAAGCTGTTGTCAAGTGCACCAGCCTTTCATTTTGTCGGAAT
CCTTATTTACAAATGGTAATGTATCTGTTTGCAGTTTTCATAGAGGTTCCTATTACTAAC
ATAACGGAGTCCATATCAAACTGGACCGCGGTGGCCTTGGCCACGGAGCGCTACATTGCA
ATGTGTTATTATAATCTCAGCAAGCAATATTCAACTGTTTATAATGCGAAATTATTTCTC
TTATTCGTTACATTGTTATCAATAGTGCTAAATTCTCCGTTTTTCTACATTAATTATGTC
GTTATCGAATGGGAAAATACGACAAGTCATCAGGGAATGGTGCCAGTAATTTACAGTTCT
TTCAGTTCCTTGGCATTGTCAAAGTTCTACACATTTCACACATGGTTTCGACCATTCATT
GTCAAAGTGATTCCTCTATTGTTTCTTTGCGTTTGTAATTTTTTATTATTAGCTCTCGTT
TGGGAACACAAAAAGAAATTGAAACAATTTCAATCGAAAAGATCGGGCTATTTAAACACG
AAAGACAACAACAAAATTACCCAGAGAAAACAACGGGCACAAAACAAATTGACAATGCTA
CTGATAGTTGTCATTGTTTTGTTTCTCATCGGACAGATTCCGGTTTCTTTTTCCTATCTG
AAAGTCTATGAAAATCTCCCTAACAGATGCAATGCCTATAAGTACCTAACAGACTGCCCT
AATTACAAGGTTTACAGCAGTGTCAGTCATCTGTTGATGATAACGTGCTATTGCACAAAT
TTCTTTGTATATTTGGCTTTGAATAATCACTTCAGAAACTCCCTGATGCAATCTGTTGCC
AGCTGCTTCTGTCATTGCAACCGATGTTATAGAACGAGAATATTAATAATAAACGAAAAT
GAAATCGCTCTTAATTCTATTCTGATGCAGTCAACAGCCTTTCTGCCAGCAAATCGCAGC
TCTACGTTGTCGTCGAATTCTCCAATGCTTTCTGTCAAAGACAATATCATCTCTCAAAAT
TCACTTCATCCCAACGCATGCCTGAGGACTTCTGAAAATACTATTGAAACTTATTTATGC
AGCAGATCAAGCTCATTTCTTGATTAA
>GCR191
ATGAATGAAACTTTATGGCATCTTAAAATTTTAAATAGCATTTATCCTCCGATCTTTCTT
CTTATCGGAGTTTCAGGAAACTTTCTGTCAATGGTGATCTGGATCAAACGTATCCGAACG
AGTCCCGGATCGACCTGCCTGTTTCTAGCTCTGATGTGCGGCACCGACACTTACGTGCTC
GTCCACGGATGCATGAGGCATTGGTTGAAGAGTCTCATGGTAGGTTTCGATATCAGAACG
ATATTAGACTGTAAAATCCCATTAATGATTTTTACTCTTTTCAGCGATTTATCCGTCTGG
TTAATCGTTCTGCTTTGTATTGAACGCAGCGTTTGCGTTTTTGTGCCCGTCGATGCCAAA
CGTATTTGCCGGTTGCGAAATGGAACTCTAGCGTTTATGTTCACTGTCTGCTGTTTGATT
GCGATAAATTTCCACTTCATCCTCACAGTGAAGGTGTCGGCCACCCGTGATTATTGTGTC
GCTACGAGTGCTGTTGCCGCCAAATTCCACAGAGCCTGGCCGTACATAGATTTCGGTTTA
TATTCTCTTGTGCCGTTGCTTTTTATTTTTATACTCAACTCGCTAATACTCATCAAACTG
CACCGAGCACACTCGAGATTGAGCAGGTCAAGACAGTCGAGCATCGGAAGGATATTCTGG
ACCGTTCTCTTAATGGCTATTGCACATTTTCTCTTTACAATGCCTATTGGGATATATTTC
CTCATACCGGATGAGCATTGCGCAGACGCAGAGGTGGCCTGTGAGATCATATCGAATATG
TTCACCATGTTACAACAAACGAATCATTTAATGCATTTCTTTTTGTACTCAATCACCTCT
ACCTTGTTCATATCAGACCTGAAACGAATGTTTCCGTGGCTTATAAAATTGAAATTTTTT
CGACAAAGAGTTGATACGTCGAGGTCTCGGTCAAAAGCTGTGATGGATGAGTTTGAGTGC
CGGATGAAAGCTGACAATCAAGTAGAGAAATCCGAACTGATCACGATGTCCCATTACCCA
ATTGCCAGTTCCGTAGAGATCAACATGCAACTCACATGCTTGTAA
>GCR192
ATGAGCTCATATCATTTTAATCATTTGCTGATTTTCCCAATCTCAATTTCAGCAGTTGGA
ATAATTGGCAACGCGTTTGCGATACTCATTTTGGTACCTTGCAAAAACAAACAAGTTTAT
GAAATATTTTGCATTGGTCTCGCATCATCGGATATGGTGTTTTTATTATCAACAGTTCCG
GCAACTATGATGCAATATATCTTTCAACGATGGATTTTTGGAGTCGTTTTGTGTAAATTG
TTGAATTACGCTGTTTATGTTACGTTGTATACGGCTTCATTAATGTTACTGGGACTGACA
ACAAGCAGATTTATAGCCATAACTTTGCCATGGACAAATCGGACGATGTCTTTGCGAGAT
GCTAAAATAATGTGTCTAATTATTTGGATATTCGGATTTGTGTTTGCAACTCCAATTCCG
ATATACTTCACATTGTCATCGAATTCCAATTTCTCCAATACTTCTTTGCACTGTAAGGAC
GATTTTCCAGCTCCGGCTGTCCGAGCAACGTATCAACTGTTCACAGTGGCAGTTACATGC
GTGGCACCATTTTCGACAATTATTGGAATGAATACCAAGATTATCTACGTATTGAGAAAA
AAGGAGCAAATAGATTCTCTAAGAAGTTCAAGATCAAGATCAACAGTTAAAAAGCAAAGG
CTTATTGCTAAAGTAACCAAACTGATAATATTCATCTCCACAATGTATTGCATCTGTTGG
TTGCCTACTCATTTTTTCAACACTTGGTTCAATGTAGCAAGAACGAACTTTTACAAGTTC
ACAAAGTCAAACAATTATTTATTAGGATATTTGAAAATCATTTCTCAGACTTTGTCTTAC
TTTTCTTGTTGTGTAAATTTTATTGTGTATTCCACGATGAGTAGTAATTTTAGGATTGCA
TTCGAAAAGCAATTTCCAAGATTCAACCAATTTTTAGGAAGATATAGCAACGAAAAACCA
GAGGAGGAAACAATTAAAATTAATCCAGATTTTGCAGTTTCAATCAAAACCGAGAATTGC
ATTAATTATGACCCGGTCAATATAAACAAAACACAACTAGAAGGTTTACAAAATTAA
>GCR193
ATTCATAAATAATGTCACGTTGAAGTGCCGATGGTGAGCCGATGTGCCACTAATCAAATT
TAATAAAAATTAAGTTAAATAAAAATGATTCTAAGATTTGTGGAATATTTTGTTTCAATC
ATTGGAATTATATCCGGGTCAATAATTTTTATAATAATGATCAGAGGCACATCGGCTCAC
CATCGGCACTTCAACGTGTCATTATTTATGAATAAATTACAATCGGTTATGGATATTTTA
ATATGTGTTTTGTACTTGTTGCGAGCTATAAATTATCCCCTCAACAATGGAAAGATTTCC
CGGGTTATTATTTGCAAATTCATTATGAATTTGGCGTTCTTTTGGTTTGTCGTATCATTT
AGAAGTTTACTCAATGTCGTAATTTGTTTGAATAATTTCGTCAAGTTACTTTATCCATTC
ATGAATATTAGAGGGACCTTTGAAAGTATATTTTTAGTAGGATTGTTGATAAATATTATC
ATATCATTCATCTCCATCGTTCCATACGTTTTGGCGAGTGGACCAAATGAGCAAGTCACG
GTAAGCGTGAACACAGAATCGTATTGTCACTTTGATGAAATAACCAAGGTGATCCAGGAT
TCTGATTTCATTGGGTTGCAATATATCTATTCAATATACCATTTTGTTTATTTGTATTTA
TTCCCGATTATTGCGTGTTACATTTTGTATAATCAAATTTTGAATTGCCTATGCCAAAAT
GTCGACAAAACGCGAATCTTAATTTATCAAGAATTACTGAAGTGTTACTGGTTGGACACG
TACTTGTTTGCGATTCTTTACGGACCGTATTGTCTGTACAGTTTGAGTTTCTGTTTTAGC
AGTCAATATGAGGCGAGAATTTATTTCAATGATAACCAAATGTATATATTTCTTATTGTC
GTCTATTCGTGCACCTATAGCACTTTGTCTTTGCTTTTCAAGTCGTCCAATGTCAAAGCT
AGAAATGAAATGCTTAGAATGCTTCCATGCGAAATCAAAGTCTTACAGAATATGAAAGGA
GGCTATCTATACAGAGAATATGGGTTGCAAAAGAATCGATCCAAATATTTAGGAAAAGGC
TCAGATTCCATGTCGGTAAGCCAAACAGAAAGTTCAGAGTCTTGGAGTTGATTAAAGAAG
ATTTCATTTTTAAAATATTTTGTAAAACTAGTCTCGGATAACCAATAAAATTAGATAATT
TTAACAAACCTAATTTATATCCTAATAATTATAGTTCAAAGTACTAAATTTTACACCCAT
TTAAGTCTTGTCACATATACACATAAGTATGCAAGAGCTCCCTTCAACATGAGTATGTCA
TTTGTATGTAATAACCAG
>GCR194
CTTTATTATTATAGAATTTTCTTTTTATAATTTTACCGTAATTATTAAATATCAGTTTTC
TAAATAAAATTTGGTAATCCTAAATATTTAAGATTTCCATCAGCTTCGTAATTAGTGAAG
AATTTCATTGGAAATTTTTCATTTTATCCAATAGGAGCTCGAAAAATTATTTGTAATAAT
TTCTTAATAATTGAAATATTCACTTGCAGTAAAAAAAATCATGAATCAGAATTATACAGT
AAAAAATTCAAGTTACAGCAGTTCAGTAAAATGGTTTGTCGAAGTTTCCCCTGGAATGAT
AATAGTTGCCATTTTGCTGTCTTGCTGTTCATTGTTGACGATTCTTGGCAACAGTTTAGT
AATAATTGCGGTTTTAAAGGAGCGATATTTGAGATCGGTGACAAACTATTTTATTGTCTC
GTTAGCCGCAGCAGATTTGGTAATGGGTTTAATTGTGATGCCATTTGCTGTTTCTGAAGA
GATTCTACAAGGAGTCTGGGTTTATGGGTCTATATGGTGTGATTTTTGGCATGCCACAGA
TGTTTGGAGTTCAACCTGTAGCATATTAAACCTATGCGCAATAGCTGTCGAAAGATATTA
TGCAACTCACAATCCGATTTTACATGCGGCGCGAATAAGTCGGCAGCGAAGTGGTTTTAC
AATCGCTGGAATATGGCTGTTCTCTGCCATCATTTCATTTCCTGCCATTTTATGGTGGCA
AGCCAGGATGGATCATCCACGCAATGAAAATGCATGTCCTTTTACTAATGATAGTTCGTA
TTTATTATTGTCATCAATATTATCCTTTTATATGCCTCTGGTTATTATGATTTTTGTGTA
TTATAAAATATATAAAATCGCTACAGCTACTCTTCAGTCTTTCAAATCTGGATTTAGAGT
TATAAAAAGTAAATCTGAAAAAGGTGACACTAAAATTATTCTTAATGTTCATCGAGGAGT
ACATATGGATTTGCATTCTTCTCGAAGTCCATCAATTGTTTCTCCTTTTGAAATTGAATC
GAAAAAAGTTAATTATTCTCCTTGTATAAGTAACAATAAATTCTTTAGCGAAGACATGAA
GCCAACTGACCAATCAAGTTTCCATCAAAGCTTTCATGACCATTCTAGCCATTTAAGTCC
GAGATTTCATCAAACAAGCCCATCAGTTTCAAAATTGAAATCTGAAAATCTTTATGGAGG
CAAACACGAGTCTCGATATTCACTAGGTCTAGAACCGAATTTCGGCGACTCATCTTCACA
CAGTAGAAATAGCATTGCAAGTCCAGTAAAAGTGTTGACAAACAAATTGTTTAACATGAT
ATCAGGAAAAAGAGCGAAAAGTCTCCTACGTGATCAGAGAGCGGCAAAAACTCTAGGAAT
TGTAATGGGAATTTTTGTTTTATGTTGGTTACCTTTTTTTGTTTGCAACATCCTTGTAGC
TATCGACGGGGAGATTTTACCACCTAACACTAAAACGTCTAAAATTGTCATGAGTGTAGT
TACATGGTTGGGGTACGTGAATTCAAGTATCAATCCGATTATTTATGCGCACTCAATGAG
GGATTTTAGAACGGCATTTGTTAAAATACTTACCTGCTTGGAGTTGAAAGTTCTATTGTA
TGGAAATTCAGGATTTGAAAATTCTAGAAAGCTGTCGGGATTTACCAGCGATATCTGCAA
ATCTAGATCCATTCTTGGTATTCACATGAAATCGGCCTCATCAAATGAATTGCATTTTAA
AGACGAGATGGCACAGTCTATAGAAAAATAGAAAGATTGGATTTTAAACTTCCCATTTT
>GCR195
ATGAACAGCTCTCTGATTTGTTTAAATGGATCAAAAAGTGCTTATATGCGCCACAAAAGC
GATTTGGAGTTTGATAATCAGTTTACAATCAAATATCGACTAGAAGTTGTTTTCATTCCT
ACGTGGTTTGTGCTGGGATTCCCAGGAAATTTGATCAGCATTTATATCTGGACGAGATAT
TCGATGCATCACATGGTGTCATCTCTCTATTTGGCTGTTCTTGCTGTCGTAGACTGCCTA
TTTTTTGGAAGACATTTGATATGGCATTTACAGTCAATCTACAATATTCATACCATAAAG
AATCATGTCATGTGCCATCTGTTTCCTATGATAAATATGGTGTTGCAATATCTTTCACCT
CTTTTGATTTTAGGATTTACCGTCGAACGATTTATTTCGGTTTGCTATCCGTTATACAGA
CGGAAACTCTGTACAGTCGAACGAACAAAACATGTTATTGTTTTAATTTTCATAATTTGT
TTTATTTTATCTTTACCTCAGATTTATTTCTATCATTACAAAAATTTTCTTGATTTAACA
GACGACTGCGTAGACATTGTTTCCTGGTTGATGAGCCAATATGAATTGCAATTCAATTCT
TCTTCAGCAAAGCAACAGTTACAAACCGACTGGAGATATCATTTCTTTAATATGTTTAAT
CTTATCAGTGAGAGTTTTATTTTCATCGTTATTCCTTTTCTTATTCTTTTTCTCAACATT
GCTGTCATTGTCAAACTGAACCAGGTTCATAAGTTTCGTCGAATATTAACAAGAAACTTT
TCGAAAAAACATGAAGACCGACAATTGTCAGCAACAATCTCTCTATTATCAGTCTCATTC
TTTTTAATAATAACATCACTACCAACCTCCATTGTACAAATGATGAAGTTGGACTTAACT
AAGGATGACACTTGCTTATCAGACGATGAAATCCGCCGAGACCCAGCTTGGAAGGCTTAT
TTTCTTAATAAAAACATTCAAGTTCAAATAGAAATGTTGTCGTTGACACATTACGCAGCT
AATTTTTATATATACTTATGTACTTGTCGACAATTTCGAGAGCAATTTATAAGATTATTT
TATCAGTCAAAGAATGTTCCGAAATGCAATCAGTTTTCCCATCAATCTAACATGTCAAGA
TTAACATTAAAAACTTGA
>GCR196
ATGGTCGAAAACGGAAATTGTTCCAACTCGTCATTGAACATTTTAGTACGATATAACCAC
CAGTCAATGAATATTTATCACAACTTCACTTACATTTACACAATGGAATACATATTCATG
CCAATCTGGCTCTGCCTCGGAATTCCTGGTTCAATTATATGCTTCCGCATATGGTCTATT
CGTCGTCAACATCATTCTTCTGTGTTATATTTATGCCTTCTATCGATAAATGATTTGCTA
TTTTTTATCTTTCATTTTTTGTTTTATCTCAACAATTATCACTACATTAAAACAATAGAC
AATCCTTTTATGTGTAAATTTTTTCCATTTATCAACATAATATTACAGTACGCTGCCCCA
TTATTGACGTTGGGATTTTCAGTTGAACGATGCGTTTCCGTTTGTCATCCGTTCATTAGT
GACAGAATTTCTAATTATAAAACGACGGTACGGACTTGTTTTTTGTTGATTTCGATCTGT
GTTTTATTGGCTTTACCAAAATTGTATTTTTACTCATATGAAGGCGAGAATGAAGAAAAA
GGAAGTTGTACAGTGTACTATCAGTATATTGAATTAAAGGATCAAAATTTAATCAAAAAA
CTAAGAAATATTATGTTGACTTATGAAATAGTTACAGAAACAATGGTCTTCGCCGTGGTT
CCTTTAATGATCTTCCTAGTAAATATCCGTGTCATATTTGAGTTGATTTCAATGAAAAAT
CGTAGACTGATCTCTACGGCTTCCCAACCATCGTATAGTAACAACGCGGCAAGTACAACT
ACTCTGCTAATAGTCAGTTTTTATTTGTTGTGCGCCACAATTCCCGCAACAGTATTTCAA
CTGCTGAAATTTAACAATTTCCCCAAAAACCTCTGCATTTCTGATTCGGATATTTGGTTG
AATTATGAATGGAAAATGCATTTGCGTCATGTGTCAATACAAATCCCTGTGGAGATGTTG
GCCAAAACATATAATGCCGCTAAATTTTTCATCTATATTGTGACGAGTCAATGGTTTCGA
AGTAATTTTCAGATGATGTTTTCAATAAAGAACCGTTCATCGTCGACAATGACGAGGAAC
AGCTGCGGAAATGTCCATATTGCGAATATTTCAGCCGTTTTCACACCTTTGAAAAAATCC
AAGCTTTTCTACTCTAATGAAATTGAAAAGGTTTACAATAAATGTCCAAAATGA
>GCR197
ATGATAATATTAATGGTAATATTCAAAAGAAATTTATTGTTGTTTGTCTATTTGTTTTGT
ATAAATTTTAATATTTTTGCTAATTTACAAAACCTTTACTCGGTCAAAAACAGATATGGA
GAAATAAGAAGAGACAATTGCGTTTCGACTTGCTTCGACTTAAAACCTAGCAATTTAGTC
TTGGAGATTTCTGATTCCGATAACAAAACATCGAAGTCAATTGCAATTATTTATAAATGT
CCGATCAACGAAATAGATGTCTATGATCCGCTTTTCAATAAAAATAAATACGTAAAACTG
TGCGGAAATAGAATTGAAACATGCGAGCCTAATATGGTCAACATTAAGTACGCTCCTGTA
AAACAAACTACAAAAAATCAGTATAAGATTCCGGTATCAGTTGTTGTTCCACATTCTTCA
AGCAGTATATTTTACAAATATATTACCTGTAAACAAGAACCGTTGAGATTTTCTTTAAAA
ATAGACAAAAATTTTCTTTATCAAAACCAAATCATATTTCCTTTTAATGTTATGAGACAA
ATGTCATTGCCAAATAAGAATGTGGTAATAAAGTTATCTATTTGGAAGAATGCCAATGAA
CATTTGACAGAAATAGACTTTTACATTACGAAAAATCGGACAGATATTGTTTCTTTTACA
GAAAGTAACTTTTATACAACTTCTAAATTGACAAATGAACAGAATATAAAAAGTTTTGTA
TCAATTTTTGATAAAATATTTAATGAAAATCAAAATTACAAAGTAAAGTTGTCGAAAGCA
TTATCAATGGTTACAAAAATCCCTCTAATTTATAAACAATCATTGAATTCTTTGGATTCA
AATCAAAGAGCAAAAATATCTAATTCAATTATTAAAAATGTTCAAAATTTAATGAAAAAT
GTATCCATCGAAGTAAAAAATAAAAATAGTTCGTATCAGCAAATATCTGATTCATTCGTC
ATTTACAGTTCTGTAGTCACCAAACCACAAATGCTCATTCCTTCATTAAATTTAAAAAAC
GAAACTAATGTACAATTTGTCGAGATTAATATTAAAGAGAAAGACAAAATAAAAACGGGT
TCTAGTCTTGTTGCAAATTTTATTTTATACAAAGACATGGACATCATGAATGAATATTTT
CAAATACAAAATCAAATAAGAAATAAAAATTTAATTATTCATGATAAACGTCAAAATTTT
ACAGAAAGAAAAATTGAAAGATATAAAAATTCTGATATCATTTATTTGTCCCTGAGCAGA
CATACTAATCTAACTGTCAATTTTATACTGAGAAAAATAAACAAGTTACAATCTCCTTCA
TGGCTGTATTTATATGAAGAAGAATGTGGATATCTGGATAAAAATAGTGATTGGAGCTGG
TCAACAAAGGGATGCAAAATAGTTAAAGGAAGTGACAGTCATCATTATTGCCGTTGTGAT
CACTTATCAAATTTCGCAATGCTTTTTACAATTAAACCTATAAATGCCTGGCATTTATTA
GTTACGGGACACCTTTCCATATTTAGTGGGATCATAAATATCATTTCATTGTCATTATTT
CTCACATTTATTTTACACATAAATCCAAGAGATAAATTAAGACTGGATCAGCTAAATATT
GCTATTTGCTTGTTGATCGGGACGATCATTTTTATATTCGGCGGCTTTAATAGCATGAAT
AAAATAGCATGTAAATTAACCGCATTATTGGCTCAATTCTTTTTTTTATCTGCATTCAAT
TGGAAACTGATCTATGGAGTAAATGTTATTCGAATGATGGCCTTTCTAAAATATGAAAAT
GAAAACAAGCTGCGTAAATACCGAATAGCTTCAACCTTATCGAGTTACAGTGTTTCGTTT
TTAATTGTGTTTTTATCGGGAATTACGCAATGGAAGTATTATGGTAAAATTGCTGATAAC
GTCTGTTGGATCGAAAGTCAAAGTCCAGCCTTCTTGACATTTATCATTCCAATAGGAATT
ATTCTTGTTGTGAATATTGTTTGTTTAATAGTTATTTCCATTCATCTATTTAAGCATTTC
ATCAAAAGTCGAAAAATAAAAGTTAATAAATCAAATGAGTCGATAATTTTTTTCCAATTA
GTAATTACAATGGGGATGACATGGGTACCGTCATACTTTGCTATTGTTTATTTAGAGGCC
ATGTACATGTGGATTATCTGTTTTCCACTTCAGGGTCTTTTGCTGATGTTACTTGTCGTT
GTTATTAACAAAGAAAATAGAGCCAAAGTTTCTAGTTTCGTAAAAGATAAATATAATTCA
TTAATTTCGAAAACATCTCAATTATCGCCATCAAATTTTGATTCAAAGTTTAAGTCACGT
TCTGTATCAAAAACATCGAGAGCCTTCATTGTGGATGAAAGTGAAACGAATTCCACACTA
TTAAACAGCCCTAACGAAAACAAGTTATTGCTATCTGAAACTTCGACACCAAACTTTCAA
TTTAAAGAACTTGTAAATAAAGTAAAACAAGCATCCGAAAGTAATACACCAGGAAAAGTC
TTATTGGTACCAGGAAGTCAGCCAATATTTTTTAAATCCTGA
>GCR198
ATATCGATAATTTGTGCCAAAAAGAACTCCTGGCCATTTATAGACAGTCCATGGGATTTA
TTGGTTATCTGCTATTCAACACTCAACGAAAATTTATTCATGACATTTAATCATGCTATG
GGAATACTTTCAGCATATTTCTTGCCTATTTTATCAATTTTTGGTATTATATCTAATATT
CATATCGTCTACATCTTTTTATATAGCTTTCGTAACAAAACTCGCCAGGTCATCTACCTT
TCATCACTCGCTATGGCTGATTGCTTAAATATCATTCTCTCTGCTTTAATTTTTATGTTT
CCATCAAAAGGTCTACCATATGCAACAAATGGTGACGTTTATTTTTTTATTTTATCTTAT
GGTCATTCGGCCTGTGTTGGATATAGATTAGTGAGCACTTTTACTGCCACTTTGGCAATA
AATCTTCTCATTCTCACGTCTGTCGACCGATGTATTTCTATTTATTTTCCTTTCCGATTT
CTAAGAATGAGCCTGAAGAAAGCATGGATATTAATAGGTGTCACAGTTTTTATTACAGTC
GTTGAAGTGCTACCGATTGCAGCAACCATGCGTGGCTATCGGCTGAATAATTTGGGCCAA
ATTCATTGTTCCATGTCTTCTATTAATCCAGTAGTCAGCTTGATAATTCAGATTTATAGA
CAGCTGTTTTGTAATTGCGGATTTCTTCAAGTATTTATGATCTGCGTCATTAACTTGCTT
CTTCTATTTAAAATCTTACAAACTGACAAGTTGCGAAAAGAAATAAGAAGCGTCGACAAT
CACTCTTCGAGAGAAATTTCAGCTTGCACCCTACTTTTAGTTTTGAGTTTTATTTTTGCC
ATCTCTACCTTGCCGCAGGTAATATCATTGCAAATTGCATTCTTTTTACCTTCCACGGCG
AATTCTGATGTTATGAGATTGGTTTATAATATCAATGACATATCCTGGCTGCTATTCTTA
TCTCAGGAATCTATAAATTGGATTATTTATGTGTTCAAGATGCACAGCTTCCGGTTTTAC
GCTCTGCAATCGTTAGGAATAAAATCCATAAAGATCTCCAAGGATCAGTCACAGACTAGA
GTTACAGAGAACGAGATAAAACTATAA
>GCR199
TGAAAGCAACGTATAAATTGAAGTATTAAATAAGATATTGAAAGATGATGTAGAAATAGA
AAAATGAAAATCAGAAACCATTTTGACTGGAAGTGATTAATATAACATAAATGCATTTTC
CGGCAGTGCTCGCCATGATCTTTGGACTGGTAGAACTGGGGGTAAATCCAAGCGATTTGC
ATCACTCAAACTATTTAATTCCTTTCAATCAATCTATGAAGCAATCTCATGACGAGATAT
ACGCGGCGATCTTGCTACCGAGTGTGTCCAATAATCTCGCCTTTGATGCTGTGAAATGGG
CCCTGGAAATAATAAATAATTCTTCAGTTATTCTCGCCAAAAAAAAGTTAAAAGTGGTTT
ACACTGTCACTGAGTGCAAAATGCCAAGGGCAACCGAACAATTTCTAAACTTGATGAATT
CATCCGTCAAAATTAACATTATATTCGGATGTGGCTGTTATGAGTTAACTGGTGCTCTAT
CTGAGATATCATCTTACTGGAATATTACTCAGATAACCTATTCAGACACAGATTTCACTT
TATCTTCAAAAAATAAATATCCCAATCTCATTCGGACTGTTGTGAGCGATTATTGTTTTA
ATTTTGCCAGTATTGCTATGCTAAAACGGTTCAATTGGACCCGGGTGGGCATTTTATATC
AGGACGAAGTCAGTTATTTAAGGACTTCTTCAAATGCCTTGGTCAACGCCCATCTTGTCC
ATGAAATGGAAAAGAAGGGATACAAGCCAATTAGCTTTGGATTTTTCAATGATCCAACAA
AAGGTCTGGTCAACTTAAAGCGTCTCAATGTTCGAATTATTATGGGAATCTTTCAACAGA
GATTAAATGAAGAAGTGCTATGCAAGGCCTATACAGAAGGATTAATTGGAAGAAATTACG
TTTGGATAATATTTGGTCAGGGTCAGACCTTCTTGGAATCATCAAAGGAAGATGTTCAAG
CTAAATGTAACAAAAAAATTGTTTACCAATATCATTTTGTTCTGGACTATTTGCAAATTT
GGAGTGAAAACAAAAAGTCCGTTTCCAATCTGACTCCAAATGAATATAGTGCAATGATTA
CTGGGAGTTCTAGTTCTAATACGACAACGATATTCCACGCGTACGCCTTCGATGCCGTTT
GGGGCATAGCTTTGGCGTTGAATGAGAGAGAACGGCTTCTAGACCGCTCTGAAAAATTGG
TCATTCCAGAATTCTTTGGAATAACTGGTCCTTTCAAAATTTCTAAAGGTGAACGCAATT
GTTTGGTCAATGTTAGACAGTACATCAATGGGAATTACAATTATATTGGTTATTTTAATG
ACATTGAGGATGACCTCCATTTAATGAATGACACTTTAATATGGCCACATGGACAAATTC
CGTCTGATAGATCGAAAATAGTAAGGAAATGGAAAAGTATTAATATAATAATCTACGTAA
TATTTATTGCTATAACTTCCTGTGGAATCGTATTTGCATTCATATTAATGGGAATCAACA
TAAAATTTAGGAAGCACAGGTACATTAAAATGTCTAGTCCCAACATGAACAATATAATAA
TTATTGGGTCAGTGCTTTCCTACGTTAGCGTCATTATTTTGGGGACCAGCAGAACAATTG
TTGGGGAATCAAAATTTGCCATGAGAGTTATTTGCTCAATGAAAGCTTGGACACTTTGTC
TTGGATTCACTCTGTCTTTTGGAGCAATGTTCAGTAAAACATGGAGAGTCCACCAAATAT
TTACTAACATCAGTCTGAATAAAAAGGTAATTAGGGACAGCAAATTGATTGGTATGGTGT
GCTTCCTTTTATTACTGGACGTGGTGATCCTTTCCTTGCAAACGATAATTGATCCGGTTC
AGCTAAAAATTCAAAATTCAACTGAGATCTCGATTGAATTAAATATTGAAATTATATATT
TTTGGGAATTTTGCAGCAGTGAGAAACAGTCAATTTGGGTTGGAGTAATATATGCCCACA
AGGGTTTATTACTGGCTATAGGGTGCTTTTTGGTTTGGGAAACAAGACAAGTAAATATTC
CAGCACTGAACGATAGCAAGCACATTGGCTTATCAGTCTATATGGTGGTCATAATGTGCG
CCAGTGGGGCGGCGGTGAACGCCGTCATCCAAGACAGCATAGATTTTAACTTTATAATTA
TTGCATCTTTCATCATTCTTTCTACGACAATTACCTTATCTTTGGTGTTCTTGCCTAAAT
TAATTCAAATTAAAAACGACCCAAAAGGCATTTCAAAACGCAAGCAAGCGACGGTTAGGA
AAAGCAGCAAGTACTCAAATGAGTGTTCCAAAGCTCAGAGTGTCCACACAGAAACAATAA
TAAAAAGCTTACTAATGAAGAGATTAGCAGAAAAAGAAAAGATAAAATCGGATTTGGAAC
AAAGTATAAGTGAAATCAGGAAGAAAAACTTAAAAAAGAAAAATTCATTTTCAAATGTTT
TATTGAATTTGAGAAAATCATCAACAATATCAATTGCCAAATCTTCAGATCAACATTCAG
ACAACTCTTCCAAACCTTCAAATACCTTTGTCAACCACAAAGCCGTTGACAAGGACAATG
GTCAAGATGGGTGCAAAAGGAATTCTATTCAACACAAACCGGTCGATCTTGACCATATCG
ACTATAAAATATTTGCTCAAATCTGTCAAACCTTGCCAGAGACCACATTATAAATTATAT
TTTCA
>GCR200
ATGAACGTATTAGTCCATCGAAATATCTCGAAAAATGTTAGGAGAATTCTAGGGAAATGT
TATAATAATAGTAAATCTTTCAAAAATTACAATGTCGACTGGTCGAGCTATGTCTATTTT
TATAAATATGTCGTAGCTTGGGTTATTCCCTGTATTTTATTGTTGGGCTGTTTCGGAACC
GTTATCTGTTTGACGGTTTTAATCCGACGCCGAAACTGCATCCGGTCAAATGTGATCCGA
ATATGGCTGATTTTCCTATCGGTTTCTGATCTGTATTCAATGGTATTTGGATTACTGATT
ATGTATATTGTAAAGATAGATTTAATGTTTTCATCGAATATTAATTTACAAACTTTTATC
AATGGATCCTTTTGGAAATCACGACCGGGAATTAGTTCAGATTACAAACATTCGAATTGG
ATAAGTTGTTTGATTTTAAACGGAATGGTATACTATGGACTGCTGGTGTCAACGTGGATT
CAATCGGGCATGTCATTAGTTCGTGCGTTGTCCGTTGGGATCTGGAAATTTAAAGTTGAC
AATACCCATTCAACATTGACACATTCAGTTTGTTTGATTGGTTCAATTGTGGTGCCATTT
GGACTGACATTTATACTTATTGTTACTAATCTCGAATATGGCACCTCAGACATTTGTCCT
TTGTATAAGATATGCCGATTAAAGTCATTCACAAATCATCTTATATTTTTCAACTCTAGT
TTGATGATAAAGGTTCTCCTACCAAGTTTCATTCTTTTATTGTCGTCATCTATTATAATA
CACAATATTCAAAAATACCAAATGAGTCTCTCTTCGAGATTAACAATATTTAATTCATAC
CGATATGTTTTGTTAAAACGACTTAAAAATCGTAGACTCTCTTGCGTATTGTTGGGTATG
AATATCAGCTTCATCATGATGGCAATGCCCTTTGAACTATTCAAAATATTCCTCCATTAC
AGACCTCCGATAATTGACGGAATACCCCAAAGTAGTTACCGTAATATAGTTCATTTACGA
ATATTAGATAAAACCCTAAATATCCTTTTGTATTTTAATAATGCCACAAACTGGATCTTT
TACTGCTTTTTAGGACAAAGGTTTCGGCAGTGTTTGAGTGATCAATTCTATTTGTCGGGT
AACTTACAAAACTTAAAGCGTCATTTTAATTTCCGTAAAAATATGCTATTTAAAATAACA
AAAAGTAACAACAACACGTCACGGCATTGCTGCCAATGCCAAACGAAGAAAACCGNNNNN
NNNAAATTGTTGGCGAATAGTTCTGTAAAAAAATTCAAAATTAAAGGAAGCATCGAATTC
CATAACAACGGCAACCTTTTGATGAATGAATGCCAGGTAGCAGAAATCATTAATCTCTAT
AAATTACAACCATTAACCTGTCTAAGTTGA
>GCR201
ATGAGAATAGTTCAAAGAATGGAAATAAATATTTCTTTCGTGTTGATTGCGTTAGGTTTG
ATTGTGTTCAACTTGTTCGTTATTTTCGGCAACATTTTTGTCATTTTTGGAGTCGCAACG
ATTTGGAAATTGAAGCGTAGTGTAACAACAAATTTTATAATCAGTCTAGCAATAAGCGAT
CTTTTATTGGGAGCGTTTGTGCTGCCATTTTCTTCCACAACAGAACTATTAAAACAGACT
TGGATTTTCGGTTATAAAATTTGCCATTTGTGGTTGGCAGTTGACGTTCTGTTATCAACG
GCAAGTATATATAATCTCGTTATTATTGGTCTAGATCGGTATCTGGCGATTTGTTGGCCT
TTCAAATATCCTGTTCTAATGAATAACTCCAAGGCAAAATTTCTCGTAGGATTCGTTTGG
ATATTTTCCTTCATAATTTGCTCTCCGACAATTCAGTTGATTTTCAGTGATTCCACGTCC
ATTTCCTACGACAATTCATTATTTCCGTCGAAGATCCATGAAAAATATATAAGAATTAAC
AGTTCAATGTGTTCAATAAAAAATTCCAATAAATATTACAAAGTTTATTCAGCTTTCGGA
TCGTTTTATATTCCGTTAGTAATTCTCATTTTTTTCTACACTCGAATATTCACAAAAGTC
AATGAGAACTTCCGCAACATTCATAAAGGCACAATCAAAATCGACCAATCATCAATCGAG
AATTGCATGCGCATCCACAAAGGCATCGTATTAAATCAGAAACCTAAAAGAGCAACCAAT
CGTTTTCCTGATAATCACAATAATGACAAACACGAAATGTTAAAAAGAAAGATTTCTAGT
CCAGTTGTTAAAGTCACAACAGATGAGTGCAGCACCCCAGCGAGAACATCGACAACGGAT
AATCAACCTCTCCTTAAAGTGAGAAAAAAGTCCTCCAAATTCAAAAGTGATATTAAAATT
TCATCTACTTTAGCACTTAGTTATAAAACTAAAAGACTTTTCAACAAAATATCAAGTGAA
ACTAAAGCAGCTAGAATGCTTGGAGTCATTTGTGGAGCATTTATAGTTTGTTGGTTGCCT
TTTTTCAGTTGGTATTTAACGAGCGCATTTGTGGAACTGGACGAAGCCTCTACGATTTTC
AGTGTTTTCTTTTGGCTGGGCTATGTCAACAGTGCACTAAATCCCATCATTTATGTTATT
TGGTCAAAAAACTTTCGTCAAGCATTCAAAACATTATTATGTAGAATATTTTAA
>GCR202
ATGTATAAAATCTCTCGATATATTATTAACTCTCACTTTTATTATATAAACTTAATTTTC
AATGATTCCTCTGTGACAATGAAGGAATTAATTTATAATTTCACAACGAGTCTCAACTCA
AGCAACTACGAGTCAATTTCAATATCAAACACCTTGGCAGATTCTTTGTGCATACCAAAA
GAACTAAAGAAATTATGGAACGTTTCTCAGCTGTTCAATGAAACTATATTTTCCAAAATA
AATTACACGAAACCTTCATGCATTGACACAAACCCATTCGGATCAACATCAAAACTTGAG
ACTTGTGAAAATATAATTTATCAAATTATCAATGAAAACTTGCCGCCTTCATTTCTGCAA
CAAATCAATGCGAAGCAAACATTTATTTTATTCAATTCCTCAATTGCCGTTCGCAAAATA
TGCAATAATGAATCGAGAAATTATTCAGAAAACCCAAAATTCCATTCATTTTCAGAAGCC
GATTTCTGGATTACGATTATTTTAATTCCACTCTCGATTATTGGATTGTCTATGACAATA
TTGACTTATTGTTTGCATGCGGCATTGCGGACATTTCCCGGTTTGATGGTTTTGTCTATG
AGCATTAGTCTATTGATTACATATTGTGGATTTCTGGCAATCGCATTCAGCGCCAATTAC
GCAATCGATTGCAATTGGATAGTTATGATTACTCATTTTGCATTGTTGTCGTGTCTATGT
TGGATGATGCTGATTGCTGCCGACGCGGCAATGACCTTTTCCCGGCTGAAAGCTGTCACC
AACACAAAGGGTAAGTTGAAGAAAAAATTCATCATTGCACTAATTGAAGTCCATTTGATT
GTTTTGATATTTTGGAGTCCTGGAGTTATTAATTATGCCTGTGGTTACCAATGCCTCGGA
TTATTGTCGGTAACGTATGGTCGTATTCCGACTTGTTGGTTGAGTGGAAGTCTGTCAATT
TTGTATGGTGTGACAAGTCCAGCAACACTAACGTTACTGATATCCATGATTTCGCTGGCT
TCAAGTGTTTTTGGAATTATTAGGTCCATTCGGAAAACGAGCAAAGTCATTCAATCCAAG
CGCTCAAATAGGAATTCAAATCTTTTACTGTTATTTTCCATCAAACTCGGCATATTAACC
GGAGTGACAATAGGAATGATGCAATTGAGCATTTTGTTTGAATGGAAATCAGTCAATTTA
GTGTTCAGCGCCATCAATTCCAGTTTGGGAGTTGCGATAATGGTTTTATTTACTTGTAAC
AATCGGGTGCTGAATTTGTACCGCAAACTTCTCAAATTCGGCTGCACTCCTCCACCTCAT
GGAGTTCCTACTTCACAATCATAA
>GCR203
ATGTGCAATGTTGACGAACTTTTGCGACCCAATAATTTTCCGATTGGTTGTTCATTGAAA
GATGCGTCTTTAGATTTCCTATGTAAAATTAGCCAAGTTAAAGAAGTTGGGACTGTATCA
AATGATATATTTAAAAACATATTTTGTGCTTTGTCAAGAGGATCAACTGACATTTATTTG
AAAGTTTTCTTATTTTTTAACGAGAGAATTTCTTCGTTTTCTCAATTGTTCGAATTTGAC
AAAATATCAAGCGAAAGTTTTTCTGAGTCTGAGAAATTGAAATTGAAAACGTGTTCAACG
CCGGTTGAGATCTATTCAAAAGCGAAAATGTGCGAAATTACCAACTGTTTGACTGAAAGC
CTGTATTTATTGCCACCGGAAAGTAACGCTTGTCCAATTATCAATTCTCCTAAAAAATTA
TTATTAGCCACTTTTTCTACCAAATTTTATGAATTCACTAACTTTATTGGAAGCATCAAG
GACGAATTTTTTGTAACAGAAACTCTATTTAGCAACAGCGACACTCAAATTCTTAGAACC
TCTGAAAATTCATTTTTAATGATTACGAAATACGTTTTAAATAGACTTTCAGAATTTTTT
CTCATTACAAATGATACTACAAAAGAAATGAAAGGAAAGGTTTATGATTTTATTCATAAC
AGCAATAAGCTCTTTTACGACTCGATCAGTGTAACAAATACTTTAACTGACTTCTACTGT
CCTTCAACATCTATTTCTTCGTTATGGGATTTTTCTGAAATTTATAAGGAAGACTTCTTT
GAAGACACTCCGAAAGAGTTTTTCTGTGTCACACCTTATACAACAACATCACCGAATACA
GATTGCCAACTAATTATTTACAAGATGATTTCGGATACTGCAAATCAGTTGGAGTTTCTA
TCCGAACAAACTGGCAAAGACAATTCATCCTTTTACATTTACGACTCAACGATTTTGATG
AGAAAGCTCTGTGGAAATGACTATAGGAACTTTATGCCAACTCAAAATTTAGAATTGTTT
TCTTCACTAGATTTTTATACAACGATCATTTTAATTCCATTATCTATTTTCGGTCTGTTT
ATAACAGTTGTTACGTATACCTTGCATTCTTCTTTACGAACCTTTCCAGGTTTGATGGTG
TTAACGATGAGCTATTGCTTAATTATCACTTATTGTGGGTTTTTGGCGATCGCACTCAAA
GTTTCGTACGACATGAATTGTATCTGGATTGCAATGGTAACTCATTTTGCCTTGTTGTCT
TGTTTCTTTTGGATGATGCTAATAGCAGTTGATTCCGCCTCTACTTTTGCCATAAGAACC
AATGTAGTGCATCGGTTGAAGAATTCAAAAAGAAAATTTATAATTTCAAGTTTGTGCAAT
TTTGTGTTCGTTTTAGTGTTTTGGTTACCGGGAGTAGTAAATTATACCTGTGGATATACC
TGTTGGAAATGGCTGCCAGTTTTGTATAATAATAATAATTGCTGGCTAGATGGAGCTTTG
TCAATAATTTATGGCATCACAGTTCCGGCTATTTGCACTTCCTCTATCTCTTTTATTTCG
TTGATTCTGTCGATTGTCGGGATATACAAATCAATCAAACAAACAGATCAAATGCAAAAT
CCGGATCTGGCTAGCCGTAATTCAAAAATTTTGGTTCTCTTTTCAATAAAAATCGGAATC
CTGACGGGAGTGTCGATGGGAATGATGCAAATCAGCATCATATTCAAATGGGAATTTCTC
AGAATTTTTTTTAATGGAATCAACTCGAGCTTGGGAATATTTATTATGATACTATTTACA
CTGAACTCCAGAGTTTTGAAGCTCTATTTAAAACTGAGAAACTATTCCAATTTAATTAGC
CTATCAAGAACCTTCACAGAAATGAAATAG
>GCR204
ATTTTCAAATGCAACTAAAATGCGACACAGAATGTGGATATGGTGAAATTTTTTTCAGTT
TGAAGATTGGGTTGGTTATTTTTTTATTTTTCACAAATATTTTTTTCTTCTTTGTTTCAT
TTAAAATCAAAATTACGTCAAGGAACGGACTAACGCTCATCCGATGTGAATCCGTTGTCA
GCCTTATTCTATTGTTTACATATTTTTTTGATTATTTCAAAGAAAATGAAACGTTTTACA
GTGAAAACCTATTTTATTCAATATTTTATTGCTACTTTTGGTATTTTTCATTCATTAATT
GGTTATTTAGCACTATTAATATTTACATAATTATATTAATATCGTTTGACAGATTTATCT
GTATTGTCTTTCCTTTTTACTACAAGAAACTTACAAAAGTGTTTACTACTTTATCACTTA
ATGTAATTTTTATTTTTGCACTACTTATTAGTGTTGCTTTTACAATAATTGATGTAAAAT
TACAAAAACTTAATAACATTGTAAATAATCGTACAGAACTGTACAATTGTATATTTAAAA
TTTCTATACCTGATGCCCTTTTTAATTTAACCTTTCGAGGGGCGATTCCTATATTTAGTT
TGGCGGTGTTCAATGCGATGTCTGCGAGGAACCTGTTCCGGAATTCGAAAACTCAATTGT
TGCGATTGGACTCAATCAAGCGCTTGAAACGGGCAAATATTTTCTATCGGTTCTCTATTT
CTACATTTATAATGACTTTTCTATACTCAACTGGTATTTTATTGGGTAATATTATGAATG
TATTATTATTGTTGAAGATCTCCTTTAACAGTGAATGCCTACTTTTTCTTTATTATTTTA
TATTCCTATTGTTAACCGGAGTCAACCCGTTTGTTTCATTTTATTTTATTTAGGAAAATG
AGAAAATATTGTTTTTAATTTAATTTTCTGTGGAACATGTAG
>GCR205
ATGTCAAGCAACCCAGTGACTGAAGTCGTTTCAACCACCACAGACTCTATATATTCCGAT
TTCCCAAGATGCGGAGAAACTGGAGCAGAAGTTGCATATTTGGTTATCATTCTTATTCTG
TCAATTACTGGTAACATATTCATGATAGCTATTAGCTTAAAGGATACTAACCTTCGAGGA
GGAATATTACCCCTCATCAGTTTAGCGATTGGAGAAACGGTTTATGTTGTTATAACCTCG
ATAACTGCATTCTGTGTATTAGGGGACATGAATGTGGTGTACAACATAAGGAGATTCAAC
ATGTGCGCAGTTCTCGGAACAGTAAATTTAATTTTGGTTCAATTTGACTTAGCAACTCAC
GGAATATTAGGCTTGATCCGATACTTGGCGATTTGCCATCCGATCAAATATAAGAAACAT
ATAACATTAAAAAATAGTATACTATTCACTCTTTTCAACATGGTTTACGCTTCGATCCTC
GGTTACGTGCCGTCTGTAATCAAATATGACAAAGATTATATTTTAACGTACACCTTAGAC
CCATCGGCTTTGAATTGCATGATGAAACTAGGAAAAATCGGTTCTAGCTATATATGTATT
CTCTATTTCGGACCTCCAATATTGGTTGCCGGAATAAGTTATATGATGTGTTTTCACAAA
TTGAGGAATCCCAGCTCATCGACAGTGGTCGTGACAAAAAATCAGAAACGTTTGGCGGTC
ACTTTGGCTACCTCGTTTACAGTTGTATTTATTCAGTCTGGGTTTTATCCAATAAGTATA
GTTTTATATGAAGGCAAAGAGCAACTTTGTCACATAACAAGAAGACATTTTACATGGATG
ATCCTTCACAATTCTCTTATAAATCCCATTGCGTTTCTCTCTATGTATGCGTATAAACGC
AGATACTTTCAAACTGGAATAAGTCTTTTGATTACCAAAGAGACAAAGATTTCAACACAA
AGTAACATTTAA
>GCR206
ATGGAAGTTTCTCATTCGAATCAATTTAATAACGATTTAGCAAGCTTCACGATTTCCGGA
GTTCTGGTTCCAACCTTTTCCACGATCGGCATCATTGGCAACATTCTTTGTTTGCTGGTG
CTAAGCCAGAAACAAATGCGCTGCAGCACCACAAATTGGTATTTGATGGCGTTATCCATT
TCCGATAGCTTGGTGTTAGTCAGTACGATTTTGACCGTCATCAAAGAAACAATTCCCTTT
GACTCTACTAAAATGAGATGGCAAAGTTGGCAAAAATACCCCATAACCTTGGATCTGTTT
ATAATATTCCATCCATTTGCTATTTTGTTTCAGGTGACATCAATATGGCTGACAGTTGTG
TTCTCGCTTGACCGATATTTTATGATTTGCCATCCGTTTATGGCTCAAAGGATATGCACA
GTGAAAAGATCGAAGCATGTCATTATCATAACTTACATTTTGAGTACCTGCTACAATGTT
CCTCGATTTTTCGAAAATTACAAACACCAAATGATGCTACCTTTCAATGTCAGTCTGCCA
AATGTGACATATGATCATTTGAAACCTATCCAAGAATATCCACAAATATCCATGATTGAC
ACGACGGTATTTGGATCGAGTTGGCAGTTTAAAGTCTATTATCACCTCTGGTCATGGATT
ATCTTCGTTATCATTATTCCGCTGATGTTAATAATCTACATGAATATCTATTTAATTTTC
GAGGTTAGGAAATCTATCAAACGCCTCAACTCCATGGGACACTTTCTTCCTGCTTGTTCC
GAAGAGATCACTCGAATTGATACAAATGTTATGCTAATCGGTGTCATTGTAATATTTCTT
ATTTGTCAAATTCCTTCTGCAATTAGTCACATTCTTTGGGCGTTGGACTTTCCTCTTTTC
ATTTACAATGAAATTGGCAACTTCTTGATCATTTTGAATTCTGCTCTCAACATTGTGCCA
TACTATTTTTTCAGTAGACGATTCAGATCAAGTTTGATAAACTTAATCAAAACGATGTTG
TGTATCAAAACACAGAGCTCGGTCACATATATCTCATACCGAGCCGCTGGGGCCAATTCT
TATAAGATGACAAATCAGAAATATCCAAACGAATTCCAAGATAACTGTGATAATAATTCT
TCTTAG
>GCR207
CGTAGGGAAATAAATCATTGTTGTATATTGTGGTAATGAATACTAGTTCATATGGAAATA
CGACTAGAAATTCCGAATTCACATATATTATCCCTTGGTACATTGCCAGCATTATCATCA
GTACATTTGGCACAATTGGCAACCTTTGGTGTGGATCAACAATTATCATCTGCAAAAGGT
TATGGAACCGACCAATATACAGACTGATCCTTGGAATCATTATTCCAGATTTTGTGACGA
ATTCAATCTGTATCCCATATGAAGCTACCCAGAGTTATTCTTTGATTTTTTTGAATCGAA
TTATAGGCTCGGATATTAGTTGTGCAGTTGAAGGAACGGTGTTCATCATAGCGATGTCAA
TGTCGAATATCAATCAAATGATTGTGGCTTGTTACCGATTTTGTGCTGTTGTTTCTCCGA
TACAGTTCAGAGGAATCTCCACAAACCGAATGGTCTTGATACTCATGTTATCAATATCAG
TCGCACCGGTACTGATATACTTTATTGGGGGGATAAATACCTTATTCTGGTATCGGGTTC
AACCCTTGATCGGTGATTGCAGTGAATATTCTTTATTTATAGAGATTGACTATTTCAGAA
ACTCCTTTTTTCAATTCATTCCAACCTTAATAAGTGTTCTCGCATACATTGGAATTATCT
TTCGTATTCTTTTTGCTGGTTTAGATTCAAATACGAGGAAAACTTTATTGAAACGAGCAA
AAGGAAGTTTAGCATTGGGTCTGAGCATGGCCATTTATAGTACATGTATTATTGTATATT
GGATGGACTATAATTCAAATAATTACGGTTACAACATAGACAACAGCTTTTGGAAGAAAT
TTGCCATAAGAGCTTCTTATGGACTCACCCCATTATTCTATGTAACCTTGGACAACAATA
TTCGGGAATCCTCCCTTCACGTTATCAAACATACGAATAATAAAAAAAAAGAAATAATAT
TACAAGTGTTTAAATCAAGCAATAAACCATCATTGTGA
>GCR208
ATGGATAGATTTATTATTTTTAGATTTTGTCTCCAATTAACAAATTTTCTTTTAGTGTCA
CGGGTATTTGTCGATACTCCGCAGTCACTATTTACTCCGTGCGAGCCTTCCAAAGAGGAT
AAAGTAGGTTGTGACTTTGCAAATGCAATGGGAATTTTATCTTTATACTTTTTGCCTATA
ACGATTTTATTAATGTTATTCATGAATCCGTATACAGTTTATTATTTTCTTTGGTTTAAA
CGGCTGTCACTCAGTCGTCATGGGATATACATGGGAATTCTAGCCATATCGGATTTATTC
TGCTTAATAATTATTGGTGGTCTTTGGTTTATTCCTGCTAAAGGCGTTCCATATGCTACA
AATGGGACTTTGGGATTTTTCACTTATAACATGGGAGAATCCATTTGCAAAACCCATCGG
TTTTTTGTTCTTTTTTCGTCAGCGTTGGCATGCAATATATTTTTACTCGCTGTATTAGAC
AGATGTCTTGCAATTTATCTTCCATTATCTTATGGAAGGTTATCGAAATCAACTGGGATT
AGAATAGCAATAGGAACCGTATGTATCACTTTTTTTATGGCAGTTCCATTCATTTTCTTG
ATGGGTTACAATGAAGCTAATGGTGTGACATTTTGCTGGCTGATTGATGGAAACACTGGT
TGGCAAATATACAGTACGATTTTCTTCAACTGTGGAACGGTTCAAAGCTTCATTATCATC
GGAGTAAACGTAGCTCTCATTATGAAGCTTTATCAAGTGAGGAGTTACCGTAAAACATTA
CTAGCTGACAATTCTAAGTCAACCAGTCAAACTAAATCAAGTTTAAGTTCCAAAGAAATC
AGAATGACAGTCATAATGGTTATAATGTCGTCGATCTATTGCATATGTTCTAGTTTTCAA
ATCATAGGCGTTATCTTCGGATTCTACTCATCATATATCAAAATAGATCGAACTATTCAG
AGTTTAGGATTTAATCTTGGGGATATTGGCTACCATTTGTTTTTTTGGCAAATGCTGACC
AACTTTTTCGTGTATATTAGTCGAATTCCGGAATTCAAAACACCTCTTTTAAAACTTTTC
AAAATTACTCTAAGCTCGCCTTCAAATAATGTGGAAATTACTGATATTTAA
>GCR209
ATGGTTTCTGCTTTTGAGGTCTTAGGTCCATCTGACCAACAAATTTATTCTTCATGTTTG
GGATTCGTTTCGGGTCTAGGATTCATCAGCAATGTCTTATTTGCCGTTACAATATTTAAG
AGAGGTCTTGATTCAAAATTCACGACATTTATTGTGAGAAGTCAAGCGGTTATTGACATG
ATGATTTGTTTCATGACTATGATGCTGGTGATTTTCCCCAATCCTTTGAATTCTGGAAAC
CTCGTCCTTGACATAATCATTTGTCGTATTTGGACGAGCCAAGCAACCTTTTGGTGGCTC
GTGTTGAGTAGTGTTTATAATCTTCTTTTTACAGCAATTGATAGATATTGGGCTGTTTTA
AAACCGCAGACCTACAAACATCATATGAACAGAAAGATTGTCCTGGCGTATTCAATAATA
ATTGGTATGTGCGGCTTTATCACCTTGCCGTCATATTTGCAGTCAAAATACTATAATGGA
AGCTGCACCTCAGAGTTACAATATTCTGGAATTATTGTATCTAATCTGTTCAAAGCTTAC
TCAGTTATATGGTTTCTATCAATTTACGGAATTCCTACCCCAATACTAATTTACATATAT
ACTAAAGTCATTCTGCAGTTAACAAGTTCGTTGCAGGGAGATTCTGGGTCAAATTTGAAA
ACGGCAATGAGATCCTTCACCAAAGGAACAATGGTAACTACTCTCATCTTCATCCTAACA
ATATCGTATGACGCTATTTATTATATGCTAGGATATTTGGGAATAGCCGTCTACATTTTC
AATTCCCCCCCACAGGTCGTTGGAGTTTTTTTAACAGCCGTAAACAGTTCGGTAAATCCA
ATTATATTTTTTGCTCTTGTCAAAACATTTCGTAAATCATTTTTTATTATTTGGTGTAAA
TGTTTTGTGAAAAAGCTTAGCATGAAGGTTTCTGATATTCATGAATTGTCCTAG
>GCR210
ATGATAGAGTTATATATTTTAGTTTTATGGACAACCTTTAGTTTGACTACAGCTATTATA
GGGGGATTCGGAAATATCTGGTTTTGTTTTATTATCACGAGAAACTTTTGGAATAAGATA
AATTATAGAATTCTATTTTGGATAATGATAATTGATATTTCATGTGATTTAATTTTTATT
CCCTTTGAAGTCACTCAGACTTACGTTTACCTTGCTTATGATACCTTTCTTGGAAATGAT
TTACTATGCAATATTGAAACATTTCTTTTCAATGTCTGTTTAAATTCGTCAGTCCTGGGT
AGATTTATCGCGGCTTTAATTAGAAGTTGGTCGATATTTTCCCCCATTAGTTATCGTAAA
ATTGTAACAATGCGTTTCACAAACATTGTCATTTTCACTGTTATTTTTGGATCTTCAATG
CTCTTTCATATTGTATTTTTCAAATGGGCATTAGAATACTACATGGATTCCATTTTCGGT
GATTGTACAAGTTTCCACCATTTTAAGTGGTCTGAAATTTTACGGTCGACCATTTTCACG
TATATTCCCATTGGAGCGAGTGTTTTTATTTATATGGCGATATTTTTGAAAATTATTTTT
TTGAAATCAAGTGAAAAAGGTCAAATAATGAAGTTAAGCAGAGGAAGTGGGGCAATATTC
TGTAGCATAATAATTTACAGCGCTTGCGTATTGCCATTGTGGATCGGATATAACTCAGAT
AGCCATTACAATAAAATGTCATGGAGCATTTGGAATAAATTCAGTTTTAGATTTAGTTAC
GCTGTTGATCCGGTAAGTGATTTTAATTTTAATTTAAAGGATTCGTATTAA
>GCR211
ATGAGTTTAGATGAAAATCTTTGGATAAGTTGTATAATTAGCATCTGTACATTGAGTGGA
TTTATCATAAATTTATTTTTTATCATTCCTCTTTGTCGATATAAATTGACATCCCCATTC
ACAACTTTCATTCTTAGATTTCAATTTTGCTACGATGGTCTTGTTTGTTTGCTGCGATTA
TTTCTTCATTGGTTCAGAGTCAATGATGAAGGAAAACCAAAATATGGATTAAAGATTGAT
GCGTTCAGTTGTAGAATTTGGTTTTCGGAAACCCTTTACTGGATTATGGTAGGGTTAAGC
AGTCATAATTTAATAATTGTTGGACTCGACCGTCTTGTAGCGATTGAGCTTCCAATGAGA
TATAAAATACATTATAGAATGTATGTAATCCTATACACGTTCTATATGCTATTCATTCCT
CAGATAGGATCGTTAGTTGGCTTCCTGTCCAAATGGTTTGTTAACGGAACTTGCCAGGAT
ATTTTTGTATCGGTAAAAGACGGAACTGGAGATTTCATTTTTTCATTGTACATTTGGTTG
TGGACAGTTTTCAATTTCCTCATTCCTGTGATTGTACCGATTTTTATTTACGCTAAAATT
TTCAGAAAAATGAGAAAAATCTCAGTTAATTTAAACAAAATCCACGTGCCAACGACTTGT
ACGAAAATCGTGAAACCAGCTTTCATCAGTACAATGTTATTTTTCATCTTTCTACTTCCG
GAAAATATTCTAATCATGATGGCGAGCTATAAAATTTATGACAAACAGATTGACCAGTAC
TTGTACCCAGTCTTCAACCTATTAGTTACTCTCATCAGCTGTATCAATCCGATTGTCTAC
TACAAGTCACTGCCAAAACTGAGGGAAATGTGCTATCAAATGTATGTTTTGAGATTTTCC
CATATGAGAAACATAATTTCTTCTAACACTTTGTTGACTCAAAGCAAACCGGATACGAAT
AAATCTCTAGAGCAAATGTGA
>GCR212
ATGAATATCGCAGCAATTTGCATTAATTCGAAATCCAACTCAAGCGATTCCGTGCGAATT
GGAAATTCCTCAAAAGTAGAATCCGTTTATTTGATAATTCAGTTTATTATTTACAAAGTA
ATCTTTCCAATTCTTTCAATTGAAGGAGTGATTACGAACATTTTCACAGTTATTGTCTTG
CTGAAGTCCCTTAATCGGAAAACCCGATTGGCACATTTAATGCTTTTGATAACGTTCTCG
GATCTCGGATCGACAATTTGTTTCGGAATGATCTCAATCGGGATTCTACTTGAATCGGAT
TATCCTTACATTCACAAATTATTTTACATCAAAATCCTATCAGTTTTTCTGCCAGCATTC
TTACGATGTTCACTTTTGGTAATTTGCATATTTTCGTGTGACCGATTCATAGCAATAAAA
TTTCCATTATTTCATAAAATACACACAAATTACTTAAAAACCTCCATGATTTGTTGGATT
GCATGCGTTGTCGTTTTTGCGTATTATGTCGCAATTTTCAACCGATATCTGATTGTTCAA
TGCTTCAACATCAAAACCAATTCGATTGACTATCAGATTGTCATCGCGGAGAATTTTGTC
AAATCGACAACTTTTACTATTATATCTACGATTGTGGATGTCTTTTTGCGCTTGATACCA
TTAATTCTTACAATAACATTCAGTTTCATTATTTTGTATGACTTACGAACCATTCTCCGA
TCCAGTTACGGGTTAAAACGATGCTCACAAAGCATGTTGAGCTCTGAAACCACATCGGTG
ATTAATGAGAGGTCTCGGATTTCTATTCATCAATCACAACCGTCTATAAATCCAGGTCAA
AGTCTTTTCAACCCATATCGACGGAAAATAACCAAATCTACGACTCTTTTATTGGCCGTG
TCATTCATAACGATAATAACGTTAACGCCGGCTGCGATTGGAACTCTTTGTTCAAAATAT
GTTGAAGCTCTCTCTTACAAAAGTCAGTATCAATTCTTACGAAGAATACTATCATCCTTG
TGTCTATTATTGGAAAGTTTGAATTGTTCCTTGAACTTTTTTATATATGTTTGGCGTTTC
AAATGGTTCAGAAAGCAAACGATGGAAATCTACAAAATATTTTGCGGACTCTGTGGGACA
CAGAAACATAATAAATTCTTAATCGGAAATGTGTCAATAAAAAAAAGTATTTTATGA
>GCR213
ATGAATTTTACGTCTAATTTCTCATCGGAATCCCCGCCAGTTGGACATTACTCTTTTCTT
TTCTTGTTGTTTTTGGGGTTTCCATTTTCGGGATTTGCGGCCTTTCAGATACTCTGTTCA
ATGAAATCGTTTCCGAAACTGGTAACTCTGTATTTCTTCAAGATCGTAATTTTGGTGGAT
TTATTAAGTTTGATTTTGTTCGGATTGATGAATTGGATGCTAAATTGTACAGATTTGATT
TATTGGCTAGTGGACAATTCCTATGGATCTTTGAATCTTCTCTGTAAGACTTACAGTTAT
TTTATTCATTTTCTCTCAATAAGTTCGCATGGACTGTTGATGATTCTCTGTTGCGATCGG
TTTATTATGCTGTCGTGTCACACGTTTTTACGCAATTACTATTCACGGTTTTCTGTGAGA
TTTTTTACCATTTTCTATTTCATTGTCATCGGTTTATGCAACACAAACTTTATTTGGTTG
GTAAATTTCAATCTCAACTATCAAAACTGTGACGTAGCGTTTGAATATAATTCTCTGTAT
TATCGTATTTTTACAACTGTTGATTTTGTTTTGGAATCCGTTATTCCTCTCTGCTTCAAT
ACGGCAATGTTCTGTTCCGTCATCGTGTTACAAATACAAAGCCGGAAAGTGTTTCAAATC
GACAGTGAAAGATGTTTGAATTCAGTACGAAACTGTGAAATGCAGAGTTTTAATTCTTCT
CTTTTTCCGCTAGTTTTTGCCCTAGCCTTCATTAACGATTACATGGACTTGTTTTCTAAG
TATTGTAAGTTGCTTGAAATTATATATCACACAAAAACGATTGAAGATGAAGTCCATCAA
TTCAATTTAGTGCTTCATTGCGTAAAATTGTTATGTAAATTTCAAGCAATCGGCTTTGGA
ATTGTGATTATTCGGTATAAAGAAAAATCCAAAAGAAATTATCCTGTTGCATTAGCATAA
>GCR214
ACGAATCCAAAAATGGACCAATCACAAGCAATCATCCAATAATTTTTTAAACAGTGTAAA
TCCAACTCGAATTTAACAATGAACAACTCAGATGGAAATTTATCAATAACAAAATTCGGA
ACATTTCGATATTTTGCAGAGATATTCGGCCTATCTGGTTGCCTGGTTCTATTTCCGGTC
ATTATTAAATCCATTTTTATTAAAAGAATTTTCACAACATTGCATATTCTGCTTCTGACG
TTGATTAGTGAATATTTATGTTTGCTGACGGTTGTAGTCTATTTTTCATCGAAAACCTAT
CTCAAATTCATTCTTGAATCTTTCAAATCAACAAGCTATACAATTCCAGTGAGAAATCAT
AAGTCATATTGCTATATTCAAGGATCGTGCTTGGCATTCGTGACAATACTGATCTCTCTG
ACTCTTGGATTGATTTCAATTGAACGATATTTTACCATTGTGTTTAGAAAAACCAGACAT
CTGATAGTATTAAAACGGTATATCATTCTGTCGATCCTCATCATCTGTGGATATTCATCA
ATTGTGGCCATTTTGCCATTTTTCAATATTGGAAAATACACTCTACAATCAACGAAAACG
TATTGCTATGTTGATTTGTCATTGTTAGCGGAAAATAAACTCGATCTGATATTCGTTTTA
ATGTTTCTCCTAACAATGGCTTCACAGACCATTCTCGTATTGTCAACCAATATTCTCGTC
ATCAAAACTCTAGTATTTACTCCATTAATCAAGTTCAAATCGACTTGTTCAAGAGCCCAA
TCGGAATTGTGTCTCACACAGAACATTCATCTTTCTAAAAAGATTTCGTTGAAACAGAAA
TGGATTGCAAGTTTATTTGTTTTGTCAGTAATGTTTTCAATATCATGCATTCCTATAACA
ATGTATATGTCCTATTCTATTATAATGAGATATCATAACAAAGTCATTATGCATATTGTT
GTCCAATTTCTTTTAATAAAACCCATTTCAGATCCTTGGGTCATCTGTCTTATGCATTTC
GTCTCCAACAAAAGAAAGAAACCGTAGATTATTTGGAATAATATTTATATGGATTCTATC
TGAAATGAAAATATTTTTTTACAGTTTTAAATCATTTAAAAATTATATTTTTATTACGTC
ATGTTTCATGTGGATGCG
>GCR215
TATAAAACCACATTAAATGCAAAATCAAGATTTTAAATTGCTAATGTGAATTCATTGACT
AATAAATTGATTGCAGCAATTGACCTTTGAAATTCATTTTCGTATAAATCAATTTTCGAC
CGGATGCCTAATTATTCCAATTCAATTGATACTATGTATAATACTTGCCGAAAGCATGAT
ATCGAGAAAAATGGCATTGATGGAGCTTTTTATCCCATTTATTCAATAATGTTTGTTTTA
TCAGTTTTTTTGAATTCAATTCTTCTCTATATTGTCATCAAAAAGGATAAATTTATCCAT
GAAAAAAAGTCGTTCCATAAACTGTTTCAAGTTCTCATTTTTCTCGATCTTATCATTTCG
ATTTTAATCCTGCCAAATATTTTGATTAAGATGTATTCAAAAGATCATGATACCTTTATC
GTACTTGATGGATATTTAGCAATTCGAGATTTTGCAATTTCATCTCAAATGATCATTTTG
GTGCTTATAGCAATCGATCGACTTTTGGCGTTTTTGTTGCCATTGAGTAATTTCTGGAGG
ATTGGAAGAGTTTTAAAAGTTTTCAAGATATTTTTTATTTTAACTCTGCTGTTTTATTCG
ATCAGGTTTACCTTGTTAACTGTTAATATTAATTGTGATATAAAAAAATCCATTGACAGT
GATGTGAAATTATTTATAGGAATATTTGGTGGGATTTTAATGGTTATTAATTTGATTATC
TATTGCATACTATTCGCTCTTTTATGTCGACGTCAAATTTTCAATCATAAAGATTCGTTG
CTTTCTGCAAATTTTAAATCCTTAAATGTAAAGGAATTAGAAAGCAAATCAATCCCTAAA
ATAGAGAATAAGAAAAACAGCAGTAACGCAATGCTCTTGCAAAGTGATTTTTCTCAAGTA
AAATTCAAAGTAATTCCAGCAAATCGAAAAATCGGTTCGATTAAATTTGTAAAAGTTTTA
TTTGGAGTAAATCTTCTGATGATTATTTCATATTTACCAGCAATACTCTACAATGCTGAA
TGTATACAATTTCCTTCGTTTTCTGTTTATTATTTATTTTTTCTACATGCTCTCGGAGAT
CCAATTTTATTTTTTATGACTCGCCGAGAATTGCTAAATTCTCTTTTAAAAATTGTCCAT
ATAAAAAATTAAATCTCTATTATTACAAAATAACTCAAGATTATTTTATGTTTAGATACT
TTTTCATTTCAATTATATGTAATTCTCAGCTTCTTTCATAATTTGATCATTTTAAATAAG
TCAAAAGCTGTGATAAGTAAATATGTCAGTATTCTTAATTTAACTCATGATTCTGAACCA
CCGT
>GCR216
ATGTTTAGCCATAAACTTTGTTTTTCTTTTATTGGAGGATGTCAAATATTTGGGTTGTTA
ATGAATATTCTTTTACTGATTGTTTTAACCACAAAAAGTTTGCCATCCTTGAGGACAACC
GCTTTATTGTTCAACCAAGCCTTGATAGATTCCTGTATTTGTTTATTATTATTGATTTAC
GTCACCATTCCAGAGCAATTGGAAATATTTATATATGTCAATGCAGAAAAATGTATTTCA
ATAAACGTTTTAAAAATATTTTGGATGGTCATCCAAGCAGGAATACTCAATCTGGTGTTT
ACGGCAGTCGACCGATATTGGGCTGTAATATTGCCTTTGAATTATTTCAGAGATATAAAA
AGAAACACTATATTCCTATTGGTCATAACGTACGCATATAGCGCAACTATTGTCATTCCG
AAATATTTTGAAAAGTCATTTGACAACTGCAGTGAAAGTAATTTAAAAATTATTTTTGAT
TATTTTTTTAAAACTCATTCGATTATTTGGCTCCTATCAATTTATGCCATCCCGTCAATA
GTTATGATCTATATTTATTTGACAATTATTTTCAAATTTCAAAAGAAAATCCAATTGAAA
AAAAATTCATCAATAAAAACTTTAACAAAAGCTTTGGTAGTTATAACCATAATATTTCTT
TCAACCATTCCTTTTAATGTTGTCTGTGAAATTTTAGACAAATGGAAAGTCATGGATTAT
CGATTTCATAAAAATGGCAGAAAATTAGAAACGTTTTATCTCTGGGGAATGTTTCTTCAC
TCCTTCAATAGCTGTGTCAATCCAGTCGTTTTATTCCTCATTGTCAAGAAATTCCGCTCT
AGATTTCGTAAACTTCTTAAAGCTACTTTTCGAAATTTTTAA
>GCR217
ATGAATGGTAATTTTTCGATATTAGAAAAATCAAGTGAAGACAATTCACCTAATACTAAC
ATTATAATGGAAACCTTTGTCAAATCCTTTGCGGCTTTGTTGATCTTTCTTGGAATTCCA
TTTAATTGTATTTCTCTTTACGTTTTATATCGAGATAAATCAAACCGAAATACAACGAGA
TTTTTAATGATATTATTGTCAATTTGCGACAACGCAGTTCTATTGACTGCCGTTCTCCGC
TACTGGATTCGTGCAACCTTTAACTATGATATTAGAATTTACAACAATTTCGTTTGTAAA
ACTCACGGATTTTTGGTGTCAATATCCTCAGATTTCGCAGTCGGAACTTTGTGTGCAATT
GCCGTTGAGAGATTTATTGTCGTTTCCTATCCCCAGAAATCTAAATCTCTAGTTACGATC
TTCACTGTCATAGTTGGAATGATTGGATTTTCATTTGGGGTCATTTGTAAAAATATTTGT
ATTATATATTTATACAATATTGTGTCAATAAATAGAGGCGGAAACAATCAAACGATACTT
GCCTGTAAACCAAAATTAAACAGCTGGATTAGTTGGGGATTTTTTAAAGTCGACTTGTTA
ACTTATGCTGTTTTGCCATATTTGATTTTATTTTTCTGTAACATTTACATTTACATTAAA
TTACGTAAGCATAGAATAATTTTGAATAAAACCTATCAGAATATCCCGAAATTACAACAG
ATGAACCTAATCACCAATGAAGAAACTCCGATTCCCGTGATTCCAAAAAAACGCAGAATT
GAACACATCATTAAAGTCCTGACAGCACTTTCATTAATTCACGCAATTACATCCTTGCCA
GCAGCCATTTATCAATCTTTAAAAGCTCAACTTAAAATCGAGGATAACCCCTCAATGCAT
GCCGTTATCCAGGAGAGTCTTTTGTTATTAATGTTTACGAATAATGCCATAAACATTTTT
GCGTATTTGTTTTCTTCGATAACGTTTCGTCAGAATTTCCTCGATGTCATTTGTTGCGTA
CCGCAACGAAAAACTGGAAAACGATTTGAAGCAGAAATGATTGTGAACAGTTGA
>GCR218
ATGTTTTACACTTGGCTTACGTGGAATTTGAAAACCTACCCCCTAATCATTATTTTAATT
TTGGGATTTCTTGGAAACGGTTTCATATTCTATATTTTCCTTCGGCCGAATTTCAAATCA
AGCTCCATCACAAAGTATATGCGAATTCTGGCAGTAACAGACACGATTTTGATTTTTGTA
GGAATTGTTCCGAATGTATATGAAGGCTTTAACAGGAAAAGTCTGCTAATAAGATCTGAT
GCCGGATGCATTCTTCAACGATTTATAATGTTCTTCATCGGTGATATTTCTGTGTGGATT
TTGATTGCCATCACAATTGACCGACTAGTAGCCGTCGTATTTCCAATTCAAAATACCACA
TGGAAGTCTCAGAAGAATTCTATTGTCATTCTTATTGTCGTTTTCTCATTGTCTTTGATA
AAGAATTTCCCAATATTTTTCACTTTATCCGTTGTTACCAACACAAATGGTACCAGATTT
TGCGATACTCGTGAACGATTTGCGTTTTATGAAAGGAAAATCAGACCTTTCATCAGTTTG
ATGATGTATTATTTAATACCGACAATAATCATGACAATTTGTACAGTTGTCATTATTTTA
AAAATGAATCGAGTTGCTAAAAAATTGGACGTTATGACAAATCCCAAACGAAGAATATCT
ATGGAGATAAATAATGTCAACTTCATTCGACCACATTATTCCAAGTCACTGACACAAATG
TCTATTGCTATAAATATTCTTTTCGTGCTTCTGTTATCTCCAAGCATATTTATATGGACT
ATTATATCATATTGGCCCGCTTCAATTCAATCAGAGAAAATAAGTATTTTATATGATTCA
ACTAACATTCTGGTTTTTAGCCATCATTCATTAAATTTTTATTTATTTTTTCTGAGTGGT
CCTCGATTTCGCAAAGAGGTTTTGCAAATATTTGGTAAAAATTATGGATCTATTCTAGAT
TCCAAAAATGAGTCTATTAAAACTGCTCCAGAACAACTGAAAGAAATTCGATTGAAATAA
>GCR219
TAATCGATTAATTTCAAGGAATTCTACTACATATACACGCAATCTATCGGAATGAATTAC
ATTTGGCATCTCATTAATAATTGAAATGAATATTAGTCTGGGACACGAAAATGGAATTTG
CCGAAAGGAAGATACCATGAAAGGTGTAGTCGATATCTTCTTTTACCCAATTTATTCACT
AATGTTTATTTTGTCAGTGTTATTCAACTCACTTCTTCTTTATGTGGTAACAAACCGAGT
AAAGTTTTGTCATGACAAAAGAACATTTCATAAATTATTTCAAATACTCATAATTCTTGA
CTTAATTATATCTTTACTAATTTTACCCAATATCATAATTAAAGGATTTACGAAAGACAC
GGATACTCACTGGTACACTGATTTATTTCTCGCATCCAGAGATTTCGCGATCTCCAGTCA
AATGATCACTTTAGTCTTGATTGCCATAGATAGATTGTTAGCCTTTTTCGTGCCAATGAG
CAAAATTTGGAAATTAGAAATTGTCATGTGGATTTTAGAAGTATTATTGGTAATTATATT
TCTAAGTTATGGAGTAAGATTTATTTTATTAACCATTAATATTTCTTGTTCAATGAAAAA
GAGGATAGACACTCACGGAAAAGATATTATTGGAATATCAGGAGGTGTATTTATGATGTT
TAATTTAATTAGTTATATGGTGTTGTTTTCATTCCTCTGTAGGCGACATTTGTACAATAA
ACAGAAAAGTATAAATTCAGAAAGACTGTACGTGTCCATGCAGATGAACAAAAGTAAACC
TGTTGCATTAACATCGGATAATGAAACAGAAATAACCAAGAAAGATTCGAAAATAAATTT
AAAACAAATTTCGGTAAATCGGAAAATTGGTTCAATTAAGTTTGTTAAAGTTTTACTTGG
AGTGAATGTTTTAATGATTACATCCTTTTCTCCAGCAATTTTGTATAATGCTGATTTTAT
TAAATTTCCAACATATTCTGTGTATTATTTATTCTTTTTGCATTCTCTTGGAGATCCAAT
TTTATTTTTTTTGACTCAGAAAGAGCTTAAAAATGGATTGATTTCTATTTTTAAAACTTC
TTGAGTCACAATAGATATATTTACGAAGGAAGATTTATTGAAACATTTTCTTGTAAAGAT
TCTTGTAAATTTAGGTTAGAAAATGGACTTGCTGTAAAAATTTAATAGCCAATTGTTTTT
GTAATATCAATTGTGTAAAATTAAATAAATCGAATTAACTCAACTCTGCGTTGATACCAC
TG
>GCR220
ACGAAATAAATAATAATAAAATTTAATTTCTCAATTACCGATGAATTTAACAATTCAGAT
TAATTGCCCAGCATTTTACGATTCCTATTTACTGTGGCCAGAAACTGCACCAAATGAAAC
TGTTTATCAGAATTGCACAATCTCATCAAACCTATTTGAATTCGGAAAAGCCTTTCGTCA
TTGTCATTTTAGTGGAAAGTGGACAAATGTTTTCGGAGAGCCTTCTGAAAATATAAATGG
TTCATATACAAATTTTGATGAATGCTTTAAAAGCAAAACGTATAATTTACCACCAGAACG
AATAAAGACATTAAATGATCTGACAAAACCTTTGTCTTACATTGCAATTGGAGGACTGAT
TTTAGGATCTTTTACATTAACAATGTCAATTTTAATTCTTACAAAATTCAAGTATTTAAT
GAATTACAGAACAAAGATACACAAACAATTGTTCATAGCCCTTCTTTTTGAAACCGCCCT
ACAAATGTCACTTCATATAGATCTCCTAAAAGAAGATTCTGACGATTCGTCAAAAGTCAA
CAACAGGAACGATCCAAAAATGAACGGGTTTTCCAATTTAAGAAGTGCAATATATGAATA
TTTTGTAACTTCAGTGTTTTTGTGGATGCTGGTTGAAGGAGTCCACATTCACAATATCAT
TGCAGTAAACGTGTTTCACACCCGATATTGGTTTAACTGCTATTTATTTATGGGATGGAT
TATTCCAATTCCAATAACTCTGACCTGGGCAGTCTTGATGTCCGTTCGGTTTTCTTCAAC
ACAAAAGTGGAAATATATTTATAGCGAAAATTTATACTGGATAATGGCAATCGTGCGAAT
ATTTTGCATTTTTATAAATATTGTTTTCCTCATCAATGTAATACGAGTCCTCGTTCTGAA
ACTAAGAGCCAACAACTCCTCCGATGTTTGCCAAGCCAAAACTGCTATAAAAGCAGCAAT
TTTGCTTATTCCTCTTCTAGGAGTTATAAATTTTGTTCAAATGATTAATTTGGACATGCA
GTCATTTGGGTACTTAGTTCTGCTAACTTTACAAGGATTATTACCATCATATCAAGGTTT
ATTTGTATCAATAGTTTTTTGTCTAATTAATAAAGACATTCGAAAAGCAGTGATCCGTAG
TTATAACAAATATCGTATGAGAAATAACCTTAATTCTGGATTTCGTTTGAAGGTTGCAAG
ATGGGATTCTAAAAACAAGTTGAAATCTAATCAAAATACGATGACGTCCACGTTGCTCTC
CAATACGGAAACAAAAACGAATATGTTTGAGCATTCATATTAACAAAATTAATGCAGTTA
AAACAATGTTTGTATAATCTAATATACTTTTATTTTCTGCTTATTTGGTTTTTAACATGT
AAAAAACGAATGGAAAATTTGAGAAC
>GCR221
ATGTCATTAGACGATTTAATACCAATAAATGAAGCACTTCTGTTGGATAAATCAAAATTT
TATAAAATTATCAAAGAGTTTATGCCTCACTCTTCTTATTGTGGAAGTATGTTAATTCCA
GAAAAAATGACAGATTGGTGTTCTTATTTGCAGTGCGATGGCATTACTTGTAAAAATGAA
ATAATTTCCGAGGCATTGAGTAAGCCTATTTTACCATCAATTGTCCAAAATCTTTGCAAT
CAAAACATTACTCGAGATCCGATTCTTTCCTATAATGGGTCATGTTTCGATGTTTATTTT
TGTGCTCCTGTTTGGGCCAGCAAAGATTATCATTATGTTCTAGGGGTTTTCGGAATGCTT
TTGGCAATTTTCAGTTTTATATTTAGTATGGTTTATCTCACAGGATTTCATCGAGAATTT
GGAAAGAAAAATACAAGGACTCTTCTATTAATCACTCATACAATTTGTGATATTTTTTAT
CTTCTTTTTACAATGATTGGTTTATTATCCATGTATAGTTTTTATTCAAATTTCACTGAT
CAACTGAAAATATATTCTTCGTTTCACATCTATTTTGTTAGTTATCTGCAACCATTTACT
GATCTTTTTGAATCGTTGTCATTTTGGATATTAATTTTACTGATCTTTGATAGATTCAAC
TATCTTCATCATGGAACTCATTCCAAAAACTTACTGACAAATAAAGTGTGCTCAGTTTTA
GTTGGATCCGTTTCGATTTCTCTAGTTGCGTTTTCTATTCTAAAACTCTTTACGTACGAA
TTAGAAAAATTACCGATTTCTACTGAAAATTACCGATTAAAATATTCAAAAATTGGAAAA
AGTGAAAATTTCCAAAACCTTATACGGTTCTGGCTGAAAATGCCCATGGAAAGCCTTTTA
CCATTGACAACAGTTTTTATTTTTATAGTCATGGTTTGTCATAAATTAATTTTCGCCAGC
TCATTGAATTCAAAATTGAATTCTTCGGAAATTGATTTTCAGGAGTTCCGATTGACAAAA
TCAATTTTATTCATTTGTTGTATTCTTTTGTTGGCAAAAGTGCCAAAAATGGCACTCCAC
ATACTGAAATTCGAGATTGGAATCGAATTGGATATGGAGATAAAATTCCATTTGTTTGTA
GAGTTTTTCGATCAAATATATTATTTTATCAAGTCATGTTTCCTATACCGCTACATGTGT
CCGAAATTCTCAAGTTTTATTCAAAATGCCTTCTGTTGTGAAAGGGATTATAAATTATCG
AAATTAAAACACGACGAAATCGAGTGTGATGATGAAGAGGATAAAGATTTTCTCTACGGC
ATGAAATGCAAAGAATTTCTTTTCAATTCCAATAATATTGACAAAGAAACTATTGTGTAA
>GCR222
CTGATCTTTAGAATGTTGATTCTGAATTTTAGTAACAGCTGTATCCCATCGAATGTAACA
TCGAATGTCAACTCTGAACCTTATAGACCATTAATTATTTGTTTGAGCATATTAGCGACA
TTTTTAAACGGAATATCAGTGATAATTCTGTCACGGTCTAATGCGTCTCACCGATTCGGT
CCGATTCGGTTAAATTTATTAATACTGTCGATTTCGGAGACTGCTCTCAACAGCTTGATC
GCCGTTTTCAATATCGCTTCAGAGTCTGAGTTAGATAAGCTTTTTAGTGTGACTGCTTTA
TTGTTTGATACGTTTGTATTCTGGAATATTTTGACATTGATATGTACTAGAAATTGGATT
GTGGTTTTAATTGCTCTTTCCAGGTGTGAAGTGGTATTTTTACCATTGAATAGTGTGAGG
GGTTTGACATTCAACAATAGTGTCATAAAATTATGCTCAGTTATCATTCTGATGCTTTCA
TATTTACTATCATTCGTCAGATTGTTTTCAAAGAAAGCAATAGTTTGCTCAAATTTATCA
AAGATCCTTCTCGAGCCACATCTCTATAAATCCTGGCAATATGTTATCTATGAAACATAT
TGTTTTTTTATTTATCAATCGGTTTTGCCAGTCATTCTAGTGGCCGGTGTAAGTCTTGCG
ATGTTTGTCAGTTTGATCAGAGGACCTAAAGAAGAATTGACTGAATGTAAATCGTCGAGA
AATCAACTTGGAATGAAAAGAAAAACAATCAAAGCATTTTCTCAACGAAAGGCAACGAGA
ACAATATTTGTGCTTGCTATAGTTTTTACATCATTAGAGGGCCCGGTATTTATAATTCAA
GCTTTAACCCAATCAGGTATGATATTAACTGGAAACAACAATGCTAAACTCCGAAGGCAA
GTGTTTTTTCTGATAAATTTATTGGTAGTATTTGATTCTTGTTGCAATGTATTTGTGTAC
ATGATAACGAGTGATAAATTTCGTGGAGAAATTAGAAGACTGATGGGAGTGTTTGGATAT
TGTACAAATGGACAACAGAGTTTTGCACTAGGAAAACTATCCGCTACCGAGCATCTCATT
GTTAATCAAACTCCCCATATGACAAAATTTTTAAGAAATATTCAAATGGAACATATTCGT
AATTGA
>GCR223
CACAAATTCAATTTCTTGATACATTCATGGACTCATGAAAAACGATTGTGATATATTTCC
TGGAGTAAATTATAAAGATCTTCAATCTTATTTTTCTCGATGTATTCCAGCTTATATTAC
AAATCGTGATATTTTTGATGCTGTCTTTGACGAAATGCGTGTACAATCTCAACTACATTT
GAGTAATTCTGTGTTAGGGATTTTAATTGCAATTTATGTGACTCTAATGCTTTTTGGAGC
ATGTGGTAGTACACTTGTTATTTATGCTGTTGTTCATGGCCGCAGTATGCGAAGTCCCAG
AAATATTTTTATTGTCAATTTAGCCATTTCTGATTTAATATTGTGTGTTCTTACTGAACC
ATTTAATTTGATAAGGTTACTGTCTGGTCAACAAGAATGGATATTAGGTGATTCCATGTG
TAAATTGAGTGCTTTACTACAAGGTACAAATATCTTCGTCAGTACAATTAGCATTACTGC
AATTGCTTTAGATCGATTTCAAGTGATTGTTCATCCAACTATTACGTCTATGGACAGAAA
AGCAGCAGTCAAAATGCTAGCGGTTATATGGATATTGTCAATTTTCCTCGCCAGTCCTCT
TATCGTATTTAGTAAAATAAAACATGAAGGGCACATTCAGTGTACAGAGAAAAGTCAAAA
TTTCGCAATTTTACTGTCAAAATTAATTTATTCCATGCTTAGTGCTGTAGTACAGTATTT
GGTTCCTTTAATTATTGTAATTATTGTATATACACGAATTTGTATCCGAATCCGATCTCG
AATGAATTTAACAAGAGAACCAGAATTAAATGTCGAACGACACATTTCACAAGGTTGTCA
AAATCAATTTGATGATACCGCATGCCAACTATTTAGTTTCAAGAGATCTAAAAGAATCCA
AGAAGAACAACGAAAACGTCGTACTAATATTTTACTAGCTAGCATTGCTATGATATTTGC
TTTAAGCTGGTTACCCCTTGTTTCATTTAATATCCTAATGGACATTCGTGAAATGAGGTT
TTTCATGACTTCAACTTTTACTTCAAATTCTTTATTTAATTTATCAACAAATTTAATGTC
AAATATGTTAAACAATTCTCATACCGAAGAAAAACTTTTCGAAAGAAACATTTCCCTCCA
AAAACCAGATATAAATGGAGTGTTACAAGGGCAAACAGTTTTTCTGATTCAAGCCTCCTG
TTTGTTGGCCGTTTTAAGTTCAGCTTGCATCAATCCGATTTTATATGGATGGTTAAATGA
AAATTTTCGAAACGAATTCAAGTTAATTTTCAGAATCAAAACTGTTCCGAATCATGAAAC
GAAGATATCTATGATATCAAGAGACCTAAATGCGTATTCTAAACTGAACAATAACAAAAA
CCTTTAA
>GCR224
ATTTTTTTTTTCATCATGCACATTTTTACTTTGAATTTTAATAATTTTTAAACCATATGA
GTTCTACTGAAGAAATCGCTGCATTTAATAATTCAATTCTTTTATTTCTATCATTTTACA
TTCAAATTCCAATTTGTTTGATTGGATTTTGTTTAAATGTAGTGAATGTGATTGTGTTCT
ATAAAAACATTCATCACAGTTCTCTTTATTTTCTCGTATCATCTTTGGCATTGGCAGACG
CGGTCACATTAATTCTCAGAGCTTCTCAAGGATTGTTGGGAAAGGAATGCTGGCCATTGT
GTTCGAGTCCACAGCTTCGGATGTACGTCTATATGTTCGTTATATTTCTGGAATTTCCTG
TGACAAATATTACGGAAACTATATCAAATTGGCTAACATTGTCTTTGGCCATTGAACGTT
TCTTAGCAATGAAGCATCATTCTTTTTCTAAGGTTTATTGTACGCTGAAAAATTTCAAAA
TCCTAACATCATTCATTTGCATAATTGCACTCATCATAAACCTCCCATACTTTTTTACTT
ACAATGTAATTTTAAAAAAAGAATACAACAACGATTCGCAAATGTATGAAAAGGCAATTT
ACACAAATGAAAGTTATTTTTCTCTTTCCCAGATTTATGAAGTCCACTCATGGATCCGGC
AGGTTATCGTTCAATTTCTACCTCTTTTACTGTTGTGTGTTTTCAATTTTCTTCTTTTCC
AAATTGTTTACAATCATAATCGAAAGTTGTTCGTCACTCCTAGATGTGGAACAAACTCGA
TCATAATAGACAGCACCAAAGAAAGCCAGAGACTGATCTCAAAACCCTCGCTGAGTAAGC
ACCCGATCAAAGAGAAATCCACAGCCATTGAAAAGAAATTGAGAGCGCAAAAAAAACTGA
CAATTTTATTAATAACCGTCATTTTATTATTTCTTATTGGACAGATTCCGCATTCATTTG
CATACATAAAAATCTACAAGGCCGTTAGTAAATATAGCAAATTTGATCCAGAAGGGTTTG
AGTACCGAATGTTTAGAACTTCCACAATGGTTCTCACTCTGCTCTGTTATTCTCTGAACT
TTTTCATTTATCTTTTTCTCAATACGCATTTTCGACACTCCGTTTGTTGTGTGAATAATC
AGTCAAAAGTTTCTGCAAACAAAAATGGAATGGAATTCAAAATGAAGCATCAAAAGCTTC
AGGAAAAAGAAAATACAGTACAACAGGTATTGTAGGGCCGTGGAAGTTGTCAGTTATGGA
GGAAATGAGGGGGGAATGTTTTGATTTAATTGAATTAATTATGAATAATGTTTGATTGAT
TAGCATCGCTTTGAACAAATGAAAAAGATTTAAAAAAGAGGCAGCTTCATATCAATACTT
TGATTGTTGTGTTATTATCATTGAGT
>GCR225
ATGAATCTTTCTGCGACAATTTCGTCTTCGTCCGCCTCTGAAAATGCTTTGAAAGCAGGC
CCACCACAACTTTCGGTCCACGGGAAAACGTTTGTTGGAATTGCATTGAGCGCAGTCATC
GTGTGGGGAGTGATCGGCAATGCCAGCGTTTGCTATGTCATCATCAAGGACCTCAAATTA
TCTGTGACAAATTTATTTCTACTGAATCTAAGCTTAGCCGACATTTTGATAGCGATATTT
TCAGGACCTTTTGTCATGCTCAATGACTTCATCATTGGGCATTGGACATTTGGAGTTGCC
ATGTGCAAACTGATGCCCCTGGTTCAAGGCATTAGCAGTTTTGTTAGCGCTTTTACCCAT
GTCGTCATTTCATTTGACAGATTCGTTGTCGTTTTCAGACCCCTGAAACCGAGGATTCGA
CAGAAATCAGCGATGTTTATCTTATCAACTATCTGGATATTTTCCGCCCTTGTCGTGGTA
CCTCTGCCTATCGTGTACGACGTACGGTTCGACGGCAATAACGGATATTGCTTAGAAGAC
TGGTCAATATTCGTAAACGGTAATTACAGTCCGGACACGATCAAAGAAAAAGCAACATAC
AGAAACTTTATTTACACGATTCTTTTGATGGTTTTGCAATTCTTTCTACCTCTCACTGTC
ATAATCGGAACCTACTCTGCCATTGCGTTTAGAATATGGATTCGGGAAACTCCAGGAGAA
GTAGACTTAAAGCGGGATCAACGAATTGCAAAAAGCAAACGCAAACTGCTGAAAATGGTT
ATCATAGTGGCATTGCTGTACGGACTCAGTCGGTTGCCGAGACATGCGCTGTTCCTAGCG
AGCTTGAAATATACGGAAATGTGGAATGCTGGATATTCCCATTATGTGCTCTACGTGTGG
CTGTTCTGCATTCTCGCCGAGCAGTCGTCCATGGGATTCAATCCGTTGATTTATTTCTGG
ATGAACAAGTTGTTCCGAAGGGGATTCATCCAGATCTGCATAGATACAGTTCCGTGCTGT
GTCAACCGGTCTCCATGCTGCACCAGGTCCATTGAAAACCACCATTATCCGACCGACAGA
AACACATATAATCTCAGTTCAAATTATGAGAAATCAACAATGTTCCCAAGGAACCCGAAA
AAACCAGCAGCAACGAATGCTCTAAGTTTTGGCTATTCCAGTCAAATAAAACTGGTAAAT
CAGAAACACGAGACCGGAATCAATCTGTGA
>GCR226
TTTTTCATTTTATTATAGAAGTTTTTAATGAACTGAAACAAATGTAAACATTTAACTCAT
ATGAGGCATTAAATGGAAGGCAAACAATTTTTAGTTTTTGGTAATAATCAGCATATTTGT
TTGAATTATACAAATGAAGCTCTAAAGTTCTTCTCCGAAAAACCTTACGCCATGTCATAT
TACCGTTTCATGGCTATTTATCCCTTTGTCAATGCGTTCTTTTCATTGATAGCGCTAATT
CTCTATTGTCACAATATAAAGGTAAATTCAACCAATCGGACTCGAACCTTATTTTACCTT
TTGATAAATCTATGTTTCTGGGATTTATGTTTCCAGTTAACCATGGGCATCAATCAGGCC
ATGATTTATCGAATGGAGTCGGGACAGTTCATTGCGGGATCAGAAACCCTTATTAGCATC
AGTGTTTACTCTTTGGCAGGATCAATTGTCGCCGTGACATGGTGTCACATTTCACGGAAT
TTCAGCATCCTTCTGATAGCTATTATGCGCTACGAAATGATTTGTAATTCTCAAAGTCGA
GGAACATATTTCTATTTAAAGAATCTTAACAGAAAAATAGCCGTCATTGTATTGTTTCCT
TTATTAATAAGCCTTCCAAGATGTCTTGAATTCAGCTATCATATATGCTTGCCAAAATTA
CAATTGCTTTATATTCAGTCTCTGCTACTTGACAATCAACTGTATTTCTGGGCGTATAGC
GGACTCTGTCTCTGTGTGTTTCAAAGCATCATTCCATCATTAATTCTGCTGTTTATTACC
GTAAAATTGGTGCGTACAATTTGTCAACATAACAAGGTTAGGAAAGTCAGTTTAAACAAG
CCTTCGATTTCAACTAAAAAACTACAACTATGTCGTTCAGATCTACTGATAACAATGCTG
GGGGTCGTGTTTTGGCTGTGTGAATTACCTGGAACCTTGAAAATGTTGGATACGATGTCA
GAGAAGTTGCAAGAATTAGGATGGTTCATGAATCTAATGCCTTGTATCGATTCTACATTT
AATTTTATAGTGTATATTGGTGCCCACTATTTTGGGACTTTTATCCAAATTACGAATCCA
AACGATGACACACACACACACACACATTTTTATAGGTTAGTTTTTCGATTTTGTTTGGTC
TACTAATCCGTTTGATTTAATTCGTTATCAAAATGAGTTGGGTGATTTATTCGATATACC
ATCAGACACAATGAATCTATTGTTGTGTATTTCATTTAAATGAAATCCAAAAATGCGAAA
GAACAATTACAGCTGCAAAACTATTGCGTAAAATTGTGAGTATCGATTTTTGTCAATTGT
AACTTTGGTAATATACAAAATGGACGGACTCAGTAATAATCAGCTCAGAATACAATTACA
TATTCTCATTACACAAAGAGATAACCCTTGAAAATGCCAGATTTGATAATTCACGGATTG
TGCAACTTTCAACCATTCACGACATTTATCACAGAATTTGACCAATCACGAGTGAACACA
CACAGGCGAATGAGGTCAGATAACTTCACAATCTGTAGACCTCATCAATTCTGTCATTAC
CTAGTTTTTCGCTTAATTTGGTGATTTGTCTCAACATGGCTTGGTGTATAATAATTCGAC
ATGTCAGAATTATTCTGTTGTCATGTCATATAAATCAAGTATCGCACTTGTCGGGCATCG
ACTAGGATTGACACGGTATAAACCAGTGTAAAACCGGCTTTTAATCCGAAGCCAAAAATT
GCAATTATTATTTTTTATGGAAATTTGTTTAAATGAAGTAATTATTTATTATCGGGAATT
TCTTTATGGGGTTCTTAATCAGAAATTACTTTTTAATTTGACAATTTTTAGTGCTATTAT
TATGAAAATTTATAAAATATTTCAAATAAAATCTCTTCATTTAAACAACATTTAATAAAA
ATTAATAAAAAATAAAAGTTGATCACTAACATGCTGCATTATCAAATTCAAATA
>GCR227
CAAAAATTGTGAAATGCGTCACTTGTTCTTTGCAATTAGTTTGTGTATTATTTTATTACA
AATCCATTCCTATACTAACCGAAAATGTACCAAAGAATCAAAAAAGCACTTTTATTGTCG
AAATGACTTCTTTGACCTTTCTAGTTCAAAAGAACTCATCGCCGAGGACTATTTATTGAA
ATTTAAAATTCAAATTAAGACTTACAAATCCTTTCAAAATCATAAATGCATTAAAACTTT
AATTACCCTTCTCTGTTTAATCCAGGATCCACTTTGTGATCCCATTACCAACATCCGACT
CGGACCATGTCGTAAGGCCTGTGAAAAAGTCCAATTCGATTGTGAACCGATATTGAAGCT
AGTCAACCTTTCATGGCCAGAAAAATTGAATTGTTCTCGATTTCCGTTAAAAAATTCCCA
TCAAATGCAGTGCATGCATCCGAGCCAGGAGGAGAATTTGCAAAGGAAAATCCAAATCCA
AAACCTCAGCCTCAACAAAGACCGCAACAATATCCATGAACTGAAACAATATCGCGGCCA
ATGCAGACACATGCGAAACGGTGAAAAGTACGTGTTTATCAATCGAACCGGCCGATGTGC
TCTGAAATGCTCGGAGAACGATTTCTTCTCGAAAGAATCGAAAACGATAGCAGAAATCTG
GATGAAAGTCATCACGAGTTTGACTTTCGTTTCGACGTTGTTTACGTGTGTCACATTTTG
TCACAATCGCCGAATTCGGTATCCAGAACAGCCGATTATTTTCCTGACATTCTCCTATAA
CATCTATAGTATTTCCATTCTGTTGCGTTTGTTTCTCGGCCGAGAGAAAGTGTCGTGCGA
TTTCGATCCGGTTTCCGGACAGAAAATCCTTATCCAAGAAGGCTTAGAAAACACAAACTG
TGCGATAACATTTCTGTTGAATTTTTTCTTCAGCACAGCCACCCACATGTGGTGGATAAT
GCTGTGCTTGTGTTGGACTCTGTTCTGCGCTTTGAATGTGTCGGCGCTGAGTTTGGCTAA
AAATTCCGGTATTTTCCATTTGTTTGTCTGGTTGATGACATCAGTGCTGACTGTGTCGGT
TTTGATTTTGCGATCTGTCGACGCTGACGAATTGTTTGGATTGTGTTCGGTAGGCGAGCA
GACTCCAGATTTACTTTTATTGTTTTCTATTATTCCAAAAATTAGTTGTTTAGTTTTAGG
TTTGACTTTTCTTACAATCGGACTTGCAATTCATGCCGGTCGGTCCGATAAATTGAGTGG
GAAAGTTCAGATTTTAACCTGTCTGAATCAACAGAGCGAACAATTAATGGATTTGTCTCC
CATGAAATTAAGGATTAAAACATTTTTGTTTATTTATTGTGTAACAATATCATTATCCAT
TTGCTGTGACGCCTACCAATTTAATAATTACGCGTCTTGGTTGGTGAATAATCCCAACAC
CTTAAATTTAACCTTTCCAATCTTTACAGTTTACCTTTTGAAGATGTTTGTGAATCAGGT
AGTTGGTATTTATAGTGCGATTTGGTTCCTTTCTCTTGATTCCCGAGGAGCTTGGGTTGA
ATTATTTAGAAAAATTACCAAAAAATGGGATTCAGAAAAGAAAACTTCTCCCAACTCCCA
ACATTTAAGTCATTATTGAAATCCTAATGAATATTTACAAAATAAAATTAATTTTAAAAC
CAATTTGAGTTAATCTCTTATTCAATTAAACAAAAAATTATTTCCATTTTCTCATTCAAG
ATGCCTCTAATTCTGTATTATATCCATTACGGG
>GCR228
ATCGATCAATCATGTTATAACCATCAAGTGCGACTCAGCGTCGATCATTTGACAAAATGG
AATTCTAGGAAACATACTTGGATGCTCGGTAGATGACGAGGACACGCTGAAATTGGGACT
TGAGGCCTGAATTTGCATTGACAGACAATTGCTCACCGCTGATTGGTTGTCTCGTTCATC
CAATCACAGAATCCCAATCATATATCGTATTTGCCATGCCCTTGTTGATCAGTTCACAAA
TGCTACCATTTAATCAGACATCCTTCAAATCCATTCTCCATACATCTGTTGGGGCCGCTT
GGTATTTCCACGTGATCATCGTCATTATTGGCCATTTGATTCTTGCAGGTCTTGCCATCT
ACCATTGTCAAATATTTAAAAAGGATCTATCAAAGTCTCAAACTACGTTGTGCAATCCTT
TAAGCGTTTATCAATGCCCAGCAAGAAGCAGTTGTTGTGGAACAGCAGTTCTCGCTTTGC
TAGCTATATTGCGGTCCATATATTACTGCATTGGCCCATATGCCGTGAGCTTACAGAATC
CACATTTCGTCTACCTGGGAGTGGTTTACATAATGGAATACGTTTGCCAATGCATTCACT
TGACCGTATTCACTATGCTCATTTTCACTCAACTCCTCATATTAATCCGGTCCCAGTCCG
TCGGCCTGCTTATGACTCCCTCCTCAACTCAATATAAAAATTTTGAATTCCATGGATATA
TTTATTTTATAATATTTTCCTTTGTTGTTATCTTTTTCATATTCTGTGCCGGCATCATCA
CCTTATTCATAGATCACGCTAAAGCCTATTTGAACCTTTTAATCGGAGTTTGGTTTGGTA
TTCTTTCCGCTAGTTCTTCCTACTTAATATGGACCGGAAGAAGTCGAGACCTTAGGATGC
TCCAAAATACTTTCGCATTCTATTCAACCTCTTCCTCGTCAAGTGATCCCCATGTTTCCC
CGGAAAAAGAAGCAATAGAATCAATCATATACTATGAATGCCACAGTGGCCTACCGCGAT
GCATGACCAAGACCAGTTTGAACGAATTTTTCGTGCCGAAAAAATATGGTGACAAGCTAT
TATGCAATAATAATAACAATAATAATAATAATAATTATAATAATAATAATAATCACATCA
AACAGACATCTATTCATATCAACGATCTGGAAATTGTTGTAGAAATTGAGGAGCCCGTTC
TGGAAATTAAAGAAACTGCCGAGTCAGAAATGAAAGAGAGATGTGAAACTCTCAAGAGAG
AATCCTTATCAACTATATCCTCGGTCAAGATTCCTATGACAGATAACGAACAAGGTGGAT
ATGTAGCTGACAGTGAAGACAACGTTAAAGTCGACTCAAAAGCCAACCTAAGAATAGCCG
ATGAAAAGAACTACACCAATGAAACCAATTCAAAAGAAAACTTGGAGGGGTCACAAAAAC
AAGACACGGGAATAGTCAAGAATACAACTTATGATGATCGCATGAATATCCGGCAAATTG
TCGTTGCAGATGAATACATGAGATTATTTCACTCCGGAATGAAAATGCTTTATCCTTGCG
TGATCTTCGGAATTCTTTTCAGTGCGTTAAACATTTATAATGGATTTGGCAAATACGGGA
CCCTCAGTAGCGACTTCAACCTTTCGATCTTAGATTGGAGTATATGGCTAAGTATTCTCA
GCTTATTCAGGTGAGTTCATGTTTTTTATCGGATTGTTGAATTAATGTTTTCTACTCGTG
CCCTTATAAACGTTCACGGAAGGCAAATCGTAGCACACCAAATAAGTAGTGACACTGACA
TAGAAATAATTATAGTTGAATAAAACAGAAAAATTTAATTAAAATCTTAGTTTCATTTAA
ATTGCCGCCATTTATTGCTGAAGATTAAAACAACAGTAAGCAGACATTATTTAACGAATT
TGTTTCCTATTGAAAACTTAATAAATATATAGTATACTATTATGATATGAATTAATAATA
TACACCTAATTCTGTTTTT
>GCR229
ATGCATTTCATCAGTTCACTGAATTTGTCTCTGCTTGGGTTGGGATTTATTCTCGATGTG
GTCATGCTAAAACTCTACCGGACAACGAAACTCCATTTAACGGATTGTATAAGTTTGATA
GGATTTTTGATTGTGTTGTCCGATCTATTTCAGTGTGGCTCTCTGATGATTCTCGATCAG
ATCAATTCGATTTTGAGTTGTAAGTTATTGGTATATATCCAGTATTCCTCCAGTTCCGGT
TGCATTGTCTCCGTGATAACGCTAATGAGAATGCTCACGTATAACACCAATTCAAGCGGG
TCAGCGTCCAGTAGTGTATTTCTTACTCCAGCATTAATATGGTTTGGGATTCTGGCAGGA
AATGTTTGGTTAGCGTTAGCGTACAAGTGCATAAACTACATCCCCTTAATTGTGATATCT
GGTAAAGACTATGATGAGCATTTCATAATTGCTCACACATGTGTCATGATTGTTTTACCG
CACTTGGTTTGGACATATCTTTTGTTTAAGCGATGGAAACAGTTTATGTTCCTCAACGTT
TCCAATGTAAAACAATTGATAATCCTTTATTTTATCTATACCATTTTGGTAATTCCAAAC
TTCCTCTGGGTGATTTTGTTTCAGATTTTCTACAATCAAATCTACATTTCAGCAGCAAAA
CAAATCGTCAATTCTCTCTATTATTTCCAATTGTTTATCAAGCCGGTTGTATTCATTCTA
ATGAACAAAAGAATCCGACAACGATTCAGGAAGTTTCGGCAATCCGTGGAGCACATTGAT
GTCCCAAATATTCTCATAGATCAGTCGTCAATAGACTCGATTTCTTCAATCAAACCCCGA
GAGAGATTGGAGAGCAACATATCAATGGATTCGAGAAATTATTTCCTTACCCTACCCTCG
TGGAGATATGAGATGTATAGAACAGATAACAATAATACTAATAGCAATAACAGTTATAGT
AACAGTAGGGAATGA
>GCR230
ATGGATTTGTGTAAGGATAATCCAAAATCATATCAGTTGATTGTTTCATTTGTAAATAAA
TGTTTGAATGAGTCTTTTCGCCAAGCCTATTTAGAAATTCTCCAGGATGAAATGATACGT
GGCAGAAATATGGGGAAATTTTCGCTTAGCTTTTTGATTCCTCTAGTTTTATCGTACATA
GCGATGATAGTAATAGGGACTCTGGGAAGCAGCTTGGTCATTTATGTCGTATTGCGCAGC
AAAACTCTGAGAACCCCCCGAAATATGTTCATTTTGAATCTAGCCATAACAGATTTGATA
TTATGCGCATTTTCCCAACCTTTTAACATTATTCGTTTGCTTTCATTTCACAAAGAATGG
ATATTTGGAGAATGGGTATGTAAATTAGTCGGACTGTTCACTGGGACAAACGTCTGTGTC
AGCACCATCAGTATTACGGCAATTGCTCTTGATCGGTATCAGGTAATTTTGTGTCCAACA
AGAAATTCACTACAACTAATTGGGGCTATCAAAGTCATGCTTGGGATCTGGATTTTATCG
TTGATCATTGCCAGTCCTCTGGTGCTTTTTTCGGGGGTCGAAACCGTCAACATGTTGAAA
GCGAATCATACGAGATGTACGGAACATACGGTAGAGATTTACATGAGAAAATTGAAAGTT
GGATATTCAATAGCAACATTAGTATTGTTATATGTGATCCCATTGTCAATAGTTACGATA
ACTTACATGAAAATATATCGAATCATCAAACAGAGAATGAATAATCTTCATAAAAAGGAT
CTGGAATCATCGAATTCTTTGCCAAACTCTCATAAAATGGAATTGTTAACGGATAAACAA
AAGTACGACATTCAACGACAGAGGCGAGCAAATATTCTGCTGTTGAGTATAACAATTGTG
TTTGCCATTAGCTGGCTGCCGTTGAACCTCATCAACATGATAATGGATCTGTACTTGATG
TACAACGAGTCAACTGTTGGTCCGATGTCGTTACGGATTCAATCTATATGCCTGCTAATG
GTTCTGACATCGGCTTGTACGAATCCCATTCTTTACGGATGGCTCAATGATAATTTTCGA
CATGAATTCAAAAGGTTTTTTCAGAATTTTCATTACAAAAGTGAAGTATCGTCGTCCTAA
>GCR231
ATGGCTTCATCTAGCGCCGATCTCAATAACAGAAGCAGCAGCGGCAGCGGCGGTGGCGTT
GGCGGCGGCAGTAGCGCATTTGATAGATACCAATGGCCGTTTTTAGGGCTGTTAATAATT
CCCCTCTGCACGATCTGGGGTAACGCATTGGTCTGCGTTTCTGTGTTCATTGAGAAAAGG
TTGCAAAACCGGTTCAACTTTTTCTTGGTGTCCTTGGCCATCAGTGACTTGCTGTGCGCC
CTGCTGGTGATGCCGGTCTCGGCTTGGAACATGGTTAGAAATAACAATTTCACCAGCGTT
CCGAGAGGAATATGCCTTGCTTGGTACAGTCTTGACGTTTTCTTTACGTCCACAACAATC
ATCCATCTCTGTTCAATCTCATTAGATAGGTATTTCGTGCTGAACAACCCTTTGAAGTAC
CACAACACGCGCATCAGATCTTCACTGCCCCTGAAAATCAGCATTGCATGGCTGATTCCA
TTCTGCATTGCTTGTCCACTATTCATATTTGCCCTCCGACTCGATCATATGGCGGGCAAC
AATCGCAATTCAGTGCCGGAATCTGGCTGGTTATCAAATGAAACAATTTCCCAGCAGCTG
GACTCTTACAAAGGCTGCGGCCCACACAATGTCTATTTTATCATCATTTCCACTGTGATC
ACCTTTGTCCTACCCCTCTGCATAATGATCGTTACGTACATTCTGACAGTCTGGTCAATT
ATCCGCCAGACTAACCAGGCCCGACAAAACCTTTATCCAAACAAATCCTCCACAAAATCC
CGGCCTCTTACGCAAATAAAAATAACTGACGACAGTCAGTCCATCAACGAGACGACAAAC
AGTGCGGACAATGATGTCTCATACTCAATGATAGGAGTCGATGACAAATATTGCAGTCAT
TCCTCTCTCAGCTTAAATTCCTTTGATTCCCCAGTCAAGAGGGGCTCATTCAAGATTTCC
CATAAGAATGAGTTCACGATCCATCTCAATGTTCCAACGACCGATATGCGAAGAAGCTAT
GACTTTTCTCCTAAACAGAACTTAGCAATAAAGAAGCAGTCTTCTCTTACCGACAAAAAT
TTCCAAAGTTTCAACAATTCCTTCAAAATGAGTCCAACCCGCTACGGGAACCAGTTGTCA
ATCAGGAAGAATCTTTCCAATTCGTTCCGAATTCACAAGCAGTCAAGGAATAGCGCTAAG
CGGACGCTCGCTGCAATGAATTCCGGCAAAAAGGCTGTGCAAGTTCTCGGAATTCTTTTC
GGTTTATTTCTTTTGTGTTATTTACCGTTTTTCGTTATTTACCTTCTTGACTTTTTCTGT
ATCAAATGCCAGACCATGACCGGACCGTTGGTTTCGAAAACCGAATGGATAGGATATTCG
GCTTCGATGTTGAATCCAATTGTCTATCACATCTTTAACCCTACCTTCCGGAACACCTTC
AACCGCTTGATGAGGTGCAAGTGCTACAAGGTCCGTAAGGCGTTCTCTGCCAACACTAAA
TCTTATGTGTAA
>GCR232
AAAAATTTCTAAATTCATCCACAAAAGTCTTGGAATTAAAACACCATATGTCCAAACTAT
GACTGCAGTAAACGGAACTAATGATGATGTCCCTACAACCGAACTGTTAGTCGTATTCCT
TCAAGGACCGATTTGTATTGTGGGATTCGGTCTCAATATCATTAATTTTTCGGTTTTTGT
CAAAAGGAAATATTTCGCGGCTCCTTATGTGCTCTTATCAGCCTTGTCATTAGCAGATGC
TGTGACTCTTCTACTCTATTTCACTGAAACAATGGCAAAATGTCAGCATTTGGCATTTTG
CAAACAGCCATATCTCCAGCTGAGTGCATATGTGTTCGCTTTATACGTAAAGAATCCTTT
ATCAAATATTACCGAAACGATATCAAGCATAATAACTGTAGCTTTGGCCACCGAGAGATA
TCTAGCCATGAGGCATTACAATTTCCGGAAAATATATTTCACTGTTAAAAATACTCGGTT
ATTTGTGCTGTTAATTTCCGTTTTTTCAACATTATTCAATACTCCATTCTTTTTTACAAC
GACAATAAAAATCAGCTGGGAAAATGAAACTTCAACAAAACAGAAAGTTCCAGTTGTTTA
TTCAAACTATACATCATTAATAGATTCGTATTTTTATTCCACACATTCATGGACCCGGGC
GATTGCTATTCAAATGTTGCCTCTATTGTATTTGTGTATTTGCAACAGTTTACTACTAGC
TCTAATCTGTCATCATAACAAACGATTAGACAGCATTCGGACTTCATATTCAATCAGCAC
AGACTGCCGGTCGACTTCACACATGGTTTGTGAATCGCCAATGTCTAACCAAACGAATCA
GTCGAGTATTCGAGAGAGAAAACAAATAGCTCAAACGAAACTCACGATTCTCCTCAGTAT
CATCATTTTCCTCTATCTTATCGGTCAGATTCCAAGCGCGTTGGCTTACATTAAAATATA
CCGCAAATTTCACTCATGCGACAATTTTGAAGTCATCCATGAATGTCCGAGTTATGACAT
GTATCGAACTGTGACATCAATCATGATGTTGGCCAGTTATGCTTTGAATTTTTTCGTTTA
TTTTTTCCTCAATTCACATTTCCGTAAAAGTCTCTGTGATTGTTTTGATCGAATATTGCC
AACGATTTTCCCGACAAATTTACGGACGGAAAAAACCACATATTGTAACAATGCACAAAC
GACAAAAGATCGAAACAATTCAGTCGTTGTAACTTCAACACATTCGAATAATATAATCAA
CCTGACATTGCCCAATTACAATGCTCGATTGAGTAGCCTTCCGCGGCACAATAAACCAAT
CATTTTGACTCCGATTACCGAACATTCAAAAGAAGAATTAAGCTCAAATTATTTGGAAAC
CTTTGAAATCGAGTCGACTAATGTTAGGAGTAACATATTTTTCGATATGGCTGATGTTGG
GAAAATCTCTATTTGTAAAGCGTATCCGGTTATTGTACCTCTTGCGTTGTCTGAATCGGT
TAGCTTTGAAAGCATTAACAATGTGTAA
>GCR233
GCATTCCAAAAAACAGGCAAAAAATACCAATGAACATTTCATTCGATTTCAATGGCTTTT
CGACCTATAGAAACTTTTCAAATTATTATTCTTCGTCCAGACTGATTTTGGACGTGATTT
TATCAAGTTCATACGTTTTGATATTTTTGCTGGCCATTATTGGAAATATGATTGTCATTG
GGACTTTGGTCAGATATAGGCAAATGTGGACAATAACGAACTTGCTTCTTTTGAATCTTG
CAATCTCTGACATTTCCACGGCAATTATTTCGATCCCGTCGACTATTTTAGCGTATATCT
TAAGACGATATGTTTTAGGAGGTTTTATCTGCATTTCACAAAGATATTTTCAAGGTGTTT
GTGTAGCCGTTAGCATGTATACTTTAATGATAATATCTCTGGAACGATACTTTGCAATTA
CAAAACCTTTAACATCTCGAATTTGGCAAACCAATGTTCATGTTCATAAAATAATTACTG
GTATATGGCTCGTAAGCATGATTATCATGATCCCCCTGGCCATTGTTAATAAGCTTCAAA
CCCTGAAGCGAGTTAATACATACAAGTGTGAAGAAGACTGGTACAACAATGAATACTTAA
AAATGATTTATTCTATTGCTCAAATGGTTATACTTTTTGTGATCCCATTGTGCATTATGA
TCTATTGTTATTCCATGATCGCCAGAACACTCAAGTTGGCAAGTTTAAGTATCATCAATC
AATCAGCATCTGAAAAAAATAAGTCTTCATCAAAACAACGACGGTGTCTATTTAAAAGCC
AAAAGCAAATCTCATCAAGTAGAAATTATAAAACAAATCATGTCAACCAGAAAATTATAA
AAATGCTTTTAATTGTTGTTGTTGAATTTTTTATTTGCTGGTCACCCGTATTTATTTTGA
ATACCTGGCTGTCCATAGATCCCAAAACAGCTACTCAATTGATATCGCCAGGAGTTCGAA
TTAGTGCAACGTTAATATCATACGTTTCGTGCTGTTGTAATCCAATCACATATTGTTTTA
TGCATGACAAATTTCGGTTCTACTTATTTCAATCGTGCGGCTGTCCCCAGGCTACTCGAA
CTGCCACATTCTCCACGAAATTAAACAATAGATCCGTTGCCGCTACCAAGTCAGCTGTTA
ATAGGCAGAAGTGAAAAAACATTCCATTTGTTTTGTTTATATTAAAAAAATATATTTAAT
CTCAAACGG
>GCR234
ATGAATTCATCAGCCAAGAAATGGCGGTTTATCTGCAATACCGCCAATGAACTTTATATC
GTTCTCGATTGTGATAGAAAGGATTTCAATATCAATCTATTGATGAATAACGGAACCTTT
GAATATTCTCCGTGGATTAATACACTGTTCGTTAGCATCATAACTCCCTGGAGTTGTGCC
ATTGGAATTTGTGTGATTCTAGCAACAATTGTCATTATAAAATCGAAATGCTTGGGTAAA
TTTACGAATAATTATTACCTTATAGCACTTGGAATAATCGATGTTTGCAGTCTCATTACT
ATTTTGTTAATTTCTCCTCCAGCCCAACGCTGGATTCCATTTCTTGAGAATATGAAAGAA
CTGATGCCTCCCTATTTGTCCACAATTCTTCAAATGACAGTATTTATCTCCAACTGGATA
ACGGTAGCCCTGGCACTCGATCGGCATCAAGCCATCTGTAAACCGTTTAATTATTACAGC
CAATCATACACCTTACACAACAAAACTTGCGCACTGATCCTAATCATCATTGGATGCGTA
TTACTTTATACTCCGCAATTTTTCATTTTCTCCAATTATTTTTCGTCTAATTACACTGAA
GTATTATCATTTTTAAAGTACACTTCTTTAGGAATGAATACATTTTATTCGAATTTCCAT
CTTTGGTTTGTTAATCTGATTCTTTTACTCTTACTTCCCACTGGAATCATTCTTATGGTG
AACACGCATCTCGTTATTTGCGTAACAAGTTCCACGAGATTTTTGTATCAATTTAGAAAT
TTATCTATTTCTAAATCTGTCAAGGCATCTTTTACGAAAGAAAACATTAAGATATGTGTT
CTTTTGTCGTGTTTAATCACCTCTTTTGTTTTTTTACAAATTCCATTTGTGATTCTGATT
TTTCTGATTAACTACCGCCCGTCAATTTTTAACGGAAATAAAATACAGTTATATAGTCAA
ATAGTAACTTTTCTTTATGTGTTGAAACACGATATCAATTTTCTGTTTTATCTTTGGTTG
AGCAAGCGGTTTATGAGAACTATCCAGGCTTTTGTTTGTTTTAATTGCAATAATATTATT
AGAAAGGGTTCAACGGTCAGATCGAAAATCTCATCTTCCAGGCGCAGGTCGAATCCAAAT
TAA
>GCR235
ATGTTTTCAAATGAAACAATAACCGGTTTTGAATTGATTCTTTTCTACAAATATTTTGTG
TCGTGGTTCGTTCCCGTTGTCATTTGTTTTGGTTCATCTGGCACGATCGTTAGTATCATT
GTTCTTTTGCTTCGTCGAACTACTCAACCGGAAATTCGTTGTTGGTTTCTGGCGTTATCA
GCGAATGATTTGTTTGGTTTGATATTCGGCTTGTCGACTTTGTACCTTAGTAAGCTGAAT
TTGATTTTATCTAAACCGATGTGGAATTTTGATATTAAGTCATCACAAGAATTCGTTTGT
TATTTCAATTCAAATTGCATATTTTTTTCTCTTCTTTTGTCAAGTTGGCTGCAGGCAGGA
ATCTCTGCGCTGAGAGCTGTCAGCACATCACAGCCGTTAAAACTCCGTACAAAAATCACG
ACTTCATCGGCACGGATCTATCTAATCCTCTTAATTGGAACGGCTTTGATTCTGTCGCTA
TTAATTGTAAACATCACTGTGGAATATAAAGAAGAATATTTACGCAATCGAACTCAGGGG
CATCGTTGTCGGTTAAAAAAAAAATTTATCAATACATTTTTCGTTTTCAGTCTAATTGTG
AGAGTTATTATTCCAATTTTACTTTTACTTCTTTCTTCGTTTATGATATGGAAAAGTCTT
AACCGACAGCAACATGAACGGCGGCAATCATGTTTGTTGGGAAATCATGATCTCAGCGCG
TCTAGAAACAGTCCGAGCCCTAGAGGCAAAAGAATTCACAGTCCACATTCAAATCATAGA
AACATATCATGCATGCTTTTGTGGATGAATTTAGCATTTCTCTTGGCAAATTTACCGTTT
GAAATTTTTAAAATTATTTATAAAAACTATGATGTGCTTTCTATTAAAACCAAAAATGAA
ATGTATTTATATATTCTCAGTAGAATTTTCGATAAATTTTTCAACATTCTTGTTTATCTA
AATCAATCGACGAACTGGTTGTTTTATTTCATGCTTGGAAAGAACTTTCGAAAAGATTTA
GTAATTTTATTTCGCTGCAAAAAGCACAATTGGTCGCGTGGTAAATGGAATTCAAAAAAT
ATTAACAATTTGGAGTTTTCCTCAACTTACAGTGCAAAATTTAATCGAAAAATTCTTTCA
AATCCAACTACTTTAGAGAAATTCTATGAATATAACCGACGACTTGAACAATAA
>GCR236
GTTTAATTTTCTTCAAATGAATATTGAGTAGAGAAATAATTTTGAGAGCTCCAAAATACA
AGCCAGATTTAGAAGAAATATTGCCTGTTTTCTTTCTGTGGATTCTGTTTATGATTAAAA
TATCAGTTATTGATTAAAATTTTTTATTATTTTCAAACAAATGAGAGGTGGCAAATTGTC
GAGTGTTCAAAAGTTCTCTCGCAAAGATCCGACATGGAAATATCTACAGAAATCAAAACA
GTCGAATCTTTCAGTGTTTGAGATATTGATTAACGGCTGTTTCGACACAGACTGGGAAAG
CTACTGTGTCAATAGGATCAACGGATTTTCTTGTAGTTATTGGCTGGAGTCGGATGACTT
TGGGAATTCGATTAATTATGACGATAAAAATTATACAGCCCATGGTATTTCCATTCCGAT
TTCCACAGATAATAAAATAAACTGTCAGTCAAGCTCATTCAATTCAGAAAACTTTTCTAT
CAACATTATTCTAGATATTTTGATCACTTTCATCGTTACAGTGGCAGTAGTTCTTAACTT
TTTAACATTATTTACAATGCGAAAGTTGGCTCACATTTACCTACCAATTTGCCATTATTT
TACGTACATTTGTGTGTTTGAAATCTTTCATTGCTCGATTTTGTCTTTGGACTGGTTGAT
TTCTATCTTTTCGACCTTTCAACCTCTACAAATATTGCAACTTCTCAGCCAATCGTCTTG
TCAAATGATGCCGATGCTGTTTTCGATTTGCGAACATTTAACATCAGGACTGACCATTGG
AATCGCAATAGATCTTTGGAGATTCGTTCAATGTCCAGTGCACTTTTTGGGCAGCTATCG
AAGTGAATGGGTGAAAAATGTTTTCATAATGTGCATGGTTTTAGTTTGCACTATAAACTG
TCAATTCTTTTGGACTTTCGATTTGAATCACGGCGAAAACAAATTTTTCAACCGGAGATG
GATTTCCAATTATTTGGAGTGTGATTTTTCAAACACTTTGCCCCTGAATCCGATTTTCAC
TCGGTACATTTGGCCAATTACCGATCACGTTTTATCAGAATTGTTGCCATTGGTAACCGG
GTTATTTTCAGTTGTATTTTCATCATATTTAATTCATAAAAAGTTCAAATTGAAATATCC
GATCAATCTCAGTAAAGTCCTCATTAATGCTCCTCTTGTTTTACATTTAACAAAATGTTT
AATCGGATTCCTATTTGTCAATATTCTTTTTAATTTATTGCCAAGAATTGTTTACTTTTC
AATAAAGCTTTCAATACACAAACATATTCGCGAAACTACGGTCAACAAAATTTTGAATGA
ACAATATCGCCTTTCAGCCGAATTCAACAAACCAAAATCCAACATAAAACTTTCATATTT
GATGGCATTTGGGAAATACATCAAATATCAACCGATATTTAATATCATCATCCGATTCAT
ATATTTTTCCATAACATTGAAAGAGTTTCGGAATATTTCATTGAGAGAAATTTCTTTATT
CAAATTAAAGAGCTTTTGGCCGAAAACGGTCATCAAAACTTCAATGACAACGGAAAAATT
CTTCACCAACTCATCACTGGACAGAGAATTGGTGAATCTTGACGAAAATGGAGATAACAG
AAAGAAGTCGTTGTTGGTCGAAATCTATTGTTGAATAGAGCTGTAACACTATTCAACGGA
CGTCATTTACGTATATGCCTTAATGGCCAATTTGTTTATGAATTGATTTCATTGTTTATT
TATTTATCTAGTGAAAAATAAAATTTTAATTAAATGGTAATTGCAGAG
>GCR237
ATGAAAACCAATTTAACTGAGTACATTTTCACTCTCAAAGAAGTCATTGTGATTTATTCC
GATAGGAATTGTTCAAAACCCCAAATCTCTCAAGAGAAACCGGTTCTGAATGCGATTCAG
ATAAACTTTTTATGCTTATCCATAATTGCACTGATTCTAAATTCGTTTTCACTGTTCGTA
TTCTGGCATCAACCAAAACTTTCAATGATGCGGGTGACTTTGATTCTGCTGTCGATTTCG
GAAACTTTGTTTCACAGTTTTCTCATATTGAATTTCATATCTCTTGAGTTTTTGTCAGCA
AAATATTTCCTAAACGAAACTCCATCGTATTGGCATTTATATATTGCGCCGAGAATTTCC
GCCGCTACAATGGTCATTTTACACGTTTTCATTTCCGCCCGAAACTGGTGCAATCTTATC
ATTTCAATGTCAAGAACCGAAGCCGTTTTGTATCCATTGAAGAGTCGTCGATTATTTCGG
CATTCGATGATTTATTTTATTTACTTTTTTACGACATTTGTTGCTATAGTCTTTAGTATT
TTACGACATTTAGATTTTGCGGTGACAATTTGCATCAGTTCCCAATATTATGTGACGGAG
AGTAACTTTTTCAGTTCAAAAACTACGAGTGTGTTTTTGATAATATATTTCATCTTACAA
ACCGGTATTCCTTGGGTGTCCGTCATAACCTCCACCGTGATCATGATAATAGTCCTTGGA
CGATTTCATTCCGATCAGCTACTTTCAAACCCGGTTAGTCAACGAAACCAAAAAGTGGCA
ATTCGGACCGTGCTATTGTTGGCGATTATTTTTTCTCTATGTGAACTGCCAAATTTGATA
AGTTCCTTCATAATGAACTTGAACAATTTTCTCAATTACGATTTCACTAAACGCGAAACC
CTTGAAATACTTTCAAACGCTGGAAATACTTTGGTGATATTGGATTCGGTGTTCAATTTT
TTTGTCTATGTCACTAGCCTGCCATATTTTCGGAGAAAGCTGCTGGATTTAATAAAATGT
CGAATTTGTATAACAACAAGAAATTTTAGTTTGATCTATGAAAATACATGGCGATCAACT
GTCGATAGGACGGGGAGGCCCCAATATACCAATATCAACAACAAACCAGATTTCAAACAA
ATTGACCATAAAAAGTGTCAGAAGAATTCAGTTCACGAAATTTTATGTCAAGAGAATTTT
ATAACCCAAGTTTGA
>GCR238
ATGTTAGAACAATTTATTAATCGAATTTCCAATGATGGTCAGGATAATGTATATACAGAA
CATTTATTAAACATATTCTGTTCCTTATCGAATCCCTTGCGCAAAGATGAAGTTGTCGGA
TTTTCCAAATACTTAAAGCTTCTGGAAAAGCTTGTTAATGAAAAGGCTAATCAAGTGAAA
TGTGACAATATTTTGAAGACATGGTCCAAATGTCCAGAAAATTTCGGTTTGTACTTCGGA
AAAATTGAAAAACCTCATTTGAAATTATTTATGAAAAACGTATCAAAGTTCAGTCAAATT
ATTTCATTTGAAACTCATTTCCTGACCATGTCAACAAATCCTGAACTTTGTTGCGCGGTA
GAATTGGTTCAATTAAACAGCGATATTTGGATTCAAAGAAAATCAAAGTTTATTCTTGCA
TCTAAAATAACAGTTTTCCACATTACCAGTAACAGAGTTCCAAGTAAGGGTTCGGTAGTG
TTCAAAATTCCTTTGACTTCAGAAATGTCTGATTCCATTAAAATAAAATGTGGTATTTGG
ATAGATGAATCATGGACTGACAGTTACTGTAACGTTGTAAGGTATGATGTTATCTCCCTA
AATGATTCGTCAAGCATGTTTTGCAACTGTTCCCACATGTCTACATTTAGTAGCTATGTC
ACAGTTGACCCCTCCCCATCGAGTGATGATCGTTTAATTATTTATATTAGTGAATCTTTA
TCTATAGTATCTCATTTGATATGTTTAATGGTAATGTTATACAAAAAACAGAGAAATACA
TTTTTTACAATTTTGTTCGCCTTTTATTTGATATTAGGTATATGCATAAGAGTAACTTAC
GTTATAAATATTGTTTTAAGTCCAACTGTACTTTTTTCAAATATCGCCCCTAATTTGAAC
GTTGGTTGCATAATCATAAGCATTATATTATATGCTTCGCTAACGTTTACGTGTGGTTGG
CCTTTAGTATACATGACTGCCATTTTCAACGTGCAAGCTATCAATAATGTCAATTCTAAA
AATAGATATTGCACATATGTTTTAGTTGGGATGGGAATTCCCATTACATGGACAACCATT
GTTATCATAGGCGTCACTCTATACGTTAAATTTTCCAACAGTTTGACGGTGTCGGATGTA
ATCGGCGATGTTAATAGTTTTGGTTTCATATGTTTTATTAAAGACGTCATTATCGGTACA
TGCGTTGTAATAATTCCCGTTGTAATAATATTTTTCTGGCTGATAGTGCTCATCGTTATT
TCACTCTGCCGGATTCGAACTTGGAAATCCTTTGATGATATATATTTGGGATCGAGAAAT
ATTACAGAGTTTATCTTGTTGATATTTTTATGGTTTCTGAATTTTTTACTTATGGTTTTC
GGTGGACTGACAATTGTTACGAACAACCGATGGACGATATTTGTATTTTGTGCTGTCGAA
ATAGCGGAGATAATTTATATGGTGATTTGTTTCTTTATTCGACGTCTTGTCTTTATCTGC
TCATTAAACGAAAAATCTCGGTACAAGGAATCCGCGAACCAATCTTACAATGAAACTCAA
GGAAATCGTAATGATTCGATTGAAGATTTGATCTACTATATAAAATTTGGTGATGAAAAT
TCAAAAATCCAAGAAACCGAATTTATTCCTCAAGTCACTGACAGTGAAAGTGTTGTCACC
CTTGAAGATGTGGACGGATCATCAATGGCGCTATCAACGAAAGATTTGGATAATAATATG
AGTTTCCTAAACGCATTTGATGATAGTCATTCTTCAACAAGCGATAAAGAATATATTATG
GAATCGCAAATATAA
>GCR239
ATGAAATATAATGTCATAATTATTGAGGTTCCAGTATACTACATACTGGTCAACCGGATT
TATACAGTGTTTTTGATATTTATTCTTACTATGGGATACATTGGAAACGCGTTAACCATC
TTAATTCTAAGACACGAAAATGGCCTAAGGCCATTTACGAAAATGATGCTCTATATCCAA
ACGGTTTGGGACACACTGCTACTTTTTGTTCCCGGGACGCGTTACTTACTTTTAATATAC
AATGATACGGATGTCCGTTTGGTAAGTGTGATTTTCAGAAATATACATCTTTACTTTACA
TATCTGAGTTTTGATTGTTCGGTTTGGCAGCTATGTGCCTTGTCCGTAGAAAGGCTTTGC
CTTGTTATTTGGCCGACAAATTCCTTTATTCGTCGAATGTCGTACAGAGAAACCTTTGTC
ATTAATTTCATTTTTATTTTATGTTCTTCGGCTTTAAACGGAAATATCTACATAGATTCG
AAAGATAGTGGATTTATTTCGTCCTACATTTTGCTGACGTTTGCGATTCTCATTCCTTTC
GTTGTAATATTCTTATCGGCTTTTATTATTTTGATTAAAATCAAGAAAAGTTTCGCGAAA
GTAAGCTCATCGAAGAATCGAAACCAGCAAAATTCTCCGATATTTGCCATCAAAATGGTC
GTTGTGACTTCATTCTATTATCTGATATCGGCCACTCCATTGGCAGTCGTTTTGGTGTTT
TTTAATACAAACTTCTTTCCGGACGGGTACAGTCAAGGGGTCAGCTATAATACTGCGACT
ATTTTGTTCGTTTCAAATGGTTCCGTCAAGTTCTATCTCTACAATTTATCAACATCTCAT
ATGAGAAAGATTCTAACAGTCTTGTTGACTAAACTGAAATACAAAATCACATGTAGAACC
CAAGAAGAAATAATGAATACTGTAACAATAACCGAAGTCGAGTGA
>GCR240
ATGGATCTTTGTTGGATAAGCAATCGGCAACAATCGGAAATGTATAAAAATTGGATCAAC
CAAATTGATCATCAAAACAAATCAAATCTCATAGAATTGTTGATCTTTTACAATTTGAAC
CCGAATTTGATTTCCAATCCTGAAATCTGGTCTCAGGAAATTGAAAAAGTAAAACTCATA
CTCCAGGAAAACGTCTACAACGCAAACCCATCGGAGGAGTTGTCTCTCTGTGTTTTGCAC
AATTACATTTTGACAATAATTCCGGCGATTATTTTATTTTTCGGAACGATTGGCAATGTC
ATGTCTTTTATTGTTCTGTGCAATTTTGCCGGCAAAACTGTGTCGACTTTCATTTACTTA
AGTCTACTAGCGATTGTTGATCAGTTTGTGTTGATTTTCGGTCTATTAAAGCGTTGGGTT
GATTATCTGTTGAAGCGTAAAATTGAGAATCGAAATAAAACATTTTGCATTCTCTCGCAA
TATTTCGGAACATCCGCCAGTGTGCTTTCGGTTTGGTTGATCGTAGCCGTGACCCTCGAA
CGGGCAATAGTGATCTCGTTTCCATTTAAAGCGCACAATCTGATCCAGAAATCTCGAGCA
ATTGTTATTTCGATTTCAATGGCTTCGGTAATAATGATTCTTAATTGTCATTTTATTTTC
ACATTGGATCTGACTAATAGTACTCAGTTGTTTGAATCGACAGATAATAATTTTGTCTGT
GGATTTTCGGAGTCATATAGGAATTTTAAAACCGTATGGCTTTTGATTGACGCTATCATT
TACAGTTTTCTTCCTTTTATTTTCATATTTGCTTTGAATGTGATAATACTGATTAAGGTT
TGTCAAGCTAGAAGAACAAGACAATCTATGATGACTCTGAATCGTGGGCAGAAGAGTGTT
TACAGATCAGAAAGTACGAGACAATTGACAATAATGCTTTTGATGATTAGCGGAACGTTT
CTCATCACAACGACTCCGATTTTTATTGTAAAAATGTTATATGTTGTTCCGAAAGCATTT
TCAAAAGCCATTCCAAAAACTTTTCATGCGCCAGGAATCAAAGATGCGGTTGCGTCACAA
TTCGCTGACTCAATTGCGGAGATTCTGATGCATTTGAATCACGCCCTGAATTTCTATCTG
TATTGTGCGAGTGGGAATAAATTTCGAGCATGTTTGAAATCCTTGTTTAGTAAATGTAGA
TTGTTTCGATATTTCCATTACTCCTCAAATTCTGCTGCCCAAAATAGTTTGTTTGCGAAT
TCAATGAAAATGACAAGACATCTAAACAATGATTCAAAATGGCTAAATGATGATCATTCA
TGCCAATTTGTTCGACATAGAATCGTTGATTGA
>GCR241
ATGCCCAAAGTTTGCGATCATGTCGATTTGGGATCGGTGAGCATTTTAAGGAGTTTCCTA
AGCAATATTTCTACTGAGAATCAGACAATGAATATCTTGAATTTGCAGCAAACTAGAGTT
TTTATCAATGATACTGTAAATTGGGAATCTTTACTTAATAACTACCGGCTACAATTGAGT
AAAGCAATTGAAAAGGCGAGCCCGGGCTCAGAATTAATGACATGCAACGTAGAAAAATAT
CTTTGGAAGATTGTCCCACTAATATTGTTGATTCTAGGAACAATTGGGAATTGTACGTCT
TTTATGATATTAACAAAAAGACGAGTATCCTCCTATGTGTATCTCAGCGCGTTGGCAATG
GCAGATCAAGGCGTTTTAATAACAGGGTTAATGCGGCATTGCATTGACAGAATTCTTGAT
TACAGATTAGAAGACTCACATCACTGGACCTGTGTGTTAACTCAACTGATCGGATCATCT
TTATCATATCTTTCAGCATGGCTGATCGTAGCCGTGACAGCAGAAAGGGCTATTGTAATT
ATGTTTCCATTTTCATCTATAAGGTTGTACTCTCGATTTCGTGAAACTCTAGTTGTTTTG
TTGATTTCACTGGCTTGTTTATTAGCCTCTTCGCATTTTCTTCTTTCGGTTCGTTTAGAA
ACCGGTCAAATGTATAGATTCAATTTAAACAACGGATCGGTTCAGAACTATTCCCAGTGT
CAACTGCGAAATGAGCTTCACAGTTTTTCAAAGGCTTGGTATTGGTTAGACGGTTTGTTA
TATAGCTACCTTCCGTTTTTTCTGATTTTATGTTTAAATGGTTTGATTGTGTCTCATGTC
AGAAAAGCTAGAGAACACAGAAATATTCTCTTATCTCGGTGCCCACAATCGAATTATGCA
CAAATAAAAGATTGTTCTGTAAGAAATTTGTCACATAGCGTCAATACTCAGCCAGGATCA
AGACAAACGTTTCAATTAACATTGATGCTCTTTTCCATATCTGCTTGTTTCCTCATTACC
ACTTGCCCAATTGTTGTTATGAAAATTGTCAATTTCACTCAAAATCGAGATACTCTAGAT
CAGAGAGGATCTGCTCTTCACCAATTGTTGGACAGCATTGCAGAATTGTTGATGTATCTC
AACCATTCAGCCAATTTCTATTTGTATTGTGCTACAGGCTCCAAATTCAGAAATGAACTG
AAGTCTCTTTGCTCAGATACCCGAGCCACTCGAAGCAGACTGCAAAACCAAACCACACTT
GCCAAGTCACGAGTTCATCAGCCATATCCAGTTGAGAAAGACCTATCAAACAGTTAA
>GCR242
GCTCTTCCGATCTCTTCATAAAAAGAAAATGATTTTCTCCTATTTTTCAAATTCGTGCAC
CAACTTCACCCGGTCGAGTGACCCTCACGTTATCCGGTACAAAGTGCAGGTCTGGTACAT
GCTCACTGTTCTTCTACCGGTTTGTGTCCTTGGAGTTCTGGCAAATTCGTTGTCATTCTG
GATATTTTGGCATCAATCATTCGATAATAAAGCGGTTCGGTTCAACTTGCTGTCAATTAG
TGTGGCGGAGATTCTCACTCAACTCTTTATCATTATTGAGGCCTGTCTGGTGTTTATTGG
AGTGGAGGATGTGAAATTCCGGTGGAGTTTCCTCATGAAATCGCTAACCCATTGGGGAAT
CAACAGTTTCATTTGTATGCGAAACTGGACAGTCGTTTTGTTAACCTTGTCTCGGTGCGA
GGTGGTGATAAATCCCCTCTCTACAAGGAATAGGATGATATTTAGTCATTACCGAACCGT
CATTTTTGAGATCTCTTTTGTCACTTCGTCATTTTCATTGTCATTTTTAAACAACTTACG
ATTTCTAATCAAGATTTGTGAAAACCTTCAAGGAATCGTCTTGACGGAAAAGTTCCTTGC
AAAATATCGTTTCTTTCATTATTTTCAAATCTATGGGATTTTTATGTTTCAGTCGTGCAT
CCCGGTCCTGGTTACGGTCATAGCGACCGTCATAATCTGGGTTTGTCTGCAGCAGGCCTC
ATCAATCGGTAGGGGCGGCTCAAATATGGAAATTCACAAGCATTCTCATTCGGTCAGAAC
AAACACAACAGGACTCGTTCTAGTCTTTTCTATAGTATTCTGCCTCCTGCAAATTCCTAC
CTTTATCGCTACGTGTATTACAACGTTTCGATCTTCACATCTCTACACGATTCATCCTGA
CATATTCTCCAACACTTTTTGCATATTGGGATCCTTGCTGAATTTCTTTGTTTATGCCGC
TAGTAGTAAAAGGTTCCGATCATCATTGAAGGCCATTTTGATAAGCAGTGAGAGAGTTCA
GCTATCGGATCAGTTCTACAACAACCTCACGACTGTGATTAATGACCGCATGAGAAAGTC
CTCCGACAGGTCAGTCATGTTGCAAACCCCTTGTAATTAAACTATTTTATCACTTGTTAA
CTCTGATCAATATCTCTTTATTTTTATTTGTTTAAATGTGATTCTGTTTTGTCTTTTTTG
CATTAGTCTGGCCAAGCAAGGAATATCCTCAGGATTGCCATTGCCATTTGTAGGAG
>GCR243
ATGACAGAAAATATGGCCCATCAAACTATTGAAAATGCCAATGATATTTATCGGGCCATC
ATCATTCCCTTTGTCGTGTTATTTGGAGTTTTTGGAAATGTCGTTATTATTGTTGTTTTA
TCGCGTCAATTTGTCGGTAGATTTGAAGTGTATTGTTTTACTCTCGCCGTTGTTCAAAGT
GTTGCTTTGATCTTCAATAGTTTTCTTGATGATTTTCTTGGAAGAGGTTTGGACTTTCTC
AGCAGTGGACGTATCAATATCAAAATCGATCAATCGGTAAATTTTATGTGCAAATTATTG
GAATTCATTCCGAGAGTCATGTACTTTGCGAGTGCATATGTCATGGTCGTGATGGCTGTT
GACAGATATTTTGTCATCAACAAAGGCGCACAATTTCCCGCCCCAAATCTTCATGTATTT
CGCGCTAAATTTATTTGTATTTTTATTGTAACAATTGGAGCAATTCTCTCCAGTCCCCTG
TTGTGGTATTACAATATCAACAATATCACCTACGAAAATAGACATTTTGCTAACACAAGC
TGTAAATTAACGGAAACCGTATTTTCTGAAATTTTAATGTATTTCCAGTCGTTGATTGTT
TTCGTTTTGCCGATATTTATTGTCATTATTTGCAATATTTTTATTGTTAATAAACTTTTG
AAAAGAAGAACTTTAAGGAAACGTCTCAGTTCATCATCGAGTATTAAAAAAGATCCGAAT
TCGGGCTCAATGAAGTTGATTGGATATTTGGCGATTAGTTCGGGATTTCTCCTGATTTCC
ATGCCATTGGCAATTAATATCATTGTAAGAAATGTCAAAACTGGTCCGTTCAAAGCCACT
AAATCCGATGTTGGCGTTACGTTGTCTGAAGCAAGCAAATTTACGTCATCAATTAAAGAC
ATGCATTATGCGATAAATTTCTATCTTAATATCACATTTCTCGAAAGATTTCGTAAGGAT
GTTAAGAAACTTTTCTCTTTTAATCGTAGACAAATCGAAAATGAAAATTCGACAAAACGA
CATTTGACGAAATCATATTCATAA
>GCR244
ATGGAAGCCTATCGAGTAATTCAACTGATGGACAACATCTATCGAGCATTTATGGCACCT
GTTGCAGCAGTCATTGGAATTTTCGGAAATTCGATCATCCTTTTTTTGTTTATTCGAATG
AAAATAAGAAGATTTGAGTATTATTGTGTGATTTTAGCCATTTCAAATTTGTTCGCTGTT
ATTTTTAATACGCTTCTTGACGACTTTTTAGGAAGAGGCATGGAATATTTAACCAGCGGT
GCTTGGTCTTTTAAGCCAAATTTGTGGTCGAATAATTCTTGTAGACTTCTTGAATTTTTT
CCAACGATGATGTACTTTTGTTCTGCTTATGTGCTGGTTGTATTTACTCTTGATAGATGT
TTAGTCATGTCATATCCTTTCAAATTCGTACCAAATAGTCACTTGACTCAAACAATTTTT
GTTTCATTTATTTTGCTTTTACTTAGCTGTATTGTGAGTTTTCCCTTGACTTTTAGTCAT
CATTTATTCATTACAAAAAATATTTCAAACTCTTGTGAAGTATCTAAATCCCATTTATCA
GTAGTATCTTTATATATAAAGTCTCTCTTGATATTTGTGTCACCGACTTTAATTATCATT
GTGTTGAATGTCGTAATAATTTATCAACTTACTCAAATGCAAAAGTATCAAAGAATAACT
ACAATGTTACCAGTATCTCGCCCAGAAATGAATCGGATTTTCGGGCACATGGCGTTAAGT
ATTGCATTTCTAATTCTAACAATACCCTTATCGTTGGTTATCATTTTACGACTGAGTCTA
AACAAGAGTGAAATAAATAATGATCCCAATTCAATCTTGACTCAATTATCAAAATTATTC
TCCAGCATTAAAGACATCAGTTATTGTTGTAACATTTTCCTCTATGTTATATTTCTGCCG
AATTTCCGTAAACAGTGCATGTCACTTTTTTACTGCAATTATAATAAATTAACCACTATT
TTCAAGATTAGCGATTCAACAACTCAAGCCAAACATTCCAGAAAAAGAAACCGATTCGAA
CGAAATTTATTAAACACAATTTGA
>GCR245
GTGACCATCGACACCGTCGGCAGCAAGCTCTCGGGCATAGTGATCTATGAGAACGCCAGC
ACTTCCGGCGAGAGTAATTTCACCATATCATCGAAGAAGTTCAATTTCACAATGGTTGCT
GAAATCAAGGATAAGTTCTCAACAAATCTCGCCAAGCTGTTCAGCAGGTTCATTGCAAAG
GAGAACGCGAGTGAAATTGTCGCAACGGTTGTCGAGCAATACGAGAAATCGCTCATGATC
AGTGCGGTCGAGGTCAATGCCGTGCTCCATGTCATCAATGAGAACCGGTTCAAGCACGTG
CGCAATAACACCAATATCATCTCGGATCTCAAGCTCATCCTCATGACAATGAAGAAGGAA
ATGGGCAGCAGCGGGTTTACTGGGCCCATGGAATATTTGCTTGATAAACTGCACAGTACC
GTTGCGGTTCGCCACTGGGGCCTCCCGCTGAAGCTCCAGATCATTTTCCCCACTACCGAC
GAGGAAGGCGATTTCGATTTGTATTTCCACCATTGCAGCGCAGATACACGCAAAGCACAT
CCAGCAATCAATTTATCGCTGGAATTGATCGAGAAGAACTGGAACAGCTTCCTGAGTGCT
GGAGATCAACCCTTGCCATTATTATTCTTCATCATGTGCTCGGTATATCTCATCCTGGCC
ATGATATGGACAATAACGTTGCGCACCTCCAAGCATCTCGTGTACAAGATTCATTACCTC
ATGCTGGTCCTATTGGTTATGAAAGCGCTCACTCTGTTTTTCCATGCGATCAATTACTAT
GAGATCGGCCGCTACGGAGTGCAGGAGCAAGGATGGGCCATCATGTACTACATCACTCAC
CTTCTCAAAGGTGCCTTACTATTCACTACAATCATTCTCATTGGTGCCGGCTGGGCATTC
ATTAAGCACATGCTCAGTGGCAAGGAGAAGAAGATATTCATTATCATTATTCCCCTCCAG
ATCCTCGCCAACATCGCCACCATCATAATTGACGAATCAGAAGAGAGCACTGCTAGATAT
TTGACATGGAGAAATATATTCCTGTTGGTTGATCTGATCTGCTGTGGCGCCATTTTGTTC
CCGGTGATTTGGTCGATCAAGCATTTGAAGGAGGCCGCCAATATCGATGGCAAGCAGGAG
CAGAATCTTGTCAAGCTACGCCTGTTCAGGCATTTCTATATCTTGATCATCTGCTACATC
TATTTCACCCGGATCATTGTATACCTGCTCATCATCACCGTCTCATTCAAGCTCACCTGG
ACAGTGGATTTATTCCGGGAATTGTCCACCGTCATATTCATGGTCATCACTGGATACAAG
TTCCGCCCTATCAGCAACAATCCCTATCTGATCGTGCCCAATGACGAGGAGGAGTTCACC
GAGCAGGAGCAGTTGGAACACGCGTGGTCTCAGTCGGGAATCACTGATGGCGTTGTCAAG
CTCAACCATTCAGAAGATGTCGAGACCGGCTCAGATGAGGAGGAGACCGTTTGCTATGAG
AATTCTGGCAAGTTGAAACAGCAACCAATGGAGAATCTGGCCAATCGCAACTTGTCAGTC
GTTACCCAATCAAATGGCATGGGCAAAGGTGTTCCGACGTCGAAATTGTGATAAATTGAT
TGATTTCTGATGTGTCATTTATAATATTAACATTTTATTAAATATATTTATCCAATTGTA
TTGATTTATTGGATTTATTGAAAACCGCATCACTCAAGCACCATCATTATTTGGCTTGAA
TAACCGCATCAGAAGCACACGGGCACCATCATCGATTGGCCCACGCTAATTAATACATTA
GTGGAGTAAGTACCCTACATGTCCGTCGCAGTCAATTATTGCTGTTCATTGAATTAATAA
ATGTATACCTATATACGTTCTTGTTCTTATTCATTATTTTGTAATTTTTTGTGTTTACAT
TATATTTTAGTTTGTTTTGTTTTTGTTAGGGGGGGTACCAAAAAGTGCGCCAGATGGGAC
ACATCTACCTACTGACTACCAATTGCGGAAATGCAAAGACATATGACAGAAAACAG
>GCR246
ATGATTTTAATTTGCTTATTGTTTTCTTCTTCCCATCTACTGCTCACTTCCTCCGGATCC
CAGATCGGCGATGACAAATTAAGCTCAGCTTCAAAACATCTGGCCAACAATCAACTAGCG
ATAGATCGGGCATCTGCCGACAGATCAAACCAGGAGAATTTTCGACCAAACAAATGCGTC
CCAATTGCTATACCAATGTGTAAAAATATCGGATATAACTTGACTTATATGCCCAATGAA
TTTCATCATGAAACACAGGAAGAAGCCGGATTAGTAGTACATCAATTTTATCCTTTGGTT
GAAATTGCTTGTTCTGATAACCTAAGACTATTCCTATGCAGTTTGTACGCTCCGATTTGC
CTACCGAATTGGCCGAAACCTATCCAAGCGTGCAGATCAGTTTGCGAGAGTGCTCGAGAC
GGATGCGCTCCCGTCATGAATACGTATGGATTTAAATGGCCGAAAAGTATGGATTGTGAT
AAATTGACGGAAAATCAAGCTTGCCTTAAAAAGGATACGAAAAATGTCACAAAACCACCT
TCCAAAGGTTGTGAATGCAAATGCAGATCACCGTACATTTACGATAACAAGCCTCAGTTC
AATTCAGTAATTACCGGTGGAGTAGCGAATTGTTTTCAGAGCTGTCATTCAGCGAATTTT
GTCAGTATAGACAAAAGTTTTGTAACATTTTGGTTGGGTTTATGGGCTGTGCTTTGTTGC
CTTAGTAGTACAGCTACTGTCCTGACGTTTTTGCTTGATCGTTCTCGTTTCAAATATCCG
GAACGTCCGATCGTATTTCTGTCTGGTTGTTATATGATGGTTTCCATTGGTTACATAATT
CGCGTTGCAGTCGGACATGAATTAATAGCCTGTGATGGAGACAAATTGAGATATGGGACG
ACTGGGCCAGCGCGATGTTCAATTGTGTTTTTACTAATATACTTTTTTGGCATGGCTGCG
TCCGTTTGGTGGGTAATTTTGACGATTACTTGGTTTTTATCAGCTGGATTAAAATGGGGT
AGTGAAGCTATTTCAAAATACTCTGAGATTTTTCATTTTCTGGCGTGGTTCTTGTCTGGT
GTGAAGAGCATTCTGGCATTGACATTGGTGGCAATTGACGGGGATCCTGTTGGAGGAATT
TGCTACATAGGCAACACTAACAGTCTCAATCTCAAATTATTTTTAATTGTCCCATTAACT
GTTTATTTGTTAATTGGATCGTGTTTTCTGTTATCAGGGTTTATCGCTTTAATAAGCATT
AGAAAAACTATTCGAGCCAAAGGAGAATCGAAAACTGACAAATTGGAGAAACTAATGATG
CGCATTGGAATATTTGGATTGCTATACAGTGTTCCAGCTGCTGTCGTAATCGGATGCCAT
CTTTACGAAGTAAAAAATCGAGAATTTTGGGAAAAGTCCAACAATTGTTATTGCAATCGT
AACATAAAGTCTCAAGAGAACTTTTCCAAGCCAGAATATTCTGTGTTTATGCTCAAATAT
TTTATGTGTTTGGTTGTTGGAATTACTTCAGGATTTTGGATTTGGACGTCGAAAACACTC
GATTCTTGGCACAATGCATTTCGGCGACTTTCACAGAGCATTTGCGGTCAATCTGACAAA
CACACAAAACAGTTTCCCGGAAACGAACAAGAAACTCCTCTTTGTCAGATCAATTCGAAT
CAAATAACGAATGGAAAACCCATTGAACAGTGTTTAGTTAATCAGACCGCGTTGATCAAT
CCAGCCACTCACACGGGCAATTTATATACTCAACATCCAATGGATAGCAACGCATTGACG
CATCATATTGCTGGCAACGTTCAGCATCATTTATTCGTACACAAAGCTAACTCAGATTTG
GCCTCGGTGTCCAGGGTATAA
>GCR247
ATGTCGAATATTTCGATCATAGAGCTTGATGATCTTTGTCGCGCTCTATATGAATTAGTT
GGTAAAAATACTACTAATGCATTATGCTGCCCGCCATCCTATGACGGTTTTAGAAATTGG
ACATACACCATATCAAATACAGTGGCAACACAAAAATGCCCTGGAAAATCATTGAAGCCT
TATTATAATGACAAAGAAAATATAACCAGAATGTGTTTGGCTAATGGCGTATGGGCAAAG
AAATCTAATTATGATCGGTGTATTATGATGCCAAATAAGATTGAATATCACGTAATAGCC
ACCTGGTTTGTTGGGTACACGATTTCAACAATTGCTTTGTGGATTGCTCTCATTTTATTC
CGTTATTTTCGATCATTACGATGCATCCGAAATGATATACATTGCAATTTAATAGTATCC
TACATTGTTCGGGTATTCACTTGGTATCTTATTATTGTTCCACAAATAACTACGACGGAT
TGGCCAATTACTATTGTAAACATTACAACAATAATTATCTTGTTCTCTCAAGCTTCAAAT
TATCTCTGGATGTTCGTTGAAGGGTTTTATTTATTAATAATTATTGTGTGGACCTATGGA
ATAGATAAATTAAAAATGTGGCATTACAGTCTCATTGGATGGGGTTTCCCGACATTGCTA
TCAAGTATCTTAGCTATTTCAATTGCACTAACAGAAAATTTTAACGAAAGTTGGTTCAAT
AGTTCCAAAGCCAAACCTTTGAAGTTGTATATTATTCATATTCCCATTCTTATATCGATT
ATTGCAAATGTATTCGTTCTGGCTGTAATTATCTATACGGTTTTCAAGAAGTTGAAACAG
ACAAAAATACCGGTTACCAGGCGCTCTAGTAAACTCTCTCTTTTTTCAACAGAATATCGA
AAAGCTATTAAAGCTGCTGCTGTTCTGATTCCCCTGTTAGGAATAGCACATTGTCTTTTT
ATGTTTGAATCCAAAAGTTTAAAGTATCAAGACGCATACAAAATATTAACTGCTATTTTA
ACATCGACACAGGGATTTTTTGTGGCTCTGATTTATTGTTTCCTAAATCGTGAAGTTAGA
TTTGTCTTAAAAGCAAAATATCGCAGTTTCCGAGGGTATTTGCCAAGTGCTAGTCGGACA
AGACAAACTATTGATGATTCGACTGGTCCGGTTCGAAGGGGAAATTCAGCATTTAGACCT
CTCAAACAAGATTATGACAATAATGTTTTTAAATGTCGATCCTATCGCTCACAGCACAAT
AATAATGGAAACAATGCTAATCCGGTTACTCCAATGAATAATGAATCTGATGTTGAAAAT
CAACAAACATAG
>GCR248
CTGTAATTGCATTCTAATCTTTTCTAAAAAAGTTTATATAGTAAATGATTAAAAATAGAA
TAAATGAATTTCCTATTTGATTGGCTAATCATCTCAACCAATCGGAAATGCGGTAATTTT
ATTATTTTAAGACGATATATTTTTAATCAAAATTGCTTGATATTCGAGAAATAGAAAATC
GCACATTATCGAGTGACAATATTCTAAACAAACGTGAATTAATCCACAACCCAACGAAAC
TAGTGAAAGATGTTTTGAATAACTGTAGTTATTTATTTGCATACCGACACATGTTTACGT
TAAGTAAATAGTGTGAAGCAAGTTCTTTTTTTATTATAGCAGTTCAGTAATTGCCAGTCA
CCATAAATCGAATTTTAGTTGGAATTATTAGAACCGCAATCGTAATTTCTATTTTTGTAA
TCAAGGATTTTAATTGTTAAATTGAAATTGAATTCAATGAGTCAAAGAAACGAAACGAGA
TCTTGTTCGAATTTTATACCTCCAATGAATGGAACTTCATATTGTAACGCCACTAAAGAC
AAGTTGGGAACGTGTTGGAATTACACCAAAGCCGGAGAAATTGCATTTGCACCATGCCCA
AAACTTCCTGGATTCAACTGGAATGCTGAAGCATCGAAAAAATGTGAAATAAATGGAACC
TGGTATTTCAGCATCGAGGAAAATAACTATTGGAGCAATTACAGTAAATGTCTTCAAAAC
AAACCAAACGTCAGCTTGGTTTACGTATTCTTCGCAGGATATTCACTTTCAGTTCTCTGT
TTAAGCATTTCCTTATTCATTTTTTTCGTTTTCAAACAACTTAGATGCGATCGAGTTACA
CTTCACAAAAATCTTTTTATGTGCCACTTAATAAATGCGATTATTTGGATAAATTTCTAT
GTTGTCATCTCAAATGGTGATGTAATGCAGAGGAATCCAATCCATTGTCAAATTTTATTC
GTAATCGCAACATATTTCAGTGTCGGAACATACTTTTGGATGTTCAGTGAAGGAATCTAT
TTGGCAGTTATTCTAATATTGACATTCCACAAAGGACCGATTCTTTTAACAATTTGCATT
GTAACTGGATGGGGTCTTCCTTTAATTTTAACCTCAATTTATGTGATAAGTCGATATCTG
ATGGAAAAACCGGAAAAGTGTTGGACAGAGCCAAGTAAAATGTATCTCATTTTGGCTATT
CCAAATGTTGTAGCCCTAGGAGCAAATTTATTGATTCTATTGTTTATTCTAAAAACACTT
GTTACCAAATTATCACATCCAACCAATCGCGAGGAGACTCAGTGGAGTAAAACCGCGAAA
GCTGTATTTATATTAATTCCTCTGCTAGGATTACAGAATATCATATTCTTTATATACCCC
GATAATCAGGAGGTAAGGCTAATTCAAGATTATTCAACAGCAGTCTTATCGTCATTTCAG
GGAGTTCTTGTCTCATTTATACTGTGCTTTTTCAATCATGAAGTGAGAACAATTATTCGG
CGACGAGCTTGTCAACATAGTTTGTTGCAACCCCTGAAAACAACTAGAAGAGGAACTTAT
ACCACAGAGTTGGCATCGAATTCCCAGCAGAGACGGTCCATCGGCATGAGAACATTTAGC
ATTCAGTCAAGCGTGATTTCATCTTAAAAATTGAGTATTCCAAAAATAATTTTAATTTTG
TGTGAATCTATTTATTGATGTTGCAAAAAAAA
>GCR249
ATGGAAAGTTGTGATAATAAATATTATCACAGCAATAATACTGAAAATGAAATAAACAAT
GATAAAATTGAATGGCAATCTCTTCAAAGCTACAATATCTGTGATGGTGGTGACGTTAAT
GACAATGATAATGAAAATGAAAATGAATGTGATGGTGATAAAGAAACTGATCAGAAATAT
AAAGAGGGTTCAGAACCTGAAGATATAGGTTGTACAGATCAGTGGTTACATGTACATTTT
CAGCAGATGGCTGCATTATTGATGCAAGGTACTGAAGACTTTATAAGAAAAGTTTGGCGT
CGAGGCTGGGGTCTTGTTCAGCATCAACATTTACCTGCATGGCTCAAAGACAACAATTTT
CTCGTTAGAAGCCACCGACCAGAATTAAAGTCATATAGGAAGTGTTTCAAGTCAATATTT
CGTGTGCATACGGAAACTGTGAACATTTGGACGCATTTGTTAGGCTGGTTAGGATTCCTG
GCAATTGCTGTTGTGATTTTATGCCAACCAGCCGATCATCTGCCATGGCAGGATAAGGCA
GTCATCATGTGTTTCTTTTTGGGCGCCATACTCTGTCTCGGGTTCTCATGGCTGTTCCAC
ACTGTTTACTGCCACTCACAACGCGTTGGCAAAATTTTTAACAAACTCGATTATTGTGGC
ATCGCCTTCCTCACAGTAGGCTCTTTTATCCCATGGTTATATTACTCCTTTTACTGCCGT
TTGATACCGAAACTTGTCTACTGCTCTCTGATTATCGTGCTAGGCAGCTTTGCATTGATC
GTGTCGATGTTTGATAAATTTGCGACACCTCCATACCGGCCGCTGCGTGCTGGTGTGTTT
ATCGCACTTGGATTGTGCGGGGTTGTTCCGTGCCTCCACTATATCATTGTCGAGGGATTC
TGGAGTGCGATCCACCAATCATCGGTCGGCTGGCTGTCTCTAATGGCGTTGCTCTACATC
ACCGGTGCTGTCATTTATGCCGCGCGGATTCCCGAGCGCATTTTGCCTGGCAGATTTGAC
ATCATTTTCCAGAGCCACCAAATCTTCCACGTGTTTGTCGTTGTGGCCGCTCTAGTCCAT
TACTATGGGATTATCCTCATCACCGGATACCGACTGACTAACGGTGACTGTTCCGAGTCA
GTTGTCATCACTCGGTCCGTTTGA
>GCR250
TATTAATTAAAATTTAATTATATTTTAAAAAGCTTTTGTGTCATTATGATTTTTTATATA
CTTTTATTAATTGTCGCATTTGCTAATGCTTATCCAGAACAAGGGTATTTTGAATATAAT
GTTAAATTTAATAAAGAGAAAAAAGATTTTTTTCTTCCCCAACCTATTTTCAAGTCTATG
TTCAAAGGTACCCACATATCATTAAAAGTTGATTGTAAATCAAAATCTAATTTCAAACTC
ACTGTTAAATCTCAAACAGCAATTATCATATGCCAAAATAATACAGATTCGAATTATCTT
CGTTATGTTTCTGAACATAACATAACTTGTCACGAAAATGAATTCTTTTATAATAATCTT
AAAAGCATAAAAGCTCCAGGAAAGCTTTTTTTAAATGATACCGAGCGTTATTTGACAACT
CGTTTCGATGGATTTTATTGGCTTAACATGTCATTTGTTTCTGATCTAAATGAACTTCGA
GAACTTAAAATTAAAATCGACACCAAAAGCTGGTACGGATCGTTATCGGGCAGAGATTGG
CCGCTTCTCATTTTCTATTCGATCATGTGCGGAATCTATTCGATATTTGCACTGATCTGG
CTGGTACTCAGCTGCCGCAATTGGCGGGATCTGTTGCGCATCCAGTTCTGGATTGGAGGG
GTCATTTTGCTAGGAATGCTCGAGAAGGCAATGTTTGTGTCGGAATTCCAGGCCATCAAC
AATGGAGGCATCCCGCTCAAATATCCCATGTTGACAGCAGAAATTGTCTCATGCATCAAG
CGGATGTTGGCAAGGATTCTGTTGATGATTGTTTGCATCGGATATGGAATTGTCAAGCAG
CGCCTTGGCCCAGCAATGAAAAAGATAATCGGTGTTGGTGTGGCCTATCTAATTGCAGCA
CTGGTGGAGGGATATTTCCGCGTGCTGAAACCCGAATTGATCCATTCTAAATACACATTG
ATCCCCGAGTTGGTGCTGGTGGTTTTGGATGCCGTGATCCTGTGGTGGAGTTTCTCGTAT
CTGATTGAGACCATCAAGCAGATGCGTATGAAGCACAATGTGGTCAAATTCAATCTCTAT
CGCCATTTCAGCAACATTCTCATCATTGTGGTGGTCGCATCCGCTGTGTTCATGATCTGG
GCTCTTTATGTCTTCAAATCGACCAGTTGTTTGACGCACTGGAAGGAAATGTGGCTAAAT
GAGGCATATTGGCATATTTTGTTCTCGATTGTGTTGCTGACAATAATGATTCTGTGGAGA
CCTAGCAAAAACAGTCAGAGATATGCGTATTCGCCGTTGCTAGATGCCGATGATGATATT
GATGAGGATGACGATAATATTATCATGGATAACATGACTTCTGGCGAATTGAGGAAGCCC
AGCAAAGAAAACCATCAGAAAAAGGCTGACAAGAAAACAATGGAGGACGAGCTGAAGTGG
ATCGAGGACAACATTCCCGCGTCTGCCGCGGAGAAGATCTATCCATTGGTTGACTCCGAT
TCAGAAAACATCACTCCGTCTAAATTGACAGTGGGCAAAATGGATTAAATATCTACTATT
TATTTCGGTTTCGAGTGCTCGGTGGGTATTTTGGCTACCTGTCGATTATCTATATATTTG
ATGATAATCATTATTATTTGTTTATATTTTCATTTTGAATTATCAATTTCTTATTTACTC
AGGATTATCTGTGCGTTTCTATCGATTTTTTTGATTTTTATCTATTAGTTTGTTGATTGG
GCGTGATTGTTCATTAGTGATCACATTTTTTTGGTATTTTAATTGGTACTCATCGATATT
TATTGAAACATTTATATTTGATCGTGATTTTATGTGCACCACAATATGTTCAATATTGAT
TTGCACAATTCAGTGCATCGGAATCGCTGTGAGTGTGAGTGGCGGCTTTGCAAATTGATA
TTACAGGACCTCTGGACTCATAGGAGGGAATTAAGCAAGATTTTGCCGGCCAATCAGTCC
ATAAGCTTTGGATTAGTTACTGGACTACATAATTCTCGCGCATTCAACTCCAACTAAATT
TTCAAGCGGTGTTCACAGGTTATTGATTCTCCGAATTTACGCAACGTTCCCACTTGCTTC
ACCTTCATCTGATAAATACACGATCCGTCTTGATAAACCTAAATGTAACTGATGGTAAAA
ACACATTATATTAAACTATATAATAAACACATTACTTAACCGACTATAATCCATCATTAA
AATTCATAAAGAAATGGTACAGAAAAAAACTATCCAAATTTCAATCGTTTTCAATACAAA
AATTAACGGATGAATTCTAATACCGTGTTTTTCCTATTGTTAGTGGCTGCTAATATTATT
TTCCGACGAAAAAAGTGGGGCACCTCTTATATTTGGAATATCGATTATATTTTTTTTACC
GATT
>GCR251
ATGAGGATTTCTTTAGAAGAAACTATTCCCATATTCGTGACAATTATCTTTTATTGTGGA
GTTTTATTATGTCTAAATTGTTGCCTTTTGATCTTTCTCGTGAAACACAAAATTGCATCT
CCAAATAGTGTTTTCTTCATAAAGCTTCAAACCATGCTAGACATTTTGACCATCCTTAAC
CTACCTATGCATTATTTGAAAATGTACGAAGTAATAGATCTGATATGGGCAATCTTTCTC
TGTCATTATGGGAATTCGCTTTACATCAACTGGTTTTCAACCGTTTACAGTTTCAACATT
TTGCTTATGATTTCAGTCGACCGATTCGTTCTGTTAATTTTTCCATTGAAATACAAAAGA
TTGACAAAAAAGGTTTATGGCTTAGTTTTTGGAGTTTCGATAATTTTCTCAACTCTCTCA
AATGTCCTTCTCCAGCCAGATATTGTCATAATTAAAGGTAACCAAACCAAGCAGAATAGC
AACATTTTTAACTGTAATTACGAAATAAAACTATGCGAGTCTATAATGCGAACAATTCTA
ATCACATTTTTACCGGTTACAATATTGGTTGGTCTTAATGTCTCGTCAACCTTTACTTTG
TATAAAAGTGTAAGAAATAAGACAAATTTCGGAATAAAGACGATAAATTTGTCGAGAAGA
AAATTGTTTATTCGTTTTACAATCGCAAATTTGATATTAATATATGTTTACATAATTATT
TCTGTTATTAAAACATTGGTATTTTATAATAGATATGCTCCAACTATGAAGGAAAATTAT
TTAAGACTGAAAAGAATTGATAAGATGGTTCTCCTGCCTACCAGTCTGACTCTCATCAAT
CCTGTTGTGTATATGTTGTTGTTTAAAAAGTTCCGAAAATTTATGATTTGCAAATAA
>GCR252
ATGATGATATCTTTGATACCTGTCATTATTTTAGCGTTCAGTCTTAACCTATTTTGTTTC
ATCGTATTTACTCTTCAACTTTTCGACAATCATATGATCCAGTTGAACTTGAAACTTGTC
GCCATCAGTGAAATGTATTTGCTGGTGATTGTGTTTTTGGAAGCGGTTATCGTATTATCC
AACATTGAATATCAACATGCGTATTACACGGAAATCGTCACGTCTTTTATTCACATTCTC
GTCAATTCGGCGTTTACAATACGAAACTGGAACGTAGTGTTGATTTGTATGGCCCGATGT
GAAATGGTAGGTCGGCCGATTCATAAGCTTCATCAAAATAGATTCTTCAACGTGAAATGT
TTAAAATCCATTGAAGTAGTCATTGTTGTAGTGTCAATGATGTTTGCTCTGGTGAATAAT
TTAGAGTATCAAGGAAAGATTTGTCAAAACGTTAATAACTTTGTTATAAGTCAATTGTCT
CTGTTCTCAGGTAAATGGGTGGATAATTTCAAAATTTATGGCATGTTCATGATACAAAAT
TGCATACCAGTTTTTGTAATAACGATGGGATCAATTTTTATTTATAGGCGAATGAAAAGG
GCAACTGATAACTTGGGCAAATGCGAAACTGTTGAAAAGCTGACCCCAAAGGAAGAGCAC
CCATGTAGAAATTACGTCATTAAATATACTCACCAGAAATCTGTTAGAGAATCTATTCGT
TCATGGCATTCGCCGTCGACGATTCACAATGCTTATAAAGAAGTAAAAAGTTATAGAAAA
ATAAGTTGCAATTTAAATAAACCGGGGAATATTTTAAAATTGGATGAATTATGTGAAATA
CTACAATTAGCTGCTAGAGCTATGGTTGCAGTAGAAAATCCCAAAGATGTTTGTGTTATG
TCTTCATACCCACCTTCTCAAAGAGTAGTTTTAAAATTCGGAAGATATACTGAAGATAAT
AATAAATTCTGTTCTGAAACATTCACCAACCAAATGCAAAATGGATTCAGAGAACCCAGA
CTTTTGATTGTCAGTGACCTAATCACAGATCATCAGGCTGTTATTGAAAGCAGTTTTGTA
AATATTCCAGTTATTGCATTTTGCAATACAGATGGCGTTATTAAATATTTTGATATTGTT
ATTCCATGTAATAACAAGGGTGAACAATTAATCGGCTTGACGTGGTATTTATTGGATCGG
GAAGTTCGTAAGATGAATGGCTTTATTGTTAGAAATGTTGAGGAAGAAATCGAAGCAGAT
GTTGGTTTTGCTCTTCACAGATCATACAATATAATATTCACCACTGAGTGATTCACAAAT
TTTACAAATATATAATTTAAGGTGTTCATACTCCTACTTTAAATTCTAATCTTAAAAATA
CTGCTACACTGCAAGTTATAAAATTACTTCAAGGAATGGTTGAGCATGACAGTTCGTCTG
AATATACCTTGTACATATAACGGAAACGGATTTTCGGGTTTTAATGCGGCGCTATCTTAT
TTCGCAAACTTTATTAATCAGATGTAGAAGTTAATTTAATATTCCAAATAATTTAATAAT
CATTATAAATATTATTAACACACTATAAGCGGCTCACGTAGTACTACGTTTATTGTACGT
AATTATATTGTGTATAGTTTATAGTATATAGTCGAAACCTCAATGAAGCGATGCAGTTAT
TTATGGTAAG
>GCR253
TAATTTTATTATTGGCTGGAGATCTTATTAAAATGCTTCAGTAATTGGATTACGAAAAAT
AATATCATGTGCACCGAATTGGTTGATGTTAAACTTTTTGACAAGTATTTTATGGCTATC
TATCCGCCATTGTTCGTAATTCTGGGTATTGTAAATAATGTCATCATTCTCTTTATAATG
ATCCGCCAAATATGCACAAGAAAATCTCACCAAGATCACGCATCAATTTATTATTGGTGT
CTGTCAACTGCCAATATTCTCGCATGTATATTCTCAATGCTACCTAAATGGTTTAAACTC
GTTTTGAGTTTTGATATGAATTCTGTGTCGGAGACTTTCTGTCGAATTCTTCCAAGATTC
CTTCCATACACGGTAAGCGATATCAGTGTTTGGCTTGTAGTTGTCTTGTCTGTGGATATG
TTCATGAGGATCTATTTTCCTGTTCAATTCAAAACCACCATGACAATCAAACGGGTTTAT
TTAATTATTTTTTCATTATCCTTTACAGCATTTATGAAAAATATTTGGTATTCATTTGAG
AATACTCTTATCTTTAATACTTGCCGCTTCAATAACAATTCTTTTGTTTCTCAATATTTT
ACATCTAATTTGAGTTCAATTATTTCAATGGTATTCGTTTCGATTTTGCCAGGGGGGACA
ATTTTTATTTTAAATATTCTAATTTTTATCAAATGGCGAAAGCTGTATCCGAAAAATAAG
ATCAATCCAACGGGTGAAGCAGTAAGTTGTTCACAGAAAACCACAGTGAAGGTATTCTTG
GCAATTTCTTTGTCGTTTATTATATTTGTCATACCGAACTTTTTACTGTTGCCCATATCA
AACTCAACGATCCAAAATCCTTGCCTCAATAATCTGATTAATGTTTTATCTCATATTGCA
ACGTCCGTATTTTACATGACTTATTTTATCAACTTATATTTTTATCTTTTGTTTTCTAAA
TCTTATCGGCAGGAATTATTAAATATTGTCGGAAAGTTCAAAGTCAAATATTTTCGAAAT
TCAACAACTCCTAGTAATGAATTTAAATTATGTTGAGATGTTTGTAAATAAATATTATTT
ATTTTATTAACCTCATAATTTTTCTTTAGCATTGTTGAAGTATGAATAG
>GCR254
ATTATTTAAAAAAGATATAATTTCTATGCTGAATCTTTTTTAATGCCTTTAACTTATTTC
ATTTGATCTAGTATATTTAAATATTAAAATGTCGCAATTTAATTTTACCAATATTTCTCG
ATTTATTAACTGTTCAGATAAAAAAACAACACATCTCGAAATTTTTACACCTATTCCAAG
TTATGGAACAGCAGTATTTGGCGCCTATTTTTTGCCAATTATCATTATACTTGGAACTAC
AGGAAATATTATTTCATTGATAATCTTGAGCCGGGCAGCAAAAACAATTTCATCGCACTT
CTATCTTTGGTGGATGGCAGTATTTGATATAATATCGCTTTTGAGTTACATACCAACATT
CTGGGCCGTTATGATTTTGCGTCCTTACTACTATTACACTATAGGTTCTCAGTATCCTGC
AACCTGGGTTGAATATGGTCTCTTGGGGAAATATGTCTGTCAATTACGAATGTTTTTAAC
TTTTACTGCGAGAACTTGCTCTATTTACACGATTGTCCTGGTGACAGTAGAAAGATTTAT
CATGGTTGTTTTTCCAATGAGACGGTCTCTTTGGTGCACCTTGTTTTCTGCAAAAATTTC
AATAATAGTTATGGTAATTACTGCTGCATTAATAAATTTTCCTTGGTTTTTTACATTTGA
TATGATAAATAAACCTTGTTTTCCTTTAGGAGTTTGTGTAGGAAATACTTTGCTACTCAT
TAATAGGATGGTTGAATTCACAATTTTATGTCTGTTTCCCTGTTTGATAATAGTAATATG
TAACGGGTGTATAATTTTCACTCTGCGTGGTCGTTTGAAACTTAGTATACTTATAAACAA
TAACGATCATAAAAAACAAGAAAGAGACATTACAATTCGTCTGTTAGCAATATCTTTTGC
ATTTTTCGTTCTCACTATTCCGTCACTCGTTGTAGTAAGCATTCATACAGTTCAACAGGC
AAGGAAAAACCCTTCATATTTACGAGGCCCGGAAGCAGACGCATTTGCGCTGTCTATAAT
TCTATTCGCAGTGAATCTCGCTATTAATTTTATTATCTATTGCTTAACCGGGAAAAATTT
CCGTACTGCTGCATTAGCGCTTGTGAAATGCAACTGGAAAGACATGTGTAAATATCGGGC
TAACCTGGTGACAGAAACGACAGCAGTTGATAATAACGATCGAATGGAAATGCTGACAGT
CGTCGACAATTTTTCACAGAGCAATGATTTCAAAGACATCGTGCTTATTAAAGATAATGA
AAAATACAATTTGATTAAATCAAATCCATAA
>GCR255
ATGGATAATTCGAGCTTGATACCGGAATTTTTAATTTTCATTAGCAATAAAACCTGCAGC
AAATGGCTATCGATTCATGAAGAAATGCATTTGAAATATTGGTCGATTTTTGTGGCATCT
CTTGTGATATGTACGATTAATATCATTACCAATAGTATAGCTTTTATTATTTTCTATCAA
GATACAATGAAAAATGTTCTCAATAAACTTTTAATTGCATTGTCCGCGTCTGAAGTCATG
CTGCAAATACTCTATATTATCCACGTTGTTATTGAAAAACATTTCGTGTTGCTTGGTGAA
ATTGTGTCAACAAATGTCAATGGATTGCTACCATTCGGAGTTGTATATCTTTGTGTTATA
ATTCCTTTATTGACGAGTTTCCACATCATGAGAAATTGGTTGATTGTTTTGATTAGCTTA
TACAGATTTGAAAAACTAGTCAGAGCCTTCAGTACGCATTGTTTGATGTTTCGCAAAAAT
CAGATTTCTCTCATTATAGGAGTTGTTGTTATTTTGTCGGCTATTATCAGTTTTCCGAGA
ATTGTTGAAAGAAATGTATTTTATTGTCAAGTAAATTATTCCAAATATCTGATAGTAGCT
CTGGGTACAAGAGCTTTGACGATAAGTTGGTATCGATATGCTTATAGCATCATTACTTTG
TTTATTTTTCAAAATGGCGGACCAATTATTATTGTTTGTGTTGTCAGTAGCATGCTGATT
AATGAACTTCGATATCGGCATAAAATCCATTGTCGATTGAAACAATCAAATCACAAAGAC
CTTTCAAGCACATTTTCTAATAGCAATTGCATTGAAAATAAAGTGTCAAAAGTTTCACCA
AAATCTAACAAACAACATGAGCAGTTCTTAATGATTCCCAATAGCCCTAGGACTAGTCGA
TTGAGTTATTCAGCCTTTCAAGACGAAGCTGAATGCGAAAATTTCATTAAATCTCCAAGA
TTTTCAATAAAATCCATCGGAAACAATTTCACCAAAACTCGTCAAAAATCAACAAGACGA
AGTTCATACAATTCATCGGTTGATGGCAGCCGACTTGTGATGATTCTCTGTATAACATTT
GTCGTATGTGAGACCCCTATTTTTCTAAGCAAACTTCTACATGCTCTACAGAAAATAATG
CCGTCGAAATTGAAATATTCACTTGAATTAATTAGCGAAATCGCAAATTTTGCTACTATT
ATTGATTCATTTTTCAATTTTTTCATTTATTTGCTTTCAAACAAAAGTTTTCGGAATTCT
CTGAAACTAAAATGGAAAATTTGCAAATGA
>GCR256
ATGATTTTATCGAATGGCACAAATGACATATTCAAGAATCACGAGGGACTTCAGTATTTA
GTGATTGCCGGTTATTCAATAATTTTCGTTTTGGGAGTGGTCGGCAACAGCTTTGTCATA
TTTGTGGTAATGCGCAGTCGTCATATGCGGACAATAACAAACATTTTTATTAGCAATCTT
GCACTCTCTGATATCATTATGTGTTTAATTGCAGTACCATTTACGCCAATTGCTTTATTT
ATGAATAATTGGACACTTCCAGCCTCTCTGTGTAAAGTTCTTCCGATGACAATGGGAGTT
TCAGTTTATGTGTCAACGCTTACTTCAACTGCAATAGCAATAGATAGATTCTTTATTATA
GTTCATCCATTTATACCTCGAATGAAGAACAGTTTATGTGGTTTTATAATTTGTGTTATT
TGGATAATTGCGATTCTCATATCTCTTCCTCTTGCAGTTTATCAAACAAAACGCAATGAT
CTACAAAGCAACACTTCAAAATGTCAAGAGGTTTGGCCAATAGATTCATCAAGAGAGGTA
TTTACATTTGTCAGTTTTGTGCTTCAATTTGTTCTACCATGCAGCATTATATCAGTTTGT
TACTTTAAAATCAGTAAAATTCTTCGAGAACGATGTAAATCGAAAGTAGGATCCGGAACA
AAAAGTATTCGAGGAAAGGAAGGTGAAATAAAAAGGAAGCGAAAAACTAACAAAATGCTT
ATTGCCATGGTAACGATATTTGTAATATGTTGGATTCCCTTGAATTCATTATGGATGGCA
ACGGATATGTCTATGAATTTTAAATATGATTTGAGACTGCAGTTTTTTTTCCCGATTGGA
TTTTTTATCTGCCACATGATAGCAATGAGTAGCGCGGTTTACAACCCATTTTTGTACGCT
TGGTTAAATGATAACTTTAAAAGGGAATTCAGAAATTTGGTTCCTTGTCTAAGCTGCATA
TTGAAACCGGTGTTACCCAACAATCCTAGTGTAACATGCCGACCAGACAGCAGAATTGCA
ACGACATACCAGATGACCACCTGCGAACAAGAAGAAGACTCATCCAAGAAAACTCTCCTT
CCGAACTCTGATTCTCATATTGGATTAGTAAATTAA
>GCR257
ATGGATAACGGTCTACCTCAAACGTTTGAAATATTTGGAAACAATTCAGCAAAATATGTC
AATGCCGTTCTAGTTTATTGTTCAAAACAAATGGATTTAGTCAACGAGGGTAACAATTTT
CAAATATATATCAATTTCTATAGATTTTTCGTTTCCTGGTTTGTACCATTGTTAATCATG
TTCGGTGAAATCGGAACTCTGCTTTGTTTGATCGTTCTCTTGAAACGACGAACTGGAAAC
GCTGAAACCCGAATGTGGTTTATCGCTCTATCAATAGCCGACATGTATTCTCTGCTTGTT
GGATTGTCTATTTTTTATTCATCGAGAATTCATTTTATTTTTCCAACTCTATTTCGCGAA
GATGAAGCAATTCAATTCGACATGAGACAAAGAAGTGCATTCAATTGTTATTTTCTTAAT
GGATTGGTTTATTTCGGTTTGTTGGTGTCGACTTGGATTCAAGTCGGAATTTCCGTGTTG
AGAGTACTGTCAGTAAAATCCAAATCACCGAATCCCCATTCGAGAAAAACGAAAAAATAC
GCAATCGCATTGGGAGTTTGTGTTACGAGTTGCGTCATTATCACCTGCATTCTGATTGGT
GTAAATATCGAATACACTTTTCCGAAACCGTGTCCATTGCATAAGGTTTGTCGATTGTCG
ATTGTTAAGTCCAGATATTTTTTCTATTCGAGCTTGACGATAAAAGTTCTCCTGCCAACG
ATATTTCTTCTTGCTTGTTCGATTTTAATTATCAATCACTTGAAGAAGTTTAAACGAAGA
TTCTCCAGCCGGGAAAACAACAATGTCAACAATATCAATTCTGTGATCAGAAAACGAGTA
AAGCAGAAATACATTTCCTACACTTTGTTGGGAATGAATTTCACTTTCTTCTTGTTAACT
TTACCATTTGAAGTTTATAAAATTCATTTCTTTTATCGTACTGATGCTATTAATACTAAA
AATGTTGCATTGATTAGAACCGTTGATAAATTGCTTAATATCGTTCTCTATACGAACAAC
GCAACGAATTGGTTGTTTTATTTTATGCTTGGCCAAAGATTTAGACAGAGCATGGTCCAT
TTGATTTGTCAGAAATATTCCATCAGTTGCACTTCATTTGTGTCGACTTTCAGGAGGCTC
AATACTTCCTTGAGGTCGAATCGACGAACGAAAAGCACTCCAGTCGTGTGCACGGCTGGC
AAACAAACAAACAGATTATTAAAACCAACAGAATCCCCAGAGGAAATGTTTACTTTGGTA
GCCAGTCAGCCAAAATTTCATTGCACATTTCCTGCAGCCCAGAATACATTTCCGAAATTT
TATTAA
>GCR258
AGATTTCAGTAAGTTGTTAGATAAATTCATTGTATTTTTAATAATTCTTCAAATCTATCA
GTAATAATTTCAGAAAGGTAATTGTTGGTAAAAAATTATGTCAAACTATTCAAGTAATTC
GTCATCGGACGATAAAGTTATTATGACCATGATTAATTTATCAGTATTAATGCTTGGAAC
TTTGGGCATCATCTTAAATGGTTTCTCTCTTCACGTTCTATGGAAATGCATGACAACGGG
ACAACTGGGAATCAAACTAGTTTTACTGAGTGATTTAGTAGTTTGCCTGGCTTATGTAAT
ATCAAATATTCAGAACAATATTGCTAACAGTATTACATCTGACTTTTTCCGAATCAGACA
ATTAGTTGCCATCAATCGGTTATCAATTCACATATCTTTATTTGTAAGTAATTGGTGGAT
AATAGCACTATTGGTTTTACGAATTCTCACGATATTTTCGCCGAAAAATATTAATTCTTG
GAACAAGATGTTGTATCACAAATTGGTTTATGGATTATGCTGGATTTCCGCTATTGCTAT
CATTGTTCCACTGAGATTTCATGAACAGTATACACGTTTAATAATTTGTGTTGTTCCAGT
TGCATTGGTTTCTTTGGAAGCGGGTTTAATTATTTACGGAATCAGACGAGTTAAACCACC
AAAATTAACACCAAACATCAAAACACTGAAAAGTAGCTATCAAGAGGTTCCATGTTCGAG
CTCCACTAGTAGTACTTATATAAAAGTCAATCCAGTTAATGTTCAACCTTCTTCAAAATG
TATGAAGCCTTACAACAATATTGTGTTGACAATTCTGACATTGGCGCTGAATTATTTAAT
TCTTGATTGTTTACAATTTATCGATGCCCTTCATACTGTCTGTGCAATCAGTAAAGATCC
TCTACCTACCTGGTTCATGCTTTTAATTAATATTTTCTCATTACTGAAACGAATTTTCAA
TTTTGTCATCCTGTGTGCCAAATGTCGATATTTTCGTAAAATAATGAATTTAAAAATCAA
TTTAATCTCTAGGCATTTTCACAGACATCAGAATTTAAAAAAACGCAATTTATCAAATCA
CGCTCTTCAGAAACTAAATGATCCTTGGAAAGGTTATAGTCATTGTACAGACTGTCAGAA
GCCGGTTTTATTTGTGAAAGAAAATGAGTTATTATCAGAGTCGAATTTGATTGGTCGATT
ACTCGAAACCGCTCCGTTTCCCATGAAAGGTTTGTCAAATAAAAACGATTTGAAAAAAGA
CCATTGTATTAATAGTTATTACAGTGCCTTTGAAGTTTTACCTTTTATGTCACAAATATC
TCATCAGTCAAACAATCAAGTCTATTCGACCAAATACTGAGCCATGATTTTCCATATATA
TAATTATTCGATATTTTTCATATCAGAGCTGTGATATGTGTAAATATTTTCATTTATTTT
GTGTATTTTTAATATTTGTTTTTATTGTTGATCTATTGGAATTAAATGTCAAAAAGTTTT
TATCGAATGTTCTCAACTAAAAAATTTTCAAAGTGCAAATGTTCATTTAAACAAAGCTTT
TATCAGCTGTATAAACAGACATATTTGACATGCTTTTAATTTATAAATGAATGAATCAGT
CATTTTTAATGTTTCTAATAAAAATATAACGTATACAAATT
>GCR259
ATGAAAAAATTTGACTTTCCTTTTAAAGATTTAATGCAATTTCATCTCAATACAAACTGC
GAAGAACACCTTTCCATTTTCATTATCAAAGTTGTATTTGTTTTATTCTTATACATTGGC
AATATAATATTTCTCGATTTTATAATTAAACGTAAATTAACATCGAAAAATCCAAATTTT
TTAATAAAATTTCAAACACTCAACAACTTGTTATTGTTGTCAACATTTTTTATAGGATAT
TTTCAAGAGAAAGAAATCTTTCAATCGCCGTTTTTGGATTATGTCTTTTTCTATTGTAAT
ATTTGGAATTATTCCAAATTTTATTGGTGTTTTTCCATCATTAATATTTACATGATGATT
GCAATTTCCTGGGACAGATTTATTTGTATTGTATTTCCGCTTCATTACAAGAAAGTTACG
AAAAAGAAAATTGTAATATTAACAATACTTATAACAATCTTTTCGATATTTCTTGGAATG
ATATTTGCTTTTGTCACCAAGCGAGTAAATATCATTAGAAATAATGAAACAACATATTAC
GAATGTACATTTCCTTTTTCCATAGTAAAAAACATAACAAATGTATGCTTTATAACTCTG
GTTCCAATTGTTTCGTTGACAGGCCTAAATTCGATGTCAGCCGTTCAACTCTGGAGAATT
TCCAAAAGGAAAATCTCATCGAATCCGATCTCAATTATTACAAGCAGATCAAAACTTTTC
ACTCGGTTCTCAATCGCAACTTTTATATCAACAATATTTTATGTTGTAATTTTAATTTTA
AAACTAATTTTCTTTTTTTTAGACTATTTGATCTATACGAAGGAAAAGTTCAAGTGTCAT
TATTATAATCTCCAGATATTTACATTTCTTTTTGCTATCATCAATCCAGCTCTTCAAATG
ATTTTATTCAAAAGAAAATTCAAAAACTATCTCATTTTGTGCACTGAAAATAAAAAGTGA
>GCR260
ATGGATAGCGCGGATATCGGAAAATTCACTTTGGTAATTATTGGGTGTCTGGGAAACTTA
GTTTTTTGTTTTATTCTCTTTAAAAAACCGTTGAAATCTAAACTTACATGCCGACTTTTA
CAGCTTCAGGGTATTCTTGATTATTTAGTTTGCTTTGTCAGCATCTTGACTCTCATATTG
CCGTTAAATGTTGATGAGTCGAATTTCTTCATTTGCCATGTATGGACGAGCCAGTTCATT
TACTGGTGGATTCTTGTTACCAGCATTCATAATCTCGTTTCAATAGCCATAGACCGATGT
TATGCCATATTCCAACCAGCAAGCTACAAGTCTCAAGTGCATCCTCTCATGGTCTACTGC
TTCCTGTATACATTATTCAGTGGTTTTATAATCACAGTACCAATTTCAATGGAAACAAGA
ATTCTGTCGAACCATTCATGCATGCTCAAGTATGCATTTGATGGGGAAACCATGAATATG
TTTTTCAAAGCATACGGAATAATCTGGTTTGTTATGTCTTATGCCGGACCGACTCTGTTT
TTTATTATTATATATTGGAAAATTTTAAAAGCCATAAGAACTCGAGTGTCGGTCTCAAAT
TCAGGCTCCACTAGTTCTCAGTCGGTGAAGAAATTGACTCTCACAACGTTAATTATTACA
ATTTTATTCATTGTTTTCCTTTGTTATGATCCGTTTTACTATTTGTTAGCTAGACTTGAG
ATTGTGGTTTATATCTACAACTCCCCGATCCAGAAGGTTGGAATATTCATGAGCTCTCTG
AACAGCACAGTTAATCCATTTATCTTTTTTCTTATGCTCCGAGAATTTCGAGTTCGGTTA
TTCAATGTGCTGGTAAAACCTATTTTGAAGCTTTTTCACATAGTTGTCAACATTTATCCG
CACAATTCAACTCAAACAGAAACCTAG
>GCR261
ATGAATTTTATAATCAAGCGAGAATGTGGGGATACCGAGTTATATTTTATTTTGAGAATT
GTATTAATTACTTTACTTTTAATATCAAATATTTTGTTTTTTATTGTTTCATTCAAATTC
AAAATAGCCTCAACAAATGGTCTGATGTTCATCCGATACCAATCCGTTGTCAGTTTTATT
TTGGATGTCACATATTGTTTTGAATATCTGAAAGACAGTAAAGAATTTTCCAGTAAAAGT
TCGTTTTATCCTATATTTTATTGTTATTTTTGGATTTACTCAACTCTTTTTTGGATGTTT
ATTACTGTTAATATTTATGTGATGATCCTAATATCATTCGACAGATTTGTTTGCATTGCC
TTTCCTCTTTCCTACAAGAAGCTTACAAGAAACTTTATTGTTATTTTAACCATTGTCGTT
ACACTGTTAGCATTCTTTGTAGAAACTTTGTTTATCCTATTAGACGTAAAGATACAAAAA
GTCGAAACTGGTAATACAAGTTTCACAGATTTGTATACTTGCATGGCTACAATGTTTGTG
GGAAATGGATTAATTTATTTGTGTCTTCAATGTTTAATTCCAATTATTTGTTTGACTATT
TTCAATGTAATTTCAGCTCATGTTTTATTTAGGAACTCTAAAAGTCCGTTGTTGAGAATT
GGAGACCGGAAATTTCTGAAACGCTTGCATTTGTTTTATCACTTTTCTGTCACCACTTTT
ATTGCAACTCTCTTTTACTCAATCATCTTACTGTGGGGAGTGATCATGAATGTATTATTC
AGAGCAAAAGCAACAAAATTAAACCATGATTGCATCCTTTACTATAACTATTTTTTTTAT
TTATTGCTAACCGGAGTCAATCCATTTGTTCACTTTGTTTTAATTAGAAGAATGCAAAAA
TACTTTTTCAGTATGATTATATGCAGAGAATTCCCAATTCACTAGAAATCTTAGGGGTCG
ACAGTATTCATATCTGTGAAAGAATTTGTATTATTATATTTTAAATTTGTGAATTAATTT
GAATTTATTTATTTGAATAAATAAGTTTGGATTTAAAAAAAA
>GCR262
ATACGATTTAGGCTCTATATAAAAGATTATTTCAAATTTTACAGAAAGGACAGGAGAATG
AACCAGTCTACGGCTGTCAATGAAATTACTCCAGCTCCTGCTCACGAATTTGAAGTTGTC
GTCGGCAGTTTTCGGGCATATGTCACTCCAGTTGTCGCTGTGGTTGGAATATTTGGAAAT
ATATTTGTCATTTTAATATTTTATTTTGAAACCAAACTGTCAAGGTTTTCAGTCTATTGT
ATCAGTTTGGCGTTTGTCCAATTGGTAGCTCTTATCGTCAATTCTTTCATGGACGACTTT
CTAGGTCGAGGTTTGTCGCATGTTCTTGGTTACTATTTACTAGCATTTAAATGGGACACT
CATTCCGATATGAGCTGTAAAATGATGGAATATGTACCAAATACTATGTTCTTCATAGCT
TCTTTCGTTACAGTTTTGTTTTCAATTGACAGATTACTTACAATTCATCAGCCTCTCAAA
TTTCATTCTGTTTATTATATAAAATATTCAATTATGGCTTGCGTGGGAACTTTCCTTTTT
GGTTTTGCAATTAATATTCCTCTATTATTGAGCTACGGTTTAATAAAACAGGAGAATGAA
TTCGGAATCACACTTAAATGCACAGTAGTTGCAACAGGAGCTCGAAAATTTGTAGCTGAT
TTCGGTTTATATTTAGTCCTTTTAGGATCTTTTACAATCCCAACTTTTATTGTTTTAATT
CTTAATACTTTGATTTCAATAAAACTTTGGCAATTGCATCTGAATAGAGCTGAAATGACA
AAGTCGTTCGACACGAGCGATTCCAAATCCTCGGCAATCAATCCGAGTCTGATGAAAAAT
CAAGAAAAAGAACTTAACCGAGTCCTTGGTCACTTGGCAGTAAACGTGGTATTCTTATTG
TTGACAATGCCACTGGTTATTGTCATTATTTTACGAATGTATTCCGACGATAATAAAATG
TATTTAACAAACCTCTATTTGTACAATTCTTTCCAACATCTATCAAGACTATTTTCGTCG
TTGAAAGACGTTAATTTCTCTTGTGAATTTTTCATTTATATGATATTTTTGCCGAATTTT
AGGAATGGATTTCAAAACTTTTTTCAAAAGTGTTTCGTAAGAGTAAAAAGAATTTTAGAT
CGAACACAATGATTAATTCGGTTTATAATCCAAAGCTTACAGTGAAGGTCCATGAATCCA
CTTCCGGTCGTTTGTGATAGGTTACATGACGAAATTTTGCACAAAAACTGAAAATTATTT
TTAATGTAAAACACTGTTAATGCAATTTTGACAACTTTATATTTAATATTACCAAACGGA
ATAATAATAAATATTTAATACAAACCAG
>GCR263
AAATGCGAAATGAGTGCAGAGAAAATAGCAACAAAATTATGTATTCATTGTCATTATAAC
AATTGCAATCATTGGCTTTATTATTTGTGCTTGCTGCTGCTGTATTGCAAATGGTCCCAG
CGCTGGATTCTGATAGACAATTGTTATAGACCTGCTATTTTATGGTTCGACTCACAAATG
ATTCTGATCTCGCCAATCAGAATTGGCTCATTTCATTCATTATGTTGGCAAACTGCTCAA
ATGGTTCACAAGTTTCAGTCGATAACAATTTATCATTAAAAATACTCATGTCAGTTCTAC
TCTTCTGCCATTCCGTGTCGTTCATTTTGTCACTGGTCGCTCTGATTGTTGTCTATTATT
ATGGTATCGCCGGATACAGAATGAACCGAGTCCTGCTCATCCTCAGTTTCATTGAGGTCC
TGTTTAATGGAATCTGTTCCTCATATTATTTTCTATTGTTTTTTGTCAGATCCTATTTGG
AATCTTTCATCGTTCTGATGGTTGTTATCAGTCTTCTTAGTCACAGGACGATGATTTTTA
TCAGGAATTGGTGGACTGCATTTATATCTATCGCGAGATTGGTCGTGATTCGGCACTCGT
TTGTCGGTTGTCGAATCAAAATCGCATATACAAACATAACAATTGGTGTAATAATTAGTG
TTGGGATTTTGTACACGATTTTATTCACCATCTGGTTCCGAGTGTTTATTGTCGTCTGTA
AAAGCCAGAACAAATTCACCCTTCATGTTTGGGATATACACAACTCGACTGCCGTTTATA
AAGTCGCCGACTCGTTGACAATGTCATTGGAAACGATTATTCCGATTATTCTTGTGGTGG
TTTGTTCGTTTCTGACATATCGGTTAATAAACACAAAAAAATTATCAGTGAAAAAGAGAA
AAACTCGTAACACAAAAACCTCAAAAACCTTGCTGTTGATATCGGTGGTCTTCACGGTCT
GTCAGTTGCCGTCTGCCTTGACAATTGTGTTCTGTTTTATCGATCAAAATGAAATCGAGA
GAAAGTTCTCTAACTTCCAATTATTTTACAAACAAATCGAAGCGGCCAGTTCGATTCTCA
TTGCATTGAATTCCATCGGAAATGTTGGGATTTATTTCGCCCAAAGCACCGATTTCAAAA
CAGCACTAACAGACCTTTTTCATTGTCGGTTTAGTTTTGTCAAGTTCAGAAAGTCCGACA
AGAAACGGAGCATCAAGTCTTCATGGAATTCTTATCGGCAACATAGCAGCAAACTTTCTA
CTTGTCAGGACACTGAATCTGAAATTTAATCAGTTTTATGACAATCTGTGATTATCAGTC
ATTCTTATTAGCAAAATGTATCACTTTTAATATCTATATAACCTGTAAAAATGAATTTGA
TTATGCTCGCTGGCAGCAACGGTGATGGGCAGGCATGCACGTCTATATTTCGTTTTTTTA
TTTTTCGAAACGAAAAACAAAAATTTGGGAAGGATTTCAAAATATTTTTTTTCTAAATTC
AATGATTTTAATCGCAAGGCTTTTTTCTCATACTAATTCTAATTTT
>GCR265
AGAGTACGGGGGATACAATTTTGTATTAGTGTATCTGTTATGGGAAAATGTTAAATGAGA
GTTCTCATCCGATTAACGCCACGGATAATTTCCAATCCTCATCAATTAGTCATGTTTGTT
TTGGAATCACAATTGTTTGTCATTTGGTGCATTTGGGAATTATTATTTGTATCAGAGATC
TGAAATTCCTGTATGGACTAGCAATAACTCTTAGTTTATTGACAAATACAATTGGCTTCA
TCATTCTCATTGTGAGCTGTTCCACGAGAATAGCAATTTCTAAAGATCAGATAATTTCAT
CCACGTGGCCGGAAATCACGACAGAATCATTGTTCTTATCCGCAGTCTCCTGGAATTTAA
TCGCGATTTTGCAAGTGGCTTTATTGACAAAATTCACAGTCTTTCTTCCAACCAGAAAAT
TCTCCATTACCAATTACCATCCTCGATTATTTACACAATTGTTTCTAAAGATTGTCTACT
TTATTCTTGAAGTGTCTTTCGCGATTGGATTTCCATTGTTTTTTGGAATTTGGAGAGGAA
TTTCGAGATCTGCAACGAAAACTTCGTTTCCAATTTATGATTCAAAATATCACGAAATTG
AGTGCAGTCTCAGTCAAAGCAAAACTTTATTTGAAATGTTTCTTACACCATTGTTGATTA
TTATATTTTTACAGTCGATTGGTGGCATTGGTCTGTTGATAGTTTTGAGATCAAAGCATC
GAATGCTTTATTCCATGGAAAATGGAATTGTAGATGAAACCCAACAGACAAATGAAAGAC
GCAACGAGAACATGAATGTTCCTATGGAACAATTTATAGATCCAGAATTCAGTTTGATAC
AAGTTCGTTGTAGAATGAGTGTTAAATTGAGTTTGTCGTATTTATTAGTTTGGGCTGTGG
GAGCATTTGCTCTTATATTTTCGGAGCCATCTTTATGGCATTTATTTACCATGGTTTGTG
CTTTACAAAGTCTTTATATAAACATAAGTTTCATTTTTACTAGACCAGTTCTTATGACAA
TACATAACTGGAATTATCGGGGCCCTTCTAATCCATTTAATATTAGACCTTCTTTAAATC
ACATTCACTTTGACAGATAATTTTATATTAGTTGTTTTGATGAAAATTTCTTTGCATTAT
TTTTTATTTTTAAAGTATAAATAATTATGA
>GCR266
CTGGGAAACCATCAATGGACAATTTTACATTGACAGAGATAAAAGTATTTTACTATTCCA
AAGCTATTGTTATTTCTTTTTTTCTAATTTTTGGGGTATTATTAAATGGGACCATAATGT
TCACATTCTTCCACAACCGAGCCCTGAAGTCCCCAACAAATCTGTTGATAATGGCCATCA
TCATCAACAACTTTTTACTAGCCATATTCGGCATTCCAATGGACATAGTGTCTTCCTTCT
ATCAGTACTGGATTTTCTCTGACGTTGGCTGCCGTTTTTACGGATTTGCAATGTTTTTCA
CAGGACTTAATAGTGTGGCCATCATGACTGTCATTGCAATTGACAGGTTTTTTGTAATTG
CGAAACCAACTATGGCGGCTCATATAACAAAAAATGTTATTTACTTAAGTATTTGTGGAT
GCTTGGTGTATAGTTTGATATTTACGATTCCCCCTCTGATCGGATGGAATGAATACAAAT
TGGACAAATCAAAGACGAGCTGTTCGGTGAATTTTGAAAGTCGAGACCCAATTTTCTATA
GCTATACGATTGTCATTTTGGTGTTCTGTTACATTATTCCAATCATTGTCAATCTCTACT
GCTATTTTTACATTTATATGACGGTTAGTGCTTAA
>GCR267
ATGAATTTTTCCAACTCCTCTCAAATAACTGATGAATGCTCTTCTCATCTGTTGAAATTC
CAGAAAGTATTTGGTCAGTTGTATCCCTACGCAGCTTTGGTTATTTGCTTGGTGTCAGTG
GCCTCGAATCTCAGTAATGTTATCATTTTAGGGCAAAGAAAAATGGGGTCGTCTACAAAC
ACAATTCTCTTGGCAATCGCCATAAGCGATATTCTCGTTTGCCTTTCCCAAATTCCCCTA
ATAATCAGTCAGAACAATCCCAATAATCTCCATTATTACTTTTGGTCTGTTACATATCTG
TGCACTAATAGTGCAGCTTTATTGGCGCATACAGCGTCTCTTTGGTTGGGTGTTGTTTTG
GCAATTTTTCGTCTACTTTTTATAAAGCTATATCCATCTCGAGCGGCCAAACAATACTTT
GGAATCCAGAGAGCTAAAATTTCAATTATTTTGACATACTCAATCTGGATCTTACTTCTT
GTGCCGTATCTGACTACAATGCGTATTACTGAACAAAATATAGAAAATGTCACTCATTTC
TTTCCAACAAGAAGCACCAAAAATTCCAAACTGGAAATGTATAACTTTTGGAATATTGCG
ATTCTTGGAAAGATTTTTCCTTGCTCCCTGACGATAATTTTTGGTTGTTGTTTATTGTCA
ACTTTAAAATTTACCCGAGATCGTCATGACAAATTACTCGGAATTCGAGATTCATCGGAG
AAAGAGGAGAATAAGAATTCTATCACAGGAAATCACAGGAAAAGCATTTCGACAAAACTC
TCTCGTAGAAGTCAAGATCATCGTAGGACAACGAGGTTGTTGGTTAGCATTATTCTTTTG
GTACTACCAACTGAGTTACCCATAGCCTGTTTAATGTTGGCTACAAGAATCAAAGAAAAT
ATTAAATGTATTTATCTTCATCTTGGAGATCTTTTAGACTTTTTAAATCTGTTAAAAAAT
TTCCTGACTTTTGTGCTATATTGTTCCATGTCTACTGAATATCGAAGTGAATTTAAAAGA
CTTTTTGTTCCATTTTTCATCATTCGACAGACATCTGACAATCCAGGATCATTGGTTCCT
TTGAGAAACAGCGAAGTCGAGGCAGAACATAAAAGGTCGTTTATCAATATATCTAACACG
GCAGACTTTCCTAAATACTGTTTAATCTCAGATAGCCATTTTCCAACGACAAGTTTTCGT
AAAGACTTCAAAACTTATCAATCAGTTGAACCTTTGAATAAATTTCTTTATGTTCAGGAC
ATAGAAAGCTCGATTTCAACATATTGTAATGACCAATGA
>GCR268
AACCAACATAATTAGCGATTAATATGTTAATCAAATATTTTTTAATAGTCTCTTTTGTTT
TTTTGTTTATTAATAATATTCGTGCCGTTAATGACCCATATAATCAGCCAAACTGTGAAA
AAATCAAGGTACCGGCATGTCAGGGTTTATTATATCAAATGACAATTTTTCCAAACCACA
TGCTGCATTCAACGCAAGACGAAGCAGCTCTCGAAATCAATGAATATGTTCCATTAATGA
GAATAAAATGTCATGGATCCTTACAGCTGTTTCTCTGCTCTCTCTATTTTCCTGTTTGTA
CTATCATGAAAAAAGCACTTCCACCTTGCCGTTCCCTATGCTTACAAATTAAAAAGGAAT
GTGAACCAATATTAAAAAAGTTTTACTTTAAATGGCCACAGTCAATGTCTTGTGATCTCT
ATCCTGAAAATAATCTTTGTATTCGAGATAATCAGACTGAGAAAGAAAGTGCACCAAATG
TTTCTTTATCATGTCCAAAGTCTTTACAGATTCCAGTTAGCTATGATTTTAAAATCAGAT
TATCACAGAATTCCGTTATCCAAGACTGTGGAATTCCATGTAATCGATATTATTTCAATG
AGCCAAATTTAAGAAAATTTGCTCGGGTTTGGGTTGCGTTGTGGAGTTTCATGTGTGTTG
GATCAACTTTATTTACTGTTCTAACATTTCTAATCGACATGAAACGTTTTCAATATCCAG
AACGGCCAATCATTTTTTTATCAGCTTGCTATTTAGTTGTTGGTCTTACTTACGTTGCTG
GATTCTTTCTAAACGACAAAGTAGCTTGTGCGGGTCCTTTCACTAATAAAGACTCTACTG
GGAAAACTCCGAAAATAGTTGTGCAGGGTACCAAATTCGAAAGCTGTATTATTCTTTTTA
TGTTACTTTACTTCTTTTCAATGGCCAGCGCTATTTGGTGGGTTGTACTTACTATTACTT
GGTATCTTGCTGCCAAGTGCCACTGGGCTCACGAGTCTATCGGGAGAAATTCACAATACT
TTCATTTTGCTGCTTGGGCAATTCCTGCCGGTAAAACTATAGGTATTTTAGCTCTAAGTA
AAGTTGACGGAGATCCTCTTACTGGGGTTTGTTTTACTGGATTAAGTGATCCATCAACAC
TTAGAGGATTTCTAATAGCTCCTCTCTGTATATATTTGCTAATTGGTACCGGATTTCTGA
TAGCTGGATTCGTTTCGATGTTTGAAATTCGAACTATTATCAAAACTGGAGGTTCGAAAA
CCGATAAATTAGAAAAACTAATTACTCGAATCGGGATCTTTAGTGTACTTTATGTAGTGC
CGGCCGTGGTTGTTATCGCATGTTATTTTCATGAATCGATGAATCTTTATAAATGGATGC
AACGTTGGTATTTAATTGACATTTGCCGATCAGCAGAATACAAAGATGAATGTAAGAAAA
TTCACGATCATAAACCAATCAATCCTGGTGGAAATGCCTTAATTTTTTCTCAGAAGCCTG
AATTTGAGCTTTTTATGATTAAATATTTAATGAGTTTAATAGTTGGAATCACGAGTGGAA
TTTGGATTTGGAGTGGGAAAACTTTGTTGTCATGGAAGTATTTCTTTTCGAGATTATGTG
GCCGTTTGAATCCTGGAGATCCATGGACAAGATCGGATTGGTTGGAAAAGAACAATGGTT
ATTACCAAAGACATTTTGTTGGGCCTACGGCAAACAAAATGATCATCCAAGGCTGTGATG
ATAAACAGGCTATTCCATTACAGTATCAATTTCCACAACAAACTCAGCAGACAATTGGTA
CACAAGAACTACAGAAACCATTACTGTCAAATGTTCCTGAAAGTATCTTAAACGCTCAAG
CACAAAATGGAAACTTGTTACCTCCATCACAACAAATAGGAGATTCTAAGACTCAGAAAA
TAGGTTTTATGATGTAAACTCTGAAAATTATGTGAAACATACTGCTAATGGACCTCAACT
GTTTTTACGCCAAATTTCGACAGTGATTTTACCATTTGATTATGATTCTTGCTGCTGTAG
AATTTCAGTTTTTTTTTCATTCAGTATTTATGCATTTAATTTAATATTTATTGTAGAAAG
TATTTTGGATTAGAAAACATTTAACTATCCAATTGTATTATATTCATGAAAGTTGAACAT
TGCATGTCTTTTATGTTTATTTATTTTGTACATATTTTTATTCAGATTATTGCAAGTAAA
AACTTGTCTTGGTTTATAAAAATTGTAACGGAACAAATGTATTTTGAAATTCATTTCTTA
ATAGAACATTTATATGAAAGGTATCATAGTAATATGTAACATGTAAATAAAATAGATTTT
TAGTATTTGATTTTATATAAAAAACTTTATTTATCTATGTAAATCAATTGTTTAAACCAA
TTAGTTTTT
>GCR269
GAATATATAAAATAGAAACAAAAAATTCTTAAATAGTAGTATGAATTTGAACAAATCACT
AGAAAATTCAACCGATTTCAGTTTAGTTCCGGAATATTTCCGGATTTTGAACTTGTTTTT
AGTGGTTTTACTTTCTTGTTTTCTGTTCTTCGGATATTTTGGAAACATTCTCACTTTTCT
TATTCTCAAATTTGAGCACGGACTGCGACCATTTACCAAGTCATTGCTTTACCTGCAGTC
AATCTGGGATACTCTTATTCTTTTTGTTCCGGGAACTCGTTACCTTTATCTCGTTCATAG
TGATTCGGACATCAGGAACTTAAATTATTACTTCAAATGGGTTCATTTGTATTTTACATA
TCTCGCAATATATTTATCGGTTTGGCACTTATGTACTCTCTCAATTGAACGTATGTGCCT
GGTTCTATGGCCGACTAATACGTTTCTTCGACGCCTTTCTATGAAACATGTCTTTTACCT
TAACATTATTTTCATTTTAGCTTGTTCTATTTTAAACACAAATAATCTTTATGACACGGA
CTACCATTATATGATCGCTACATATATTCTCCTCATATGTGTCATGCTGGGCCCTTTTGC
CATTATTAGCACGTCAACATTTGTGATGATCTACAAGATCCAGACGACAATTTCTAAGAT
TAATCCTAAAAATAATAATAATAATAATATTAATAATAATAATAATAAGCAGGAAAAGAA
ACAGTCACCTCTATTTGCAATCAAAATGGTTATTGTTGTATCATTCTATTATCTCATTTC
CTCGACCCCTGCCGCCATAGATTTGATCATCATGCACGGATATCCGACAACCTTTCCGGA
TTCATATTCGACATCTGTCAGTTACAATTTTACAATGATTATGTTGGCATCAAATGGGGC
TGTAAAATTCTATCTCTACAATTTATCAACTCCTCATATAAGAAAAATCTTACAAAAACT
CATAAAACGGATAAAATTGAAAATTACTCATGAAAAAGATACAACAGTCACCATTGGGGC
CACCCTAAATGCTGACTCATTTGACTAA
>GCR270
AGAGAAATGATATTTAAAAAGACAATAATTTCGAGCTCCATACTACTTTACAGCAACTGG
ATGTATTGTAAATTCCATTGACAGTTGTTGTATGTATGATTGTGTGTATTCTAGTGAGTG
TGTTGAAATGGTTATGACACAAACATGCATTTGTATTGGTTGGACAGTCTCAATGTTCAC
TTTTTGAATTCCCATTTGAAAATTTAGACTTCGTTGCTGAGAGATTTTTGACAAATAAGT
CGTTGAAAAATGAAATCTTCGAAAATCGAACTGAAAATTTGGAATATTCAAAGATGAATC
AGTTGAAGCTAAATTTCAATCCCATATTGATATTTAATTTTGATAAATACAATCTATTCC
TTCTCACATTGGTAAATATATTTTTACAATCGGTATTTGCCGTAACATGTTATTTTTCCA
AATGGAATAAAATTGTGGACATTTCTGGTGGATTTTCATTTATTTCACTCGCTATTTTAT
CTTTTGTCTTATCTCAGGCTTTTCTTATACGCCAGCTGATCGTCACAGTATTTGTCTGTA
TGTGGGCTGCAAGACTTTCTACATATCTACTTTATAGGATGATGAAAATCGGTGAATATG
ACCGGTTTGTTGAAAAAAGAAAAAACTTATTATATTTTGTAATATTTTGGATTTTTCAAT
TCATTTGGATTCAAATGGTGATTTTACCAGTTGCATGTATTAATTCCCCAGCAGCATCTA
ACAGCATCGTTGATGATCTAACTAAAACAATCACAAATTGGGATATTTTGGGATTTGTGT
TATTTATAGTCGGTTTATTGTTGGAAACAATTGCTGATGCTCAGAAATTTGTTTATCTCG
ACGATTCAAATAATCGCGGTAAATGGTGTAACTATGGTCTATGGAATTTGTCAAGGCATC
CAAATTATTTTGGAGAAATTCTAGTTTGGTGGGGCATCTACTTTATCGGAGTTTCTATTG
ACTACAATGCAAGATGGATAACAATTTTAGGGCCTTTATTTCTTACTGGTATTTTATTAT
TTCTAAGTGGTCTCCCAATAATGGAGCATAAGAGTGATCGGAAATATGGCGGTAATCCTC
AGTATGTGGAATATAAAACAAATACGAGTCCGCTGTTTCCCATTCCATCATTGGTTTACA
AAAAATTACCGAAACAAATTAAATTGTTTTTCTGCCTTGAGTTGCCTTTTTATAACTCTC
TGAGAAATGCAGACAAGTCGAATTTGCCTCACCGGACTTCCCTGGACGTGATGCTGCAAG
CCATAGATGATTTTCCATGAAATTTTAATATACAAATATTATTTATTGTTCATTAATTGT
TATCATTAATATTTTAATTGATGATTTGACAATTGTCACATGTGCTTTTTAAAAATATTA
TTCATTGAAACAACTCTGCGT
>GCR271
ATGATTCCAATGTATTCCGATGGATATAATCAAACGTTTAATTCCATGAACCATGAGAAG
TTGAGAGATCTAATAAGAAGTTGCCCACAGCTCAAACATTCTATGGATTTCAGAATACCG
GAAACGCTTATTAGAAGAGCCAATCTTTACATATTATTTATCAGTAAATCCTATCTTCAA
CCGATTTTCAGTACCCATAGAGTCAAGGAAATTTATTTTACACTTATATTTTTATACAGC
TTCGTTTCAGTTGTTGGATTTATATTCAATTTGACAGTAATTGTTGCGCTGTTAAAACAC
AAAACGTTGATCAACATAACAAATATTTACATTCTTTGTTTAGCATTGTCAGATATTGTC
TTATGCAGTTTTAATGTTCCCATGCAGACCTATTATGAAATATCTGAATTGGCAAACCTA
CAAACCAACCAATGTAGGTTACTTTTTACCTCTTTTGGAATACCAATGTATGTTTCTTCT
TTAATTATTCTTTTGATTGCCATTGACCGGCATCAAATGATAGTCCATCCACTAAACAAA
CGAATAACTCCATTAAAAGCCGTCTTTTTGGTTTTAATTGTTTTAATCTTTAGCATCTTT
AGTAGCATACCTGTAGCAATGTATACAATTTCAGATTTCGTGGATCATTTTAAACTGTTT
GTGAATATCTCAAATATTCCTGCATTTCCAAAATACTGTACAGAATCTTGGCCGGATAAT
AATTTAAGATTGACATATTCAATTACAACATTTTTCATTCTTTTTCTTTGTCCTTTATTA
ATCACATCAGGTTTATATGTACATATATATAATTCCCTCAATACTAAACGTATTTACAGG
AAAAATGAAACAAGCCGGAAAAAACGTACTAACAAAGTACTCTCATTAGTCGTAGTGATG
TTTGGAGTATGCTGGTCACCTTGGTGCATATATTCTTTATTATTAGAGATTTATAGTTAT
TTTTATCCGATTTTAAAAATTGAAAATACTTTGTTAAAGATTCTTTGTCAAAGGATTTTG
GATTCTAGTTCTTTGAGGCAAATATCTGTAAATCTATCTTTTTCTATTGCAAATCACAGC
CAAACAATAGATTCAGTTGTTGAAAGAAATCAAGCAAATTTAATGGATGGTCGAGCAACG
AAAGCTGTGGACATGGTTTTGAAGTTGATAGCTATGGGATCAGCAGTGGTTAATCCGTTT
CTTTACGGTTGGTTAAATGAGTCCATACGCTTGTCAATGATGAGACTCATTCATCCTCGT
TTTCTAAGAATATTTTGGAAAGAAAATGAAAGTTGCAGCTTAAATACAAGTAGAGTAAAT
AGTGAGAATAGAACTTTCGGATTGACAATCATTCACAGAACAACTCGACGAAAATATAGA
AATCAAGAGAAAAGTAATTTATTATCGCCTGACCACAAATTTTCATCGGAATCTTCTCCT
GTGTTCATTTCAGGCTCTCCAGGGATCAAATCTGACAATCCTTGATTTTTGAATTTCAAC
ATATTATTTACTTTTATATTTAACGAATTTTTCAAGCATAAATATATCATTCAGTTATCT
TTAAACTTGTACGGATA
>GCR272
TTATTAAAAAAGAAGATACTCTTAGAGAAAGATTTCCATTTTCGCGTTATTTTAAACTTT
GTCTCGATTCGAGTAGGAATTGTCTAGCAGGAAATGATTCAAAGGTATCAGAGGATCAGA
TACAAAATGTGAAAGACATGCGTTGGAATACATTCGATCAATTTAGAAAAATCTCTTTGG
TTATGAGGATCGTAAATATTTCGTTAGATGGTGCCAAATGGAAGAAAGGTACATGTACTT
GTCCATATTTTTTAAAAGAATACATGTGTAAGCATGTAATTGGTGTATCTATTCTTCTAA
AATATGTCAAACCACCCCCTGCTGACAAACAAATACCAATCGGAGAGAAACCTCAGCGAG
GAAGACTAAAGAAAACAGCAAAAGCATTACTAATCATCTTATTATATTTCACGTCTGCTC
AAATCAGTCACGACTCAATTCATCTCAACATATGCATTAGAAAGACTGCCCGTCATCTTA
TTACACGAGAACGAGATCATACCCGATTGAGTAAAAGCATTACCATGAAGAATTATTCAA
CTGATCCGATGCCGAATTTTGATTTACACAGCAAAATCAAGGTGACAATTTTGTTAACAT
TTTTCATCGTTTCGGTTGTGGGAAATATTGTCACTTTGATTTTTCTATTGAAAAGACGTC
GACAAACAAGTCAATCTTTCAAAGGTTTTAATAAATTGATTCTCCATCTTTGCATTGCCG
ATTTGTCAGTTACGATTCTTTTCCTCCTAACCGAGACTATTTGGAATATGACGACCCAAT
GGTATGGAGGAGAGGTTCTGTGTAAGTTGATAAAGTTTGGCCGGAATCTCAGCTTTCTGT
CTAGCACTTATTTGATTGCCACAATTGGCATAGACCGAGTACAAGTTATAATACGGTCAC
GTCGGTTGAGTGATAAAATGGTGGTTATTTGTTTGATAACAGTCTGGAGTCTAAGTACAA
TATTTTCAATTCCCCAGGAGGATTGA
>GCR273
ATGACAATCGCAATTGGGATTTCGTTGTTATTTTCGTGGGTTTTATTTCGAATTTGTGGT
CAATCGTTTTCAATAAGCAAACCCGATTTGAGACCGTCGACTTGTATTCCAATTGAAATT
TCAATGTGCAAAGGAATCGGATATAATTTGACGTATATTCCAAACGATTTAAATCATGCT
TCTTTGGAAGAAGCTGGATTAGAGATTCAGCAGTTCAATGCTCTCGTGGAAATCAATTGC
TCAGAAGACCTTAGGTTATTTTTGTGTAGCATGTATGCTCCGATTTGTCTTCCGAATTGG
CCAAATCGAATTCCAGCTTGTCGGTCTTTATGCATCAGCGCTAGAGAAGGTTGCACTCGT
GTTATGAACCAATATGGTTTCAAATGGCCCGAAGGAATGAACTGTGAAAAGTTACCAGAA
GATAATGCTTGTCTGCGAAAGGATAACAAAACAAGATCGAATAAAACCACCAATTTCGTA
TCAGAAAGACCATATTTATTGAAATCTAAAAAATGTCACTGTCATTGTAGATCACCCTTG
ATAATTGACTCGAGAGACCATTTCAATAAAGTTGTAACCGGAAATATCAGCAATTGTCTC
ATGAATTGTCGTTCTCCTTATTTTGGCGAATTTGATAAGAGTTTCTCTACATTTTGGTTA
GGGATTTGGGCTTGTGTTTGCATCATTTCAACGTCAGTTACAATATTAACATTCTGCATT
GATAAATCAAGATTTCAATACCCCGAACGACCGATTATTTTTCTTTCCATTTGTTACTTG
TTGATGTCAGTTGGATATTTGATTAGAGTGGCTCTAGGGCATGAAGCAGTAGCTTGCAAA
TCTGATGCCATCCGTTATGGGTCATCGGGGGCTGTTCCTTGTAGCATTGTATTTCTCTTT
ATTTACTTTTTCGGAATGGCTTCATCTATTTGGTGGGTTGTGTTAACTGCCACTTGGTTT
TTGGCGGCAGGACTCAAATGGGGCTCAGAAGCAATTTTGATGTACGCTGATATATATCAT
TTTTTTGCCTGGTTTATTCCGGGAATACAGAGCATTATTATTCTCACTATGAGCTCAGTG
GATGGAGACCCAGTTTCGGGGATATGTTATGTTGGAAATTTAAATAAATACAATTTGTTA
TTCTTCGTAATCATTCCTCTTATTGTCTATCTTTTGGTTGGCACAGGGTTTTTGTTGGCA
GGTTTTCTGGCATTAATGAAAATTCGAAAAACCATCAAAGAGAAAGGAGAGTCAAAAACA
GATAAATTGGAAAAACTTATGATCAGAATCAGTATTTTCGGAATCGTCTATTCTGTGCCA
ACGATGACTGTGGTTTTTTGTAGCATTTATGAATTTATTTTCCGAGATTTATGGGAGCAG
TCTTATACTTGTCCGTGTAGAACAAAGAAATATCAACCAGAATATTCAGTTTTCATGCTG
AAATATTTCATGAATCTCGTCGTCGGGACGACTGCCGGGTTCTGGATATGGACTCCTAAA
ACTCTGGATTCGTGGAGTAAAGTGTTTTGTAAATTACTTTGTTGCCGGAAAAGCTTGCAT
TACAAAGTCACTTGTCCAACTCAATTAGATAAACCCTTGTGCAAACCTGAAACTCTCAGT
ACTAAAGCTCTTTTATATAGCTTAAATAGCAGTTACAATGTCAATGATAGGCAAATTCTC
TCGGCTTCGAATATGATTAGATCGGGTATAACCCTTTCGAATTCTCCGGATTCTGAGACT
CTTACAAAACTGATCTCATTAACTCATGTGTGA
>GCR274
AGTTTTTTGAATTAAATTCTAATAACAATGATCATTTTATTTAATGGTTTCGTTGTGTTA
TTTTGTTTTTTAAAACTCCACAAACTCTCTGCTATTTTATTTAAGTCCAATAATGCACAC
GAAGATGTCTACAATCGATGTGATAAAATCAACCAGCAAATTTGTCAAGGCTTGCAATAT
GACAAGACTAGAATGCCAAATTCTGTCGGGATTACAAATCAAGAGGATTCAGCAAAACGT
ATGAATGATTATTTTCCATTAATTAACGCACAGTGTTCATATTATTTTCGGTTTTTCCTA
TGCACCTTTTATTTTCCGATGTGTACCGATATGTTGGGTGAAACGAAAACTCTGCTTCCT
TGCCGGGAAATGTGTGAGAAAGTTCAAATTCGGTGTGAACCGTTTATGAAAGCATTCAAA
TTGAAATGGCCAGCCGAACTGAATTGTAAAAAGTTCCCCATGAATACAGAAATCTGCATT
CGACCAACGAATTACGATCTCGATCGAAACCTTTCATTCAATGCCAATGGACTGGATTAT
TTGAAAAAACACTATCCGAAATGGAAATCAATTTTTTATGTCGATGGAAATGTTAAAACA
AACAGATTGGAGAACTTTGAAACCGAGATCAATCTCAAATGTCTTGACAGTCACGTTTCC
GTGAAATCCGCTGTGGATAATAGAACAAAATCAAAATCTTACTCTTGCGTTCCGAAATGC
GATTCGAATATTTGGTATAGTTCGTCCGATAAAAATCTCGCTCGGATTTGGTATTTTATT
TGGACGATTTTGTGTTTGATTTCGAGCATTGTTGCCATTGCTACTTTTGTTTTTGATCAG
AAAGTAAGATTTTTATATCCTGAACGGCCGATTATTTTTATTGTTTTATGTTACGGTTGT
ATTTGTGTTTTCAATTTATTCCATTTGGGACTTGATCGCAAACGGCTCGTTTGTCAGATT
CTTCACACACACCCAAACGATATGATTTTGATGAAAGAAGGTTATGAAAGTCCAATGTGT
ACCTTGACGTTTTTGGGGATGTATTATTTTGAAATGGTAGCCGCTTTGTGGTGGCTGATG
TTGGCGATAAGTTGTTATTTAGCTTCAGAAAGAAAATGGAGTTGTGAAGGATTGGAGAGA
ATTAGTAATGCCATGCACATCGTGTCGTGGACTCTGCCTGCCATTAGTACGACAATTGTG
TTGATTCTCCATAAAATAGATCCAGATGAATTGCTTGGAAGTTGTTATGTCGGTCGACAG
AATTCCAGGTCAAATCTTTTTTTCATTTTAATACCAAGAATCCTTTGCTTTTTATTGGGT
TCAGTGTTGTTGATTTTGTCTTTTCGATCACTGATGGTTTTGAGACAAAATATCGCTCAC
AATAAACTAAATTTGATATTGGATTCTATTCAAAATCAACAGAGTCTAGAAAAATTTATT
GCTAAAACTGGTATATTCTGTGGAGTTTATGGAGTTCCAATGACGTGCTACATTGGCTGT
CAGTTGTATTATTATTTACATATTGATGAATGGAATAAGTTAGGAGATATAGCCGCAAAT
CTTGGAGAAGAATGTGTCAATAAATTTGGGCTTAGGTGGTCAGATAAGTCATGCTTGAAA
GGTTTACCACTGCCATTGGTTGAAGTACGACTACTGGAAATATTTTCCACCCTTGTTATT
GGCATTACCAGTGGAATGTGGATGTGGTGCAACAAAAAAACTTTGTTGAATTTACACAGA
TATCTTGTCTCAGAAATCACTTGCCGAAATAAAGAAAATCCAATAATGAACTATTCCATA
CCGTTGAAAGATGCCCACCCATTGAGTCCGATTAATCCACAAATTGAATCATCAATTTCT
ATCAGTAAATTGAAATATCATGAATTGGATACCAATTCAAAATACAAAAACGATCTCGCC
ATATTTAACAAGCAAGTTTTAATGTGCAATGTGTAACGTTTGCCTCGGGCCCTCCCCCTT
TTCCTTTCTTTTTTAAAAATTTAAAACAAAATTCTTTTGGCATGATCCAAATTATTAACG
TGATTCAAATTCTATTCATTTTATTCAATCATCAATTATTGTCTGTAAAAAGTACCTAAA
>GCR275
GACCGTTTGAATATCAAATTTAGCAGATAAAAATGATTAAATTGCCACCAGTGAATATTT
GTTTATTTTTACTGATTTCCATAGTAGATTCAATTGAAAATGAAAAATGTAAACCAAAAC
CAATTGCAATAGGACAGTGTCAAAATAAATTCTATAATTTTACGAGTTTAAGTCAAGATC
AAGAGGCAGAAGTTCAAATTCCTATTGAAACTTATCGTTCCCTGTTATCAAATGGCTGCT
CAAAGCATTTGAATTTTCTACTTTGTTCAGTCTATGTTCCGTTCTGTGATTACGATACTG
GTATCCAACTTGAACCATGTCGGAAAGTGTGTGAAAAAGTCCAATTCGATTGTGAACCGA
TATTGAAGCTAGTCAACCTTTCATGGCCAGAAAAATTGAATTGTTCTCGATTTCCGTTAG
AAAGTTCCCATCAAATGCAGTGTATGCATCCGAGCCAGGAGGAGAATTTGCAAAGGAAAA
TCCAAATCCAAAACCTCAGCCTCAACAAAGACCGCAACAATATCCATGAACTGAAACAAT
ATCGCGGCCAATGCAGACACATGCGAAACGGTGAAAAGTACGTGTTTATCAATCGAACCG
GCCGATGTGCTCTGAAATGCTCGGAGAACGATTTCTTCTCGAAAGAATCGAAAACGATAG
CAGAAATCTGGATGAAAGTCATCACGAGTTTGACTTTCGTTTCGACGTTGTTTACGTGTG
TCACATTTTGTCACAATCGCCGAATTCGGTATCCAGAACAGCCGATTATTTTCCTGACAT
TCTCCTATAACATCTATAGTATTTCCATTCTGTTGCGTTTGTTTCTCGGCCGAGAGAAAG
TGTCGTGCGATTTCGATCCGGTTTCCGGACAGAAAATCCTTATCCAAGAAGGTTTAGAAA
ACACAAACTGTGCGATAACATTTCTGTTGAATTTTTTCTTCAGCACAGCCACCCACATGT
GGTGGATAATGCTGTGCTTGTGTTGGACTCTGTTCTGCGCTTTAAATGTGTCGGCGATGA
GTTTGGCTAAAAATTCCGGTATTTTCCATTTGTTTGTCTGGTTGATGACATCAGTGCTGA
CTGTGTCGGTTTTGATTTTGCGATCTGTCGACGCTGACGAATTGTTTGGATTGTGTTCGG
TAGGCGAGCAGACTCCAGATTTACTACTGACATTTTCAATAATTCCCCAACTCATTTGTC
TGATTATCGGTTTCATTTTTCTCTTATCTGGGTTTTTCTTTTTTAAATATCGCACGAAAA
AATTCAGCAATAAAAGCCTCTGTCACCATCAGAAAATCACTTTTCTTCTTTCAATTGGTT
TCCGATTGGGATTGTTTTCTATTATCTATATCATAGCAATCGCAACGATGATATGTTGTG
AGCTTTACCAATATTACAATTACCATTACTGGTCGAGGGCCCCGATTAAATTCAGTAAAA
GAAAAGATGCCATTGTTGCGGTATTTCTTTTGAAGTTCTTTATGAACCAAGTTGTCGGAA
TCAACAGCGCAATTTGGATTTTGTCTTTAGATTCAGTGGCAGCATGGAAGAAGTGTTTTG
TAATGTTGCTAGAAAAAGTGACCTTCAATAAGAAAATCAAATCCAATTCTCGAGAGATTG
AATCGTATGGGCAGTTAAATTCCACCAATTCAAACAAATATTGGTTGTATTGTAAATCGG
GGAATTAAAAGTGAACTGAGCCCCACTGCAACATTTTTCATCCTGTGCTGAAATCACGAG
GAATTTCTGCCTGTTATTCATATCACATTAGTTAGTCACAATGATTATTCAAGCCGTTCG
AATTTCATTTGCAGCTCGAAGAATTTTGTACAAAAAATTTATGTCACTCTCTGTTTGTGA
CATTATCATTTATCAAGGGCAACAATCTGATTAATTTATTGTTTTAATGGTTGTAAATAA
TTTGTTTGTGTTTGAATAAATGTATTTTGTTTGTCCTCCATTGACAATCGGCTAAT
>GCR276
ATGTGTATTAATTTATATTTATACATATATAAAACAATTATCCGATTCTGTCATTTAAGT
ATGACGAAAACTGTCCTTATTTTAATTTGTATTTCTGGATTCATTAACATTATCAATGGA
AGAAGATTTGGGGATATTTACAAACAATGTGTCCCAATTAAAGAGCCGGAATGTCAAGAT
GTTCATTATTCAAACACGAGTATGCCGAATTTAGTTGGAAGCTATTCACAGACCGAAGCG
AGCAAACGGTTCAGAGATTTCAATCCGTTGATCAACATCAAATGCAGCAATTATTTGAAA
CTTTTTCTCTGTTCTGTTTATTTTCCCATGTGTGAAACCGACACCTCAATGTCGTCATCG
ACAGTGAAGCCTTGCCGACATCTATGCAATCATGTTAAAGAACGATGCGAACCGTTGATG
AAAGAAACATTCAAGTTGACATGGTCCGAAGAATTAGACTGTGAAAAATTTCCAGAACGA
GGAAAAATCTGCCTGACTCCGGATTCCTTTTCCCAAGACGAATTCCATCCGCCGGCAAAC
AGTCAGGAGGACAGCTATCAAGACCTATATAGAAAGCTCCAGCTCGTTATGCAAGGAAAT
CGAATTGGTCAATCAAAACTCGAGATTTATCAAAAAATGAGCGACATGGTTGGAGCGCAG
TGCTTGCCGTCAGAGGTCAACATTGGGCAAACTCCGAACATTTCTTGCGCTCAAATCTGC
TCGGCAAATGTCCAGTTCAATGCCCATGATAAAGTCTTTGCGAATATTTGGCTGCTAGGT
TGGTCGGTACTTTGTTTCTTTTCTTGTTTGTTGACTATCATTGTATTCTCTTGCAACACG
AATCGGTTTCTTTATCCGGAAAAGCCGATTGTTTTTCTTTCTATTTGCTATTTTTTTTAT
GCCAGTGGAAACCTGTTTGGGGCGATTTTGGGTCGAAATGTCGTTGCTTGTCGAGCCTTT
AATGATAAAACAGATTTCATTGTCGGCTCCGGTAGAGAGACCACTTGGTGTAAGATTAAC
TTTTTGATGATTTACTTTTTCGGTTCCGCCAGTGCCTTATGGTGGGTCGTACTGACGATT
ACTTGGTTTCTTTCGGCCTCTCGACATTGGGGATACGAAGCCATTGAATCCATTAGCAGC
ATGCTCCATTTGGTGAGTTGGGCTATTCCAGCGTTGAAGTCAATTTTTATTCTTATTCTC
CACAAAATCGACGCCGATGAGTTGACGGGACAATGTTTTGTTGGAAACAGTAACAACAAA
GTTCTTTGGGGCTTTGTTATTGTACCAAACATGATTTATTTGTTTATAGGAATTGTGTTT
TTAACTATGGGATATATTTCTTTGTTAAAGGTTCGTCGTTCATTTTTGCAGAGGCCGGAT
TGCATTGACACGAACAATTTAAAGCGTCTTGAAAAGCTAATGGCTAAAATTGGGGTTTTC
TCAATTCTTTATGTCTTGCCTGTTTTGTGCACCATCGTAAGTTACATTGTTGATGCGTAC
AAAATGACGAATTTTGATATCACACTCAAAGCACTATTTCGGTTTTCACCGAATTGCATT
GGCCGCAATGGGATCAACTGGTCAAGCATTAAATGCGTTGAAATTTTACAGCCGGTCCTA
CCATCAGTTGAGATGCGCATGTTGAGGATTTTCATGAATTTAGTCATCGGAATCACTTCC
GGTATTTGGATTTGGGGCAACAAAAAAACCGTTAAATCTTGCATTTCAACGCTTCGATTC
TGGGAAAAGAAAAAAGAAGAAGAACCGACCCCAACCAATCAATGCGATTCGTCGACAATC
CAAAACAATATTCCTTTGTCTCAGACAAAACAAAAGGAAACACTGTTGCCTTATCACGAT
TGGAAGTTAAATTCCTCATATCCCGTTGTTGTTGAATACGGCTTGCCAACTGTTTCAGTA
CCGAGTGATATTGTACCCCCTCCAAATAATTCTTCAATCAGTGATGATTCAAGCAGACAT
TGA
>GCR277
ATGGCCATCAGAAATTTGCTCTATATGCTTGGATTTTTATTATATATCAAATCAATTGAT
GGAATAACATTGGATTCCCAGAGATTTCCGAGAGACACTCATTCTATAGTCCTGGAACCA
GTTCAAACTAGAAAATGTTTACCAAAAAAAATTTTAGTTCCCGAATGTCAGAATTTGTTT
TATAATTTTACTGGAATGCCTAACTTAGTGAATCTTGAAACCCAAATTGAAGCTCAAAGT
CAATTGCAAACATTTCAATCATTAATAAAGTATAAATGCTCTCAGAATCTGTTGTTTTTC
TTGTGTTCTGTTTATATTCCAATGTGCGATCCGATTTCGAATTATCTAATTGGTCCATGT
CAACCGTTATGCGAAGAAGTTCGTGATAGTTGTGAGAGAATCATGAGACCTTTTAATTTA
CCATGGCCAGTCACTTTGAATTGTTCCAGATTTCCCATACGAAATGCAGAAGGCAGTATG
TGTATGGAAGGACCTGGACCTTCAGTAAAATCCACAGAAAACTTTCAAACCATGTGCGGC
GGAATGAAGAATCCAAGGTTGTTTATTTTTATCAATCGTACTCAAAAATGCGTTCCAAAA
TGTTCGGCTAATATTCTATTTACAGTAGATGACAAATATATAGCAAAAATTTGGTTAACT
GTTCTTGCAAGCCTTTGTTTTATCTCATCGGTTTTCACGATTTTGACTTTTTTAATTAAT
ACCGACAGATTTAAATATCCCGAAAGACCAGTGATTTTTTTGGCCGTATGCTATAGTATA
TATAGTGTTTCGCACTTCATTAATCTTGCAAACACCAGACAATCGGCAGCATGCAACAGA
GACCCGGTAAGTGGGCAATTTATTCTTACTCAAGAAGGTCTTGACAATACATTGTGTGCT
ATTATCTTTTTGTTAAATTTCTTTTTTTCTACAGCTAGTCAAATTTGGTGGGTAATTCTG
ACTGTTGCCTGGTTATTAGCGGCCGGTTTTAAATGGAGTGAAGAAGCAATATATCAAAGA
TCTGGCTATTTTCATTTGGCCGCTTGGCTTATCTCATCTTTATTGACTGTAGCTGTTCTT
GTTTTACGGAGCGTGGATGCTGATGAGTTGTTAGGACTTTGTTCAGTTGGTCAACAAAAT
GTATCAACTTTATTAATATTTGTTATAATTCCCAACATTATTTTTCTTATTATTGGTTGC
TTTTTCTTATTAGGAGGTTTAGTAGCGTTGGTTAGAGTTCGACGTCACGTTAAGAATGAT
GGAATTAAAACGGAGAAATTGGAAATTCTTATGGTTCGAATTGGACTGTTTAGCGTTCTT
TTTCTTGTTCCTTCGTCAACTGTATTAGGGTGTAATTTTTACGAATATGCTAATCGAGAC
CATTGGTTGAAATCGGGAACTAATCCAAACATTGAAGTATACATGTTGAAAATATTCATG
TCATCAGTGGTTGGTATTACTAGTGGCGTTTGGGTTTGGTCAATAAAAACCTTAGAAAGC
TGGCAATGGTTTTGCCTTGTTAAGATGTGTTGTAGAAAACCAACAAGATCCATGATAGAA
GAAAAGAAAAATAATTTCCCCAAAAAGATTGGATATGTAGCAGCAACTAGTCGTGAAAAT
ATATCAATTGACCCACTTGCAGTTCGAAATTGTTGGAGCAATAACGCTCAAAAAATACCT
CTACAAGACTTTTCATCAAGTGGTTACACAAATCCTCAACCGAGCTCAAATGGAGATTAC
AAAACAGATATCAATATATAA
>GCR278
CGGTCTGACAATTATTTCTAGTCGCAAATTAATTTTACTTATTTTTACCATGATTATTTA
ATTAATTTTATTATAGTTTCTATAAATTGTATAACTAAACATACAATAGCAATTAAATAA
CTGAAAATTCAAAAAGCAATTTTGGGAAATCAACAAAATCTGGCATATTTAATTTCTCAA
GCCCTTCGGAATGAATTGGGTCCCCTTGCGTTTGCTCCTATCGAGATAATTCTGGATCTC
ATTGAATAATCGATGAAAGTGGGCAATAAAAATTGAATTAGATTTGCCATTGGCTGCTTT
GATAATATCCAATAATTGGCCTTCATAATGCATTTCATGTCGCAACATCATTTTTATCAT
CATCATCAGCATCATTAGCATCATTCGAATGTGAGATAATTGATCATCACAATTAACTAT
TATAGACTTTAATACGATAGATTAAAATGCTCAAATTATGGATTTTTATTTCTTTCATCA
AAACCGCTTATGAATTGCCGTCAAATACGAGAAAAACTGGATTTGTGAGTGGCCATTTGA
TGATTGGAGCGTTATTTCCGATCCACGAACAGCCAACATTGAATGGGAGCTACTCGAGAG
AATGTGGCGAAATTCGAGAGGAATACGGAATGCATCGAGTTGAAGTTCTGTTGAAAACCA
TCAAGGAAATTAATGAGAATTCAAATATCTTGCCAACCCTGACGTTAGGAGTTGACATTC
GTGACAGTTGCTGGTATGCTCCAATAGCGTTAGAACAAAGTATTGATTTCATTAAGAATT
CTCTTTCTTTACAAGAAAAGTCGCAAGTCAATTTTTCTAAGCCAATAGTAGGTCTGATCG
GACCGGCAGCGAGTGAAGTGACTGTCCAAGTTCAGAATCTTTTACAATTGTTTAAAATTC
CTCAGATCGGCTATTCGGCAACGTCAATTGACTTGAGTAGCAAGAATTCTTACAAATACT
TCATGAGAGTCGTTCCTTCAGATATTTTGCAAGTTAAAGCTCTAATCAATCTATTAACTT
ATTTTAAATGGAGTTACATATCTCTTTTAAATTCTAAAGGCAGCTATGGTGAAGAAGGAA
TCAAGGAGTTACAAGAACATTTAAAAAATACAACCGATATATGCACCGATGAGGGACTTG
AGATTGACAATAAGGAGGAGGCCCATAAATTTGATGCGCTTGCCTTAAAATTGTTTAAGA
AAGGTAAACCAAAAGTCATTTTATGTTTTTGTCAAGGTGATACAGTCACAAAATTACTTC
GGTCAATGACAAAATTGAACATGACGAAAAAAGGATATTTGATTATTGGAACGGATGGTT
GGGCTGACAGAACAGATATTCTAGGAACAATAGAAAATGGTCGAATGGAATTGAGTGAAG
CGGCTCTGGGTTCTATTACAATTCGCTTGCATTCGAAACCAATACCGGATTTTGATGATT
ATTTCCGAACAAAAACATCATCAAGCACGCCTGGAAATCCTTGGTTTCAGGAATTCTGGG
AAAAGAAATTTAATTGCCATATTAATAAAACAAAATCAGATAAATATCCAAAAACATGTA
CCAGAAAAGAGTCACTATTCAACATGCCTTACGTGCAAGACTCAAAACTCGGATTCGTTG
TCAAATCGGTAATGACGATAGCGTGGGGTTTACACAACATTTACCAGAAGGTCTGCATAG
TAAAAAACTTTACCTTAGAAGGCTGTGCAAATTTCATACTTCGAAATGGGAAATTGTTGC
TGGATGAGATGATTGATCTTAAATTTTCTGCATATGATAACGAAACTGTAAGATTTGATT
CGAAAGGAGATCCACCTGGGAGATATGACATCATGAATTATCAATACGGATACAATGAGA
AAACAAACAGAACTGAATATCACTATGAAAGAATTGGTTCGTGGAAAGAAAACCATTTGG
TGATTGAAGATCATCTTATTCAGTGGCCGAAATCTGAGGAAAATGAACGAAATAATCAAA
CTTCCATCAAATCGCATTGCAGTGATCCATGTAAATTTGATCAAATTAGGATTTTCAGAG
AAAGGAAGAAATGTTGTTGGACATGCAAGGATTGTTCGGAAAATGAAATAACCAACAAAA
CCTTCCATAATGAATCATGTAGTTCTTGTAAAAAAGGGTTTCGGCCGAATAGTGACAGAT
CAAATTGCAGTGAAATTCCAGCTATTTTCCTTAAATGGTCAGATGCTTCGGTGATAGTTG
CAATAATATTCTCCATTGTTGGTCTAATAATAACTATCATAATAGTTGGAATATTTGCCA
AATACAACAATACTCCCGTTGTAAAATCCTGCACCAGAGAACTCATGTATGTTATCTTAG
TAGGAGTCGCATTATCATATTTGACAACCTTTCCTTTGGTCTGGAAACCAACAACTTTCA
GTTGTTTGTTATCAAGAATAATGCCAGGACTTTCTTTCTCTTTAATATTCGGATCCCTTG
TAACCAAAACCAATCGTATCTGTCGAATTCTCTCGATTTCTAAAAAGAAAATCATTCGAC
GGAAAGGAAGATTTCTCACTACGACTGCTCAAATTGTAATTGTTTTTCTATTGAATGTTG
TGGAGATTATCATCATATCCGTTATGATTTGGCATAACTTTCCGAAATCAAAGAGTGACT
ATTCAGTTGCAGCTACGGTCCGGTTAATATGTAATACTGAGTCACAAGATTTATTCATTT
CAATGGGATTCGATGCAGTTCTCGTATGCTTTTGTACTTGGTACGCATTTAAAACTCGTA
ACTTACCAGAAAATTTTAATGAGGCAAAATTTATTGGATTCACAATGTACACGACCTGTA
TTATTTGGATTGGCTTGGTAGTCATATATTTGAGTACGAATTTAAAGGAGATATCTTTGT
GCTTTGCAATGCATTTCACTGCAACAATATGCATTGTTTTTCTTTTCTTGCCAAAATTAT
ATATAATTTTATTTAAACCAGAGAGAAATGAGAGATCAGCTTTTACTACAACTACAGAGA
TAAGATGTCACATCGGATCGGGTAAAACTGAATATGAGTGTTCAAAGAATAAGTCGGACA
AACGAAAATCTAATTCAAATGCAAATTTTCGATATCTTAGTGATGAAAGAAAGTCTTCAA
TGTTCAGAAGTCAAACAGATATCTGCTTGATAGAACAAATTTCATCTAGAGAAAATGGTT
TACTTACATCTCCAACAAATAGAGAGTCCAAGTTCATACAAACTGAGTTTTCATTAGTTA
TGGAATTCTTGTTGAATCTTTGTCGCAGTCTCCATTGCAATAATGAAGAGCTAACCATTT
CTCAAATTGCTTTGCTACAATTTTTAAAAGATAACTGGAATAAAGATCACATTCCACAAT
TGCAGAAACTGAATTTCTGCGACAGACATTCTGGTGAATTAACAGGATCAGATGTAAAGT
TCATGGACGAAGATCAAATTCTAGACAATTTTCTAGATGAAACAGATGTAGACAACAGTT
CTCTCAAACATCCTTTGAACCGGCAATGCAATTCTGTATTGACATGCAGTCCAATTTCGA
ATGCATCAACAAATGCTTCCTCAACAATTACATCTTTATTTCTTGAATATCTTCAAATGC
ATGGGAAACAATTTAAGAATATTAATGACAAAAGATCCGTTAAATTATAATTTTTGAAAA
CATATTTTTGAAA
>GCR279
ATGTCGATATACAATTCTAGCAATTGCACTTTGTATCTCCAGCTGGCCTCGAATAGCAAC
ATCAACGCTCTTCAAGTTCCATTCTATTGCTTCAAGTTTTCATTTGATTTCGAAATGTTC
CTGATCGTGATCTTTACGGTGTTTGTTGTAGGAACTGCGGGAGGAAATTTACTAGTGATC
ATGTCAGTGGCTATTGTGAAAAAGCTCCAGACTCCATCAAACTTTCTAATCGTCAATTTG
GCCTGCAGTGATTTTCTCGTTTCGATTCTCGTACTGCCAGGCGCCATACATCAGACAATT
AATCGGAGTCGATGGCCTTTTTCAGAGATTCTTTGCGATGTGTTTATTTCGTTTGATGTC
ATTCTATGCACATCGAGCATTTTAAATCTGTGCGCAATATCTATTGATCGGTATCTCGTC
ATAACTCGCCCGTTGCAGTACGCAGTCAATCGGACCCCGGCGAGAATCAGTTTGATGATC
GCGATCAGTTGGATAGCGTCGGCTTTGATTAGTATTCCACCGTTGTTCGGCTGGAAAGAG
ACGTTTATTCCTGGACAGTGTAGTTACAGTGAAAATTTGCTTTATCAGATTTACGCAACA
TTTGGAGCGTTTTACATACCCCTTTTAGTGATGTTGATTTTGTATGGTAGGATCTTTAAA
TTAGCGAGAGTATTAGCTCAAAATGATGCCAAGATGAAAATTGGAATTTCACCGAACTCC
TCAGACAGAGAGCATCAGCCTAACCTAAGAATTGTAGATAGTCACTTGTGTAGTACACCG
AATGGACAGATGAATTTGTCCCTATACTCAGGATCTTTGGTGAGTATAATAAAATCCACA
AACTTTTCAGAGTCCTCACAAAATAAGCTTAATAATCGAAGTCGGGCAAAACTCAAATCG
TCGACCGAAACAAAAGCTATTACGACTCTTGGCGTCATCATGGGCTGTTTTACCATTTGC
TGGCTACCTTTTTTTATAATCCAGATTGCTAAGCCGATATTGAAAGTAGCGAGCGTCAAT
TCAGTGAATTATTTCCCAATTTGGCTTATTGAGATATGCCTATGGCTAGGCTATTTCAAC
AGTTTTCTCAATCCAATAATTTATGCGAAATTCAACAGAGAATTCAGAACACCTTTCAAA
CAAATCCTTTTATGTAGATGTTCTTCAATAAATGCGAGATTGCGTAGTGAAACATTTGTC
CAGGAATATGGACTACCGAACTCTTTGGTGAACAATAAACGAGGAAGCATGGACCAGACA
TCCTTAAACAACGGTAGTTTCACTAAAAACAGAAGACGCCGTAAACCCGGACTTCTGAGG
CAGAATCCAAATTTGAACAAATTAAACAATTCTAGTGATAGTAGAAAAATCTACGAATGC
TCACTTATGAAAACTAATAACTCATCTTTACCAGAATCTTCAATGTTGTTAAACACCTTA
GTAAATGGTAGTGCAAAGGTTTTAAAACCAGATCTTGATGATAACCAATTTTTCTTCTAT
GACCACATGTCTCCTAATAGCTCAATAAATGACCAAAGATCAGAAAAATATGTTTACGAC
TTTGGACCGGCATCTGAATCAGTAAGCATTGACCCCCCACCTCCTATAAATGTATCTTCA
TATAACTTGAATGTTGATTACTAA
>GCR280
ATGAATTTTTCCGAGGCGTATCTTGTACAAATTTTCGGACGTAATATTTCTCGTCAAGAA
CTTTGCCAGTCGATCTCAATAAAATGGAATCTCACATTTTTACAGTTACCTGAGCAATGC
CGGCCTGTTTCCTATGATAAAGTTCCTCTGATAGTGATTAGTACAGTGTTAACTTTGCTA
AGTGTTGGCACATGCATTGACAATTGTCTCATGATATCGGCCGTAGCTCTTGTTAAGAAA
TTACGAACTCCTTGCAACATGTTAATTCTCAACCTTGCAGTTACAGATTTATTAGTCGGC
ACTCTCGTCATACCGTTTGCAAGCATATACCAAATCAAAGGTTACTGGATATTCGATGAG
ATAGTATGTGATATATTTATTCTTTTTGATGTTTTGCTATGTACCTCATCAATACTTAAC
TTATGTGCAATATCTGTTGATAGATATCTTGTAATTACTCAACCATTTAAATATGCTGTG
AAACGCACAAGAAAAAGGATGCTTTGTATGATTTTGTTAGTCTGGACTGCGTCTGGCTTG
ATAAGCATTCCTCCGCTTTTTGGATGGAGACAAAAGCGACACCCTTATACTTGTGATTAC
AGTGAAGATTTAGGCTATCAAATATATGCAACATTTATCGCGTTTTACTTGCCACTGGTC
GTTATGTTAGTACTTTATGGAAGGATATTTAGATTAGCAAAGGCGATGGTTGCGGCTGAA
ATTAAAAACAAAATCAACACTGACTGCTCTGAATCAATTACAACAAGCGTTTCCAGACGA
GGATCTTTCACAGACGATGGAGAAGATACTACGACTAAAGGAACTTTACAAGTGGTCGGT
GATTTTTTCAAGCCAATTTCTCGACGTTTGAGTTTTAGAATTAATACAGATAATTCAAAT
ACTATCTATAATCCGGTGTATGACGAAATGGGTTTAAGTCCAAAGAAAAATGTTTTCTTC
AATCGTCGATCGTCAGACGTTAGTAAAACTAGTTTGGGCAATGTCAACAACAAAAGACGT
CAAGTAAACCCAATGGATGTTCCAATCATACAAATAGACTACACAGGAATCAAAGATGAA
AATCAAAACTCTGAGTACTTACAAAACAAACCAATGCAAAATTTTCACAAACCACAAAAA
GCCAGCGTCGAGGCGAAAGCTGTAAGAACTTTGGGAATAATAATGGGCTGCTTTACCATT
TGTTGGCTACCGTTTTTCCTGATGCAAATATTATTTCCCATCCTGAAAATGCTGAATATA
GAATATAGCAATGGAGCGACCAATATTTGTTTTCAGATATTTTATTGGTTAGGTTACACA
AACAGTTTTCTCAATCCATTAATCTATGCTAAATTCAACCGTGAATTCCGACGCCCATTC
TGCCAGATTTTAATGTGCCACTGCCGTCATATTAATGCTCATTTACGTTCAGAAACTTAT
AATGACCAATATGGTACAAACAGTTCCCGTCAAAAGGCATCTCAACATCGACTTTCTACG
ACATATACGTCTATTCCACCTATTTCACGAAACGGTCGAATGAGCCGCACCAGAAGGTCA
ACGTCGATTTTGAGCGATTGTGAATGTACTAATTCTACACCTTCAAAATGTACCAATCAG
TCTCTTCTTTTGATTCCTTGA
>GCR281
ATGAATATTTTTTTTTCAAATAATTACTATTCAAAAATATATTTTTGTATGATAATTTTT
TATGTTGACATTGTTGACAATTTCAAAGAAAAACAACTGCATATTGGCGCTGTTTTTCCT
ATGAGTGGAGATTGGGCAGGTGGAATATCTTGTCGACCCGCTGCTATAATGGCTTTAAAT
GACGTTAATAATCAAACCGACATTCTTCCTGATTATAACTTAACGATGACTATGAAAGAT
AGCCAATGCATTGCTGGTTTAGGTTCAAGAATGATGTATGAACTTATTTATACTCCCCCT
GTTAAGATTATGTTCTTAACTGGTTGCTCTACTGTTACTACATTTGTTGCCGAAGCAGCT
CCAAGATGGAATCTTATTGTCATGGCGTTTGGTGCAAGTAGTCCAGCATTATCAAATAGA
GCAAGATTTCCGAGCTTTTTTCGAACTCATCCGTCGGCTTCTTTGCAAAACCCAACAAGA
CTTAAGCTTCTCAAAAGATGGGGTTGGAAAAAGGTTTCATTAATATGGGAAATGGAAGAG
GTTTTCTCTTCAACAATTCACGATTTTGAAATGAGCGTAAAAGAGTTGAATATTACAATT
GTCAAAAGGCAACCACTGCAAAAACATTCACAAGCAGTATATTTAGCGCTTAAATCACTT
AAAAATAAAGATGCAAGAATAATAATTGGTCTATTTTATGAAAAATTAGCAAGAAAGGTT
TTTTGTGAAGCTTACAAGTTAGGATTATATGGTGCAAAGGTTGTATGGGTCATAATTGGT
TGGTATCCTGATGATTGGTGGAAATATCATTTAAAGAAGGATGGAATTAATTGCACTGAA
AAAGAAATGAAAATGGCTGTTGAAGGACACATTACTACGGAAAGTCTAATGTGGAACAAC
GACGACGCTGTTACATTTTCAGGACTTACATCGCGGAAATTCAAAGATAGACTTATAAAT
ATGCTTAAGGATCAATGGAGAAATCCGGAGAATAAAATTTCAGAAGGCTTAATCAAGGAG
AAATTAAGTCAATTGACGAAAATATCTGGATATGCTGAAGCACCATTAGCATATGATGCA
ATATGGGCTATAGCCATCGCTCTTGACAAAGCTGCAAAAAGATTAAAAAGTAAAAAAGTA
TCATTGAGCGAGTTTGAATATCATATTCAACCAAATGAAATTTATGAAGAACTTCATCGA
GCAATGAATGAAACTTATTTCATGGGCGTATCTACACTAGTTTATTTCGATTCGAGTGGA
AATAGAATATCTTGGACAAGAATTGAACAAATGATAAATGGATCCTATCACGTATTAGGA
CACCATCATATATTAACAGATAATTTAACTTTATTGAAAGAGCCAACATGGACAAATTCA
AGAATTCCCCGAGATTCAGTTGCATTGATTTTTCAACGTCGAGCACTTCCATTATCAATT
TATATTGGATTCTGTTGTCTTGTTTTAATTTGCATTATTTCTGGAGTAGTTTGTATTTAT
TTTGTTCACAGATGCGCTCCTTCATCGATGAAAACTGACGATAAATTAAAGTTAAAACTT
CTATGCTCCATTGGCTGTTTATTGAATATGTTTGTAATTATTCTTTTGGGAGCTGATAGA
ATTTCTTCAGTAAAAATTAAGTCAAATACTTTATTCATGGTATTATGTCAGTTGAAAGTA
GCGTTTGTATGTTTGGGATTCAGTTTGGGTTATGGATCTTTGTTTTTGAGTATTTGGATT
GTTTACCGAGTTGCCACTGACCGAAAGAAGCTGACCACTGATAGATGTACGAAAAACAAA
TGTGGTACAATTGAAGATAGTTTCCAAATTAAAGACAAACTTTTAAAGATTGCTCCTGTG
AGCAAAATTGGTGTTAAGTATAATTCTTGGGAAGTTATCGGAATGTTAGGATCATTTTGT
ATGGCAGATGTTGTAGTATTATTAGCGTGGCGGTATTTTGACCCACTTTCTCGGTATAAA
GTGTATTTTAATCAAGAAAAAGATATATTAGACGAAGACATCCATTATCAGCCATATATG
GAAATATGTGATTGTAGAAATCTTGGACTGTGGTTAGGTATAATATTTGGTTGGAAAGGT
TTGGTTCTAATATTGGGTCTTCTGTTATCTTATGAAACTAGAAATATTAAATTCTCTTTT
GCCATTGACACAAGATCAACTGGAATGGCAGTTTATAATGTTGTTGTACTTTCTCTCATT
ACTGCCCCAGTATCTGTTATGATTAAAGATAAACAATCTGCTCATTTTGTGTTCGTATCT
ACTTCGATTTTATTGACTAGTGCTCTTTCTTTGGGGCTTATTTATATACCTCGGATAAAA
CGACAATTCAGAAAAACAGGCGACCAAGACGAAAATATTATATCCGATGACGAAACTATT
CAATTGCGTAAAACGGAAGAAGAGCAGCATAATAAATATTTTACTGAAAACGAACAATTA
AAGAGACAAATATCTCAGATCGAAAGAGAAATCGAACACTTAAAAAGTCAGCTTACGAAT
GTGTATGATGTTGAAAACCTTGGTATTTCCAGCCAATCAATCGTTGCGATTCACGGCGGA
TTTTCATCCTATGAAAATTTGAATCACCCGAAAAATAATTCGTTTAACAGGAAAAAATTG
AAAATAACTGGCAAAATTAAATCAGAACGTAAAACTTTATTGAAGCACTCTTTTTTAACA
AAACAGCAAACAATAGCATTAGAAAAAGAGTTCAATGATAAATTTTCTGGAGCAATGGAA
AGCACCAGTGGTGTTTACTCAGAATTTGGAATGATAAGTATTTGA
>GCR282
ATGAATGCAGTTCACAACGATTCGTTGCAAGCTCTGCTGTCATTTTGCCAGCATTACCCG
TCGACTATTGAGAATTTGGTGAAATTCCTCAAGGTTTGTTCCAATGACTCTTCAGAATCT
GAAGACTTATTCTCCGATGTTTGGCAAGACGAGCATCGAGACATAGAGAAACACATTCTT
GTCATAATCGTTGTTTTCTACGTGTTAATGATTACTTGCGGAATACTGGAAAATCTGATT
GTCGTGTTGGTGATCTTAAGGAATAAACTCTTTCAAAGCCCAAGAAATATGTTGATTCTT
AACTTGGCGATCTCAGATTTGATCTTGTGCAGCGTCACTCAGCCGTTCAATTTGATCCGG
TTTCTCACGTCCCACAAAAATTGGGCTTACGGAAGTTTCACTTGTAAATTTTCGGCGATT
TTCAGCGGGACGAACATTTTTGTCAGCACAATCAGTATCACCGTGATAGCGATTGATCGA
TTCCAACTCATTATTCATCCAACAAAGAACAATCTTCAGCAGTTGGCAACATTTAGAGCT
TTAATCGTCATGTGGATCATTTCTATATTCTTAGCCAGTCCGATGATCTTCTTCACCAAA
AACGAATCATTTAACCAACCAAACTCAAAGGTCATAGTCACACGATGTGCCGAATATGAT
CCAGATCTATCAATGAGAAAGATCAAGCTTGCATATTCAACAATGAGTTTTGTCATTCAA
TATATATCACCGCTACTCATTGTTATTACTGTTTATACGAGAATATTTTTCAAGATAAAG
AAGCGTATGGTTAACAAATCGAAGAAAGAAGGTTCTTGTTTTATTAGTAAAGAAGAGACC
TGCCAGGAAGGAGACACGTCAACGAGAATGCTGATGAATGTAAAAAAACGAAAACAAGTT
TTAGAAAAGAAACGGCAAAAACGAACGAATATTCTCTTGTTTTGTATTGGATTAATCTTT
GCGCTGAGTTGGCTACCTATAAATATCATGAATCTTATCATGGATATCATACTCGCGATT
CCTAGCTATCGAGAGTCGACCAGTTTTAAATCGCTTAGTTGGAGAAATGTCAAAACTATT
CAAGCGATTTGTTTGCTTATTGTCATGTGTTCAGCGTGTACAAATCCTCTTCTCTACAGT
TGGTTAAATGATAATTTTAAGGAGAAAATAAAAAATCTCATATGTTGTTCAATACCGAAT
GAATATAACAGTAAATCCTTGAATTTGAAGGATAAGAACAATAACCATTTCAAAAGGTCG
TTGTCTCCCAAAGTTCAGAACGAAACTTTAAGGTCTGAGGTCGTTGAGTAA
>GCR283
ATGTTCGACTCAATTATCAATCTTTCCGTTACTACAATAAATTCCACCAATTCCTCCATT
TTGTCGAAATCGTCTTTGAATTGCAGTTTGATTTTGAATGATTACTGTGAAAGCATTGAA
GACTACGTCGTCAGAATCAAGGAGTATCTTCGATTGTCCGGTTTTAGTTGGGTTCTTGTG
ATTTTCTACATTATTGTATTTATCATTGGAGTCAGTGGAAATTTTCTCGTTTGTCTAATC
GTCTTGAAAAACAAACATATGAGAACCGTGACAAATGTTTTCATTGTCAATCTGGCATTC
AGTGATGTCATGGTGCTCTTGTTATGTTTGCCTTTGACTCTTGTTGAAGATATCCTCAAA
ACATGGTTTTTCGGAAACGTAACCTGCAAGATCGTCAAGTATTTCCAGCACATTTCAGTT
ATAATGTCGATATTGACTCTGTCTGTGATTTCCATTGAAAGGTGGTATGTTATTTGCTAC
CCTCTGAAGTTTACCAGTTCTATTCAACGAGCTTGCATTGCAATTATTTCAATTTGGTTG
TCCAGTGTACTTGTCGGAATACCTCAGGTATTTTCAATGTCAGTTGTCCATTTCAGTAAA
GTCCCAAAAGACGTTCACTGGCTCACTGAATGCACCAGTATTTGGGATACTCATTTAGTG
TTATCTATAAAAATGGTTGAATTCATATTGCTGTTTATTTTACCTCTTTTATGGATGGCA
TCAGCTTACACGATGATTACAGAGAAATTATGGTGCCAGCAGACAATTATGTCAGAACAA
CGCCAAATCCAGAGTTCAAGAAATAGAAAATCCCTCCAACAAGGTGTAACAAATCAGTTG
AGAAGTCGTAGAAAAGTCTGCATAATGCTTATTTTAATGGTGATCATGTTTGCTGTTTGT
TACTTGCCCATTCATTTGATTCAGATTATCAGATTATTTGTATCACAAACATTCTGGGAA
ACTCGACCAGTTTTAGCGCAATATTTCAATAAAGCCGGCATTCTTTCACACTGGCTCTGT
TATTTTAATTCCGGGATAAATCCAGTAATATACATGTTTATGAGCACAAAGATTCGACGA
GAGCTGGAGAAAATCTGCTGTCATTGCAATTTGAAGTTTCTAATAACTGATTCCCCGTCA
AATGACTACAACACCGTGTACCAGAGAGTCAACAGAAACCGACTCAATGATCCGTGA
>GCR284
GGTCCAATGTTACTAAGTCATTTGAAAAACATATCATTTACTGGTCTATCCGGCATGAAT
TTTTCATTTTGGAAACCCGGTTATGATGGACCTCCACGCTATAAAATATTGAATTTTCAA
AAGATCAAGCCAGGACTTTACGGATGGATTGACATTGGGAAATTTGAAAATAATCAACTT
TGGATTGATAGGAGGAAATTGAGATTTCGGAAAAATTCAACTGCCATTCCAATATCGTCT
TGTACGCCGAAATGTCAATCAGATCAAAGGATTAAGTTTCATCCTGGAATTTGCTCTTGT
TGGATTTGTATACGCTGCCAAAAATATGATATTTTAAACAAATTGAAAACAGAATGTCTT
CCCTGTGAAATGGGACAAATACCGGATAAAAATAAAACCGGATGTATAAATATAACTCAA
AGTTATTTAGAACCGAACAGCCCAATTGCTTTGGGGATTTTACTGTTCACATCTATGGGA
ATTTGTTGCGCGGCTACAGTTGTTATTATTTTTATCAAATTTATCAATTCCCCAATTGTT
CGTGCGTCGAGTAGGGAACTCAGTTTCATTTTATTATTCGGGATAATGATGTGTTTTGTA
ATGACTATCATTTTGTGTACGAAGCCGACAGATTTCAATTGTTCCATTGAAAAGTTTTGT
ATAGGTCTTAGCTTTTCAGTTTGTTACTCGGCACTGCTTGTTAAAACAAACAGAATTGAA
CGAATATTTCGACGGGGCCGAAGAACTGTTAAACGGCTATTTTGTATATCTCCATTGTCA
CAAATTTCAATGTGTTTTCTAATAGTTTTAATCCAAATTGTAATTTTATCTTTATGGCTC
TACATGGATCCCGCCAAAGCTATTCATCACTACCCGGAAAGGATTGAAAACCAACTCATT
TGTAACTTCATTAAAGGAAGTTCATTTCTAATAGGATTATGTCATCCGATGATTTTAATT
TTGGTCTGTACTGTCTATGTCTTTCTTACAAGAAACATTCCAGAAGGTTATAATGAGAGT
AAGCACATTGGATTTGCCATGTACAGCACTTGTGTCGTTTGGCTTGGGTTTATTCCGTGC
TACTTTGCCACTGCTAAACTCACTCATCTTAGATTAGCAACTTTGTGTGTTTCAATTGAC
TTATCAGCTATGGTGACATTATTTTGTTTATTCGGACCAAAAATATATATCATATTATTC
AAGCAAGAACTTAATACTAGACAGGGCATGAAACCAATGATGAATAGCTTAAGAATTGGA
ACGAAATCTTCAAATTATCAATCTTTGACAAAATCTCACGAATCCCAATATTTCAATGAT
TCTATAGTTTTAAAGAAAGAAAACGGAAGTGAAAAAAAGCCTCCAATTATTTTGGCTCAC
AAACAGACTCAAACTGAAAAAGAAATCAAGATTCCTCGAGAATTAGTTATTAAAAAACTT
TCTAATAGTCATCTTCAAAACTTGAATAAAAATGAAGGCATTTCCACCGTATCTAGAAAT
TTTAGAAATAATTTATGTTCAAAAAGTCAATGCAGGACATTGTACATTTATGTTGATGAC
AATTCTTTTACTGAATTATAG
>GCR285
ATGGTTTTTACGATTTTCAAATATAATCAATATTTCGATACGATGAATTTCACAAACTCA
TCTAAATCGATCAGTCAAATTTTTATCGGAAATGTGTCGACATTTCGTCCGAAATACGGT
TGGACTCATATTTATATCACCTCGGGAGTTCTCGTTGTTTTAATACTATGCACTGTGATT
GGTAATTCATTCGTTATCGCTGCAATTTTGTTGGAAAAAAATCTTCTGAATGTTTCAAAT
TATCTAATAATAAGCTTGGCAGTTGCCGATTTGATGGTAGCTAGTTTGGTAATGTCTCTC
AGTGTCTTCCATGAGATATCAGAAGCCTGGTTTTTAGGTCTGGAAATCTGTGATTTATGG
GTTTGTTTCGATGTTTTGTGCTGTTCTGCTTCCATTCTTCACTTAGTAGCCATAGCCATT
GATCGCTATATGGCCGTGACGAAACCCGATTACGTAAGAACGAGAACGGCTAAAAGAATC
TACATAATGATAGCAATAATATGGTTGTTATCAATAATGATTTCTGTTCCGACACGGTTT
CACTTGAATAGAAATTACACGAAAGAAATGCAAAGAGTAGTTTACGATGGGAAATGTTTG
ATCAACGATGAAATAGGATTTACCGTTTTTTCAACATTCGGTGCTTTTTATTTGCCCATG
TTTTTTATAATTGGAATATACACTCGAATCTATCAGGTAGCTCGAGCTCGGATAAGACGG
CAAGCATTTAGAAAACGTTTACGAAGTCAACATCATGTCTCCAAGCGATCACAACCTTGC
ATCTGTAAAACCGGTTTCATCAACTCAAAATCTGATACTCATATCGAATGTGGAAATAAC
GGAGAGAAAGTATGTCATAATTTGGACGAAAAGAACTCACTAAACTCCTGCAACAATAGT
TCGGATTCTGACAGTTGCTGCTTCATTGATAAAATGAATAATTCTTCAATAGCTCTGAAT
TGTCATCAAGACTCAACAATCTCATACATGTTGACAGATACCATATCAATGTCGGATGAT
CGTAAAATTCTCAACTCAAACAATAGACGTCTTTTGAATTCAGATTATAAAACCATTCAC
ATAAATCATCTTCGAAAATATATCCTCAAAAAGTCCAAAGCTCTAAAAGTGAATGAAAAT
TTAAACAGCGTGTCAGTTATTAAAGGTCCAACAAAAGCTAGACTGATGAACAATATATCA
ACTCACGAACATCGGCCGTCGAGAATGATGTCACAATCAGAAAGGATGGAGTACAAACGA
CAGAAATTAGAACAAAAACGTGAACGGAAAGCCGTTCGCACTCTTGCCATTATTACTGGT
TGTTTTATTGTTTGCTGGCAGCCATTTTTTATTCAAGCAACAATTGTTCCATTTTGCGGG
AAAAAATGCCAACTTCCACCATTATTGAGCTCTTTCGTTTTGTGGCTTGGTTATTGCAAT
TCGCTTCTAAATCCAGTGATTTATACGATTTTTTCCCCAGATTTCCGGGATGCTTTTCAT
AAGATTTTATTTGGCCGTTATTTGGTGAATAGATAA
>GCR286
AATTACAAGAGAACGATTCAAATTACGAATTATATCAATCCTCCAAAACAAGACATGACT
TTTTACTATATCCGAATAAACAAATTGATTTTATTTAATCAAAATCATCAGGATTACTCC
TGTAATCAAACGGGATTATATTTGTTGTATGATAATTCCAGTAAGCGTTTTGGCCCGTTT
TGTCACTCAACTGATTTTATTCCATTGGAAAAATTACCCACGACAATTGCCTATTATTAT
TTCCCTACTGATGAAATCAAATTTGGTAGTGAAAATAAAACAAATTCAATTCTAGAAATT
CTTTTAGAATTTTATCCTTGCAAAATTTCATCTTTACAAACTTCTTATATTGTCCAACTG
CAGAAATGTCTCATTTTTTATCAACCAGTTACAAATCAACCAATCAATTCATCCAATAAA
GTCATACTGATTAGAGCGAATGAAAATGTTACCCTTTTCAAAATGCACACAAGACTCAGT
ATGAATTTCGAACAAAATATTATCAGTTTAAACAAACCTATTCATTTACCTATTATCCAA
TCAAATTTATGTTATTTTGGATTTGTTCTTTCGCAAAATGTTATGAACTCTGAAAATTAT
CTAATGCTATTGGAAATCAATTCGAATTGTTCTTATATTCCACACAATTGGTCAATTCAT
TTGGAATTGGCATCTCGTCGTAGAATTGAATGTAACTCTGTAAATAACATTCCGTCTGGC
ATTATAAGTTTAAATTCCAGTACTTTATCAAATGTTACTTATCTTGACTTGGTAATACCG
ATTTGTACTTGGCATTTCAAAAGACCAAATTACCCAACGGTCTATAATTCAGTCAATATG
CTTTTATTAGAAATAGACGTTTTCAATTTAGATTGTAAGAAATACACTTTTCATATGTTC
GAGAAAATTGGAGACACAGTTCATAAGTTGAATCTGTGCGACAATGTGAAACACGGAGAT
CTCATATATAGTAAAAGTGATGGGGATATATATTTATCCCTGAAATCGAATTATTTATCG
AATTCTTGGAATGATCTCGTACCACAATATCATTTTGATGATTTGGTCATCTTTTTCAAA
TACGTTTCTGTAAATTTTACTCCCGTGAAAATGAATTGCGAAGATGGATGGTGGAAATAC
GATAAGAGCTGTTATAAATTCGAGAAAAGACAACTCGATATCAGCTGGAATGATTCTCTT
GAAATCTGTAAGACTTATAACTCAAAATTAGTACAAATTAGCAATAGAAATGAAATGGAA
TTTTTAAGAAATATATCATTGTCGAGATGGCTGTCAGAGATTTATTCTAATACGAGTGTT
GTTATATTTATTGGACTGAGAAATCATATAACTATGCCCAAGGATTATGATTATGTTGAA
GATTTGTATCGCTTAACGTGGACAAAAGATGAACCCTTAACTTATCATGAATGGTTTCAA
AGATCGCCTTCGAAAACATATGCCTTTCTCTCTAATTCATTAAAAGGTATAATAAATAGT
ATTTTATTGCAGCCTACTGTTGAAAAAAATGGCCACTTTTGCACAGCAATGATGATGCAA
CATCCATTATATTGGTCAAATTGGGTGAAAATCCCATGTGAATCCAAAATAAGTTCAGCA
AGTTTTATTTGTCAAAAGCCTCAGTATATCAAAAATTCAAAATATTATTTCACCAAAGAA
CTGGAAAAAATAAATGACATGGACGGTGTAAGATGTAGTGAAAACTGGTTTTTCATTGAA
AAACGATGTTTAATGCTTATTAAAATAAATGATTTTGAAAAGAGTAAATCTTATTTTTGT
GAATTGAAAAATTCAACATTGGCATTTATTACCGGTAAAGAAATACTCCGAACAACAATG
ATTTTGAGACAATTTTTAACAGTAAATAAGGATACTGAAATGTATTATCAAGATAAATCA
GGTGAAAAAATAGTTCCTTCTATTTCTTACAGTTTTAAAGAAGAACCTAGGAAAGGGTAT
GTAATTTGCGAAAGATCTTCCCAAACCATAAAAAGTCTAATTAATGCTTCCAAAGAGCAA
ATTAATGGTTTTTGGTGTGGAGAAATTGATGCTTACTGGATTGGTATAGATAAAGTCTGT
GATTTTCACATAGATTGTCTCATTAGTGAAAACGATGAAAAGGATTGTATTGTTAAAGTA
AAGTCAAAGCCTATGAATGAATTTCAACAGTTTTTACCATGTAATCGAAATGACAATCAA
TTTATTTCATGGAATAGGTATTGCGATTTTATTGAAGATTGTAAAAATGGCACTGATGAA
AAGTTATGTTCATACTCTCGGTGCGCAGAATTAACGGAGTGGCAGTGCCAAAATAAACAA
TGCATTGATGTTTCTAAGAGGTGTAATAAGGTGTCAGATTGTATTGATAATTCTGACGAA
AAAGATTGCGATATATGTAACGGTTTCAAATGTTTGTCGTCCCTGTGTATAGCAAGTATG
TTTGAAATGGACGATATTGTCGATTGCCCTGGAAGTTCAATGGAAGATGAAATCATTAGT
AAAGAAGACTGTTATAAAAATCCTGCAGAAATCAAGTCTTTATGTAGTTCAACTTCCAAC
AAATGTTTCCAGTCTAACAACACATGTTTATATCATTCCAATAACTTACTTTCAAGAGAT
GCATGTCCTCTTTTAGAACATTTGCAAAACTGTATTTCATTTCAATGTCCAGGACTTTTC
CAATGCTCGAAAATGAAATATTGCATAGAATTACACTATGTATGCGATGGAACTAAAGAT
TGCCCGGATGGTGAGGATGAAGATGAAGAAAGTTGCAAAACACTTAAATGTCCTTATAAT
TTTCGATGTTGGTCATTTAATCATTCTTTTTTACTATGTTTGAATCATAAGGATTTATGT
AATGGAATTAGTGATTGTTCAGAAGGGGAAGATGAACAATATTGTGATATATTTCAATGT
CCAACCAAGTGCAAATGTTTTGGCTACCAAATTCTTTGCCAGTCATCTCTGTCAATTAAT
ATTTCCATTCTTAATCCTAAAACAAGAACACTCACAATAGTTCAAACTCATTCTCTGGAA
TTAAGTTCAGGAATCTTTTCCCAATTTATTTATCTCGGTTATTTAAACATAAGTGACAAT
TCTATTTTAGAATTATACAATGGTCTATTTGATGGTCTTTTCAATCTCAGATATTTAATT
CTTAGTAAGAATTATATTCGAATTCTACCGTCATATGCTTTCCAATTTCTCAAGCAATTG
CAAATACTGGACATCACAGACAATCCGATTACGACAATTGAATCCTTTGCCTTCCATAAT
CTGATTTCCATAACCCATATCGAGTTGCCTTCTATGAAATTGTATGAAATTAATGACTAT
ACATTTCTTGGAATGTCTGAAAATCTCATTAGTATAAATATGTCCAACAATGACATTAGA
TCCATCAGCCAAGACTCATTTGTAGGGGTTAATAATTTGTCTACCCTAGTGATAAATGTC
AATAAAAATGACATTGCAATGTCTGGGAAGCCATTGAAGCATTTGACTGTAAAAAATGTG
TACACTAATGTTTATAAAATCTGTTGCAGTCTTGCTAGTTATGGGACCTGTTCTGCAAAA
TCAGACATTTCAAGCAACTGTGAAGATCTTTTAGCTAATAAGTCGATTCAGGTATTCGTT
TGGACAATGGGAATATGCGGATTAGTGGGCAATATTATGGTAATAATATGGAGAATATCC
GTTGCTAGGAAAAAGAAATTTTCTACCGAAGATATATTAATTGTGAATTTGGCAATATCA
GACATGTTTATGGGAATTTATTTAATAATTATTGCATCGGCAGATAAATATTACAGAAGC
CAATACATAGAAAATTCAATCTATTGGAAATCAAGCGTGGCTTGCTCAGTAGCCGGGTAC
TTTGCAACGGTCAGTAATCAGTCCTCGGTTACTTTTATCGGTTTGATCACTCTTGATCGA
TTCATTTGTATCATTTTCAGAACATATAGGCAACATGCTTCAAAAATAAAATATCTAGTT
TTTCTAGTATGGTTTGTTTGGGTAATATCTATAGCGTTATTTCAACATTTTTATCATTCG
AAAATGGATGAATGTGAATCAAGTGGACTATGCTTATCATATTTTTCCTTTAAATACGAA
TGTTCATTTAAACAAAACTTCTCTATAATGTTACTGTTGTACATATTATTATTTATTTTT
TTAATTGTAACCGGATATGTACTAATTTTTTTCCATTCGTGCCGAACAAGGAGAACAGCT
GGACGAATTCTAATGCTTAATGATTATAAAAGTGCAAAAAAGTTACTAACATTAATTTTA
CCTTGTATTCTTTGTTGGATTCCTATAATAATATTGTCTTTTCTATCTAGATTTAGTAAT
TATCTAATGGAAAGCGATCAACTAACATGGCTGACGGCAGTTTTAATGCCAATCAATTCT
AGCATTAACCCTTATTTATATACTTTTTCGAATGTTAATTTATTTATAAAATCAAAAATA
AACAATTCAAAACAAAATAATTATCCAATGCACTATAAAAATTGA
>GCR287
AGAAAATAAAAATTCAGCAGATATTAAGCCTAATTTTATAGATAATACTTTTCTCTTTAG
GTCAATACCAAGGAATAAGCGTGATATTTAACAAGTATCAACCAAAGGTTTTTCAAATGA
TGAACTAGACAATTGTTTTGAAGATTAAGTACAAGAGTTTTGTGGACATTGCAACGTCTA
CCCTATTCTCAGGTTTTCTATATGGTTTTGTAAATCTTTCCACTGTGGGGTGAAAGATTT
TTTGAAATCAAACGTCAATCTAACATTGAAAATGAATAATGAAACGATGGACAATGAGAC
TATGTCACTGATTACAGTGTCTGAAGCATTCAAAATATCATATTGCGTAATAACTGCTTT
GGTCATAATTATTGGAGTAATCGGTAACTCGTTGGTCATTTACGTAGTCGTCAGATTCTC
TTCAATGCAAACAATTGCTAATATCCATTTGATGAATCTGTCAATAGCTGATTTAGTATT
TCTCATTTCAGGTTTCATTTTCCTATCAAATGTTATCCAGAAATCATTTATATTCGGTCT
CATTGGTTGCAAAATCTATTTAATTATGACGGGTGTCAACAGTTTTACATCCACATATTC
AATGACTTTAATGAGCATTGATAGATACCTGGCGGTGTGTCATCCAATTTCTTCAAAGTC
TATTAGGAATCCCAGAATGACAAAATGGATTATTCTTGGACTATGGCTTTTTTCATTTGT
TCTTATGATGCCTCTAATGATATACGGAAATCTTGTTAGTTGGTCCAACGAAAATGAGCA
TAGCATTAACAATGGTTCAATGACTCTTTTGAACATGTCTCTTGATATAAAGCAAATAAA
TCAGTATGCCTGTGTAATAAATTGGAATATATCAGGAAAATTAACAAGCCATGGATTTAC
TCTTTACAATTTCGGATTTGGTTTCCTATGCCCAGTTGTCATTATTTGCATCTTATATCC
CTTAGTCATCATTCGTCTGCACAATGTAGGGCCCCGAAATAAATCACAAGAAAGAAGGGA
TTTAAATCGTCGGATAACTCGTTTAGTTCTAGCAATAGTAGCTCTTTATATAATCCTCTG
GTTGCCATATTGGGTACTGCAACTATTTACAATTTTCCATGATCAAGAGTACAGTGCTTC
AGCACGAATGTTAATTATGTACTTAAATCTCACAATGCTTTGTCTTAATTATATAAATAG
TGCGATAAATCCAATATTGTACGCTTTTATGTCTCCGAATTTTCGTAGTTCATTTCAATT
GCTTATAATATGCTATCAATCTCGACCATATATGATTAGTGGAACTATTAGTCAAATTCC
GCAGGAAACGATCCAATCAGCTTGTCATAAAACCCTAAAGATAAAAAATCATCAAAACAT
TATTCTCAATCAGCCATTAATAACGAAAGCAGCTGATTCTCAAAGATGTACAGAACTTAT
TGTAAATTAGTCAATGGATTTTGAATTTAGATTTTTTCACCAAAGATTGATATAAACAAA
TATTGCAAAAAA
>GCR288
ATGTCCTCATTATTTCGGATGTTCTTTGCCATAATTGGTATCTTATTCTTTCGGTTCAAT
GCGTTTCAGTTCTCCTCAATTCCATCTGATATATTTCTTGACAAATACGGACAATTTCAT
AATGAAAGCTTATACAACAAGGTTTATGCTAAATATACTGGAGATATTTACATTGCTGGA
CTCTTTTCCATGCATCATATGGAATCAACTGGTTTATGTCGAGGTCTTATAGATCAAGAT
GGCTTGCAGGTTCTCGCAGCCGCAATTTACGGAATAAAAATTATTGAAAAATTGAATATC
ATCCCGTTGAAGTTAGGGCTACTTGCTATTGATACATGTCAAAGTATTGAATATGTAATG
GACCAAAGTAAAACATTTCTACAATTCAAGATGAGCAATATTGCTAATAGTTATACATGC
ACCTCTGGAGATATACCTCAACCCCGAGAAGAATTGGAAAACTTTCAAAACGTTTTTGGA
GTGTTTGGTGCTGGAAACAGTGACGTCAGTATAGAAGTATCAAAATATCTTAGATTAGTC
AGTCTTCCTCAACTGAGTTTTTTTTCCACAAGCACAATTCTCAGTGAACAGTCAAAATTT
CCTACATTTTTTCGCACTATTCCCAGTGATAAAAACATGATTAAAGCTATTATTCATTTA
TTAAAACGTTACAACTGGAATTATCTCCTCGTCATAAACGACAACAGTGAATACTCTCAA
GAACTGACAAATTTATTCAATAAAAACATTGATGAGGTTGGACAACTTCAATTATGCGTT
GCTGGGATGTTTACGATATTAAAAAGCAAAGATATAAAAATTGTTGAATGGCTTCAAGAA
AAAGTAAACCAGTCCAATTCTGCGAGAGTTATCGTTACGTTGTTAACCCAACCAAAGGCA
GAGGATCTCTTTAGAGATTTAAACAAAACAAAAAACTGGACGTCCGTAAATTTATTATGG
ATTGCTACCGATTCATGGGGCGGTAGAGATTGGGACTTCTTGAGAAATTCAAAGACAACA
TTAAATAATACAATCGCAGTCGTCCCGAAAGTTTATTTTGATAACAGTTTCAAATCTTAT
TACGTAAATCGTTTGCCATCAGAAATTGACAGTGATCCGTGGCTTGCCGAAGCCTTTGAA
AATTTTTGCAGTTGTCAGTATAAGAATCGTTCACTTTTTATTTATTTAGAACTTAGGAAA
ATGAGACCTGTTGAAGAAAATACAATACCGTGCGAAACGTTGGAAAAAAAATGTTCACAT
ATATTTTATAGAAATTTCACACAGATGTTGTACATTCATTATGTCATTGATGGGATATTT
GCGTATGCGTACTCGTTAGCAAAATTAATCCCAAATAATTGTACGGACATATCACCAAAA
ATGTGCGTCCGATTTTTATTTAAAAACGGATTAGTGAGCATGGAAAAAATCACCGAAACA
TTGAAGAACATAACTTTCACGGACTCGACCGGGGAAAGATTCAAGTTCTGGAATGGTACG
CATGACGGAATACCTAATTACAGCATTGTGAAATTTGAACAGAATGAGAGTATTTGGTCA
GTTGTTGGCAATATTTCAGAACACATGGAATTTAAAATGAGTCAAGAATTTGACGAATAT
TTAAAGACTTCTTTTAATATTCCTCCGTGCAATAAGGAATGTAGTATACGCGAGGCTAAG
TTTTTTGAAGTGAATAAATGTTGTTGGAAATGTTCTCTGTGTTTGGCAAATGAAATCATA
TCAACAGAACAAAATATTGTTCCTCTCACGAAACGATCTTTTATCCAACAGTCTTGCAAA
CAGTGCCAATCTAACCAAACCGTTATAGACAATACTTGTATCGGAATAAACGCAACATTT
ATGAGTTTCAAAGACGACATAGCTATATCTATAATTCTCATGAATATGTTGGGGTTGTGT
ATGAGTTTGGTGAGTCTTAGTATTATGGTTATTTATTGGAAAACCCCAATTATCAAAGCA
TTTGGACGTGAGACAAGCTCAATTATTTTAGCTGGAACTATGTTAAGTTTTGCCTTTTCA
ATCTTATTATTACATAAACCAACGAATGTATTTTGCTACTTGCGATGGTGTTCTCCCGGG
CTGTGCAGTACGATTTGCTACGCGGCAATACTCACCAAAACCAATCGAATTGCTAGAATA
TTCGGGATTAAATTTACCGCGAGCAAAAAGGCTACTCCAAGATTTATAAGTCCGATTTCT
CAAATCAACATCGTACTAATAATCACTGCGGCAGAAAGTTGTATTCTTATTGTCGTTATG
ATAACATCAAAAATAGAGGCCACTACAATGGTTAATAATGTATGGAATTGCTACAATATC
GAAACCAGCAGTGTCTTGGCGATCTTTTTAATACCCTCCATTTTACTGATTTTCAGCACA
GTTTACGCATTTAAAGTCAGAAAAACTCCAGATGGATTTAATGAAACAAGAAATATTAAT
TTCTTAAATTTCACAAACTGTGTCGTCCTAGTCACTTGTTTACTGTTGCATCAGGTTCTT
AAGGATAAAGAATATTCAGTTATACCATTTTGTATCCTATTGACACTCGGAGCACATGGA
AATCTTATGGGACTTTTTATACCTAAGATTTATATTATTCTATTCCGGCCAAACAAGAAC
ACAATGCAAGCAATAATCACCAAAAATCGCACGAGATCTCAAGTCAGTTTCTCTCATTCT
ACATCTGTATCATCGAACTTGGAAGTTCCCAATCCAAAGTCTAATCAAATCAATTTAGAC
AACCTAAGATGTAGGAAGTGCAATTTTCCCATAATCAACGAGGTCGAAATGGACTCCTTA
GCTTTTGACCATGCAAATGATGATAAAATTAGAAAGACGAAAGTAAATTTTTCGGAATCA
AGGACTAGTGATGGAATCAACAATGAGGTGTTTGATGATTTTCCCAACATCTCCGGGAAT
AGAAATGACAATATAAATTTTATTTCAGATAAATAA
>GCR289
ATGTCTGATGATTATTCGAGAGATTTTAAAATAAGCCAGGAATCGACAATTACAGCGATT
GTCTTTGGATTATTTTCATGCATATTTTCTGTGTTTTCGTTTCTAATCTTGCTGAGGATG
AAAGTCACAGATTGTACAACTGGCATTCGGATGTCTTCAATTTTTATGCTCTTGAATTTG
GTTGCCAGCGACGGCTTGAGGTCTTTTTTTAATTTGACTGGAATGATAAGATATCTCACA
ATAATTGACTTCAACCAAACTCATCGGAATTGTACAAAATCGAAATACATCTACTGCCAA
ATTCAGAGCTTTTTCAGTATTTGGTTTAACATGATTGTTTCAATATGTATTTTGTTTATT
GGAATTTTTGCCATTTATCAAATAACCGGAAAAACGGGTTACATGAGAAATATCAAGAAG
AAAACATTGGTCATTACTAGCATAGTAGCATGGTCAGTTCCTTTTTTGCTAACTTTGATT
CCAGCAATATGGCACAAACTCGGACAGGATTTAACTAAAACGACAAACGGCTGGTGCTGG
ATTTCATCTTGCGAGCAGCCAAAAATACGTTTAATTTTTATGCTTCTCTACAGCAAAATT
TTAGAAATTCTAATTTTTCTAATTAATTTGACCTTGTTTATTTTTCTCAAATACATAAAT
TACAAACATATAAAAATGGAAAGACAGGCGTTGAGAATCGGTATTTCTATCAGCACTCAA
TCTGATGTCGACTCTGATAAACTGGACATAGAAAGCTCCACGAATGATTCTAAACTCCTA
TTTTTAATCAACATCACCATTTGTTGGTGTAGGGTCTGGGGTCTTATTAGAACTTTCATT
GAAGTTGGTAAGATGTTCTCAGAGAGCAGCTGGACTAGAAATGATTTCATAAATTTCATA
GAAAATGCCATATTGTTCATACAAGCCATTTTCGAAAATTTGCAAGGTGTATTTGTATTC
TCGGTGCTAATTCTGTGTAGCAATTTTGCAAAGTCATACATACGTAGACTGTTCTGTTAA
>GCR290
ATGGAGTTGGATGGTGTATATATGCACCTGAGAACGTATCCGTTGATTATCATTTTGATC
ATTGGATTGATTGGAAACTGTTTTATTTTCGCTATATTTCTGCGAAAGAACTTTCGAACC
AGCACAATAACAATATACATTCGAATATTGGCCGTGGCAGACAGTGTTCTCCTGTTGGCT
GCAGCAGTACCGAATATTTACAGAGGATTTCACGGAGATATGGGAGAAATTGACAGAACT
TCAGTTGCTTGTGTTATCCAAAGGCTGATAATGTTTATTGCTGGTGATATCTCGGTTTGG
ACTTTGACAGCAATCACAATTGATCGACTAGTGGCAGTCGTTTACCCACACCAAAATTCG
TTTTGGAAATCCAATAAAAACACATTATTTGTTTTAATAGTCATATTTGCATTGTCTCTG
TTGAAAAACTTTCCGGTATTTTTCACTCTTGCATCCATCAATGGTACTCGCTGTACAGCC
CGAACGTCCTTCGAAATTTATGAAGACAGTGTTCGACCGATAATCAGTTTGATTCTTTAT
TATTTGATTCCGACAATCACCATGACGGTTTGCACGGTAATGATCCTTAAGGAAATGAGA
AAGATAGTTGGCAAGATTCGAGCAATGAGCAATCCCAACAGAAATTCTGTATCGGCGGAT
TACATGAAGAATCATTATTCAAAATCTTTGACTAAAATGTCAATTGCAATCAACATTCTA
TTCTTTGTTTTAATAACTCCAAGCATAACTATTTGGACTCTGATGTCATATGCCAAAGAT
ATTAATGCAGACGCAATAGCATTATGTTATGATATAACCAACATTCTAGTATTCAGCCAT
CATTCTCTAAATTTCTATTTATTTTTTTTTACTGGTCCGCGATTTCGAAGAGAAGTGCTC
ATTATTTTCAATGATAAATATGCCAATGTTACTGATTCTCGAGATTATTCAAACAAAACG
AATCCCGCCGAAGCAATTCAATACAAAGAAACAAGTTTCAAATGAGTGGATCAAATTTAC
CGCTAATTTTTTATATACTTTTTTTACTATACTTTTTCATATAAAATTTTCAG
>GCR291
ATGTCTAAATGGGCCGAAACGACTGAAACTTATCGAACTGTCAATAAAGATGTAACAATA
ATATCCATTGTTTTGGGAATTATCTCAGTTGTTTTTGGATTGATTTCATTCGTCATTCTC
GTGAAGATGCGGTTCAAAGAACGGCATATTGGATTTAGAGTTTCATCGATTTTCATGTTG
ACAAATTTGGTAGCCGCTGATTGGCTGAGAGGAGTTTCGATTTTTTCGGGAACTGTGAGG
TACTTCATTATCTTTCACACGAAATACGGACCGAATCGAGGGGATCCATGTGATGCTGAT
TTGTTTTGCAGAATTCAGAGCTTTTTCAGTATTTGGTTTAACATGATTATGCTTCTCTGT
ATTCTATTCATTGGGATATTTGCTGTTTATCAAGTTGCCGGATGCCAAGAAGATCGTTAT
ATTGGAAAAAAAGTACTCATTGTGACGAGCATACTCTGCTGGACAATTCCATTTTTCATC
ACCTTAATCCCCGCCATTACAGGAGCATTGGGGGAGGACCAGACGGTGACGACTAACGGA
TGGTGTTGGATCACTTCTTGCAATAGGACCACTCGAGAAATTCGTGTCGTATATATGCTA
ATTTATTCAAGGGCTTTCGATGCAATGATATTTCTCATAAATCTTACATTGTTCATTTAT
TTAAAGTATATTACTTATACCAGTAACAAATCTACAAATAATTTAAAAATATGCAATCTG
TCAATCAGTACAGCGTCCTACTTAATTACCGAGTCCTTCGGTAAAAAGAATATTAGAAAT
GATTCAAAATTATTATTTTTAATCAACCTTTCAATTTGTACCTGTCGAATCTGGGGAATC
GTTCGCACTGGGTTGGATATCTCACTCATGTACTCGGTTGACTCTTCTATCGTGAAAATA
GTGCAAGGATCCAGTGCAATATTCATGATTTTGCAGATTATCTTTGATAATATACAAACA
ACATTTGTCTTTGTTGTGTTGCTATTATGCTGTAACTTTGTCAAAACATATCTATACAGA
CTAATTTGTCGAAGACGATTATCCGTAGACAGATCTACGAATTTTTAA
>GCR292
TCTATATAAATCTTATATGGATCAACTTTACGGAATTCTATTAGGAATTTCAGGAATTTT
GGGTGCAAAACTCTACTATGATTTACGTAATACCTTGCAAAACAACCAGATCAACGAAGA
TTGCCGGAAAATTCACCGACATTTCATCTATTCCAGCTTAGGAGTTGTCCTCGGTGCAAT
CCTTGCTGCCCCTTCTCGATTCGTTGGAAGATGGCTTTTCGGAGATTTCTTGTGCCAATT
TTATGCCTTTGAAGGCTTTGTTTTTGGTATTTCTAATATTAATATTATCGTTGTTATTGC
CATGGAACGATACTATTCTACAAGAAAGATTCAATTACCTTGGAATGTTAATCACATTCT
TTATGTTTGCTGGATAGTGGGACTTTTTTGGTCATTACTGCCATTATTTGGATTTGGCAG
CTATGCGTTGGAACTCCATCAAACGTCTTGCACGATAAAGATATTTGACTTGTCACATAA
TCATCAATTGTATATGGGAGGTCTCATTATTGTCGGATTTTTATTGCCGGTTTCTATTGG
TATAATGTTTCATTTGTTTACACTGAGTCTAGAGACTAGAAAAACGGAGAAAATTAATTC
GTTTGAAAAAATAATGAATAACGTTTCACGTAAACTTTTTTTGATGGATCTATTTTCATG
GTGTGGATATTTGGTGTTGTGTTTGATTGGATTGGTTTCCAATCAAGATTCTCCCTGGGC
GATATTGTTTTCCTCCGTGTCACCTTTACTTACAAAATTTGGAATCGCACTTTTACCAAT
GTTATATTGGTCTGTGAAATAATGAAAATTCGTTGAATTTTCAATTTGCGCACAAATTTA
TGATTACTGCATCTCATTGAATTAATTAATAATATAATTCAGTATTTAATTTAGATTTTT
TCGTAATGTTTTTCATTGGTCATGGAAATGGTTAAATATATCTGGGTATGGTTTTTATAA
TTGTTCTGGTTTTGTAAATATATAATGACACTTAGAATTTACCAGACCTCTGAACCTGAT
CGTGGTTCACTAATTTTATATGTGAATAGTGTTTAATTCATCGAATTTAAATTTTACAAT
ATCATTTAATTTTAATCGTCAGTATGATGTTTATTACAATCTTCGACTTTGCATGTTATT
TATTCCATTTAGTTTTCTTTGATTATACAACAAATATTATTTGGTCTCTAATCTCCGTTA
>GCR293
TATATGAAAGGCATTTGAAACTAATATCTTAGATATTTTATCATAAATCAATTTTGATTT
TTTTAAGATCATTAAACACTATGAAACCATTTATTTATTGGATTTATTTATTTTCTGTGA
GCATTATTGGTTATAGGTTTACTGTCACTCCGACTGTAGTAAAAAACTTTAATATCACAT
TCGATAAGTCATTTTATTTGGAAAAAATGAATAAAGAAATGAATGAGAAGTGCTTCGCAA
TCTGCAGCAACAATGCAACAAGTACAATTGTTGTTCAAATCATTACGGATAATGTGACAA
AAATAAATATTCCAGTAATTGAAGACATCACTGCAATTGTCTACTACAAATGCGCTAATC
AGCTCACAAAAGGTGGTCCCGGAAAGTCTGAGTATTATACTTTCCAAAAGCTATGTGGTG
ATCGAACAGAAAAATGTAAAAAATTAAGTAACAGTTTTGATAGACAGTGGTTTTCTCTGA
AAACAGGCCAAATACCTAAAATATATGTTAACTTTTCTCTACCAAGTGATGCTAAAAGTA
TCAAAATCAAAATTCAGACTTGTACAACGGAACGCATGATGTTTCCATTCAAAGTCCAGA
ATAAATCCATCAACCTTCGAGAACAGTATAATTCATACAATTATACTAATAATACTTTTA
CAGCAGAAAATCTGGAAAGGATGCCAATTTCATTGTCAATAGGGGAATTTGATGTGGGGG
TCCTAGCAGATATTGAGTTTAATGTTCAAAAAATAAACTTGGAAAAATGTTCTTCTGTCA
ACCTGAAATATTGTGGGAATTTGTGCAGCAATAACAAAATGAAAGCGGGTACGAAGTGCA
TGATGAAAATAAAGAATCAGGAGATGCTGATAGAAAATAGGAATACAAATTGTTCGATAC
CAGAAAACTTTATGAAAAGTTATTCAAACAAAAAAGTCCCAAGAAATAAGATCATTTCTG
AAGGGCTTTGTGAATTTTATAATTCCAAAAACATTTCAGCATGTTATTCAATTTGTATAA
ATTTACCGAATTGCAGCTTCATGTGTCTATATAAGAAATTTGAGGATTTTGAGGAAACTG
GTTATAAAGAAAATGTATTAAGATATTATTTAGAAGGGCCTATCGGATCAGGTCGGTGGA
GTTATGAAAATATTCCAAGAGATTTGGTATATGTAAATGAATGTGCAGCCAGTCCAAAGC
TATGCTTATCCAACAACTCTTGTATCGATGAACCGATTGGTTATAAATGTACTAATGACG
CTCACAATGGATCTCATTGTTTAGAAATCAGTCATAATAGGTTTTGGAATTGTCCAATAG
CCAATAATACCATTTCCAATAATACCACCAATGAAACAAACATAAACCAGTTAATGATCG
AAAAAGCTGAAGAAACTTTTGCATTTTTCAAAAGTATAGTAAATAAATCATTGAGTGGTG
ATGCGAAATTGAATATCTTAATGAAAGAGACACGTAAACTTTCAAATAATTTTAAAAACG
TATTTACCAAAGTAGACGTACGGCAAAAGAAAAATACTTCAAGATTTCTTCTTAGGCAAA
TTGAGAAATATGTGGATCAAATATTCCTAAAGGAATTGGATATGAATCAAACATCGTTGA
CTCGTTCGTCGGAAGAATATGATGCCTATACGTCTTACATAGACGAAACTGAAAATGAAC
ACGTAATACCGTTTTCGGAAAACAAAACTCATCCAGAACCGCTATTTGTTAAATTAAAAC
TTCAAACCAATGGCAACATTCAAACCAGTGAAAAACTAATCACAACTTTTATTCGATTTA
AAGACTTGGATTTGATTGATGAATCAAAAAAGGCAGAATTAAAGATCCAAAATAGCAGTG
AACTCAAATTGAAAGACGACGATGTGGTTGAGCGGTTTAAGAACTCGGATTTCATTAGCC
TGTCCCTTAATCACAAAAGAAATGTCACAATTCAATTCAAGTTGCCAACTTTTCAGAAGG
TACAATCGCAAATCTGGCTGTATTCATTTGAAGAAGAATGTGGGTATCTGGCGGATGACA
AAAATTGGGAATGGTCAGTAGATGGGTGCAGAAAAGTAATCGAAAGTGGCAATCAGTTTT
ATTGTGAATGTGACCATCTTTCCAATTTTGCCATGTTATTTTCAGTTAAAACTGTCAATG
TAATTCACCTAACTATTTTCAAATATCTTTCAGTCTTCGGCACAATAATTAATATTTTAT
CATTAGTTTTCTTTCTTACCTTTGTTCTCTGGATAAACTCGAGAGACAAACTGAGATTAG
ATCAGCTAAACATTGCGATTTGCCTTTTATTAGGAACGATTGCTTTTTCGCTCGGAAGTG
TCGTTGCCGTCAACCAGATATTTTGTCAAATTGTTGCAATTTTTACTCAATTTTTGTTTC
TCTCAGCTTTTGTATGGAAGCTAATTTTAGGAATTAATGTAGTAAGAATGATAGCGTCAC
TGAGATATCAAAATGAAGATTGGATGGTGAAATATCGACTAGTCACTCTAGGGGTAGGAT
ATGGCATTCCACTTGTGATTGTTATAATTTCTGGCAGCATTTACTGGTCCGCTTACGGTT
CCATTTCTGATGACGTGTGCTGGATTAAAAGTTCCAGTAAAGCGTTTCTGACTTTTATCA
TTCCGATTGGGATAATTCTCGCTGTCAATCTCATTGCCTTATTTTTTATAGGCAATGCGT
TGATTCGTAATTATTTAGATACTCGCAAAACTAAAGTTAATGAATCCAATGAATTGATGG
TATTTATGCAACTGTTTGCATCGATGGGTCTCACTTGGTTGCCATCATATTTTGCTACAG
TATATCTTGTAGCTATGTATATGTGGGTGCTGTTCTTTCCTTTGCAAGGATTGATGATGT
TTCTGTTCGTCGTTGTTATTAATAGAGAAAATCGTGAAAAAGTTTCAAGTTTTGTAATTG
AAAAATATTCTTCTTTGATTTCCAAATCCACTAGCAGTTCGGATACTAGGACTCATTCAA
AGTCCAAGTCTACTACTCATTCAAAAGTAACTGAGCACAATCAAAGTTTGTTATCCGAAA
CAGAAAAAGATATGGCGTTTCCTATGATCAAAATTCCAAATCATGATGACACGACAATTC
CTCTTAAAAATCCCGTTTGTTGATCCTTGAAATCATTATGAAATTATATGAAATTTATTT
TATTTTTCAAAATTAGTGTTGTATTGTATTATTTATATCTCTGTTTTGAGTCGACCATTC
ATTGAAATACGATACAAGTTTCAATTTTACATTTATGTCTCTGTTTACTTTTTTATGTTT
AAAATTACTGTTTTACTTAATACATGCATTTAATTGAATGAAA
>GCR294
CTTGAAACAAAAAGCCAATCAAATCGTGAAAATATGGTGTGATACGAATAGTGATTAAGA
CTTGTAAATCATTATAGTAATCCAAGTACTATTTATAGACTATAATTACAAAGATTTATG
TTTTAAGTTTTATTTTAATTGATATAATTTTGTTAAAATCAAAATGGAATTATATAAATT
TTTGCCCGAATTCACAGGGCCTAATATGCTCCCAGAACACCGAATGAAACATTACAGGGA
TAACATCAGGCCAAATATGCAATACTGTGGTTTGGCGTTTTTATCTAAACTTAATGCATG
GTGTGAATACATTAAAGAGTATGATTCAAAACCTGTACCCGAAACGCCAAATAAAGATTT
TACTGCAAACTCAAATAACCAGAGCCAAACGACATTTACCAATAATTTGCTCACAGATAA
TGACGCCGGGTGTTATGATAATTACTATTGTAACGTCCAATCCTTATCTGGTATCATTCA
CGCTTTAATGGTCGCCATGGCCATCCTCAGTATCATGGGTTTCTTGGCGAACTTTTATTG
TTTCTTTAAAATGCATTTAAAACACAACATGAGCTTTAGAAGAAATCCTTTCGGAATATA
TCTCGCTTCGATAATTTTCGTTGATTGTTTGCATCTCATTTTGGCCTGGCTGCTATTTAT
TGTAATGGGAATAGTCGGAAGTCATTATAAAGATCAATTAAAGATTTATCAAAGATTTTC
CTATGTTATTGTGCCGGTTCTGTTACCGTTCTGGGATTTGACATGTCTGATTGTCACCTG
GCTTATTATTGCGTTATTAGTTCAAAGAAGCAACATAACCAGGTGCAAACTGATCCAAGA
AGCTGAAGGTTGCGATGATTCGAATGTAATGAGTGCCAAAAAACGAAAGTGGACTTACTA
TAGATTAATGTTAATTATTGGTGCTCTGTTGCTGTATACTGTTCCAAAGTTTGCAGAGTA
TACTTTCAATAGGAATTTCACAACTGGGAAAGGTATTGTGATAAGGTTGCTTAGGGTTTT
CAAATTATATCGAATAATCATGTTGAAATTTCTTTCACCAAGTATCGAATGTTTCATACC
GATTATTTTCATTCTGGCCTACATCGGTGTGATCAAATATCACGAGTCCGTTCTCACTCG
CAGAAGAATGACTATATCGATGTCAAGCAAAACGCCAATTAGTGCCACTCTTATCAATCC
GAATCGGCAAGTGCTCAGTGTAGCTGGCGTAAGTAGAAAAACCCAATTGGTCATCTGGAT
AGCTGTGCTTACGCTTATCAATTTGATAATGAAATTGTCTGCAGTATTTGTTGGCTTAGA
ACAAAGTCTAGAAGGCAGTCCGAAAGAAGAATGGCCGAAATTACGACAAATTGTGAAATA
TATGGCGATTATTTTCTCCATAGTGACTGTATCAGTCAAACCTCTGGTTTACGTACATTG
CTGTCCGAGACTTTTACGAAAGGATTTGTCGGGACAGTTTATGAAAGACCTGGATTCAAC
AGAAGTAATATGATTTTCAACGAGAAACTATTCCATTTCATCACAATGTATATCAAAAGA
TAACTATTTCAAATGTCTCTTATTTTAATAATTTTTAAATGATTTTTTAAAAAGTTTTTA
TGATTTTCGTGAGAAAATTTTTTGTGTATGAAAATGTTTGAAACTTTTTGAAATTTGTTT
CTGAAATATTTGTATGATCTCTTATGATCTTATATCATCAATTAGGAATCTATTGATTAC
CGTAGAAAATTTATTTCATTATTTGTGACAATTATTATATATTTTTGGTAATTTCTAACT
AATAAATTTTTCATTA
>GCR295
GGTTATTAAAACAATTCCCCCCCCCCTTGTATTCCTCCGGTGATCGGCGCGTGCACGAAG
CCGCTCATATCAACCCGTCGACCTAGTCATTAGGTGTTGTAAATAATGTGTGTTATCTGA
TTTCTCATCAGCTGTGATTGGCTAGTTCAGATTTCAGGTCTTTATATCAAGAATCAGTTG
GCAGATTTTACTAGCGTCTTAATGTCAACGCAGTCTGCTCAGAGCGATTCAAGTTTGAAA
TTTTGCCGAATCGGTGAAGAACAAAAAACTTTCGATCAATTTCTTTTAAAAGCCTATCGG
ATGTGTTATGCAATTTTCGCGGAACGCGATCTGGGAAACGATACAATTCCTATCAACCAT
TTCAATAGATCTCAAATGGAAAGTACCTGTAAAAGTTCCGGTGCCAATGAAAACTGCGTC
GAAAGATTGGAGTCTTGTTTTGAAAATGCCTCATCTTGTTGCAAGAAACAATTGAATGAA
ATCTCAAACTCAACGGACAGTGTTTGCCCAATTAATTGGGATGGATATTTATGTTTTGAC
TCAGTTGCGGAAAATACGACAATCGAGAAATCGTGCCCGAAGTTCTTTCCGAGATTGCTT
TATGAACAATATGCAGAACGACGCTGCACGAGACTCGCTTCGAATTCATCGAGTTTTGGT
CAGTCATATTTAATATGGGAAAAAACCAATTACAAACGATGTGAAAGAGATGCTGAAAAC
GACATAATTATTATAGAAATCAAGCGCTATTTTCTCATAATCAGTTTATTCTTTTTATTC
CTGTCGATTTTGATTTTCGTATCATTTCGATCTCTCCGGTCGCAACAAAGAATCAAAGTT
CACATTAATTTGTTTATTTCATTACTTTTGCGTGTTGTTTTTGATTTAACAATGACAATC
AACAGCCATTCGAATTTTCCTTTCGATAAAACTTGTCACTGGTTAATTATTTTCCTGAAA
TACTTCCAGAATTCCACTTTCAGTTGGATGCTATGTGAGGCGCTTCTACTGCATCAACTT
TTATTTTTTACATTTGAACAAATTACAAATATAAAAAAATACCTTATTATTGGTTGGTGT
GTACCATTGTCATACAATCTGATCTATTTCTTTATTCGTTTTTTCCATCCGTATTACAAA
ATGAAAAGAAATTTTTGTGGAGACAAGGAACCAGATTTAGAATATTTAATTCGAATTCCT
AACATTTTATTTTTATTGATAAATATTTTATTTCTCGTGAACATTATTCGACTTATTCAA
AATTTACCGACCCAGCCGAATGACAGGAACTATTGGAAGAGAACATTTAAGGCGGTTATA
ATTTTAGTGCCTTTATTTGGTATCCAACTATTGCTTGTTGCTGTAACTTTAGAGGATTCG
AATAAATTTTATTTGGTTTACACTGTTATTCAAACGATCCTTCAAGATTCACAGGGAATA
GCCGTTGCGTTGGCATTTTGTGCATTTAATCAAGAAGTTCATAATGTGCTGAAACAAAAG
TTCTCCATTTTCAAATGTCAGTCAAATATCCGTTTCCGGAGTTCGAGTCAAACAAATCGA
ATAATCGGAAGAAAACACGAATCTCAACTGTCGAGAATGCACCGACGCTCATCGAATTCA
ATTCAATTAGGCATTCGAGATTCGATAGAAAAACCATTCAGAATTTCCCTACTCGAACCA
ATAAAAAACTGTGATAAATCAAATATTGAAATATAACCAAAGAAAAGAAAAATTATACAT
TCAGTTCCAGCCAAGGTTTTGTCAAGACCTATTTATTGGAATTTATAAATAAAATTATAT
TGTTTTGACATTGGGCCCATTGGATTGCTTTGCAATCTTTCAATTGCCTCCGTCAACTTT
TAAAAA
>GCR296
CTAAAGAATTTGAAGTTCCGGTTGTTGCCTGCTTTGTAAGCATTTGAGTTTGCGTGGACT
GGAACTTCAAATTCTTTAGCATCGACAACGAATTCTCCAATTATAGATTCCTTAGTCAAT
TATACACTCCCCATCGAAAATCTTTTAAATATCAAATATACTTCAACTGCAAGTCATCAT
TGGTATTTTAACAATGGAAAAATCGTAGATTCGGGATCTAATGACAATTTTCTTATTACA
GCACTCAAAAGTCGTTATGGTAGTGATTTTAAATTGAATTCTATTTTCGCTAATCTTTCG
GCTGTCAATTATTTCGTACCTGTTGCACCAACAAACCTTTCAAGTTTATATCTATCTGAC
AGCCCCTTATTTCAAGGCGATTCTCCAAGCTTATTTCTTCCAGGAGAACTTCAATGTTTA
GAATTGTTTACGATTAGTGATGATCATTTATATAATCAAATGTGCCTAAGAGAAATTGAA
AATTGTGAATATGGAATCTCAGCAGCTATATGGTTTAAATATAATGATGACTCTGTCATA
TCCAAAGACACATTTTTGGCTTCAGGGAATGACGGCTCCCAAGGATTTGAGTTTTATTTC
CAACTAGGTCAGTTAGTATTGATAGTAACAGGAAGAAACAATATGTGGAGTGCAAAAATA
CGAATGACAAAATATACAGGCATATGGCTAATTGTTGGATTTTCATGGATTAGATCAACA
GGAGAAATAAGACTACTTATTGGAGATAAGTTTGAAATTATATCTGGGACAAAGCTTATA
CATAACAAAAACTATCCTTCTGCAACAAAAGTCTTTCTTGGATGCAGGAAGGAACTCTCA
GGAAATGTCTATCCAAAGACAACTCCTAAGATATCTGTTGGACACGTGTCAATGTGGATG
TGGCCTGTTAGACTCAAAGAAATTTTGACAAGCCAAATCGTTTATCAAATGGTTCCTGTT
AATGTACCAACGACAATGACTACAACAACAACTGCTCCCATCAACAAATATGACTTTTCC
AAAAATATTATTGAGTTGGTTGGTTCATCAAATGACCCAAATCCCTATTATATTGCCAGC
GATGCCTACTATTCAACTTCAAACATTATAATTTCTAATGAAATTATCAACATTGTAACA
AATCCAAGACCTGGGTTTCAAATAACTTCGACCAATTCAAAAATAAATTTAAATAAACCA
AGAAGATTTATTAATAGTTGCCCCTGCAATTTTACCGCATGTAGAAGCGGGTTATCAATT
TCGTTTTGGACAATGATCCCAAGCGGAACTGGAAGAGGAGATTTATTTGTAATTGTCAAT
AGTATACGAATCATGTATTCAAGGGGGTCATTTGTATTTTTAGTATATAATGGAACGTCT
ATTGTTGCCGGACAAAGATCGTCTAACGTATCATTGAACACTTGGCAAAATTACGGATTT
ACAGTAAACACCAACTTTACTCAATTGGATATATACATCAACGGTTATTTCGATATTGGA
TCAACACCTGCCAACCTTTCTCGTTACATAATTCAAAACTATTCAACGGATGTCAATGTA
TCCGATATTCTTATAGGGAGTGGCGCTAATAATTCACTTGTTAATGCCATTATTAATGAT
GTGGTTATTTGGACTCGGTATTTATTTCAATTCGAGGCTCACAGATTTTTGGGTTATACA
AGTAGTCAATTGAAACAGTTGAATTTTTCTAAAAATTATTGGACTACGGATTCATATATC
AACTCTGATGCGGTTCATCATTTATCATACCTGTCCAATCCTAACCTAACTGTTTCATAT
TCGTTTTCACTATCTTCAATTCTTAGACCAATAACTTCGCAAATTGCATTGGACGGAGAC
CCGTTTTTCAAATCCCAAAGCCAATCCCCAATACTGAGTCAAAAGAACAGTGACTATTTA
TTTCTGGGTCAATCCAAAATTCTTCGCTCAGTATATTTGGATTCTGACATAAATTGGTCA
GGTAAATGTCTGTTTGATCCGACTTACGACATTTGCCGTTATAATGGTGTTACAATTTCC
ATGTGGATGAAAATAATATCTGTAAGTTTCAATAAAATCCAGTTTTTTTTAAGTACCGGG
GATTTGGCGGACTATATTGGATCAAGTGATGGACGAGGAATCAGCATATTTGTCAATCAA
ATGCTATTTGGAATTTCTCTTTCTACTGCAACCAGAGATTGGAGTATTATTTTCGATTCA
AATAGATATACAATCGGAGAATGGATGAATATTGGGATACTATGGCGGGAAGATATTGGA
CTCCAATTAATGCTAAATGGAATAGATTATGGTCTCATAAATACCATACCTGATTTGCGC
TACAAAACCTCTAATATAGGGGTTCGTGCAGTTGTTGGTAGATTTGACACAGATGATATT
AATAGCTGGAGAATTCAGCATGTTTGGGAGTTCTCAAATTTTGTGTTCGGGGAAATGAGC
TACTTTGAATACTATATGACCCCAGACAATTATAGTAATATGCTTGATCTCACTAACAAC
CTCTATTTTGCTTCTGCAACATGGGTTCGACAAGGAACGAAACTGATAAATTCACCTGTA
AAAGATTTAGTAATTGCAAAAAGTTCAAATCAAAATTTAAATTATCAAGGAACAGTAGAA
TGGGAAGATTTTACGAAATCAGTTCGAATTATCTCTGCAAGAATTCCAATTTTGTTAAAC
GCAAGCGGGTGTCCGGTATTATTGAGCGCATGCCCTTATGGTTTTAGTATTGGTGGGTGG
TTCTTCGTTACTGAGGACTTTAGGTCGTCAATTAATAGCATTTATACGCTATTCATTCAT
GGAAATAGTAGTTCTAATGGGTTTGGGGTGCAAATTATAAACAAAACTATGATCTTTGGA
TGGGTTCAAATGTCTCCGAAGTATTGGAGTAAAACTGTCAGTGTTCCTCTATTTACCAAT
AGAATGAGTGAATGGATACACATAGGATTAATGTGGCAAGAAAGCTTGGGATTAATAATA
GTTACAAATGGTAACATGGATTCAGCTAATAGTTACATGTCTGTTAACTCTGTTCCCTCT
AATTCTATTAGACTTTTTATTGGAGATTCTACTCAAACTCTTTCATCAAAATCTAATCTC
CTCGTTCACAACATGGTGTTTTATAATAGCCTTTTTGGTAGTGTACAATTACAGAAATTA
CTTGGTATTCCATATCAACAGGTACAACTCTTAACTGGATCCTCTTTATTTTGGACGTTT
TACGGATTATATCATAAGTTAATTAGAGACAGAATAAATTTAGTATCGACAACCATGTCA
AGTAATAAATATGCCACATATAATGCTGCCGTCTGTACAAGTGGTGCAGACCAATCATAT
GTCGTATTGAACTCATCTAAGAGTCATTGCCTAATCCAACCTGACCTCTGTCAATCCTTT
GTACTGATCCTCAATATTCAAATCTATCCATTGGTGTTGTCAAATCAAAACGAAGGATAT
ATTCTTACGAGTATATCTCAAAATTCAATAGGTGTAAGCATAATTCAGAGATCAACTAGC
CTAATAACATTTACAATTCGAAGTTCCAACCAGACCTGTATAACAAACGTATCAACCTAC
CAAACCAGTCAATGGATTCAGCTACAAGTCATTTGGAGTACTAATAGCAAACTTATAGTT
AAAATAAATGACAATACAGTTGCTCCAGCAATTAACGCTTCGTGTATTTACGAAATCAAC
GCACCGTCAAATCTTTCACCTATAATTCTTGGAAAATCTAATCAAATTTGTTTAAGTGAA
GTAATGCTGATAAATGTGAATTCTGGGACTGATCCTGAAGGTTTAACTAAAGGAGCATTT
CAGAATTCATGCTATACAGAAATGGATTGGATATTCACATTGAATGTTGATTCTCCTGAT
CAGACCCAGACTCCAAATAGTGCATCTACATTTAGCAATGCTTTTATTAACACAACATTT
GGGGATATTTGTTTAACTGATCCAAAAGTTTGCACTAATGGACTTACAATTTCGTTCTGG
GTTTTCATTAACTCCATTATAGGGACTGACGTAGTACTGCTAAATATTGGTGGAAATACC
AAACCAGGGATTCAGCTGAGACTCCAGAGTTCTCACGATAAAACTCTAGATCTAATTATT
AATCTCGATACAGGGATTAAATTCTGGACTTTAAAACAAAGTAAATGTGTAAAATTAGGA
CAATGGATTAACCTAGGAGTTGTATGGAGTGACCAATCTGGTCTTGGTTTATTTATCAAT
GGTGTTACAACACAAATGTTAAGCACTTTTTCAGCGACCCTTGTAACTGATTTTACATTA
TCATCTACATTCGAAATCGGGAAACAAATTAATGGCATAATAAACGACATAGTAGTCTGG
TACAAAGTGGTGGCATCCTGCTCTTCGCCACAGAAATCAAGCCAGACATTGGGCGGCCTC
TGTACACCAGTTGTTACTCTTCCCGTGCAACAAAAATGTAACCTAATTCAAGGTTGTGTG
AAAACGAGTGGAAATATTTGTTTAGATGAGACTTCTCAAAATATAATCAAACTTGCCAAC
TCTGGATTGGTATTGAGCTCTCCAGATGATGTCAATGTTATTTTAGAATTGGCAAATCGA
GTTCTGAAAAACTATAGCTCGAATTCCAACCTAACTACTGCAGCTGTGGTTCTGCTTTTA
AACGCTGTTACTAACATGATTGTCCCTACCTCTCTTACAAATAATGCAGCATTGACATTA
ATTGGGTCTTTTGTTAATCTAAATGAAGAAATAATGTCATCTAAATATTTAAATGATTGG
ATCATCATGTCGAATAATAATTTTCAAAATCCCCTATCTGTAATAAAACAAGCGGACATA
TTTTACTTGAAAGTAGCAAAAAATTTACAATCGACCTGCGTGACAGTATCTTCCGTTCGT
TTCAATCTTGGGGTTTCTTTGCTGAATTATAACGCCGCAGATACGAAATGTCAGTCTATA
AGTCTTCCAAATTATGGGGATAGTGCATGGAGCCAAAATTCTAGTGTTTGGGTTGGTTTG
AGTGACTCTTTTACGATTACACAGCAAACTATTCAAAATAACCAACCGGTAATTGCAGTG
GCATCTTCGATTTACAACGCTTCACAGACCATGCCTCCAGTTACAAATTTATCCATTTCA
AACCCTTTTATTCTCAACAGCAATATTTTGACCATCAACACAAATCCAACGTTTGTTCCA
AGTACTGGAAATAATATTGTGAATATCAACTTAAAATTCAGCAATCCTAATGTGAGATTT
GGAAACTTTATGCCGTGGGATTCCGTGGAACCGGATAAACCAGCCTTAAAGTATCAATGG
TCAGTTGCATTTTGGAATGACTCCCTAAATATAAAAACTCCATCATTTGGAGCTTGGGAT
AATTCAGGATGTATAAAAATGTCTTGGAATTCTACACACGTAGGTTTTCAGTGTGAACAT
TTAACAAGTTTCGCTCTTTTAATGGAGCCGGCAATTTCTTCATACGATTACATGCAAGTG
GTGAATATAATCACATATTGTGGATTTGGAATTTCATTATTAGCTCTTCTGATCTTTATC
ATTACAATCACAATTTCAAAAAGTTTGCGGGGGACAAGATATATAATTCATCTTAACATG
TCAATTTCCCTTTTTATTGCATCTTTGGCTTTTATATTAGTCATTCCTGGACAAATGAAT
CAAAAGTTCTGTCAAACTGTTGGGATTACAATGCATCTATTTTTCACATCCACTTTTACT
TGGATGTTTTTTGAAGCATTATACGTATTCTATGCAATAACCTCCGGAGTAATCGCCGGT
CGACTGAAGTACTATTTCCCTATAGCATGGGGTATACCAATTATAATAGTGGCTAAAACT
GCTGGTTCGAACGTAGATGCTTACGGTCGTAATACATTCTGCTGGTTGACTCTCATTGAC
AATAATTTATGGTCATTTCTTGGACCAATTATTGCATTTATCATTTGTACCATATTAGCT
TGTCTCATTGTTGCCTGCAATATCAATACTCCTGCAATAAAAGGAGAAATTCTCGATGAA
GCCAGAGGTAATATTGTACAAACGGCCTGTACAATTTCACTGATGCTAATCGGCTGGATT
TTTGTAGCGATATTTATGGCGACATCTATTATTCCTACAGCTTACTTTTTTGCTATCTTC
GGTTCTTTACAGGGTTTATGGGTTTTAATTTTCTATGGTCTGATGAATCCAGACTTTCGT
TATGCCATATGCAGAAAAGCCAAAGTTATAGAAAGACCTAACTCAAGCATTAAAATCTTG
AGTAATATGGAAACTGAATACGGAAGTCAGGGAAGCGTGAAAGTGGAAAAAAAAATATCG
AGACCACCCCCAAAAGTCAGTGGTCCAATATACTACGCTGAAGCTCCCAAACCGAAATCA
CCGAAGTATGATAAATCTGTAGAGTATTCACAGTCACCAGTCGATTCACAACTAAATCTC
ATTAATCAAGCATATGATGAAGAGGACATTTTTACTACTACAATACAGAATAACGGAATG
CCTCAGAATTTCAGTAGGTCTATTCCTGGAACTCCGGAATATTACGAATGAAAGATTTAG
TTCAAGAATCAATTTTACACTGACTGAGATTTATTTGTTTTTAACATTTGATTATTTAAA
TAAAATATTTTCATGACTTATTCATTAATATTCATATTTATGCTTCCAACTGTACAAGCA
GTTAAAAGTTGTTCAAAGGCTAAATCCTTCCGTCGCCTGATTTTTCGATAAAGATGAATT
CGATAACTTAACCAACCAATAATAAAAAATACAATAACCAAATAAATAAAGGTGAATGTA
AGAAATCTAAATGAAAACGTTCGGTGACTGGCTACAATATTATCCCATGTCCGACTGCTG
TAATAGTAAAAAGCTGCTGTTAAGATCGGTCCATCAAAAATACAGTCTTCTTCTTTTTTG
CTTGCTCTTTTTAAAGTTTTATAGATATAGGGACACTTATTACATGTTGAAGATCCTTCA
TTGCTTTGAAATGTTCCATATTCACATGGTTGGCATCTACCTCCGGGTTTCGCATAATAT
CCAGCTACACAATTATGACAACCAACGTAACCAACAACCTCTTCTGATCCACCAGGACAT
ATAATTTCTATTTCAAAATTTATAGGTCTTAGTCCATTATTAATCGCATAGTTTTTTAAA
TAATTGTCTACAACAACCCTTTCGAAATATTTTAAAAAGTTTATCTCCTTTTGATTAACA
TGAGCTTTGAATTCTAAAGAGTATGGATCTATAATCATATCAGAATAGCTTAGGAAGTCA
ACTTTAAAATAGAACGTTAAAGATTGAGATTGTCCAAGCAATTTATTCATTTGATCTTCA
ATAGTCGGGTCCAGTTGTCCATTGGTTGTAGTTAGGTATTCATCATATGGAGATTTATGA
AAAAAAACAAATTGATATTGACAAAAGTCAAATTTCTCACAAATTGAGTTGCAAATCAGA
CTAATATTTCTAAACAACATTTCTATGTCTTTTACCAAAATATTTTCTTTGGTTAATAAA
TGATTCGGGTTCAAATGAATTGTATAAGTCCATAAAACTGTAGGTTGACTGTGTGCAGTG
ACATGATGTTCAATTCTGCGAAATAATTCTCCATTTTTATCTAATAAATGACAAACAAAA
CCATACAAAGATTTTCCACTAAAAGCACGAACTGGAAGAATAAATCCTGTTCGCAAATAA
AATCCACCGATGTCATACCATTCGACGGCAGCAAATTTTATAATGATTTTCTGGGAAGAA
TTTTTATCATTTTCATCCAAAAACGGATCGCATGGCAGATTGGTCAATTTCCCGATTGGT
AACCATATGTGATAGTGTCGATGCGTGATTCGCTGATTGTCACTCATGACGAAATCTTTA
TTTACTAAATAAACAACTACTATTAGAAACGTAAACATTATGATCTATTAATAATGTTAA
AAAT
>GCR297
TATTATTTATGATCCTTTATCTGATTAGCCTAAATATTTGGATTATGAATATCTGATTTC
ATGGCTTACTACACGAATTCAAGTATTTATATTGGAAATTCAAGATAGAATATCATTTAG
ACCTTAAAAATTTTCATATTCATGAGTGTCCAATCTTTTGCCAATTTGGGAAATAAGCTC
CTAGAAAATGCTACCTTCAATAATGAATCCCTTACAAAGTCAGTATGGCATTGGGATCCT
GAATTTGAATCAATTGTCCATCCGTACTGGCGGACTTTTGATATGGTGCCAGAAGTTTAT
CATTATTTAGTTGGAGTGTATATTTCTATTGTTGGAATATCGGGAGTTCTGGGAAATCTT
CTTGTTCTTTACATATTTGCAAGCGCCAAAAGTTTAAGAACTCCTCCAAATATGTTTATA
ATGAGTTTAGCAATTGGAGATTTGACATTTTCTGCTGTGAATGGCTTCCCCTTACTTACT
ATTTCAAGTTTTAACACTCGATGGGCTTGGGGAAAATTAACGTGTGAGATTTATGGTTTC
ATCGGTGGTCTTTTTGGGTTTATATCCATCAACACAATGGCACTAATTTCTCTGGATAGG
TATTTTGTTATTGCCCAACCATTTCAAACAATGAAATCCCTGACAATCAAAAGAGCAATA
ATCATGTTGGTTTTCGTATGGCTTTATTCATTAATTTGGTCAACACCGCCATTTTTTGGA
TATGGAAATTATGTGCCGGAAGGATTTCAAACGTCTTGTACATTCGACTATTTGACCCAA
TCAAAAGGTAACATAATATTCAATATTGGGATGTACATAGGAAATTTCATAATTCCCGTT
GGAATAATTATATTTTGCTATTATCAAATTGTCAAAGCAGTGCGAGTACATGAATTAGAA
ATGCTAAAAATGGCTCAAAAGATGAATGCATCTCATCCAACTTCCATGAAAACGGGTGCA
AAAAAGGCTGATGTTCAAGCTGCAAAGATTTCTGTCATAATTGTCTTTTTATATATGTTA
TCATGGACACCATATGCAATAATTGCCCTTATGGCTCTCACAGGGCGTAGAGATCATCTG
AATCCATACACTGCAGAATTGCCGGTACTCTTTGCTAAGACCTCAGCCATGTACAACCCA
TTTATATACGCAATAAATCATCCAAAATTTCGAATTCAGCTGGAAAAGAAATTTCCATGT
TTGATTTGTTGCTGTCCACCAAAACCAAAAGAAAGGGACACTACAAGTGCAGCATCAGCA
ACGAAACCGAGTAAATATCAGAGTGAAAGAGAAAGTTCAATGTCTCAACTGGATCCTGAA
GACGATAAACAAGTCGTAGAAACCACCAAGAATCAAACCACAAGTGGACATACAAATGAA
GCTTACGAGAGTGAACAGAAGTAGTTGATGAAACTAAATTATTCTATTTTTAATGACACT
AGATCTTTATAATAATTTTATTTAAGGGAATGAGCACTGAATTTTGCGCAAATTGTTTAT
TTTAATGTTTTAAATATATTTTTATCACTAAAAAAAAA
>GCR298
ATGTATAGTTTATTAATATTGATAATTTTATTCTCATCAATGAAATCAATTCATAATGGT
TCACAAATTGATCAAATATGTCATTCAGATCCCCAATGTCCTCTATATGGTGACTGTTGC
TATGGCCACCAGGATAACGGTAAGCCAGGATTGCTTAAGGATGTTTTATCATGCAAGCCA
TACAATAAATTATTTCCATCGGCCATGTGGGTAACTAATAAATGCAAAAATCTCAATCAT
CCTCTCTCGGATTTTTGCACGAAGAAAATATTCAATCCCAAGAATCATCTGAAATCCTGG
ATTCCGGTGATTTCAAACAGAAAGATAATCTATGACAATCTATTCTGTGCCAAATGCAAT
GAGGAAATTTATTTTAAATATCTACAAGTAGATATCGAATGCAAGTCCATTCCATTTGAT
ATAAATATAATTTTGAATAAAACTGCGATGAAACAGATATCAAAATTTTGCAATGTTTTA
CCGTATTTTGACAAAAGGTTACAAAGAAATTGTTCGATTAAAACAAAAGATGTTTCAAAT
ATTTCTTCGATGATTGAAGATGAAGATGATCGAATGGGGATGAATTATATCGTTTATAAT
TGTAATATTAAAAATTGCTCCGATATTGAAAAAAATATGTTATTGACGAAACCAAGGCCT
TTTTCAACAAGCTTTACCGGATTTAGTTACTTATTCAATTACGGCAAATGGGAAACTGAT
GGCGGGAATAAAGACGAATCTCCTGACAATAATCAAAAGAATTTCACACCATACACAAAT
TCCACATTTGATTATTCTACAGGCATGGGAGAAACGGTTATTTACCACATCTCTTTTGCA
TTCACTTGTCTATCCTTAGTTTCTTTATTCTTTTTGATTATATTGTACTTAACTCACCAA
GTCTTCAAAAACTTTGGAGGCTACTTAACTATATGTTTGAGTATTTGTCTTTGGTTGATC
AATTTCATGAGTTTATTGGTAACCAACACTCAAATTGTCGAATCAGCTTCATGTAAGTAT
TTGGCAATATTCCATCATTTTGTTGCTTTGAGTACTTTCGTTTGGATGGCTGTTTACGCC
TTGGATCTGTTACAAACATTTGGTACAAAGTTGGTAAATGCCAACAAGAAAAGAGGTTTG
AAGAGTTTTAGTGTTTACTGCTTGATTGGTTTTAGTACTTCTGGTTCCGTTGTGGGTATT
TCTGTAATTACTGAATATTTCGATAAAACTAATTCAACGCTTAGACCTCAATACGGAGGG
CCTTATTGTTGGTTTACTAGTAAATTTGGAGGGTTGATTTATTATTTCATTCCTGTTTGT
TTGTTATTATTATGGAATTTTATCATGTGTAGCTTTGTGTTTTATCAACTATTCAAAACT
GCTAAAGAATGCAGAATTGTAAAGAAAAAAGACGCAAATTCTACTTTGTGGCTCTGTATG
AGACTCACTGCAGTATTTGGTGTTGGTTACGTTTTGCAAATATTTGCAATATTTACGCAA
CTCGAGATTTTAATAAGTTTAGGTTCGATGGTAAATTGCCTTCAAGGATTTATGTTGACT
CTCTGCTTTGTTTGTACTAAACGTGCACGTTCTCTATTACGGAACAGACTTTTAACAATA
ACGGAAAGTATTTCAAAGTCATCTACTGCAAATAAACCAACGCAGAAGTCAGATAAGAGT
CACTCAAATGATCAGCAGAATGCATTAGAACTTCTGTTAAAGAAATAA
>GCR299
ATGTTTTTCACAGAATTGATTTTTATGATGATAATATTCTCTTCAACACACACGAAAATG
GTCGACGATGACATTTATTCTGTTCGCATTTACCAGATACCCCAGGACAAGCAGATGGAA
TCCATTATTGAAGAACACATCAAATGTTTAGGAAGAATGAGTTTTTTAAATTATTCCTTA
GATATTGTAACAATCAATTCAAAATGTCCAGTTTCATGGGATGGGATAATGTGTTGGCCA
GAAACAGAAGCTGGAAAGCTTGTGTCTTCTCGATGCCCAAATTACGTTGATAGTTTTCAA
ATTAATGGGACAGTGACAAAGAAATGTACAAATAATGGTACTTGGTATGTAAAAGACAAT
GTTACATGGACAAATTACTCAGATTGCAAATCTAAAATCGACAGTCTTGCATTCAAACAA
TTTGAGAAAATCGAAAAAATCGGGCAAGTTGGCTATGCAATATCGATTTTGTCTTTGGTG
ATTGCTATAATTATTTTATGCTCATTCAGACGCCTGAGATGCAATAGAAACTACATTCAT
TTAAATTTATTTTTTGCCTTTTTTTTCCGTGCGATATTTCATTACTTGACAAGTTTCCTG
CAGACAGAGAAGATCTATTGTCGAACTTTACGGGTGATTTACAACTATTTCACTCAAGCA
AGCTTCCAATCAATCTTTACAGAAGCCATCTATATGCATAATATGATCTTTTATCATACT
TTTGATTCTTCAAAGATTAATACACCAGTTTATATTGTCCTCTGTTGGGTCGTTCCGGGT
TTTGTAATCGGAATTTGGTCACTGCTGAGATATAAATTTAACAATGTCTATTGTTGGGAT
CTCAGTAACGACAAACACAATAGAGACTTTTGGTTTCTTAACGCCTATGTCATTTTGCTA
ACTTTAGTAAATTCAGTAATTTTTATAATTTTAACTTGCTCATTGTGTTCAAAAATGAAT
TCACATATATCAACAGAACGAGAAAAATTCAAAAAATTAGCCAGATCTATTTGCATCTTA
GTCATTGTTTTTGGAGTGTATAATGTTGTTTTTGTTCCCGTGGAAATAATTTGTGCCATA
GCAGATAATGCCACGGCTAAGAAAACCGAACTTATCAAACTATATTTCCATCACATTTTT
AACTCTTGTCAGGGTTTCTTAGTAAGCTTGCTGTTGTGTTTTGTCAATAGTGAGGTTCAT
AGGGAAATTAAAAGATTCATACAAAAGATTTTAATTTCCCGTGGATTTCAAAATTCGAAT
ATTTATGTGTTTAACAATATCCGATCACGGCGCAGTCAAATTTATGATTCAGTGACACCT
GTGAAATAA
>GCR300
ATGAAGCTTGGAAATTTGACGGAGTCCTGTCGGAGAGATATCAGTTACAAAGTCCTGGAA
TCTGTAGCTTTTTATTACATCTATGGATTCTTGAGTTCCATCGCAATTATTCTCAATTTT
TTGCTGATTTTGAGTTTGTGTTTTCCGCGATTTAATCGCCACTTGATCAATCTGCACAAA
TTGGTGAAACTGTTGATGATATTCGACTTAGTGAATTCCTGTCTGGTACCCATCAATCTG
ATCGTTATGCGATTCTTCGACACGAGCTATGATATTTCAGTAGATATTTTCTACAACCTT
CGTGACGGAATTCTCTCTTGTCATGCCATTCTTCTTCTATTATTGAGTCTTGAAAGGAAT
TTATTGATTATTTCCCCAATAAATCACCGAAAAATCAATAATACTATCAATGCACTTCTG
TATGTGTGCATTGCACTGATCGCCATTATGTACATTGTGCGAGTGATGTTAATCCAGATC
GAAATCGATTGTCAACTGAAAATCAGTATTGATTCTTCATTCATTTTACTGATCGGAATT
TCAGCGTCGATTATTTTATCCATATCAATTCTTTTGTATTGCTCATTGTTCTTTCTGCTG
TATAGATTCCACACCAGCAAACCAATGACAGAAGTGAACAAATCGAAATTTAATCATTCA
TATAAATTTGCTGTGGTTTTCTCATTCGCTACTTTTATCTTAATTGTCAGTTTTCTGCCG
GTATTTCTTAGCAACACGAAAATGGTGAAGTGGCCGGGTTACATTTTGTATTATGGTTTT
TATTTGCATTCTCTCAGTGATCCGATTATATTGATTGCTTCAAAGGCGACATTGAGAAAT
AGGATCAAATGGATGATAACTTGTGGCAAGACAAAACTGAGACCCAGATCAAGCACATTT
CTCAGCAACATCAGCACGAAAGTTTCCACAATGTTATAA
>GCR301
ATGTTACCAACTCCACAAATTACTACACCAAACTGTTCACTGCCAGTGAAAGCATCTAAA
TTATTTATTCCTGTTGGACAGGATGGCGTAATGTGGTTTCAACTCATTGCAATCCCATTG
ATATCAATTTTCGGAATTGTAGGCAATGTATTCTCCTTCATAATTCTCAAATCTGGAGCA
TCAAAAACCGTCAGTCATTTGTACTTAGTCTGCCTCTCTGTGACTGATTCAGTAACAATT
CTAACTTTTCAGTACAGTTTCTACACTAATCTCGTCCTTCAGCCGATACTGTTGAAATTC
GATGACAAAGTCACATTTATTGAAGAATACTTGACCAATTACAGAACCTGTCCATTCAGA
ACATTTACATCATTTTCGATGAGACTATTATCAACATGGGTGATAGTAATTTTCACCATT
GATCGCTTTGTTGTCGTAGCATTTCCCTTCCACAGCCGAAAGATATCCACAATTCGTAAC
ACAATCCTTGCTCTCGTTGCCGCTTTAATTACAAGTTTTTTGATCAATATTCCGTGGCTA
GTCGGGTATGACAAGGCTCCGGTTCCGTGCACCAATCGGGCTTTATGCAAAGGAAACGAC
ATTCTTTTTTACATGGTGTTCGTTGAAATTATTCTCATGTCCTTAGTCCCGAGTTTGATT
ATCAGCATTTGCAACGTGTCGATAGTTTTGATTTTAAGAAAAAGACAGAAGCATTCCACA
TTATATTCTAAAAAAGAAGCTCTTCAACAGGAAAAACGGATCACAATTCGACTTTTGTTG
GTTTCGACTGCTTTTGTAACACTAAACTTTCCATCGTTTGTGGTGATAATAATAAAAACG
GTTGGAAAAATCAAATATAAAAACTTGTACAACAGTGGACCTATGGCAGACGCTTTTCAC
ATTGGCACGTTTCTCTATTTGTTAAATTTGTCTATTAATTTTATTCTCTATTGTTTAACT
GGGTCAACATTTCGGAAAGCTGCGTGGAACCTGTTACAGTGCAACATAAATAAAATGAAA
CACTACCGAAAGGTGATTTTGCTATCGAATACGAGTGAAACGAATGTCACTTATACGCGT
CGGCGCTCAAGTAGCGTTTCGTCGGATAAGAAAAGGGTAGTCATTAATAACTGTCCAAAA
CTGAAGACTTCGATTTCTAACGCAACCTCTATACCGAAACCAATATGA
>GCR302
ATAATAATAATAAAATTTCTCTGTAAAAATATAATATTTGACGATTTATTCATTGAATTT
CTCTCTGTAACAGAATGCTCGGTAAATGTACAAGCGATTACCCGCCGAAATGGATCGATT
ATGCTATTGGAGTTTATCGGTTGTATGCGGTGGCAATTATTGCTATTTTTGGAATTCTTG
GAAATATTATCGTAATTTTGGTATTTCTATTGGAACATAAAAAGTCAAGATTCTCCATTT
ATTGTGTCGCCATCTCTAGTACTCATGTTGTAATTTTAATAATGAATTCTCTGATGGATG
ACTTTATGGGAAAAGGCTTGGAACATTGGCGGCCGGAATATAGGATAAAATTTGATACGT
ATTCACTGACAATGTGCCGAATAATGGAATATGTTCCAAACTGTATGTATACGGCGTCTT
CCGGTTTGTTATTAGTGTTTTCTATTGACCGAATTGTAACGATATTTAAGCCAATGCAGT
TTTATTCGATTCATTTTCGAAAATTCGCCATTTACCTTTGTTTGATTGTTGTTTTGTTTA
GTTGTATAATCACAATTCCGTTATTTGTTTCATCTCATTTGGAATTTCAATTCAACAAGT
CGTTGAAATGTGCATTGAAAAATAATACAATCGGTAAAATTTCAGTTCTCACAAAGGTAT
TTGTCACATTTTCCATACCGACTTTTATCATTCTCATTCTCAACATCATCATTTGCCTTA
AGTTGTGGAGAGCGAAAATTCAAAGAGCCAAATTATTGCCCGGAGACCTACAGAAAAATA
ATCTTGAAATGAATCGAATATGCGGACATTTGGCGTTAAATACGGTTTTTCTATTGTTCA
CGTTTCCATTGGTTGTTGCGATGCTGATGCGTCAATACAACGGTTGTAGTCTCTACGCCA
AAGTTTTGTCGAGATTATTTTCATCAGTTAAAGATATTTCATATTCTTTAGATTTTTTAT
TATATTTTATCTTTTTAACTAATTTTCGTTGGAGATTTATTAAATATCTCGCTGTACCAC
TTTTACACTGTGCGACTGTTAGGAAATCGTCTCTCGGTCTTTACTTAGATTCGAAATTAA
TGAAACACGACAGTAATTCAAGCCGTCGAAAATATAGTGCGATTGCAGCAGCATTATCCA
CTTGTAACAACCATCATATGTTCAGTGTTTTAATGTACAAAACAAGTGGTCATACATCTA
ACACCCGGCCAGTGTATGAACACTGTAATAGTTATAATTCCAGTGATATCCACCATACCC
CTATCAGTTCACAAGCCTTCAAACAGAGATGTTCATCAGTGCCCCGTCAAAAAACCGTTT
CATATGCGTCCGATGTCAAAGTCACCACAGAAGATGAAACAAAAACTCTTTTATAACAGT
AAAATATTCATGTATATTTATAAAAATACAAAATTCATTCGTATGAAAAATTAAACGAGA
TCAAACAATGATTTTGAAGTGATAAAACTTTGTACAAATTTGTGATTTAAAGTGACTTTT
TCATGTCAATAAGGAAACATTTCTTGA
>GCR303
TATATAAATCTTATATGAAATTTATTACTGACTTAATGCCGATGAGTCAGTTGTTTAATG
TTTCGATAGATCAGATCTCGGCACTTTGTCGAGCAGTTCACGAGAACTGTCCTTCATGTA
TAGAGAAATGCATTCTTGATGCGTATAAAACTCCAGAAGAAAGTACTGATCTAAGATCTG
ATATCCACAATATCATAGAAAGATGGATGACAATTACTTTCCCTATTCTTTCCATATTGG
GTATTATTGGTAATTCGCTGGTAATCTTTGTCATTCTCCGGCTGAAAGAAATGAGAAATA
AATATACTCATTTATTTCTTTTAAACATGGCATTTGCAGATTTGGCAGTCAGCATTTTTT
GCGTAAATTTCACCCTTCTAGAATACATCAAAGGTTTTGTTTTTCATCAGCTTGGACTGA
TTGCATGTCGTTTTAATTTTTTCCTTCAATCCGTTTCATATGCCGCTAGTGTTTTATTAT
TGCTCATGCTTAGCATTGAAAGATACATAGCAATTGTTTTTCCTATGAAAGTTCATAGAC
TAATGTCTAAAAGTCATCAGTTGATCTTGTTATTTGCCATTTGGATTATTAGTTCATTAA
TGGGTATGCCGAATCTCTTTATTTATAAATTAATGAATAACAGTTCATTTTGTCATTCCT
CGGAATCTTTCCTTCGACAATATCTTCATTTGACTCAATTTCTCACTCTTTATTTTCTGC
CATTGCTCATCATGGCAGTTTTGTATTGTCATATTGGAATGAAGCTGACCGAGTCAATGC
AATTGTTGCGATCAAACATGAACATTTCTGACATCACCATCAATAAGTCATTTCATAGAC
TGTCGACTGTTGATTTCAGCTGTACTCAAACTGGATTGAATGGAGCTAACAAGCAAAACC
TTCCTCGAAGGTCTATGCCATGTATCGTTGATAAGAAAAGGCGGAGATCGAGCTCCTGCT
CGTATAATGAAAGAAGAAAGATTATTAAAATGCTTGTGGCCGTAGTGTTTTTGTTTGCAA
TCTCAAAGTTGTCTCGTCATATTTGGTGTTTCATTTATTTTCACAGATTCAAGGCTCCGA
AATCAAGGGAATTCGGTCTTTTGTTTCCGCCGATCAGTTTTTTCTGCTATTATCTGTCGA
GTGCTCTGAATCCATTTGTGTATTTTAGTTTTTCCGCTTCAATGAGAAAAAGTGCAAAAC
ATGCATTTTGCTCCTTGAAAACACAATCGAATAATTTGAAAATTGATGTTTTACAAAATA
TACATTGA
>GCR304
ATGATGGTGCTGTTTGAACCCCTCAACAATCCGATTCTCAATGACACGCCGTTAGCAGTT
TCCTTGTGTATGAAAACGACAACGATGGACTACATGAAGATCCTAACGAGTGTCGCCGTA
CCGATTCTATTCGGTTTGATAATGGTCGTTGGATTCGTTGGAAATCTCCTGGTAATAGTT
GTCATAATAGCCAACATACAAATGAGAAATACAACAAACATTTTGATAATATCCCTGGCA
GTAGCAGATTTGTTATTCATAATATTTTGCGTTCCATTTACCGCTGTCATGTACGTCACA
GGTGGATGGCCGCTTGGAAGAGTTCTCTGTCAGATTTATCAGTATATGACGTATATCACT
GCGTATTGTAGTGTATATACGTTGGTTTTGATGAGCATTGACCGCTATTTGGCTGTCGTC
CATCCAATTCGTAGTATGACTTTGAGGAATAGTAGAAATACCATAATTGCAGTAGGAACC
GTTTGGAGTTTGTTTCTCGTATCAAATTTACCGCTTTTAATAAATTCAGATATCATTGAG
GGTCCGAGAGACGAGATCACAGATTGTCTCGTTGATTATTGTACATACAAACCATTTATG
AAGTGGAACAGTACGAAGAAAAGGTATGAAGATGATAAAGTGTTCGGAAAGATTTATTAT
ACTCTATTTTTTGTGATGTTTTATCTTTGGCCTGTAATAATCATTTCAGTTCTCTACGGG
TTTCTAATATATCGTTTGCTATGTGGTCGTTCGTCGAAAATATCTCATTCAAATGACGCA
ATGGTTACGAAGAAAAGAGTCACGAAAATGGTGATTGTAGTCATAGTCATTTTTACCCTC
TGTTGGGCTCCAATTCAAACCATTTTCATCATTCAACTATATGGAAAAGATCCCGGGGGA
AATTTATTTCGAACAATTCACGTAATCAGCAACTGCTTGGCGTATTCCAACAGCATGGTC
AATCCGTTTCTGTATGCATTTCTGTCCGAAAACTTTAGGCGGGCATTTGCAAATTTGCTT
TGTTGTAGGCGGTTGAAAAGTTTTGCGACCGGAACGATTCGTGACCGGCGTGGAATTACA
AATGAGTGTGGCACCAATGTCCTGGCAACATCCGGGGTGACTAGGAAACGTGAATCGACA
ACCCAGGAACAAAAGCTTTCGTTAATTAATTGTCACAATCAAATTAAATTAATTTCCGAA
CCGGTTGAGAAATTGATCCTCGAACAGACAACCGAGAACTCATTAAATCTGACTGAAGAT
TTGTCCAGTAAAACTGATCTGTCTGAAATGGATAAAAATGGTAAATTCGAGACTTTTGTT
CTCCTGGAAACACATATTACTGATTAA
>GCR305
AAAATCATTATATTGGGCAATTATATTATCTGTTGGAAATATTTGTAATTGCATTAGTAT
TCATCTTTTGGAAAACAGAAACAAAAAGAAATCTGTTCCTGATATCGAAGAAAATCCAAA
ATCCAAATAATCAAATGAATAAATCTGTTTATCAAAATATCACAAATAGTACAGTTGAAT
CTACTCCTCAGTCTGTTCAGATTATTAGATTTTTGTGTATTCCTATTTGGGCAATTATTA
TTATCGTTGGACTGGTTGGTAATATCCTTACGATAAAGGTTCTGAGATTTCGCCACATAA
AATCCACAAGTACCGCGGTCTATTTGAGTGCTCTTGCAGTCGTTGATCTTCTCTATTTGA
TCTGTAGCACAAATGTCAGTTTGATAGATTATATTTTCTTTTTCCCCAGCAGTGTCAGAC
ATACCTCGGCGATTCTTTGCCATGTGGTACCCATGTTGCAGTACAGTCTAAGTCATTTCA
GCGCATGGTTAGTTGTAGCTGTGACATTTGATAGAATGATTCTAGTCGTTCTCCCTTTTT
CTTCAAAGAAGTTTTCAAATGAAAATATGGCTTTAATTGTCATTATAACGATATTAATAA
TTATCATATCGGTTAATATTCATTTCCTCTGGACAATGACCTTCACTACGGCATGCAACG
GTCTTTATTTCACGAAAACTGTATTTCCATACGTAGATTTAGCCTTAATGGGAATTGTAC
CTTTTATGGCTATGATTTGTTGCAATCTTGCTATTATTCTTAAATTGAGAGCGCAGACTA
AAATTCGAGAAAAGAACTTAAAGAAAACAACAAAATCTCCTCTAAATCCCGGCACGTCAA
ATAATCATGATGAGAAGCCGTTTGTGAAAAATTTCAAAGACAAAGCCGGAAATCTCACAA
AAATGCTTTTGTGTACAAATTTATTTTTCATGCTTTCAATGACCCCTCTGTTGGTATATG
ACATCGTTTATTTTTTGATTGACGCACAAGCTTTGTTGAAGGAAAATGAACAATTATGGG
GAGGGCTATTATTTGGTATTGAAAGACTAGTATATACTATTTGGTACTTAAACTTTTGCA
TTCATTTCTTTGTGTACTGTCTTAGTGGACCGAATTTCAGAGATGCAGCCATGAAAATTC
TCAAACTCAAAAAGTCAGAAGATCACTTGACAAATGTGACAAAAACCTGTGTACTTTAAA
CGAGAAACTTTTGGGAAACCTCCAATTGGCTTCATAATGATTAAAAGAAATCCACTTTTT
GCAAGATTTTATCGTTTGCGGAATTCATTGCTAAAAATCTAATCTTTTTTCTTTGGGAGA
TGATTATTTCTTTTTAAAAGTTTACATGTAATGAGTTATGTTGTCAAAACATGTCAATTA
TACATATTTCTA
>GCR306
AATTTTTGCTGTCAAAACTGGTAAGAGAGAAAAAAGCAGAGGAAATAATTTTGCAGTCAC
GTTTTTAGATAACCAATAATCATATTTCTTTTAGAAAATACATTTAATTATCGATTTTTC
TAAAAAACGTTATGTGAACTCCAACTGATGAATTCTGAAGCAAACAAGACAAATTTAATC
AGATATAATGATTCGTGGAGTCAATTTCTCGAGCCTGATACCTATGCAATAACTAAGGTC
TGTTTTAGTGTTTGTATAATCACGACATCATTCCACGTAATTTTAATCTCAACAAATCGC
CAACTTCGCCGCCTTTACGGACTTTGTTTGGGATTAACGTTATATCTTATGCTTATCTCA
TATTTTGGAACACTTGTTGCTTGCTCGTTTATTTTCAGTAAAAAACTAGAGCTAGCAATC
AACATTTTGACGAATTCTTCAATAATGGGCATCAATACGAGTCTTTTTGCTGGATTGATA
ATTGATTCCTACTTTCTTCAAATTGGTCAATATTCTCGTCCTCAAAGAAGAAAAAATAAA
TTTTTGTTCTTTTTTTCTCAGACATTCATAACTTTTATTCTTCCATTTCTTTTCATAGTC
TTATATCTCACTTTTACGTTTCAGGCTCATTCAAAACGTTCCTCAAATAGTAGGGTTTGG
ATTTTGCCGAAAAAAGAAGTTCTTTGCGGAATAGGATCTACACACGCGATGAACATAGTG
TTGTTTACGACAATAATATTTATTTTGGTTCTTCAAATTCTTTTGACTGTTTTTAATGGA
CGAAAATACTCTTATTTGAGTGGGGAATGTATGTTGATTTCTAATTTAAGAGACATGAAA
TCAAGGCATTTTATGCATATAAAATTGGTTCTAACAAACACTTTGATTTGGACTATTGCT
TTTTTTGCCGTTGAGTTTAATATTACATCTATGTGGCACATTTTTACTTTGAGCTGTTCC
TTACAATCTATATTTTTGGCAATCAGTTTCATATTCAGTAGACCCGTTCTTGATGTTTTG
CATAATGGAGATCATTCTAAAGGTATCAGTCGCCTAGCACTAAACAAAGGTATTCTTTAT
TCTGCAGTTCCTCGTTTAACATTAAAAAATAATATTGTTAAAAAGAGTAATAGCTAAAAC
TATTATTTCTTCTTTAAATTAACATATGTCAGTA
>GCR307
AATTCCGTAAATGATTTTCAACATAGAATTAGCAATTGAAAATTGTGCTACATCAATGAA
ACATTTTTTATTGATTTGCTAGAATAAATTTTTAGTGTGCAGCACAAGCACAGTAATAGA
TGCCAATGCACAGTGCAATTGTATAAAGTTCTTCAAAAATACAATGTCGATATATGAGTT
TCTAAATATCTATCGTGCCTACCTGATTCCATTTATAGCGATTTTTGGAATTGTGGGAAA
TGTTTTGGTAATTCTTGTATTCTTGAGAAAAAGAATTTCCAGATTCAATGTCTATTCGAT
TGCTTTACTTATTGCAAATTCTTTGGCACTCTTTATCAATTCTTTTCTTGATGACTTCCT
AGGACGAGGCTTGTATTATGCAACCTCTGGTAAGTCGTACGTTAAATTTGATACTATTTC
TAAATCATCGTGTATCGCAATGGAATATTTTCCAAATGTTATGTATTTCAGCAGTGGTTT
TGTGATGGTGATTTTTACATTTGATCGATTTTTTGTGTTGATGTGGCCATTTAAATTCAA
AGGCACCGGAGGAGTTAGAAAATCAATAATTGCATGTGTAGCTGTCTACTTTCTTGGGTT
TATCACTGGAATACCATTGGGAATAAGTCATCAATTGAAAGCCTCCAACGATAAGTGGGG
CATTGAGGGAAAGATTTGCCAAATTTCCTCAAATGACTCTCATCTAGCGACATTATCTTT
GTATTACGAATCTGTCATTGTATATGTCATACCAACTGTCCTAATTTTCATTGTCAATAC
TTTTATCATCTATGAAATCATAAAAATGACCAAAATAAGGTCCACGATAATCCTGGATAA
ACAAGCCAATCACTTGGAAATGTGTCGGATAGTTGGAATGTTGGCGGTCTCGTCGACTTT
TTTACTTTTTACAATACCACTGTCTATAGTAATTATTATCAGGCTTCAGATTGATCATCC
CAATGGGAAAAATCTAAGAGCATTATCAAAATTGTTTTCGTCTTTAAAAGACATCAATTA
CAGTATCAACTTTTTTATTTATTTTATATTTTTATCATATTTTAAATACGATTTGAAAAT
GTTGTTTTCGTCGAAAGTATTGTATACTTTTCTCACTTCATCCAAATCTCCCAACGAGGA
AATTGAATTTAATGAGATTCAGAAGTAGCTGTGTACTTAA
>GCR308
ATGCTGAATCTGACCGCACAAAGTTTATCATCAATCGAACTAAACCTCATGTTTTCTCCC
AACAGGATCTATATAGATAGGTATATGACCCTCATATGGCTTCTAATTGGGTATATCGGT
AATATTTTTTCTTTTATCATTTGGATTGAACCGAAGATGAGAAGAGAAAATTCCTCAGCT
ATTTATCTTGCAGCCTTATCTTTAAATGACTTTTTAGTTTTGGTTTTTGTAATGATTCAA
GACTTGCAATATTCATGGAACAAGAACGTTTTGCGATATTCATTTTGTTCGATCTACATG
GTGCTGAGTACATGTAGTCAGCTATTCTCTCCAGTTCTAGTTTTGGCCTTTACCATTGAA
CGCTGGGTGGCGATCTGCTATCCATTCAAAAGACAATCTCTCTGTACACCTAAAAGAGCT
ATTATCGTCAGTTTTACATTATACCTTTTCGTGCTCTGTTATAATATTTACAATGGGTTT
ATGTGGATTTACAATGAAAGATTTGACTCGTGTGTTTTCAATCAACTTGAAACAAATGGA
ACTGACTTTCAAAAGCAATATATTTTCGCTACAGAGATTGTTTTCAGTGGTTGTGTTCCG
TTGTTAATTTTGGGATTTAACATTCTCGTCATTAAGGAAATGTATCGAATTACTAAGTGT
AATCGAACAAAAAGTATGGGAAATTGTCCACAATTCCACGATCCAAACCAAAGATTCAAC
AATGAGAGATCTTTTCTTTTCACAACCATAATGCTGCTAGCCGTGAGCTTTTATTTGTTT
TTCACTACTCTCCCAGGAGGAATAATGTTTGCTCTCCAACAAGTCATAACAATGCCTGAT
GAAAATATGAATTTATCTAAGATCCCTTCCGATCCAAAATGGCAGTTCTATTTCAGAGTC
AGCATCATCAAAGCTGTGATCGACGAATTGTGCATTTCTCATTACGCACTCAATTTCGTC
ATTTATTTAATTACTGGAAAAGCTTTCCGAAAACAATTCATAGACAAAATCAGAAAAATC
ATTACCAAATTTAAATTAACTGACAACTTTTTCTCCAATGAATTGGTTTCGCTAAACAAA
ACAAATCGAATGGAATTAACCCGCGAAAACAGTTTGGATTTCTGTCATTTAAATGATGCT
AACAATTCACGTCGGAACAGACTTACAGCAAAAGTTATTTAA
>GCR309
ATGTTTTCAAAATTCGGAGACAAATGCTCCAGTTATTCCTCAGTAAAATTGCTAGATGAT
TTTCAGAAAAATCTTCAGTCTGAAAATACTCTCAAAAGCATTTGCTTGCCAGTACCTCAG
[truncated: 344,106 more chars]
