# Supplementary material for: GPCRs Direct Germline Development and Somatic Gonad Function in Planarians
Source: PLoS Biol. 2016 May 10;14(5):e1002457. doi: 10.1371/journal.pbio.1002457 (PMC4862687; doi:10.1371/journal.pbio.1002457)
Supplement: S3 Data — Classification results, annotations, and expression information corresponding to the GPCR genes identified in this work (see S2 Data). Column descriptions are as follows: Clone ID: Serial identifier used for database and classification purposes. Gene name: Names assigned to a number of genes by the authors. #exons: Number of exons detected based on mapping of GPCR genes to Schmidtea mediterranea genome version 2.0 [87]. The actual number of exons may be higher as some gene structures are incomplete. Cluster: Results of clustering analysis using CLANS 2.0. Human: Homologous human GPCR class. BLAST description: Top BLAST (protein vs. protein) hit against human proteins. Lowest E-value: E-value corresponding to the top BLAST hit against human proteins. ORF confident: Whether either end or both ends of the open reading frame are confidently discovered. #TM domain: Number of transmembrane domains detected by TMHMM 2.0. Max. control RPKM: Highest RPKM value resulting from mapping sexual or asexual RNA-seq reads to the GPCR sequence list. Log2(FC(sex/asex)) [normalized]: Log base 2 RPKM fold-change between sexual and asexual reads, normalized as described in methods. Values shown only if the associated p-value is smaller than 0.05. Asex/Sex (Graveley): RPKM fold-change between asexual and sexual RNA-seq reads from a previous study [88]. Values shown only if the associated p-value is smaller than 0.05. Sexual irradiation (Graveley): RPKM fold-change between irradiated and control sexual planarian RNA-seq reads [88]. Values shown only if the associated p-value is smaller than 0.05. Asexual irradiation (Graveley): RPKM fold-change between irradiated and control asexual planarian RNA-seq reads [88]. Values shown only if the associated p-value is smaller than 0.05. X1 (SCs) (Pearson): RPKM fold-change between X1 and differentiated sorted cell populations RNA-seq reads [89]. Values shown only if the associated p-value is smaller than 0.05. X2 (Progeny) (Pearson): RPKM fold-chang [file pbio.1002457.s003.xlsx]

## Sheet: GPCR Database
Clone ID	Names assigned	#exons in ORF (total)	Cluster	Human	BLAST description	Lowest E-value	ORF confident?	#TM domain	Max. control RPKM	Log2(FC(sex/asex)) [normalized]	Asex/Sex (Graveley)	Sexual irradiation (Graveley)	Asexual irradiation (Graveley)	X1 (SCs) (Pearson)	X2 (Progeny) (Pearson)	Expression by ISH	Comments
GCR001		1	Rho-C	Amine	dopamine receptor 2	4.80E-85	YES	7	796.39
GCR002		1	Rho-C	Amine	alpha-1b adrenergic receptor	7.70E-57	NO	6	39.7								Low probability 7th TM;
GCR003		1	Rho-C	Amine	dopamine receptor 2	1.10E-81	YES	7	724.07	-1.42004	4.81						Transcript 94% similar to genomic
GCR004		1	Rho-C	Amine	octopamine receptor beta-2r-like	5.10E-82	YES	7	937.22	2.42292
GCR005		1	Rho-C	Amine	octopamine receptor	3.80E-64	YES	7	186.47	0.412179
GCR006		3	Rho-C	Amine	serotonin receptor	1.00E-97	YES	7	1840.02	0.103943
GCR007		2	Rho-C	Amine	tyramine receptor	2.60E-72	NO	7	275.68	2.20934
GCR008		1	Rho-C	Amine	dopamine receptor 2-like	5.70E-90	YES	7	653.22	0.0665019
GCR009		3	Rho-C	Peptide	tachykinin receptor-like	8.10E-83	YES	7	527								AS.A38.1
GCR010		1	Rho-C	Amine	muscarinic acetylcholine receptor	5.10E-125	YES	7	1929.52	-0.366883
GCR011		1	Rho-C	Amine	tyramine receptor	2.20E-66	YES	7	259.66
GCR012		3	Rho-C	Amine	5-hydroxytryptamine receptor 2b-like	1.10E-52	YES	7	507.12	0.071073
GCR013		1	Rho-C	Amine	muscarinic acetylcholine receptor	2.30E-116	YES	7	758.79	-0.0977565
GCR014		1	Rho-C	Amine	octopamine receptor	9.30E-57	YES	7	280.76	0.316842			-2.72
GCR015		2	Rho-C	Amine	muscarinic acetylcholine receptor m5-like	4.70E-76	YES	7	830.45	0.0654508
GCR017		1	Rho-C	Amine	alpha-2a adrenergic receptor	1.90E-53	YES	7	278.67
GCR018		2	Rho-C	Amine	muscarinic acetylcholine receptor dm1-like	3.50E-57	YES	7	804.74
GCR019		3	Rho-C	Amine	biogenic amine receptor	5.00E-95	YES	7	365.27	-0.583047	4.25
GCR020		3	Rho-C	Amine	serotonin receptor 1a	3.90E-37	YES	7	466.12	0.204392
GCR021		1	Rho-C		melatonin receptor type 1c-like	1.80E-21	YES	7	134.36	-1.04797					10.81
GCR022		1	Rho-C	Amine	muscarinic acetylcholine receptor	3.80E-90	YES	7	694.29	-1.18724					2.18
GCR023		2	Rho-C	Amine	biogenic amine receptor	3.70E-105	YES	7	675.68	0.116499
GCR025		2	Rho-C	Amine	dopamine receptor 1-like	4.50E-86	YES	7	445.67	-0.618577
GCR026		3	Rho-C	Amine	5-hydroxytryptamine receptor 1	6.00E-113	YES	7	520.37	-0.36847
GCR027		2	Rho-C	Amine	5-hydroxytryptamine receptor 2a	2.20E-48	YES	7	499.18	0.12142
GCR028		1	Rho-C		melatonin receptor type 1b	2.00E-20	YES	7	55.15
GCR029		4	Rho-C	Melatonin	melatonin receptor 1a-like	9.10E-82	YES	7	186.85	-0.44281
GCR030		1	Rho-C		melatonin receptor type 1a-like	3.70E-19	YES	7	501.72	0.479144					3.24
GCR032		1	Rho-C	Peptide	g-protein coupled receptor	2.50E-62	YES	7	1946.96	-0.221648
GCR034		1	Rho-C	Amine	octopamine receptor beta-2r-like	9.90E-107	YES	7	1067.26	-0.975814
GCR035		1	Rho-x		gonadotropin-releasing hormone receptor	1.30E-12	YES	7	86.64
GCR036		1	Rho-R1		cholecystokinin receptor	1.10E-40	YES	7	251.58	0.130971
GCR037		2	Rho-C	Amine	d dopamine receptor	4.50E-48	YES	7	485.64	-0.00551383
GCR038		2	Rho-C	Melatonin	melatonin receptor 1a-like	1.60E-73	C-term OK	5	82.92
GCR039		3	Rho-C	Amine	5-hydroxytryptamine receptor 1	5.30E-127	YES	7	832.37	-0.210904
GCR041		3	Rho-C	Peptide	neuropeptide receptor a31	4.10E-39	YES	7	592.86
GCR042		1	Srfa		fmrfamide receptor	1.10E-12	C-term OK	5	252.51	3.21353							Low probability 2nd & 3rd TMs;
GCR043		2	Rho-C	Amine	muscarinic acetylcholine receptor	4.40E-69	YES	7	513.96	0.137067
GCR044		3	Rho-C	Peptide	neuropeptides capa receptor-like	1.50E-68	YES	7	368.49	0.431779
GCR046		1	Srw		fmrfamide receptor	4.90E-49	YES	7	600.4	2.59024
GCR047		1	Srfa		rhodopsin-like orphan gpcr	2.00E-46	YES	7	5052.23	3.4962	-4.01
GCR048		1	Srfa		thyrotropin-releasing hormone receptor	2.90E-16	C-term OK	7	31.86
GCR049		1	Srfc		rhodopsin-like orphan gpcr	4.60E-28	YES	7	494.79	0.346541
GCR050		3	Rho-C	Amine	dopamine receptor 1	6.20E-80	YES	7	1038.01	-0.238604
GCR051		3	Rho-C	Amine	biogenic amine receptor	0.00E+00	YES	7	2347.91	2.59994	-2.96	-2.49
GCR052		3	Rho-C	Amine	serotonin receptor	0.00E+00	YES	8	10470.8	-0.422099							1st TM likely SP;
GCR053		2	Rho-C	Peptide	thyrotropin-releasing hormone receptor-like	3.30E-83	YES	7	1159.01	0.31202
GCR055		2	Srfa		fmrfamide receptor	1.60E-17	NO	7	15.82
GCR056		1	Rho-R1		orexin receptor type 2	3.70E-36	YES	7	924.44
GCR057		1	Srw		sex peptide receptor	1.30E-41	YES	7	2199.72
GCR058		3	Rho-C	Peptide	neuropeptide ff receptor 2-like	2.00E-54	YES	7	1967.54	-0.381955
GCR059		4	Srfa		fmrfamide receptor	3.70E-13	C-term OK	6	103.17
GCR060		2	Rho-C	Peptide	neuromedin-b receptor	2.20E-33	YES	7	658.43	0.3447
GCR062		1	Rho-C	Amine	muscarinic acetylcholine receptor	2.80E-129	YES	7	733.92	0.300513
GCR064		1	Rho-C	Peptide	g-protein coupled receptor	2.40E-73	YES	7	324.32	0.382232							AS.A42.1
GCR065		1	Rho-C	Amine	muscarinic acetylcholine receptor m3	6.80E-81	C-term OK	7	139.59	-0.292379
GCR066		5	Rho-C	Amine	d dopamine receptor	2.40E-66	YES	7	196.03
GCR067		1	Srfa		thyrotropin-releasing hormone receptor	8.80E-17	NO	7	15.63
GCR069		2	Rho-C	Peptide	neuropeptide receptor 15-like	1.10E-76	YES	7	147.05	0.116314						OV (weak)
GCR070		2	Srw		fmrfamide receptor-like	1.90E-18	YES	7	1244.6	0.273301
GCR071		2	Rho-C	Amine	muscarinic acetylcholine receptor	3.30E-109	YES	7	186.32							NE
GCR073		3	Rho-C	GnRHR	gonadotropin-releasing hormone receptor-like	2.50E-35	YES	7	174.36							NE
GCR074		2	Rho-C	Peptide	gastrin-releasing peptide receptor	2.30E-34	YES	7	2253.22	-0.168304						NE
GCR075		1	Rho-R1		orexin receptor type 2	7.90E-28	C-term OK	7	96.84
GCR076		1	Rho-C	Peptide	probable g-protein coupled receptor 83	2.20E-24	C-term OK	7	1017.49	-0.112182						NE
GCR078		1	Srfa		mu-type opioid receptor-like	3.10E-07	C-term OK	7	86.24
GCR079		1	Srfa		rhodopsin-like orphan gpcr	4.60E-39	YES	7	2900.92						2.36	NE
GCR080		4	Rho-C	Peptide	galanin receptor type 1	2.50E-24	YES	7	561.76	0.114199
GCR081		1	Rho-L2		amine gpcr	7.70E-13	NO	7	94.6	-1.1221
GCR082		1	Srw		sex peptide receptor	4.70E-58	YES	7	388.38	-0.250519	5.29
GCR083		3	Rho-C	Amine	5-hydroxytryptamine receptor	1.90E-64	YES	7	743.94	0.273707						NE
GCR084		13		TMEM181	transmembrane protein 181	9.90E-111	YES	8	10600.4				-1.35	2.49	3.81	Penis papilla	1st TM likely SP;
GCR085		1	Rho-x		d dopamine receptor isoform x2	9.30E-20	YES	7	1192.89	0.103341	-5.76
GCR086		3	Rho-C	Amine	5-hydroxytryptamine receptor 2c	2.50E-29	NO	7	531.56	-0.633657					4.23
GCR087		4	Rho-C	Amine	dopamine 2-like isoform a [GPCR]	3.60E-70	YES	7	279.6	-0.36233						NE
GCR089		1	Rho-L2		galanin receptor type 2-like	8.90E-11	YES	7	562.7	0.540601
GCR090		3	Rho-C	Amine	class a rhodopsin-like g-protein coupled receptor	6.00E-66	YES	7	632.6	0.377085
GCR091		1	Srw		fmrfamide receptor	2.10E-32	YES	7	131.64	0.591088
GCR092		3	Rho-C	Peptide	neuropeptides capa receptor-like	1.50E-51	YES	7	76.23
GCR093		1	Srfa		thyrotropin-releasing hormone receptor	7.50E-11	NO	7	11.32
GCR094	Smed-npyr-10	2	Rho-C	NPYR	neuropeptide receptor	3.60E-88	YES	7	57.65								AS.A32.2 & AS.A43.1
GCR095		1	Srw		fmrfamide receptor	2.50E-22	YES	7	123.66
GCR096		1	Srw		fmrfamide receptor	4.70E-53	YES	7	407.54	0.725451
GCR097		2	Rho-C	Peptide	neuropeptide y receptor-like	2.80E-49	YES	7	110.19								AS.A36.1
GCR098		1	Z		---NA---	-	YES	7	338.65	-0.75298
GCR099	Smed-npyr-7	1	Rho-C	NPYR	prolactin-releasing peptide receptor-like	8.30E-178	YES	7	1197	0.25473						BR	AS.A14.1
GCR100		1	Srfb		---NA---	-	YES	7	495.04	0.129826
GCR101		1	Srfc		sjchgc07888 protein	2.70E-39	YES	7	348.93	0.425126	10000
GCR102		2			---NA---	-	YES	7	1266.49	-0.708183						BR, anterolateral puncta
GCR103		1	Srfa		---NA---	-	C-term OK	7	1391.21	0.0310204
GCR104		1	Srfa		growth hormone secretagogue receptor type 1	1.70E-16	YES	7	8651.79							INT (weak)
GCR106		10	mGluR		isoform c	1.40E-106	YES	7	321.89	2.79933	-17.96					BR, copulatory glands
GCR107		2	Rho-C	Amine	5-hydroxytryptamine receptor 1	4.60E-79	YES	7	389.49	-0.858227
GCR108		1			---NA---	-	YES	7	11939.7	8.93704	-8.9	-10.58	-7.34			TE (inner layer)
GCR109		1	Rho-R1		g-protein coupled receptor fragment	1.50E-20	N-term OK	6	161.81								Curated using sexual transcriptome
GCR110		1	Rho-R1		orexin receptor type 2	1.20E-35	YES	7	436.03
GCR111		1	Srw		sex peptide receptor	3.90E-28	YES	7	184.02
GCR112		1			---NA---	-	YES	7	432.54
GCR114	Smed-npyr-3	3	Rho-C	NPYR	neuropeptide f receptor-like	5.70E-58	N-term OK	7	1613.62	0.0193313						BR	AS.A22.1
GCR115		1	Adhesion		---NA---	-	YES	8	427.9	0.481256							1st TM likely SP;
GCR116		3	Rho-C	Peptide	galanin receptor type 2	2.10E-20	YES	7	1005.07
GCR117		1	Srfb		rhodopsin-like orphan gpcr	1.20E-26	YES	7	369.24	-0.355777					2.35
GCR118		1	Srfa		thyrotropin-releasing hormone receptor	2.40E-13	NO	7	12.83
GCR120		3	Srf/w		somatostatin receptor type 4	7.60E-20	NO	7	446.61	-0.145701
GCR121		1	Adhesion		cd97 antigen [adhesion GPCR]	2.00E-14	YES	7	137.91							Antrior lateral few cells
GCR122		1	Srfb		g-protein coupled receptor fragment	5.30E-51	YES	6	5350.98	13.2877	-10000						Lower probability 7th TM;
GCR123		1	Rho-Lx		---NA---	-	C-term OK	7	1168.55	13.2877	-10000	-10000				TE (weak)
GCR124		1			---NA---	-	YES	7	2944.86	13.2877	-13.3	-14.6				TE
GCR125		1	Srf/w		---NA---	-	YES	7	8614	13.2877	-16.56	-7.59	-3.38			TE
GCR126		2	X		---NA---	-	YES	7	5042.42	13.2877	-9.43	-27.11				TE
GCR127		1	Rho-Lx		hypothetical protein CLF_110930	4.60E-13	YES	7	5216.42	13.2877	-6.9	-38.99	-3.78			TE
GCR128		1	Srf/w		hypothetical protein CLF_109678	3.30E-14	YES	7	2971.48	13.2877	-5.55	-11.92				TE
GCR129		1	Rho-C		beta-2 adrenergic receptor	3.20E-26	YES	7	6327.33	11.0816	-18.34	-15.56	-10000			TE
GCR130		1	Rho-Lx		hypothetical protein CLF_110930	3.20E-12	YES	7	6800.76	10.4992	-27.56	-63.99				TE
GCR131		1			---NA---	-	YES	7	7279.11	10.4327			-10000			TE
GCR132		1			---NA---	-	YES	7	3235.94	10.5462	-16.18	-10000	-10000			TE
GCR133		1	U		---NA---	-	YES	7	6987.64	10.0472	-13.95				10000	TE
GCR134		1	U		---NA---	-	YES	7	2872.65	10.125	-14.44	-9.23				TE
GCR135		2	X		---NA---	-	YES	7	5981.73	8.56495	-14.23	-10000				TE
GCR136		2	X		---NA---	-	YES	7	7646.45	9.71229	-9.96	-6.73		10000	10000	TE
GCR137		1	Srf/w		hypothetical protein CLF_109678	2.80E-10	C-term OK	7	2677.93	9.48033	-9.37	-15.16	-10000			TE
GCR138		11	Srf/w		---NA---	-	YES	7	2290.54	9.06719	-9.49	-5.92				TE
GCR139		1	Srf/w		hypothetical protein CLF_109678	1.50E-14	YES	7	2091.02	8.42935	-23.01	-20.69				TE
GCR141		1			---NA---	-	YES	7	3313.22	6.66734	-12.54	-10000				TE
GCR142		1	Rho-R2		---NA---	-	YES	7	444.79	6.12915	-10000	-10000				NE
GCR143		1			---NA---	-	YES	7	2611.92	4.07999	-10000					BR, OV, OVD, VIT
GCR144		8	Secretin		latrophilin-like protein 2 [GPCR]	5.90E-23	C-term OK	7	1165.43	4.07789	-6.39					CO, OVD
GCR145		1	Rho-L1		amine gpcr	1.50E-31	N-term OK	5	109	4.44399							Low probability 2nd & 3rd TMs;
GCR146		1	Rho-L2		---NA---	-	C-term OK	7	292.03	3.49479						NE
GCR147	Smed_ophis	1	Srf/w		neuropeptide ff receptor 1-like	2.20E-09	YES	7	6989.29	2.83129	-2.7		-3.02	12.51	5.62	TE, SPD, OV, OVD, VIT, ...	Four other orthologs (?) in the genome
GCR148		1	Rho-L2		---NA---	-	C-term OK	7	374.47	3.31692
GCR149		1	Srfb		rhodopsin-like orphan gpcr	2.20E-13	YES	7	1342.37	3.02261						TE
GCR150		1	Rho-C		mel-1c melatonin receptor	1.00E-14	NO	6	337.55	3.03721
GCR152		1	Rho-R2		---NA---	-	C-term OK	7	178.84	2.54456
GCR153		4			---NA---	-	YES	7	30938.1	1.4694	-5.2					INT
GCR154		4	mGluR		metabotropic glutamate receptor 5	8.60E-104	YES	7	778.44	2.12705						INT (contaminated?)
GCR155		3	Rho-C	Peptide	neuropeptide ff receptor 2	9.10E-63	YES	7	1935.19	1.92843						BR + copulatory glands
GCR156		1	Rho-R2		---NA---	-	YES	7	1505.49	1.92888					3.57	OVD (few cells)
GCR157		1	Srfb		g-protein coupled receptor fragment	5.50E-45	YES	7	3488.93	1.66142	-3.59	-2.08				TE, OV
GCR158		1	Rho-R2		---NA---	-	YES	7	7837.88	1.44159						BR (could be gcr159)
GCR159		1			4656HH	0.00E+00	YES	7	5440.01	1.37188						BR (could be gcr158)
GCR160		1	Rho-L1		amine gpcr	3.80E-31	YES	7	15995.4	1.1117						VIT + other epithelial layers
GCR161		1	Rho-D		---NA---	-	C-term OK	6	831.54	-7.09515	10000						Low probability 7th TM; Very short tail;
GCR162		1			---NA---	-	NO	7	488.06	-3.97897	10000
GCR164		1	Rho-R2		---NA---	-	YES	7	387.77	-2.99648				3.94	11.66
GCR165		2	Rho-x		thyrotropin-releasing hormone receptor	1.60E-11	C-term OK	7	138.63	-1.53301
GCR166		1	Rho-C	Amine	octopamine receptor	2.30E-48	YES	7	188.35	-1.25925
GCR167		2	Srw		g-protein coupled receptor	1.40E-09	C-term OK	7	174.59	-1.27132
GCR168		1	Rho-C	Opsin	long melanopsin	1.20E-39	C-term OK	7	735.02	-1.1681
GCR169		1	Adhesion		g-protein coupled receptor	6.70E-16	YES	7	396.44	-0.629912
GCR170		4	Rho-C	Peptide	neuropeptides capa receptor-like	5.80E-67	YES	7	631.94	-0.95143
GCR171		1	Srfb		rhodopsin-like orphan gpcr	1.10E-64	YES	7	126.91	-0.394249
GCR172		1	Adhesion		conserved hypothetical protein	1.50E-12	C-term OK	7	158.38	-0.445985
GCR173		1	Srw		fmrfamide receptor	1.50E-43	C-term OK	7	258.21	-0.697352
GCR174		4	Rho-C	Amine	dopamine d2-like receptor-like	4.50E-62	YES	7	552.26	-0.71283
GCR175		1	Rho-L2		---NA---	-	YES	7	175.14	-0.451774							STOP based on genomic
GCR176		1	Srfa		fmrfamide receptor	7.10E-24	C-term OK	7	373.27	-0.615166					7.06
GCR177		3	Frizzled		frizzled-8	0.00E+00	C-term OK	7	381.66	-0.380669
GCR178		11	Secretin		diuretic hormone 44 receptor	3.80E-119	YES	7	289.79	-0.405019
GCR179		1	Srfa		rhodopsin-like orphan gpcr	1.10E-67	YES	7	307.16	-0.424348
GCR180		2			---NA---	-	YES	7	3503.11	-0.776582	2.26
GCR181		1	Srfa		---NA---	-	YES	7	218.94	-0.183904			-10000
GCR182		11	Secretin		calcitonin receptor	2.10E-65	C-term OK	7	1036.58	-0.614603
GCR184		1	Srfc		rhodopsin-like orphan gpcr	1.70E-21	YES	7	457.74	-0.403671
GCR185		3	Rho-C	Peptide	thyrotropin-releasing hormone receptor-like	4.30E-65	YES	7	1179.53	-0.369186
GCR186		4	Frizzled		frizzled-5 precursor	0.00E+00	YES	7	1902.94	-0.523951
GCR187		11	Secretin		calcitonin receptor	2.60E-68	YES	7	1683.29	-0.507246
GCR189		1	Srfa		g-protein coupled receptor partial	4.20E-18	YES	7	578.12	-0.219809
GCR190		2	Srw		g-protein coupled receptor fragment	5.80E-32	YES	7	379.58	-0.261856		-2.39
GCR191		1	Srfa		fmrfamide receptor	3.40E-56	YES	7	604.75	-0.308771
GCR192		4	Rho-C	Peptide	galanin receptor type 2	3.30E-26	YES	7	1345.93	-0.365169
GCR193		1	Rho-Lx		---NA---	-	YES	7	2019.23	9.20601	-10000	-24.3
GCR194		1	Rho-C	Amine	dopamine receptor 2	8.60E-71	YES	7	1212.84	3.95048	-7.89	-9.91
GCR195		1	Srfa		rhodopsin-like orphan gpcr	2.10E-36	YES	6	3332.22	-1.23478							Lower probability 7th TM;
GCR196		1	Srfa		rhodopsin-like orphan gpcr	7.30E-46	YES	6	1589.81	-1.14959							Lower probability 7th TM;
GCR197		10	Secretin		egf-like module-containing mucin-like hormone receptor-like 1-like	3.40E-08	YES	8	4545.26	-1.68465							1st TM likely SP;
GCR198		1	Srfb		rhodopsin-like orphan gpcr	9.90E-51	C-term OK	6	52.64	-0.906474
GCR199		18	mGluR		gamma-aminobutyric acid type b receptor	2.80E-127	YES	7	809.73	-1.45728	5.39
GCR200		1	Srfa		---NA---	-	C-term OK	6	88.42	-1.27785
GCR201		1	Rho-C	Amine	octopamine receptor	3.00E-65	YES	7	1050.94	-2.06073					2.88
GCR202		2	Adhesion		---NA---	-	C-term OK	8	169.74	-1.79236
GCR203		2	Adhesion		g-protein-coupled receptor family protein	2.70E-11	C-term OK	7	153.14	-2.65281
GCR204		1	Rho-L2		---NA---	-	YES	7	164.88	-4.15733
GCR205		1			---NA---	-	C-term OK	7	44.14	-13.2877
GCR206		2	Srw		fmrfamide receptor	6.20E-56	YES	7	371.25	0.422226							Curated using sexual transcriptome
GCR207		2	Rho-D		---NA---	-	N-term OK	6	733.95	2.71063							Low probability 7th TM;
GCR208		1	Srfb		rhodopsin-like orphan gpcr	5.70E-37	YES	8	44.53
GCR209		1	Rho-L1		amine gpcr	4.00E-39	C-term OK	7	130.92	0.00171179
GCR210		1	Rho-D		---NA---	-	C-term OK	6	47.97	0.138583
GCR211		1	Rho-L1		amine gpcr	6.70E-16	C-term OK	6	18.23
GCR212		1			---NA---	-	C-term OK	7	145.16	-0.385267	-10000	-10000
GCR213		1	Z		---NA---	-	YES	7	530.95		-10000
GCR214		2	Rho-x		---NA---	-	YES	7	511.54	0.0299949	-10000
GCR215		1	Rho-R2		---NA---	-	YES	7	3139.25		-10.35	-2.05
GCR216		1	Rho-L1		---NA---	-	YES	7	919.11		-8.23	-2.72
GCR217		1	Srfa		g-protein coupled receptor fragment	5.10E-60	YES	7	318.82		-7.57
GCR218		3	Srfa		fmrfamide receptor	5.10E-24	YES	7	4197.55		-4.22	-1.81
GCR219		1	Rho-R2		---NA---	-	YES	7	5192.19	1.2521	-3.93
GCR220		11	Secretin		pdf receptor-like	3.60E-36	YES	7	605.91		-2.85	-1.46
GCR221		2			hypothetical protein CLF_106144	9.40E-14	YES	6	18658	1.04413	-2.74						Lower probability 7th TM;
GCR222		1	Srfc		rhodopsin-like orphan gpcr	8.30E-26	C-term OK	7	370.92	0.334922	-2.65
GCR223	Smed-npyr-6	2	Rho-C	NPYR	neuropeptide f receptor-like	6.80E-60	YES	6	779.49	1.8102	-2.44	-5.24		2.87		TE	AS.A20.1 & AS.A25.1; Lower probability 7th TM;
GCR224		3	Srw		fmrfamide receptor	6.00E-36	YES	7	2509.14	-0.0064909	2.05
GCR225		1	Rho-C	Peptide	neuropeptide y receptor-like	5.30E-66	YES	7	1502.02	-0.0190081	2.27
GCR226		1(2)	Srfc		---NA---	-	YES	7	891.84	-0.120351	2.67				3.02
GCR227		1	Frizzled		frizzled- partial	9.70E-99	YES	7	597.16	0.0620625	2.73		-3.4		3.04		1st TM likely SP;
GCR228		1			---NA---	-	YES	6	1511.35	-0.176417	2.76		-1.46		2.01		Lower probability 7th TM;
GCR229		1			---NA---	-	YES	7	517.53	0.229875	2.77
GCR230	Smed-npyr-1	2	Rho-C	NPYR	g-protein coupled receptor	1.70E-74	YES	7	1291.5	0.216068	2.82					BR	AS.A45.1 & AS.A47.1 & AS.A49.1;
GCR231		1	Rho-C	Amine	5-hydroxytryptamine receptor 2c	1.90E-44	YES	7	856.7	-0.210196	3.75
GCR232		2	Srw		g-protein coupled receptor	7.20E-13	C-term OK	6	467.4	0.0267456	3.94
GCR233		1	Rho-C	Peptide	cholecystokinin receptor type a	5.00E-51	C-term OK	7	104.62		9.11
GCR234		1	Srf/w		hypothetical protein CAPTEDRAFT_215199	2.90E-09	YES	7	1048.13	-0.16168		-3.79		10.58	10.19
GCR235		1	Srfa		---NA---	-	C-term OK	7	205.12	0.749208		-2.83					Low probability 2nd & 7th TMs;
GCR236		2			hypothetical protein CLF_111729	3.50E-23	YES	6	1193.62	0.205482		-1.57					Lower probability 7th TM;
GCR237		1	Srfc		rhodopsin-like orphan gpcr	5.90E-21	YES	7	1081.04	0.551228		-1.33					Two other genomic orthologs (?) exist, but all very similar.
GCR238		13			predicted protein	2.20E-10	YES	7	230.64	-0.208255			-10000
GCR239		2	Srfa		hypothetical protein CAPTEDRAFT_64368, partial	9.60E-13	C-term OK	6	81.67	0.0540457			-10000
GCR240		1	Srfa		g-protein coupled receptor fragment	1.60E-69	YES	6	457.34	0.0499968			-16.26				Lower probability 7th TM;
GCR241		2	Srfa		fmrfamide receptor	1.90E-51	YES	6	296.48	-0.111601			-2.39				Lower probability 7th TM;
GCR242		1	Srfc		rhodopsin-like orphan gpcr	9.60E-11	YES	6	101.87				-2.39				Lower probability 3rd TM, inverted 1st and 2nd;
GCR243		1	Srfb		peptide (allatostatin somatostatin)-like receptor	2.10E-16	C-term OK	6	666.19	0.367845			-2.1
GCR244		1	Srfb		g-protein coupled receptor fragment	4.90E-49	YES	6	2739.26	1.33505			-1.71		3.39		Lower probability 7th TM;
GCR245	Smed-lustr-1	1	LUSTR		lung seven transmembrane receptor	2.80E-124	YES	6	11699.4	0.232023			-1.47	2.72	4.04		Lower probability 7th TM;
GCR246		4	Frizzled		frizzled-5	0.00E+00	YES	7	3738.43	-0.496589			-1.41		2.5
GCR247		11	Secretin		corticotropin releasing factor receptor type	6.10E-55	YES	7	8884.42	0.520185			-1.33	7.66	4.71
GCR248		10	Secretin		calcitonin receptor	3.50E-73	YES	7	3924.41	0.212597			-1.29	2.95
GCR249		1		Adiponectin	adiponectin receptor	6.20E-130	YES	7	13899.4	0.946961			-1.24
GCR250	Smed-lustr-2	14	LUSTR		transmembrane protein 87a-like	1.50E-113	YES	7	11099.6				-1.15		2.29
GCR251		1	Rho-L2		---NA---	-	C-term OK	7	22.56					10000	10000
GCR252		5	Srfc		drosophila melanogaster partial [laminin receptor]	6.70E-50	C-term OK	6	81504.2	0.573583				13.96	7.97
GCR253		1	Srfa		thyrotropin-releasing hormone receptor	4.00E-13	C-term OK	7	57.51					12.17	8.48
GCR254		1	Srfa		protein frpr-10 [GPCR]	1.70E-15	YES	7	3696.42	0.471213				4.96	2.45
GCR255		1	Srfc		unnamed protein product	3.00E-13	YES	7	1098.78	1.58007				4.58	2.49
GCR256	Smed-npyr-8	1	Rho-C	NPYR	neuropeptide receptor	8.60E-120	YES	7	3574.78	0.164306				2.42		TE	AS.A03.1
GCR257		1	Srfa		hypothetical protein CGI_10005970	2.60E-10	YES	6	8028.73	0.310319				2.39			Lower probability 7th TM;
GCR258		1			---NA---	-	YES	7	3289.01	0.282615				2.05	2.6
GCR259		1	Rho-L2		---NA---	-	C-term OK	7	22.47						10000
GCR260		1	Rho-L1		amine gpcr	4.00E-23	C-term OK	7	27.52						17.28
GCR261		1	Rho-L2		---NA---	-	YES	7	52.3						12.01		Curated using the genome; Weak topology;
GCR262		1	Srfb		g-protein coupled receptor fragment	2.20E-72	C-term OK	6	123.33						4.28
GCR263		1			---NA---	-	YES	7	1474.33	0.558551					3.43
GCR265		1	W		---NA---	-	YES	7	724.4						3.11
GCR266		5	Rho-C	Opsin	melanopsin	2.80E-37	YES	7	48.89						2.7
GCR267		1	Srw		myosuppressin receptor	7.40E-30	YES	6	1889.25	-0.963508					2.66		Lower probability 7th TM;
GCR268		5	Frizzled		frizzled-1 precursor	0.00E+00	YES	7	8255.56	0.22968					2.43
GCR269		2	Srfa		---NA---	-	YES	7	135.41						2.35
GCR270		1			isoform a	5.10E-79	YES	7	1656.88	0.474968					2.31
GCR271	Smed-npyr-15	1	Rho-C	NPYR	neuropeptide y receptor type 1	4.00E-62	C-term OK	7	289.8	0.0993436					2.16	TE	AS.A05.1
GCR272		4(5)	Rho-x		gonadotropin-releasing hormone receptor	7.30E-22	C-term OK	4	566.71	-0.265343					1.99
GCR273		4	Frizzled		frizzled-5 precursor	0.00E+00	YES	7	880.8	0.378636
GCR274		1	Frizzled		frizzled 10a	4.20E-123	YES	7	1504.3
GCR275		1	Frizzled		frizzled-4	9.90E-107	YES	7	1984.24								This and GCR227 share a middle region, but otherwise seem to be distinct genes.
GCR276		1	Frizzled		frizzled homolog 10	0.00E+00	YES	8	2889.06	0.267296							1st TM likely SP;
GCR277		1	Frizzled		frizzled- partial	1.80E-155	YES	7	7328.75	0.0635764
GCR278		9	mGluR		metabotropic glutamate receptor 5 isoform x3	0.00E+00	YES	7	2713.95	0.417866
GCR279		3	Rho-C	Amine	serotonin receptor	0.00E+00	YES	7	1217.91	-0.0652201
GCR280		3	Rho-C	Amine	serotonin receptor	9.20E-105	YES	7	1108.47	0.101342
GCR281		13	mGluR		metabotropic gaba-b receptor subtype isoform b	0.00E+00	YES	7	910.46	-0.521725
GCR282	Smed-npyr-4	1	Rho-C	NPYR	g-protein coupled receptor	3.90E-65	YES	7	689.82	0.31158
GCR283		5	Rho-C	Peptide	orexin receptor type 2-like	6.50E-72	YES	7	461.52
GCR284		4	mGluR		class c metabotropic glutamate-like g-protein coupled receptor	7.50E-117	C-term OK	7	218.71
GCR285		3	Rho-C	Amine	type 1 serotonin receptor	6.30E-67	C-term OK	7	266.26
GCR286		5	Rho-x		g-protein coupled receptor grl101-like	2.80E-107	C-term OK	7	2376.83								Putative low-density lipoprotein (LDL) and leucine-rich repeat-containing G-protein coupled (LGR) receptor
GCR287		3	Rho-C	Peptide	somatostatin receptor type 2-like	1.10E-60	YES	7	842.9	-0.0785626
GCR288		10	mGluR		glutamate metabotropic receptor	2.30E-104	YES	7	5702.83	0.306314
GCR289		4	T		---NA---	-	YES	7	30375
GCR290		3	Srfa		fmrfamide receptor	1.40E-14	YES	7	18630.4
GCR291		4	T		hypothetical protein CGI_10001399	7.20E-07	YES	7	13847.7
GCR292		5	Rho-x		retinal g protein coupled receptor	3.60E-21	C-term OK	7	11926.4	0.21762
GCR293		10	Secretin		latrophilin and seven transmembrane domain-containing [GPCR]	1.20E-31	YES	8	9540.25	-0.0290353							1st TM likely SP;
GCR294		2			hypothetical protein	3.50E-07	YES	7	7962.29	0.184424
GCR295		10	Secretin		corticotropin-releasing factor receptor 2	2.20E-31	YES	7	5544.75	0.179629
GCR296		13	Secretin		low quality protein: cadherin egf lag seven-pass g-type receptor 1	6.40E-133	YES	7	4973.53	-0.805788
GCR297		1	Rho-C	Opsin	af155134_1rho g-protein coupled receptor	9.30E-126	YES	6	4858.71	-0.549159							Lower probability 7th TM; NOT IN THE GENOME
GCR298		1	Adhesion		methuselah-like isoform a [GPCR]	9.10E-18	YES	7	4625.29
GCR299		12	Secretin		parathyroid hormone parathyroid hormone-related peptide receptor	1.40E-45	YES	7	4387.33	0.0830586
GCR300		1	Rho-R2		---NA---	-	YES	7	4203.84	0.392958
GCR301		2	Srfa		somatostatin receptor type 4	6.00E-17	YES	7	4073.17	0.273971
GCR302		1	Srfb		g-protein coupled receptor fragment	1.10E-49	YES	7	4071.53	-0.246488
GCR303		3	Rho-C	Peptide	galanin receptor type 2-like	6.70E-24	C-term OK	7	2683.02	0.261651
GCR304		1	Rho-C	Peptide	g-protein coupled receptor	4.70E-83	YES	7	2525.39	-0.268104							AS.A12.1
GCR305		1	Srfa		fmrfamide receptor	2.40E-57	C-term OK	8	2377.33	-0.350826
GCR306		1	W		hypothetical protein CLF_102931	2.60E-12	YES	7	2358.48	-0.148977
GCR307		1	Srfb		g-protein coupled receptor fragment	2.10E-50	YES	7	2244.03
GCR308		2	Srfa		rhodopsin-like orphan gpcr	5.70E-55	YES	6	2237.27	-0.827132							Lower probability 7th TM;
GCR309		1	Srw		sex peptide receptor	1.60E-29	YES	7	2228.98	-0.327195
GCR310		1	Adhesion		class b secretin-like g-protein coupled receptor	3.80E-27	YES	7	2161.51	-0.147208
GCR311		12	Secretin		corticotropin-releasing factor receptor 2-like	1.60E-63	YES	7	2013.48	-0.120733
GCR312		3	Srfa		somatostatin receptor type 4	1.10E-38	YES	7	1992.49	-0.270171
GCR313		1	Rho-C	Peptide	somatostatin receptor type 2-like	1.20E-35	YES	7	1923.06	0.45863							AS.A15.1; AS.A23.1
GCR314		1	Srfa		g-protein coupled receptor fragment	2.60E-57	YES	7	1899.2	1.26821
GCR315		1	Srfb		g-protein coupled receptor fragment	6.20E-68	YES	7	1845.92
GCR316		5	Rho-C	Peptide	neuromedin-k receptor	1.40E-50	YES	7	2622.59	0.284578
GCR317		1	Rho-C	Peptide	allatostatin-a receptor-like	3.10E-62	YES	7	1717.49	-0.119817							AS.A44.1
GCR318		1	Rho-R1		orexin receptor type 2	9.90E-28	YES	7	1681.99	-0.102412
GCR319		11	Secretin		parathyroid hormone parathyroid hormone-related peptide receptor	5.20E-58	YES	7	1679.89	0.493115
GCR320		1	Rho-C	Peptide	somatostatin receptor type 2-like	1.60E-61	YES	7	1553.96	0.648692							AS.A16.1
GCR321		1	Srfa		growth hormone secretagogue receptor type 1	6.60E-78	YES	7	1522.23	-0.295156
GCR322		1	Rho-C	Opsin	melanopsin-a-like	1.50E-51	YES	7	1492.85	0.157404
GCR323		8	Secretin		parathyroid hormone parathyroid hormone-related peptide receptor	9.90E-61	YES	7	1433.94	-0.302187
GCR324		1	Srfb		g-protein coupled receptor fragment	7.30E-29	YES	6	1291.05	0.0370224							Lower probability 7th TM;
GCR325		1	Rho-R1		orexin receptor type 2	4.20E-27	C-term OK	7	1281.78	0.572898
GCR326		2	Rho-x		---NA---	-	YES	7	1265.48
GCR327		4	Rho-C	Peptide	galanin receptor type 2-like	4.70E-38	YES	7	1252.15	0.280834
GCR328		1	Rho-C	Peptide	orexin receptor type 2-like	3.30E-25	YES	6	1229.44	0.208375							AS.A08.1; Lower probability 7th TM;
GCR329		2	Srf/w		g-protein coupled receptor fragment	6.10E-31	YES	7	1153.04	-0.0554451
GCR330		1	Srfb		peptide (allatostatin somatostatin)-like receptor	8.30E-21	C-term OK	6	1113.97	0.107992
GCR331		1	Rho-C	Amine	tyramine receptor	2.10E-62	YES	7	1134.14	1.76083
GCR332		12	Secretin		parathyroid hormone parathyroid hormone-related peptide receptor	1.80E-48	YES	7	1129.85	2.10254
GCR333		2	Srf/w		rhodopsin-like orphan gpcr	2.00E-16	YES	7	1097.44
GCR334		3	Rho-C	Peptide	thyrotropin-releasing hormone receptor-like	7.10E-77	YES	7	1065.07	-0.158311
GCR335		1	Srfa		fmrfamide receptor	1.30E-60	YES	7	1047.58	0.0670382
GCR336		1	Srw		fmrfamide receptor-like	1.00E-76	YES	6	1046.58	-0.38025							Lower probability 7th TM;
GCR337		2	Rho-C	Peptide	neuropeptide y receptor-like	6.50E-55	YES	7	1045.6								AS.A48.1
GCR338		1	Z		---NA---	-	C-term OK	6	988.12	0.517006
GCR339		1	Rho-x		PREDICTED: uncharacterized protein LOC100889969	1.50E-10	N-term OK	7	919.2	0.260311
GCR340		1	Z		---NA---	-	C-term OK	7	949.15
GCR341		1	Srf/w		hypothetical protein CLF_106081	3.50E-20	YES	7	936.52	0.716409
GCR342		1	Srfa		rhodopsin-like orphan gpcr	1.20E-43	YES	7	926.37	0.0963033
GCR343		1	Srfc		hypothetical protein CLF_100044	4.20E-12	C-term OK	7	917.56	0.0127025
GCR344		1	Srfc		rhodopsin-like orphan gpcr	1.90E-38	YES	7	910.8	0.13642
GCR345		3	Rho-C	Peptide	tachykinin-like receptor at isoform a	2.60E-47	YES	7	909.12
GCR346		1	Srfa		rhodopsin-like orphan gpcr	6.00E-53	YES	7	911.27	-0.227077
GCR347		4	Rho-C	Peptide	galanin receptor type 2-like	1.30E-31	YES	6	898.52	0.00956099							Lower probability 7th TM;
GCR348		1			---NA---	-	YES	7	883.74	-0.0281189
GCR349		1	Adhesion		---NA---	-	C-term OK	7	875.17	0.0774573
GCR350		5	Rho-C	Peptide	g protein-coupled receptor 54	4.10E-25	YES	7	868.58	0.346155
GCR351	Smed-npyr-5	2	Rho-C	NPYR	g-protein coupled receptor	1.20E-59	YES	7	860.47	0.531862						TE	AS.A07.1 & AS.A39.1
GCR352		1	Srf/w		class a rhodopsin-like g-protein coupled receptor	5.00E-30	YES	6	840.09	-0.383126							Lower probability 7th TM;
GCR353		2	Rho-C	Peptide	bombesin receptor subtype-3	6.50E-18	YES	7	839.22	1.60816
GCR354	Smed-npyr-14	1	Rho-C	NPYR	neuropeptide receptor	2.40E-69	YES	6	834.15	0.11503							AS.A26.1; Lower probability 7th TM;
GCR355		1	Srfa		fmrfamide receptor	6.50E-47	YES	7	828.42
GCR356		9	Secretin		parathyroid hormone parathyroid hormone-related peptide receptor-like	4.00E-52	YES	7	820.46	0.240192
GCR357	Smed-npyr-12	1	Rho-C	NPYR	neuropeptide receptor	5.70E-48	YES	7	816.59	0.163453							AS.A41.1
GCR358		1	Srw		sex peptide receptor	9.70E-28	YES	7	814.15	0.134086
GCR359		1	Srfa		fmrfamide receptor	1.90E-33	YES	7	807.65	0.35053
GCR360		1	Srfc		sjchgc07888 protein	1.30E-33	C-term OK	7	793.41	0.214643
GCR361		2	Rho-C	Peptide	neuropeptide y receptor-like	3.50E-62	YES	7	769.54	0.13677							AS.A21.1
GCR362	Smed-npyr-11	1	Rho-C	NPYR	neuropeptide y receptor type 6-like	3.50E-37	C-term OK	7	767.14	0.0446789							AS.A11.1 & AS.A19.1
GCR363		1	Srfc		---NA---	-	YES	7	759.98	0.534544
GCR364		4	Srw		g-protein coupled receptor	4.90E-09	C-term OK	5	733.33
GCR365		1	Srw		fmrfamide receptor-like	1.40E-32	YES	7	708.84	0.462373
GCR366		1	Rho-C	Peptide	somatostatin receptor type 2-like	2.80E-37	YES	7	691.97	0.0222627							AS.A18.1
GCR367		11	Secretin		protein seb- isoform b	1.30E-43	YES	6	681.52	-0.204107							Lower probability 7th TM;
GCR368		1	Rho-C	Peptide	neuropeptide ff receptor 2	2.60E-31	YES	7	676.27	0.116343							AS.A24.1
GCR369		2	Srfc		unnamed protein product	3.30E-10	YES	7	669.82	0.252704
GCR370		1	Srfa		rhodopsin-like orphan gpcr	1.20E-68	YES	7	659.1	0.336204
GCR371		1	Srfa		g-protein coupled receptor fragment	9.40E-58	YES	7	655.75	0.476276
GCR372		1			---NA---	-	N-term OK	7	641.35	0.00266283
GCR373		1	Srfa		rhodopsin-like orphan gpcr	3.80E-46	C-term OK	7	635.93	0.0508286
GCR374		1	Srw		fmrfamide receptor	3.30E-35	YES	7	613.55	0.46102
GCR375		1	Srfc		rhodopsin-like orphan gpcr	7.70E-19	C-term OK	8	607.27
GCR376		1	Srfc		---NA---	-	C-term OK	7	596.48	0.568157
GCR377		1	Rho-x		neuropeptide s receptor	3.80E-11	YES	7	585.39
GCR378		1	Srw		fmrfamide receptor	6.20E-45	YES	7	580.77	0.129317
GCR379		1	Srfa		rhodopsin-like orphan gpcr	1.80E-55	YES	7	566.33	0.259344
GCR380	Smed-npyr-2	2	Rho-C	NPYR	neuropeptide f receptor-like	5.30E-59	YES	7	545.66	0.509098						TE	AS.A17.1
GCR381	Smed-npyr-13	1	Rho-C	NPYR	neuropeptide y receptor type 2	3.90E-47	YES	6	535.3								AS.A40.1; Lower probability 7th TM;
GCR382		1	Srfa		fmrfamide receptor	8.00E-22	YES	5	525.17	0.265126							Low probability 2nd & 3rd TMs;
GCR383		11	Secretin		calcitonin receptor	9.30E-43	YES	7	523.62	-0.174111
GCR384		1	Srw		fmrfamide receptor-like	4.30E-20	YES	7	520.69	0.563857
GCR385		1	Srfc		unnamed protein product	5.60E-11	YES	7	512.93	0.102827
GCR386		1			---NA---	-	NO	7	496.84	0.0222631
GCR387		2	Srfa		rhodopsin-like orphan gpcr	1.70E-58	YES	7	482.51	0.19822
GCR388		1	Srfa		g-protein coupled receptor fragment	2.60E-29	C-term OK	7	480.28	0.199047
GCR389		1	Srfa		rhodopsin-like orphan gpcr	1.40E-64	YES	7	479	0.496299
GCR390		2(3)	Rho-Rx		amine gpcr	1.80E-08	YES	7	468.54
GCR391		1	Rho-C	Amine	d dopamine receptor	1.80E-37	YES	7	459.84	-0.22265
GCR392		1	Srfb		peptide (allatostatin somatostatin)-like receptor	3.30E-33	YES	7	447.68
GCR393		1	Srfa		rhodopsin-like orphan gpcr	3.60E-34	YES	7	443.74	0.029625
GCR394		1	Adhesion		class b secretin-like g-protein coupled receptor	3.00E-07	YES	7	427.64	0.464087
GCR395		3	Srfa		fmrfamide receptor	6.80E-45	C-term OK	7	426.94	0.241987
GCR396		1	Srw		fmrfamide receptor	4.10E-45	C-term OK	7	415.79	0.167936
GCR397		1	Rho-R1		g-protein coupled receptor fragment	4.40E-29	YES	7	409.97	-0.249802
GCR398		1	Srfc		rhodopsin-like orphan gpcr	2.00E-26	YES	7	408.08	0.171279
GCR399		2	Srw		neuromedin-u receptor 1-like	4.20E-54	C-term OK	7	402.83	0.046899
GCR400		4	Rho-C	Peptide	neuropeptides capa receptor-like	5.60E-59	YES	7	400.34	0.0039992
GCR401		1	Srfc		unnamed protein product	2.20E-09	C-term OK	6	398.73	-0.0198382
GCR402		3	Rho-C	Peptide	neuropeptide ff receptor 2	6.40E-67	YES	7	392.21	0.0580683							AS.A34.1
GCR403		6	Rho-C	Peptide	pyroglutamylated rfamide peptide receptor	9.10E-56	C-term OK	7	390.25	0.138035
GCR404		3	Rho-x		---NA---	-	YES	7	380.25	0.212044
GCR405		1	Srfa		rhodopsin-like orphan gpcr	2.10E-56	YES	7	363.84	0.353877
GCR406		2	Srw		neuromedin-u receptor 1-like	2.90E-65	C-term OK	7	360.57	0.677418
GCR407		3	Rho-C	Peptide	thyrotropin-releasing hormone receptor	6.00E-39	YES	7	291.98	0.408854
GCR408		1	Srf/w		---NA---	-	C-term OK	7	350.61	0.672705
GCR409		1	W		hypothetical protein CLF_102931	2.70E-09	C-term OK	7	346.23
GCR410		3	Srfa		somatostatin receptor type 4	3.60E-48	NO	7	344.48	1.92019
GCR411		1	Rho-Rx		g-protein coupled receptor fragment	1.10E-10	YES	7	329.23	0.502231
GCR412		1	Srw		fmrfamide receptor	2.00E-32	C-term OK	7	328.68	-0.0965913
GCR413		1	Srw		fmrfamide receptor	1.20E-25	YES	7	328.16	0.684523
GCR414		1	Srw		fmrfamide receptor	4.30E-16	YES	7	305.53
GCR415		1	Rho-x		c-opsin	1.60E-07	N-term OK	6	294.26	0.168277
GCR416		1	Srf/w		thyrotropin-releasing hormone receptor-like	1.40E-15	C-term OK	6	287.14	0.670151
GCR417		1	Srfc		---NA---	-	YES	7	286.93	-0.211882
GCR418		4	Rho-C	Amine	dopamine receptor d2	8.60E-66	YES	7	279.68	0.310188
GCR419		1	Srfb		g-protein coupled receptor fragment	1.80E-58	YES	7	280.42
GCR420		1	Srfc		hypothetical protein CLF_107129	3.90E-25	C-term OK	7	267.67
GCR421		1	Srf/w		hypothetical protein CAPTEDRAFT_215199	3.70E-12	YES	7	258.31	0.545556
GCR423		1	Rho-x		neuropeptide y receptor type 6-like	3.30E-08	C-term OK	7	242.69
GCR424		1	Rho-C	Amine	octopamine receptor	2.90E-73	YES	7	239.92								AS.A31.1
GCR425		1	Rho-L2		---NA---	-	N-term OK	7	238.9
GCR426		1	Srfc		---NA---	-	YES	7	229.67	0.246324
GCR427		3	Srfc		---NA---	-	YES	7	208.66
GCR428		5	Rho-C	Peptide	neuropeptide ff receptor 2	8.00E-47	YES	7	216.19	-0.409792
GCR429		1	Srfc		sjchgc07888 protein	1.80E-30	C-term OK	7	215.29	-0.0153833
GCR430		3	Rho-C	Amine	alpha-1a adrenergic receptor	1.10E-79	YES	6	210.99	0.0167889							Lower probability 7th TM;
GCR431		1	Rho-L1		amine gpcr	1.10E-21	YES	7	210.12
GCR432		1	Srw		fmrfamide receptor	2.60E-30	C-term OK	7	206.47	0.224889
GCR433		1	Rho-C	GnRHR	gonadotropin-releasing hormone receptor-like	2.40E-39	YES	7	195.92	-0.45952
GCR434		1	Srfa		thyrotropin-releasing hormone receptor	5.10E-10	NO	7	191.33	-0.0874215
GCR435		1	Rho-C		probable g-protein coupled receptor 19	5.50E-34	YES	7	187.9	-1.34546
GCR436		1	Srfa		neuropeptide receptor a18	2.30E-47	C-term OK	7	185.99
GCR437		1	Srfa		somatostatin receptor type 4	2.30E-33	C-term OK	7	185.13	-1.59399
GCR438		1	Rho-x		class a rhodopsin-like g-protein coupled receptor	2.10E-37	C-term OK	7	183.12
GCR439		1	Srfc		sjchgc07888 protein	6.10E-53	YES	7	180.2	0.331265
GCR440		4	Adhesion		latrophilin-3- partial [GPCR]	5.20E-12	C-term OK	7	182.29
GCR441		1	Srw		fmrfamide receptor	5.40E-43	C-term OK	7	176.58
GCR442		2	Rho-L2		---NA---	-	NO	7	173.7
GCR443		1	Srf/w		---NA---	-	C-term OK	6	173.15	0.440443
GCR444		1	Srw		myosuppressin receptor	7.30E-52	YES	7	169.42	-0.112665
GCR445		1	Srfa		g-protein coupled receptor fragment	9.20E-50	C-term OK	7	168.2
GCR446		3	Rho-C	Peptide	pyroglutamylated rfamide peptide receptor	3.20E-39	C-term OK	7	161.81	-0.400484
GCR447		1	Adhesion		hypothetical protein CAPTEDRAFT_192473	6.80E-15	YES	7	147.97
GCR448		1	Rho-C	Peptide	neuropeptide ff receptor 2-like	1.90E-47	C-term OK	7	144.78	0.518448							AS.A13.1
GCR449		3			---NA---	-	C-term OK	4	144.45	-0.244384
GCR450		1	Srfb		rhodopsin-like orphan gpcr	3.30E-35	C-term OK	7	141.92	0.189207
GCR451		1	Srfc		unnamed protein product	2.00E-26	C-term OK	6	137.82
GCR452		1	Rho-L2		---NA---	-	YES	7	98.64	4.02047
GCR453		1	Srf/w		neurotensin receptor type 1-like	5.20E-13	NO	7	129.36	-0.595394
GCR454		1	Srfa		g-protein coupled receptor fragment	1.20E-48	YES	7	121.39	-0.332329
GCR455		1	Srw		fmrfamide receptor-like	7.50E-40	C-term OK	7	128.04
GCR456		16	mGluR		gamma-aminobutyric acid type b receptor subunit 2-like	7.80E-64	YES	7	119.3	0.136033
GCR457		1	Srfc		rhodopsin-like orphan gpcr	3.30E-22	NO	7	127.73	2.42112
GCR458		1	Srfa		rhodopsin-like orphan gpcr	2.70E-69	YES	7	104.88								Lower probability 3rd TM; Inverted 1st and 2nd TMs;
GCR459		1	Srf/w		---NA---	-	C-term OK	6	118.71
GCR460		1	Srfa		fmrfamide receptor	1.50E-33	N-term OK	7	117.34
GCR461		4	V		cyclic amp receptor-like protein a	2.80E-19	C-term OK	7	114.4	-0.342738
GCR462			Rho-C	Amine	muscarinic acetylcholine receptor	3.20E-78	NO	5	114.55
GCR463		1	Rho-Dx		---NA---	-	NO	6	100.1	-0.00320338
GCR464		1	Rho-L1		amine gpcr	2.30E-25	C-term OK	5	105.89
GCR465		1	Srfa		thyrotropin-releasing hormone receptor	2.10E-07	C-term OK	6	99.93
GCR466		1	Srfa		---NA---	-	C-term OK	7	95.55
GCR467		1	V		cyclic amp receptor-like protein a	3.00E-10	C-term OK	6	94.42
GCR468		1	Srfb		myosin xviii	6.00E-08	YES	7	81.75	2.96222
GCR469		1			rhodopsin-like orphan gpcr	2.80E-08	YES	7	74.32	-13.2877
GCR470		1	Rho-L2		---NA---	-	NO	7	91.97	-0.0737055
GCR471	Smed-npyr-9	1	Rho-C	NPYR	neuropeptide receptor	2.60E-108	C-term OK	7	91.14								AS.A30.1 & AS.A35.1
GCR472		3	Srfa		somatostatin receptor type 4	9.80E-21	C-term OK	7	83.63	0.205328
GCR473		1	Srfb		rhodopsin-like orphan gpcr	1.20E-46	C-term OK	6	89.2								Low probability 7th TM;
GCR474	Smed-npyr-16	1	Rho-C	NPYR	neuropeptide receptor	9.70E-59	N-term OK	7	82.38								AS.A29.2
GCR475		1	Srfa		---NA---	-	NO	7	81.69								Curated using sexual transcriptome
GCR476		1	Rho-R2		---NA---	-	NO	6	82.15
GCR477		2	Rho-C	Peptide	neuropeptide y receptor-like	1.40E-44	C-term OK	6	78.29								AS.A02.1
GCR478		1	Rho-L1		amine gpcr	1.70E-29	NO	7	77.65
GCR479		1	Rho-x		predicted protein	2.60E-08	YES	6	76.89								Lower probability 7th TM;
GCR480		2	Rho-C		melatonin receptor type 1b-b-like	1.00E-18	C-term OK	6	75.34	-0.259779
GCR481		1	Srfa		thyrotropin-releasing hormone receptor	8.10E-14	YES	7	74.41
GCR482		3	Rho-C	GnRHR	gonadotropin-releasing hormone receptor-like	4.30E-28	YES	7	71.83	-0.304774
GCR483		1	Srfb		rhodopsin-like orphan gpcr	3.60E-41	C-term OK	7	72.22
GCR484		1	Rho-C	Amine	d -like dopamine receptor-like	8.10E-80	N-term OK	7	70.23								AS.A09.1
GCR485		1	Rho-D		---NA---	-	NO	6	69.84	-0.327771
GCR486		2	mGluR		metabotropic glutamate receptor 4	9.50E-55	C-term OK	7	48.64
GCR487		1	Rho-L1		amine gpcr	1.20E-20	C-term OK	6	69.35
GCR488		1	Rho-L2		---NA---	-	NO	7	63.36
GCR489		1	Rho-R2		---NA---	-	NO	7	60.67
GCR490		1	Rho-L1		amine gpcr	4.40E-10	NO	6	60.01
GCR491		1	Rho-L1		amine gpcr	6.00E-18	C-term OK	7	60.99
GCR492		3(4)	Rho-C	Melatonin	melatonin receptor 1a-like	1.00E-63	NO	7	57.03	-0.535333
GCR493		1	Srfc		---NA---	-	C-term OK	7	54.73
GCR494		1	Adhesion		g-protein coupled receptor mth-like	6.40E-22	C-term OK	7	54.54	0.469297
GCR495		1	Rho-L1		amine gpcr	4.90E-17	C-term OK	4	54.16
GCR496		1	Srfa		neuropeptide capa receptor	1.50E-10	NO	7	53.44	-1.09185
GCR497		1	Rho-L1		amine gpcr	1.40E-32	NO	7	51.8
GCR498		1	Rho-L2		---NA---	-	NO	7	53
GCR499		1	Srfa		thyrotropin-releasing hormone receptor	9.70E-10	NO	7	47.36
GCR500		1	Rho-L2		cholecystokinin receptor-like	4.80E-08	C-term OK	7	51.9	-0.724057
GCR501		1	Srfb		rhodopsin-like orphan gpcr	2.00E-41	NO	7	41.46	-0.406325
GCR502		1	Rho-C		dopamine receptor 5	3.20E-30	NO	6	38.74	-1.45113
GCR503		3	Rho-C	Peptide	thyrotropin-releasing hormone receptor	3.80E-30	C-term OK	7	55.01
GCR504		1	Rho-L1		amine gpcr	3.10E-15	NO	7	38.02
GCR505		1	Rho-R2		---NA---	-	C-term OK	7	34.41	-13.2877
GCR506		1	Srfb		rhodopsin-like orphan gpcr	3.30E-37	C-term OK	7	37.06	-0.561677
GCR507		1	Rho-L1		amine gpcr	3.70E-35	NO	7	34.73
GCR508		1	Rho-R2		---NA---	-	NO	7	32.83
GCR509		1	Rho-L2		---NA---	-	NO	7	30.43
GCR510		1	Srfa		---NA---	-	NO	6	29.65	-13.2877
GCR511		1	Rho-L2		---NA---	-	NO	7	29.16
GCR512		1	Srfa		thyrotropin-releasing hormone receptor	7.10E-11	NO	7	27.7
GCR513		1	Rho-L1		amine gpcr	5.70E-16	NO	6	27.44
GCR514		1	Rho-R2		---NA---	-	NO	7	27.09
GCR515		1	Rho-R2		---NA---	-	YES	7	26.7
GCR516		1	Rho-L1		amine gpcr	3.00E-23	NO	7	25.75
GCR517		1	Srfb		rhodopsin-like orphan gpcr	1.10E-48	NO	7	24.71
GCR518		1	Rho-L2		---NA---	-	NO	7	23.41
GCR519		1	Srfb		rhodopsin-like orphan gpcr	5.90E-41	C-term OK	7	21.57
GCR520		1	Srfa		fmrfamide receptor	8.20E-08	NO	7	21.49	-13.2877
GCR521		1	Srfa		fmrfamide receptor	1.60E-58	NO	6	21.16
GCR522		1	Rho-R2		---NA---	-	C-term OK	7	17.17
GCR523		1	Srfa		---NA---	-	NO	7	20.36
GCR524		1	Srfa		fmrfamide receptor	4.40E-12	NO	7	19.08
GCR525		1	Rho-L1		amine gpcr	7.00E-38	NO	7	19.09
GCR526		1	Srfb		rhodopsin-like orphan gpcr	7.60E-39	NO	7	18.97
GCR527		1	Rho-L2		---NA---	-	NO	7	25.91
GCR528		1	Rho-L1		amine gpcr	1.10E-20	YES	7	17.89
GCR529		1	Rho-x		---NA---	-	NO	7	17.76
GCR530		1	Srfa		g-protein coupled receptor fragment	4.30E-09	NO	7	16.86
GCR531		1	Rho-L1		amine gpcr	3.60E-09	NO	5	16.59
GCR532		1	Srfa		---NA---	-	NO	7	16.18
GCR533		1	Srfa		---NA---	-	NO	7	15.98
GCR534		1	Rho-L1		amine gpcr	5.50E-09	NO	5	15.84
GCR535		1	Srf/w		fmrfamide receptor	3.10E-09	NO	6	15.57
GCR536		1	Rho-R2		---NA---	-	NO	7	15.49
GCR537		1	Rho-L1		amine gpcr	5.90E-20	NO	7	14.45
GCR538		1	Rho-R2		---NA---	-	NO	7	13.34	-13.2877
GCR539		1	Srfb		rhodopsin-like orphan gpcr	3.50E-29	N-term OK	7	14.75
GCR540		1	Rho-L2		---NA---	-	NO	7	13.09
GCR541		1	Rho-L1		amine gpcr	2.00E-17	NO	7	12.04
GCR542		1			fmrfamide receptor	2.20E-16	NO	7	11.72
GCR543		1	Srfa		hypothetical protein CAPTEDRAFT_26681, partial	1.30E-08	NO	5	10.95
GCR544		1	Rho-L2		---NA---	-	NO	7	10.58
GCR545		1	Rho-R2		---NA---	-	NO	6	10.55
GCR546		1	Rho-L2		---NA---	-	NO	7	10.45
GCR547		1	Rho-L2		---NA---	-	NO	7	14.94
GCR548		1	Rho-L1		amine gpcr	1.10E-15	NO	6	10.07
GCR549		1	Srf/w		---NA---	-	NO	5	9.64
GCR550		1	Srfb		rhodopsin-like orphan gpcr	3.70E-52	NO	6	9.33								Low probability 7th TM;
GCR551		1	Srfa		fmrfamide receptor	2.50E-09	NO	7	7.47
GCR552		1	Rho-x		---NA---	-	NO	7	7.35
GCR553		1			---NA---	-	NO	7	6.96
GCR554		1	Rho-L1		amine gpcr	1.90E-17	NO	6	6.76
GCR555		1	Adhesion		---NA---	-	NO	3	6.49								Similar to other GPCRs
GCR556		1	Rho-R2		---NA---	-	NO	7	6.06
GCR557		1	Rho-R2		---NA---	-	NO	6	4.61
GCR558		1	Srf/w		---NA---	-	NO	5	4.6
GCR559		1	Rho-R2		---NA---	-	NO	7	4.52
GCR560		1	Srfa		fmrfamide receptor	2.20E-09	NO	7	4.38
GCR561		1	Rho-R2		---NA---	-	YES	7	4.25
GCR562		1	Rho-L1		amine gpcr	7.10E-14	NO	7	4.29
GCR563		1	Rho-L2		---NA---	-	NO	7	0
GCR564		1	Srfa		---NA---	-	C-term OK	7	0
GCR565		3	Rho-Rx		---NA---	-	YES	7	444.08	-0.467745
GCR566		1	Rho-R2		---NA---	-	YES	6	12996
GCR567		3	Rho-x		---NA---	-	YES	7	2600.1	-0.247316
GCR568		1	Srfa		fmrfamide receptor	2.25E-11	YES	6	145.01	0.342187
GCR569		1	Srw		myosuppressin receptor	2.34e-48	YES	6	507.64
GCR570		2	Rho-D		---NA---	-	C-term OK	6	462.14	3.81928
GCR571		1	Srfa		fmrfamide receptor	1.37E-09	YES	6	1266.75	0.287428
GCR572		1	Srfa		fmrfamide receptor	1.11E-09	YES	7	5763.04	-0.0757045
GCR573		4	Rho-C	Amine	octopamine receptor	8.76E-68	YES	6	222.38	0.159402
GCR574		1(2)	Srfb		rhodopsin-like orphan gpcr	7.82E-43	C-term OK	7	52.17	-1.30704
GCR575		2	Rho-D		---NA---	-	YES	6	98.95
GCR576		5	Rho-C	Melatonin	melatonin receptor 1a-like	8.12E-72	YES	7	108.67	-0.282637
GCR577		1	Srfb		rhodopsin-like orphan gpcr	8.22E-40	YES	5	3013.75
GCR578		2	Rho-C	Amine	octopamine receptor	6.10E-72	C-term OK	7	628.04	-0.804689
GCR579		4	Rho-x		class a rhodopsin-like g-protein coupled receptor	1.76E-11	C-term OK	6	205.77
GCR580		2	Rho-D		---NA---	-	C-term OK	4	50.13
GCR581		5	Rho-C	Amine	dopamine receptor	3.84E-66	YES	7	305.67	0.756499
GCR582		1	Rho-D		---NA---	-	YES	7	1054.48	-1.29346
GCR583		1	Srfa		fmrfamide receptor	3.14E-10	YES	7	8326.92
GCR584		9	Rho-C	GnRHR	gonadotropin-releasing hormone receptor-like	4.55e-40	YES	7	153.43	-0.348551
GCR585		2	Rho-C	Peptide	tachykinin-like receptor at isoform a	8.30E-75	YES	7	3262.58	-0.358239
GCR586		13(15)	mGluR		metabotropic glutamate receptor	7.50E-65	C-term OK	8	131.37	-0.175986
GCR588		7	mGluR		metabotropic glutamate receptor	9.40E-57	YES	6	964.32	-0.866244
GCR589		10(12)	mGluR_x		metabotropic glutamate receptor	4.11E-48	YES	6	2934.54	0.12873
GCR590		22	Secretin		calcitonin receptor	1.20E-78	YES	6	2068.3	-0.283071
