# Supplementary material for: GPCRs Direct Germline Development and Somatic Gonad Function in Planarians
Source: PLoS Biol. 2016 May 10;14(5):e1002457. doi: 10.1371/journal.pbio.1002457 (PMC4862687; doi:10.1371/journal.pbio.1002457)
Supplement: S5 Data — (XLSX) [file pbio.1002457.s005.xlsx]

## Sheet: Primers
GPCR ID	Forward primer	Reverse primer	Alternate clone name	Comments
GCR001	GGTGGCATGTAATGGAGTCA	GGATTGACGGCTGAATTGAT
GCR002	ATCATACAAAAGCGGCGAAA	TGCTGAGGTTGATGGAGTTG
GCR004	CGCTGGCTGACTTATTGGTT	CCGTCGAAAATCCTGTTGAT
GCR005	ATCCGAAACCCAATTCGATA	TCCACAAATAATGCCCAACA
GCR006	TGCCAATCAGTGCGATTAAA	TGGACATCGTTTCAGCTTTG
GCR007	TTTCATCACCATCGTTGGAA	TCCCATTGTTCTAGCGGATT
GCR008	CACGCGTTTGACGTTCTTAG	TGAGATAGCCCAACCATGTG
GCR009	TGGAAACAACAGTGGCAAAC	CATATGTTTTGCGTCCCGTA
GCR009	CCGGTAAAGCATAACCGAAA	GCCATAGCCGATTTTCTTCA	AS.A38.1
GCR010	GCTTTTCCCATTGCCTGTAA	ATGCCAATGAAATCCTTTCG
GCR011	AGCCTGATTCTGATCGCAGT	CAAAACTGCACACCCAGTTG
GCR012	GGAGTCTGCCGAATGAACAC	GCTCTTGTGATCCGTGTTTG
GCR013	TTATTGGCCTTTGGGGTACA	TCCCCACTTGAGTCTTCGTC
GCR014	TTCCAGAATGGGCATTGTAT	CGCTCGTATGAGTTTGGACA
GCR015	GTGGTCGGCAATTTACTGGT	GAGCTCTCGCCTTCCTGATA
GCR017	TGGCCATTGCAGATTTACTG	GCCCATTGAAAACTCCAGAA
GCR018	TGGCCGTTTCAGACTTTCTT	ACGTGACGAAAAATGCAATG
GCR019	TGTGGAAATCGTCGAGTCAA	TTGCATTCAGAGGAGAAGCA
GCR020	ATCCACAGCGTCTCCATTTC	CGCACGTAAAAGGTTGTTGA
GCR021	CATGCGTCGGTCAATGAATA	TCCCAAATTTGCATCGAATA
GCR022	AGATCTGACGCCAGAAAAGC	ATGACCACGTGGAATGGAGT
GCR023	ATCTGCCTCCTCAATGTTGG	TGTGATGGAGTTCCTCGTCA
GCR025	CCAAATTTCGGTTGGCATTA	GGCGTCCAGCAAAATAAAAA
GCR026	TCAACCGTGACCAATTACGA	TGTTTGCTGCAATGAAGGTT
GCR027	TGCTTTGGAACTGGACAAGA	AGCGACAAAGAATGGCAGAT
GCR028	AATGAAACGCTAACGGAGGA	AAATGTATAGGGGGCCCAAC
GCR029	CACTGCCATCACATTTCTCG	TGCTGTTAAGGTGAGCGGTA
GCR030	CCCTTTGCCATATCCGTAGA	CCGATTTTCGTGATTTGCTC
GCR032	GGCTGGTTTTTGGGGAGTAT	TGCTCGGAAAGATTTCGATT
GCR034	TGCAAGGCGATTGTTAAATG	TCTTGGCCGCTTTATGTTCT
GCR035	GGTCTCGTATAAGGGCAACG	ACCAATGCAGTAAGCGAACC
GCR036	GGGAATGGGGAATTTCAAGT	GGGTTCGCAGCATTGTTTAT
GCR037	GATAGGTACGTCGCCCTCAA	CTTGAACGGCTTTTCGAGAC
GCR038	ACCGCTTGCATTTGTTCTCT	TCAGTGAGATTTCCCGATCC
GCR039	CAATAGCCATTCGCAAATCA	TTTTCGAGTCCATCCAATCA
GCR041	CTGCCAGTATTCTGCTGTTGA	CACTGTGTTCGATTTGGGACT
GCR042	TCATGACAGAAGCGATTTGG	TTGAAGCTTGGAATGAAGGTTT
GCR043	GCACAAAGCCCTAAAAACGA	CTATCGTTAGAACTGTGTTGAAAACT
GCR044	TTTAACCGACAAGGAATTTATAAGC	AAGCAAATACATTTTAAGACAAACACA
GCR046	CCGGTCTTTTCGATAGTTGG	AATTCACGTCGGCATTTAGC
GCR048	TGATTGAAAATCTAATTCAGGCAAT	AACGGAAACAACGTCGTCAG
GCR049	AATTTTGGCTCGGTTTTCCT	TCTGTTGTAGAACGGCTCCA
GCR050	TCCATCATTGTCAGCAGCAT	AAACCGTGGACGAAAAACTG
GCR051	TCATTCGAAATATGCCTTTGC	TGTATTGTCATTGGATCTTTGG
GCR052	GTCGCGGTTTACAACCAACT	AACCAAGCCACAGAAACAGC
GCR053	TTCAATAACCGGACTCTCTCG	TTGCATTTTCGAGTGGTTCA
GCR055	ATCGTTTCTGAAGCCGTCTG	CAACGCTGATTTTTGTTGTGA
GCR056	CCAACAACGATCGGAATTTT	GGTCCGGGTTTTGTCATTAG
GCR057	TGGTTGACTGTTGCGTTAGC	CCATTTTCGGAACGGAATTA
GCR058	CTCGCCGTATCTTCAAGGAA	AAGCCCTCATTTGCCTTTCT
GCR060	CACGCGGATTCTACTTTGTG	TTTGATCCAGTGGGTGACCT
GCR062	TTCTTTAGCGGCCACTGACT	ATTCCGCTTGGTTTTCCTCT
GCR064	ACCGCAAAGATGATCAACAA	TTGGTCCGTCGTATCATTCC
GCR064	TGTTCCCGTGAAAAGAATCC	CTTCGATTGTCGTTCCGATT	AS.A42.1
GCR066	GGCATGTGGCATCAATCATA	TCTTGTGGGAACCCAACATT
GCR067	GGTTCTTCGGAAACGTCTTG	GGTTATGGTGACCAGCAAGG
GCR069	TCCAATTAAAGCTCACATTTGGT	GTGCGTGTTTGAATTTCGTG
GCR070	ACATTGTATTTGCGAGAGGAA	TTGACAAGATTGTGACGTTCG
GCR071	GGGCGAATTGTTTTGTGATT	TGTCCTCAAGGCTTTTCTCG
GCR073	CCGAAAATTCCTTCATTTAACG	TTGCATACTTGTGGAATAGCC
GCR074	GTGCTTCTCGATTCCTTCGT	TTCGGAGGAGCAGAATGAGT
GCR075	TCCGTCAATCGAACATCAAA	CCGGATTTTATTTGGGGAAT
GCR076	GGAAATGGTATGCTCTTTTTCG	AAAGAAATTGTGCGGGATTC
GCR078	TGTCAGACGTTCCTGAATACTTTC	CGCAACAATTGCACCAGTAT
GCR079	TTTCCGTACCTCTCGTTTTGA	CGTCAGGACCTTTGAATCGT
GCR080	TGCGTAACTGGAGTCGTCAG	TTTATCGGTAGCCAGCAAAGA
GCR081	GGATCAACGAAGAGCAGCAT	CCTGACGACGTATCTCCTGA
GCR082	GAAGAGAATTCAACGGTCACG	GTATTCGAATCCCAGCCAAG
GCR083	TCGGCTTCGATTCTTCACTT	AAACTCAGCCTCCAAAACCA
GCR084	TGCCGGAATCATTAAAGGAA	CGATGCTGAAAACCAATACG
GCR085	AATTTACCGAAACCGGAAGG	ACCTGGGGATGAAAATGGAT
GCR086	AATCCAATTTTCCTCGATGC	GGTCCGCATCCTTTGTAAGA
GCR087	TTCTCGCCACAACAATTTCA	ATCCCCTGATTTGGATGACA
GCR089	CCTCTTTATCAACCGGATCG	ACGGATTGATCATCGCATTT
GCR090	GCTGTTCGGCTTCAATCTTC	TATGCGCCACAAAATGGTAA
GCR091	AAAGCCATGCCAGTCAAAGT	AATACGGCGAGAAATTGGTG
GCR092	TGAAAACGAATTTATCCGACTC	AAAAATCTAGCGCTTCTTCTTCA
GCR093	CGGAGCATGAAATCAAGACA	GCCGATTCATTAATTCATTTCG
GCR094	TGTTGCCGAGGGAATAATTT	TCAGTAGGATGAATATCAGTATCAAGG
GCR094	TGAGGTCCCTTTGCTTGTTT	TTCTTCATGTTCGGTGCAAA	AS.A32.2
GCR095	AATCACTTGAATTCGATAGAAAAATG	CGTTTCGACAGTCACATTAGC
GCR096	CGCTCTATTCATCGGACCAT	TTACCGCAGCATCGTATTTG
GCR097	CTCAATACATTGGTCCTAGCC	GACATCGCAGTGAGGATTT
GCR097	TTGCATTGACCTCAATTCCTT	TCATACAGCACACTGGAAGAAAA	AS.A36.1
GCR098	TGGCTTTAAACTCCACTCTG	GTTCCAAGCTTTACGACTCT
GCR099	CGGATAATATCTGGCAATGGA	AACTGGAGTTTGGAACTTGTA
GCR099	CGGATTGTGTTGAAGTGTGG	CCACTCATGGCAATCAAATG	AS.A14.1
GCR100	ACTAATTCATCAGCACTGGTC	CGGTAAACATCCAAATAATGTAGC
GCR101	CAATGCCGCAAATGTTTCT	CTCAAAGCAGTCTTTCCAATTT
GCR102	TAACTGAACCGGCCACTTT	GGTAAAGCAATGTCCGTTCG
GCR103	GTCAGACAATTTAAGCGTTCTT	CCTACAAATGATCCACACTAGAT
GCR104	TTGTGTCATGTGGGTTATGG	GGGCAAGTCATTATTTGGGA
GCR106	ATGGGCTTCCGAGATACA	GTGAGTATGACATCTGAGTATGAG
GCR107	CTACACAATTCATCCAAATCTTACC	ACTGTTGAAATAACCCAACCA
GCR108	AACATCACCTACAAGTTGCT	GGCTTGTGGAATCTGAGATAA
GCR109	TGGTCAGCAATGAAGAAAGT	CCGTGACCACTGACAATAAA
GCR110	GCAGTCAACTCAACAAATCC	CTGATTACCGGCCTCAAA
GCR111	GCAAACAATTATCCCGATTCC	TTTGTCTGTAGCTAAACCTACTC
GCR112	CTGTGTCAATGATAGCCAGTAT	CAGCAATGTTTCTGACAAATCT
GCR114	GCAAATCCATTAAACTGGTCAC	TGCATCGAAATTCCCGTTTA
GCR114	GCAAGCAGAACACAGAACGA	AGGCGTCTCAAAGAATCTCG	AS.A22.1
GCR115	TGAACGTGCTGTATCGAAAT	ATGAGACGACGCTTTCTTG
GCR116	CCCACTAGGGAATTGTTTGT	CTGCAACTGGCTTGAGAT
GCR117	CCCTATGACATGCTTTATTTATGTG	TCGTTGACGTTATAGAAAGGTT
GCR118	CTTTGAGATACTCCGCATTCTAC	AAGGGCACATGCCAAATC
GCR121	CGAACCAGTCGAGTTGATTA	AGGATAGAGAGGAGGGAATG
GCR123	CCTTATGCCATTTACCACTTTG	TGTCTACGAATCCATCGTCTA
GCR124	GCTGGAACTGGATACTGATG	CGGTATAGACGGATTGTCAAC
GCR125	GCACTTGCATTGGGAATATG	CAACTGTAACGTCGGAACT
GCR126	ACTTGACTCCAGTTGATGATT	TGTAGTTTCCTGAATCGCTAAT
GCR127	GAAGAACCTTATGGTCTCTATTCC	CATCATCTGACCATCGCTTT
GCR128	CTCACAAATCACTCGGTCTC	CAGTGCTCTTAGAATGGGTAG
GCR129	TGAGAACAACAGCTGAAAGG	TCCATCTTCAACTTCAGTTACTAC
GCR130	CCCTTGCATCCAGTAGAAATAG	CCAGTCATTGACCGAAGAAG
GCR131	TGTTCAGCTGGAATTTGCT	CAGTAAGTACAGGGTCCAAATAA
GCR132	GGTGGCAAATTCAAAGGTTG	CTTTCTGGCTCTCTGTGAAATA
GCR133	TGCTTGTATGGCTCTTTACG	TTGTCTCATGCGGTTCTATG
GCR134	GGATTTATCAGCTCATTGGTATC	CTCATCTCCACTTCTCACTAC
GCR135	AACGTCTGGTGGTACAATTC	ATGCTTTCTTCGGCATCTT
GCR136	CAGTGCTGAGTCGATTTCTAA	CAGAACTTTCATCATCTGTTGC
GCR137	CTCATTTGGAGGAGTGACAG	TTGCTTGGCTATGGGATTT
GCR138	GCCAACTCTGTGAAAGGAA	ATTAGCGTGTAGGCGAAAG
GCR139	GCGCGGAACATTCTCTAAA	TCAACGTCTACGGCAGAT
GCR141	TCGGTCTACCAGTGATTGT	TCAAGCTTGCCAGTGATTTA
GCR142	TGTCAAGCAGAAGCAATTTATC	AAAGATCCTTCTTAGACCTTGA
GCR143	TGCGGGTAATGTGACAAATA	CGGTTTGTCGCCTACTTT
GCR144	CAGATCGAGATGGGATTTCAA	CGAAACGATTTCAGTTTCATCA
GCR145	AGGATATCTCTTACACTAATAACGC	GATGAAGTAAACTACGGGATTCA
GCR146	ACAGAATGCGGTGACAAC	GACAGCGGTTAGCACTATG
GCR147	CAATCGAGGAAAGCCCATAA	TAATGGACACGAACGAACTG
GCR148	ACTGAATGCGGTGACAAC	CGGTAAGCACTACGAACAC
GCR149	GCTATTCGTACTTGGTGAGTAG	GTAGCATATGAACATTAAGGTGTG
GCR150	CAATTTCATTGGCTGACATGAT	ACTCTAAACTTGGAATGGAGTG
GCR152	TTTCCCGTTGGCAGTTT	TCATTTATCCGACCGACTTT
GCR153	AGATGGGATACAGACCTACAA	GGTCTCCATGTTGAGAAAGG
GCR154	ACAGTTGGGAATTGGAAGG	CCCACTGCTGGCTTTATT
GCR155	CCTCCATCGTGTCGTTTAG	CACTCGTAGAGCTGTGATTT
GCR156	CAGAAACCTGTCCAATGGTAT	CACTCTGTGATGTTGTCAGG
GCR157	ACAACGACTCGATATTGGTAAA	TCAGATCATTCTGGATCAACAG
GCR158	TCCACTACTGACGCAAATATC	TTGCGTCTCCAAGAGAATG
GCR159	GACTGCTGTCAGTGATGAA	CTGGGCACAATCGTAGTT
GCR160	ATCCTTGCCATCTCAATATACA	AGCCACTTGATTCGACAATA
GCR223	TTTCCTCGCCAGTCCTCTTA	GGGGTAACCAGCTTAAAGCAA	AS.A20.1
GCR223	GCAGTAATGCTAATTGTACTGACGA	GTGTTTGACGAAATGCGTGT	AS.A25.1
GCR230	AATGAGTCTTTTCGCCAAGC	CCTGATACCGATCAAGAGCA	AS.A45.1
GCR230	CATGCTTGGGATCTGGATTT	CCAGCTAATGGCAAACACAA	AS.A47.1
GCR230	TGATCCCATTGTCAATAGTTACG	CATTGAGCCATCCGTAAAGAA	AS.A49.1
GCR230	AATGAGTCTTTTCGCCAAGC	CATTGAGCCATCCGTAAAGAA	AS.A45A49	Used for probe synthesis
GCR256	AGTTGCCATGTGCAAACTGA	AAACGCAATGGCAGAGTAGG	AS.A03.1
GCR271	CGGCATCAAATGATAGTCCA	CACCAAGGTGACCAGCATAC	AS.A05.1
GCR304	TGAGCATTGACCGCTATTTG	CGTAACCATTGCGTCATTTG	AS.A12.1
GCR313	TGAAACCTGTCGAGAGCGATA	GGTCATTCTTGTGGTGGCTAA	AS.A15.1
GCR313	ATGTGGGTCCCTTTCAGACA	AACGACAACAATGACCGTGA	AS.A23.1
GCR317	TTCTCGCGTGCTTTATACGA	ATATGGAATGCTCGGAATGC	AS.A44.1
GCR320	GTGGATCCAATACGGAAACC	CGCTGTTTGTCATCCTTTGA	AS.A16.1
GCR328	ACGGTTCACGTAAGCGTTTT	AGCTTTTTGCGTCGGTTAGA	AS.A08.1
GCR337	CAAGCCCTGTTCAAGACGTT	ACCAATTAACCCCCAGGAAC	AS.A48.1
GCR351	TGGTGTTTTTGGTAACGCACT	ACGCGATTGCAGTGATTGTA	AS.A07.1
GCR351	ATCGGCAGTTCAAAGTCTCG	CAGCCAACTCAATGCGAATA	AS.A39.1
GCR354	CGGTTTTAATGGCATCGTTT	AACAGCATTCCAGTCGCAGT	AS.A26.1
GCR357	GTGCCGTGATTTGTGTCAGT	TTGATTTGGGATCAGAACGA	AS.A41.1
GCR361	GTGGCGAATGTTCGACTTTT	ATTGCTGGGAAACATTTTGG	AS.A21.1
GCR362	TCAACTGAGCGCATCTGAAT	TGCAACCATTTTCAGGCATA	AS.A11.1
GCR362	TCAACTGAGCGCATCTGAAT	TGCAACCATTTTCAGGCATA	AS.A19.1
GCR366	CGGTGTTGTGATGGCTAATG	GAATTTCTTTGGCGCTTGAA	AS.A18.1
GCR368	TGATTTGTTGGGTTGTTGGA	TTTCGAAATTCGTTGTCGAG	AS.A24.1
GCR380	CGATCAACAGCTATTGCTGAAA	AACACAACGGGAAGAAATGG	AS.A17.1
GCR381	AGGGCCAGTATTCAGCACAA	TTGAAACATTGCGTTTTCCA	AS.A40.1
GCR402	TCCGTGGGCCCTCTACTAC	TTGAGGGCTCCATTTGTTTT	AS.A34.1
GCR424	TGGAAAATCTCTGAGGGGTCT	CTCATTGGGAATTTGGCATT	AS.A31.1
GCR448	ACCAGCCACTGGACAATAGG	ATTTCTTTGCCACTCGCATT	AS.A13.1
GCR471	CGTTCAAAGTGCGAATGAAA	TCAATGGGATCCAACAAACA	AS.A30.1
GCR471	CGTTCAAAGTGCGAATGAAA	TCAATGGGATCCAACAAACA	AS.A35.1
GCR474	TGTCACAAAGTCGGCATCTT	CGAGAATGGTATGAGGACCAA	AS.A29.2
GCR477	TCATGCACCCAACTGGAATA	TGACCGTTTCGGTTACCAAT	AS.A02.1
GCR484	CAGCAACCAAATCGCTACAA	TTTCCCTGTCCTTGATGGTC	AS.A09.1
