# Supplementary material for: GPCRs Direct Germline Development and Somatic Gonad Function in Planarians
Source: PLoS Biol. 2016 May 10;14(5):e1002457. doi: 10.1371/journal.pbio.1002457 (PMC4862687; doi:10.1371/journal.pbio.1002457)
Supplement: S6 Data — (ZIP) [file pbio.1002457.s006.zip]

Archive with 12 entries (12 files):
- HI_control_sexual_3.fa
- HI_control_sexual_1.fa
- TC_control_asexual_3.fa
- LR_control_sexual_1.fa
- RSK_control_asexual_1.fa
- RSK_control_asexual_2.fa
- TC_control_asexual_2.fa
- LR_control_sexual_3.fa
- LR_control_sexual_2.fa
- TC_control_asexual_1.fa
- HI_control_sexual_2.fa
- RSK_control_asexual_3.fa
