# Supplementary material for: GPCRs Direct Germline Development and Somatic Gonad Function in Planarians
Source: PLoS Biol. 2016 May 10;14(5):e1002457. doi: 10.1371/journal.pbio.1002457 (PMC4862687; doi:10.1371/journal.pbio.1002457)
Supplement: S6 Data — (ZIP) [file pbio.1002457.s006.zip › HI_control_sexual_3.fa]

>No_name
ATTGCGTTCCATTATCACCGACACAATGACGAGAATGTTTCCAGATATTGTTGTTAAAAC
GAGAATCCCAAACAGAACGCCAACGAAGTAGGTGCCCATG
>No_name
ATTGCGTTCCATTATCACCGACACAATGACGAGAATGTTTCCAGATATTGTTGTTAAAAC
GAGAATCCCAAACAGAACGCCAACGAAGTAGGTGCCCATG
>No_name
ACCACGCATCCCATCAACAAATCGGCACAAGCCAGCGAGACAATAAAGAAATTAGTAATT
GTCCTTAGATTGCGTTCCATTATCACCGACACAATGACGA
>No_name
GCCGTTTTCTGCGTATTCCGAACTCAGTGCCGGCTATTGGATATTCGGGTATCATTGGTG
TGATCTTTGGCATGCGTTTGATGTTTTGAGTTCGAGCGCA
>No_name
CGGCTATTGGATATTCGGGTATCATTGGTGTGATCTTTGGCATGCGTTTGATGTTTTGAG
TTCGACCGCAAGTATTCTCAATTTATGCATGATTGCAATC
>No_name
ATTGGATATTCGGGTATCATTGGTGTGATCTTTGGCATGCGTTTGATGTTTTGAGTTCGA
CCGCAAGTATTCTCAATTTATGCATGATTGCAATCGAGAG
>No_name
TGGATATTCGGGTATCATTGGTGTGATCTTTGGCATGCGTTTGATGTTTTGAGTTCGACC
GCAAGTATTCTCAATTTATGCATGATTGCAATCGAGAGAT
>No_name
CAAAATCTCTCGATTGCAATCATGCATAAATTGAGAATACTTGCGGTCGAACTCAAAACA
TCAAACGCATGCCAAAGATCACACCAATGATACCCGAATA
>No_name
GTAAGTTATGGGGTTTTCCGTCGCCCAAAATCTCTCGATTGCAATCATGCATAAATTGAG
AATACTTGCGGTCGAACTCAAAACATCAAACGCATGCCAA
>No_name
GGCAATCATGACAAGACATCTTTTGTGACTCATCCTGGATCCGGAAGTTATGGGGTTTTC
CGTCGCCCAAAATCTCTCGACTGCAGTCATGCATAAATTG
>No_name
GAGTCACAGAAAAATCTTACGAAAATCCTATTAGTTGACCGAACAACCTTGTGTGAGTTT
CCCGATGATAAGGCTTATTTAATAATATCTTCAACTATAT
>No_name
GAGTCACAGAAAAATCTTACGAAAATCCTATTAGTTGACCGAACAACCTTGTGTGAGTTT
CCCGATGATAAGGCTTATTTAATAATATCTTCAACTATAT
>No_name
CTAATGTAAACAACTATCATAATAATTAGAGGAATGTAAAAGGATATAGTTGAAGATATT
ATTAAATAAGCCTTATCATCGGGAAACTCACACAAGGTTG
>No_name
CCTCCACGGTGAATACCAAGACGTAATACCTCTCCGCTTTGACTGTTTTTGTAAACAATT
TTCGTTCCAGTCGTAAGAGGTTTCATGACTGTTGTCGCCG
>No_name
CGGAGAGGTATTACGTCTTGGTATTCACCGTGGGGGATTTTACAATAGCAATAATAAAAG
CAACAATTCATCAGATAATAATGTTTACCGTCAAAAGAGT
>No_name
GTTTACAATAGCAATAATAAAAGCAACAATTCATCAGATAATAATGTTTACCATCAAAAG
AGTAAAGTCAACGGAAACATTAAATCTGAAAAGTCATTTT
>No_name
CTTTGACTGGTCTCAAAGTGTCTTTCGAAAGAAAATATAGTCCAATTCATTTGGTTTCGA
GCTCATATCCATCCTCGTTTTCGTCGCCAACATTTCAAAG
>No_name
CTCAAAGTGTCTTTCGAAAGAAAATATAGTCCAATTCATTTGGTTTCGAGCTCATATCCA
TCCTCGTTTTCGTCGCCAACATTTCAAAGTTGTGCAAGCG
>No_name
TTCGCTTGCACAACTTTGAAATGTTGGCGACGAAAACGAGGATGGATATGAGCTCGAAAC
CAAATGAATTGGACTATATTTTCTTTCGAAAGACACTTTG
>No_name
TGCTGGCAGAACTTTCGCTTGCACAACTTTGAAATGTTGGCGACGAAAACGAGGATGGAT
ATGAGCTCGAAACCAAATGAATTGGACTATATTTTCTTTC
>No_name
CTTTTTCAAAGTATGCTTCAGTGAGTTAGAATTACTGGCAGAACTTTCGCTTGCACAACT
TTGAAATGTTGGCGACGAAAACGAGGATGGATATGAGCTC
>No_name
CTCATATCCATCCTCGTTTTCGTCGCCAACATTTCAAAGTTGTGCAAGCGAAAGTTCTGC
CAGTAATTCTAACTCACTGAAGCATACTTTGAAAAAGAAA
>No_name
GTGCAAGCGAAAGTTCTGCCAGTAATTCTAACTCACTGAAGCATACTTTGAAAAAGAAAC
GCTACAAAAGATCTGTGTCGATTTCTTTGGGTAAGAAATT
>No_name
AGAAACGCTACAAAAGATCTGTGTCGATTTCTTTGGGTAAGAAATTTAAAAAGTTTGCTA
GAGAACAGAAAGCCGCCAAAACTCTTGGCATTGTCATGGG
>No_name
TAATAAAAATCCCCATGACAATGCCAAGAGTTTTGGCGGCTTTCTGTTCTCTAGCAAACT
TTTTAAATTTCTTACCCAAAGAAATCGACACAGATCTTTT
>No_name
AAAAGATCTGTGTCGATTTCTTTGGGTAAGAAATTTAAAAAGTTTGCTAGAGAACAGAAA
GCCGCCAAAACTCTTGGCATTGTCATGGGGATTTTTATTA
>No_name
TCTGACCAAACGCTTCATTGTAAACAGCAGAAAGAATGTTACAAACAAAAAATGGCAACC
AGCAAATAATAAAAATCCCCATGACAATGCCAAGAGTTTT
>No_name
TACACCTTTGCTCTGACCAAACGCTTCATTGTAAACAGCAGAAAGAATGTTACAAACAAA
AAATGGCAACCAGCAAATAATAAAAATCCCCATGACAATG
>No_name
ATTTTTATTATTTGCTGGTTGCCATTTTTTGTTTGTAACATTCTTTCTGCTGTTTACAAT
GAAGCGTTTGGTCAGAGCAAAGGTGTAGTTATGATTGTGG
>No_name
TTTTTTGTTTGTAACATTCTTTCTGCTGTTTACAATGAAGCGGTTGGTCAGAGCAAAGGT
GTAGTTATGATTGTAGTTACGTGGTTGGGTTATATCAATT
>No_name
TTTTTTGTTTGTGACATTCTTTCTGCTGTTTACAATGAAGCGTTTGGTCAGAGCAAAGGT
GTAGTTATGATTGTAGTTACGTGGTTGGGTTATATCAATT
>No_name
TTTTGTTTGTAACATTCTTTCTGCTGTTTACAATGAAGCGTTTGGTCAGAGCAAAGGTGT
AGTTATGATTGTAGTTACGTGGTTGGGTTATATCAATTCA
>No_name
GTCAGAGCAAAGGTGTAGTTATGATTGTAGTTACGTGGTTGGGTTATATCAATTCAGCCG
TCAATCCGATGATATATGCTCATTCTATGAGGGATTTTAG
>No_name
TATATCAATTCAGCCGTCAATCCGATGATATATGCTCATTCTATGAGGGATTTTAGACGG
GCTTTCATACACATTCTTTGTGGTTTATGTCCCCTTCGTT
>No_name
GAGGGATTTTAGACGGGCTTTCATACACATTCTTTGTGGTTTATGTCCCCTTCGTTCTCA
AATTTTCCGATTAACTCGGGCGGATGTAAATCGAAACGTA
>No_name
ATTTCATATTTCCTAGATGATGGCTGCGAACCCGAACCGAGGATGAAGGTGTTATTACGT
TTCGATTTACATCCGCCCGAGTTAATCGGAAAAATTGAGA
>No_name
TTTGGTTTTGTTCTGAAAATGTAGGAATGGAGCTCTATACAAAGAAGGAGAGTTTTCCAA
TGAAGTCAAAGACGTATTACAACTTCTCCATCTAGAAGTC
>No_name
AAAAAACAAAAGCCCCAATAATGATGCCCAATGTTTTCGCCGCTTTTGTATGATGCCCAA
GACGTTTTAATTGATAAGCAATTGTTTTCTTATTCACAGC
>No_name
ATTTTTTGTCATGTTCTTTTTGTCCGGAGTTTGTCCTGACAAGTGCAATATATCCAATGT
TCTTAGTAAAATATCATTTTGGATTGGGTACTCCAACAGC
>No_name
CTCGATCTACGTTTTTCAGAAGTTGTATATTTTGCTGAGGTTGATGGAGTTGAGAAGGAA
AATCGACGGCACCTTTTTGGTTCTTCATTTTTGTATTTGT
>No_name
GAGAAATGCAAAAGACCAAAACGAAAAGACAAATATAATTTTGGATGAGAGGAGTATTTA
TACAATTGAAGAAAACTCGAGGAGGGAAAGTGGGTCTTCC
>No_name
CCCATAACCAAATCCGCAGCTGCTAAGGAGACAATGAAATAATTTGTCACCGACCTCAGA
CATCGCTCCTTCAAAACGGCAATTATCACCAAACTGTTGC
>No_name
TTTCGACAGCTATTGCGCATAGGTTTAATATGCTACAGGTTGAACTCCAAACATCTGTGG
CATGCCAAAAATCACACCATATAGACCCATAAACCCAGAC
>No_name
TGGGTTTATGGGTCTATATGGTGTGATTTTTGGCATGCCACAGATGTTTGGAGTTCAACC
TGTAGCATATTAAACCTATGCGCAATAGCTGTCGAAAGAT
>No_name
GTTCAACCTGTAGCATATTAAACCTATGCGCAATAGCTGTCGAAAGATATTATGCAACTC
ACAATCCGATTTTACATGCGGCGCGAATAAGTCGGCAGCG
>No_name
TGGTTTTACAATTGCTGGAATCTGGCTGTTCTCTGCCATTATATCATTTCCTGCTATTTT
ATGGTGGCAAGCCAGAATGGATTATCCTCGTAACAAAAAC
>No_name
GTAAAAGGACATGCATTTTCATTGCGTGGATGATCCATCCTGGCTTGCCACCATAAAATG
GCAGGAAATGAAATGATGGCAGAGAACAGCCATATTCCAG
>No_name
TTTCCTGCCATTTTATGGTGGCAAGCCAGGATGGATCATCCACGCAATGAAAATGCATGT
CCTTTTACTAATGATAGTTCGTATTTATTATTGTCATCAA
>No_name
GATGGATCATCCACGCAATGAAAATGCATGTCCTTTTACTAATGATAGTTCGTATTTATT
ATTGTCATCAATATTATCCTTTTATATGCCTCTGGTTATT
>No_name
GGATCATCCACGCAATGAAAATGCATGTCCTTTTACTAATGATAGTTCGTATTTATTATT
GTCATCAATATTATCCTTTTATATGCCTCTGGTTATTATG
>No_name
AATGAAAATGCATGTCCTTTTACTAATGATAGTTCGTATTTATTATTGTCATCAATATTA
TCCTTTTATATGCCTCTGGTTATTATGATTTTTGTGTATT
>No_name
CTTTTATATGCCTCTGGTTATTATGATTTTTGTGTATTATAAAATATATAAAATCGCTAC
AGCTACTCTTCAGTCTTTCAAATCTGGATTTAGAGTTATA
>No_name
TTTACTTTTTATAACTCTAAATCCAGAGTTGAAAGACTGAAGAGTAGCTGTAGCGATGTT
ATATATTTTATAATACACAAAAATCATAATAACCAGAGTC
>No_name
GGATATTATGATTTTTGTGTATTATAAAATATATAAAATCGCTACAGCTACTCTTCAGTC
TTTCAAATCTGGATTTAGAGTTATAAAAAGTAAATCTGAA
>No_name
TCTGAACATGGTGATACTAAAATCATTCTTAACGTTCATCGAGGCGTAAATATAGACTCT
CACTCCTCTCTGAGTCCATCTATCGTTAGTCCGTTTTAAG
>No_name
ATCATTCTTAACGTTCATCGAGGCGTAAATATAGACTCTCACTCCTCTCGGAGTCCATCT
ATCGTTACTCCGTTTGAACTTGACTCCAAAAAGGTAAATT
>No_name
CGTAAATATAGACTCTCACTCCTCTCGGAGTCCATCTATCGTTACTCCGTTTGAAATTGA
CTCCAAAAAGGTAAATTATTCTCCATGTGTAAACACCACT
>No_name
AAATTATTCTCCATGTGTAAACACCACTAAATTCTTTTGTGACGACGGCAAACCGATTGA
TCGGTCAAGCTTCCAGCAAAGTTTAAATAACTATTCCAGT
>No_name
TTCAAAACTAAAATCAGAGAATATTTATATGGGTAGAGGAGATTCTCGGTATTCTTTGTG
CTTAGAACCAAATTTTGGTAACTCCTCGCCACATAGTAGA
>No_name
CTGATCACGTAGGAGACTTTTCGCTCTTTTTCCTGATATCATGTTAAACAATTTGTTTGT
CAACACTTTTACTGGACTTGCAATGCTATTTCTACTGAGT
>No_name
ATAAAACAAAAATTCCCATTACAATTCCTAGAGTTTTTGCCGCTCTCTGATCACGTAGGA
GACTTTTCGCTCTTTTTCCTGATATCATGTTAAACAATTT
>No_name
GAAAAAGAGCGAAAAGTCTCCTACGTGATCAGAGAGCGGCAAAAACTCTAGGAATTGTAA
TGGGAATTTTTGTTTTATGTTGGTTACCTTTTTTTGTTTG
>No_name
ACGTGATCAGAGAGCGGCAAAAACTCTAGGAATTGTAATGGGAATTTTTGTTTTATGTTG
GTTACCTTTTTTTGTTTGCAACATCCTTGTAGCTATCGAC
>No_name
CAAACACGAAAACATCTAAAATCGTCATTACTGTCGTGACATGGTTGGGCTATGTCAATT
CGATGATCAATCCGATTATCTATGCCCATTCAATGAGAGA
>No_name
CTAAAATCGTCATTACTGTCGTTACATGGTTGGGCTATGTCAATTCGAGCATCAATCCGA
TTATCTATGCCCATTCAATGAGAGATTTTAGAATGGCGTT
>No_name
TTGATTTATAAAAATCACTGTTGAATCCGGACAACTTTCTTGAGTTTTCGAATTCTGAGG
TCCTACGCAACCAGGACTTTAAGTCTAAGCAGGTGAGGAT
>No_name
ACTAAAGAAAATGTTGACTTTTTTTGAACCATTTAATGCTTCAATTTCATCAAATAAACT
CGGCATTTCTTCCCAAATCATAGCTAAATGCATCAAGACC
>No_name
GACAAAAGCAAGGTCTTGATGCATTTAGCTATGATTTGGGAAGAAATGCCGAGGTTAGTT
GATGAAATTAAAGCATTAAATGGTTCAAAAAAAGTCAACA
>No_name
GGCAATTATTGTAGACAAAAGCAAGGTCTTGATGCATTTAGCTATGATTTGGGAAGAAAT
GCCGAGTTTATTTGATGAAATTGAAGCATTAAATGGTTCA
>No_name
AATGCTTCAATTTCATCAAATAAACTCGGCATTTCTTCCCAAATCATAGCTAAATGCATC
AAGACCTTTCTTTTGTCTACAATAATTGCCATCGCAATAT
>No_name
CTTCAATTTCATCAAATAAACTCGGCATTTCTTCCCAAATCATAGCTAAATGCATCAAGA
CCTTGCTTTTGTCTACAATAATTGCCATCGCAATATTTGG
>No_name
CCAAATATTGCGATGGCAATTATTGTAGACAAAAGCAAGGTCTTGATGCATTTAGCTATG
ATTTGGGAAGAAATGCCGAGTTTACTTGATGAAATTGAAG
>No_name
CCTGTTCCAAATATTGCGATGGCAATTATTGTAGACAAAAGCAAGGTCTTGATGCATTTA
GCTATGATTTGGGAAGAAATGCCGAGTTTATTTGATGAAA
>No_name
CGAGACCATTTCCAAATATTGCGATGGCAATTATTGTAGACAAAAGCAAGGTCTTGATGC
ATTTAGCTATGATTTGGGAAGAAATGCCGAGTTTATTTGA
>No_name
CACTGACTATTACGAGACCATTTCCAAATATTGCGATGGCAATTATTGTAGACAAAAGCA
AGGTCTTGATGCATTTAGCTATGATTTGGGAAGAAATGCC
>No_name
TGCTTTTGTCTACAATAATTGCCATCGCAATATTTGGAAATGGTCTCGTAATAGTCAGTG
TACTTCGGTTTCATAAATTACGACGAATTATTACCAATCG
>No_name
CGTAATAGTCAGTGTACTTCGGTTTCATAAATTACGACGAATTATTACCAATCGGTTTGT
TGTGTCGCTTGCGCTGGCTGACTTATTGGTTTCTTGTTGC
>No_name
GTAATAGTCAGTGTACTTCGGTTTCATAAATTACGACGAATTATTACCAATCGGTTTGTT
GTGTCGCTTGCGCTGGCTTACTTATTGGTTTCTTGTTGCG
>No_name
AGATCACAGAGAAACGGTCCGAACAGCCACAGTCCATCCGACGCAACCATGCTTGCGCTG
AAAGTCATTACGCAACAAGAAACCAATAAGTCAGCCAGCG
>No_name
GTTGCGTAATGACTTTCAGCGCAAGCATGGTTGCGTCGGATGGACTGTGGCTGTTCGGAC
CGTTTCTCTGTGATCTATTTAACGCCAATGATGGTTTATT
>No_name
GGAAAATAAAACATCATTGGCGTTAAATAGATCACAGAGAAACGGTCCGAACAGCCACAG
TCCATCCGACGCAACCATGCTTGCGCTGAAAGTCATTACG
>No_name
GGCGGTGGAAAATAAAACATCATTGGCGTTAAATAGATCACAGAGAAACGGTCCGAACAG
CCACAGTCCATCCGACGCAACCATGCTTGCGCTGAAAGTC
>No_name
GGCTGTTCGGACCGTTTCTCTGTGATCTATTTAACGCCAATGATGTTTTATTTTCCACCG
CCTCAATTGCTCATTTGGCCAGCATAAGTATGGATAGGTA
>No_name
TGGCATTTTAATGGAAATGTACCTATCCATACTTATGCTGGCCAAATGAGCAATTGAGGC
GGTGGAAAATAAAACATCATTGGCGTTAAATAGATCACAG
>No_name
GATCTATTTAACGCCAATGATGTTTTATTTTCCACCGCCTCAATTGCTCATTTGGCCAGC
ATAAGTATGGATAGGTACATTTCCATTAAAATGCCATTTC
>No_name
GAAATGGCATTTTAATGGAAATGTACCTATCCATACTTATGCTGGCCAAATGAGCAATTG
AGGCGGTGGAAAATAAAACATCATTGGCGTTAAATAGATC
>No_name
TTTAACGCCAATGATGTTTTATTTTCCCCCGCCTCAATTGCTCATTTGGCCAGCATAAGT
ATGGATAGGAACATTTCCATTAAAATGCCATTTCAATACA
>No_name
CGCCAATGATGTTTTATTTTCCACCGCCTCAATTGCTCATTTGGCCAGCATAAGTATGGA
TAGGTACATTCCATTAAAATGCCATTTCAATACAATCAAA
>No_name
CGACTTGTCATAATTTGATTGTATTGAAATGGCATTTTAATGGAAATGTACCTATCCATA
CTTATGCTGGCCAAATGAGCAATTGAGGCGGTGGAAAATA
>No_name
GATAGATTTTCGACTTGTCATAATTTGATTGTATTGAAATGGCATTTTAATGGAAATGTA
CCTATCCATACTTATGCTGGCCAAATGAGCAATTGAGGCG
>No_name
CTCAATTGCTCATTTGGCCAGCATAAGTATGGATAGGTACATTTCCATTAAAATGCCATT
TCAATACAATCAAATTATGACAAGTCGAAAATCTATCTTA
>No_name
TTAAGATAGATTTTCGACTTGTCATAATTTGATTGGATTGAAATGGCATTTTAATGGAAA
TGTACCTATCCATACTTATGCTGGCCAAATGAGCAATTGA
>No_name
CTCATTTGGCCAGCATAAGGATGGATAGGTACATTTCCATTAAAATGCCATTTCAATACA
ATCAAATTATGACAAGTCGAAAATCTATCTTAATGCTCAT
>No_name
ATGAGCATTAAGATAGATTTTCGACTTGTCATAATTTGATTGTATTGAAATGGCATTTTA
ATGGAAATGTACCTATCCATACTTATGCTGGCCAAATGAG
>No_name
GAGGAGCATTAAGATAGATTTTCGACTTGTCATAATTTGATTGTATTGAAATGGCATTTT
AATGGAAATGTACCTATCCATACTTATGCTGGCCAAATGA
>No_name
CGACAAGAGCGTAAATCCAACAACCGATGAGCATTAAGATAGATTTTCGACTTGTCATAA
TTTGATTGTATTGAAATGGCATTTTAATGGAAATGTACCT
>No_name
TTTCCATTAAAATGCCATTTCAATACAATCAAATTATGACAAGTCGAAAATCTATCTTAA
TGCTCATCGGTTGTTGGATTTACGCTCTTGTCGTCTCGTA
>No_name
ATTAAAATGCCATTTCAATACAATCAAATTATGACAAGTCGAAAATCTATCTTAATGCTC
ATCGGTTGTTGGATTTACGCTCTTGTCGTCTCGTACATTC
>No_name
CCATTTCAATACAATCAAATTATGACAAGTCGAAAATCTATCTTAATGCTCATCGGTTGT
TGGATTTACGCTCTTGTCGTCTCGTACATTCCGCTTTTCA
>No_name
GTCGGATTGGATTTTTGCCACTGAAAGTTTTCAGCCGATGAATAAAGTCCGGTGAAAATC
GGAATGTACGAGAAGACAAGAGCGCAAAGCCAACAACCGA
>No_name
GTTGGATTTACGCTCTTGTCGTCTCGTACATTCCGATTTTCACCGGACTTTATTCATCGG
CTGAAAACTTTCATTGGCAAAAATCCAATCCGACCAAGTG
>No_name
CGCGGAATTCACACTTGGTCGGATTGGATTTTTGCCACTGAAAGTTTTCAGCCGATGAAT
AAAGTCCGGTGAAAATCGGAATGTACGAGACGACAAGAGC
>No_name
CGGACTTTATTCATCGGCTGAAAACTTTCAGTGGCAAAAATCCAATCCGACCAAGTGTGA
ATTCCGCGTCAATCCGTTTTTTGGAATTGGCTCGTCAATA
>No_name
CTTGCATCTTTGTAAATCAACCCGTAAACTATTGTCATCACTATGCAAGGAATCCAAAAC
GAAATTATTGACGAGCCAATTCCAAAAAACGGATTGACGC
>No_name
TTCTTGCATCTTTGTAAATCAACCCGTAAACTATTGTCATCACTATGCAAGGAATCCAAA
ACGAAATTATTGACGAGCCAATTCCAAAAAACGGATTGAC
>No_name
CAATAATTTCGTTTTGGATTCCTTGCATAGTGATGACAATAGTTTACGGGTTGATTTACA
AAGATGCAAGAAAACAGGAAAATCAAATATTTCAAATGCA
>No_name
GATCGGTGTCCGTGACTAAAAGTCCGTTTTTGCATTTGAAATATTTGATTTTCCTGTTTT
CTTGCATCTTTGTAAATCAACCCGTAAACTATTGTCATCA
>No_name
CAAAGATGCAAGAAAACAGGAAAATCAAATATTTCAAATGCAAAAACGGACTTTTAGTCA
CGGACACCGATCCAGTGTGAAATGTGATCATAACTCGATA
>No_name
TTGAGATTTATCGAGTTATGATCACATTTCACACTGGATCGGTGTCCGTGACTAAAAGTC
CGTTTTTGCATTTGAAATATTTGATTTTCCTGTTTTCTTG
>No_name
TTGTCGTTGAGATTTATCGAGTTATGATCACATTTCACACTGGATCGGTGTCCGTGACTA
AAAGTCCGTTTTTGCATTTGAAATATTTGATTTTCCTGTT
>No_name
GGAAAATCAAATATTTCAAATGCAAAAACGGACTTTTAGTCACGGACACCGATCCAGTGT
GAAATGTGATCATAACTCGATAAATCTCAACGACAAAAAG
>No_name
TTTCTTTTTGTCGTTGAGATTTATCGAGTTATGATCACATTTCACACTGGATCGGTGTCC
GTGACTAAAAGTCCGTTTTTGCATTTGAAATATTTGATTT
>No_name
CTTTGTAGAGGGTTTTCTTTTTGTCGTTGAGATTTATCGAGTTATGATCACATTTCACAC
TGGATCGGTGTCCGTGACTAAAAGTCCGTTTTTGCATTTG
>No_name
AAGAGTTTTTGCTGCCTTGTGTTCTTTCTGCAGCATAATTCCTTCTTCTTTGTAGGGGGA
TTTATTTTTGTCGTTGTGATTGATAGTGATTTGATCACAT
>No_name
TGCCAAGAGTTTTTGCTGCCTTGTGTTCTTTCTGCAGCATATTTCGTTCTTCTTTGGAGA
GGGTTTTCTTTTGGTCGTTTAGATTTATCGAGTTATGATC
>No_name
CATAACTCGATAAATCTCAACGACAAAAAGAAAACCCTCTACAAAGAAGAACGAATTATG
CTGCAGAAAGAACACAAGGCAGCAAAAACTCTTGGTATCA
>No_name
TAATGTTACCAAGAGTTTTTGCTGCCTTGTGTTCGTTCTGCAGCATAATGCGTTCTTCTT
TGTAGAGGGTTTTCTTTTTGTCGTTGAGATTTATCGAGTT
>No_name
CCGACAAACTATAAAGACACCCATAATGATACGAAGAGTTTTTGCTGCCTTGTGTTCTTT
CTGCAGCATAATTAGTTCTTCGTTGTAGAGGGGTTTCTTT
>No_name
AAAATGGCAACCAACAAACTATAAACACACCGATAATGATACCAAGAGTTTTTGCTGCGT
TGAGTTCTTTCTGCAGCATAATTCGTTCTTCTTTGTAGAG
>No_name
ATTTTTTATGGTCATCCACAGAAAAAATGGCAACCAACAAACTATAAAGACACCCATAAT
GATACCAAGAGTTTTTGCTGCCTTGTGTTCTTTCTGCAGC
>No_name
CTGGACATCGCAAGCAAGCATTTTTTATGGTCATCCACAGAAAAAATGGCAACCAACAAA
CTATAAAGACACCCATAATGATACCAAGAGTTTTTCCTGC
>No_name
GTTTGTTGGTTGCCATTTTTTCTGTGGATGACCATAAAAAATGCTGGCTTAAGATGTCCA
GAGCTCCATCCAATTTTGGTGGTCACTTTGTTTTGGATCG
>No_name
GCTGGATTGAGTGTAGAGTTGAAATAACCGATCCAAAACAAAGTGTCCACCAAAATTGGA
TGGAGCTCTGGACATCGCAAGCAAGCATTTTTTATGGTCA
>No_name
AAAAAATGCTTGCTTGCGATGTCCAGAGCTCCATCCAATTTTGGTGGACACTTTGTTTTG
GATCGGTTATTTCAACTCTACACTCAATCCAGCTATTTAT
>No_name
CCCGTCGAAAATCCTGTTGATAAAATGCATAAATAGCTGGATTGAGTGTAGAGTTGAAAT
AACCGATCCAAAACAAAGTGTCCACCAAAATTGGATGGAG
>No_name
GGTTATTTCAACTCTACACTCAATCCAGCTATTTATGCATTTTATCAACAGGATTTTCGA
CGGGCTTTCAAAATCCAATTGAAAAGTTGTTGCTGCATTT
>No_name
GGAAAATGCAGCAACAACTTTTCAATTGGATTTTGAAAGCCCGTCGAAAATCCTGTTGAT
AAAATGCATAAATAGCTGGATTGAGTGTAGAGTTGAAATA
>No_name
GGAAAATGCAGCAACAACTTTTCAATTGGATTTTGAAAGCCCGTCGAAAATCCTGTTGAT
AAAATGCATAAATAGCTGGATTGAGTGTAGAGTTGAAATA
>No_name
TGAATTTCGGTTAGATTTTAAACAGCAAACAGCTCTTTGGAAAATGCAGCAACAACTTTT
CAATTGGAGTTTGAAAGCCCGTCGAAAATCCTGTTGATAA
>No_name
CGGGCTTTCAAAATCCAATTGAAAAGTTGTTGCTGCATTTTCCAAAGAGCTGTTTGCTGG
TTAAAATCTAACCGAAATTCATTAACAAATTCCTATGAAT
>No_name
TATTCATAGGAATTTGTTAATGAATTTCGGTTAGATTTTAAACAGCAAACAGCTCTTTGG
AAAATGCAGCAACAACTTTTCAATTGGATTTTGAAAGCCC
>No_name
GTAGTGTAATATTCATAGGAATTTGTTAATGAATTTCGGTTAGATTTTAAACAGCAAACA
GCTCTTTGGAAAATGCAGCAACAACTTTTCAATTGGATTT
>No_name
CCGGTGTTTGGTTTGCGTCTACTGAATGCACTGTTAGTAGTGTAATATTCATAGGAATTT
GTTAATGAATTTCGGTTAGATTTTAAACAGCAAACAGCTC
>No_name
CAAGTTACTAAATGACATATTTCTTGTTGGGTTCACATCCGATATTTTTATGTTTATAAT
TGTGTTTTGATAGACAAGAGTCAAAATATTCGGAAACGAT
>No_name
CCGGTATAATCTTTATTTCACTCGTTTGCGTCAAGCTTCGTTTTGTTTTGGTTAAATTAA
TGGAGTCAACATTTGATTTCAATAATTCATAATCGGATTC
>No_name
CGAAGCTTGACGCAAACGAGTGAAATAAAGATTATACCGGTGCCATTGAGTAGAATGCAA
AGAGAGGCTAAAGCAGCGAGGATGGTGGGCCTTATTTGTG
>No_name
CGTCGAACCAACTATCTGGAATGTTTTTATAAAATGCCCCTGTAACGTAAACGATAAAGA
ATGGAAGCCAACATAAAATGAAAGCTCCACAAATAATGCC
>No_name
ATTTTATGTTGGCTTCCATTCTTTATCGTTTACGTTACAGGGGCATTTTATAAAAACATT
CCAGATAGTTGGTTCGACGGGGTTTTTTGGTTGGGTTATT
>No_name
GAGAACAATGCGTATATCCAAGGATTTAACAGAGAATTACAATAACCCAACCAAAAAACC
CCGTCGAACCAACTATCTGGAATGTTTTTATAAAATGCCC
>No_name
GGAATCGCCGATAAGCTAACCTGAAATCTTTAGAGAACAATGCGTATATCCAAGGATTTA
ACAGAGAATTACAATAACCCAACCAAAAAACCCCGTCGAA
>No_name
GGACAACTGCCGCTACAACAAAAACATTACCAATAATAGTCCAAAGAATTGTAGCCCCCA
AGAATAAGGCGGTTATATAAAACTGAATCCACGACAATCT
>No_name
GTCGCGGATTCAGTTTTATATAACCGCCTTATTCTTGGGGGCTATAATTCTTTGGACTAT
TATTGGCAATGTTTTTGTTGTAGCGGCAATTGTCCTAGAG
>No_name
GTTTATTCAGTTTTATATAACCGCCTTATTCTTGGGGGCTATAATTCTTTGCGCTATTAT
TGGTAATGTTTTTGTTGTAGCGGCAATTGTCCTAGAGCGA
>No_name
CACATTCTTTAAAGTTCGCTCTAGGACAATTGCCGCTACAACAAAAACATTACCAATAAT
AGTCCAAAGAATTATAGCCCCCAAGAATAAGGCGGTTATA
>No_name
CTTTGGACTATTATTGGTAATGTTTTTGTTGTAGCGGCAATTGTCCTAGAGCGAACTTTA
AAGAATGTGTCCAATTATCTAATATTAAGCCTTGCGGTTG
>No_name
TTTGTTGTAGCGGCAATTGTCCTAGAGCGAACTTTAAAGAATGTGTCCAATTATCTAATA
TTAAGCCTTGCGGTTGCAGATCTAATGGTAGCTATCCTAG
>No_name
CAGATCACATAATTCAATGCCTAACCACCAAGTACTTGAAACTTCTTTAATCGCACTGAT
TGGCATTACTAGGATAGCTACCATTAGATCTGCAACCGCA
>No_name
CACAGATCACATAATTCAATGCCTAACCACCAAGTACTTGAAACTTCTTTAATCGCACTG
ATTGGCATTACTAGGATAGCTACCATTAGATCTGCAACCG
>No_name
AAGCTGTACAGCTTAGTACATCAAAACACGTCCACAGATCACATAATTCAATGCCTAACC
ACCAAGAACTTGAAACTTCTTTAATCGCACTGATTGGCAT
>No_name
AAGGCATTGAATTATGTGATCTGTGGACGTGTTTTGATGTACTAAGCTGTACAGCTTCAA
TACTCCATTTAGTTGTAATAGCAATTGACCGCTATTGGGC
>No_name
ATTGAATTATGTGATCTGTGGACGTGTTTTGATGTACTAAGCTGTACAGCTTCAATACTC
CATTTAGTTGTAATAGCAATTGACCGCTATTGGGCGGTAA
>No_name
GGAAGTTCTTCTATGGAGGTAGTTGATGTCCGTTACCGCCCAATAGCGGTCAATTGCTAT
TACAACTAAATGGAGTATTGAAGCTGTACAGCTTAGTACA
>No_name
CCGAGATTATGACCGAAATAAGCCACACGCCGATAATCATCAAAATGATTCTGCTGGAAG
TTCTTCTATGGAGGGAGTTGATGTCCGTTACCGCCCAATA
>No_name
CGGACATCAACTACCTCCATAGAAGAACTTCCAGCAGAATCATTTTGATGATTATCGGCG
TGAGGCTTATTTCGGCCATAATCTAGGTTCCTTCAAAGAT
>No_name
CATTTACAATGACTCTCAGCCATTCTGCATTATTTCTATGAGTATGGAATCTTGAAGGAA
CCGAGATTATGACCGAAATAAGCCACACGCCGATAATCAT
>No_name
CTCGGTTCCTTCAAGATTCCATACTCATAGAAATAATGCAGAATGGCTGAGAGTCATTGT
AAATGGCAGCTGCATCATCAATGAATCTGTCAGTTATACA
>No_name
ATTGGAAAATACTGTATAACTGACAGATTCATTGATGATGCAGCTGCCATTTACAATGAC
TCTCAGCCATTCTGCATTATTTCTATGAGTATGGAATCTT
>No_name
TTCCAATTTAGGCGCTTTCTATTTACCCATGGCATTTATCTCTGTAATTTATTTGAGGAT
TGAGAGTGTTGCGAGATCTCGAATTAGATATAAAAGAAAA
>No_name
TATGTCTGTAATTTATTTGAGGATTTATATTTTTGCTAGATCTCGAATTAGATATAAAAG
AAAAAAGATGAAGCAGAATCATTGCCTTTCTAACACCGAT
>No_name
CTGTAATTTATTTGAGGATTTATATTTTTGCTAGATCTCGAATTAGATATAAAAGAAAAA
AGATGAAGCAGAATCATTGCCTTTCTAACACCGATCATAA
>No_name
CGATTTATGATCGGTGTTAGAAAGGCAATGATTCTGCTTCATCTTTTTTCTTTTATATCT
AATTCGAGATCTAGCAAAAATATAAATCCTCAAATAAATC
>No_name
TAGATATAAAAGAAAAAAGATGAAGCAGAATCATTGCCTTTCTAACACCGATCATAAATC
GTGTACTGATCAAACGAAACCAACAGAAAATACTGGACAA
>No_name
ATCAATTTTTCGTTTATTACAAGGACATTGTCCAGTATTTTCTGTTGGTTTCGTTTGATC
AGTACACGATTTATGATCGGTGTTAGAAAGGCAATGATTC
>No_name
CTAACACCGATCATAAATCGTGTACTGATCAAACGAAACCAACAGAAAATACTGGACAAT
GTCCTTGTAATAAACGAAAAATTGATGAAATCAGTTATAT
>No_name
GCGATTTTGATTTTGAATAACTAAAGATTCAAGTTTACAGTGTTCACAGTTGAGAATATA
ACTGATTTCATCAATTTTTCGTTTATTACAAGGACATTGT
>No_name
GTAAACTTGAATCTTTAGTTATTCAAAATCAAAATCGCAAAGAATGATTCGACAAACACA
TGAGCCTTCTTGAATTCGCTGATGAAGGTGAAAACGATTC
>No_name
CTTGAATCTTTAGTTATTCAAAATCAAAATCGCAAAGAATGGTTCGACAAACACATGAGC
CTTCTTGAATTCGCTGATGAAGGTGAAAATGATTCTTTGT
>No_name
GTAGCATAAAAGTTGCTCTGAATTGACAAAGAATCGTTTTCACCTTCATCAGCGAATTCA
AGAAGGCTCATGTGTTTGTCGAACCATTCTTTGCGATTTT
>No_name
ATCGCAAAGAATGGTTCGACAAACACATGAGCCTTCTTGAATTCGCTGATGAAGGTGAAA
ATGATTCTTTGTCAATTCAGAGCAACTTTTATGCTACAAC
>No_name
GTTGTAGCATAAAAGTTGCTCTGAATTGACAAAGAATCGTTTTCAACTTCATCAGCGAAT
TCAAGAAGGCTCATGTGTGTGTAGAACCATATTGTTCGAT
>No_name
CGACAAACACATGAGCCTTCTTGAATTCGCTGATGAAGGTGAAAACGATTCTTTGTCAAT
TCAGAGCAACTTTTATGCTACAACATTTGCCAATGTAAAA
>No_name
CCTTCTTGAAGTCGCTGATGAAGGTGAAAACGATTCGTTGTCAATTCAGAGCAACTTTTA
TGCTACAACATTTGCCAATGTAAAATTCGAGAACGTTGAT
>No_name
CGCCACATGATCAACGTTCTCGAATTTTACATTGGCAAATGTTGTAGCATAAAAGTTGCT
CTGAATTGACAAAGAATCGTTTTCACCTTCATCAGCGAAT
>No_name
CTTTTATGCTACAACATTTGCCAATGTAAAATTCGAGAACGTTGATCATGTGGCCAACGT
CAACTGCGTCGGCGAGAATGATCGAAACAAAGCTGAACCG
>No_name
GTTGGACATCGTTTCAGCTTTGTTTCGATCATTCTCGCCGACGCAGTTGACGTTGGCCAC
ATGATCAACGTTCTCGAATTTTACATTGGCAAATGTTGTA
>No_name
CAACATTTGCCAATGTAAAATTCGAGAACGTTGATCATGTGGCCAACGTCAACTGCGTCG
GCGAGAATGATCGAAACAAAGCTGAAACGATGTCCAACTA
>No_name
CTGATTTGTTTTTTTCTGTGAATGGTTGGACATCGTTTCAGCTTTGTTTTGATCATTCTC
GCCGACGCAGTTGAGGTTGGCCACATGATCAACGTTCTCG
>No_name
CGGTGACCAATTTGTTGTCTGATTTGTTTTTTTCTGTGAATAGTTGGACATCGTTTCAGC
TTTGTTTCGATCATTCTCGCCGACGCAGTTGACGTTGGCC
>No_name
CAACTGCGTCGGCGAGAATGATCGAAACAAAGCTGAAACGATGTCCAACCATTCACAGAA
AAAAACAAATCAGACAACAAATTGGTCACCGAAATTAATA
>No_name
CGAGAATGATCGAAACAAAGCTGAAACGATGTCCAACCATTCACAGAAAAAAACAAATCA
GACAACAAATTGGTCACCGAAATTAATATTTTATAATTAC
>No_name
CGAGAATGATCGAAACAAAGCTGAAACGATGTCCAACTATTCACAGAAAAAAACAAATCA
GACAACAAATTGGTCACCGAAATTAATATTTTATAATTAC
>No_name
CTGTGTAATTATAAAATATTAATTTCGGTGACCAATTTGTTGTCTGATTTGTTTTTTTCT
GTGAATAGTTGGACATCGTTTCAGCTTTGTTTCGATCATT
>No_name
CTTGGCTTTGTAATATAAAATATTAATTTCGGTGACCAATTTGTTGTCTGATTTGTTTTT
TTCTGTGAATGGTTGGACATCGTTTCAGCTTTGTTTCGAT
>No_name
AAAAAACAAATCAGACAACAAATTGGTCACCCAAATTAATATTTTATAATTACAACGCCA
AGCTTATGAATTTTAAAAATGATTTATCATTTAAAGATTC
>No_name
ATTTGTTAGAACCTTTAAATGATAAATCATTTTTAAAATTCAAAAGCTTGGCTTTGTAAT
TATAAAATATTAATTTCGGTGACCAATTTGTTGTCTGATT
>No_name
GATGATTTGTTAGAACCTTTAAATGATAAATCATTTTTAAAATTCAAAAGCTTGGCTTTG
TAATTATAAAATATTAATTTCGGTGACCAATTTGTTGTCT
>No_name
AAATGATTTATCATTTAAAGGTTCTAACAAATCATCTGAGTTGCAATTCAACGACGACCG
AAGCCAATCTTCGTTGAGTTTCAAGGACAACAAATTCAAT
>No_name
CTGAGTTGCAATTCAACGACGACCGAAGCCAATCTTCGTTGAGTTTCAAGGACAACAAAT
TCAATGCCATGAATTCTGTGTCTATTAGAAACAAGGTCGA
>No_name
GGCTTTTCTTTCTCTTTTTTGTTCGACCTTGTTTCTAATAGACGCAGAATTCATGGCATT
GAATTTGTTGTCCTTGAAACTCAACGAAGATTGGCTTCGG
>No_name
CCAACGTTCTAGCGGCTTTTCTTTCTCTTTTTTGTTCGACCTTGTTTCTAATAGACGCAG
AATTCATGGCATTGAATTTGTTGTCCTTGAAACTCAACGA
>No_name
ATAATGGCCAACGTTCTAGCGGCTTTTCTTTCTCTTTTTTGTTCGACCTTGTTTCTAATA
GACGCAGAATTCATGGCATTGAATTTGTTGTCCTTGAAAC
>No_name
ATTAGAAACAAGGTCGAACAAAAAAGAGAAAGAAAAGCCGCTAGAACGTTGGCCATTATT
ACAGGATGTTTCATTATTTGCTGGCTTCCATTCGGAATTA
>No_name
GAAACAAGGTCGAACAAAAAAGAGAAAGAAAAGCCACTAGAACGTTGGCCATTATTACAG
GATGTTTCATTATTTGCTGGCTTCCATTCGGAATTAATAA
>No_name
GTCGAACAAAAAAGAGAAAGAAAAGCCGCTAGAACGTTGGCCATTATTACAGGATGTTTC
ATTATTTGCTGGCTTCCATTCGGAATTAATAACGTAGCGC
>No_name
CACGGTTCCGTATTACAAAACGCGTGCGCTACGTTATTAATTCCGAATGGAAGCCAGCAA
ATAATGAAACATCCTGTAATAATGGCCAACGTTCTAGCGG
>No_name
GCTAGAACGTTGGCCATTATTACAGGATGTTTCATTATTTGCTGGCTTCCATTCGGAATT
AATAACGTAGCGCACGCGTTTTGTAATACGGAACCGTGTG
>No_name
ATCGAATAAAGCACTTCCACACGGTTCCGTATTACAAAACGCGTGCGCTACGTTATTAAT
TCCGAATGGAAGCCAGCAAATAATGAAACATCCTGTAATA
>No_name
GCCATAAACAGAGACTATCGAATAAAGCACTTCCACACGGTTCCGTATTACAAAACGCGT
GCGCTACGTTATTAATTCCGAATGGAAGCCAGCAAATAAT
>No_name
GGCTTCCATTCGGAATTAATAACGTAGCGCACGCGTTTTGTAATACGGAACCGTGTGGAA
GTGCTTTATTCGATAGTCTCTGTTTATGGCTAGGCCATGT
>No_name
GTTCACATAGCCTAGCCATAAACAGAGACTATCGAATAAAGCACTTCCACACGGTTCCGT
ATTACAAAACGCGTGCGCTACGTTATTAATTCCGAATGGA
>No_name
GTAGCGCACGCGTTTTGTAATACGGAACCGTGTGGAAGTGCTTTATTCGATAGTCTCTGT
TNATGGCTAGGGTAGGTGAACTCAGGCCTTAATCCAGTGG
>No_name
GCAGTTCGAAAATCTGGAGAGAAGACAGTGTAAATCACTGGATTAAGGCCTGAGTTCACA
TAGCCTAGCCATAAACAGAGACTATCGAATAAAGCACTTC
>No_name
TGATAATGTCCCAATAAAATCTTTCTGAAAGCAGTTCGAAAATCTGGAGAGAAGACAGTG
TAAATCACTGGATTAAGGCCTGAGTTCACATAGCCTAGCC
>No_name
GTGATAATGTCCCAATAAAATCTTCCTGAAAGCAGTTCGAAAATCTGGAGAGAAGACAGT
GTAAATCACTGGATTAAGGCCTGAGTTCACATAGCCTAGC
>No_name
ATTCTATCAGTTATATATCATAGACCATTACGAAAAGTTCAAAATTTTTTAATCATCTCT
CTCGCCGCTGCTGATCTCTCCGTAGCCAGTTTAGTTATGC
>No_name
CAAAATATAAGCGCCACAAATGACTGATAATATTGTGCGAATTGTTCGCTTATTTACATA
ATCTAATGGATAATTGATCGCCCAATATCGGTCAAGTGCA
>No_name
AAAATCTTTACGTTTGTAGTCTCAGTGATAACAGAATTTACGTATTATTCTCAGCGTTTG
GTTCATTCATTATTCCCACTGTTGTTATCTTTTTCGTTTA
>No_name
CAGAATTTACGTATTATTCTCAGCGTTTGGTTCATTCATTATTCCCACTGTTGTTATCTT
TTTCGTTTATATTCGAATCTATTTCGCCATTAGAAAAAGA
>No_name
GTTTCCTTTTTCATCAGTAACCGGTCATTTTGATTTATAAATTTTATTTTATCTCTCAAT
CTTTTTCTAATGGCGAGATAGATTCGAATATAAACGAAAA
>No_name
CGTTTATATTCGAATCTATTTCGCCATTAGAAAAAGATTGAGAGATAAAATAAAATTTAT
AAATCAAAATGACAGGTTACTGATGAAAAAGGAAACAGTG
>No_name
TATCCTTTCTTTTATTTTTCACTGTTTCCTTTTTCATCAGTAACCTGTCATTTTGATTTA
TAAATTTTATTTTATCTCTCAATCTTTTTCTAATGGCGAA
>No_name
AAAATAAAATTTATAAATCAAAATGACAGGTTACTGATGAAAAAGGAAACAGTGAAAAAT
AAAAGAAAGGATATCAAGGAGAATAGTTCATTAGAAAATG
>No_name
GAAAAATAAAAGAAAGGATAGCAAGGAGAATAGTTCATTAGAAAATGAAACTTGTAAAAT
TACGCCGACATGTTCCAATAAAGTCAACAATGAAAACACT
>No_name
GAAAAATAAAAGAAAGGTTAGCAAGGAGAATAGTTCATTAGAAAATGAAACTTGTAAAAT
TACGCCGACATGTTCTAATAAAGTCAACAATGAAAACACT
>No_name
GAAAAATTAGTGTTTTCATTGTTGACTTTATTAGAACATGTCGGCGTAATTTTACAAGTT
TCATTTTCTAATGAACTATTCTCCTTGCTATCCTTTCTTT
>No_name
GTTATTGACACTGGAAAAATTAGTGTTTTCATTGTTGACTTTATTAGAACATGTCGGCGT
AATTTTACAAGTTTCATTTTCTAATGAACTATTCTCCTTG
>No_name
AAGGAGAATAGTTCATTAGAAAATGAAACTTGTAAAATTACGCCGACATGTTCTAATAAA
GTCAACAATGAAAACACTAATTTTTCCAGTGTCAATAACA
>No_name
AAACACTAATTTTTCCAGTGTCAATAACAGTGACAAATTGAATCAATTTTGGAATGAAAG
ACAAAAAATATCTTTGTCCAAAGAAAGAAAATCCGCTAGA
>No_name
AAAAAATATCATTGTCCAAAGAAAGAAAATCCGCTAGAACAATGGGAATAATTATGGGGG
TTTTTGTGATATGTTGGAGTCCGTTTTTCCTCATGTATGT
>No_name
GTTGGAGTCCGTTTTTCCTCATGTATGTAATAGTACCGTTTTGCAGCGCCAGCGTTTGCC
AGAACAGAAATCAAAGAGTTGAAGTATTTTTAGTTTGGTT
>No_name
CTGAATCATATGTATCAGAACTTTGTCTCCACCATATGATCGCTGGAAAGGATATGCAAG
CCGAACAAAACCATACGAGAAAAATCATGATTATACAGTT
>No_name
TGCACCTCTTGTTTTAATGTTGGTTCTTTATTGGAAAATATACCGAACCGCAAAACAAAT
GATAATTTGTCTACAGAACGGCGAACGAGCAATTGAAGAC
>No_name
CCGACTTCAATTACTCGTTCGCCTTTCTGTAGACAAATTATCATTTGTTTTGCGGTTCGG
TATATTTTCCAATCAAGAACCAACATTAAAACAAGAGGTG
>No_name
GTAATTGAAGACGGAGACAAAGCTTTAAACAATCCTCCGGTAAGATTAAGAATTCATAAA
GGCGGATTTAGGGCGCTACAAAAACCAAATTTGTATCAAA
>No_name
CACAACTCAAAGGTTCAGATATTCCCATTGGTTTCGTTTTCCAAGAAAACCATTTTGATT
TATTTTTACTATTTTGATACAAATTTGGTTTTTGTAGCGC
>No_name
CTGATCTATGCAGTGGTCCCGTAACGTCTTCGTCTTCTATAGCATTTAAATTGAGACATT
TCACTTTAGGAAAAAAATTAATTAAATTTAACACCGAACA
>No_name
TTTTCATTTGCAATATTCTCAATTCACTAGATAATCAGAATAAATTATTTCGAACCGGAT
CCATTGGAGATCATATTCTACCGCTCGTCACATGGTTGGG
>No_name
CTTGAAAACTACTACTGTTAATTTCTCTTTGAATCATTCGACGATAATATATTGGGCATA
GCAGCCGTATAAATGCCATTCTAAAATGTCTCATAGAATG
>No_name
CTTATATATTATTATGGGACTGGCCATTTCCATATTTATTCTGTCCAGTTGTTCTTTCTA
TCCAATTACTAGCCGTAACCGCTTCGTCAATAACGAACAT
>No_name
CCAAAACCTATCTAAACCAATCACCATGTTCGTTATTGAAGAAGCGGTTACGGCTAGTAA
TTGGATAGAAAGAACAACTGGACAGAATAAATATGGAAAT
>No_name
TTTGCATATTTATTCTGTCCAGTTGTTCTTTCTATCCAATTACTAGCCGTAACCGCTTCT
TCAATAACGAACATGGTGATTGGTTTAGATAGGTTTTGGG
>No_name
CGTAACCGCTTCTTCAATAACGAACATGGTGATTGGTTTAGATAGGTTTTGGGTCGTCAT
TTATCCAATGAAAGCCCGTATTACCAGGAAAAGATCTGGA
>No_name
ATTTTCTACCATTAATCGTTCCCACTGTGACATATACAATTGTTGGGATAAAACTTTGGA
AGCGATCCGTACCAGGAGAAGCTGTGGAAATACGGGACGC
>No_name
ACACAATCCAAAGCATATGACAATTATTGATAACATTTTTATTACTTTGACTTTTGATTT
CATATGTTTTGCGTCCCGTATTTCATCAGCTTCTCCTGGT
>No_name
CCGGGTTGACGAAGCTGTTCGACATTGCGATCCAATGGCAAACGACATACGCGATATTGA
GATTCTTTGTGTATCCCTGAGACTGGTTCACATGGGTGAC
>No_name
AGACTACCGGGTTGACGAAGCTGTTCGACATTGCGATCCAATGGCAAACGACATACGCGA
TATTGAGATTCTTTGTGTATCCCTGAGACTGGTTCACATC
>No_name
GTCAACCCGGTAGTCTACAGCTTCATGAATGATTCATTTAAATCTGATTTTCGATGGCTT
GTCTATCACAAATGTTGTGGACTTTGTCAACGACAATCCT
>No_name
GTGCTGGAGAAAAGTTATTAGAAACACTATTTCGAGCACTCGTTGTGTTGAAGTTGATCT
TTCTTGACCAGGATTGTCGTTGACAAAGTCCACAACATTT
>No_name
ATCAACTTCAACACAACGAGTGCTCGAAATAGTGTTTCTAATAACTTTTCTCCAGCACTA
ACGATCCAAAACAGAAAATACAACGACAAAATCCCAACTC
>No_name
CCAAAACAGAAAATACAACGACAAATTCCCGTCTCGAGATCACTCATCACCAGAAAGGTC
CAAGGAGATTCAATTCCTGTTCAACAAAGACAACAACGAA
>No_name
CCAAAACAGAAAATACAACGACAAATTCCCGTCTCGAGATCACTCATCACCAGAAAGGTC
CAAGGAGATTCAATTCCTGTTCAACAAAGACAACAACGAA
>No_name
CACACATTCGTTGTTGTCTTTGTTGAACAGGAATTGAATCTCCTTGGACCTTTCTGGTGA
TGAGTGATCTCGAGACGGGAATTTGTCGTTGTATTTTCTG
>No_name
CGGTAAGTCTATTGAATTATGGTTCACACATTCGTTGTTGTCTTTGTTGACCAGGAATTG
ACTCTCCTTGGACCTTTCTGGTGATGAGTGATCTCGAGCG
>No_name
CTCAACTTCGGGATCAAGAATGAGAATTTTTATTTTGTTCATAGTTGTTGACAAGGGTTT
TGATTTAACTTGGAACTCTCTCGGTAAGTCTATTGAATTA
>No_name
TTTTGGTTGGTAAATATTCGATTCTTCTCAACTTCGGCATCAAGAATGAGAATTTTTATT
TTGTTCATATTTGTTGACAAGGGTTTTGATTTAACTTGGA
>No_name
ATTGCTGTTACAGGCAATGGGAAAAGCAATGTATGATTGACTTTACTGAGAATAATAGTT
GATGCCGTTGTTGTACCATTAAGAAATCCACTTGAAACTG
>No_name
GAGGATTGCTGTTACAGGCAATGGGAAAAGCAATGTATGATTGACTTTACTGAGAATAAT
AGTTGATGCCGTTGTTGTACCATTAAGAAATCCACTTGAA
>No_name
GTTGGATTTCTCAAAGCCCTTTCAACGAAAAACGATGGAATTACTAGCAAGTTACCAGCG
ACAGTTGCCAAACTGACAACTCCAGCTAGAAATCCGAGCA
>No_name
GTAATTACATCGTTTTTCGTTGAAAGGGCTTTGAGAAATCCAACGAATTATTTTATTGCA
TCATTAGCCGTGACGGACCTTTTGATTGGAATATTTTCGA
>No_name
CGTTGAGAAATCCAACGAATTATTTTATTGCATCATTAGCCGTGACGGAGCTTTTGATTG
GAATATTTTCGATGAACTTCTATACGATTTATTTGCTTTT
>No_name
CAGGATTGTGGACTGAACAAAAACGATCGACAGTTATAAAAAATACGGTATATTGAGACG
TTAAACAAGCTGTATAATCCAACGACAACCATAAATCACA
>No_name
GTGATTTATGGTTGTCGTTGGATTATACAGCTTGTTTAACGTCTCAATATACCGTATTTT
TTATAACTGTCGATCGTTTTTGTTCAGTCCACATTCCTGC
>No_name
GTCAGTTCTCCAATTTCTGTATTTTGCAGGAATGTGGACTGAACAAAAACGATCGACAGT
TATAAAAAATACGGTATATTGAGACGTTAAACAAGCTGTA
>No_name
TTTACCGGCAAACGAGGCTGCCCACAAAACGAATGTTGGGCTGGATTTCAAACCGATGTT
TTTTTCAACACAATTCTAACAATCGGTTATTTCTGGTTGA
>No_name
GTTTTTCTTCTTTTAGCATCAGACTTTCTTTGGAGATTCAATGCAACATGATAAATTCCC
CCATAAAGGCTACACATGACGATTAAAGTCAACCAGAAAT
>No_name
GTTGACTTTAATCGTCATGTGTAGCCTTTATGGGGGAATTTATCATGTTGCATTGAATCT
CCAAAGAAAGTCTGATGCTAAAAGAAGAAAAATGACTAGT
>No_name
CCAACTCCGATTCTGGACATTGTTTGTCCAGCCATTGAAACAAGACTAGTCATTTTTCTT
CTTTTAGCATCAGACTTTCTTTGGAGATTCAATGCAACAT
>No_name
CTGATGCTAAAAGAAGAAAAATGACTAGTCTTGTTTCAATGGCTGGACAAACAATGTCCA
GAATCGGAGTTGGAATGACAAACGATGAGAACGAAGACGA
>No_name
GCTAAAAGAAGAAAAATGACTAGTCTTGTTTCAATGGCTGGACAAACAATGGCCAGAATC
GGAGTTGGAATGACAAACGATGAGAACGAAGACGAAATAT
>No_name
GATCAACCTTGTTGCCATGCCAATGAAATCCTTTCGACTTCTTAGGATTGTCGTCACCAG
GTGTCATTTCATCAAGAACCATATTATTTGTTGGTTTAGG
>No_name
GTTTCTTTTGTTTTAATTTCTGATGACTGCCTGATTGATCAAGCTTGTTGCCAGGCCAAT
GAAATCCTTTCGACTTCTTAGGATTGTCGTCACCAGGTGT
>No_name
CGACAATCCTAAGAAGTCGAAAGGATTTCATTGGCATGGCAACAAGGTTGATCAATCAGG
AAGTCATCAGAAATTAAAACAAAAGAAACATTCAGAAAAA
>No_name
GAAAAACAAGATGATCGATCTAGTAGCCCTACCTTTCCTTCTGATTCTGATATCGTATCA
ATTGATAATCTTCAACAAGGTCCTAAAACAACGGATACTG
>No_name
CGATCTAGTAGCCCTACCTTTCCTTCTGATTCTGATATCGTATCAATTGATAATCTTCAA
CAAGGTCCTAAAACAACGGATACTGTTTTATTAACTTGTC
>No_name
ATCATCTAAAATAACAGGAGATTGAATCTTCTTTGTTATAATTAAGTCTTGACAAGTTAA
TAAAACAGTATCCGTTGTTTTAGGACCTTGTTGAAGATTA
>No_name
CTTAATTATAACAAAGAAGATTCAATCTCCTGTTATTTTAGATGATTCTCCAAGTCCATC
AGAAACTTCTCCGTTTAATTTCTTCCAATATGGTAACATG
>No_name
AGAAGATTCAATCTCCTGTTAGTTTAGATGATTCTCCAAGTCCATCAGAAACTTCTCCGT
TTAATTTCTTCCAATATGGTAACATGAGTACGGTTACAAC
>No_name
GCTTGATGTGGTTGTAACCGTACTCATGTTACCATATTGGAAGAAATTAAACGGAGAAGT
TTCTGATGGACTTGGAGAATCATCTAAAATAACAGGAGAT
>No_name
CTCCAAGTCCATCAGAAACTTCTCCGTTTAATTTCTTCCAATATGGTAACATGAGTACGG
TTACAACCACATCAAGCTCAAGATTTTATCGTCAAATGAA
>No_name
AGAAACTTCTCCGTTTAATTTCTTCCAATATGGTAACATGAGTACGGTTACAACCACATC
AAGCTCAAGATTTTATCGTCAAATGAAGAACAACTACATA
>No_name
GTTACAACCACATCAAGCTCAAGATTTTATCGTCAAATGAAGAACAACTACATAGGAGCT
GTTTCAGCTTATTCAAATGACTCCGATTATCAAACCGCCA
>No_name
ATTTTATCGTCAAATGAAGAACAACTACATAGGAGCTGTTTCAGCTTATTCAAATGACTC
CGATTATCAAACCGCCAGTGGATTTTCTACCGAATACGTT
>No_name
CGCCATTCTGAAACGTATTCGGTAGAAAATCCACTGGCGGTTTGATAATCGGAGTCATTT
GAATAAGCTGAAACAGCTCCTGTGTAGTTGTTCTTCATTT
>No_name
TTATTACTGTGATGATATGAGTTATTATGACGCCATTCTGAAACGTATTCGGTAGAAAAT
CCACTGGCGGTTTGATAATCGGAGTCATTTGAATAAGCTG
>No_name
AGCTTATTCAAATGACTCCGATTATCAAACCGCCAGTGGATTTTCTACCGAATACGTTTC
AGAATGGCGTCATAATAACTCATATCATCACAGTAATAAT
>No_name
GTTGTATTAGATTTATTAATTCCTTGATCAGAACTGTGCCTATTATTACTGTGATGATAT
GAGTTATTATGACGCCATTCTGAAACGTATTCGGTAGAAA
>No_name
GACCAGTAGCTGTTGTATTAGATTTATTAATTCCTTGATCAGAACTGTGCCTATTATTAC
TGTGATGATATGAGTGATTATGACGCCATTCTGAAACGTA
>No_name
TTTGAATCTATATATTGTAGACCAGTAGCTGTTGTATTAGATTTATTAATTCCTTGATCA
GAACTGTGCCTATTATTACTGTGATGATATGAGTTATTAT
>No_name
AATAGGCACAGTTCTGATCAAGGAATTAATAAATCTAATACAACAGCTACTGGTCTACAA
TATATAGATTCAAATAGTCTTCAGAATTCAAGATCCAAAT
>No_name
CAAAATCCGTTTGCAGGGGAAATGTTCAATATCAATTTGGATCTTGAATTCTGAAGACTA
TTTGAATCTATATATTGTAGACCAGTAGCTGTTGTATTAG
>No_name
ATGGGATCTTGCTCATGACCGTTGTTGTTCTCAACGGACGTGTCTTTTTCATCATCTGAA
ACCGGTAAGTCAACTTTCCTTTTGATCCACACAGAAGAAT
>No_name
GAAAAAGACACGTCCGTTGAGAACAACAACGGCCATGAGCAAGATCCCATGGGAACCGAA
AATTTTGTTCAACGTAATTCTACTAAAGCTGAAGGAGTCA
>No_name
CTTTGAAAAGTTTGATTAGGAATTTCACAGAATTGAATTTTACTCGATTTGACGCCTTCA
GCTTTAGTAGAATTACGTTGAACAAAATTTTCGGTTCCCC
>No_name
CGATACGATGACTGTCGTTTAGTTTTTTTCAATGTTTTGATATCGTGCCTTTGAAAAGTT
TGATTAGGAATTTCACAGAATTGAATGTGACTCGAATTGA
>No_name
CGAAGACGCATCAATTTAAGAGCATTCTTCCTTCGAGTTCGAGATATCATTCAACAGATC
ATTTATCGAATCACTCATCGAACGAGAGCAAAACCTTGCC
>No_name
AACAGATCATTTATCGAATCACTCATCGAACGAGAGCAAAACCTTGCCGAGAACCAAAAG
AAATTTTCGAGCGTGGTCGAACTGAAAACCGAGCGAGAAA
>No_name
GGATAATATCCTTTCAGCAATACCAATATGTGAAAAGGAGTCCAACAAATGACAAAAGCT
CCGAGAATTAATGTTATTGTCCTCAATGCTTTTCTCGCTC
>No_name
AATGCATTGAGGACAATAACATTAATTCTCGGAGCTTTTGTCATTTGTTGGACTCCTTTT
CACATATTGGTATTGCTGAAAGGATATTATCCAGATCTGG
>No_name
ATTTTTTCAATCTTTCATATTGGCTATGCTATGCTAATAGTCCGATTAATCCTTTTTGTT
ATGCTTTGGCCAATGCACAATCCAAGATAGCATTCATAAG
>No_name
AATCTTTCATATTGGCTATGCTATGCTAATAGTCCGATTAATCCTTTTTGTTATGCTTTG
GCCAATGCACAATTCAAGAAAGCATTCTTAAGATTACTTC
>No_name
GTCCGATGAAAGTCACCCCGAAGTAATCTTAAGAATGCTTTCTTGAATTGTGCATTGGCC
AAAGCATAACAAAAAGGATTAATCGGACTATTAGCATAGC
>No_name
TGTAAATGCCGGGTAGTAAGAACTGCGATCAGAATCAGGCTGTTACCGCAGAAAATGATA
ATATCTGTAATGAGTAATAATGCAATTATTAAAACATGGA
>No_name
TAGTGATCGCCATATATCGATCAATCGAAATGCAGCACAAATTAAGAATAGATGCTGTAC
AAAGTAAAATATCCATTGACACCCAAAACTGGCAGACATG
>No_name
CCAAGGGCTTAGTGATCGCCATATATCGATCAATCGAAAGGCAGCACAAATTAAGAATAG
ATGCTGTACAAAGTAAAATATCCATTGACACCCAAAACTG
>No_name
AATAGATTCTAAATCCAAGATGAATACTGATTTCACAAGTAGTGTTGGTAAAATTATGAT
CTGACCAACCGATTACCGGGGGCACCGATATAATTACTGA
>No_name
TGGAAATCGAGGGATTTATATGATAAAGAATTCGAAGAATTTTTATTTGATTTAATGTTT
CTCGAAGATTGATGACTGTTGAGTAAAATTTTACGATAGT
>No_name
CTCGATTTCCAAACATCCAATCCCTCGTCTCAACAACGTCGACAAGCGTTAGATTTGGAG
TCTAATCCGAAACACGCTCAAGCTTTGAAATTAAATTCTT
>No_name
CAAAGATAAGAATTTAATTTCAAAGCTTGAGCGTGTTTCGGATTGGACTCCAAATCTAAC
GCTTGTCGACGTTGTTGAGACGAGGGATTGGATGTTTGGA
>No_name
CAAACATCCAATCCCTCGTCTCAACAACGTCGACAAGCGTTAGATTTGGAGTCCAATCCG
AAACACGCTCAAGCTTTGAAATTAAATTCTTATCTTTGCC
>No_name
GTTAGATTTGGAGTCCAATCCGAAACACGCTCAAGCTTTGAAATTAAATTCTTATCTTTG
CCAGAGGCCCATTCATAGAAGCTGCGCACTTCAGAATCTA
>No_name
CCGAAACACGCTCAAGCTTTGAAATTAAATTCTTATCTTTGCCAGAGGCCCATTCATAGA
AGCTGCGCACTTCAGAATCTAATTTACAAATCTGGAAATC
>No_name
TGGCAGTTTTATGTTCTCGCAAAAATGCTGCGGTTTCTTTGCCTTTTTGTCTTTGGCTTA
ATCCCGAACTCAAAACTGCAGATCCAGTTGAAAGATTGGT
>No_name
CTTTTGCAGTTTTATGTTCTCGCAAAAATGCTGCGGTTTCTTTGCCTTTTTGGCTTTGAC
TTAATCCCGAACTCAAAACTGCACACCCAGTTGAAAGATT
>No_name
CACACTACAAAGCATCCAATTACCATTGCAATGACTTTGGCAGTTTTATGTTCTCGCAAA
AATGCTGCGGTTTCTTTGCCTTTTTGGCTTTGACTTAATC
>No_name
CAACTATCTCATTCTGAGTCTGGCAGTAGCAGATTTGATGGTGGCGGTACTCGTAATGCC
GATCAGCGTCATTAATGAAATCTCCAGTAGTTGGTGGATG
>No_name
GTCTATTGCGATTGCTACAAGATGCAAAACGGATGCTGTGCAGCATAATACATCAAAGAA
AATCCAAATATCACAGAGACTCATCCCGATCCACCAACTA
>No_name
ATTGTTTTCGAATAAAATTTATTTGCGTAACGGCCCAGTATCTGTCTATTGCGATTGCTA
CAAGATGCAAAACGGATGCTGTGCAGCATAATACATCAAA
>No_name
GTTAGAAACTGATTTCTGTGACCGTGAAATCTTGATGGAATTGATATGACAATTGAAACA
CTCCAAACACAAAATATCATTATTAGAATTTGTTTACGAG
>No_name
TGGAGTGTTTCAATTGTCATATCAATTCCATCAAGATTTCACGGTCACAGAAATCAGTTT
CTAACCTCAGAAGACGGAGTCTGCCGAATGAACACGAATC
>No_name
TGAGATTGGAAAGGGTGTGGATGTCAGGGGGTCGAAACTGGGTGGAACGTTTTCTGATTT
GTCTTTTTGCAAATACATAAATCCGAATATAGATAGCCAC
>No_name
GAAAAATAAACTATTTTATTTTCCTTTCCAGTTCTAGTGGATTTTGGGTTGAGATTGGAA
AGGGTGTGGATGTCAGGGGGTCGAAACTTGGTGGAACGTT
>No_name
CCCTGACATCCACACCCTTTCCAATCTCAACCCAAAATCCACTAGAACTGGAAAGGAAAA
TAAAATAGTTTATTTTTCATCAATTTTATTTCGATGCATT
>No_name
CTGACATCCACACCCTTTCCAATCTCAACCCAAAATCCACTAGAACTGGAAAGGAAAATA
AAATAGTTTATTTTTCATCAATTTTATTTCGATGCATTTC
>No_name
CCAAAACTCATTAGGGAAATTTGTCTTTTTGATATATTATTAGGATTTATAATATAGTCT
CCAATATGTTCTATATCTTTACCTCCTTTTACTTTATCCA
>No_name
CAAAAAGACAAATTTCCCTAATGAGTTTTGGGTCACAACTTTCAGAGATACCTTACGTGG
ATGAGGATGAAGTCATCAAACATGATTCTTCGTTGTCTAA
>No_name
GTTGCGGTGAATTTTTTTTAGACAACGAAGAATCATGTTTGATGACTTCATCCTCATCCA
CGTAAGGTATATCTGAAAGTTGTGACCCAAAACTCATTAG
>No_name
ATCAAACATGATTCTTCGTTGTCTAAAAAAACTTCACCGCACCCTTCAAAGCTTTCTAGC
CCTTCGTGTTCTTCTCTTGTAACTGCAATTGAACAGCAGG
>No_name
CTTATTTCATTTGTGGCATCAGATGAGTATCGATGAAATTGAGAAGCAATCATGGTTTGT
GTAGATGATTCCCCGGAAATTGTCACAATATTGTTGTTTA
>No_name
CCACATTGCATTCGAAAGACGATTTTTATTTTTCGCAAGAGACTGTCTACAAGCTGGCTC
TTTTGTACACATATGAGCGTTGGCATTCACTCTCAGACTT
>No_name
GTTCTGAGTAGCAAACGGCAGCCAACAAATAAGAAAACAACCGGTAATAATTGCTAAAGT
TCTGGCGGCTTTTCTCTCACGTCGCTGTTCAATTTTTATG
>No_name
CAAACACGGTGCCTATGCTGGTGCAAGTGGACGCCAAAATGATAACAACATTTTTGGAAT
ATCCAATATCAATTGATAGAGATATATTTCTTGAAATTGT
>No_name
CCCAAACACGGTGCCTATGCTGGTGCAAGTGGACGCCAAAATGATAACAACATTTTTGGA
ATATCCAATATCAATTGATAGAGATATATTTCTTGAAATT
>No_name
ATCTTTTTCTCCATGATAAAAGCTGTAATTATCAATCCATTCCCAAACACGGTGCCTATG
CTGGTGCAAGTGGACGCCAAAATGATAACAACATTTTTGG
>No_name
GCCAATGATGCAATGAAATAAGTGCTGGGTATCCGAATCTTTTTCTCCATGATAAAAGCT
GTAATTATCAATCCATTCCCAAACACGGTGCCTATGCTGG
>No_name
CCGCAAAGCATTGCTGACTGTCAACGGATGGAGACTGGGAACGGCAATTCCAAATGATGA
TAATCGTTATAAATAAGCAAGCGGGGATAATCCAAGCCAA
>No_name
ATTATCCCCGCTTGCTTATTTATAACGATTATCATCATTTGGAATTGCCGTTCCCAGTCT
CCATCCGTTGACAGTCAGCAATGCTTTGCGGAATTTACTC
>No_name
ATTTATAACGATTATCATCATTTGGAATTGCCGTTCCCAGTCTCCATCCGTTGACAGTCA
GCAATGCTTTGCGGAATTTACTCTTTATCCGATGTTCAAT
>No_name
AGCGACACAATATATTCCAATATATAAAACGCACATGATAATGAGGGTTATCCAAAAATA
AGCTATTGTAAAGACTGTATTGAAAATCGGATAAAGAGTA
>No_name
GGAATATATCGTCTCGCTCGCCGACTCCATCAAAATTCGGATACAAAACGCAAACGGTTG
ACCTCTCTTATGGCAACTGCCGGTCAAACAATGTCAAAAA
>No_name
GTCGCTCGCCGACTCCATCAAAATTCGGATACAAAACGCAAACGGTTGACCTCTCTTATG
GCAACTGCCGGTCAAACAATGTCAAAAATTGGGGTTGGAT
>No_name
CTCTCGGTTGTCGTTTCGTTAAACGGATTATCTTTCAAAAAGTTTTTAAATTGAACATTG
ACATCCAAATTTGCTAAACTTAATCCAACCCCAATTTTTG
>No_name
CTTTTAAATGATAACTGTCTTTATCCGGACAGTTCTCGGAATAATTACTCAATAAGTTCA
CGGGTGTCACCTTCTGAGGAAACGAATAGTTTAATGATAA
>No_name
GTGAGATTTGGGGAAAATATTATTTATCATTAAACTATTCGTTTCCTCAGAAGGTGACAC
CCGTGAACTTATTGAGTAATTATTCCGAGAACTGTCCGGA
>No_name
AAGATATTCAGTATATTGACGAAGACTCAAGTGGGGACAGTAAAACAAACTATGAATTTA
ATATCTCAAATTTCTACACAAATAGATACAACTTACCAAG
>No_name
CAAGCATAAACATTTCCCAATCAGAAGTCCATGGGAAATTTCATTTGGAGAATAATAGGG
AAATAAAATACAAATCCTGGGACAACACAGTTTCCAAATC
>No_name
TTTCGCTTTGCTGTGATTACGAATGTCGATTCTTTTTGACATGTTGTGAACACTTTTAAG
AAACCTCATGGCTTTCAATGCCGATTTGGAAACTGTGTTG
>No_name
CGTTTTCAAAGATTTTTTCGCTTTGCTGTGATTACGAATGTCGATTCTTTTTGACATGTT
GTGAACACTTTTAAGAAACCTCATGGCTTTCAATGCCGAT
>No_name
GTGTCTTAAAAGTGTTCACAACATGTCAAAAAGAATCGACATCCGTAATCACAGCAAAGC
GAAAAAATCTTTGAACACAATTAGTTTTATTCTGGGTGCT
>No_name
GAAAAAAATCTTTGAAAACAATTAGTTTTATTCGGGGTGCTTTTATAATTTGTTGGACTC
CTTATCATGTTCTCATTTTAATAAAAGGATTTTGTGATAA
>No_name
AAACAATTAGTTTTATTCTGGGTGCTTTTATAATTTGTTGGACTCCGTATCATGTTCTCA
TTTTAATAAAAGGATTTTGTGATAACCCTCCTAAAAGTTG
>No_name
TGATAACCCTCCTAAAAGTTGCATCAACGACGGATTGTATAACGCAAGCTACGGGTTGTG
CTATAGAAATTCTCCGATTAACCCTTTCTGTTATGCCCTT
>No_name
AAGTCATTGACTATTGCTAATGGTAAAACTGTAGCTGCCAATAACATGTCACTCAAAGCG
AGATTCCCGATTAATAAGTTTGCGGTTGTTCTTAGAAATC
>No_name
GCGGTATAACGATCACAAGCTATCATCACTAGACTCCATACAGAGGCTGTACAATACAGT
ACATCCGTATTGAGCCAAATGTTACAAATATGAACTCCAA
>No_name
GTGAGAACTTGACCTATACCAAATTGGAAACTTTGTGGCGGTATAAAGATCACAAGCTAT
CATCACTAGACTCCATACAAAGGCTGTAGAATACAGTAAC
>No_name
AATAGTTCTGATCCTGATTGTTCTGTCCAAACTCATACGAGCGAACTAAAAGCCATAGCA
TCCTCAATTTCCAAAAAGAAATCAAAACAAGGTCTACGAT
>No_name
AGCCATAGCATCCTCAATTTCCAAAAAGAAATCAAAACAAGGACTACGATGCATATCAGT
AGAATTTCTGCTGCCACAGACCCCTTTATGGGAAATGAAG
>No_name
GTTCTGAGTTGTTTGTGCTTAATTTCATTTCCCATAAAGGGGTCTGTGGCAGCAGAAATT
CTACTGATATGCATCGTAGACCTTGTTTTGATTTCTTTTT
>No_name
AGAATTTCTGCTGCCACAGACCCCTTTATGGGAAATGAAATTAAGCACAAACAACTCAGA
ACTCAATCCCAATGAGGATTCAAAGAGATTCACTAAGAAA
>No_name
GGAAAAACGAGAGACACGCGCCACGAAGGTCATGTTATTAATAATGGTTATTTTTATTTT
ATGCTGGATCCCTTTCACTATTATGTACATGGTGCGTGCT
>No_name
GATCAGCCTACACAAAAGGTTTATCACTGCCAGAAATGATAATATATTCTATATTGGGAG
TAAGAGTCGTCATCATAACGGTGGTCGGCTACTTACTGGT
>No_name
CTAATCCAATCATCAAATCGGCGACAGCCAAGGAAAGTAAAAAGTAATTGCTGATAGATC
GAAGCTGTCTTTCAACGATGAAACTCGTCAAAACCAGTAA
>No_name
TCTCCAACAACTAAATATCCAGTATAGAGAGGCATTGAAACTAATCCAATCATCAAATCG
GCGACAGCCAAAGAAAGTAAAAAGTAATTGCTGATAGATC
>No_name
GATTAAAGGAGTCCACAATAGAGCTGAAATTATCCATGCAATCCCAATCCATATTGAAAC
CTTTTTAGAGGTTCTCTTGATTCGATAAGTCAAAGGTCGA
>No_name
AAGGAATGTTATATTCAATTTATTCAATCTAGTTATCTTTTGACTCTATTAACAGCAAGT
CTAGCTGATTTTATACCAGTAACAATCATATCAATATTGT
>No_name
AATACGAAAATACAATATTGATATGATTGTTACTGGTATAAAATAAGCTAGACTTGCTGT
TAATAGAGTCAAAAGATAACTAGATTGAATAAATTGAATA
>No_name
ATTTGATGATTGATAACTTGTTTTAATAGGCAACCCGTGCATTTTTTTTAACACTTTCTG
TCTCAAATTAGTCTCTCGATAAATACGAAAATACAATATT
>No_name
CAGAAATATTATTTTTCCCATTTGACGACGAACTTCGCAGAGAATTTATTTTCTTTATTA
AATTTTGAAAAGGATTCTCCCTTGAATGATTTTTATGATT
>No_name
AGGGAGAATCCTTTTCAAAATTTAATAAAGAAAATAAATTCTCTGCGAAGTTCGTCGTCA
AATGGGAAAAATAATATTTCTGCAAACAGTTTTAAATCTC
>No_name
AAGAAAATAAATTCTCTGCGAAGTTCGTCGTCAAATGGGAAAAATAATATTTCTGCAAAC
AGTTTTAAATCTCACCCGTTTCGACCTAACTCAGCGACAG
>No_name
GGGATTTACTGTATCGTAACCGATGATTAGATGCACTAAGTTCTGAATAAATGGATCTTC
CATATTCAAATTTTGAGCTCTCGCCTTCCTGATAAATAGA
>No_name
TTGGGATTTACTGTATCGTAACCGATGATTAGATGCACTAAGTTCTGAATAAATGGATCT
TCCATATTCAAATTTTGAGCTCTCGCCTTCCTGATAAATA
>No_name
CAAAATTTGAATATGGAAGATCCATTTATTCAGAACTTAGTGCATCTAATCATCGGTTAC
GATACAGTAAATCCCAATCGCTTGATTCCAATTCATCTTT
>No_name
ATTTGTATACGGTCTTTGAGGTGTCATTTCTGTTGGTGAAAATCGGTTCCGGTAAAGATG
AATTGGAATCAAGCGATTGGGATTTACTGTATCGTAACCG
>No_name
GTCAAAATCAGACCAAACAGAATCGATTCTCCAATACGACATCTTTCGTTGAAATCTCAA
AGAAAATCTTGTGATGCCGAAAGCTTGAATCATTTAGTTA
>No_name
GCATTTGGATTCACGATAACTAAATGATTCAAGCTTTCGGCATCACAAGATTTTCTTTGA
GATTTCAACGAAAGATGTCGTATTGGAGAATCGATTCTGT
>No_name
CCGGAATAATGGGACAACATAACCATAGCGTTACTGGGGCTAGGTTGATTGGGGAATTCT
TTGGCATTTGGATTCACGATAACTAAATGATTCAAGCTTT
>No_name
AAGAGTTTTAGCAGCTTTATTTTCAGATTTTTGTGAACCGGAATAATGTGACAACATAAC
CATAGCGTCACTGGTGCTAGGTTGATTGGGGAATTCTTTT
>No_name
GCAACGCTATGGTTATGTTGTCACATTATTCCGGTTCACAAAAATCTGAAAATAAAGCTG
CTGAAACTCTTAGCGCAATTTTGTTAGCATTTTTTATAAC
>No_name
AGTCCATGTTATAAAAAAGGCTAACAAAATTGCGCTAAGAGTTTTAGCAGCTTTATTTTC
AGATTTTTGTGAACCGGAATAATGTGACAACATAACCATA
>No_name
AAGGTTTTCCGGAAAGTAACGTTGCATAACGCATAGAGCAATGGATTGACTGTCGAGTTC
AAATAGCATAACCAATATCCTAAATTATACACCGTAGTCC
>No_name
AGGATATTGGTTATGCTATTTGAACTCGACAGTCAATCCATTGCTCTATGCGTTATGCAA
CGTTACTTTCCGGAAAACATTCATAGCTATTTTGACTTGC
>No_name
TTCTTGAGCATATCAGATTAATATGTACCAAAATTATTCTACCAGTCATCTGTTGGCCGG
GAATAATGTGCAATATTTTAAACATCATCGTCCTTACTCG
>No_name
CGAATATCTATCTTTTGTCCGTGTCAATTATGGATATTTCATATTTACTCTCGATGTTTT
GCGTTTCACTTCAGCTTTACAAGAGAGTTCGTCAGTCACA
>No_name
CAAGGGAGAAAATATCCAGACGATTGCAAATAATAAATTCTGTGACTGACGAACTCTCTT
GTAAAGCTGAAGGGAAACGCAAAACATCGAGAGTAAATAT
>No_name
ATTTATTGTTTGCAATCGTCTGGATATTTTCTCCCTTGACTTCATTCTCCAGCAATGCCA
CTTCATGGTTGACGGTTTGTTTTACCATGGAGCGATTGTT
>No_name
GACGGTTTAAGAACGACCAACAATCGCTCCATGGTAAAACAAACCGTCAACCATGAAGTG
GCATTGCTGGAGAATGAAGTCAAGGGAGAAAATATCCAGA
>No_name
GTTCTATGCCTGTCGACGGCTTTTATTTTGACAAGTCCAGAGATTTTTTCGAGGGAAATT
AAATGCGATTTTCAACCGGATAATACAGTCATGATTTGCT
>No_name
ATCACCAACGGTATCATTATAAACAAAACCGCACTCATTTTAAAATACCCATGGCGCTGA
ATACGATTATAAAACGAAGTCTTCCTAATACAGCAAATCA
>No_name
TTTAAAATGAGTGCTGTTTTGTTTATAATGATACCGTTGGTGATCTTAGCAGTCGTTAAT
AGCCTGTTGAACAAATACATCATAACGGCGAAGGGTAAGA
>No_name
AATACATCATAACGGCGAAGGGTAAGCGAACTAATCTAAGTATACACAACTCTCAGCATT
CGACTCGGTTGAACATCGATGCCAACTCGTCAACGGTCAG
>No_name
AAGCGAACTAATCTAAGTATACACAACTCTCAGCATTCGACTCGGTTGAACATCGATGCC
AACTCGTCAACGTTCAGTCAACAAGACAGATCCTTGATCA
>No_name
GCGAACTAATCTAAGTATACACAACTCTCAGCATTCGACTCGGTTGAACATCGATGCCAA
CTCGTCAACGATCAGTCAACAAGACAGATCCTTAATCAAC
>No_name
CAACAAGACAGATCCTTGATCAACAATAGACTTAAGCACTCTACAAATGTCATAGATCAG
TACAAGACCACATATTTACTCGTCATTGTTGTGGTGACAT
>No_name
CTGGGGGTCTGCAAACAACAAAATGTCACCACAACAATGACGAGTAAATATGTGGTCTTG
TACTGATCTATGACATTTGTAGAGTGCTTAAGTCTATTGT
>No_name
TGGCCTCGTTTCAACGATTACGTAATTAATTGCGCTGGGGGTCTGCAAACAACAAAATGT
CACCACAACAATGACGAGTAAATATGTGGTCTTGTACTGA
>No_name
CAAAAATTAATTTCGATATAGATCTATTTGGCCTCGTTTCAACGATTACGTAATTAATTG
CGCTGGGGGTCTGCAAACAACAAAATGTCACCACAACAAT
>No_name
GTTGAAACGAGGCCAAATAGATCTATATCGAAATTAATTTTTGTGAATTTTTGTAATCTA
CTTTTGGCAGTGAGCGATGTCATGAATTTTATCTTTTACT
>No_name
ATGAGATATTCGGCCGTTGGATATTTGGAAGACTTTTGTGCTCTCTTTGGTTGGCAATTG
ACGTCCTTTTGTGTACTGCGTCTATAATGCATTTGTGTTT
>No_name
AATTCACATTTCTGTTCATTCGAGGAGATGGAAAAATTTAAAGAATGACTACTCCAACCA
AAAAGTGGCGGTAAGCATATTAATCCAGATATAATCCATG
>No_name
CTGGATTAATATGCTTACCGCCCCTTTTTGGTTGGAGAAGTCATTCTTTAAATTTTTCCA
TCTCCTCGAATGAAAAGAAATGTGAATTGGCCTAAACCCG
>No_name
ATTTTTCCATCTCCTCGAATGAACAGAAATGTGAATTGACCCAAAACCGAGCCTATGTTC
TATACTCATCAATTGGATCGTTTTACATTCCACTACTCAT
>No_name
TGCAATTACAATTCTGTTGGATTTCCGTATATTCAATATCTACTTCAACAACTTCCTTTT
TTCTGAAGAGCTCCGGATTTTTTTTCACTTCCGGTTTTTT
>No_name
TGACGACCCGTCTGTGACAAATAATCAGGAACCGTTGAATTCTCAGAAGCATCGAATAGA
CAGAATCCAATCGAAAAACATCATATCAAAACTGGCGATT
>No_name
TGAATAATGAAACTAATCCTGATCCGTTTATGGCATTGCCATTTTATCAGATTCTGATCT
ATTCTTTGATTGCAACTATTCTTAGTTTGGCCACAGCTTG
>No_name
AACTAATCCTGAGCCATTTATGGCATTGCCATTTTATCAGATTCTGATCTATTCTTTGAT
TGCAACTATTCTTAGTTTGGCCACAGCTTGTGGCAATCTT
>No_name
CTAATCCTGATCCGTTTATGGCATTGCCATTTTATCAGATTCTGATCTATTCTTTGATTG
CAACTATTCTTAGTTTGGCCACAGCTTGTGGCAATCTTCT
>No_name
CATTTTATCAGATTCTGATCTATTCTTTGATTGCAACTATTCTTAGTTTGGCCACAGCTT
GTGGCAATCTTCTTGTTCTCATTTCTTTTTGTATTGAAGG
>No_name
CTTAGCTGACCTTCAATACAAAAAGAAATGAGAACAAGAAGATTGCCACAAGCTGTGGCC
AAACTAAGAATAGTTGCAATCAAAGAATAGATCAGAATCT
>No_name
CGATGAAGCATTCGATACTGTATAGTCAAGGGATAACCACAAATCACAAGTTGTAGAATT
AAATGGCCAGAACTGCATAATAAGAAATGTGGAATAAAGT
>No_name
TGTGGCACTGTTCTTTTTCCATCAATAATTGGCCAGATATAAATCAAGGGAGTCCATAAT
AGTGCACAAATTATCCATGTTAATAGAATAATAATTATAG
>No_name
CTGGATTCCATAAATTGCACATAACATTTACCCTGTGGCACTGTTCTTTTTCCATCAATA
ATTGGCCAGATATAAATCAAGGGAGTCCATAATAGTGCAC
>No_name
ATTATGGACTCCCTTGATTTATATCTGGCCAATTATTGATGGAAAAAGAACAGTGCCACA
AGGTAAATGTTATGTGCAATTTATGGAATCCAGCACACTG
>No_name
TTCAAAGCTGCTCCTCCATAAACCGGAGTCGCGTAACCTAAAGTTTGAAGATTTTTATTT
CGATGCCGAGTTACGCGATATATTTGTATTGCGAAAACAA
>No_name
CAATCATCGAGACAATTATAAGAACATGGATTCTTCGACCGACACTGAAATCAGTAATAG
AAATCCAAAAGAAAAATGTATTAAAAAAGTTCACAAATTT
>No_name
GAATAATTTAAATTTTGTGGAGTGAGAATAAGAGAATTCGGTTGAAATTTGTGAACTTTT
TTAATACATTTTTCTTTTGGATTTCTATTACTGATTTCAG
>No_name
CTTGAAGTGACACTCGAATAATTTAAATTTTGTGGAGTGAGAATAAGAGAATTCGGTTGA
AATTTGTGAACTTTTTTAATACATTTTTCTTTTGGATTTC
>No_name
TTGCAGCAATAATCATTGCATTTTTCGTCACGTGGTTTCCATATAATCTTTTTACACTTA
TAAATTTATATTCTCGGTCAAAGTCCAATCCCACCATAGG
>No_name
CGATGGCATTGAAGAGAAACGACTTGTGTTGCTCTTAGACCGGCCGCATATTAGAATTCT
CCAAAATGTTCTACGAAACATAATATTGCAATAAGCATAC
>No_name
GCCGAAAGTTCGTTCCGTATTGACTGAGAGGTTGAAGAATTGTGAAATATCTATCAATTG
AAATGCAGCAAAGATTCAAAATCGAAGCGGTACAAAGTAA
>No_name
CTGTAAAGTATCAACATGACAACAAGAGGAATATAAAATGCACCAAGGGTGGCATATGTT
TGATACCACAAACTCTCACTATATGTACAGTGACCTAAGT
>No_name
CTTTACTTTCAGAAATAATTTTTTTTGATAAATATTTCTGTCTGGCTTTCTTAGATTTGA
TAGAGTTCCAATAATCGGAATTCGTCATGTCAGATTCATC
>No_name
CGGAACTATTAACTGTAACGTGAAAAAGGGAAACCAACAAAAGGTGAAGCAACCCATTAA
TATTCCCAGAGTTTTTATGGCTTTACTTTCAGAAATAATT
>No_name
GGATATTTTAACAGTTTTCTCAATCCAATTATCTACGCCAAATTCAATAAGGATTTTAGA
CAGCCATTTAAAGAGATTCTGTCATGCCACTGTAAGTCCA
>No_name
GCAACGGCGACGAACAAATCAGTCACTGCTAAACTGAATATCAAATGATTGGAGGAATTC
TTAATATTGAGCTCAGTAACAATAGTGACCATGACGAGAA
>No_name
CTTAATAGCACTTAAAGGCATCACAGCAACGGCGACGAACAAATCAGTCACTGCTAAACT
GAATATCAAATGATTGGAGGAATTCTTAATATTGAGCTCA
>No_name
TAAAAATCCAAATGTCACATAATTCGAGTCCTAACCACCAGTTGATGGAGACTTCCTTAA
TAGCACTTAAAGGCATCACAGCAACGGCGACGAACAAATC
>No_name
GTCGAAACTGTTGACCGATTTCTATTGTATGTCAGTTTGGTAATTGATAAATATCTATCA
ATTGCTATCACCACAAGGTGAAATATCGACGCTGTGCACG
>No_name
GATATTTCACCTTGTGGTGATAGCAATTGATAGATATTTATCAATTACCAAACTGACATA
CAATAGAAATCGGTCAACAGTTTCGACAACAGCTATGATT
>No_name
TGCCCATTGATATAAGCGGAAAACAAAAAGATAAGAAATTTGCAAGAATTGTGTACGAGT
TTCTTTTGTTAATAAGACATGTTCCATGATAATTGACTGT
>No_name
GTTTGTTTTTTAATAAAAATAAAAATCTTAAAATAAACGATGCCCATTACTATAAGCGGA
AAACAAAAAGATAAGAAATTTGCAAGAATTGTGTACGAGT
>No_name
CTCGTACACAATTCTTGCAAATTTCTTATCTTTTTGTTTTCCGCTTATATTAATGGGCAT
CGTTTATTTTAAGATTTTTATTTTTATTAAAAAACAAACA
>No_name
TTTTTGTTTTCCGCTTATATTAATGGGCATCGTTTATTTTAAGATTTTTATTTTTATTAA
AAAACAAACAAAAAATAGAAAAGCAATCAAAAATTCAGTA
>No_name
GTCCGATTACTGAATTTTTGATTGCTTTTCTATTTTTTGTTTGTTTTTTAATAAAAATAA
AAATCTTAAAATAAACGATGCCCATTAATATAAGCGGAAA
>No_name
AACAACTTTTGCGTCGGATATTTGCTATTCTAAATCCACAGCGTCTCCATTTCCACAGTC
AGAAATCTGGTCTTCTATTTATGACGACTCAAAAATAATT
>No_name
CGCTCTCAGTGGATGATTTATCTAGACAATATAAATATTTATTAGTAACATTTTCTGACA
GATTATTATTAGACTTTGACTGATTTTCGTCTTCCTCGTC
>No_name
TTTTAATGCTCGGTTTTGATTGCCGATATGGAAAGAACGTTAACTTTGGTGACCACGACA
AAGTCGGAGATTTTAACTTTCTGGAATTTGAAGTCGAGGG
>No_name
GTTATCCCGATGTATTACTTCCAAACAAAATCTTTTTGAATGCTACCTGAAATTCAGTTG
AGAAAATTGTGTAAATAATTGGATTTAACCCGGAATTTAC
>No_name
CATTTATATTTTAATTCATTTTTGAAATGAAAACAGACGAATTGCTACTTTGATTTCTCC
CAAATTTGCATCGAATAATATTCATTATAGAAAATCTAAA
>No_name
GCCGTGTAATCCATTGACAGCCACAAGTCACACATGAGTTGACTAAGTGGCCACGATTTA
AGAACAATGTAGACTGTATAAAGATTCATTGAAAACAATC
>No_name
CAGAAAAGCAAAGGTTAATAAATACTTTCTTCTTTCTTTGACAAATCGACAAACGAATCA
CTTAATTAAAAATGCGAAGGAAATTGGATCGGATTCCAAT
>No_name
ATTAAAAATGCGAAGGAAATTGGATCGGATTCCAATAAGGATGATGAAATTGATACAAGT
TCATACAAAACAAATGACTACGACTCAGAGAGTTTGCGAC
>No_name
CATGGATGTTGAAAATCTCAAGTCTTCATTTAACATGAATTTAACGGACCTGGAAAATTC
AGGAAAAACTCTAAAACTTTGCTCATCGCCGATTTGGAAG
>No_name
CCCGAACGGAACTGGCGCACGCTGAATGAGTGCTTTGATTTTTGGATCCGAAAAAATCAA
TAATCACTTCAAAATCAATCATTTTCATTGATTTGATTTT
>No_name
ATAGAATTGACAGCATCACATATAAAACAATTAATGTTACAGGATGATATCGTTCCGGCC
AACATTGAGGAGGCAGATTGTAAAGTCCTGTCATATTCCA
>No_name
TTTATGCGCAATTTCTGTGGACCGGTATTTTATAATAACACAACCATTTCGATATGCAAC
ACACAGGACAACAAAACGAATGCTACTTATGATTTTCATA
>No_name
CACAACCATTTCGATGTGCAACACACAGGACAACAAAACGAATGCTACTTATGATTTTCA
TAGTTTGGGCTGCCTCAGCACTGATAAGTGTACCCCCTTT
>No_name
AACGAATGCTACTTATGATTTTCATAGTTTGGGCTGCCTCAGCACTGATAAGTGTACCCC
CTTTGTTCGGATGGAGTAATCCGAAATCCAAATACTACTG
>No_name
GAAATTATTTCTGAAATTAGAATTTCTTTTAGACTGTTTTGTTTCTTTACCACCCATTTT
CTCCTGGACATAAATATAATTTGCAAGTCTAAAAATGCGT
>No_name
ATTTGATTCTTCATTATTAAGTTTTTTTCTCAAACTTGGATTTGTCTATAATGCTATTGT
TATTGTTGTTATCGTTGAAATTATTTCTGAAATTAGAATT
>No_name
GGAGTTCCTCGTCAGATTCTGCAAAATTAATTTTGATATCTGGAACATTTAAATGTTTAT
TTGATTCTTCATTATTAAGTTTTTTCTCAAACTTGGATTT
>No_name
GAAGAATCAAATAAACATTTAAATGTTCCAGATATCAAAATTAATTTTGCAGAATCTGAC
GAGGAACTCCATCACAATTCTAAAACCAAATTTAGTTCGG
>No_name
CTTTAGCTTCATTATGTCTTTTACCCGAACTAAATTTGGTGTTAGAATTGTGATCGAGCT
CCTCGTCAGATTCTGCAAAATTAATTTTGATATCTGGATC
>No_name
CAGATATCAAAATTAATTTTGCAGAATCTGACGAGGAACTCCATCACAATTCTAAAACCA
AATTTAGTTCGGGTAAAAGAAATAATGAAGCTAAAGCCAT
>No_name
AAAATTAATTTTGCAGAATCTGACGAGGAACTCCATCACAATTCTAAAACCAAATTTAGT
TCGGGTAAAAGAAATAATGAAGCTAAAGCCATCAAAACTC
>No_name
TGTTGATTCTGTTTCAAATTTCGGTTGGGATTATAATTCTCGTCTCAATTGGGGGCAATG
TTCTCGTTTGCATTGCGGTTTGTCAAGATAAAAAACTTAG
>No_name
CGCGAATGGCATCACAAAAATAGACAGCAATAAATCGGCTATCGCCAAAGAAACGTACAA
AGAATTGCTGGGTTTTCTAAGTTTTTTATCTTGACAAACC
>No_name
AAGTCATTCACAGTCAGAATAAATACAACGTTTCAAGTTGTATATCCTCAGATTATGAAA
CATTTGTCAGTAACTCGTCTCCTGGACCCAATAAAGTCAG
>No_name
AACTCTGATCATAAAGCTGCAATCACTCTGGGAATAATAACTGGTACCTTTTTATTTTGC
TGGACGCCATTCTTCATTATCAATGTAACAGGAACCTTTT
>No_name
AACTCAGATCATAAAGCTGCAATCACTCTGGGAATAATAACTGGTACCTTTTTATTTTGC
TGGACGCCATTCTTCATTATCAATGTAACAGGAACCTTTT
>No_name
AAATAATAGGATTGAGAGATGAGTTAAGATATCCGAGCCATGTAAGAGTTGAAAATATTA
TATTTGAAATACATTGACAAAAGGTTCCTGTTACATTGAT
>No_name
GAATGACAGAGGACAAATTGAATTTATAACAAGATAAAATCCTTTTAAATGCGTTTCTGA
ATTCAGCATTAAAGACCGTATAAATAATAGGATTGAGAGA
>No_name
CTATTATTTATACGGTCTTTAATGCTGAATTCAGAAACGCATTTAAAAGGATTTTATCTT
GTTATAAATTCAATTTGTCCTCTGTCATTCTAACCGAATC
>No_name
TTTGGATGGATCAACTGTTTTTGTTGACGATTTGCTGGCAATGTTGGATTCATTTGCAAT
GATTCGGTTAGAATGACAGAGGACAAATTGAATTTATAAC
>No_name
GTTCAACCGTGACCAATTACGAACTTCTTCTCTCGAATTTCAGTTCTCAACTTGGATTCG
AAATTTGTAAATTTTACTATGAATTGCTGAATAACAACAG
>No_name
CGAATTTCAGTTCTCAACTTGGATTGGAAATTTGTAAATTTTACTATGAATTGCTGAATA
ACAACAGCATTGGATTCTTTGAAATACCTCAAATATGTCG
>No_name
CAAGAAGTTTTCATCGGTTTGATTTTGAGTATTTTAACCTTTTCAACCTTGGTCGGTAAC
ATTCTCATAATTATTGCGGTAACTTTGGTGAAAAAACTTC
>No_name
AAAAACTTCAAACACCCAGCAATCTTTTGATAGTAAATCTCGCCACGAGCGATCTTCTCG
TGTCAGGAATCGTGCTGCCATTTGCCATCATTTTCCAACT
>No_name
GCAACATTTGGTGCATTTTATGTGCCACTTTTTATCATGTTGTTCTTATACGGGAAAATT
CTTCTGTTGGCAAAACGAATCGCTAATCTCGATCTCAAAC
>No_name
TCTTCTGTTGGCAAAACGAATCGCTAATCTCGGTCTCAAACAACGCAGTCAAAAGACGTC
AAGACGCAATTCTACTGTTGTTTTTTTCAAATCACAATAC
>No_name
GTTTTTTATTATTCAGCTAACGATTCCTATAGCAAAAGCATTAGGCCAAGATCCGAATTT
CGTACCTCCAACTGTCATTGAAATATTCCTCTGGCTGGGT
>No_name
TAACGATTCCTATAGCAAAAGCATTAGGCCAAGATCCGAATTTCGTACCTCCAACTGTCA
TTGAAATATTCCTCTGGCTGGGTTATTTCAATAGTTTTCT
>No_name
TTGATAGTTCGGCAGCGGAATAAAAGTATTTCTTTGAATGGAGTGCGAAAATCCCGATTG
AATTTTGCTGAAATAATCGGGTTGAGAAAACTATTGAAAT
>No_name
CTAGTCTTGTCCAGTTCCAAAGCAAACAAAAACAAAGGACAAGCAATACTGAAAGGTATT
ATCCAAGCGCATACCAATTGGACAACTAATGATCTATAAC
>No_name
CAAGACTAGAGAGCATTCTTCATTCAAAGGATGTGGTCCACAAAACGCTTATTTCATATT
AATTGCTACAATTGTGACATTTTTCATTCCATTAATAATA
>No_name
TTTCATTCCATTAATAATAATGACAGTTACGTATGTGTTAACAGTGAAAATTCTCTACGT
CCAACGGAAAGAAGCTGAGGCTAATCTTTATTCGAATGCT
>No_name
CTCCTATGCATTGCTGACGAGTTTTCATTTTTTCCGTTTAATTTCTTTTCGCTCATAACC
TTTGTCGATGGTGTTCTGGTAAACTTGGCCAAAGAACTTG
>No_name
CAGAGATTCATTGATGTATTTTCAACAAAATTATTTCTCGTCGTTTTTGCTAACAAAGGA
GTCATTTCAAAGTGATTATGGTTTTCTGTTTCTTTGAATT
>No_name
AAAGAAACAGAAAACCAGAATCACTTTGAAATGACTCCTTTGCTAGCAAAAACGACTAGA
AATAATTTTGTTGAAAATACATCAATGAATCTCTGTGGTT
>No_name
AGAAAACCATAATCACTTTGAAATGACTCCTTTGTTAGCAAAAACGACGAGAAATAATTT
TGTTGAAAATACATCAATGAATCTCTGTGGTTCAGACAAT
>No_name
GACATTTTGAAAGATCTTTGATGTGATAATAAAGCAAGAGGATTTTCCAGCACAGTACAA
ACTGTGTTTGACTTCCAATAATGATTTTTAGTTTTTTTGC
>No_name
CAAAGAATGGCAGATAACAAATGACAAAGAGTAGAAATAAAATCCCCAACGTTTGTACGG
CTTTTCTTGACCGAGTAATTGGTTTCAGCTGTTTTTCCGT
>No_name
CTACAGCTTTGTATTTTGAGAGATCATTAAGAACTGCCAACAATTTTTTCATCCTCAACA
TAATTATCGTTGATTTGCTAGTTTGAGGTTATATCCTACC
>No_name
GTTAACCCTTGCAAATTCTGTATTTAACGGATTGTTATTTGGAGTATTAAATTCAAAGTT
CCGAAATGTAATCAAAAAGAGACTTATTTCCAAAAACAAA
>No_name
CGGTTGGGGGGACAATGCATTCGATAGGAAGACACTCAGTTGCATTTATAGTCGAACAGC
TGCAAGATCATTTACAAATTTCTTGTCCGGATTTCTGGTG
>No_name
TGGCATTTAGGCTGCTGTTAAGGTGAGCGGTAATGATCAGGGTCCCGTGGACCTCGGCTG
GGAAAGAATCATGGACATCAATCAACACAATTACAGCATA
>No_name
CTGAAATTGTTCCAGGATGTTGTTTCTCTATAAATCTTTGCAATCCCAAAAGCTTATAAT
AAGCCCTTCTAAATTGAATGTTCGTGAATCCGTAAAGGAT
>No_name
TGGACGCATAAATTGAACAGAATACCCAACACGATATTGATACAGAGATATGTAATATCC
TGGGAATACAAATAATAATCAAACCGATTTAATCCAGTCG
>No_name
ATCGGGTTGATTATTATTTGTATTCCCAGGATATTACATATCTCTGTATCAATATCGTGT
TGGGTATTCTGTTCAATTTATGCGTCCCCTTTGCCATATC
>No_name
GTTTGATTATTATTTGTATTGCCAGGATATTACATATCTCTGTATCAATATCGTGTTGGG
TATTCTGTTCAATTTATGCGTCCCCTTTGCCATATCCGTA
>No_name
ATTCTGTTCAATTTATGCGTCCCCTTTGCCATATCCGTAGATAAAAAACTCTGGATATCA
AGTAACTTCCTCATCCTTAATATCATTATTGTTGACCTTA
>No_name
CCGATGTAGCCCATAACATTTCTTGATAAGATCCGATTAGCCAGCGTCACAGGAAGGATG
TAACAACAGACCATAAGGTCAACAATAATGATATTAAGGA
>No_name
GTGAATTCTTTTCTCACATTCATCAGCATGGGAATAAACAATTTCATATTCATGATAATT
TCATTCGATAGATATTTGTTTATTTTTCATAAACTATCCC
>No_name
TTTACGAGTCCGACGCATTTGTCTGTTTTATTCTTGACACGAACGGCAACATTGTCACGT
TGTTTTTCTTGACAGTTTTCAATTTCCTTTTGCCGATTTC
>No_name
CGGAGCCCAGCAAAGAAAAAATGTCCCAACCGTTACAATCAACAAAACCACCATTCTCAT
TTCATTCTTGTCTCGTTGGATGTCAGAGAGTCGCTTGAAT
>No_name
AAATTTTACCACCGAGTCCATCATAACTGAAATGGTTGCCCCGTCAATTTTTGGAGTGAT
TGTAGTATTTGGATTTTTTGGAAACCTTTTGGTCATCCTG
>No_name
GCCCCGTCAATTTTTGGAGTGATTGTAGTATTTGGATTTTTTGGAAACCTTTTGGTCATC
CTGGTCGTCTCCATAAATAAGCAGTTGCGAAATGGTACAA
>No_name
GTCAATTTTTGGAGTGATTGTAGTATTTGGATTTTTTGGAAACCTTTTGGTCATCCTGGT
CGTCTCCATAAATAAGCAGTTGCGAAATGGTACAAATATC
>No_name
GCTAGAGATGCGATGAGGATATTTGTACCATTTCGCAACTGCTTATTTATGGAGACGACC
AGGATGACCAAAAGGTTTCCAAAAAATCCAAATACTACAA
>No_name
TTTGGATTTTTTGGAAACCTTTTGGTGATCCTGGTCGTCTCCATAAATAAGCAGTTGCGA
AATGGTACAAATATCCTCATCGCATCTCTAGCGATAGCTG
>No_name
CTTTTGGTCATCCTGGTCGTCTCCATAAATAAGCAGTTGCGAAATGGTACAAATATCCTC
ATCGCATCTCTAGCGATAGCTGACATAACATTTATTACTT
>No_name
CCAAAAACCAGCCTTTTTTAATGAAAATCGTCGCAGTTAAAGGAACACAAAAAGTAATAA
ATGTTATGTCAGCTATCGCTAGAGATGCGATGAGGATATT
>No_name
ATTTATTACTTTTTGTGTTCCTTTAACTGCGACGATTTTCATTAAAAAAGGCTGGTTTTT
GGGGAGTATTGCTTGCAAAATATATCAGTTTTTTACATAT
>No_name
GCAAAATATATCAGTTTTTTACATATTTAACGGCGTACATGAGTGTTTATACTTTGGTAT
TAATGAGTGTCGATAGGTATTTGGCTGTTGTCCATTCGAT
>No_name
CCCATGTCGATAGGACGATTTTCAAGACGTTCTTTTCTGTTCTAATTGGAATACTCGCTA
TCGGATGGACAACAGCCAAATACCTATCGACACTCATTAA
>No_name
GGGCAATTACATAGCATAAATATTACCCATGTCGATAATACGATTTTCAAGACGTTCTTT
TCTGTTCTAATTGGAATACTCGCTATCGGATGGACAACAG
>No_name
CCAATTAGAACAGAAAAGAACGTCTTGAAAATCGTCCTATCGACATGGGTAATCTTTATG
CTATGTAATTGCCCACTGCTGTTCAATTCTGGGGTGGCGT
>No_name
ATTAGAACAGAAAAGAACGTCTTGAAAATCGTCCTATCGACATGGGGAATCTTTATGCTA
TTTAATTGCCCACTGCTGTTCAATTCTGGGGTGGCGTATC
>No_name
GGTAATCTTTATGCTATGTAATTGCCCACTGCTGTTCAATTCTGGGGTGGCGTATCCTCC
AACTTCCATCAATGATACGAAAGACTTTTACTGTACATAT
>No_name
GTAATCTTTATGCTATGTAATTGCCCACTGCTGTTCAATTCTGGGGTGGCGTATCCTCCA
ACTTCCATCAATGATACGAAAGACTTTTACTGTACATATA
>No_name
CATATATGTACAGTAAAAGTCTTTCGTATCATTGATGGAAGTTGGAGGATACGCCACCCC
AGAATTGAACAGCAGTGGGCAATTACATAGCATAAAGATT
>No_name
TTGGCATATATGTACAGTAAAAGTCTTTCGTATCATTGATGGAAGTTGGAGGATACGCCA
CCCCAGAATTGAACAGCAGTGGGCAATTACATAGCATAAA
>No_name
TGCTGTTCAATTCTGGGGTGGCGTATCCTCCAACTTCCATCAATGATACGAAAGACTTTT
ACTGTACATATATGCCAACAGTTCGTTACAATGAAACACT
>No_name
TGGCCATTTTCTAAATAACCCATTAGTGTTTCATTGTAACGAACTGTTGGCATATATGTA
CAGTAAAAGTCTTTCGTATCATTGATGGAAGTTGGAGGAT
>No_name
CAAATATCGAAAATAAAAGAATGTAGACCCGTCCAAATTGGCCATTTTCTAAATAACCCA
TTAGTGTTTCATTGTAACGAACTGTTGGCATATATGTACA
>No_name
AATTGCTGAAAGAGGCAACAAATAAGCAAATATCGAAAATAAAAGAATGTAGACCCGTCC
AAATTGGCCATTTTCTAAATAACCCATTAGTGTTTCATTG
>No_name
TAATTGCTGAAAGAGGCAACAAATAAGCAAATATCGAAAATAAAAGAATGTAGACCCGTC
CAAATTGGCCATTTTCTAAATAACCCATTAGTGTTTCATT
>No_name
TAGAAAATGGCCAATTTGGACGGGTCTACATTCTTTTATTTTCGATATTTGCTTATTTGT
TGCCTCTTTCAGCAATTATATTATTATACACGTGCTTGAT
>No_name
TCCATATCAAGCACGTGTATAATAATATAATTGCTGAAAGAGGCAACAAATAAGCAAATA
TCGAAAATAAAAGAATGTAGACCCGTCCAAATTGGCCATT
>No_name
GTTGAAAAGTAATTTCCATATCAAGCACGTGTATAATAATATAATTGCTGAAAGAGGCAA
CAAATAAGCAAATATCGAAAATAAAAGAATGTAGACCCGT
>No_name
CTTTTGATTGTAAAGCTTTGTCGGATTGGGATATCCGAGACTCACTGTTGAAAAGTAATT
TCCATATCAAGCACGTGTATAATAATATAATTGCTGAAAG
>No_name
TATTATTATACACGTGCTTGATATGGAAATTACTTTTCAACAGTGAGTCTCGGATATCCC
AATCCGACAAAGCTTTACAATCAAAAAAGAGAGTTACAAG
>No_name
CACAATGCAAAAATAACCACAACAATGACAACCATTCTTGTAACTCTCTTTTTTGATTGT
AAAGCTTTGTCGGATTGGGATATCCGAGACTCACTGTTGA
>No_name
AAAAAAGAGAGTTACAAGAATGGTTGTCATTGTTGTGGTTATTTTTGCATTGTGTTGGAT
GCCAATACAGATTGTTTTCATCATCCAATTCCTAGGCAGT
>No_name
GCCAATACAGATTGTTTTCATCATCCAATTCCTAGGCAGTGAGCCCGACAATGCGGCGTT
CAAAGCATTCCATGTATTTGCAAGCGCCCTGGCTTATTCG
>No_name
CGGATTCATCATGCTATTCGAATAAGCCAGGGCGCTTGCAAATACATGGAATGCTTTGAA
CGCCGCATTGTCGGGCTCACTGCCTAGGAATTGGATGATG
>No_name
CAAAATCGGATTCATCATGCTGTTCGAATAAGCCAGGGCGCTTGCAAATACATGGAATGC
TTTGAACGCCGCATTGTCGGGCTCACTGCCTAGGAATTGG
>No_name
CTTAAATGCAACTCGGAAATTATTGGAGAAAAATGCATACAAAATCGGATTCATCATGCT
GTTCGAATAAGCCAGGGCGCTTGCAAATACATGAAATGCT
>No_name
CCGATTTTGTATGCATTTTTCTCCAATAATTTCCGAGTTGCATTTAAGAGCGTCCTTTTT
TGTCAAAAACAATCGTTTTCCGGAAGAGATTTCGAAAAAA
>No_name
CTCCAATAATTTCCGAGTTGCATTTAAGAGCGTCCTTTTTTGTCAAAAACAATCGTTTTC
CGGAAGAGATTTCGAAAAAACGAATTTAAACAACAATCGA
>No_name
TTTTTTGTCAAAAACAATCGTTTTCCGGAAGAGATTTCGAAAAAACGAATTTAAACATCA
ATCGAAATCTTTCCGAGCAACGAGCCTCTCGAAAGGCTCT
>No_name
GAGAGATTAGTGTAGCCGGAACTTGAAAGGCTTTTATTGTTCTTATTGTCTGAATATATA
TTCACTTCACAATCTTTCTTAGTAAGAGCCTTTCGAGAGG
>No_name
CGAAAGGCTCTTACTAAGAAAGATTGTGAAGTGAATATATGTTCAGACAATAAGAACAAT
AAAATCCTTTCAAGTTCCGGCTACACTAATCTCTCTAAGC
>No_name
CAAACGAGGATATTTCCAAACACTGATGATCACCAATCCGTTTCCGAAAGAAGCGGCAAA
TATTACTATTATACCCATTGGTATGACAAGGTAATTATTT
>No_name
TTTACAGTTTGTATTAAATTAAAAGGCATTACCAAAATCGCTACTAGAAAGTCAGCGAAT
GCTAAAGAAAAGACAAAGTGATTTGTTATTTGTCGACGCA
>No_name
CTGACTTTCTAGTAGCGATTTTGGTAATGCCTTTTAATTTAATACAAACTGTAAACAATG
GCCGTTGGTTATTTGGTCCAGTTCTTTGCAATATCTTCAA
>No_name
TTTTAATTTAATACAAACTGTAAACAATGGCCGTTGGTTATTTGGTCCAGTTCTTTGCAA
TATCTTCAATTCGAATGATGTCTTCTTCAGTACCGCTAGC
>No_name
ATCGAGTCCGATGCATCCGATATGTATAAGGCTAGCGGTACTGAAGAAGACATCATTCGA
ATTGAAGATATTGCAAAGAACTGGACCAAATAACCAACGG
>No_name
GTTATTTGGTCCAGTTCTTTGCAATATCTTCAATTCGAATGATGTCTTCTTCAGTACCGC
CAGCCTTATACATATCGGCTGCATCGGACTCGACCGGGAC
>No_name
TCCAGAATGAATAGGAATATGGGAAATCAGCAGCGACGTGATCCATGACACTGTCAGAAT
AATTGACACTCGTGAATTCGTCAAGATAATTTCGTATTTG
>No_name
CGTAAATCATGTTCACTTTAAAATGACAAACCAGTCGACAGAATTTAAGTAGAACCAAAT
TTTCTTCAGTTGTATAAATTCCAGAATGAATAGGAATATG
>No_name
TGTCATTTTAAAGTGAACATGATTTACGCAATTGTCTCCTCAACGATATTGTTTTGGATT
CCAAGTTCAATAATGTGCGTTGAGTATTTGAAGATCTTTA
>No_name
AATTATTTTAGCGACTCCTTATCCGAAAGAAAATAGAAATTCCTTGACTCTGGATATGAA
TATTCAATCTCAGAATTTTATTAAGAAATCTCAATCAGTT
>No_name
ATGAAACATCCCATTATGATTCCCAAAGTCTTGGCCGCTTTATGTTCTCTTTTAAAGTTT
CGCTTTGACATATTTGAGGAAACTGATTGAGATTTTTTAA
>No_name
GACGTTTGAAACTGTGTACCAAATGAAGAATGGCAACCAACACGCAATGAAACATCCCAT
TATGATTCCCAAAGTCTTGGCCGCTTTATGTTCTCTTTTA
>No_name
GAAAAGAATTATTCCAAGTGGAACTGTAAAATGTACGAGGTTAACATAAATTTGATAAAG
AAATTCTACTTCAATTTTCAGAAATTTCCAACTTCCATTA
>No_name
TTTATGAAAAGAGTTGTTGTCAATTGGTCATGCTTTCTTGTATAGACAATAATTACTAAG
CCATTTCCAAGACTGCCGATCACACAAATCACAGACAGCA
>No_name
GTTAATTTCGATATGTCTGCACATTCGTAGGAATTTGTCAAATCGTTTGGATGGATTCCT
TTGATCATTTTGACGTGAAATGTTGATGCTATACCCACCA
>No_name
GGACAATGCTAAAAAATAACTTTTCTGTCGTAGTCGTATTGGTTAATTTCGATATGTCTG
CACATTCGTAGGAATTTGTCAAATCGTTTGGATGGATTCC
>No_name
ATCTGATCTACTCTCCCACAGGTATGACGGTTTTTTTACATTTTTAATACCTTTAAGTAT
AGATTTCTTTCTTCTTGTTTGGAGAACTTTGCAGTATATT
>No_name
CGACAGATAGCATTGCTGCCGTTCGAAAGTTTTGAAATAGTTGCGTATCACAAAGACTTT
TCAGAGACACCCGGCGTGGTTCAGGTTCCTGGTCGGTCAC
>No_name
CCGAAACCGAGCATTCATAAAACAATAAATAATTGGGTTCGCAGCATTGTTTATGTAATA
CATATAGAATAACGGAATATACAATATTTGTGGATAATTT
>No_name
CCGAAACCGAGCATTCATAAAACAATAAATAATTGGGTTCGCAGCATTGTTTATGTAATA
CATATAGAATAACGGAATATACAATATTTGTGGATAATTT
>No_name
GGAATATTCTCGTTGGGGTATCTGTCTACCTTGAGAAGAGACTCCAAAATCGTTTCAATT
ATTTCTTAGTATCTCTTGCAGTCAGTGATTTTCTATGTGC
>No_name
CCAAACTGTACCATGCTAAACACAGTTGATGTGGCCAGCCATTTGTGAGATCAACATGGA
CCATTTTTACGGTTGATACTGGCATAACTAAAATTGCACA
>No_name
AGAAGACATCCAAACTGTACCATGCTAAACACAGTTGATGTGGCCAGCCATTTGTGAGAT
CAACATGGACCATTTTTACGGTTGATACTGGCATAACTAA
>No_name
AAAAATTGCATTATTTGGACCGCATCCTTTGAAAGAGCTTTCTTCTTGATTCATAGTTTC
GATTTTCAAAGATGAGAGAAATAAAGGACAAGCTATTCCA
>No_name
GAGGTCGTTAGACTTGTACTCGGCATAGATTTCTTATATATTTCCGACTGACTAAAACGA
GATTTTCTGTGGCCGTTGGTAGAAAAAGAATCGAGATTCT
>No_name
CTTGGAATTCACGTTGAGAATAGAGGTCGTTAGACTTGTACTCGGCATAGATTTCTTATA
TATTTCCGACTGACTAAAACGAGATTTTCTGTGGCCGTTG
>No_name
TCGTGATTTCAGAGGCAAATTTAGCCGATTGTCCCGGCAAATGAGTATACCATTCCGTAA
GAATACTTTGCGTCTTCATCGAAACAGTTCAGTTAATTCA
>No_name
CCGACTATTTAGAAGCACATTGGCGCATAATCTTAAACGTTCTGAATTAACTGAACTGTT
TCGATGAAGACGCAAAGTATTCTTACGGAATGGTATACTC
>No_name
GAAACACAGAAAAAATCAGTAAGATAGATCACAAAAAATGGCATGTAACAACAGACAAAC
AACCCGAAAACTATTCCCAATACTTGAACGGCTTTTCGAG
>No_name
CCGGATCTTTGAAAATTGCTGACTTTGTAGTATCGACATCGAATCAATCTGTTAAATATC
CGACGAAAGGTCGGATTAAAGATGTGATAAACGACGGGAT
>No_name
CAATTAATTATGAAAGAGAACTTCCGGAGCTTTGAAAATTGCTGACTTTGTAGCATCGAC
ATCGAATCAATCTGTTAAATGTCCGCCGAAAGGAAGGATT
>No_name
AAAAGTTTTCGGTAAATATTATTTTTTACAATGAAAATGTACCGATTGATGCCGACTGAG
GAAATTGTCAGTAGAGAACAAATGCAAGCGGTCAGACAAG
>No_name
AAGATACTATAAATCCAGCAAAAAATAAAGTAAAAGACGGATCAGCCATTCTGTCGTAAA
TACAGCTAAGGGTTTTCCGGTCGAAAGACTGACGACCCCG
>No_name
CACAATTTCACTATATGTATTATGGCGATCCGCATTCGCTACAATCGCATAGGGAGTCCA
ACATATAACGTAAATAAAAAACAATAAAAACAACATTCGA
>No_name
TTGTTGAATTGTATCTCCAACACATCCATGTCGCATTGTTGGAATCTTCTGCCAACTAAG
AACAATTGATTTGCGAATGGCTATTGTTGTTCATTCCAAG
>No_name
CGCAAATCAATTGTTCTTCGTTGGCAGAAGATTCCAACAATGCGACATGGATGTGTTGGA
GATACAATTCAACAATTGAGCACTTACTCATTGTGTTGTT
>No_name
GTTCTTCGTTGGCAGAAGATTCCAACAATGCGACATGGATGTGTTGGAGATACAATTCAA
CAATTGAGCACTTACTCATTGTGTTGTTTACGTTGTTGAT
>No_name
TCAAAATCAAAAAATTGCTCGGAATTTGCAATTTTTTCACCAAAATAATCGCCGAAATGA
CGAGACAATTTCCGCCGAGAGTTCCGAATATCACCAACGC
>No_name
CGCTACTAATGGAAGGAAGAACGCAACTAGAGTATCGCTAGCTGCTAAGCTCAAAATCAA
AAAATTGCTCGGAATTTGCAATTTTTTCACCAAAATAATC
>No_name
GCCATTTTCAGAAACATTTTGTGATATATTTATTTGTCTTGATGTGCTGCTGTGCAGTTC
GAGTATTTTGAATTTATGCGCAATTTCGATAGATAGATAC
>No_name
CAACAATATCATAAGAAACATTTGCTTCAAAGTTCGACGACTGCCGTATTGCAGTGGCTT
TGTTATAATGAGGTATCTATCTATCGAAATTGCGCATAAA
>No_name
CGGGAATAAATCCTTCTTTCCATCCAATTACCGGCGGAATACTAATTAATCCTGATAGAA
ACCATACCAACAATATCATAAGAAACATTTGCTTCAAAGT
>No_name
AATGCTCCACATGTTGCATAAGTCTGATAACCAAGATTTTCTGAATAAATACATTTCCCG
GGAATAAATCCTTCTTTCCATCCAATTACCGGCGGAATAC
>No_name
AAAGATCCTTCCGTACAAAACCAGCATGATGATCAAAGGGATATAAAAAGCTCCACATGT
TGCATAAATCTGATAACCAAGATTTTCTGAATAAATACAT
>No_name
CCTTAACAACGCTGTCATCATTTAAATCAGGCATTTTCAAAACGTCTGAAGCATAGCGAG
AGGCCCGTTTATGTAATTTAGCATCTTTCTTTACCATGGA
>No_name
GTTTTTTCGAGTCCATCCAATCATTGCTGCTTTGATCTGACAATGATAGGCGTTTGCACA
TGTTCTCCTTAACAACGCTGTCATCATTTAAATCAGGCAT
>No_name
GTCAGATCAAAGCAGCAATGATTGGATGGACTCGAAAAAACTAGCGATTTCAAATGCAAA
AGAAGAATTTATTAAACAATATAAAAAAACAGAGAAAGCC
>No_name
AATTTATTAAACAATATAAAAAAACAGAGAAAGCCAATTATGCTGAAAACAAAGCCATTA
CAACGTTGGGAGTGATCATGGGATGTTTTACAATCTGTTG
>No_name
AAACAATATAAAAAAACAGAGAAAGCCAATTATGCTGAAAACAAAGCCATTACAACGTTG
GGAGTGATCATGGGATGTTTTACAATCTGTTGGCTGCCGT
>No_name
CTGAAAACAAAGCCATTACAACGTTGGGAGTGATCATGGGATGTTTTACAATCTGTTGGC
TGCCGTTCTTCGTCATCCAGTTAATCAAACCGCTTTTGAA
>No_name
GAAAACAAAGCCATTACAACGTTGGGAGTGATCATGGGATGTTTTACAATCTGTTGGCTG
CCGTTCTTCGTCATCCAGTTAATCAAACCGCTTTTGAAGG
>No_name
GAGAAATGTATAAATTGCTATCAATGTTTGCAACCTTCAAAAGCGGTTTGATTAACTGGA
TGACGAAGAACGGCAGCCAACAGATTGTAAAACATCCCAT
>No_name
TTGTGTTTTACCGTTTTCAGCAGCAAAGACACTCTTTAAACTCTGGATATTTGGATCAGC
GCTGTGTAACTTTTGGACAGCCATGGATGTATTTTGCTGT
>No_name
TTGTGTTTTACCGTTTTCAGCAGCAAAGACACTCTTTAAACTCTGGATATTTGGATCAGC
GCTGTGTAACTTTTGTACAGCCATGGATGTATTTTGCTGT
>No_name
CCGAGTAATACCAATATATCTATCAATGCTAATAATACAAAGACTACTGATGCTTGCAGT
ACAGCAAAATACATCCATGGCTGTCCAAAAGTTACACAGC
>No_name
ATATAATAATTATGATACATGGAACATAGAACGAGACAAGCGTTGAAAAAATTACATAAC
CCCATGCACTGTTGACTTCACAGTTACAATTAGCTAAGTT
>No_name
CTTGTTTTAATTGTCTTGATTGTTTTGAAGCGGCCAGATAAATGGAGTGATACAATATAA
TAATTATGATACATGGAACATAGAACGAGACAAGCGTTGA
>No_name
CTCTGAGTGATTACCTTATTTCTGTCAATAAACGACTTATAATGAACATTCATTTTTACA
ACTTCTGATCCTTGATTTGATAAAATAAAGCCTTGTTTTA
>No_name
GTAAATATGTTAGATTTGTGTAAAAGTATTTATAAAGAATGTACTTATTGCATCGAGATT
TGTCTGAACGCAACCTTGAAAGACACAAATACCCCAAACA
>No_name
TGTACTTATTGCATCGAGATTTGTCTGAACGCAACCTTGAAAGACACAAATACCCCAAAC
AACATGAAACATAAGACAGAAGGAAGTTTTAATTGTGTCA
>No_name
ATTGCATCGAGATTTGTCTGAACGCAACCTTGAAAGACACAAATACCCCAAACAACATGA
AACATGAGACAGAAGGAAGTTTTAATTGTGTCAAAAAAAA
>No_name
CAAATTTACATTTTTTTTGACACAATTAAAACTTCCTTCTGTCTCATGTTTCATGTTGTT
TGGGGTATTTGTGTCTTTCAAGGTTGCGTTCAGACAAATC
>No_name
CAAATACCGAAAACAACATGAAACATGACACAGAAGGAAGTTTTAATTGTGTCAAAAACA
ATGTAAATTTGTTCATCAAAATTTTTTTCCCTATTATTTC
>No_name
TAGGAAGAAATTAGTGTATGATCTTCGCAACGACGGCAATCGTAGAACCACAAAAATTAT
TAAAATATTAGCAATACAGCCAACAATTGAAATAATAGGG
>No_name
GGCAGTATATGACATTATTTGTAAAAAATGATTCATTTTGCAGAGAGCCGGACCAACAAT
CCAGAATAATTCAGCGTCGACATATTCTATCGTTGTCAGA
>No_name
ATATTGCAATAATATTTCCAATGAAAGTGAAAAATATGCTATCGAAAAGGATTTATATTG
TGCTGTTAATTTTTATTTGGCTCCTCAGTATTGGGTTCAA
>No_name
ATGAAAGTGAAAAATATGCTATCAAAAAGGATTTATATTGTGCTGTTAATTTTTATTTGG
CTCCTCAGTATTGGGTTCAGCTTGCCGAGTTTGTTTGAGT
>No_name
CTGAGCTCGTACTCAAACAAACTCGGCAAGCTGAACCCAATACTGAGGAGCCAAATAAAA
ATTAACAGCACAATATAAATCCTTTTTGATAGCATATTTT
>No_name
TTCAGCTTGCCGAGTTTGTTTGAGTACGAGCTCAGACGAATCCACAATGTTACTAGGTGT
GAAAAAACCGAAAAAATCAGCAAAAAGACTTATTATATTT
>No_name
ATAAAGAGAGCCCATTAAAACCAATGGTATAATATAAAGCAAAACAAACGAAGAAATATA
ATAAGTCTTTTTGCTGATTTTTTCGGTTTTTTCACACCTA
>No_name
CTTTTTCAAAGATTTCACTAGACTTAAACAAATATGTCCATAAAGAGAGCCCATTAAAAC
CAATGGTATAATATAAAGCAAAACAAACGAAGAAAGATAA
>No_name
TTTATATTATACCATTGGTTTTAATGGGCTCTCTTTATGGACATATTTGTTTAAGTCTAG
TGAAATCTTTGAAAAAGATTACCGGATCTAAAACAACGAA
>No_name
AAAAGATTACCGGATCTAAAATAACGAAAGTTATAAAATCTCTTAACTCCATGAATACCG
AATCATTCGATTCTCAAAGTTTACAGACCAGTTCCAACAG
>No_name
CTTAACTCCATGAATACCGAATCATTCGATTCTCAAAGTTTACAGACCAGTTCCAACAGA
AACAATGATAAAGTGAATTTTTCCGTCAAAGTTTCCAGCA
>No_name
CGGCTTTTGTGATTGTTTTTTTGCTGGAAACTTTGACGGAAAAATTCACTTTATCATTGT
TTCTGTTGGAACTGGTCTGTAAACTTTGAGAATCGAATGA
>No_name
CAAAGTTTCCAGCAAAAAAACAATCACAAAAGCCGCAAATGAACGAAGACGAGTTATAAT
AATGCTTATTGTCATTGTTATTATCTTTGCGTTATGTCGT
>No_name
CAAAGTTGCCAGCAAAAAAACAATCACAAAAGCCGCAAATGAACGAAGACGAGTTATAAT
AATGCTTATTGTCATTGTTATTATCTTTGCGTTATGTCGT
>No_name
CGGCAGACGACATAACGCAAAGATAATAACAATGACAATAAGCATTATTATAACTCGTCT
TCGTTCATTTGCGGCTTTTGTGATTGTTTTTTTGCTGGAA
>No_name
CCCAAATATGCCTCGGCAGACGACATAACGCAAAGATAATAACAATGACAATAAGCATTA
TTATAACTCGTCTTCGTTCATTTGCGGCTTTTGTGATTGT
>No_name
GCCGAGGCATATTTGGGCAATGATGACATTGCATTCTGGTAGAAATACGCATCTGTTATT
GATCTTTCCTCCGTCCGCGTATATGTTCATGTACCTTTCC
>No_name
GCCGAGGCATATTTGGGCAATGATGACATTGCATTCTGGTAGAAATACGCATCTGTTATT
GATCTTTCCTCCGTCCGCGTATATGTTCATGTACCTTTCC
>No_name
GGCAATGATGACATTGCATTCTGGTAGAAATACGCATCTGTTATTGATCTTTCCTCCGTC
CGCGTATATGTTCATGTACCTTTCCAGTGCAATTAATCCT
>No_name
GCAATGATGACATTGCATTCTGGTAGAAATACGTATCTGTTATTGATCTTTCCTCCGTCC
GCGTATATGTTCATGTACCTTTCCAGTGCAATTAATCCTT
>No_name
CGCATCTGTTATTGATCTTTCCTCCGTCCGCGTATATGTTCATGTACCCTTCCAGTGCAA
TTAATCCTCTAATCTATTTTGCCTTTTCCAATTCTTTTCG
>No_name
CGCGTATATGTTCATGTACCTTTCCAGTGCAATTAATCCTTTAATCTATTTTGCCTTTTC
CAATTCTTTTCGAATTAATCTATTGAAGGCTTTAAAGTGT
>No_name
TTTAGAATTCGATAAATTTAGAACATTTGTACTCTTCTTATTCAATCTAGGACGAAAACA
CTTTAAAGCCTTCAATAGATTAATTCGAAAAGAATTGGAA
>No_name
GGAACTTTGTGAATTCTCTGATTTTTTGTTTTAATGAGACGATAATTATTAGACTATTTC
CAATAATTCCGAGAACAATAAGAAAAATATCACACCAAGC
>No_name
GAATATTTTAGTTCCATTTATTTGGGTTGCAATCTTTACTTTGGGTTCAATTATGTTGAT
TCGTACTCAAAATGGAAAATTATCAAAAACTGTGTTGAAT
>No_name
CTCAGAATGATTTTTATCATTTCAATCTATAGGTTCACTTCTTCGATTCCTTTAACGGCT
CTACAAATAATGGTCAACACAGGATATTTGTATCAAAAAG
>No_name
ATAGAATGGAGAGACATGGTAAAACAGATAGAATTTTATGGAGTTATTACTCAAAAGGTG
CATTGTTGATATGTTATTCATTAGTATAATTAAATGAATA
>No_name
GAAATGATGAAATAATTGCTTGGGGTTGTGATACTTTTTTCTAACAGAAAGGCAATGAAA
ACTAAAATGTTTCCACCTATTGTAGCGAGGCTTGCCACAC
>No_name
CTGGGAAGTCAAGCAAGCAGTATAATCCAAAGAGAGCCACAAATCGCAAAGTAGCTGACT
TAAAGGCCAGTTTCCGATGATAAGATATATTGTAAACAAA
>No_name
CTAAAAACAAAGTCATTATAATGGTTCTTATTAGTTGGTTAGTGCCATCCTCGATATTTT
TCACGTGCATATTGGGCTGGCCGTATTTCAACAATGGTAG
>No_name
CAACAATGGTAGACAGAGAGGAGCAACAGAATGCTATGCAGAGTTCACCTCAAATACAGT
TTTCAACACAGTTCTAACGATAGTATACTTCTGGATTACT
>No_name
CTCAAATACAGTTTTCAACACAGTTCTAACGATAGTATACGTCTGGCTTACTCTTATAGC
AATGTGTGTGTTATATGCAGGTATTTGTCGTGTAGCCAAA
>No_name
ACTAACTCCAACACCAATGCGTGACATTGTTTGTCCTGCCATGGCTAATAGTGTATTCAT
TCCTTTTCTTTTATCCGAGGATGCTTGCAACCTTTTGGCT
>No_name
GTAAACTTTCGTATAAATGAAGGTTACGATTCATCAAATAAAGAATACAAAAATGACATT
GTAATCCATCCTACTTCTCCTTACAAGCTCAATGCGCCTC
>No_name
GTCACTTGAATGTTCGTCAATGTACTGAAGATTTTTGACTAAATTTGGAGGCGCATTGAG
CTTGTAAGGAGAAGTAGGATGGATTACAATGTCATTTTTG
>No_name
CCAAAATTAAGCTTATTGTTCTCAAAGCTTTCCTTGCACGATTTCTCGATCTGACATCTG
TATCCTTGCGATGAATAAACGTGAATCTTGTAAACTGTAA
>No_name
CCAAAATTAAGCTTATTGTTCTCAAAGCTTTCCTTGCACGATTTCTCGTTCTGACATATG
TATCCTTGCGATGAATAAACGTGAATCTTGTAAACTGTAC
>No_name
TTTGAATGTACGAAATGTATAAAGATAATTTAACCGACAAGGAGTTTATAAGCCTTGAAC
AAGGCCCACAGAGAGATCCAATTAATTTATTGATCCCGTT
>No_name
GGTTCTCATGACTTTAAAATGCAATATAACTCTACATGTTATACAATTTCCAAAAACGCC
AACAACAATCAGGACGACATAAATAGTGTTGAACGGCATC
>No_name
CCGACAACAGGGATTTAACGATACAACCAAAATTTCCAAACGGATACGGATAATGTGACC
ATGTCAAATAGAAGTCTTGGGTCAAACCCAAAATAAGCAC
>No_name
GTGCACTTCAGTTTTAACTGCTACAGGATTCACAATTGAAAGATACATAGCAATATGTCA
CCCCTTGCTGAAACCGTCAGAGAGTAACAATAGACAGAGG
>No_name
ATACAAGCAATTATTTTAATTGTCCTCTGTCTATTGTTACTCTCTGACGGTTTCAGCAAG
GGGTGACATATTGCTATGTATCTTTCAATTGTGAATCCTG
>No_name
CCGTCAGAGAGTAACAATAGACAGAGGACAATTAAAATAATTGCTTGTATATGGATAACA
TCGTTTCTTTGCAGTTTACCGCTTGCTCTACAGATGGGTC
>No_name
GTACAAACTGTTGAATCTTCTAATAGCCGTTGAGTAAAGTTTGTAGAGGAATCATTTCTT
TTAAGCTGCTGTAGACCCATCTGTAGAGCAAGCGGTAAAC
>No_name
AAATTATTTGTTGTTCTCCTCGACAAACCGAATGTCTTATTGTGAGTCCAATTCTCATAT
ATAGAACTGACATTAGAATTAAAGGAGTCAAGAAGAAAAT
>No_name
GCTTTTCGAGCTCTCATTTGATTTCGTCGCTTGTGTTCAGCGCTGGAAATTATTTGTTGT
TCTCCTCGACAAACCGAATGTCTTATTGTGAGTCCAATTC
>No_name
CGGGAATCAACGTGACCATCAATCGTTCGGCGTGGAATGGCGCCAAACATAAAAAGAATA
AAATGACAATTGCCGCTAACATTTTAACAGCTGCTTTTCG
>No_name
TGACAATATCACAGAACCCGTTACGGAATTTATGAGACATGATATTATACAAAATAGGAT
TGATTGCACAATTAAAGTAGTAAAGTATTCCAGATAAACT
>No_name
TTACCAAAGAACCATTAAAACAATCGTCAATAAAGAAATGTCAATACATTTTCAGTCAAA
ACCGATCGGAAGACAGACCGGAACGGTCTGAATGTTGTTT
>No_name
TGGTAATGTTCTCGGTTATCATATTTGGGAACACAAAAACAACATTCAGACCGTTCCGGT
CTGTCTTCCGATCGGTTTTGACTGAAAATGTATTGACATT
>No_name
ATTAAATGAGCGCTGAATTTGAAAATATCAGCTTTTGCATTGAACAAAATGTAAACATAA
CGAAACATATGTCGACGTATTTGGAGATCTTTCAAGAAAC
>No_name
CGAAAATGCAAGCACTCGTACTGACGTATCCGTGGATATTCCGAAATGTTTCTTGAAAGA
TCTCCAAATACGTTGACATATGTTTCGTTATGTTTACATT
>No_name
GAGATCCGCAATTGCTAGACACATCAATAACCAATTTGTAGCGGAAGTTATCATTGTTGG
ACGAGTGAGGACGAGAATGTTGGCAATATTTGTTACGATG
>No_name
GTTAACTTCCGCTACAAATTGGTTATTGATGTGTCTAGCAATTGCGGATCTCTTGGCAAT
GGCTGTGTATTTGCCAATTTTGATAAAATTCTACATTTCC
>No_name
GAGGAAATGTAGAATTTTATCAAAATTGGCAAATATACAGCCATTGTCAAGAGATCCGCA
ATTGCTAGACACATCAATAACCAATTTGTAGCGGAAGTTA
>No_name
TTGGTCCTGATTTGCTGCTTCACACAGACAGTTGGAACTGGGTTGTCTATCAGAAATTTA
TGGTTAGCTGTACGATTTCTTTTCATTCTATTGCAGTATG
>No_name
CCGGGTTGTCTATCAGAAATTTATGGTTAGCTGTACGATTTCTTTTCATTCTATTGCAGT
ATGGTTGACAGTTTCATTAGCAATATTCCGATTCATTTGC
>No_name
GTTTGGGATGGAACACAAAGGTGGGCCTTTAATAGGCGTATATATGCAAATGAATCGGAA
TATTTCTAATGAAACTGTCAACCATACTGCAATAGAATGA
>No_name
TTTTGCGTTTTGGCAAGATTGAATTTTGGTTACGACCATGTTTGGTATTGTCACGAGAAA
ACATAGAATAGAAATAACAAAAGTGGTTTTAGATGCGTTT
>No_name
AAACCATCAATCTGTTGTCTTTTGCGTTTTGGCAAGATTGAATTTTGGTTACGACCATGT
TTGGTATTGTCACGAGAAAACATAGAATAGAAATAACAAA
>No_name
CAGAAATTCATTTTACTTATCATCTCAAAACTAGAATCTATTTTCAGAAAATAGAAAACT
ATCAATCTTTTGTCTTTTGCGTTTGTGCAAGATTGAATTT
>No_name
CTTTTTTTCATAGAAAGAATGAGTCCAACAGTTAAAGCCGTTAGAACGACACTTGGAATC
AATTTAAACAAAGTCGCCTGTAACCAGAAATTCATTTTAC
>No_name
CTCTGTGTGGCTTTTTTCATAGAAAGAATGAGGCCAACAGTTAAAGCCGTTAGAACGACA
CTTGGAATCAATTTAAACAAAGTCGCCTGTAACCAGAAAT
>No_name
GGAGATTTTGTATTATTCAATAAATTTGATTGTCTCTGTGTGGCTTTTTTTCATAGAAAG
AATGAGTCCAACAGTTAAAGCCGTTAGAACGACACTTGGA
>No_name
CTTTTCTTTGAGATTTTGTATTATTCAATAAATTTGATTGTCTCTGTGTGGCTTTTTTCA
TAGAAAGAATGAGTCCAACAGTTAAAGCCGTTAGAACGAC
>No_name
AAGACAATCAAATTTATTGAATAACACAAAATCTCAAAGAAAAGCTAAACATAGAGAACA
AAGAACCACTTACATGCTTTTGGCAGTTGTTCTTTTGTTT
>No_name
TTTATTGAATAATACAAAATCTCAAAGAAAAGCTAAACATAGAGAACAAAGAACCACTTA
CATGCTTTTGGCAGTTGTTCTTTTGTTTTTACTTACAGAA
>No_name
ATTTCAAAGAAGGATTCTATGAAAAAGTCTATGAAAAATTAGGAGATTTGATTGATTTTC
TAACCTTGGTCAATGAATCAACTAATTTTATTTTGTATAC
>No_name
CAGTTTTTTCGCATAGATGCTTGTTCAACATCATTAGACGCATTTGATATACAACCAAGA
CAGAAAATACTTGAGAAAACATTTCTAAATTGTTTTGACA
>No_name
GAACAAGCATCTATGCGAAAAAAACTGTAACGATGCCAGATTTTATCAAATGTCTGAATG
CACCACTGACAGAACAAAATTGCATAAATTGCCATCGTCA
>No_name
GTGGTTTCTTGCTGGGAGTCGTTGAAGTCAACATGGAATTTGAATTGATGAATCTTTGAA
AAATTGACGATGGCAATTTATGCAATTTTGTTCTGTCAGT
>No_name
AAATAAGAGGTTTCTTGCTGGGAGTCGTTGAAGTCAACATGGAATTTGAATTGATGAATC
TTTGAAAAATTGACGATGGCAATTTATGCAATTTTGTTCT
>No_name
ATCCGGTCTTTTCGATAGTTGGAGTATTTGTCAATATCAATTGCATCATCGTCTTTCTTC
ATGCTTCAATGAATAATAGCACAAATCGCTATTTAATTGG
>No_name
GTCAATATCAATTGCATCATCGTCTTTCTTCATGCTTCAATGAATAATAGCACAAATCGC
TATTTAATTGGAATAGCATTTGGTGATCTCATGAAAGCTT
>No_name
ATAAAACTGACGGGAAATAAATGAAGTCATTCAAAGCTTTCATGAGATCACCAAATGCTA
TTCCAATTAAATAGCGATTTGTGCTATTATTCATTGAAGC
>No_name
TTTCCGAATAAAACTGACGGGAAATAAATGAAGTCATTCAAAGCTTTCATGAGATCACCA
AATGCTATTCCAATTAAATAGCGATTTGTGCTATTATTCA
>No_name
CTGTGATAGAAAATAACCATAGGAATAGTAATTAACATAAATTATCTTTGATTGGTTTCC
GAATAAAACTGACGGGAAATAAATGAAGTCATTCAAAGCT
>No_name
AAGTAGTTACAATGGCAAAATACTGTGATAGAAAATAACCATAGGAATAGTAATTAACAT
AAATTATCTTTGATTGCTTTCCGAATAAAACTGACGGGAA
>No_name
CGGAAAGCAATCAAAGATAATTTATGTTAATTACTATTCCTATGGTTATTTTCTATCACA
GTATTTTGCCATTGTAACTACTTGGGTGACTTTGGCTGGT
>No_name
CAACCATTAAATATTTTTCGAAGCAAACAGCCAAAGTCACCCAAGTAGGTACAATGGCAA
AATACTGTGATAGAAAATAACCATAGGAATAGTAATTAAC
>No_name
TTTTTATCCAAATAACTTCGATAACAAATCGGATGGACAACCATTAAATATCTTTCGAAG
CAAACAGACACAATCACCCAAGTAGTTACAATGGCAAAAT
>No_name
TTTTTATCCAAATAACTTCGATAACAGATCGGATGGACAACCATTAAATATCTTTCGAAG
CAAACAGCCAAAGTCACCCAAGTAGTTACAATGGCAAAAT
>No_name
GTTGCTTTATTTTTATCCAAATAACTTCGATAACAGATCGGATGGACAACCATTAAATAT
CTTTCGAAGCAAACAGCCAAAGTCACCCAAGTAGTTACAA
>No_name
GTTGCTTTATTTTTATCCAAATAACTTCGATAACAGATCGGATGGACAACCATTAAATAT
CTTTCGAAGCAAACAGCCAAAGTCACCCGAGTAGTTACAA
>No_name
AACTACTTGGGTGACTTTGGCTGTTTGCTTCGAAAGATATTTAATGGTTGTCCATCCGAT
CTGTTATCGAAGTTATTTGGATAAAAATAAAGCAACACTC
>No_name
GTGACTTTGGCTGTTTGCTTCGAAAGATATTTAATGGTTTTCCATCCGAGCTGTTATCGA
AGTTATTTGGATAAAAATAAAGCAACACTCATTACTTTAG
>No_name
GTGACTTTGGCTGTTTGCTTCGAAAGATATTTAATGGTTGTCCATCCGATCTGTTATCGA
AGTTATTTGGATAAAAATAAAGCAACACTCATTACTTTAG
>No_name
TAATTAAATAAATACCTAAAGTAATGAGTGTTCCTTTATTTTTATCCAAATAACTTCGAT
AACAGATCGGATGGACAACCATTAAATATCTTTCGAAGCA
>No_name
CCGAAATCCACAAGGTAACGTGAACAAAACCATAATTAAATAAATACCTAAAGTAATGAG
TGTTGCTTTATTTTTATCCAAATAACTTCGATAACAGATC
>No_name
TTTGGATAAAAATAAAGCAACACTCATTACTTTAGGTATTTATTTAATTATGGTTTTGTT
CACGTTACCTTGTGGATTTCGGTATGAAAAGGTCTGTAAC
>No_name
AAAAATACTGATACAGACCTTTTCATACCGAAATCCACAAGGTAACGTGAACAAAACGAG
AATGAAATAGATACCTAAAGTAATCAGTGTTGCGTTATTT
>No_name
AGGTATTTATTTAATTATGGTTTTGTTCACGTTACCTTGTGGATTTCGGTATGAAAAGGT
CTGTATCAGTATTTTTAATACATCGAAGAAATGTCTTGAA
>No_name
AAATTATATTCAAGACATTTCTTCGATGTATTAAAAATACTGATACAGACCTTTTCATAC
CGAAATCCACAAGGTAACGTGAACAAAACCATAATTAAAT
>No_name
CTCGTAATCAAATTATATTCAAGACATTTCTTCGATGTATTAAAAATACTGATACAGACC
TTTTCATACCGAAATCCACAAGGTAACGTGAACAAAACCA
>No_name
CAAAACTGAATTTCATCCAAAATTTACTCGTAATCAAATTATATTCAAGACATTTCTTCG
ATGTATTAAAAATACTGATACAGACCTTTTCATACCGAAA
>No_name
AATACATCGAAGAAATGTCTTGAATATAATTTGATTACGAGTAAATTTTGGATGAAATTC
AGTTTTGGACATAATTTTCTCATTGTTCAGTCTCTTGTTC
>No_name
CATAATAATGCCATCAAGGGAATAATAGATCGAACAAGAGACTGAACAATGAGAAAATTA
TGTCCAAAACTGAATTTCATCCAAAATTTACTCGTAATCA
>No_name
TCTAGATATTGTTGTTTTATTAAGAGCTATAATTATTTTAATATTAAGCCATAATAATGC
CATCAAGGGAATAATAGATCGAACAAGAGACTGAACAATG
>No_name
CCGAGACTCCATTCTTCTAGATATTGTTGTTTTATTAAGAGCTATAATTATTTTAATATT
AAGCCATAATAATGCCATCAAGGGAATAATAGATCGAACA
>No_name
TCTATTATTCCCTTGATGGCATTATTATGGCTTAATATTAAAATAATTATAGCTCTTAAT
AAAACAACAATATCTAGAAGAATGGAGTCTCGGAATCGAA
>No_name
ATTAAAATAATTATAGCTCTTAATAAAACAACAATATCTAGAAGAATGGAGTCTCGGAAT
CGAATTACATTAATGTTGATAATTATAGTTTGCGTCTTCA
>No_name
AATGGAGTCTCGGAATCGAATTACATTAATGTTGATAATTATAGTTTGCGTCTTCATAAT
TCTAAGTCTGCCTGACAGTCTCATGTCAATGATGAACTGG
>No_name
TCGGAATCGAATTACATTAATGTTGATAATTATAGTTTGCGTCTTCATAATTCTAAGTCT
GCCTGACAGTCTCATGTCAATGATGAACTGGGGCTATCAT
>No_name
TTTCGCGAATAATCTTCCGAGTGATTCCCTCGGCGTCATGATAGCCCCAGTTCATCATTG
ACATGAGACTGTCAGGCAGACTTAGAATTATGAAGACGCA
>No_name
CATAATTCTAAGTCTGCCTGACAGTCTCATGTCAATGATGAACTGGGGCTATCATGACGC
CGAGGGAATCACTCGGAAGATTATTCGCGAAATTAGTGAT
>No_name
CGGCTTTTAGCAAGAGTAACGTATCACTAATTTCGCGAATAATCTTCCGAGTGATTCCCT
CGGCGTCATGATAGCCCCAGTTCATCATTGACATGAGACT
>No_name
AATAAATAAAAAAATTCACGTCGGCATTTAGCAAAAGTAACGTATCACTAATTTCGCGAA
TAATCTTCCGAGAGATTCCCTCGGCGTCATGATAGCCCCA
>No_name
GAATTTGTTATTGAATATTAAATAAATAAAAAAATTCACGTCGGCATTTAGCAAGAGTAA
CGTATCACTAATTTCGCGAATAATCTTCCGAGTGATTCCC
>No_name
CGCGAAATTAGTGATACGTTACTCTTGCTAAATGCCGACGTGAATTTTTTTATTTATTTA
ATATTCAATAACAAATTTCGGTCAGTATACAGTCACCAAT
>No_name
TGACAGTCATATTGGTGACTGTATACTGACCGAAATTTGTTATTGAATATTAAATAAATA
ACAAAATTCACGTCGGCATTTAGCAAGAGGAACGTATCAC
>No_name
ATGAAACTTCAGCGACTTCGAACGAAAAAAACTCTGGTAGAGATCCGACAGATATTTTTA
CCAATTTCTTATCAATTACAATTGTATTCTATTCCAATCT
>No_name
GAAAGATTGGAATAGAATACAATTGTAATTGATAAGAAATTGGTAAAAATATCTGTCGGA
TCTCTAGCAGTGTTTTTTCGTTCGAAGTCGCTGAAGTTTC
>No_name
GAAACTTCAGCGACTTCGAACGAAAAAACTCTGCTAGAGATCCGACAGATATTTTTACCA
ATTTCTTATCAATTACAATTGTATTCTATTCCAATCTTTC
>No_name
GCGACTTCGAACGAAAAAACTCTGCTAGAGATCCGACAGATATTTTTACCAGTTTCTTAT
CTATTACAATTTTATTCTATTCCAATCTTTCTGACCGTTG
>No_name
GCCAAGTATTCCAACGGTCAGAAAGATTGGAATAGAATACAATTGTAATTGATAAGAAAT
TGGTAAAAATATCTGTCGGATCTCTAGCAGAGTTTTTTCG
>No_name
GCCAAGTATTCCAACGGTCAGAAAGATTGGAATAGAATACAATTGTAATTGATAAGAAAT
TGGTAAAAATATCTGTCGGATCTCTAGCAGAGTTTTTTCG
>No_name
CGGATTGCCAAGTATTCCAACGGTCCGAAAGATTGGAATAGAATACAATTGTAATTGATA
AGAAATTGGTAAAAATATCTGTCGGATCTCTAGCAGAGTT
>No_name
CGGATTGCCAAGTATTCCAACGGTCAGAAAGATTGGAATAGAATACAATTGTAATTGATA
AGAAATTGGTAAAAATATCTGTCGGATCTCTAGCAGAGTT
>No_name
CCGACAGATATTTTTACCAATTTCTTATCAATTACAATTGTATTCTATTCCAATCTTTCT
GACCGTTGGAATACTTGGCAATCCGATTTCCTTTGTTGTG
>No_name
GACAGATATTTTTACCAATTTCTTATCAATTACAATTGTATTCTATTCCAATCTTTCTGA
CCGTTGGAATACTTGGCAATCCGATTTCCTTTGTTGTGTG
>No_name
CACACAACAAAGGAAATCGGATTGCCAAGTATTCCAACGGGCAGAAAGATTGGAATAGAA
TACAATTGTAATTGATAAGAAATTGGTAAAAATATCTGTC
>No_name
GATATTTTTACCAATTTCTTATCAATTACAATTGTATTCTATTCCAATCTTTCTGACCGT
TGGGATACTTGGCAATCCGATTTCCTTTGTTGTGTGGGTT
>No_name
ATTTTTACCAATTTCTTATCAATTACAATTGTATTCTATTCCAATCTTTCTGACCGTTGG
AATACTTGTCAATCCGATTTCCTTGGTTGTGTGGGTTTCA
>No_name
ATTTTTACCAATTTCTTATCAATTACAATTGTATTCTATTCCAATCTTTCTGACCGTTGG
AATACTTGGCAATCCGATTTCCTTTGTTGTGTGGGTTTCA
>No_name
ATGTTTACCAATTTCTTATCAATTACAATTGTATTCTATTCCAATCTTTCTGACCGTTGG
AATACTTGGCAATCCGATTTCCTTTGTTGTGTGGGTTTCA
>No_name
GAATTATTTCGTCGAAGTTTTCTTGAAACCCACACAACAAAGGAAATCGGATTGCCAAGT
ATTCCAACGGTCAGAAAGATTGGAATAGAATACAATTGTA
>No_name
GAATTATTTCGTCGAAGTTTTCTTGAAACCCACACAACAAAGGAAATCGGATTGCCAAGT
ATTCCAACGGACAGAAAGATTGGAATAGAATACAATTGTA
>No_name
TTTCAATTGTATTCTATTCCAATCTTTCTGACCGTTGGAATACTTGGCAATCCGATTTCC
TTTGTTGTGTGGGTTTCAAGAAAACTTCGACGAAATAATT
>No_name
CTGCAGAAGAATTATTTCGTCGAAGTTTTCTTGAAACCCACACAACAAAGGAAATCGGAT
TGCAAAGTATTCCAACGGTCAGAAAGATTGGAATAGAATA
>No_name
GTAAACTGCAGAAGAATTATTTCGTCGAAGTTTTCTTGAAACCCACACAACAAAGGAAAT
CGGATTGCCAAGTATTCCAACGGTCAGAAAGATTGGAATA
>No_name
TGCAATCTTTCTGACCGTTGGAATACTTGGCAATCCGATTTCCTTTGTTGTGTGGGTTTC
AAGAAAACTTCGACGAAATAATTCTTCTGCAGTTTACATA
>No_name
CGCTATGTAAACTGCAGAAGAATTATTTCGTCGAAGTTTTCTTGAAACCCACACAACAAA
GGAAATCGGATTGCCAAGTATTCCAACGTTGAGAAAGATT
>No_name
CGCTATGTAAACTGCAGAAGAATTATTTCGTCGAAGTTTTCTTGAAACCCACACAACAAA
GGAAATCGGATTGCCAAGGATTCCAACGGTCAGAAAGATT
>No_name
AAGCATCGCTATGTAAACTGCAGAAGAATTATTTCGTCGAAGTTTTCTTGAAACCCACAC
AACAAAGGAAATCGGATTGCCAAGTATTCCAACGGTCAGA
>No_name
CGTTGGAATACTTGGCAATCCGATTTCCTTTGTTGTGTGGGTTTCAAGAAAACTTCGACG
AAATAATTCTTCTGCAGTTTACATAGCGATGCTTGCCATT
>No_name
TTGGAATACTTGGCAATCCGATTTCCTTTGTTGTGTGGGTTTCAAGAAAACTTCGACGAA
ATAATTCTTCTGCAGTTTACATAGCGATGCTTGCCATTAA
>No_name
CTTGGCAATCCGATTTCCTTTGTTGTGTGGGTTTCAAGAAAACTTCGACGAAATAATTCT
TCTGCAGTTTACATAGCGATGCTTGCCATTAATGACTTTT
>No_name
CCGATTTCCTTTGTTGTGTGGGTTTCAAGAAAACTTCGACGAAATAATTCTTCTGCAGTT
TACATAGCGATGCTTGCCATTAATGACTTTTTCGTTGTTA
>No_name
CTTTGTTGTGTGGGTTTCAAGAAAACTTCGACGAAATAATTCTTCTGCAGTTTACATAGC
GATGCTTGCCATTAATGACTTTTTCGTTGTTATTTGTAGC
>No_name
ATATAATAAATAATGCTACAAATAACAACGAAAAAGTCATTAATGGCAAGCATCGCTATG
TAAACTGCAGAAGAATTATTTCGTCTAAGTTTTCTTGAAA
>No_name
AAATAATAAATAATGCTACAAATAACAACGAAAAAGTCATTAATGGCAAGCATCGCTATG
TAAACTGCAGAAGAATTATTTCGTCGAAGTTTTCTTGAAA
>No_name
AAATAATAAATAATGCTACAAATAACAACGAAAAAGTCATTAATGGCAAGCATCGCTATG
TAAACTGCAGAAGAATTATTTCGTCGAAGTTTTCTTGAAA
>No_name
CAAATAATAAATAATGCTACAAATAACAACGAAAAAGTCATTAATGGCAAGCATCGCTAT
GTAAACTGCAGAAGAATTATTTCGTCGAAGTTTTCTTGAA
>No_name
CTCAAATAATAAATAATGCTACAAATAACAACGAAAAAGTCATTAATGGCAAGCATCGCT
ATGTAAACTGCAGAAGAATTATTTCGTCGAAGTTTTCTTG
>No_name
CTCAAATAATAAATAATGCTACAAATAACAACGAAAAAGTCATTAATGGCAAGCATCGCT
ATGTAAACTGCAGAAGAATTATTTCGTCGAAGTTTTCTTG
>No_name
CTCAAATAATAAATAATGCTACAAATAACAACGAAAAAGTCATTAATGGCAAGCATCGCT
ATGTAAACTGCAGAAGAATTATTTCGTCGAAGTTTTCTTG
>No_name
CTCAAATAATAAATAATGCTACAAATAACAACGAAAAAGTCATTAATGGCAAGCATCGCT
ATGTAAACTGCAGAAGAATTATTTCGTCGAAGTTTTCTTG
>No_name
GTCTCAAATAATAAATAATGCTACAAATAACAACGAAAAAGTCATTAATGGCAAGCATCG
CTATGTAAACTGCAGAAGAATTATTTCGTCGAAGTTTTCT
>No_name
GAAAACTTCGACGAAATAATTCTTCTGCAGTTTACATAGCGATGCTTGCCATTAATGACT
TTTTCGTTGTTATTTGTAGCATTATTTATTATTTGAGACA
>No_name
GAAAACTTCGACGAAATAATTCTTCTGCAGTTTACATAGCGATGCTTGCCATTAATGACT
TTTTCGTTGTTATTTGTAGCATTATTTATTATTTGAGACA
>No_name
CATGAATGTCTCAAATAATAAATAATGCTACAAATAACAACGAAAAAGTCATTAATGGCA
AGCATCGCTATGTAAACTGCAGAAGAATTATTTCGTCGAA
>No_name
CATGAATGTCTCAAATAATAAATAATGCTACAAATAACAACGAAAAAGTCATTAATGGCA
AGCATCGCTATGTAAACTGCAGAAGAATTATTTCGTCGAA
>No_name
CATGAATGTCTCAAATAATAAATAATGCTACAAATAACAACGAAAAAGTCATTAATGGCA
AGCATCGCTATGTAAACTGCAGAAGAATTATTTCGTCGAA
>No_name
TTCTGCAGTTTACATAGCGATGCTTGCCATTAATGACTTTTTCGTTGTTATTTGTAGCAT
TATTTATTATTTGAGACATTCATGGGGTTTCGGTATAATA
>No_name
CTGCAGTTTACATAGCGATGCTTGCCATTAATGACTTTTTCGTTGTTATTTGTAGCATTA
TTTATTATTTGAGACATTCATGGGGTTTCGGTATAATAGA
>No_name
ATCTATTATACCGAAACCCCATGAATGTCTCAAATAATAAATAATGCTACAAATAACAAC
GAAAAAGTCATTAATGGCAAGCATCGCTATGTAAACTGCA
>No_name
CTAATATCTATTATACCGAAACCCCATGAATGTCTCAAATAATAAATAATGCTACAAATA
ACAACGAAAAAGTCATTAATGGCAAGCATCGCTATGTAAA
>No_name
CTAATATCTATTATACCGAAACCCCATGAATGTCTCAAATAATAAATAATGCTCCAAATA
ACAACTAAAAAGTCATTATTGGTAAGCATCGCTATGTAAA
>No_name
CTAATATCTATTATACCGAAACCCCATGAATGTCTCAAATAATAAATAATGCTACAAATA
ACAACGAAAAAGTCATTAATGGCAAGCATCGCTATGTAAA
>No_name
CTAATATCTATTATACCGAAACCCCATGAATGTCTCAAATAATAAATAATGCTACAAATA
ACAACGAAAAAGTCATTAATGGCAAGCATCGCTATGTAAA
>No_name
GCGATGCTTGCCATTAATGACTTTTTCGTTGTTATTTGTAGCATTATTTATTATTTGAGA
CATTCATGGGGTTTCGGTATAATAGATATTAGAGGAATTT
>No_name
AATTTACAAATTCCTCTAATATCTATTATACCGAAACCCCATGAATGTCTCAAATAATAA
ATAATGCTACAAATAACAACGAAAAAGTCATTAATGGCAA
>No_name
TAGAATTTACAAATTCCTCTAATATCTATTATACCGAAACCCCATGAATGTCTCAAATAA
TAAATAATGCTACAAATAACAACGAAAAAGTCATTAATGG
>No_name
ATAGAATTTACAAATTCCTCTAATATCTATTATACCGAAACCCCATGAATGTCTCAAATA
ATAAATAATGCTACAAATAACAACGAAAAAGTCATTAATG
>No_name
GACTTTTTCGTTGTTATTTGTAGCATTATTTATTATTTGAGACATTCATGGGGTTTCGGT
ATAATAGATATTAGAGGAATTTGTAAATTCTATATGGTTA
>No_name
TTTTCGTTGTTATTTGTAGCATTATTTATTATTTGAGACATTCATGGGGTTTCGGTATAA
TAGATATTAGAGGAATTTGTAAATTCTATATGGTTATTTT
>No_name
GAAAATAACCATATAGAATTTACAAATTCCTCTAATATCTATTATACCGAAACCCCATGA
ATGTCTCAAATAATAAATAATGCTACAAATAACAACGAAA
>No_name
CGTGAAAATAACCATATAGAATTTACAAATTCCTCTAATGTCTATTATACCGAAACCCCA
TGAATGTCTCAAGTAATAAATAATGCTACAAATAACAACG
>No_name
GCATTATTTATTATTTGAGACATTCATGGGGTTTCGGTATAATAGATATTAGAGGAATTT
GTAAATTCTATATGGTTATTTTCACGTTTTTGCAGTATAA
>No_name
GTTATACTGCAAAAACGTGAAAATAACCATATAGAATTTACAAATTCCTCTAATATCTAT
TATACCGAAACCCCATGAATGTCTCAAATAATAAATAATG
>No_name
TAGAGTTATACTGCAAAAACGTGAAAATAACCATATAGAATTGACAAATTCCTCTAATAT
CTATTATACCGAAACCCCATGAATGTCTCAAATAATAAAT
>No_name
TATAGAGTTATACTGCAAAAACGTGAAAATAACCATATAGAATTTACAAATTCCTCTAAT
ATCTATTATACCGAAACCCCATGAATGTCTCAAATAATAA
>No_name
TATAGAGTTATACTGCAAAAACGTGAAAATAACCATATAGAATTTACAAATTCCTCTAAT
ATCTATTATACCGAAACCCCATGAATGTCTCAAATAATAA
>No_name
TAGATATTAGAGGAATTTGTAAATTCTATATGGTTATTTTCACGTTTTTGCAGTATAACT
CTATATTACTAGTGTTTGGATTTACTATCGAAAGATGGAT
>No_name
ATTAGAGGAATTTGTAAATTCTATATGGTTATTTTCACGTTTTTGCAGTATAACTCTATA
TTACTAGTGTTTGGATTTACTATCGAAAGATGGATAGCTG
>No_name
GAGGAATTTGTAAATTCTATATGGTTATTTTCACGTTTTTGCAGTATAACTCTATATTAC
TAGTGTTTGGATTTACTATCGAAAGATGGATAGCTGTATG
>No_name
TGTAAATTCTATATGGTTATTTTCACGTTTTTGCAGTATAACTCTATATTACTAGTGTTT
GGATTTACTATCGAAAGATGGATAGCTGTATGTTATCCTT
>No_name
CTTTCACGTCGAAAAGGATAACATACAGCTATCCATCTTTCGATAGTAAATCCAAACACT
AGTAATATAGAGTTACTGCAAAAACGTGAAAATAACCATA
>No_name
CTTTCACGTCGAAAAGGATAACATACAGCTATCCATCTTTCGATAGTAAATCCAAACACT
AGTAATATAGAGTTATAGTGCAAAAACGTGAAAATAACCA
>No_name
GTTATTTTCACGTTTTTGCAGTATAACTCTATATTACTAGTGTTTGGATTTACTATCGAA
AGATGGATAGCTGTATGTTATCCTTTTCGACGTGAAAGAT
>No_name
TTCAGTGCAACATCTTTCACGTCGAAAAGGATAACATACAGCTATCCATCTTTCGATAGT
AAATCCAAACACTAGTAATATAGAGTTATACTGCAAAAAC
>No_name
TCGATTTTCAGTGCAACATCTTTCACGTCGAAAAGGATAACATACAGCTATCCATCTTTC
GATAGTAAATCCAAACACTAGTAATATAGAGTTATACTGC
>No_name
CCAGGCTCGATTTTCAGTGCAACATCTTTCACGTCGAAAAGGATAACATACAGCTATCCA
TCTTTCGATAGTAAATCCAAACACTAGTAATATAGAGTTA
>No_name
TCCAGGCTCGATTTTCAGTGCAACATCTTTCACGTCGAAAAGGATAACATACAGCTATCC
ATCTTTCGATAGTAAATCCAAACACTAGTAATATAGAGGT
>No_name
TATATTACTAGTGTTTGGATTTACTATCGAAAGATGGATAGCTGTATGTTATCCTTTTCG
ACGTGAAAGATGTTGCACTGAAAATCGAGCCTGGATAGCT
>No_name
TATTACTAGTGTTTGGATTTACTATCGAAAGATGGATAGCTGTATGTTATCCTTTTCGAC
GTGAAAGATGTTGCACTGAAAATCGAGCCTGGATAGCTTG
>No_name
CTAGTGTTTGGATTTACTATCGAAAGATGGATAGCTGTATGTTATCCTTTTCGACGTGAA
AGATTTTGCACTGAAAATCGAGCCTGGATAGCTTGTGGAA
>No_name
GAACACACGTGAAAAAATTATTCCACAAGCTATCCAGGCTCCCTTTTCAGTGCAACCTCT
TTCACGTCGAAAAGGATAACATACAGCTATCCATCTTTCG
>No_name
GCTGTATGTTATCCTTTTCGACGTGAAAGATGTTGCACTGAAAATCGAGCCTGGATAGCT
TGTGGAATAATTTTTTCAAGTGTGTTCATATCAGTATTTC
>No_name
CGAAGAACAAAGGAAATACTGATATGAACACACTTGAAAAAATTATTCCACAAGCTATCC
AGGCTCGATTTTCAGTGCAACATCTTTCACGTCGAAAAGG
>No_name
CGAAGAACAAAGGAAATACTGATATGAACACACTTGAAAAAATTATTCCACAAGCTATCC
AGGCTCGATTTTCAGTGCAACATCTTTCACGTCGAAAAGG
>No_name
CTTTTCGACGTGAAAGATGTTGCACTGAAAATCGAGCCTGGATAGCTTGTGGAATAATTT
TTTCAAGTGTGTTCATATCAGTATTTCCTTTGTTCTTCGT
>No_name
CAAACGAAGAACAAAGGAAATACTGATATGAACACACTTGAAAAAATTATTCCACAAGCT
ATCCAGGCTCGATTTTCAGTGCAACATCTTTCACGTCGAA
>No_name
TGCCAAACGAAGAACAAAGGAAATACTGATATGAACACACTTGAAAAAATTATTCCACAA
GCTATCCAGGCTCGATTTTCAGTGCAACATCTTTCACGTC
>No_name
TGCCAAACGAAGAACAAAGGAAATACTGATATGAACACACTTGAAAAAATTATTCCACAA
GCTATCCAGGCTCGATTTTCAGTGCAACATCTTTCACGTC
>No_name
GATAATGCCAAACGAAGAACAAAGGAAATACTGATATGAACACACTTGAAAAACTTATTC
CACAAGCTATCCAGGCTCGATTTTCAGTGCAACATCTTTC
>No_name
TGATAATGCCAAACGAAGAACAAAGGAAATACTGATATGAACACACTTGAAAAAATTATT
CCACAAGCTATCCAGGTACGATTTTCAGTGCAACATCTTT
>No_name
GTTGCACTGAAAATCGAGCCTGGATAGCTTGTGGAATAATTTTTTCAAGTGTGTTCATAT
CAGTATTTCCTTTGTTCTTCGTTTGGCATTATCAACCACT
>No_name
GTTGCACTGAAAATCGAGCCTGGATAGCTTGTGGAATAATTTTTTCAAGTGTGTTCATAT
CAGTATTTCCTTTGTTCTTCGTTTGGCATTATCAACCACT
>No_name
CCTGGATAGCTTGTGGAATAATTTTTTCAAGTGTGTTCATATCAGTATTTCCTTTGTTCT
TCGTTTGGCATTATCAACCACTTTGCAGTGTTCCTAAACA
>No_name
CCTGGATAGCTTGTGGAATAATTTTTTCAATTGTGTTCAGATCAGTATTTCCTGTGTTCG
TGGTTTGTCATTATCAACCACGTTGCAGGGTTCCTAAACA
>No_name
AGCTTGTGGAATAATTTTTTCAAGTGTGTTCATATCAGTATTTCCTTTGTTCTTCGTTTG
GCATTATCAACCACTTTGCAGTGTTCCTAAACACTGGATT
>No_name
AATTTTTTCAAGTGTGTTCATATCAGTATTTCCTTTGTTCTTCGTTTGGCATTATCAACC
ACTTTGCAGTGTTCCTAAACACTGGATTGAGAATACATAT
>No_name
AATTTTTTCAAGGGTGTTCATATCAGTATTTCCTTTGTTCTTCGTTTGGCATTATCAACC
ACTTTGCAGTGTTCCTAAACACTGGATTGAGAATACATAT
>No_name
ATTTTTTCAAGTGTGTTCATATCAGTATTTCCTTTGTTCTTCGTTTGGCATTATCAACCA
CTTTGCAGTGTTCCTAAACACTGGATTGAGAATACATATT
>No_name
TTTTTCAAGTGTGTTCATATCAGTATTTCCTTTGTTCTTCGTTTGGCATTATCAACCACT
TTGCAGTGTTCCTAAACACTGGATTGAGAATACATATTTC
>No_name
GTATTTCCTTTGTTCTTCGTTTGGCATTATCAACCCCTTTGCAGTGTTCCTAAACACTGG
ATTGAGAATACATATTTCGTTACCTATTCTTTAACATTGG
>No_name
CTTTGTTCTTCGTTTGGCATTATCAACCACTTTGCAGTGTTCCTAAACACTGGATTGAGA
ATACATATTTCGTTACCTATTCTTTAACATTGGAAATTTT
>No_name
AAAGTTTCCAATGTTAAAGAATAGGTAACGAAGTATGTATTCTCAATCCAGGGTGTAGGA
ACAGTGGAAAGTGGATGATAATGCCAAAGGAAGCAAAAAG
>No_name
CTTTGTTCTTCGTTTGGCATTATCAACCACTTTGCAGTGTTCCTAAACACTGGATTGAGA
ATACATATTTCGTTACCTATTCTTTAACATTGGAAATTTT
>No_name
AAAATTTCCAATGTTAAAGAATAGGTAACGAAATATGTATTCTCAATCCAGTGTTTAGGA
ACACTGGAAAGTGGATGATAATGCCAAACGAAGAACAAAG
>No_name
AAAATTTCCAATGTTAAAGAATAGGTAACGAAATATGTATTCTCAATCCAGTGTTTAGGA
ACACTGCAAAGTGGTTGATAATGCCAAACGAAGAACAAAG
>No_name
AAAATTTCCAATGTTAAAGAATAGGTAACGAAATATGTATTCTCAATCCAGTGTTTAGGA
ACACTGCAAAGTGGTTGATAATGCCAAACGAAGAACAAAG
>No_name
AAAATTTCCAATGTTAAAGAATAGGTAACGAAATATGTATTCTCAATCCAGTGTTTAGGA
ACACTGCAAAGTGGTTGATAATGCCAAACGAAGAACAAAG
>No_name
ATAAAATTTCCAATGTTAAAGAATAGGGAACGAAATATGTATTCTCAATCCAGTGTTTAG
GAACACTGCAAAGTGGTTGATAATGCCAAACGAAGAACAA
>No_name
TATATAAAATTTCCAATGTTAAAGAATAGGTAACGAAATATGTATTCTCAATCCAGTGTT
TAGGAACACTGCAAAGTGGTTGATAATGCCAAACGAAGAA
>No_name
CGGCACTAAATAAAATTTCCAATGTTAAAGAATAGGTAACGAAATATGTATTCTCAATCC
AGAGTTTAGGAACACTGCAAAGAGGTTGATAATGCCAAAC
>No_name
GTTTGGCATTATCAACCACTTTGCAGTGTTCCTAAACACTGGATTGAGAATACATATTTC
GTTACCTATTCTTTAACATTGGAAATTTTATTTAGTGCCT
>No_name
ATCAACCACTTTGCAGTGTTCCTAAACACTGGATTGAGAATACATATTTCGTTACCTATT
CTTTAAGATTGGAAATTTTATTTAGTGCATTATTAACTGT
>No_name
TAGTACAGGTAATAAGGCACTAAATAAAATTTCCAATGTTAAAGAATAGGTAACGAAATA
TGTATTCTCAATCCAGTGTTTAGGAACACTGCAAAGTGGT
>No_name
CGTTATTACAGGTAATAAGGCACTAAATAAAATTTCCAATGTTAAAGAATAGTTAACGAA
ATATGTATTCTCAATCCAGTGTTTAGGAGCACTGCAAAGT
>No_name
TAAACACTGGATTGAGAATACATATTTCGTTACCTATTCTTTAACATTGGAAATTTTATT
TAGTGCCTTATTACCTGTAATAACGTTAGCAGTTAATATT
>No_name
CGACAACCCGAATATTAACTGCTAACGTTATTACAGGTAATAAGGCACTAAATAAAATTT
CCAATGTTAAAGAATAGGTAACGAAATATGTATTCTCAAT
>No_name
TGAGAATACATATTTCGTTACCTATTCTTTAACATTGGAAATTTTATTTAGTGCCTTATT
ACCTGTAATAACGTTAGCAGTTAATATTCGGGTTGTCGTA
>No_name
CCTACGACAACCCGAATATTAACTGCTAACGTTATTACAGGTAATAAGGCACTAAATAAA
ATTTCCAATGTTAAAGAATAGGTAACGAAATATGTATTCT
>No_name
CTTTAACATTGGAAATTTTATTTAGTGCCTTATTACCTGTAATAACGTTAGCAGTTAATA
TTCGGGTTCTCGTAGAGATGTACCGAATATCCGAAACAAT
>No_name
CTTTAACATTGGAAATTTTATTTAGTGCCTTATTACCTGTAATAACGTTAGCAGTTAATA
TTCGGGTTGTCGTAGAGATGTACCGAATATCCGAAACAAT
>No_name
TTAACATTGGAAATTTTATTTAGTGCCTTATTACCTGTAATAACGTTAGCAGTTAATATT
CGGGTTGTCGTAGAGATGTACCGAATATCCGAAACAATAG
>No_name
TGTCACTATTGTTTCGGATATTCGGTACATCTCTACGACAACCCGAATATTAACTGCTAA
CGTTATTACAGGTAATAAGGCACTAAATAAAATTTCCAAT
>No_name
GGAAATGTCACTATTGTTTCGGATATTCGGTACATCTCTACGACAACCCGAAGATTAACT
GCTAACGTTATTACAGGTAATAAGGCCCTAAATAAAATTT
>No_name
ATTTTATTTAGTGCCTTATTACCTGTAATAACGTTAGCAGTTAATATTCGGGTTGTCGTA
GAGATGTACCGAATATCCGAAACAATAGTGACATTTCCGA
>No_name
ATTTTATTTAGTGCCTTATTACCTGTAATAACGTTAGCAGTTAATATTCGGGTTGTCGTA
GAGATGTACCGAATATCCGAAACAATAGTGACATTTCCGA
>No_name
TTTCGGAAATGTCACTATTGTTTCGGATATTCGGTACATCTCTACGACAACCCGAATATT
AACTGCTAACGTTATTACAGGTAATAAGGCACTAAATAAG
>No_name
CTGCTGATAGTTTCGGAAATGTCACTATTGTTTCGGATATTCGGTACATCTCTACGACAA
CCCGAATATTAACTGCTAACGTTATTACAGGTAATAAGGC
>No_name
CTGTAATAACGTTAGCAGTTAATATTCGGGTTGTCGTAGAGATGTACCGAATATCCGAAA
CAATAGTGACATTTCCGAAACTATCAGCAGTAAATCAGAA
>No_name
CAAAATTCTGATTTACTGCTGATAGTTTCGGAAATGTCACTATTGTTTCGGATATTCGGT
ANATCTCTACGACAACCCGAATATTAACTGCTGACGTTAT
>No_name
GGAATTTCAAAATTCTGATTTACTGCTGATAGTTTCGGAAATGTCACTATTGTTTCGGAT
ATTCGGTACATCTCTACGACAACCCGAATATTAACTGCTA
>No_name
CTGGGAATTTCAAAATTCTGATTTACTGCTGATAGTTTCGGAAATGTCACTATTGTTTCG
GATATTCGGTACATCTCTACGACAACCCGAATATTAACTG
>No_name
GTTAATATTCGGGTTGTCGTAGAGATGTACCGAATATCCGAAACAATAGTGACATTTCCG
AAACTATCAGCAGTAAATCAGAATTTTGAAATTCCCAGTC
>No_name
CTCGACTTTTGACTGGGAATTTCAAAATTCTGATTTACTGCTGATAGTTTCGGAAATGTC
ACTATTGTTTCGGATATTCGGTACATCTCTACGACAACCC
>No_name
TTTCTCGACTTTTGACTGGGAATTTCAAAATTCTGATTTACTGCTGATAGTTTCGGAAAT
GTCACTATTGTTTCGGATATTCGGTACATCTCTACGACAA
>No_name
TAGAGATGTACCGAATATCCGAAACAATAGAGACATTTCCGAAACTATCAGCAGTAAATC
AGAATTTTGAAATTCCCAGTCAAAAGTCGAGAAAACACAG
>No_name
GTTTTTGCTGTGTTTTCTCGACTTTTGACTGGGAATTTCAAAATTCTGAGTTACTGCTGA
TAGTTCGGAAATGTCACTATTGTTTCGGATATTCGGTACA
>No_name
GTTTTTGCTGTGTTTTCTCGACTTTTGACTGGGAATTTCAAAATTCTGATTTACTGCTGC
TAGTTTCGGAAATGTCACTATTGTTTCGGATATTCTGTAC
>No_name
CTGTGTTTTTGCTGTGTTTTCTCGACTTTTGACTGGGAATTTCAAAATTCTGATTTACTG
CTGATAGTTTCGGAAATGTCACTATTGTTTCGGATATTCG
>No_name
GAATATCCGAAACAATAGTGACATTTCCGAAACTATCAGCAGTAAATCAGAATTTTGAAA
TTCCCAGTCAAAAGTCGAGAAAACACAGCAAAAACACAGA
>No_name
GATTATCCGAAACAATAGTGACATTTCCGAAACTATCAGCAGTAAATCAGAATTTTGAAA
TTCCCAGTCAAAAGTCGAGAAAACACAGCAAAAACACAGA
>No_name
CGAAACAATAGTGACATTTCCGAAACTATCAGCAGGAAATCAGAATTTTGAAATTCCCAG
TCAAAAGTCGAGAAAACACAGCAAAAACACAGAGAATAGT
>No_name
GTGACATTTCCGAAACTATCAGCAGTAAATCAGAATTTTGAAATTCCCAGTCAAAAGTCG
AGAAAACACAGCAAAAACACAGAGAATAGTATTTCTTTCA
>No_name
TTTGAAAGAAATACTATTCTCTGTGTTTTTGCTGTGTTTTCTCGACTTTTGACTGGGAAT
TTCAAAATTCTGATTTACTGCTGATAGTTTCGGAAATGTC
>No_name
GTTGATTTAAAAGAAAGACTATTCTCTGTGTTTTTGCTGTGTTTTCTCGACTTTTGACTG
GGAATTTCAAAATTCTGATTTACTGCTGATAGTTTCGGAA
>No_name
GTTGATTTGAAAGAAATACTATTCTCTGTGTTTTTGCTGTGTTTTCTCGACTTTTGACTG
GGAATTTCAAAATTCTGATTTACTGCTGATAGTTTCGGAA
>No_name
AGTAAATCAGAATTTTGAAATTCCCAGTCAAAAGTCGAGAAAACACAGCAAAAACACAGA
GAATAGTATTTCTTTCAAATCAACAACAATCACATTGTTA
>No_name
GTAAATCAGAATTTTGAAATTCCCAGTCAAAAGTCGAGAAAACACAGCAAAAACACAGAG
AATAGACTTTCTTTTAAATCAACAACAATCACATTGTTAT
>No_name
TCAGAATTTTGAAATTCCCAGTCAAAAGTCGAGAAAACACAGCAAAAACACAGAGAATAG
TCTTTCTTTTAAATCAACAACAATCACATTGTTATTAGTT
>No_name
AGAATTTTGAAATTCCCAGTCAAAAGTCGAGAAAACACAGCAAAAACACAGAGAATAGTC
TTTCTTTTAAATCAACAACAATCACATTGTTATTAGTTTC
>No_name
AGAATTTTGAAATTCCCAGTCAAAAGTCGAGAAAACACAGCAAAAACACAGAGAATAGTA
TTTCTTTCAAATCAACAACAATCACATTGTTATTAGTTTC
>No_name
GAATTTTGAAATTCCCAGTCAAAAGTCGAGAAAACACAGCAAAAACACAGAGAATAGTAT
TTCTTTCAAATCAACAACAATCACATTGTTATTAGTTTCA
>No_name
ATTTTGAAATTCCCAGTCAAAAGTCGAGAAAACACAGCAAAAACACAGAGAATAGTCTTT
CTTTTAAATCAACAACAATCACATTGTTATTAGTTTCATT
>No_name
AGAAAACACAGCAAAAACACAGAGAATAGTATTTCTTTCAAATCAACAACAATCACATTG
TTATTAGTTTCATTTTTTCAGATTTTAACCACTCTACCAC
>No_name
AAAACACAGCAAAAACAAAGAGAATAGTCTTTCTTTTAAATTAACAACAATCACATTGTT
ATTAGTTTCATTTTTTCAGATTTTAACCACTCTACCACTA
>No_name
GCAAAAACACAGAGAATAGTATTTCTTTCAAATCAACAACAATCACATTGTTATTAGTTT
CATTTTTTCAGATTTTAACCACTCTACCACTAGGAGCGGT
>No_name
CAAAAACACAGAGAATAGTATTTCTTTCAAATCAACAACAATCACATTGTTATTAGTTTC
ATTTTTTCAGATTTTAACCACTCTACCACTAGGAGCGGTT
>No_name
ATTTGACAAATATAAACCGCTCCTAGTGGTAGAGTGGTTAAAATCTGAAAAAATGAAACT
AATAACAATGTGATTGTTGTTGATTTAAAAGAAAGACTAT
>No_name
TTAAATCAACAACAATCACATTGTTATTAGTTTCATTTTTTCAGATTTTAACCACTCTAC
CACTAGGCGCGGTTTATATTTGTCAAATATTCTATCCGGA
>No_name
CCGGACAGAATATTTGACAAATATAAACCGCTCCTAGTGGTAGAGTGGTTAAAATCTGAA
AAAATGAAACTAATAACAATGTGATTGTTGTTGATTTGAA
>No_name
GTTGCATTGCCTTCCGGATAGAATATTTGACAAATATAAACCGCTCCTAGTGGTAGAGTG
GTTAAAATCTGAAAAAATGAAACTAATAACAATGTGATTG
>No_name
TGTTGCATTGCCTTCCGGATAGAATATTTGACAAATATAAACCGCTCCTAGTGGTAGAGT
GGTTAAAATCTGAAAAAATGAAACTAATAACAATGTGATT
>No_name
GTTTAACTGACGTTGCATTGCCTTCCGGATAGAATATTTGACAAATATAAACCGCTCCTA
GTGGTAGAGGGGTTAAAATCTGAAAAAATGAAACTAATAA
>No_name
ATTAGTTTCATTTTTTCAGATTTTAACCACTCTACCACTAGGAGCGGTTTATATTTGTCA
AATATTCTATCCGGAAGGCAATGCAACGTCAGTTAAACAA
>No_name
TTTGTTTAACTGACGTTGCATTGCCTTCCGGATAGAATATTTGACAAATATAAACCGCTC
CTAGTGGTAGAGTGGTTAAAATCTGAAAAAATGAAAATAA
>No_name
TTGCATTTGTTTAACTGACGTTGCATTGCCTTCCGGATAGAATATTTGACAAATATAAAC
CGCTCCTAGTGGTAGAGTGGATAAAATCTGAAAAAATGAA
>No_name
AGTTTTTCAGATTTTAACCACTCTACCACTAGGAGCGGTTTATATTTGTCAAATATTCTA
TCCGGAAGGCAATGCAACGTCAGTTAAACAAATGCAAAAC
>No_name
TGGATCGTTTTGCATTTGTTTAACTGACGTTGCATTGCCTTCCGGATAGAATATTTGACA
AATATAAACCGCTCCTAGTGGTAGAGTGGTTAAAATCTGA
>No_name
ATTTTAACCACTCTACCACTAGGAGCGGTTTATATTTGTCAGATATTCTATCCGGAAGGC
AATGCAACGTCAGTTAAACAAATGCAAAACGATCCAATTT
>No_name
GTTTTTTCCAAATTGGATCGTTTTGCATTTGTTTAACTGACGTTGCATTGCCTTCCGGAT
AGAATATTTGACAAATATAAACCGCTCCTAGTGGTAGAGT
>No_name
GTTTTTTCCAAATTGGATCGTTTTGCATTTGTTTAACTGACGTTGCATTGCCTTCCGGAT
AGAATATTTGACAAATATAAACCGCTCCTAGTGGTATAGT
>No_name
CTACCACTAGGAGCGGTTTATATTTGTCAAATATTCTATCCGGAAGGGAATGCAACGTCA
GTTAAACAAATGCAAAACGATCCAATTTGGAAAAAACATT
>No_name
ATTTGAAAATGTTTTGTCCAAATTGGATCGTTTTGCATTTGTTTAACTGACGTTGCATTG
CCTTCCGGATAGAATATTTGACAAATATAAACCGCTCCTA
>No_name
CGTGCATTTGAAAATGTTTTTTCCAAATTGGATCGTTTTGCATTTGTTTAACTGACGTTG
CATTGCCTTCCGGATAGAATATTTGACAAATATAAACCGC
>No_name
GCACCGTGCATTTGAAAATGTTTTTTCCAAATTGGATCGTTTTTCATTTGTTTAACTGAC
GTTGCATTGCCTTACGGCTAGAATATTTGACAAATATAAA
>No_name
ATCTATTATATCTTTTGCACCGTGCATTTGAAAATGTTTTTTCCAGATTGGATCGTTTTG
CATTTGTTTAACTGACGTTGCATTGCCTTCCGGATAGAAT
>No_name
GTAAATCTATTATATCTTTTGCACCGTGCATTTGAAAATGTTTTTTCCAAATTGGATCGT
TTTGCATTTGTTTAACTGACGTTGCATTGCCTTCCGGATA
>No_name
TGCAACGTCAGGTAAACAAATGCAAAACGATCCAATTTGGAAAAAACATTTTCAAATGCA
CGGTGCAAAAGATATAATAGATTTACTAAGTCTCTCTCAT
>No_name
AACAAATGCAAAACGATCCAATTTGGAAAAAACATTTTCAAATGCACGGGGCAAAAGATA
TAATAGATTTGCTAAGTCTCTCTCATTATTGTTTCAACAT
>No_name
ACAATGTTGAAACAATAATGAGAGAGACTTAGTAAATCTATTATATCTTTTGCACCGTGC
ATTTGAAAATGTTTTTTCCAAATTGGATCGTTTTTCATTT
>No_name
AAACGATCCAATTTGGAAAAAACATTTTCAAATGCACGGTGCAAAAGATATAATAGATTT
GCTAAGTCTCTCTCATTATTGTTTCAACATTGTCATTTAT
>No_name
CAAATAAATGACAATGTTGAAACAATAATGAGAGAGACTTAGCAAATCTATTATATCTTT
TGCACCGTGCATTTGAAAATGTTTTTTTCAAATTGGATCG
>No_name
GCCAAATAAATGACAATGTTGAAACAATAATGAGAGAGACTTAGTAAATCTATTATATCT
TTTGCACCGTGCATTTGAAAATGTTTTTTCCAAATTGGAT
>No_name
GAAAAAACATTTTCAAATGCACGGTGCAAAAGATATAATAGATTTGCTAAGTCTCTCTCA
TTATTGTTTCAACATTGTCATTTATTTGGCTTCTAGTCAT
>No_name
AAATAAATGACTAGAAGCCAAATAAATGACAATGTTGAAACAATAATGAGAGAGACTTAG
TAAATCTATTATATCTTTTGCACCGTGCATTTGAAAATGT
>No_name
AAATAAATGACTAGAAGCCAAATAAATGACAATGTTGAAACAATAATGAGAGAGACTTAG
TAAATCTATTATATCTTTTGCACCGTGCATTTGAAAATGT
>No_name
CCGAAATAAATGACTAGAAGCCAAATAAATGACAATGTTGAAACAATAATGAGAGAGACT
TAGTAAATCTATTATATCTTTTGCACCGTGCATTTGAAAA
>No_name
ATTCCGAAATAAATGACTAGAAGCCAAATAAATGACAATGTTGAAACAATAATGAGAGAG
ACTTAGTAAATCTATTATATCTTTTGCACCGTGCATTTGA
>No_name
TGGCAAATGCACGGTGCAAAAGATATAATAGATTTACTAAGTCTCTCTCATTATTGTTTC
AACATTGTCATTTATTTGGCTTCTAGTCATTTATTTCGGA
>No_name
GATTCCGAAATAAATGACTAGAAGCCAAATAAATGACAATGTGGAAACAATAATGAGAGA
GACTTAGTAAATCTATTATATCTTTTGCACCGTGCATTTG
>No_name
GTGATTCCGAAATAAATGACTAGAAGCCAAATAAATGACAATGTTGAAACAATAATGAGA
GAGACTTAGTAAATCTATTATATCTTTTGCACCGTGCATT
>No_name
CATCAAGTGATTCCGAAATAAATGACTAGAAGCCAAATAAATGACAATGTTGAAACAATA
ATGAGAGGGACTTAGTAAATCTATTATATCTTTTGCACGG
>No_name
AAAAGATATAATAGATTTACTAAGTCTCTCTCATTATTGTTTCAACATTGTCATTTATTT
GGTTTCTAGTCATTTATTTCGGAATCACTTGATGGGTTTT
>No_name
ATATAATAGATTTACTAAGTCTCTCTCATTATTGTTTCAACATTGTCATTTATTTGGCTT
CTAGTCATTTATTTCGGAATCACTTGATGGGTTTTGTAAA
>No_name
ATTTTACAAAACCCATCAAGTGATTCCGAAATAAATGACTAGAAGCCAAATAAATGACAA
TGTTGAAACAATAATGAGAGAGACTTAGTAAATCTATTAT
>No_name
TAGATTTACTAAGTCTCTCTCATTATTGTTTCAACATTGTCATTTATTTGGCTTCTAGTC
ATTTATTTCGGAATCACTTGATGGGTTTTGTAAAATTATA
>No_name
ATTTGCTAAGTCTCTCTCATTATTGTTTCAACATTGTCATTTATTTGGCTTCTAGTCATT
TATTTCGGAATCACTTGATGGGTTTTGTAAAATTATATTT
>No_name
ATTAAATATAATTTTACAAAACCCATCAAGTGATTCCGAAATAAATGACTAGAAGCCAAA
TAAATGACAATGTTGAAACAATAATGAGAGAGACTTAGTA
>No_name
AAGTCTCTCTCATTATTGTTTCAACATTGTCATTTATTTGGCTTCTAGTCATTTATTTCG
GAATCACTTGATGGGTTTTGTAAAATTATATTTAATGAGA
>No_name
TTCTCATTAAATATAATTTTACAAAACCCATCAAGTGATTCCGAAATAAATGACTAGAAG
CCAAATAAATGACAATGTTGAAACAATAATGAGAGAGACT
>No_name
TTCTCATTAAATATAATTTTACAAAACCCATCAAGTGATTCCGAAATAAATGACTAGAAG
CCAAATAAATGACAATGTTGAAACAATAATGAGAGAGACT
>No_name
CTCTCTCATTATTGTTTCAACATTGTCATTTATTTGGCTTCTAGTCATTTATTTCGGAAT
CACTTGATGGGTTTTGTACAATTATATTTAATGAGAAAAG
>No_name
TATTGTTTCAACATTGTCATTTATTTGGCTTCTAGTCATTTATTTCGGAATCACTTGATG
GGTTTTGTAAAATTATATTTAATGAGAAAAGAAAACAATA
>No_name
GTTTCAACATTGTCATTTATTTGGCTTCTAGTCATTTATTTCGGAATCACTTGATGGGTT
TTGTAAAATTATATTTAATGAGAAAAGAAAACAATAATTC
>No_name
ATTTATTTGGCTTCTAGTCATTTATTTCGGAATCACTTGATGGGTTTTGTAAAATTATAT
TTAATGAGAAAAGAAAACAATAATTCTTTAAACAATTCTT
>No_name
TTTGGCTTCTAGTCATTTATTTCGGAATCACTTGATGGGTTTTGTAAAATTATATTTAAT
GAGAAAAGAAAACAATAATTCTTTAAACAATTCTTACTAT
>No_name
GTCATTTATTTCGGAATCACTTGATGGGTTTTGTAAAATTATATTTAATGAGAAAAGAAA
ACAATAATTCTTTAAACAATTCTTACTATAAACTAAGACA
>No_name
CTTGACTTTGTCTTAGTTTATAGTAAGAATTGTTTAAAGAATTATTGTTTTCTTTTCTCA
TTAAATATAATTTTACAAAACCCATCATGTGATTCCGAAA
>No_name
GTCTTGACTTTGTCTTAGTTTATAGTAAGAATTGTTTAAAGAATTATTGTTTTCTTTTCT
CATTAAATATAATTTTACAAAACCCATCAAGTGATTCCGA
>No_name
GGTGTCTTGACTTTGTCTTAGTTTATAGTAAGAATTGTTTAAAGAATTATTGTTTTCTTT
TCTCATTAAATATAATTTTACAAAACCCATCAAGTGATTC
>No_name
CGGGTGTCTTGACTTTGTCTTAGTTTATAGTAAGAATTGTTTAAAGAATTATTGTTTTCT
TTTCTCATTAAATATAATTTTACAAAACCAATCAAGTGAT
>No_name
GTTTTGTAAAATTATATTTAATGAGAAAAGAAAACAATAATTCTTTAAACAATTCTTACT
ATAAACTAAGACAAAGTCAAGACACCCACAAAACCGAAAT
>No_name
CTCATTTCGGTTTTGTGGGTGTCTTGACTTTGTCTTAGTTTATAGTAAGAATTGTTTAAA
GAATTATTGTTTTCTTTTCTCATTAAATATAATTTTACAA
>No_name
CTTATTTCGGTTTTGTGGGTGTCTTGACTTTGTCTTAGTTTATAGTAAGAATTGTTTAAA
GAATTATTGTTTTCTTTTGTCATTAAATATAATTTTACAA
>No_name
CTCATTTCGGTTTTGTGGGTGTCTTGACTTTGTCTTAGTTTATAGTAAGAATTGTTTAAA
GAATTATTGTTTTCTTTTCTCATTAAATATAATTTTACAA
>No_name
TGTAAAATTATATTTAATGAGAAAAGAAAACAATAATTCTTTAAACAATTCTTACTATAA
ACTAAGACAAAGTCAAGACACCCACAAAACCGAAATGAGC
>No_name
TTCGTCGAATGCTCATTTCGGTTTTGTGGGTGTCTTGACTTTGTCTTAGTTTATAGTAAG
AATTGTTTAAAGAATTATTGTTTTCTTTTCTCATTAAATA
>No_name
TTTTCGTCGAATGCTCATTTCGGTTTTGTGGGTGTCTTGACTTTGTCTTAGTTTATAGTA
AGAATTGTTTAAAGAATTATTGTTTTCTTTTCTCATTAAA
>No_name
TTTTCGTCGAATGCTCATTTCGGTTTTTTGGGTGGCTTGACTTTGTCTTATTTTATAGTA
AGAATTGTTTAAAGTATTATTGTTTTCTTTTCTCGTTAAA
>No_name
ATGTAATGAGAAAAGAAAACAATAATTCTTTAAACAATTCTTACTATAAACTAAGACAAA
GTCAAGACACCCACAAAACCGAAATGAGCATTCGACGAAA
>No_name
AGAAAAGAAAACAATAATTCTTTAAACAATTCTTACTATAAACTAAGACAAAGTCAAGAC
ACCCACAAAACCGAAATGAGCATTCTACGAAAACTTGTCG
>No_name
AAGAAAACAATAATTCTTTAAACAATTCTTACTATAAACTAAGACAAAGTCAAGACACCC
ACAAAACCGAAATGAGCATTCGACGAAAACTTGTCGAGTC
>No_name
CTTTGGACTCGACAAGTTTTCGTCGAATGCTCATTTCGGTTTTGTGGGTGTCTTGACTTT
GTCTTAGTTTATAGTAAGAATTGTTTAAAGAATTATTGTT
>No_name
AATTCTTTAAACAATTCTTACTATAAACTAAGACAAAGTCAAGACACCCACAAAACCGAA
ATGAGCATTCGACGAAAACTTGTCGAGTCCAAAGTCCCTC
>No_name
CTTTAAACAATTCTTACTATAAACTAAGACAAAGTCAAGACACCCACAAAACCGAAATGA
GCATTCGACGAAAACTTGTCGAGTCCAAAGTCCCTCTACC
>No_name
GAGAAACCTCCAATGGTAGAGTGACTTTGGACTCGACGAGTTTTCGGCGAATGCTCATTT
CGGTTTTGTGGGTGTCTTGACTTTGTCTTGGGTTATAGTA
>No_name
CTAAGACAAAGTCAAGACACCCACAAAACCGAAATGAGCATTCGACGAAAACTTGTCGAG
TCCAAAGTCCCTCTACCATTGGAGGTTTCTCTCGCAACTT
>No_name
GTATAATGTCTAAGTTGCGAGAGAAACCTCCAATGGTAGAGGGACTTTGGACTCGACAAG
TTTTCGTCGAATGCTCATTTCGGTTTTGTGGGTGTCTTGA
>No_name
CAAGACACCCACAAAACCGAAATGAGCATTCGACGAAAACTTGTCGGGTCCAAAGTCCCT
CTACCATTGGAGGGTTCTCTCGCAACTTAGACATTATTCT
>No_name
AAAAAATATATCAAATAATATCTATAACATTGCTATCAATAAACAGTTTTGCTAACTGTT
TTGCGCTCCACATATTCTCAAAGTTCCTCTGGCACATGCC
>No_name
AAAAAATATATCAAATAATATCTATAACATTACTATCAATAAACAGTTTTGCTAACTGTA
TTGCGATCCACATATTCTCAAAGTTCCGCTGCCACATGCC
>No_name
TATCTATAACATTGCTATCAATAAACAGTTTTGCTAACTGTTTTGCGCTCCACATATTCT
CAAAGTTCCTCTGGCACATGCCAATATTAATGAACCAAAT
>No_name
CTCAAAGTTCCTCTGGCACATGCCAATATTAATGAACCAAATTTTGGCTCGGGTTTCCTT
TATTGAATTAATATTTCAAATGACTCTGTTGTTGTTTTTT
>No_name
CTCAAAGTTCCTCTGGCACATGCCAATATTAATGAACCAAATTTTGGCTCGGTTTTCCTT
TATTGAATTAATATTTCAAATGACTCTGTTGTTGTTTTAT
>No_name
GCGCTGTTTCGCTGTATATATTTGTTTTCCGTTGGATTCCTTATCGCTAGAAATAGCTGG
ATAATTCTTTTGGCATTCCACAGATTCGAATGCAATTGCT
>No_name
GAAACGATATGTTACCTCAGCGAATATAAATTTTTACTTTTTCGGAATTGTCAGTTTTGC
AATATTGATAGCCTTTCCTCGGATGTTTGAACAGACTTAT
>No_name
CCGACACGTTGACAACGTCTCCGGTTTGTAAACAATACGTATAAGTCTGTTCAAACATCC
GAGGAAAGGCTATCAATATTGCAAAACTGACAATTCCGAA
>No_name
CAATGGAATACCGATTTGAATAAGAAAAACAAAAACGTTTAAATAGACAATCCGATATTG
ATAAACATTACTTAAGGCTTCCGACACGTTGACAACGTCT
>No_name
CGACGAGTTTGTCGGCAGCGAATGATTTCTTTTTCTGATTCGGCGCTGCACTGGTTCGTC
GAAAAGTCAAACTTTGGCGAATTTTTCGCAGCATTAAAAT
>No_name
ATTCGCCAAAGTTTGACTTTTCGACGAACCAGTGCAGCGCCGAATCAGAAAAAGAAATCA
TTCGCTGCCGACAAACTCGGCGTTGCGTTGGGCATTACAT
>No_name
ATAATTTTGAGAAAAAAGATGGCATTTCAAATGTAAAAAATGTAATGCACAACGCAACGA
CGAGTTTGTCGGCAGCGAATGATTTCTTTTTCTGATTCGG
>No_name
TTCTACTTATATAGATTCTAGCATGAATTTGTTGATTTAGTTGGTGTCTAATAGAATTTT
TCATGGAGCCGTTCTACAGCAGATCTCTAAAGTTAGCCAC
>No_name
CTGATAAACTGTTTTTCCTCTTTTTTCGCTATCGTCAAATACTTTGTCGTTGATACGGTT
TTCTTGTGACTAACTTTGGAGATCTGTTGTAGAACGGCTC
>No_name
CTTACAGCAATGTAGAAAACTCAATTGATTCCATCATTGTCAGCAGCATTTTATTTGTGC
TGATCATTTTGTCATCAATTTGTGGCAACGTTCTCGTATG
>No_name
CTTACAGCAATGTAGAAAACTCAATTGATTCCATCATTGTCAGCAGCATTTTATTTGTGC
TGATCATTTTGTCATCAATTTGTGGCAACGTTCTCGTATG
>No_name
ATTGATTCCATCATTGTCAGCAGCATTTTATTTGTGCTGATCATTTTGTCATCAATTTGT
GGCAACGTTCTCGTATGTGCCGCAATTTGTACCGATTCGA
>No_name
TGGAAAGTTGCCGCAAATTCGAATCGGTACAAATCGCGGCACATACGAGAACGTTGCCAC
AAATTGATGACAAAATGATCAGCACAAATAAAATGCTGCT
>No_name
AAAGAAACGTAAAGACTGTTGGAAAGTTGCCGCAAATTCGAATCGGTACAAATTGCGGCA
CATACGAGAACGTTGCCACAAATTGATGACAAAATGATCA
>No_name
AAAACCCATTTACCCATGATCCAATCGAGAGTGGCAAATGTCATTACCAATGATGAAACC
CGCAAATCGGCTACGGCTAAAGAAACGTAAAGACTGTTGG
>No_name
CCGATTTGCTGGTTTCATCATTGGTAATGACATTTGCCACTCTCGATTGGATCATGGGTA
AATGGGTTTTCGGATTGGTTTTCTGCAATCTCTTTCTCTC
>No_name
GGTAAATGGGTTTTCGGGTTGGTTTTCTGCAATCTCTTTCTCTCTATGGACATCATGTGC
AGCACTGCGTCGATTTTAAATATTCTAGCGACAGCCATTG
>No_name
GACAAATCTATCAATGGCTGTCGCTAGAATATTTAAAATCGACGCAGTGCTGCACATGAT
GTCCATAGAGAGAAAGAGATTGCAGACAACCACTCCGAAA
>No_name
GACAAATCTATCAATGGCTGTCCCTAGAATATTTAAAATCGACCCAGTGCTGCACATGAT
GTCCATAGAGAGAAAGAGATTGCAGAAAACCAATCCGAAA
>No_name
CTTGAATAGTGAAACGGAGTGTGAACATGGACAAATCTATCAATGGCTGTCGCTAGAATA
TTTAAAATCGACGCAGTGCTGCACATGATGTCCATAGAGA
>No_name
CCTCCAACGAAATACTTATTAAAGATTCTTGAATAGTGAAACGGAGTGTGAACATGGACA
AATCTATCAATGGCTGTCGCTAGAATATTTAAAATCGACG
>No_name
GTCGTTTATGCCGATCCATTTGGGTTGGCATTTATCCAATTTACCCGTCGACCTCAATTC
AACAAAGTGCATGTTGCACTTGAATCCGACATACGCGATA
>No_name
AATAATACACGGCAAATAGAAACTGATAACGGATGAAATGATCGCGTGTGACGGAGTCAA
CTGCAACATGCACTTTGTTGAATTGATGTGGGCGGTTAAA
>No_name
AATAATACACGGCAAATAGAAACTGATAACGGATGAAATTATCGCGTATGACGGATTCAA
CTGCAACATGCACTTTGTTGAATTGAGGTCGACGGTTAAA
>No_name
CCTCAATTCAACAAAGTGCATGTTGCAGTTGAATCCGTCATACGCGATAATTTCATCCGT
TATCAGTTTCTATTTGCCGTGTATTATTATGGTTGCTCTC
>No_name
GTCATACGCGATAATTTCATCCGTTATCAGTTTCTATTTGCCGTGTATTATTATGGTTGC
TCTCTACGTAAAACTGTATAGATTTGCAAGAATGCATACG
>No_name
GTTGAATTGTCATTTGTTTTGTTGGTCTTCACCGTATGCATTCTTGCAAATCTATACAGT
TTTACGTATAGAGCAACCATAATAATACACGGCAAATAGA
>No_name
AATGTATTTCAGATCTATATTTTAACATTGCGACTTGGTTGGGATATTTTAACAGATTTC
TCAAACCTATAAGATATCCTTTATGTAATACGGATTTCCG
>No_name
AACAGTTGTCTCAATCCTATAATATATCCTTTATTTAATACGGATTTCCGGAATGCATAT
AAAAAACTAATAATGCGAGCTCTCTGTTCAACAAAATTAT
>No_name
CGGATTTCCGGAATGCATATAAAAAACTAATAATGCGAGCTCTCTGTTCAACAAACTTAT
CAAGAAAAAAACTTAAATTCTCAATGCTCACCAACTCATT
>No_name
CCGGAATGCATATAAAAAACTAATAATGCGAGCTCTCTGTTCAACAAAATTATCAAGAAA
AAAACTTAAATTCTCAATGCTCACCAACTCATTTATTTCT
>No_name
TTCATATTTAAACTGGCACCATTTAAATTGTACGAAGAAATAAATGAGTTGGTGAGCATT
GAGAATTTAAGTTTTTTTCTTGATAATTTTGTTGAACAGA
>No_name
GTCAGATCTCGCAGATCTACATTTATGTTCTTGTAAAGCTTCTTGTTTGCCTTCATCAAT
GGAGTTCATATTTAAACTGGCACCATTTAAATTGTACGAA
>No_name
CAAACAAGAAGCTTTACAAGAACATAAATGTAGATCTGCGAGATCTGACAGAGACCCATT
TTCTCCTGTCAGTCAAAAATTCAAGAATTTATATATATTA
>No_name
AACCACTAAACAGGGCTGTTTTAATATATATAAATTCTTGAATTTTTGACTGACAGGAGA
AAATGGGTCTCTGTCAGATCTCGCAGATCTACATTTATGT
>No_name
GAATCACCCACTAAACAGGGCTGTTTTAATATATGTAAATTCTTGAATTTTTGACTGACA
GGAGAAAATGGGTCTCTGTCAGATCTCGCAGATCTACATT
>No_name
CATGGCCAATGTTTCAAACATTACCAATCATTCGAAATATGCCTTTGCCAATGAAGTAGT
GCTAGGCATTACATTCTGTGTGCTGATTTTGGGAACTGCA
>No_name
GTTATTTTGTCAGTGATTCTAGCGAAACGGCTTCAAACGCCAAACAACATTCTGATAGTC
AATCTTGCCGTCAGCGATATGTTGGTGGCGCTTTTGGTTT
>No_name
GGCGCTTTTGGTTTTGCCTTTGGCTACGATTTATCAGCTGAAAGGTTATTGGATGTTTAA
TGAGATTGTGTGCGACTTTTTCATTTGCTGCGAGGTCTTT
>No_name
TATCGCTATAAATACATTGACCAATCTCATATTTCTGTTTCCAACCAAACAGCGGAGGAA
TGCTGATTAAAGCCGAAACAAGCCATGATAATCCAACCAT
>No_name
GGAATATAAAACGCTCCAAAAGTCGCATAGATTTGATATCCTAAACAATCGCTATAAATA
CATTGACCAATCTCATATTTCTGTTTCCAACCAAACAGCG
>No_name
ATTATTATGATTGTTCTTTACGGAAGAATTTATCAAATTGCTAAGAACAGCGCTGCCATG
GATTCTCAATTGAAAAGTATCAGAGGATCTATTTCCAAAG
>No_name
CTTTACGGAAGAATTTATCAAATTGCTAAGAACAGCGCTGCCATGGATTCTCAATTGAAA
AGTATCAGAGGATCTATTTCCAAAGATCCAATGACAATAC
>No_name
GGATTCTCAATTGAAAAGTATCAGAGGATCTATTTCCAAAGATCCAATGACAATACATTC
CTGTAATTCGTCGTACAAAAGTTCACAGAGTGACATTCAA
>No_name
CTCAGATCGGTTGTTGTGCATGAACGATAAATGTTAGAATTTATATTGTGCTTCGTTGAT
GAAATTTGAGCACTGAATGATGTTTGACTTTGAATGTCAC
>No_name
CGACAGTCAGGTATTCCTGGAAAAGAATTTCTAACTAATCTTTTCTCAGGTAAAGTCAAT
TGGCAAGAATGTCTCAGATCGGTTGTTGTGCATGAACGAT
>No_name
GACGAATGCATGATATCTTTCCATCTTTTAGTTAAAGTATCCCTAGAAGCTGAGAGTAGA
ACTCGAATCGTTGTAGAATGTTTGCTACTGTTACGAGAAT
>No_name
CCAGCAAATGCAGAAACATCCCATTATTACACCAAGTGTAAATATTGCTTTTCCTTCACT
TTGTGAAGACCGTTTTGACGAATGCATGATATCTTTCCAT
>No_name
CAAAGTGAAGGAAAAGCAATATTTACACTTGGTGTAATAATGGGATGTTTCTGCATTTGC
TGGTTGCCATTTTTCATCGTTCAAATTTTGAATCCAATTT
>No_name
TATCAATACCGCAGAGTGTTAGTGAACTATTTCTTTGGTTAGGATATTTTAACAGTTTTC
TCAATCCGATTATCTACGTGAAATTTAACAAAGAATTTCG
>No_name
ATTGTAACTTTTAGGATATTTTAACAGTTTTCTCAATCCGATTATCTACGTGAAATTTAA
CAAAGAATTTCGAACTCCATTCAAAGAAATTCTTTTCTGT
>No_name
TGTAACTTTTAGGATATTTTAACAGTTTTCTCAATCCGATTATCTACGTGAAATTTAACA
AAGAATTTCGAACTCCATTCAAAGAAATTCTTTTCTGTCG
>No_name
TGTAACTTTTAGGATATGTTAACAGTTTTCTCAATCCGATTATCTACGTGGAATTTAACA
AAGAATTTCGTACTCCATTCAAAGAAATTCTTTTCTGTCG
>No_name
GTAACTTTTAGGATATTTTAACAGTTTTCTCAATCCGATTATCTACGTGAAATTTAACAA
AGAATTTCGAACTCCATTCAAAGAAATTCTTTTCTGTCGA
>No_name
GTAACTTTTAGGATATTTTAACAGTTTTCTCAATCCGATTATCTACGTGAAATTTAACAA
AGAGTTTCGAACTCCATTCAAAGAAATTCTTCTCTGTCGA
>No_name
GTAACTTTTAGGATATTTTAACAGTTTTCTCAATCCGATTATCTACGGGAAATTTAACAA
AGAATTTCTAACTCCATTCAAAGAAATTCTTTTCTGTCGA
>No_name
GTAACTTTTAGGATATTTTAACAGTTTTCTCAATCCGATTATCTACGTGAAATTTAACAA
AGAATTTCGAACTCCATTCAAAGAAATTCTTTTCTGTCGA
>No_name
ATCGACAGAAAAGAATTTCTTTGAATGGAGTTCGAAATTCTTTGTTAAATTTCACGTAGA
TAATCGGATTGAGAAAACTGTTAAAATATCCTAAAAGTTA
>No_name
AACTTTTAGGATATTTTAACAGTTTTCTCAATCCGATTATCTACGTGAAATTTAACAAAG
AATTTCGAACTCCATTCAAAGAAATTCTTTTCTGTCGTTG
>No_name
ACGACATCGACAGAAAAGAATTTCTTTGAATGGAGTTCGAAATTCTTTGTTAAATTTCAC
GTAGATAATCGGATTGAGAAAACTGTTAAAATATCCTAAA
>No_name
ACGACATCGACAGAAAAGAATTTCTTTGAATGGAGTTCGAAATTCTTTGTTAAATTTCAC
GTAGATAATCGGATTGAGAAAACTGTTAACATATCCTAAA
>No_name
TTAGGATATTTTAACAGTTTTCTCAATCCGATTATCTACGTGAAATTTAACAAAGAATTT
CGAACTCCATTCAAAGAAATTCTTGTCTGTCGATGTCGTA
>No_name
TTAGGATATTTTAACAGTTTTCTCAATCCGATGATCTACGTGAAATTTAACAAAGAATTT
CGAACTCCATTCAAAGAAATTCTTTTCTGTCGATGTCGTA
>No_name
CAGCTTACGACATCGACAGAAAAGAATTTCTTTGAATGGAGTTCGAAATTCTTTGTTAAA
TTTCACGTAGATAATCGGATTGAGAAAACTGTTAAAATAT
>No_name
ATTTTAACAGTTTTCTCAATCCGATTATCTACGTGAAATTTAACAAAGAATTTCGAACTC
CATTCAAAGAAATTCTTTTCTGTCGATGTCGTAAGCTGAA
>No_name
ATTTTAACAGTTTTCTCAATCCGATTATCTACGTGAAATTTAACAAAGAATTTCGAACTC
CATTCAAAGAAATTCTTTTCTGTCGATGTCGTAAGCTGAA
>No_name
TTCAGCTTACGACATCGACAGAAAAGAATTTCTTTGAATGGAGTTCGAAATTCTTTGTTA
AATTTCACGTAGATAATCGGATTGAGAAAACTGTTAAAAT
>No_name
ATTTTAAGAGTTTTCTCAATCCGATTATCTACGTGAAATTTAACAAAGAATTTCGAACTC
CATTCAAAGAAATTCTTTTCTGTCGATGTCGTAAGCTGAA
>No_name
TTCAGCTTACGACATCGACAGAAAAGAATTTCTTTGAATGGAGTTCGAAATTCTTTGTTA
AATTTCACGTAGATAATCGGATTGAGAAAACTGTTAAAAT
>No_name
ATTTTAACAGTTTTCTCAATCCGATTATCTACGTGAAATTTAACAAAGAATTTCGAACTC
CATTCAAAGAAATTCTTTTCTGTCGATGTCGTAAGCTGAA
>No_name
ATTTTAACAGTTTTCTCAATCCGCTTATCTACGTGAAATTTAACAAAGAATTTCGAACTC
CATTCAAAGAAATTCTTTTCTGTCGATGTCGTAAGCTGAA
>No_name
GTTCAGCTTACGACATCGACAGAAAAGAATTTCTTTGAATGGAGTTCGAAATTCTTTGTT
AAATTTCACGTAGTTAATCGGATTGAGAAAACTGTTAAAA
>No_name
GTTCAGCTTACGACATCGACAGAAAAGAATTTCTTTGAATGGAGTTCGAAATTCTTTGTT
AAATTTCACGTAGATAATCGGATTGAGAAAACTGTTAAAA
>No_name
CGTTCAGCTTACGACATCGACAGAAAAGAATTTCTTTGAATGGAGTTCGAAATTCTTTGT
TAAATTTCACGTAGATAATCGGATTGAGAAAACTGTTAAA
>No_name
TTTAACAGTTTTCTCAATCCGATTATCTACGTGAAATTTAACAAAGAATTTCGAACTCCA
TTCAAAGAAATTCTTTTCTGTCGATGTCGTAAGCTGAACG
>No_name
AACAGTTTTCTCAATCCGATTATCTACGTGAAATTTAACAAAGAATTTCGAACTCCATTC
AAAGAAATTCTTTTCTGTCGATGTCGTAAGCTGAACGCTC
>No_name
CAGTTTTCTCAATCCGATTATCTACGTGAAATTTAACAAAGAATTTCGAACTCCATTCAA
AGAAATTCTTTTCTGTCGATGTCGTAAGCTGAACGCTCGA
>No_name
GTTTTCTCAATCCGATTATCTACGTGAAATTTAACAAAGAATTTCGAACTCCATTCAAAG
AAATTCTTTTCTGTCGATGTCGTAAGCTGAACGCTCGAAT
>No_name
GTTTTCTCAATCCGATTATCTACGTGAAATTTAACAAAGAATTTCGAACTCCATTCAAAG
AAATTCTTTTCTGTCGATGTCGTAAGCTGAAAGCTCGAAT
>No_name
TCGGATTCGAGCGTTCAGCTTACGACATCGACAGAAAAGAATTTCTTTGAATGGAGGTCG
AAATTCTTGGTTAAATTTCACGTAGTTAATCGGATTGAGA
>No_name
TCTCAATCCGATTATCTACGTGAAAATTAACAAAGAATTTCGAACTCCATTCAAAGAAAT
TCTTTTCTGTCGATGTCGTAAGCTGAACGCTCGAATCCGA
>No_name
TCGGATTCGAGCGTTCAGCTTACGACATCGACAGAAAAGAATTTCTTTGAATGGAGTTCG
AAATTCTTTGTTAAATTTCACGTAGATAATCGGATTGAGA
>No_name
ATCGGATTCGAGCGTTCAGCTTACGACATCGACAGAAAAGAATTTCTTTGAATGGAGTTC
GAAATTCTTTGTTAAATTTCACGTAGATAATCGGATTGAG
>No_name
ATTCTGATCGGATTCGAGCGTTCAGCTTACGACATCGACAGAAAAGAATTTCTTTGAATG
GAGTGCGAAATTCTTTGTTAAATTTCACGTAGATCATCGG
>No_name
ATTCTGATCGGATTCGAGCGTTCAGCTTACGACATCGACAGAAAAGAATTTCTTTGAATG
GAGTTCGAAATTCTTTGTTAAATTTCACGTAGATAATCGG
>No_name
CCGATTATCTACGTGAAATTTAACAAAGAATTTCGAACTCCATTCAAAGAAATTCTTTTC
TGTCGATGTCGTAAGCTGAACGCTCGAATCCGATCAGAAT
>No_name
CCGATTATCTACGTGAAATTTAACAAAGAATTTCGAACTCCATTCAAAGAAATTCTTTTC
TGTCGATGTCGTAAGCTGAACGCTCGAATCCGATCAGAAT
>No_name
CGATTATCTACGTGAAATTTAACAAAGAATTTCGAACTCCATTCAAAGAAATTCTTTTCT
GTCGATGTCGTAAGCTGAACGCTCGAATCCGATCAGAATC
>No_name
CGATTATCTACGTGAAATTTAACAAAGAATTTCGAACTCCATTCAAAGAAATTCTTTTCT
GTCGATGTCGTAAGCTGAACGCTCGAATCCGATCAGAATC
>No_name
CGATTATCTACGTGAAATTTAACAAAGAATTTCAAACTCCATTCAAAGAAATTCTTGTCC
GTCGATGTCGTAAGCTGAACGCTCAAATCCGCTCAGAATC
>No_name
TTATCTACGTGAAATTTAACAAAGAATTTCGAACTCCATTCAAAGAAATTCTTTTCTGTC
GATGTCGTAAGCTGAACGCTCGAATCCGATCAGAATCTTA
>No_name
TAAGATTCTGATCGGATTCGAGCGTTCAGCTTACGACATCGACAGAAAAGAATTTCTTTG
AATGGAGTTCGAAATTCTTTGTTAAATTTCACGTAGATAA
>No_name
GTAAGATTCTGATCGGATTCGAGCGTTCAGCTTACGACATCGACAGAAAAGAATTTCTTT
GAATGGAGTTCGAAATTCTTTGTTAAATTTCACGTAGATA
>No_name
GTTAGATTCTGATCGGATTCGAGCGTTCAGCTTACGACATCGACAGAAAAGAATTTCTTT
GAATGGAGTTCGAAATTCTTTGTTAAATTTCACGTAGATA
>No_name
TCTACGTGAAATTTAACAAAGAATTTCGAACTCCATTCAAAGAAATTCTTTTCTGTCGAT
GTCGTAAGCTGAACGCTCGAATCCGATCAGAATCTTACAT
>No_name
CTCATGTAAGATTCTGATCGGATTCGAGCGTTCAGCTTACGACATCGACAGAAAAGAATT
TCTTTGAATGGAGTTCGAAATTCTTTGTTAAATTTCACGT
>No_name
CTCATGTAAGATTCTGATCGGATTCGAGCGTTCAGCTTACGACATCGACAGAAAAGAATT
TCTTTGACTGGAGTTCGAAATTCTTTGTTAAATTTCACGT
>No_name
CTCATGTAAGATTCTGATCGGATTCGAGCGTTCAGCTTACGACATCGACAGAAAAGAATT
TCTTTGAATGGAGTTCGAAATTCTTTGTTAAATTTCACGT
>No_name
GTGAAATTTAACAAAGAATTTCGAACTCCATTCAAAGAAATTCTTTTCTGTCGATGTCGT
AAGCTGAACGCTCGAATCCGATCAGAATCTTACATGAGAC
>No_name
GTGAAATTTAACAAAGAATTTCGAACTCCATTCAAAGAAATTCTTTTCTGTCGATGTCGT
AAGCTGAACGCTCGAATCCGATCAGAATCTTACATGAGAC
>No_name
GTGAAATTTAACAAAGAATTTCGAACTCCATTCAAAGAAATTCTTTTCTGTCGATGTCGT
AAGCTGAACGCTCGAATCCGATCAGAAGCTTACATGAGAC
>No_name
GTGAAATTTAACAAAGAATTTCGAACTCCATTCAAAGAAATTCTTTTCTGTCGATGTCGT
AAGCTGAACGCTCGAATCCGATCAGAATCTTACATGAGAC
>No_name
GTGAAATTTAACAAAGAATTTCGAACTCCATTCAAAGAAATTCTTTTCTGTCGATGTCGT
AAGCTGAACGCTCGAATCCGATCAGAATCTTACATGAGAC
>No_name
GTGAAATTTAACAAAGAATTTCGAACTCCATTCAAAGAAATTCTTTTCTGTCGATGTCGT
AAGCTGAACGCTCGAATCCGATCAGAATCTTACATGAGAC
>No_name
GTGAAATTTAACAAAGAATTTCGAACTCCATTCAAAGAAATTCTTTTCTGTCGATGTCGT
AAGCTGAACGCTCGAATCCGATCAGAATCTTACATGAGAC
>No_name
GTGAAATTTAACAAAGAATTTCGAACTCCATTCAAAGAAATTCTTTTCTGTCGATGTCGT
AAGCTGAACGCTCGAATCCGATCAGAATCTTACATGAGAC
>No_name
GTGAAATTTAACAAAGAATTTCGAACTCCATTCAAAGAAATTCTTTTCTGTCGATGTCGT
AAGCTGAACGCTCGAATCCGATCAGAATCTTACATGAGAC
>No_name
GAAATTTAACAAAGAATTTCGAACTCCATTCAAAGAAATTCTTTTCTGTCGATGTCGTAA
GCTGAACGCTCGAATCCGATCAGAATCTTACATGAGACAA
>No_name
TTTGTCTCATGTAAGATTCTGATCGGATTCGAGCGTTCAGCTTACGACATCGACAGAAAA
GAATTTCTTTGAATGGAGTTCGAAATTATTTGTTAAATTT
>No_name
TTTGTCTCATGTAAGATTCTGATCGGATTCGAGCGTTCAGCTTACGACATCGACAGAAAA
GAATTTCTTTGAATGGAGTTCGAAATTCTTTATTAAATTT
>No_name
AATTTAACAAAGAATTTCGAACTCCATTCAAAGAAATTCTTTTCTGTCGATGTCGTAAGC
TGAACGCTCGAATCCGATCAGAATCTTACATGAGACAAAT
>No_name
ATTTGTCTCATGTAAGATTCTGATCGGATTCGAGCGTTCAGCTTACGACATCGACAGAAA
AGAATTTCTTTGAATGGAGTTCGAAGTTCTTTGTTAAATT
>No_name
ATTTGTCTCATGTAAGATTCTGATCGGATTCGAGCGTTCAGCTTACGACATCGACAGAAA
AGAATTTCTTTGAATGGAGTTCGAAATTCTTTGTTAAATT
>No_name
ATTTAACAAAGAATTTCGAACTCCATTCAAAGAAATTCTTTTCTGTCGATGTCGTCAGCT
GAACGCTCGAATCCGATCAGAATCTTACATGAGACAAATT
>No_name
CAATTTGTCTCATGTAAGATTCTGATCGGATTCGAGCGTTCAGCTTACGACATCGACAGA
AAAGAATTTCTTTGAATGGAGTTCGAAATTCTTTGTTAAA
>No_name
CCAATTTGTCTCATGTAAGATTCTGATCGGATTCGAGCGTTCAGCTTACGACATCGACAG
AAAAGAATTGCTTTGAATGGAGTTCGAAATTCTTTGTTAA
>No_name
CCAATTTGTCTCATGTAAGATTCTGATCGGATTCGAGCGTTCAGCTTACGACATCGACAG
AAAAGAATTTCTTTGAATGGAGTTCGAAATTCTTTGTTAA
>No_name
CCCAATTTGTCTCATGTAAGATTCTGATCGGATTCGAGCGTTCAGCTTACGACATCGACA
GCAAAGAATTTCTTTGAATGGAGTTCGAAATTCTTTGTTA
>No_name
CCCAATTTGTCTCATGTAAGATTCTGATCGGATTCGAGCGTTCAGCTTACGACATCGACA
GAAAAGAATTTCTTTGAATGGAGTTCGAAATTCTTTGTTA
>No_name
CCCCAATTTGTCTCATGTAAGATTCTGATCGGATTCGAGCGTTCAGCTTACGACATCGAC
AGAAAAGAATTTCTTTGAATGGAGTTCGAAATTCTTTGTT
>No_name
CCCCAATTTGTCTCATGTAAGATTCTGATCGGATTCGAGCGTTCAGCTTACGACATCGAC
AGAAAAGAATTTCTTTGAATGGAGTTCGAAATTCTTTGTT
>No_name
TTCCCCAATTTGTCTCATGTAAGATTCTGATCGGATTCGAGCGTTCAGCTTACGACATCG
ACAGAAAAGAATTTCTTTGAATGGAGTTCGAAATTTTTTG
>No_name
AAAGAATTTCGAACTCCATTCAAAGAAATTCTTTTCTGTCGATGTCGTAAGCTGAACGCT
CGAATCCGATCAGAATCTTACATGAGACAAATTGGGGAAT
>No_name
ATTTGGAACTCCATTCAAAGAAATTATTTTCTGTCGATGTCGTAAGCTGAACGCTCGAAT
CCGATCAGAATATTACATGAGACAAATTGGGGAATTAGGA
>No_name
ATTTCGAACTCCATTCAAAGAAATTCTTTTCTGTCGATGTCGTAAGCTGAACGCTCGAAT
CCGATCAGAATCTTACATGAGACAAATTGGGGAATTCCGA
>No_name
CTCCATTCAAAGAAATTCTTTTCTGTCGATGTCGTAAGCTGAACGCTCGAATCCGATCAG
AATCTTACATGAGACAAATTGGGGAATTCCGAACAATATC
>No_name
CTCCATTCAAAGAAATTCTTTTCTGTCGATGTCGTAAGCTGAACGCTCGAATCCGATCAG
AATCTTACATGAGACAAATTGGGGAATTCCGAAAAATATC
>No_name
CATTCAAAGAAATTCTTTTCTGTCGATGTCGTAAGCTGAACGCTCGAATCCGATCAGAAT
CTTACATGAGACAAATTGGGGAATTCCGAAAAATATCACA
>No_name
TGTTGATATTTTTCGGAATTCCCCAATTTGTCTCATGTAAGATTCTGATCGGATTCGAGC
GTTCAGCTTACGACATCGACAGAAAAGAATTTCTTTGAAT
>No_name
TTTTGATATTTTTCGGAATTCCCCAATTTGTCTCATGTAAGATTCTGATCGGATTCGAGC
GTTCAGCTTACGACATCGACAGAAAAGAATTTCTTTGAAT
>No_name
GTTTTGATATTTTTCGGAATTCCCCAATTTGTCTCATGTAAGATTCTGATCGGATTCGAG
CGTTCAGCTTACGACATCGACAGAAAAGAATTTCTTTGAA
>No_name
GTTTTGATATTTTTCGGAATTCCCCAATTTGTCTCATGTAAGATTCTGATCGGATTCGAG
CGTTCAGCTTACGACATCGACAGAAAAGAATTTCTTTGAA
>No_name
GTTTTGATATTTTTCGGAATTCCCCAATTTGTCTCATGTAAGATTCTGATCGGATTCGAG
CGTTCAGCTTACGACATCGACAGAAAAGAATTTCTTTGAA
>No_name
GTTTTGATATTTTTCGGAATTCCCCAATTTGTCTCATGTAAGATTCTGATCGGATTCGAG
CGTTCAGCTTACGACATCGACAGAAAATAATTTCTTTGAA
>No_name
TGAGTTTTGATATTTTTCGGAATTCCCCAATTTGTCTCATGTAAGATTCTGATCGGATTC
GAGCGTTCAGCTTACGACATCGACAGAAAAGAATTTCTTT
>No_name
AAGAAATTCTTTTCTGTCGATGTCGTAAGCTGAACGCTCGAATCCGATCAGAATCTTACA
TGAGACAAATTGGGGAATTCCGAATTAGATCAAAACTCAG
>No_name
CTGAGTTTTGATATTTTTCGGAATTCCCCAATTTGTCTCATGTAAGATTCTGATCGGATT
CGAGCGTTCAGCTTACGACATCGACAGAAAAGAATTTCTT
>No_name
AGAAATTCTTTTCTGTCGATGTCGTAAGCTGAACGCTCGAATCCGATCAGAATCTTACAT
GAGACAAATTGGGGAATTCCGAAAAATATCAAAACTCAGC
>No_name
GAAATTCTTTTCTGTCGATGTCGTAAGCTGAACGCTCGAATCCGATCAGAATCTTACATG
AGACAAATTGGGGAATTCCAAAAATATCAAAACTCAGCAC
>No_name
GAAATTCTTTTCTGTCGATGTCGTAAGCTGAACGCTCGAATCCGATCAGAATCTTACATG
AGACAAATTGGGGAATTCCAAAAATATTAAAACCTAGGAC
>No_name
AATTCTTTTCTGTCGATGTCGTAAGCTGAACGCTCGAATCCGATCAGAATCTTACATGAG
ACAAATTGGGGAATTCCGAAAAATATCAAAACTCAGCACC
>No_name
AATTCTTTTCTGTCGATGTCGTAAGCTGAACGCTCGAATCCGATCAGAATCTTACATGAG
ACAAATTGGGGAATTCCGAAAAATATCAAAACTCAGCACC
>No_name
TTCTTTTCTGTCGATGTCGTAAGCTGAACGCTCGAATCCGATCAGAATCTTACATGAGAC
AAATTGGGGAATTCCGAAAAATATCAAAACTCAGCACCTT
>No_name
ATCCTTTTCTGTCGATGTCGTAAGCTGAACGCTCGAATCCGATCAGAATCTTACATGAGA
CAAATTGGGGAATTCCGAAAAATATCAAAACTCAGCACCT
>No_name
CTTTTCTGTCGATGTCGTAAGCTGAACGCTCGAATCCGATCAGAATCTTACATGAGACAA
ATTGGGGAATTCCGAAAAATATCAAAACTCAGCACCTTTG
>No_name
CAAAGGTGCTGAGTTTTGATATTTTTCGGAGTTCCCCAATTTGTCTCATGTAAGATTCTG
ATCGGATTCGAGCGTTCAGCTTACGACATCGACAGAAAAG
>No_name
CTTTTCTGTCGATGTCGTAAGCTGAACGCTCGAATCCGATCAGAATGTTACATGAGACAA
ATTGGGGAATACCGAAAAATATCAAAACTCAGCACCTTTG
>No_name
CTTTTCTGTCGATGTCGTAAGCTGAACGCTCGAATCCGATCAGAATCTTACATGAGACAA
ATTGGGGAATTCCGAAAAATATCAAAACTCAGCACCTTTG
>No_name
CTTTTCTGTCGATGTCGTAAGCTGAACGCTCGAATCCGATCAGAATCTTACATGAGACAA
ATTGGGGCATTCCGACAAATATCAAAACTCAGCACCTTTG
>No_name
CTTTTCTGTCGATGTCGTAAGCTGAACGCTCGAATCCGATCAGAATCTTACATGAGACAA
ATTGGGGAATTCAGTAAAATATCAAAACTAAGCACTTTTG
>No_name
CTTTTCTGTCGATGTCGTAAGCTGAACGCTCGAATCCGATCAGAATCTTACATGAGACAA
AGTGGGGAATTCCGGAAAATATCAAAACTCAGCACCTTTG
>No_name
TTCTGTCGATGTCGTAAGCTGAACGCTCGAATCCGATCAGAATCTTACATGAGACAAATT
GGGGAATTCCGAAAAATATCAAAACTCAGCACCTTTGTTG
>No_name
CAACAAAGGTGCTGAGTTTTGATATTTTTCGGAATTCCCCAATTTGTCTCATGTAAGATT
CTGATCGGATTCGAGCGTTCCGCTTACGACATCGACAGAA
>No_name
CTGCAACAAAGGTGCTGAGTTTTGATATTTTTCGGAATTCCCCAATTTGTCTCATGTAAG
ATTCTGATCGGATTCGAGCGTTCAGCTTACGACATCGACA
>No_name
CTGCAACAAAGGTGCTGAGTTTTGATATTTTTCGGAATTCCCCAATTTGTCTCATGTAAG
ATTCTGATCGGATTCGAGCGTTCAGCTTACGACATCGACA
>No_name
CTGCAACAAAGGTGCTGAGTTTTGATATTGTTCGGAATTCCCCAATTTGTCTCATGTAAG
ATTCAGATGGTATGCTATCGTTCAGCTTACGACATCAACA
>No_name
CTGCAACAAAGGTGCTGAGTTTTGATATTTTTCGGAATTCCCCAATTTGTCTCATGTAAG
ATTCTGATCGGATTCGAGCGTTCAGCTTACGACATCGCCA
>No_name
CACGCTGCAACAAAGGTGCTGAGTTTTGATATTTTTCGGAATTCCCCAATTTGTCTCATG
TAAGATTCTGATCGGATTCGAGCGTTCAGCTTACGACATC
>No_name
GCACGCTGCAACAAAGGTGCTGAGTTTTGATATTTTTCGGAATTCCCCAATTTGTCTCAT
GTAAGATTCTGATCGGATTCGAGCGTTGAGCTTACGACAT
>No_name
CGCACGCTGCAACAAAGGTGCTGAGTTTTGATATTTTTCGGAATTCCCCAATTTGTCTCA
TGTAAGATTCTGATCGGATTCGAGCGTTCACCTTACGACA
>No_name
CGCACCCTGCAACAAAGGTGCTGAGTTTTGATATTTTTCGGAATTCCCCAATTTGTCTCA
TGTAAGATTCTGATCGGAATCGAGCGTTCAGCTTACGACA
>No_name
GTCGTAAGCTGAACGCTCGAATCCGATCAGAATCTTACATGAGACAAATTGGGGAATTCC
GAAAAATATCAAAACTCAGCACCTTTGTTGCAGCGTGCGA
>No_name
GTAAGCTGAACGCTCGAATCCGATCAGAATCTTACATGAGACAAATTGGGGAATTCCGAA
AAATATCAAAACTCAGCTCCTTTGTTGCAGCGTGCGAAGA
>No_name
GCTGAACGCTCGAATCCGATCAGAATCTTACATGAGACAAATTGGGGAATTCCGAAAAAT
ATCAAAACTCAGCACCTTTGTTGCAGCGTGCGAAGATAGA
>No_name
TTTCTATCTTCGCACGCTGCAACAAAGGTGCTGAGTTTTGATATTTTTCGGAATTCCCCA
ATTTGTCTCATGTAAGATTCTGATCGGATTCGAGCGTTCA
>No_name
GTTTTCTATCTTCGCACGCTGCAACAAAGGTGCTGAGTTTTGATATTTTTCGGAATTCCC
CAATTTGTCTCATGTAAGATTCTGATCGGATTCGAGCGTT
>No_name
CTCGAATCCGATCAGAATCTTACATGAGACAAATTGGGGAATTCCGAAAAATATCAAAAC
TCAGCACCTTTGTTGCAGCGTGCGAAGATAGAAAACATTC
>No_name
CTCGAATCCGATCAGAATCTTACATGAGACAAATTGGGGAATTCCGAAAAATATCAAAAC
TCAGCACCTTTGTTGCAGCGTGCGAAGATAGAAAACATTA
>No_name
CTCGAATCCGATCAGAATCTTACATGAGACAAATTGGGGGATTCCGAAAAATATCAAAAC
TCAGCACCTTTGTTGCAGCGTGCGAAGATAGAAAACGTTC
>No_name
CTCGAATCCGATCAGAATCTTACATGAGACAAATTGGGGAATTCCGAAAAATATCAAAAC
TCAGCACCTTTGTTGCAGCGTGCGAAGATAGAAAACATTC
>No_name
CTCGAATCCGATCAGAATCTTACATGAGACAAATTGGGGAATTCCGAAAAATATCAAAAC
TCAGCACCTTTGTTGCAGCGTGCGAAGATAGAAAACATTC
>No_name
GGAATGTTTTCTATCTTCGCACGCTGCAACAAAGGTGCTGAGTTTTGATATTTTTCGGAA
TTCCCCAATTTGTCTCATGTAAGATTCTGATCGGATTCGA
>No_name
CAGAAATGTTTTCTATCTTCGCACGCTGCAACAAAGGTGCTGAGTTTTGATATTTTTCGG
AATTCCCCAATTTGTCTCATGTAAGATTCTGATCGGATTC
>No_name
CTGGAATGTTTTCTATCTTCGCACGCTGCAACAAAGGTGCTGAGTTTTGATATTTTTCGG
AATTCCCCAATTTGTCTCATGTAAGATTCTGATCGGATTC
>No_name
CAGGAATGTTTTCTATCTTCGCACGCTGCAACAAAGGTGCTGAGTTTTGATATTTTTCGG
AATTCCCCAATTTGTCTCATGTAAGATTCTGATCGGATTC
>No_name
AAGGAATGGTTTCTATCTTCGCACGCTGCAGCAAAGGTGCTGAGTTTTGATATTTTTCGA
TATTCCCCAATTTGTCTCATGTAAGATTCTGATCGGATTC
>No_name
CAGGAATGTTTTCTATCTTCGCACGCTGCAACAAAGGTGCTGAGTTTTGATATTTTTCGG
AATTCCCCAATTTGTCTCATGTAAGATTCTGATCGGATTC
>No_name
CAGGAATGTTTTCTATCTTCGCACGCTGCAACAAAGGTGCTGAGTTTTGATATTTTTCGG
AATTCGCCAATTTGTCTCATGTAAGATTCTGATCGGATTC
>No_name
CCAGGAATGTTTTCTATCTTCGCACGCTGCAACAAAGGTGCTGAGTTTTGATATTTTTCG
GAATTCCCCAATTTGTCTCTTGTAAGATTCTGATCGGATT
>No_name
TCCAGGAATGTTTTCTATCTTCGCACGCTGCAACAAAGGTGCTGAGTTTTGATATTTTTC
GGAATTCCCCAATTTGTCTCATGTAAGATTCTGATCGGAT
>No_name
CAGAATCTTACATGAGACAAATTGGGGAATTCCGAAAAATATCAAAACTCAGCACCTTTG
TTGCAGCGTGCGAAGATAGAAAACATTCCTGGAGATATAA
>No_name
CAGAATCTTACATGAGACAAATTGGGGAATTCCGAAAAATATCAAAACTCAGCACCTTTG
TTGCAGCGTGCGAAGATAGAAAACATTCCTGGAGATATAA
>No_name
CAGAATCTTACATGAGACAAATTGGGGAATTCCGAAAAATATCAAAACTCAGCACCTTTG
TTGCAGCGTGCGAAGATAGAAAACATTCCTGGAGATATAA
>No_name
CAGAATCTTACATGAGACAAATTGGGGAATTCCGAAAAATATCAAAACTCAGCACCTTTG
TTGCAGCGTGCGAAGATAGAAAACATTCCTGGAGATATAA
>No_name
TTAGAATCTTACATGAGACAAATTGGGGAATTCCGAAAAATATCAAAACTCAGCACCTTT
GTTGCAGCGTGCGAAGATAGAAAACATTCCTGGAGATATA
>No_name
CGGGATTATATCTCCAGGAATGTTTTGTATCTTCGCACGCTGCAACAAAGGTGCTGAGTT
TTGATATTTTTCGGAATTCCCCAATTTGTCTCATGTAAGA
>No_name
CTTACATGAGACAAATTGGGGAATTCCGAAAAATATCAAAACTGAGCACCTTTGTTGCAG
CGTGCGACGATAGAAAACATTCCTGGAGATATAATTCCGT
>No_name
CTTACATGAGACAAATTGGGGAATTCCGAAAAATATCAAAACTCAGCACCTTTGTTGCAG
CGTGCGAAGATAGATAACATTCCTGGAGATATAATTCCGT
>No_name
CACGGAATTATATCTCCAGGAATGTTTTCTATCTTCGCACGCTGCAACAAAGGAGCTGAG
TTTTGATATTTTTCGGAATTCCCCAATTTGTCTCATGTAA
>No_name
CACGGAATTATATCTCCAGGAATGTTTTCTATCTTCGCACGCTGCAACAAAGGTGCTGAG
TTTTGATATTTTTCGGAATTCCCCAATTTGTCTCATGTAA
>No_name
TTCACGGAATTATATCTCCAGGAATGTTTTCTATCTTCGCACGCTGCAACAAAGGTGCTG
AGTTTTGATATTTTTCGGAATTCCCCAATTTGTCTCATGT
>No_name
CATGAGACAAATTGGGGAATTCCGAAAAATATCAAAACTCAGCACCTTTGTTGCAGCGTG
CGAAGATAGAAAACATTCCTGGAGATATAATTCCGTGAAT
>No_name
ATTTACGGAATTATATCTCCAGGAATGTTTTCTATCTTCGCACGCTGCAACAAAGGTGCT
GAGTTTTGATATTTTTCGGAATTCCCCAATTTGTCTCATG
>No_name
GTAATTCACGGAATTATATCTCCAGGAATGTTTTCTATCTTCGCACGCTGCAACAAAGGT
GCTGAGTTTTGATATTTTTCGGAATTCCCCAATTTGTCTC
>No_name
GTAATTCACGGAATTATATCTCCAGGAATGTTTTCTATCTTCGCACGCTGCAACAAAGGT
GCTGAGTTTTGATATTTTTCGGAATTCCCCAATTTGTCTC
>No_name
GTGTAATTCACGGAATTATATCTCCAGGAATGTTTTCTATCTTCGCACGCTGCAACAAAG
GTGCTGAGTTTTGATATTTTTCGGAATTCCCCAATTTGTC
>No_name
GACAAATTGGGGAATTCCGAAAAATATCAAAACTCAGCACCTTTGTTGCAGCGTGCGAAG
ATAGAAAACATTCCTGGAGATATAATTCCGTGAATTACAC
>No_name
GTTCAATTCACGGAATTATATCTCCAGGAATGTTTTCTATCTTCGCACGCTGCAACAAAG
GTGCTGAGTTTTGATATTTTTCGGAATTCCCCAATTTGTC
>No_name
GTGTAATTCACGGAATTATATCTCCAGGAATGTTTTCTATCTTCGCACGCTGCAACAAAG
GCGCTGAGTTTTGATATTTTTCGGTATTCCCCAATTTTTC
>No_name
CCTCGGTGTAATTCACGGAATTATATCTCCAGGAATGTTTTCTATCTTCGCACGCTGCAA
CAAAGGTGCTGAGTTTTGATATTTTTCGGAATTCCCCAAT
>No_name
GGGGAATTCCGAAAAATATCAAAACTCAGCACCTTTGTTGCAGCGTGCGAAGATAGAAAA
CATTCCTGGAGATATAATTCCGTGAATTACACCGAGAACA
>No_name
GGAATTCCGAAAAATATCAAAACTCAGCACCTTTGTTGCAGCGTGCGAAGATAGAAAACA
TTCCTGGAGATATAATTCCGTGAATTACACCGAGAAAAAA
>No_name
TTTTTTCTCGGTGTAATTCACGGAATTATATCTCCAGGAATGTTTTCTATCTTCGCACGC
TGCAACAAAGGTGCTGAGTTTTGATATTTTTCGGAATTCC
>No_name
ATTTTTTCTCGGTGTAATTCACGGAATTATATCTCCAGGAATGTTTTCTATCTTCGCACG
CTGCAACAAAGGTGCTGAGTTTTGATATTTTTCGGAATTC
>No_name
ACGATTTTTTCTCGGTGTAATTCACGGAATTATATCTCCAGGAATGTTTTCTATCTTCGC
ACGCTGCAACAAAGGTGCTGAGTTTTGATATTTTTCGGAA
>No_name
CAGATTATTTTTTCTCGGAGTAATTCACGGAATTATGTCTCCAGGAATGATTTCTATCTT
CGCACGCTGCAACAAAGGTGCTGAGTTTTGATATTTTTCG
>No_name
CGAAAAATATCAAAACTCAGCACCTTTGTTGCAGCGTGCGGAGATAGAAAACATTCCGGG
AGATATAATTCCGTGAATTACACCGAGAAAAAATAATCTG
>No_name
GAAAAATATCAAAACTCAGCACCTTTGTTGCAGCGTGCGAAGATAGAAAACATTCCGGGA
GATATAATTCCGTGAATTACACCGAGAAAAAATAATCTGA
>No_name
GAAAAATATCAAAACTCAGCACCTTTGTTGCAGCGTGCGAAGATAGAAAACATTCCTGGA
GATATAATTCCGTGAATTACACCGAGAAAAAAATAATCTG
>No_name
GTCAGATTATTTTTTCTCGGTGTAATTCACGGAATTATATCTCCAGGAATGTTTTCTATC
TTCGCACGCTGCAACAAAGGTGCTGAGTTTTGATATTTTT
>No_name
GTCAGATTATTTTTTCTCGGTGTAATTCACGGAATTATATCTCCAGGAATGTTTTCTATC
TTCGCACGCTGCAACAAAGGTGCTGAGTTTTGATATTTTT
>No_name
CAAAGTCAGATTATTTTTTCTCGGTGTAATTCACGGAATTATATCTCCAGGAATGTTTTC
TATCTTCGCACGCTGCAACAAAGGTGCTGAGTTTTGATAT
>No_name
CAAAGTCAGATTATTTTTTCTCGGTGTAATTCACGGAATTATATCTCCAGGAATGTTTTC
TATCTTCGCACGCTGCAACAAAGGTGCTGAGTTTTGATAT
>No_name
AGTTTGAACAATTCAGTACGATATTCTGCATTTGACATGTCGGTAACAATGAAAATAAGA
TAATTATTATTGTTAATCTCCACACTGACATGATTTGATG
>No_name
GATTAATAATAATAATTATCTTATTTTCATTGTTACCGACATGTCAAATGCAGAATATCG
TACTGAATTGTTCAAACTACACGAATTATGTCAGAATCAA
>No_name
TAACAATAATAATTATCTTATTTTCATTGTTACCGACATGTCAAATGCAGAATATCGTAC
TGAATTGTTCAAACTACACGAATTATGTCAGAATCAACAA
>No_name
TAATAATTATCTTATTTTCATTGTTACCGACATGTCAAATGCAGAATATCGTACTGAATT
GTTCAAACTACACGAATTATGTCAGAATCAACAATCTGTC
>No_name
TAATTATCTTATTTTCATTGTTACCGACATGTCAAATGCAGAATATCGTACTGAATTGTT
CAAACTACACGAATTATGTCAGAATCAACAATCTGTCAAG
>No_name
ATTATCTTATTTTCATTGTTACCGACATGTCAAATGCAGAATATCGTACTGAATTGTTCA
AACTACACGAATTATGTCAGAATCAACAATCTGTCAAGAC
>No_name
TTATCTTATTTTCATTGTTACCGACATGTCAAATGCAGAATATCGTACTGAATTGTTCAA
ACTACACGAATTATGTCAGAATCAACAATCTGTCAAGACT
>No_name
CGTCAAGTCTTGACAGATTGTTGATTCTGACATAATTCGTGTAGTTTGAACAATTCAGTA
CGATATTCTGCATTTGACATGTCGGTAACAATGAAAATAA
>No_name
GTTACCGACATGTCAAATGCAGAATATCGTACTGAATTGTTCAAACTACACGAATTATGT
CAGAATCAACAATCTGTCAAGACTTGTCGTTCCATTCGAA
>No_name
ATGTCAAATGCAGAATATCGTACTGAATTGTTCAAACTACACGAATTATGTCAGAATCAA
CAATCTGTCAAGACTTGTCGTTCCATTCGAATGCGAAAAG
>No_name
CGGATACTTTTCGCATTCGAATGGAACGACAAGTCTTGACAGATTGTTGATTCTGACATA
ATTCGTGTAGTTTGAACAATTCAGTACGATATTCTGCATT
>No_name
CGTCCGGATACTTTTCGCATTCGAATGGAACGACAAGTCTTGACAGATTGTTGATTCTGA
CATAATTCGTGTAGTTTGAACAATTCAGTACGATATTCTG
>No_name
CTGAATTGTTCAAACTACACGGATTATGTCAGAATGAACAATCTGTCAAGACTTGTCGTT
CCATTCGAATGCGAAAAGTATCCGGTCGGGATGGAAGTAT
>No_name
AATTGTTCAAACTACACGAATTATGTCAGAATCAACAATCTGTCAAGACTTGTCGTTCCA
TTCGAATGCGAAAAGAATCCGGTCGGGATGGAAGTATTTC
>No_name
CAGAAATACTTCCATCCCGACCGGATACTTTTCGCATTCGAATGGAACGACAAGTCTTGA
CAGATTGTTGATTCTGACATAATTCGTGTAGTTTGAATAA
>No_name
ATGACAACGAAAATCATTCCCAGAAATACTTCCATCCCGACCGGATACTTTTCGCATTCG
AATGGAACGACAAGTCTTGACAGATTGTTGATTCTGACAT
>No_name
GTCAGAATCAACAATCTGTCAAGACTTGTCGTTCCATTCGAATGCGAAAAGTATCCGGTC
GGGATGGAAGTATTTCTGGGAATGATTTTCGTTGTCATTG
>No_name
CAACAATCTGTCAAGACTTGTCGTTCCATTCGAATGCGAAAAGTATCCGGTCGGGATGGA
AGTATTTCTGGGAATGATTTTCGTTGTCATTGTTGTGGGA
>No_name
GATCGCTCCCACAACAATGACAACGAAAATCATTCCCAGAAATACTTCCATCCCGACCGG
ATACTTTTCGCATTCGAATGGAACGACAAGTCTTGACAGA
>No_name
GTCAAGACTTGTCGTTCCATTCGAATGCGAAAAGTATCCGGTCGGGATGGAAGCATTTCT
GGGAATGATTTGCGTTGTCATTGTTGTGGGAGCGATCGGT
>No_name
GTCAAGACTTGTCGTTCCATTCGAATGCGAAAAGTATCCGGTCGGGATGGAAGTATTTCT
GGGAATGATTTTCGTTGTCATTGTTGTGGGAGCGATCGGT
>No_name
CACCGATCGCTCCCACAACAATGACAACGAAAATCATTCCCAGAAATACTTCCATCCCGA
CCGGATACTTTTCGCATTCGAATGGAACGACAAGTCTTAA
>No_name
TTCCATTCGAATGCGAAAAGTATCCGGTCGGGATGGAAGTATTTCTGGGAATGATTTTCG
TTGTCATTGTTGTGGGAGCGATCGGTGGAAACTTTTTAGT
>No_name
GAAAAGTATCCGGTCGGGATGGAAGTATTTCTGGGAATGATTTTCGTTGTCATTGTTGTG
GGAGCGATCGGTGGAAACTTTTTAGTTATTCTCGCGATAT
>No_name
GTAGTTTTTTGACGAGAAATATCGCGAGAATAACTAAAAAGTTTCCACCGATCGCTCCCA
CAACAATGACAACGAAAATCATTCCCAGAAATACTTATCG
>No_name
GGGTGTTTGTAGTTTTTTGGCGAGAAATATCGCGAGAATAACTAAAAAGTTTCCACCGAT
CTCTCCCACAACAATGACAACGAAAATCATTCCCAGAAAT
>No_name
CTGCCAAACTTAAAATTAGCCAATTACTGGGAGTTTGTAGTTTTTTGACGAGAAATATCG
CGAGAATAACTAAAAAGTTTCCACCGATCGCTCCCACAAC
>No_name
GAGCGATCGGTGGAAACTTTTTAGTTATTCTCGCGATATTTCTCGTCAAAAAACTACAAA
CTCCCAGTAATTGGCTAATTTTAAGTTTGGCTTTTAGTGA
>No_name
GAGCGATCGGTGGAAACTTTTTAGTTATTCTCGCGATATTTCTCGTCAAAAAACTACAAA
CTCCCAGTAATTGGCTAATTTTAAGTTTGGCTTTTAGTGA
>No_name
GAGCGATCGGTGGAAACTTTTAGTTATTCTCGCGATATTTCTCGTCAAAAAACTACAAAC
TCCCAGTAATTGGCTAATTTTAAGTTTGGCTTTTAGTGAT
>No_name
GCGATCGGTGGAAACTTTTTAGTTATTCTCGCGATATTTCTCGTCAAAAAACTACAAACT
CCCAGTAATTGGCTAATTTTAAGTTTGGCTTTTAGTGATT
>No_name
CAAAAAAATCACTAAAAGCCAAACTTAAAATTAGCCAATTACTGGGAGTTTGTAGTTTTT
TGACGAGAAATATCGCGAGAATAACTAAAAAGTTTCCACC
>No_name
CACCGACACAAAAAAATCACTAAAAGCCAAACTTAAAATTAGCCAATTACTGGGAGTTTG
TAGTTTTTTGACGAGAAATATCGCGAGAATAACTAAAAAG
>No_name
CCAAAACCGACACAAAAAAATCACTAAAAGCCAAACTTAAAATTAGCCAATTACTGGGAG
TTTGTAGTTTTTTGACGAGAAATATCGCGAGAATAACTAA
>No_name
CGGCATGACCAAAACCGACACAAAAAAATCACTAAAAGCCAAACTTAAAATTAGCCAATT
ACTGGGAGTTTGTAGTTTTTTGACGAGAAATATCGCGAGA
>No_name
GCGATATTTCTCGTCAAAAAACTACAAACTCCCAGTAATTGGCTAATTTTAAGTTTGGCT
TTTAGTGATTTTTTTGTGTCGGTTTTGGTCATGCCTGTCG
>No_name
CGCGACAGGCATTACCAAAACCGACACAAAAAAATCACTAAAAGCCAAACTTAAAATTAG
CCAATTACTGGGAGTTTGTAGTTTTTTGACGAGAAATATC
>No_name
AAAAAACTACAAACTCCCAGTAATTGGCTAATTTTAAGTTTGGCTTTTAGTGATTTTTTT
GTGTCGGTTTTGGTCATGCCTGTCGCGGTTTACAACCAAC
>No_name
AAAAACTACAAACTCCCAGTAATTGGCTAATTTTAAGTTTGGCTTTTAGTGATTTTTTTG
TGTCGGTTTTGGTCATGCCTGTCGCGGTTTACAACCAACT
>No_name
TACAAACTCCCAGTAATTGGCTAATTTTAAGTTTGGCTTTTAGTGATTTTTTTGTGTCGG
TTTTGGTCATGCCTGTCGCGGTTTACAACCAACTGATGAG
>No_name
CAAACTCCCAGTAATTGACTAATTTTAAGTTTGGCTTTTAGTGATTTTTTTGTGTCGGTT
TTGGTCATGCCTGTCGCGGTTTACAACCAACTGATGAGGT
>No_name
CTGAACCTCATCAGTTGGTTGTAAACCGCGACAAGCATGACCAAAACCGACACAAAAAAA
TCACTAAAAGCCAAACTTAAAATTAGCCAATTACTGGGAG
>No_name
AAACAATTCAGAAAACGGCCATCTGAACCTCATCAGTTGGTTGTAAACCGCGACAGGCAT
GACCAAAACCGACACAAAAAAATCACTAAAAGCCAAACTT
>No_name
AAACAATTCAGAAAACGGCCATCTGAACCTCATCAGTTGGTTGTAAACCGCGACAGGCAT
GACCAAAACCGACACAAAAAAATCACTAAAAGCCAAACTT
>No_name
AAAACAATTCAGAAAACGGCCATCTGAACCTCATCAGTTGGTTGTAAACCGCGACAGGCA
TGACCAAAACCGACACAAAAAAATCACTAAAAGCCAAACT
>No_name
AAAACAATTCAGAAAACGGCCATCTGAACCTCATCAGTTGGTTGTAAACCGCGACAGGCA
TGACCAAAACCGACACAAAAAAATCACTAAAAGCCAAACT
>No_name
GTTTGGCTTTTAGTGATTTTTTTGTGTCGGTTTTGGTCATGCCTGTCGCGGTTTACAACC
GACTGATGAGGTTCAGATGGCCGTTTTCTGAATTGGTTTG
>No_name
TTGGCTTTTAGTGATTTTTTTGTGTCGGTTTTGGTCATGCCTGTCGCGGTTTACAACCAA
CTGATGAGGTTCAGATGGCCGTTTTCTGAATTGTTTTGCG
>No_name
TTTTTTGTGTCGGTTTTGGTCATGCCTGTCGCGGTTTACAACCAACTGATGAGGTTCAGA
TGGCCGTTTTCTGAATTGTTTTGCGATTTCTTTATCATTT
>No_name
CACAAATGATAAAGAAATCGCAAAACAATTCAGAAAACGGCCATCTGAACCTCATCAGTT
GGTTGTAAACCGCGACAGGCATGACCAAAACCGACACAAA
>No_name
GTGCAGAGTAACACATCACAAATGATAAAGAAATCGCAAAACAATTCAGAAAACGGCCAT
CTGAACCTCATCAGTTGGTTGTAAACCGCGACAGGCATGA
>No_name
CATGCCTGTCGCGGTTTACAACCAACTGATGAGGTTCAGATGGCCGCTTTCTGATTAGGT
TGGCGATTTCTTTATCAATTGTTATGTGTTACTCTGCACC
>No_name
CTGTCGCGGTTTACAACCAACTGATGAGGTTCAGATGGCCTTTTTCTGAGTTGTTTTGCG
ATTTCTTTATCATTTGTGAGTTGTTACTCTTCACATCCAG
>No_name
CAAAGATTGAGAATGCTGGATGTGCAGAGTAACACATCACAAATGATAAAGAAATCGCAA
AACAATTCAGAAAACGGCCATCTGAACCTCATCAGTTGGT
>No_name
CACAAAGATTGAGAATGCTGGATGTGCAGAGTAACACATCACAAATGATAAAGAAATCGC
AAAACAATTCAGAAAACGGCCATCTGAACCTCATCAGTTG
>No_name
CACAAAGATTGAGAATGCTGGATGTGCAGAGTAACACATCACAAATGATAAAGAAATCGC
AAAACAATTCAGAAAACGGCCATCTGAACCTCATCAGTTG
>No_name
CGCACAAAGATTGAGAATGCTGGATGTGCAGAGTAACACATCACAAATGATAAAGAAATC
GCAAAACAATTCAGAAAACGGCCATCTGAACCTCATCAGT
>No_name
GATGAGGGTCAGATGGCCGTTTTCTGAATTGTTTTGCGATTTCTTTATCATTTGGGATGT
GTTACTCTGCACATCCAGCATTCTCAATCTTTGTGCGATT
>No_name
TTGAAATCGCACAAAGATTGAGAATGCTGGATGTGCAGAGTAACACATCACAAATGATAA
AGAAATCGCAAAACAATTCAGAAAACGGCCATCTGAACCT
>No_name
CAGATGGCCGTTTTCTGAATTGTTTTGCGATTTCTTTATCATTTGTGATGTGTTACTCTG
CACATCCAGCATTCTCAATCTTTGTGCGATTTCAATCGAT
>No_name
CTAAATACCTATCGATTGAAATCGCACAAAGATTGAGAATGCTGGATGTGCAGAGAAACA
CATCACAAATGAGAAAGAAATCGCAAAACAATTCAGAAAA
>No_name
ATCACTAAATACCTATCGATTGAAATCGCACAAAGATTGAGAATGCTGGATGTGCAGAGT
AACACATCACAAATGATAAAGAAATCGCAAAACAATTCAG
>No_name
TTGCGATTTCTTTATCATTTGTGATGTGTTACTCTGCACATCCAGCATTCTCAATCTTTG
TGCGATTTCAATCGATAGGTATTTAGTGATAACTCGACCG
>No_name
TGCGATTTCTTTATCATTTGTGATGTGTTACTCTGCACATCCAGCATTCTCATTCTTTGT
GCGATTTCAATCGATAGGGATTTAGTGATAACTCGACCGA
>No_name
GATTTCTTTATCATTTGTGATGTGTTACTCTGCACATCCAGCATTCTCAATCTTTGTGCG
ATTTCAATCGATAGGTATTTAGTGATAACTCGACCGATGC
>No_name
ATTGCATCGGTCGAGTTATCACTAAATACCTATCGATTGAAATCGCACAAAGATTGAGAA
TGCTGTATGTGCAGAGTAACACATCACAAATGATAAAGAA
>No_name
GGACGACGTATTGCATCGGTCGAGTTATCACTAAATACCTATCGATTGAAATCGCACAAA
GATTGAGAATGCTGGATGTGCAGAGTAACACATCACAAAT
>No_name
CTGGCGGACGACGTATTGCATCGGTCGAGTTATCACTAAATACCTATCGATTGAAATCGC
ACAAAGATTGAGAATGCTGGATGTGCAGAGTAACACATCA
>No_name
GTGTTACTCTGCACATCCAGCATTCTCAATCTTTGGGCGATTTCAATCGATAGGTATTTA
GTGATAACTCGACCGATGCAATACGTCATCCGCCGAGATC
>No_name
TTACTCTGCACATCCAGCATTCTCAATCTTTGTGCGATTTCAATCGATAGGTATTTAGTG
ATAACTCGACCGATGCAATACGTCGTCCGCCGGACTCCGC
>No_name
TGAATCCTCCAATTAAAAGCGGAGTCCGGCGGACGACGTATTGCATCGGTCGAGTTATCA
CTAAATACCTATCGATTGAAATCGCACAAAGATTGAGAAT
>No_name
CTCAATCTTTGTGCGATTTCAATCGATAGGTATTTAGTGATAACTCGACCGATGCAATAC
GTCGTCCGCCGGACTCCGCTTTTAATTGGAGGATTCATTG
>No_name
TGCAATGAATCCTCCAATTAAAAGCGGAGTCCGGCGGACGACGTATTGCATCGGGCGAGT
TATCACTAAATACCTATCGATTGAAATCGCACAAAGATTG
>No_name
ATATGATCCAAGCTCCTGCAATGAATCCTCCAATTAAAAGCGGAGTCCGGCGGACGACGT
ATTGCATCGGTCGAGTTATCACTAAATACCTATCGATTGA
>No_name
ATATGATCCAAGCTCCTGCAATGAATCCTCCAATTAAAAGCGGAGTCCGGCGGACGACGT
ATTGCATCGGTCGAGTTATCACTAAATACCTATCGATTGA
>No_name
CAATCGATAGGTATTTAGTGATAACTCGACCGATGCAATACGTCGTCCGCCGGACTCCGC
TTTTAATTGGAGGATTTATTGCAGGAGCTTGGATCATATC
>No_name
CTGATATGATCCAAGCTCCTGCAATGAATCCTCCAATTAAAAGCGGAGTCCGGCGGACGA
CGTACTGCATCGGTCGAGGTATCACTAAATACCTATCGAT
>No_name
AATTAATCCTGATATGATCCAAGCTCCTGCAATGAATCCTCCAATTAAAAGCGGAGTCCG
GCGGACGACGTATTGCATCGGTCGAGTTATCACTAAATAC
>No_name
CTAATTAATCCTGATATGATCCAAGCTCCTGCAATGAATCCTCCAATTAAAAGCGGAGTC
CGGCGGACGACGTATTGCATCGGTCGAGTTATCACTAAAT
>No_name
TTTAGTGATAACTCGACCGATGCAATACGTCGTCCGCCGGACTCCGCTTTTAATTGGAGG
ATTCATTGCAGGAGCTTGGATCATATCAGGATTAATTAGC
>No_name
TGCTAATTAATCCTGATATGATCCAAGCTCCTGCAATGAATCCTCCAATTAAAAGCGGAG
TCCGGCGGACGACGTATTGCATCGGTCGAGTTATCACTAA
>No_name
CTCGACCGATGCAATACGTCGTCCGCCGGACTCCGCTTTTAATTGGAGGATTCATTGCAG
GAGCTTGGATCATATCAGGATTAATTAGCATACCACCGGT
>No_name
CACACTATTACCGGTGGTATGCTAATTAATCCTGATATGATCCAAGCTCCTGCAATGAAT
CCTCCAATTAAAAGCGGAGACCGGCGGACGACGTATTGCA
>No_name
GTTCCTTCCACACTATTACCGGTGGTATGCTAATTAATCCTGATATGATCCAAGCTCCTG
CAATGAATCCTCCAATTAAAAGCGGAGTCCGGCGGACGAC
>No_name
GTTCCTTCCACACTATTACCGGGGGTATGCTAATTAATCCTGATATGATCCAAGCTCCTG
CAATGAATCCTCCAATTAAAAGCGGAGTCCGGCGGACGAC
>No_name
GTTCGCCGGACTCCGCGTTTAATTGGAGGATTCATTGCAGGAGCTTGGATCATATCAGGA
TTAATTAGCATACCACCGGTAATAGGGTGGAAGGAACCCT
>No_name
GTTCGCCGGACTCCGCTTTTAATTGGAGGATTCATTGCAGGAGCTTGGATCATATCAGGA
TTAATTAGCATACCACCGGTAATAGTGTGGAAGGAACCCT
>No_name
CGCCGGACTCCGCTTTTAATTGGAGGATTCATTGCAGGAGCTTGGATCATATCAGGATTA
ATTAGCATACCACCGGTAATAGTGTGGAAGGAACCCTATA
>No_name
CGCCGGACTCCGCTTTTAATTGGAGGATTCATTGCAGGAGCTTGGATCATATCAGGATTA
ATTAGCATACCACCGGTAATAGTGTGGAAGGAACCCTTTA
>No_name
TTTTAATTGGAGGATTCATTGCAGGAGCTTGGATCATATCAGGATTAATTAGCATACCAC
CGGTAATAGTGTGGAAGGAACCCTTTAGACCTGGAACTTG
>No_name
CAACTGGCAAGTTCCAGGTCTAAAGGGTTCCTTCCACACTATTACCGGTGGTATGCTAAT
TAATCCTGATATGATCCAAGCTCCTGCAATGAATCCTCCA
>No_name
GTCAACTGGCAAGTTCCAGGTCTAAAGGGTTCCTTCCACACTATTACCGGTGGTATGCTA
ATTAATCCTGATATGATCCAAGCTCCTGCAATGAATCCTC
>No_name
GAGGATTCATTGCAGGAGCTTGGATCATATCAGGATTAATTAGCATACCACCGGTAATAG
TGTGGAAGGAACCCTTTAGACCTGGAACTTGCCAGTTGAC
>No_name
GGTATCCCAAATTTTCCGTCAACTGGCAAGTTCCAGGTCTAAAGGGTTCCTTCCACACTA
TTACCGGTGGTATGCTAATTAATCCTGATATGATCCAAGC
>No_name
TGGTATCCCAAATTTTCCGTCAACTGGCAAGTTCCAGGTCTAAAGGGTTCCTTCCACACT
ATTACCGGTGGGATGCTAATTAATCCTGATAGGATCCAAG
>No_name
ATCTGGTATCCCAAATTTTCCGTCAACTGGCAAGTTCCAGGTCTAAAGGGTTCCTTCCAC
ACTATTACCGGTGGTATGCTAATTAATCCTGATATGATCC
>No_name
CATATATCTGGTATCCCAAATTTTCCGTCAACTGGCAAGTTCCAGGTCGAAAGGGCTCCT
GCCACACTATTACCGGTGGTATGCTAATTAATCCTGATAT
>No_name
AGTGGCATATATCTGGTATCCCAAATTTTCCGTCAACTGGCAAGTTCCAGGTCTAAAGGG
TTCCTTCCACACTATTACCGGTGGTATGCTAATTCATCCT
>No_name
CCAAGAGTGGCATATATCTGGTATCCCAAATTTTCCGTCAACTGGCAAGTTCCAGGTCTA
AAGGGTTCCTTCCACACTATTACCGGTGGTATGCTAATTA
>No_name
AATTAGCATACCACCGGTAATAGTGTGGAAGGAACCCTTTAGACCTGGAACTTGCCCGTT
TACGGAAAATTTGGGACACCAGATATATGCCACTGTTGGT
>No_name
AAGGCACCAAGAGTGGCATATATCTGGTATCCCAAATTTTCCGTCAACTGGCAAGTTCCA
GGTCTAAAGGGTTCCTTCCACACTATTACCGGTGGTATGC
>No_name
GAAGGAACCCTTTAGACCTGGAACTTGCCAGTTGACGGAAAATTTGGGATACCAGATATA
TGCCACTCTTGGTGCCTTCTACATTCCATTAATAATTATG
>No_name
GGAACCCTTTAGACCTGGAACTTGCCAGTTGACGGAAAATTTGTGATACCAGATATATGC
CACTCTTGGTGCCTTCTACATTCCATTAATAATTATGTTG
>No_name
CAGATATATGCCACTCTTGGTGCCTTCTACATTCCATTAATAATTATGTTGGTGCTATAT
TATCGAATTTTTAAACTAGCAAGAAATATGGCCCAAGAAG
>No_name
GGCATCTTCTTGGGCCATATTTCTTGCTAGTTTAAAAATTCGATAATATAGCACCAACAT
AATTATTAATGGAATGTAGAAGGCACCAAGAGTGGCATAT
>No_name
CCTGTACCTAATTTTCTCTTGGCATCTTCTTGGGCCATATTTCTTGCTAGTTTAAAAATT
CGATAATATAGCACCAACATAATTATTAATGGAATGTAGA
>No_name
ATTTGACCTGTACCTAATTTTCTCTTGGCATCTTCTTGGGCCATATTTCTTGCTAGTTTA
AAAATTCGATAATATAGCACCAACATAATTATTAATGGAA
>No_name
TGGTGCTATATTATCGAATTTGTAAACTAGGAAGAAATATGGCCCAAGAAGATGCCAAGA
GAAGATTAGGTACAGATCAAATGACTGATGAAGAACAAAC
>No_name
GAATTTTTAAACTAGCAAGAAATATGGCCCAAGAAGATGCCAAGAGAAAATTAGGTACAG
GTCAAATGACTGATGAAGAACAAACTTCATTGCCAAATCA
>No_name
CTGATTTGGCAATGAAGTTTGTTCTTCATCAGTCATTTGACCTGTACCTAATTTTCTCTT
GGCATCTTCTTGGGCCATATTTCTTGCTAGTTTAAAAATT
>No_name
TTTAAACTAGCAAGAAATATGGCCCAAGAAGATGCCAAGAGAAAATTAGGTACAGGTCAA
ATGACTGATGAAGAACAAACCTCATTGCCAAATCAGTCAG
>No_name
CTTCCTGACTGATTTGGCAATGAAGTTTGTTCTTCATCAGTCATTTGACCTGTACCTAAT
TTTCTCTTGGCATCTTCTTGGGCCATATTTCTTGCTAGTT
>No_name
ATGGCCCAAGAAGATGCCAAGAGAAAATTAGGTACAGGTCAAATGACTGATGAAGAACAA
ACTTCATTGCCAAATCAGTCAGGAAGAACAAATTCCGCTG
>No_name
CAGCGGAATTTGTTCTTCCTGACTGATTTGGCAATGAAGTTTGTTCTTCATCAGTCATTT
GACCTGTACCTAATTTTCTCTTGGCATCTTCTTGGGCCAT
>No_name
AGAGAAAATTAGGTACAGGTCAAATGACTGATGAAGAACAAACTTCATTGCCAAATCAGT
CAGGAAGAACAAATTCCGCTGAAGAAGACAGAAAACTTCT
>No_name
AGAAAATTAGGTACAGGTCAAATGACTGATGAAGAACAAACTTCATTGCCAAATCAGTCA
GGAAGAACAAATTCCGCTGAAGAAGACAGAAAACTTCTTC
>No_name
ATCAAACCGAAGAAGTTTTCTGTCTTCTTCAGCGGAATTTGTTCTTCCTGAATGATTTGG
CAATGAAGTTTGTTCTTCATCAGTCATTTGACCTGTACCT
>No_name
GGTCAAATGACTGATGAAGAACAAACTTCATTGCCAAATCAGTCAGGAAGAACAAATTCC
GCTGAAGAAGACAGAAAACTTCTTCGGTTTGATCCCACTC
>No_name
CAAATGACTGATGAAGAACAAACTTCATTGCCAAATCAGTCAGGAAGAACAAATTCCGCT
GAAGAAGACAGAAAACTCCTTCGGTTTGATCCCACTCAAA
>No_name
GAACAAACTTCATTGCCAAATCAGTCAGGAAGAACAAATTCCGCTGAAGAAGACAGAAAA
CTTCTTCGGTTTGATCCCACTCAAAGACCGAGTGAAGGAA
>No_name
TGATTTCCTTCACTCGGTCTTTGAGTGGGATCAAACCGAAGAAGTTTTCTGTCTTCTTCA
GCGGAATTTGTTCTTCTTGACTGATTTTGCAATGAAGTTT
>No_name
CTTGATTTCCTTCACTCGGTCTTTGAGTGGGATCAAACCGAAGAAGTTTTCTGTCTTCTT
CAGCGGAATTTGTTCTTCCTGACTGATTTGGCAATGAAGT
>No_name
GCCAAATCAGTCAGGAAGAACAAATTCCGCTGAAGAAGACAGAAAACTTCTTCGGTTTGA
TCCCACTCAAAGACCGAGTGAAGGAAATCAAGGGAATGGG
>No_name
GGAAGAACAAATTCCGCTGAAGAAGACAGAAAACTTCTTCGGTTTGATCCCACTCAAAGA
CCGAGTGAAGGAAATCAAGGTAATGGGTTCGATGTTGAGA
>No_name
GAACAAATTCCGGTGAAGAAGACAGAAAACTTCTTCGGTTTGATCCCACTCAAAGACCGA
GTGAAGGAAATCAAGGTAATGGGTTCGATGTTGAGAAGAC
>No_name
AAATTCCGCTGAAGAAGACAGAAAACTTCTTCGGTTTGATCCCACTCAAAGACCGAGTGA
AGGAAATCAAGGTAATGGGTTCGATGTTGAGAAGACTGGA
>No_name
GCTGAAGAAGACAGAAAACTTCTTCGGTTTGATCCCACTCAAAGACCGAGCGAAGGAAAT
CAAGGTAATGGGTTCGATGTTGAGAAGACTGGAACTGGAC
>No_name
CAGAAAACTTCTTCGGTTTGATCCCACTCAAAGACCGAGTGAAGGAAATCAAGGTAATGG
GTTCGATGTTGAGAAGACTGGAACTGGACCTAAAACAAAT
>No_name
GAAAACTTCTTCGGTTTGATCCCACTCAAAGACCGAGGGAAGGAAATCAAGGTAATGGGT
TCGATGTTGAGAAGACTGGAACTGGACCTAAAACAAATCC
>No_name
GAAAACTTCTTCGGTTTGATCCCACTCAAAGACCGAGTGAAGGAAATCAAGGTAATGGGT
TCGATGTTGAGAAGACTGGAACTGGACCTAAAACAAATCC
>No_name
AAAACTTCTTCGGTTTGATCCCACTCAAAGACCGAGTGAAGGAAATCAAGGTAATGGGTT
CGATGTTGAGAAGACTGGAACTGGACCTAAAACAAATCCC
>No_name
CGGGGATTTGTTTTAGGTCCAGTTCCAGTCTTCTCAACATCGAACCCATTACCTTGATTT
CCTTCACTCGGCCTTTGAGTGGGATGAAACCGAAGAAGTT
>No_name
CGGGGATTTGTTTTAGGTCCAGTTCCAGTCTTCTCAACATCGAACCCATTACCTTGATTT
CCTTCCCTCGGTCTTTGAGTGGGGTCAAACCGAAGAAGGT
>No_name
CCCACTCAAAGACCGAGTGAAGGAAATCAAGGTAATGGGTTCGATGTTGAGAAGACTGGA
ACTGGACCTAAAACAAATCCCCGGAAAACGAAACAGAGTA
>No_name
CCCACTCAAAGACCGAGTGAAGGAAATCAAGGTAATGGGTTCGATGTTGAGAAGACTGGA
ACTGGACCTAAAACAAATCCCCGGAAAAAGAAACAGAGTA
>No_name
CGTTACTCGGTTTCTTTTTCCGGGGATTTGTTTTAGGTCCAGTTCCAGTCTTCTCAACAT
CGAACCCATTACCTTGATTTCCTTCACTCGGTGTTTGAGT
>No_name
CGCTTTCGATTCATTGTTACTCTGTTTCTTTTTCCGGGGATTTGTTTTAGGTCCAGTTCC
AGTCTTCTCAACATCGAACCCATTACCTTGATTTCCTTCA
>No_name
ATCAAGGTAATGGGTTCGATGTTGAGAAGACTGGAACTGGACCTAAAACAAATCCCCGGA
AAAAGAAACAGAGTAACAATGAATCGAAAGCAATAACAAC
>No_name
AACTCCTAGAGTTGTTATTGCTTTCGATTCATTGTTACTCTGTTTCTTTTTCCGGGGATT
TGTTTTAGGTCCAGTTCCAGTCTTCTCAACATCGAACCCA
>No_name
ATAACTCCTAGAGTTGTTATTGCTTTCGATTCATTGTTACTCTGTTTCTTTTTCCGGGGA
TTTGTTTTAGGTCCAGTTCCAGTCTTCTCAACATCGAACC
>No_name
GACTGGAACTGGACCTAAAACAAATCCCCGGAAAAAGAAACAGAGTAACAATGAATCGAA
AGCAATAACAACTCTAGGAGTTATTATGGGCTGTTTCACA
>No_name
ATGTGAAACAGCCCATAATAACTCCTAGAGTTGTTATTGCTTTCGATTCATTGTTACTCT
GTTTCTTTTTCCGGGGATTTGTTTTAGGTCCAGTTCCAGT
>No_name
CTGGAACTGGACCTAAAACAAATCCCCGGAAAAAGAAACAGAGTAACAATGAATCGAAAG
CAATAACAACTCTAGGAGCTATTATGGGCTGTTTCACATT
>No_name
CTGGAACTGGACCTAAAACAAATCCCCGGAAAAAGAAACAGAGTAACAATGAATCGAAAG
CAATAACAACTCGAGGAGTTATTATGGGCTGTTTCACATT
>No_name
CTGGAACTGGACCTAAAACAAATCCCCGGAAAAAGAAACAGAGTAACAATGAATCGAAAG
CAATAACAACTCTAGGAGTTATTATGGGCTGTTTCACATT
>No_name
ATAATGTGAAACAGCCCATAATAACTCCTAGAGTTGTTATTGCTTTCGATTCATTGTTAC
TCTGTTTCTTTTTCCGGGGATTTGTTTTAGGTCCAGTTCC
>No_name
CTGGACCTAAAACAAATCCCCGGAAAAAGAAACAGAGTAACAATGAATCGAAAGCAATAA
CAACTCTAGGAGTTATTATGGGCTGTTTCACATTATGTTG
>No_name
CCAACATAATGTGAAACAGCCCATAATAACTCCTAGAGTTGTTATGGCTTTCGTTTCAGG
GTTACTCGGTTTCTTTTTCCGGGGATTTGTTTTAGGTCCA
>No_name
CGGAAAAAGAAACAGAGTAACAATGAATCGAAAGCAATAACAACTCTAGGAGTTATGATG
GGCTGTTTCACATTATGTTGGCTTCGATTTTTCATAATTC
>No_name
GAATTATGAAAAATGGAAGCCAACATAATGTGAAACAGCCCATAATAACTCCTAGAGTTG
TTATTGCTTTCGATTCATTGTTACTCTGTTTCTTTTTCCG
>No_name
AAAAGAAACAGAGTAACAATGAATCGAAAGCAATAACAACTCTAGGAGTTATTATGGGCT
GTTTCACATTATGTTGGCTTCCATTTTTCATAATTCAGAT
>No_name
GAGAATCTGAATTATGAAAAATGGAAGCCAACATAATGTGAAACAGCCCATAATAACTCC
TAGAGTTGTTATTGCTTTCGATTCATTGTTACTCTGTTTC
>No_name
TGAGAATCTGAATTATGAAAAATGGAAGCCAACATAATGTGAAACAGCCCATAATAACTC
CTAGAGTTGTTATTGCTTTCGATTCATTGTTACTCTGAGA
>No_name
GTTTGAGAATCTGAATTATGAAAAATGGAAGCCAACATAATGTGAAACAGCCCATAATAA
CTCCTAGAGTTGTTATTGCTTTCGATTCATTGTTACTCTG
>No_name
CGGGTTTGAGAATCTGAATTATGAAAAATGGAAGCCAACATAATGTGAAACAGCCCATAA
TAACTCCTAGAGTTGTTATTGCTTTCGATTCATTGTTACT
>No_name
GTAACAATGAATCGAAAGCAATAACAACTCTAGGAGTTATTATGGGCTGTTTCACATTAT
GTTGGCTTCCATTTTTCATAATTCAGATTCTCAAACCCAT
>No_name
AATCGAAAGCAATAACAACTCTAGGAGTTATTATGGGCTGTTTCACATTATGTTGGCTTC
CATTTTTCATAATTCAGATTCTCAAACCCATTCTCATTGT
>No_name
AAAGCAATAACAACTCTAGGAGTTATTATGGGCTGTTTCACATTATGTTGGCTTCCATTT
TTCATAATTCAGATTCTCAAACCCATTCTCATTGTTTCTA
>No_name
ATCATGATCAACTTTAGAAACAATGAGAATGGGTTTGAGAATCTGAATTATGAAAAATGG
AAGCCAACATAATGTGAAACAGCCCATAATAACTCCTAGA
>No_name
AGGAGTTATTATGGGCTGTTTCACATTATGTTGGCTTCCATTTTTCATAATTCAGATTCT
CAAACCCATTCTCATTGTTTCTAAAGTTGATCATGAAAAG
>No_name
CAAGGCAAAAGATACTTTTCATGATCAACTTTAGAAACAATGAGAATGGGTTTGAGAATC
TGAATTATGAAAAATGGAAGCCAACATAATGTGAAACAGC
>No_name
CCAAGGCAAAAGATACTTTTCATGATCAACTTTAGAAACAATGAGAATGGGTTTGAGAAT
CTGAATTATGAAAAATGGAAGCCAACATAATGTGAAACAG
>No_name
GTAACACCAAGGCAAAAGATACTTTTCATGATCAACTTTAGAAACAATGAGAATGGGTTT
GAGAATCTGAATTATGAAAAATGGAAGCCAACATAATGTG
>No_name
CAGAAACAGCTCGTAACACCAAGGCAAAAGATACTTTTCATGATCAACTTTAGAAACAAT
GAGAATGGGTTTGAGAATCTGAATTATGAAAAATGGAAGC
>No_name
CTTCCATTTTTCATAATTCAGATTCTCAAACCCATTCTCATTGTTTCTAAAGTTGATCAT
GAAAAGTATCTTTTGCCTTGGTGTTACGAGCTGTTTCTGT
>No_name
CAGATTCTCAAACCCATTCTCATTGTTTCTAAAGTTGATCATGAAAAGTATCTTTTGCCT
TGGTGTTACGAGCTGTTTCTGTGGCTTGGTTATCTCAATA
>No_name
AGATTCTCAAACCCATTCTCATTGTTTCTAAAGTTGATCATGAAAAGTATCTTTTGCCTT
GGTGTTACGAGCTGTTTCTGTGGCTTGGTTATCTCAATAG
>No_name
AAACTATTGAGATAACCAAGCCACAGAAACAGCTCGTAACACCAAGGCAAAAGATACTTT
TCATGATCAACTTTAGAAACAATGAGAATGGGTTTGAGAA
>No_name
CAGGAAACTATTGAGATAACCAAGCCACAGAAACAGCTCGTAACACCAAGGCAAAAGATA
CTTTTCATGATCAACTTTAGAAACAATGAGAATGGGTTTG
>No_name
ACGGGATTCAGGAAACTATTGAGATAACCAAGCCACAGAAACAGCTCGTAACACCAAGGC
AAAAGATACTTTGCATGATCAACTTTAGAAACAATGAGAA
>No_name
ATTGTTTCTAAAGTTGATCATGAAAAGTATCTTTTGCCTTGGTGTTACGAGCTGTTTCTG
TGGGTTGGATTTCTTAATAGCTTTCTGAATCCCGTGATAT
>No_name
TCGAAATTCTCTATTGAATTTGGCATATATCACGGGATTCAGGAAACTATTGAGATAACC
AAGCCACAGAAACAGCTCGTAACAACAAGGCAAAAGATAA
>No_name
CTTGGTTATCTCAATAGTTTCCTGAATCCCGTGATATATGCCAAATTCAATAGAGAATTT
CGAAACCCATTTAAACAGATTTTATTTTTTCACTGTATAA
>No_name
CTTGGTTATCTCAATAGTTTCCTGAATCCCGCGATATAGGCCAAATTCAATAGAGAATTT
CGAAACCCATTTAAACAGCTTTTATTTTTTCACTGTATAA
>No_name
CTTGGTTATCTCAATAGTTTCCTGAATCCCGTGATATATGCCAAATTCAATAGAGAATTT
CGAAACCCATTTAAACAGATTTTATTTTTTCACTGTATAA
>No_name
AATAGTTTCCTGAATCCCGTGATATATGCCAAATTCAATAGAGAATTTCGAAACCCATTT
AAACAGATTTTATTTTTTCACTGTATAAATATCAATGCTC
>No_name
GTTTCCTGAATCCCGTGATATATGCCAAATTCAATAGAGAATTTCGAAACCCATTTAAAC
AGATTTTATTTTTTCACTGTATAAATATCAATGCTCGAAT
>No_name
CCTGAATCCCGTGATATATGCCAAATTCAATAGAGAATTTCGAAACCCATTTAAACAGAT
TTTATTTTTTCACTGTATAAATATCAATGCTCGAATTCGA
>No_name
CCGTGATATATGCCAAATTCAATAGAGAATTTCGAAACCCATTTAAACAGATTTTATTTT
TTCACTGTATAAATATCAATGCTCGAATTCGAGTCGACAC
>No_name
CGTGATATATGCCAAATTCAATAGAGAATTTCGAAACCCATTTAAACAGATTTTATTTTT
TCACTGTATAAATATCAATGCTCGAATTCGAGTCGACACA
>No_name
GTGATATATGCCAAATTCAATAGAGAATTTCGAAACCCATTTAAACAGATTTTATTTTTT
CACTGTATAAATATCAATGCTCAAATTCGAGTCGACACAT
>No_name
ATGCCAAATTCAATAGAGAATTTCGAAACCCATTTAAACAGATTTTATTTTTTCACTGTA
TAAATATCAATGCTCGAATTCGAGTCGACACATTTGCCGA
>No_name
GCCAAATTCAATAGAGAATTTCGAAACCCATTTAAACAGATTTTATTTTTTCACTGTATA
AATATCAATGCTCGAATTCGAGTCGACACATTTGCCGAAC
>No_name
CCGTATTGTTCGGCAAATGTGTCGACTCGAATTCGAGCATTGATATTTATACAGTGAAAA
AATAAAATCTGTTTAAATGGGTTTCGAAATTCTCTATTGA
>No_name
AAACCGTATTGTTCGGCAAATGTGTCGACTCGAATTCGAGCATTGATATTTATACAGTGA
AAAAATAAAATCTGTTTAAATGGGATTCGAAATTCTCTAT
>No_name
AAACCGTATTGTTCGGCAAATGTGTCGACTCGAATTCGAGCATTGATATTTATACAGTGA
AAAAATAAAATCTGTTTAAATGGGTTTCGAAATTCTCTAT
>No_name
CTGAGAGGTCGACATAGTTTTTTGCATTGGTAAACCGTATTGTTCGGCAAATGTGTCGAC
TCGAATTCGAGCATTGATATTTATACAGTGAAAAAATAAA
>No_name
ACTGTATAAATATCAATGCTCGAATTCGAGTCGACACATTTGCCGAACAATACGGTTTAC
CAATGCAAAAAACTATGTCGACCTCTCAGTACGAAACGAC
>No_name
TATCAATGCTCGAATTCGAGTCGACACATTTGCCGAACAATACGGTTTACCAATGCAAAA
AACTATGTCGACCTCTCAGTACGAAACGACTCACTTGAAT
>No_name
CGTGAGAATTCAAGTGAGTCGTTTCGTACTGAGAGGTCGACATAGTTTTTTTGCATTGGT
AAACCGTATTGTTCGGCAAATGTGTCGACTCCAATTCGAG
>No_name
GACACATTTGCCGAACAATACGGTTTACCAATGCAAAAAAACTATGTCGACCTCTCAGTA
CGAAACGACTCACTTGAATACTCACGTTAACAGTCGTCGT
>No_name
ACTGAACTTCGACGACGACTGTTAACGTGAGCATTCAAGTGAGTCGTTTCGTACTGAGAG
GTCGACATAGTTTTTTGCATTGGTAAACCGTATTGTTCGG
>No_name
GTGAAAGGTACTGAACTTCGACGACGACTGTTAACGTGAGTATTCAAGTGAGTCGTTTCG
TACTGAGAGGTCGACATAGTTTTTTGCATTGGTAAACCGT
>No_name
CTTACAGGTGTGAAAGGTACTGAACTTCGACGACGACTGTTAACGTGAGTATTCAAGTGA
GTCGTTTCGTACTGAGAGGTCGACATAGTTTTTTGCATTG
>No_name
CAAAAAACTATGTCGACCTCTCAGTACGAAACGACTCACTTGAATACTCACGTTAACAGT
CGTCGTCGAAGTTCAGTACCTTTCACACCCGTAAGTAGGA
>No_name
AGAAGATTTATTTTTCCTACTTACAGGTGTGAAAGGTACTGAACTTCGACGACGACTGTT
AACGTGAGTATTCAAGTGAGTCGTTTCGTACTGAGAGGCC
>No_name
GTCGGTCTTGATTGGCAAGAAGATTTATTTTTCCTACTTACAGGTGTGAAAGGTACTGAA
CTTCGACGACGACTGTTAACGGGAGTATTCAAGTGAGTCG
>No_name
CCCGGTCTTGATTGGCAAGAAGATTTATTTTTCCTACTTACAGGTGTGAAAGGTACTGAA
CTTCGACGACGACTGTTAACGTGAGTATTCAAGTGAGGCG
>No_name
CTGATCTGAGGTCGGTCTTGATTGGCAAGAAGATTTATTTTTCCTACTTACAGGTGTGAA
AGGTACTGAACTTCGACGACGACCGTTAACGTGAGTATTC
>No_name
GTTTACTGACTGATCTGAGGTCGGTCTTGATTGGCAAGAAGATTTATTTTTCCTACTTAC
AGGTGTGAAAGGTACTGAACTTCGACGACGACTGTTAACG
>No_name
GTTTACTGACTGATCTGAGGTCGGTCTTGATTGGCAAGAAGATTTATTTTTCCTACTTAC
AGGTGTGAAAGGGACTGAACTTCGACGACGACTGTTAACG
>No_name
CTTGTTTACTGACTGATCTGAGGTCGGTCTTGATTGGCAAGAAGATTTATTTTTCCTACT
TACAGGTGTGAAAGGTACTGAACTTCGACGACGACTGTTA
>No_name
CTTGTTTACTGACTGATCTGAGGTCGGTCTTGATTGGCAAGAAGATTTATTTTTCCTACT
TACAGGTGTGAAAGGTACTGAACTTCGACGACGACTGTTA
>No_name
GCCTTGTTTACTGACTGATCTGAGGTCGGTCTTGATTGGCAAGAAGATTTATTTTTCCTA
CTTACAGGTGTGAAAGGTACTGAACTTCGACGACGACTGA
>No_name
CAGGCCTTGTTTACTGACTGATCTGAGGTCGGTCTTGATTGGCAAGAAGATTTATTTTTC
CTACTTACAGGAGTGAAAGGAACTGAACTTCGACGACGAC
>No_name
GGCCTTGTTTACTGACTGATCTGAGGTCGGTCTTGATTGGCAAGAAGATTTATTTTTCCT
ACTTACAGGTGTGAAAGGTACTGAACTTCGACGAACACTG
>No_name
CAGAAAATGAGTGAATTCAATAACCGGACTCTCTCGCTGGGCTCTGAAGGACTTTCTGTC
AACAAAGTTGAAAACATTTACTATTCAAAACATTATAAAG
>No_name
GTGAATTCAATAACCGGACTCTCTCGCTGGGCTCTGAAGGACTTTCTGTCAACAAAGTTG
AAAACATTTACTATTCAAAACATTATAAAGCAATTAGCAT
>No_name
CCGGACTCTCTCGCTGGGCTCTGAAGGACTTTCTGTCAACAAAGTTGAAAACATTTACTA
TTCAAAACATTATAAAGCAATTAGCATAATTTCATCGACA
>No_name
TTTCCAATCAGACCGAAGAATAAAATAATTGTCGATGAAATTATGCTAATTGCTTTATAA
TGTTTTGAATAGTAAATGTTTTCAACTTTGTTGACAGAAA
>No_name
TCAAAACATTATAAAGCAATTAGCATAATTTCATCGACAATTATTTTATTCTTCGGTCTG
ATTGGAAATCTTTCAGTGTCAATCATACTCACTTTTGCTA
>No_name
ATTTTTAGCAAAAGTGAGAATGATTGACACTGAAAGATTTCCAGTCAGACCTAAGAATAA
AATAATTGTCGATGAAATTATGCTAATTGCTTTATAATGT
>No_name
CACAAGATAGCAGTTCGTGGAGGACTGCATATTTTTAGCAAAAGTGAGTATGATTGACAC
TGAAAGATTTCCAATCAGACCGAAGAATAAAATAATTGTC
>No_name
CGACACAAGATAGCAGTTCGTGGAGGACTGCATATTTTTAGCAAAAGTGAGAATGATTGA
CACTGAAAGATTTCCAATCAGACCGAAGAATAAAATAATT
>No_name
TTTATATCCTGGTTTATGTTGTAGAGAAACGGTACGATTGTCGACAGCAACACCAATATA
TCGGCAACCGCAACCGACACAAGATAGCAGTTCGTGGAGG
>No_name
GGGTAGCAAGGAGATATTTATATCCTGGTTTATGTTGTAGAGAAACGGTACGATTGTCGA
CAGCAACACCAATATATCGGCAACCGCAACCGACACAAGA
>No_name
CGCGTTAACTATCACAAGTTTCTCATTTGAAAGATGGGTGGCCATCTGCTACCCTATGAA
GGCGCATACGATGTGCACCATTTCTAGGGCTGTAAAAATT
>No_name
CTTGAATTGTAGATCAAGTTAAATATCCAAATCCCAATGACAATTTTTACAGCCCTAGAA
ATGGTGCACATCGTATGCGCCTTCATAGGGTAGCAGATGG
>No_name
CCTTTTTTCACGATTCCCGTCAGGTAAATCCAACTTGAATTGTAGATCAAGTTAAATATC
CAAATCCCAATGACAATTTTTACAGCCCTAGAAATGGTGC
>No_name
AATCGAAATGTACAAACGGATTTATACCATCCATTCAGCGGGCCTTTTTTCACGATTCCC
GTCAGGCAAATCCAACTTGAATTGTAGGTCACGTTAAATA
>No_name
AATGGATCGTATAAATCCGTTTGTACATTTCGATTTTAACGCAGAAAATACATGAATATA
TACATGTTTGATTTCATGTTGTTTTACTGTATTTCACTGC
>No_name
AATATATACATGTTTGATTTCATGTTGTTTTACTGTATTCCACTGCTTTTGACGACTTTT
CTCTACTGTGCCATCATAAGGACCCTCGTCAAACGGCCAA
>No_name
CAGGCACGACCTCGGGAAGAGATCCAAGAAAGCACATGAACCACTCGAAAATGTCGTAAA
ACTGTTAATGGCTGTGGTGATCCTGTTTGCCATGTTGTGG
>No_name
AAGCATTATAAAGGATCGGATTGATGGCTGAGTTGATGAAGACCATGATCCTTGCGAACA
ACAGGAACCACAAGTCCAGATACGATTTTGACGCGAAACT
>No_name
GTCAAAATCGTATCTGGACTTGTGGTTCCTGTTGTTCGCAAGGATCATGGTCTTCATCAA
CTCAGCCATCAATCCGATCCTTTATAATGCTTTATCAGGA
>No_name
GTCTTCATCAACTCAGCCATCAATCCGATCCTTTATAATGCTTTATCAGGAAAATTTAGA
AAAGCATTTAAGAAATTTTTTTTGTATGGAGTGAAGAGAT
>No_name
CTTCATCAACTCAGCCATCAATCCGATCCTTTATAATGCTTTATCAGGAAAATTTAGAAA
AGCATTTAAGAAATTTTTTTTGTATGGAGTGATGAGATAT
>No_name
CTTCATAAACTCAGCCATCAATCCGATCCTTTATAATGCTTTATCAGGAAAATTTAGAAA
AGCATTTAAAAAATTTTTTTTGTATGGAGTGAAGAGATAA
>No_name
CTTTTATCTCTTCACTCCATACAAAAAAAATTTCTTAAATGCTTTTCTAAATTTTCCTGA
TAAAGCATTATAAAGGATCGGATTATTGGCTGGGTTGATG
>No_name
CAATTAGAAGCCATATGAGGGTCATATACCTATCTATATAGATCCTGTTGGGAGAAAACA
TGAGGTTTAGTTCGATTGATGATAAACTTTGTGCGGTCAG
>No_name
CATCAATCGAACTAAACCTCATTTTTTCTCCCAACAGGATCTATATAGATAGGTATATGA
CCCTCATATGGCTTCTAATTGGGTATATCGGTAATATTTT
>No_name
CTTCGGTTCAATCCAAATGATAAAAGAAAAAATATTACCGATATACCCAATTAGAAGCCA
TATGAGGGGCATATACCTATCTATATAGATCCTGTTGGGA
>No_name
ATTTTCTCTTCTCATCTTCGGTTCAATCCAAATGATAAAAGAAAAAATATTACCGATATA
CCCAATTAGAAGCCATATGAGGGTCATATACCTATCTATA
>No_name
AAATAGCTGAGGAATTTTCTCTTCTCATCTTCGGTTCAATCCAAATGATAAAAGAAAAAA
TATTACCGATATACCCAATTAGAAGCCATATGAGGGTCAT
>No_name
CTTCTAATTGGGTATATCGGTAATATTTTTTCTTTTATCATTTGGATTGAACCGAAGATG
AGAAGAGAAAATTCCTCAGCTATTTATCTTGCAGCCTTAT
>No_name
TGCAGCCTTATCTTTAAATGACTTTTTAGTTTTGGTTTTTGTAATGATTCAAGACTTGCA
ATATTCATGGAACAAGAACGTTTTGCGATATTCATTTTGT
>No_name
GAGAGATTGTCTTTTGAATGGATAGCAGATCGCCACCCAGCGTTCAATGGTAAAGGCCAA
AACTAGAACTGGAGAGAATAGCTGACTACATGTACTCAGC
>No_name
ATCCATTCAAAAGACAATCTCTCTGTACACCTAAAAGAGCTATTATCGTCAGTTTTACAT
TATACCTTTTCGTGCTCTGTTATAATATTTACAATGGGTT
>No_name
ATCCATTCAAAAGACAATCTCTCTGTACACCTAAAAGAGCTATTATCGTCAGTTTTACAT
TATACCTTTTCGTGCTCTGTTATAATATTTACAATGGGTT
>No_name
GTCAGTTTTACTTTATACCTTTTCGTGCTCTGTTATAATATTTACAATGGGTTTATGTGG
ATTTACAATGAAAGATTTGACTCGTGTGTTTTCAATCAAC
>No_name
GTCAGTTTTACTTTATACCTTTTCGTGCTCTGTTATAATATTTACAATGGGTTTATGTGG
ATTTACAATGAAAGATTTGACTCGTGTGTTTTCAATCAAC
>No_name
GTCAGTTTTACTTTATACCTTTTCGTGCTCTGTTATAATATTTACAATGGGTTTATGTGG
ATTTACAATGAAAGATTTGACTCGTGTGTTTTCAATCAAC
>No_name
ATAATATTTACAATGGGTTTATGTGGATTTACAATGAAAGATTTGACTCGTGTGTTTTCA
ATCAACTTGAAACAAATGGAACTGACTTTCAAAAGCAATA
>No_name
ATAATATTTACAATGGGTTTATGTGGATTTACAATGAAAGATTTGACTCGTGTGTTTTCA
ATCAACTTGAAACAAATGGAACTGACTTTCAAAAGCAATA
>No_name
AAAATATATTGCTTTTGAAAGTCAGTTCCATTTGTTTCAAGTTGATTGAAAACACACGAG
TCAAATCTTTCATTGTAAATCCACATAAACCCATTGTAAA
>No_name
TTGACAATGGGGTTATGTGGATTTACAATGAAAGATTTGACTCGTGTGTTTTCAATCAAC
TTGAAACAAATGGAACTGACTTTCAAAAGCAATATATTTT
>No_name
TTCAAAAGCAATATATTTTCGCTACAGAGATTGTTTTCAGTGGTTGTGTTCCGTTGTTAA
TTTTGGGAGTTAACATTCCCGTCATTAAGGAAATGTATCG
>No_name
GTTTTCAGTGGTTGTGTTCCGTTGTTAATTTTGGGATTTAACATTCTCGTCATTAAGGAA
ATGTATCGAATTACTAAGTGTAATCGAACCAAAAGTATGG
>No_name
TTTCAGTGGTTGTGTTCCGTTGGTAGTTTTGGTGTTTAACATTCTCGTCATTAATGAAAT
GTATCGAATTACTAAGTGTAATCGAACCAAAAGTATGGGA
>No_name
GTGGAATTGTGGACAATTTCCCATACTTTTGGTTCGATTACACTTAGTAATTCGATACAT
TTCCTTAATGACGAGAATGTTAAATCCCAAAATTAACAAC
>No_name
AATCGAACCAAAAGTATGGGAAATTGTCCACAATTCCACGATCCAAACCAAAGATTCAAC
AATGAGAGATCTTTTCTTTTCACAACCATAATGCTGCTAG
>No_name
CGGCTAGCAGCATTATGGTTGTGAAAAGAAAAGATCTCTCATTGTTGAATCTTTGGTTTG
GATCGTGGAATTGTGGACAATTTCCCATACTTTTGGTTCG
>No_name
CTCCTGGGAGAGTAGTGAAAAACAAATAAAAGCTCACGGCTAGCAGCATTATGGTTGTGA
AAAAAAAAGATCTCTCATTGTTGAATCTTTGGTTTTGATC
>No_name
CAAAGATTCAACAATGAGAGATCTTTTCTTTTCACAACCATAATGCTGCTAGCCGTGAGC
TTTTATTTGTTTTTCACTACTCTCCCAGGAGGAATAATGT
>No_name
GATCTTTTCTTTTCACAACCATAATGCTGCTAGCCGTGAGCTTTTATTTGTTTTTCACTA
CTCTCCCAGGAGGAATAATGTTTGCTCTCCAACAAGTCAT
>No_name
GCCTGAGGAAAATATGAATTTAGCTAAGATGCCTTCTGAGCCAAAATGGCAGTTCTATTT
CAGAGTCAGCATCATCAAAGCTGTGATCGACGAATTGTGC
>No_name
GATGAAAATATGAATTTATCTAAGATCCCTTCTGATCCAAAATGGCAGTTCTATTTCAGA
GTCAGCATCATCAAAGCTGTGATCGACGAATTGTGCATTT
>No_name
CATTACGCACTCAATTTCGTCATTTATTTAGTTACTGGAAAAGCTTTCCGAAAACAATTC
ATAGACAAAATCAGAAAAATCATTACCAAATTTAAATTAA
>No_name
CTTTCCGAAAACAATTCATAGACAAAATCAGAAAAATCATTACCAAATTTAAATTAACTG
ACAACGTTTTCTCCAATGAATTGGTTGCGCTAAACAAAAC
>No_name
GTTTTGTTTAGCGAAACCAATTCATTGGAGAAAAAGTTGTCAGTTAATTTAAATTTGGTA
ATGATTTTCCTGATTTTGTCTATGAATTGTTTTCGGAAAG
>No_name
ATTTAAATTAACTGACAACTTTTTCTCCAATGAATTGGTTTCGCTAAACAAAACAAATCG
AATGGAATTAACCAGCGAAAACAGTTTGGATTTCTGTCAT
>No_name
CAATTGTGCTCATTGCTACCCCGATAAACGGGATAATAGCATTAAAGACCAAATCGACAT
ATGAAATAACCACTTGTATTTCTAGTGAATAAATTATGCA
>No_name
GTGGAATCGCTGTAATAAAATTGTATATAGAAATGGCTAAAACCATTTTTAGGACTTGGA
CGGCAGAGCTCGCCCGACTGGAGTTGGATACATTTTCAGA
>No_name
GTTTTAATGAATTGATTTGCCGTAGAGTTATCGCGCTTCTGAGAATAAATAATAAGCACC
AAAAGGTTTCCTATTGATCCAATCACGCTTATTATAATCA
>No_name
CAAAGTTTTAATGAATTGATTTGCCGTAGACTTATCGCGCTTCTGAGAATAAAGGATAGG
CTCTAAAAGGTTTCCTAATGATCCAATCACGCTAATTATA
>No_name
ATTCATTAAAACTTTGGCTATATCTGATTGCATTGTGTGCTTGGTTATTATCCCATTCAC
CATTTATATCGAATTTAACGATTGGAAAGTGTCAATCGAT
>No_name
TTTATATCGAATTTAACGATTGGAAAGTGTCAATCGATATGATATGTAAATCGTATTACT
TTCTAAACAATAGTAGCATCCCATTTGGAGCTCTGCTAAT
>No_name
CTTTAATAGCTATTGATAGATTCTTCTGTGTTTGTTATCCATTTCTCTCTCTAATGACAG
TGAAACGGTCAAAAGTTTGTGTTTTTATTGTCTTTATGAT
>No_name
CTTTAATAGCTATTGATAGATTCTTCTGTGTTTGTTATCCATTTCTCTCTCTAATGACAG
TGAAACGGTCAAAAGTTTGTGTTTTTATTGTCTTTATGAT
>No_name
CTCTCTCTAATGACAGTGAAACGGTCAAAAGTTTGTGTTTTTATTGTCTTTATGATGTCT
GTTGTGTTGGGAGTTCTCTCAGTTTTTCAAGTGAAAACCT
>No_name
GACACTTTAAAGGTTTTCACTTGAAAAACTGAGAGACCTCCCAACACAACAGACATCATA
AAGACAATAAAAACACAAACTTTTGACCGTTTCACTGTCA
>No_name
GTGAAAAACAGAAGCTCATACTTCGTTGGGTTGGCGTATCTTGAAACGTCAATGCATTCA
GATTGGATTAGAGTAGAGTTCATATTCGTGCTATTTTTAG
>No_name
TGAGAATATAAAGACAAATTACTACACAAATACAAATGGCGTAACTGATGAGTTGACTTC
TTTGAACGATAGTGAAAAACAGAAGCTCATACTTCGTTGG
>No_name
TGAGCTTCTGTTTTTCACTATCGTTCAAAGAAGTCAACTCATCAGTTACGCCATTTGTAT
TTGTGTAGTAATTTGTCTTTATATTCTCATTTATCGGTTC
>No_name
GCTAAAACGAACCGATAAATGAGAATATAAAGACAAATTACTACACAAATACAAATGGCG
TAACTGATGAGTTGACTTCTTTGAACGATAGTGAAAAACA
>No_name
CGAGACTTAAAAAACTTGTTCCAGAGAAAGGACGTCGTTGAAGAACTGTTTAAACCTTTC
AAGCGAGCTTTTTTTCTAGCAGCAGCTAAAACGAACCGAT
>No_name
AGTTCTTCAACGACGTCCTTTCTCTGGAACAAGTTTTTTTAAGTCTCGATCGATCAAACG
AATAAATTCCGATTCGAACAACGACGATACTTCTGTGCCT
>No_name
CCGGGTTTTGTCATTAGTTCTTCCGTCGTTTGGCAAGGCACAGAAGTATCGTCGTTGTTC
GACTCGGAATTTATTCGTTTGCTCGATCGAGACTTAAAAA
>No_name
TTGTTTGATGGTCCGGGTTTTGTCATTAGTTCTTCCGTCGTTTGGCAAGGCACAGAAGTA
TCGTCGTTGTTCGAATCGGAATTTATTCGTTTGATCGATC
>No_name
ATCAAACGAATAAATTCCGATTCGAACAACGACGATACTTCTGTGCCTTGCCAAACGACG
GAAGAACTAATGACAAAACCCGGACCATCAAACAATGACA
>No_name
GTGGAAAAAGTTGACAACATCTTCTCGGAAATTCTTATTCATGAAACAGTAAATGATCGG
ATTGGCTGCATTGTTGATGTAATACATATAAAACACTGGC
>No_name
CAAACTGTATCTATTTCTTGATCAAATGTTGGTGGAAAAAGTTGACAACATCTTCTCGGA
AATTCTTATTCATGAAACAGTAAATGATCGGATTGGCTGC
>No_name
TGAAAATCAAACTCACTGGTACGAACGGGTGCTCTACAACGATCCGGGACAACATGGAAA
TGTGACGAGAATTCCTGGAGAAACCCTTGACAGATATTGC
>No_name
ATCAAACTCACTGGTACGAACGGGTGCTCTACAACGATCCGGGACAACATGGAAATGTGA
CGAGAATTCCTGGAGAAACCCTTGACAGATATTGCCAGAT
>No_name
AAACTCACTGGTACGAACGGGTGCTCTACAACGATCCGGGACAACATGGAAATGTGACGA
GAATTCCTGGAGAAACCCTTGACAGATATTGCCAGATCTA
>No_name
CAACGATCCGGGACAACATGGAAATGTGACGAGAATTCCTGGAGAAACCCTTGACAGATA
TTGCCAGATCTATTTCCCCAGAAATGATAACACTTTCACT
>No_name
GGGACAACATGGAAATGTGACGAGAATTCCTGGAGAAACCCTTGACAGATATTGCCAGAT
CTATTTCCCCAGAAATGATAACACTTTCACTTTGTTAGTG
>No_name
GGAAATGTGACGAGAATTCCTGGAGAAACCCTTGACAGATATTGCCAGATCTATTTCCCC
AGAAATGATAACACTTTCACTTTGTTAGTGTATTCGAAAA
>No_name
GGAAATGTGACGAGAATTCCTGGAGAAACCCTTGACAGATATTGCCAGATCTATTTCCCC
AGAAATGATAACACTTTCACTTTGTTAGTGTATTCGAAAA
>No_name
GGAAATGTGACGAGAATTCCTGGAGAAACCCTTGACAGATATTGCCAGATCTATTTCCCC
AGAAATGATAATACTTTCACTTTGTTAGTGTATTCGAAAA
>No_name
TGACGAGAATTCCTGGAGAAACCCTTGACAGATATTGCCAGATCTATTTCCCCAGAAATG
ATAACACTTTCACTTTGTTAGTGTATTCGAAAATTCTCAT
>No_name
AATTCTTGGAGAAACCCTTGACAGATATTGCCAGATCTATTTCCCCAGAAACGATAACAC
TTTCACTTTGTTAGTGTATTCGAAAATTCTCATCCCAGTC
>No_name
GACAGATATTGCCAGATCTATTTCCCCAGAAATGATAACACTTTCACTTTGTTAGTGTAT
TCGAAAATTCTCATCCCAGTCATTTTAATTGTTTGTTTTA
>No_name
GCCAGATCTATTTCCCCAGAAATGATAACACTTTCACTTTGTTAGTGTATTCGAAAATTC
TCATCCCAGTCATTTTAATTGTTTGTTTTACTAATACTTG
>No_name
GCCAGATCTATTTCCCCAGAAATGATAACACTTTCACTTTGTTAGTGTATTCGAAAATTC
TCATCCCAGTCATTTTAATTGTTTGTTTTACTAATACTTG
>No_name
TACAAGTATTAGTAAAACAAACAATTAAAATGACTGGGATGAGAATTTTCGAATACACTA
ACAAAGTGAAAGTGTTATCATTTCTGGGGAAATAGATCTG
>No_name
CGAGTTAATATCAAACAAATACAAGTATTAGTAAAACAAACAATTAAAATGACTGGGATG
AGAATTTTCGAATACACTAACAAAGTGAAAGTGTTATCAT
>No_name
CGACGAGTTAATATCAAACAAATACAAGTATTAGTAAAACAAACAATTAAAATGACTGGG
ATGAGAATTTTCGAATACACTAACAAAGTGAAAGTGTTAT
>No_name
TTTCACTTTGTTAGTGTATTCGAAAATTCTCATCCCAGTCATTTTAATTGTTTGTTTTAC
TAATACTTGTATTTGTTTGATATTAACTCGTCGACATATG
>No_name
CTTTGTTAGTGTATTCGAAAATTCTCATCCCAGTCATTTTAATTGTTTGTTTTACTAATA
CTTGTATTTGTTTGATATTAACTCGTCGACATATGATTTC
>No_name
CGAAAATTCTCATCCCAGTCATTTTAATTGTTTGTTTTACTAATACTTGTATTTGTTTGA
TAGTAACTCGTCGACATATGATTTCAGCAACCAATATGAT
>No_name
AAAATTCTCATCCCAGTCATTTTAATTGTTTGTTTTACTAATACTTGTATTTGTTTGATA
TTAACTCGTCGACATATGATTTCAGCAACCAATATGATCT
>No_name
GTTAAGATCATATTGGTTGCTGAAATCATATGTCGACGAGTTAATATCAAACAAATACAA
GTATTAGTAAAACAAACAATTAAAATGACTGGGATGAGAA
>No_name
TTTTAATTGTTTGTTTTACTAATACTTGTATTTGTTTGATATTAACTCGTCGACATATGA
TTTCAGCAACCAATATGATCTTAACAGCAATTGCCATAGC
>No_name
TTTACTAATACTTGTATTTGTTTGATATTAACTCGTCGACATATGATTTCAGCAACCAAT
ATGATCTTNACAGCAATTGCCATANNTGATTTTCTAACTG
>No_name
CGGAACCAAGCCAGTTAGAAAATCAGCTATGGCAATTGCTGTTAAGATCATATTGGTTGC
TGAAATCATATGTCGACGAGTTAATATCAAACAAATACAA
>No_name
CGGAAACAAGCCAGTTAGAAAATCAGCTATGGCAATTGCTGTTAAGATCATATTGGTTGC
TGAAATCATATGTCGACGAGTTAATATCAAACAAATACAA
>No_name
AAATGGCAACGGAAACAAGCCAGTGAGAAAATCAGCTATGGCAATTGCTGCTAAGATCAT
ATTGGTTGCTGAAATCATATGTCGACGAGTTAATATCAAA
>No_name
TTCGAATTGATGAAAAAAATGAAAAGTTTTTTATCACATAAAATGGCAACGGAAACAAGC
CAGATAGAAAATCAGCTATGGCAATTGCTGTTAAGATCAT
>No_name
CGTTGCCATTTTATGTGATAAAAAACTTTTCATTTTTTTCATCAATTCGAAGCAGAACTT
TTGGATATTTTTACTATTTCTCTGTCGTTGTAATACCGAC
>No_name
ATTTTATGTGATAAAAAACTTTTCATTTTTTTCATCAATTCGAAGCACAACTTTAGGATA
TTTTTACTATTTCTCTGTCGTTGTAATACCGACAATTTGT
>No_name
GACAAATTGTCGGTATTACAACGACAGAGAAATAGTAAAAATATCCAAAAGTTCTGCTTC
GAATTGATGAAAAAAATGAAAAGTTTTTTATCACATAAAA
>No_name
GACAAATTGTCGGTATTACAACGACAGAGAAATAGTAAAAATATCCAAAAGGTCTGCTTC
GAATTGATGAAAAAAATGAAAAGTTTTTTTTATCACATAA
>No_name
TAAAAAACTTTTCATTTTTTTCATCAATTCGAAGCAGAACTTTTGGATATTTTTACTATT
TCTCTGTCGTTGTAATACCGACAATTTGTCACACGATTTC
>No_name
CGCTGAACCGCTAACGCAACAGTCAACCAGATTGAAATCGTGTGACAAATTGTCGGTATT
ACAACGACAGAGAAATAGTAAAAATATCCAAAAGTTCTGC
>No_name
GAACTTTTGGATATTTTTACTATTTCTCTGTCGTTGTAATACCGACAATTTGTCACACGA
TTTCAATCTGGTTGACTGTTGCGTTAGCGGTTCAGCGATT
>No_name
CTTTTGGATATTTTTACTATTTCTCTGTCGTTGTAATACCGACAATTTGTCACACGATTT
CAATCTGGTTGACTGTTGCGTTAGCGGTTCAGCGATTCAT
>No_name
CGTAAATGAATCGCTGAACCGCTAACGCAACAGTCAACCAGATTGAAATCGTGTGACAAA
TTGTCGGTATTACAACGACAGAGAAATAGTAAAAATATCC
>No_name
GAGAAACGGAAATGAATCGCTGAACCGCTAACGCAACAGTCAACCAGATTGAAATCGTGT
GACAAATTGGCGGTATTACAACGACAGAGAAATAGTAAAA
>No_name
CTATTTCTCTGTCGTTGTAATACCGACAATTTGTCACACGATTTCAATCTGGTTGACTGT
TGCGTTAGCGGTTCAGCGATTCATTTACGTTTCTCTGCCA
>No_name
TGTTGGCAGAGAAACGTAAATTAATCGCTGAACCGCTAACGCAACAGTCAACCAGATTGA
AATCGTGTGACAAATTGACGGTATTACAACGACAGAGAGA
>No_name
TTTTCGCTTCTGTTGGCAGAGAAACGTAAATGAATCGCTGAACCGATAACGCAACAGTCA
ACCAGATTGAAATCGTGTGACAAATTGTCGGGATTACAAC
>No_name
TGCAAATGTTTTTCGCTTCTGTTGGCAGAGAAACGTAAATGAATCGCTGAACCGCTAACG
CAACAGTCAACCAGATTGAAATCGTGTGACAAATTGTCGG
>No_name
CGACAATTTGTCACACGATTTCAATCTGGTTGACTGTTGCGTTAGCGGTTCAGCGACTCA
TTTACGTTTCTCTGCCAACAGAAGCGAAAAACATTTGCAC
>No_name
CGACAATTTGTCACACGATTTCAATCTGGTTGACTGTTGCGTTAGCGGTTCAGCGATTCA
CTTACGTTTCTCTGCCAACAGAAGCGAAAAACATTTGCAC
>No_name
ATTTGTCACACGATTTCAATCTGGTTGACTGTTGCGTTAGCGGTTCAGCGATTCATTTAC
GTTTCTCTGCCAACAGAAGCGAAAAACATTTGCACCGTGA
>No_name
CGATGTTTTCACGGTGCAAATGTTTTTCGCTTCTGTTGGCAGAGAAACGTAAATGAATCG
CTGAACCGCTAACGCAACAGTCAACCAGATTGAAATCGTG
>No_name
CAGCGATTCATTTACGTTTCTCTGCCAACAGAAGCGAAAAACATTTGCACCGTGAAAACA
TCGATTTACACTATTTTGACAATTTGTGTTTTGTCTTTGG
>No_name
TGAAAAACCAAAGACAAAACACAAATTGTCAAAATAGTGTAAATCGATGTTTTCACGGTG
CAAATGTTTTTCGCTTCTGTTGGCAGAGAAACGTAAATGA
>No_name
GTAAGTGAAAAACCAAAGACAAAACACAAATTGTCAAAATAGTGTAAATCGAGGTTTTCA
CGGTGCAAATGTTTTTCGCTTCTGTTGGCAGAGAAACGTA
>No_name
CATCGATTTACACTATTTTGACAATTTGCGTTTTGTCTTTGGTTTTTCACTTACAACTGT
CAATTGTCAATTTTGATTCTTATTATTTCTATCCATGCAA
>No_name
CTTGCATGGATAGAAATAATAAGAATCAAAACTGACAATTGACAGTTGTAAGTGAAAAAC
CAAAGACAAAACACAAATTGTCAAAATAGTGTAAATCGAT
>No_name
ATCGATTTACACTATTTTGACAATTTGTGATTTGTCTTTGGTTTTTCACTTACAACTGTC
AATTGTCAGTTTTGATTCTTATTATTTCTATCCATGCAAA
>No_name
ATTTACACTATTTTGACAATTTGTGTTTTGTGTTTGGTTTTTCACTTACACCTGTCAATT
GTCAGTTTTGATTCTTATTATTTCTATCCATGCAATCATC
>No_name
ATTTACACTATTTTGACAATTTGTGTTTTGTCTTTGGGTTTTCACTTACAACTGTCAATT
GTCAGTTTTGATTCTTATTATTTCTATCCATGCAAGCATC
>No_name
CTGATGCTTGCATGGATAGAAATAATAAGAATCAAAACTGACAATTGACAGTTGTAAGTG
AAAAACCAAAGACAAAACACAAATTGTCAAAATAGTGTAA
>No_name
TGCATTTCAATATCACAAATTCCGGAGTCTGATGCTTGCATGGATAGAAATAATAAGAAT
CAAAACTGACAATTGACAGTTGTAAGTGAAAAACCAAAGA
>No_name
TTTGGTTTTTCACTTACAACTGTCAATTGTCAGTTTTGATTCTTATTATTTCTATCCATG
CAAACATCAGACTCCGGAATTTGTGATATTGAAATGCAAC
>No_name
TCCAGTTGCATTTCAATATCACAAATTCCGGAGTCTGATGTTTGCATGGATAGAAATAAT
AAGAATCAAAACTGACAATTGACAGTTGTAAGTGAAAAAC
>No_name
CCGAGACCAATAGTATATAATAAGCACTTCTACGGTCCAGTTGCATTTCAATATCACAAA
TTCCGGAGTCTGATGCTTGCATGGATAGAAATAATAAGAA
>No_name
CATTAATACGGTCCGAGACCAGTAGTATATAATAAGCAATTCTACGGTCCAGTTGCATTT
CAATATCACAAATTCCGGAGTCTGATGTTTGCATGGATAG
>No_name
TAAACACGGAATGACATTCATTAATACGGTCCGAGACCAGTAGTATATAATAAGCAATTC
TACGGTCCAGTTGCATTTCAATATCACAAATTCCGGAGTC
>No_name
CCGGAATTTGTGATATTGAAATGCAACTGGACCGTAGAATTGCTTATTATATACTATTGG
TCTCGGACCGTATTAATGAATGTCATTCCGTGTTTATTAC
>No_name
CAGCAATAAACACGGAATGACATTCATTAATACGGTCCGAGACCAGTAGTATATAATAAG
CAATTCTACGGTCCAGTTGCATTTCAATATCACAAATTCC
>No_name
AATTTGTGATATTGAAATGCAACTGGACCGTAGAATTGCTTATTATATACTATTGGTCTC
GGACCGTATTAATGAATGTCATTCCGTGTTTATTACTGAC
>No_name
CATACTCAGAATAAAGACTGTCAGTAATAAACACGGAATGACATTCATTAATACGGTCCG
AGACCAATAGTATATAATAAGCAATTCTACGGTCCAGAGA
>No_name
CGTAGAATTGCTTATTATATACTACTGGTCTCGGACCGTATTAATGAATGTCATTCCGTG
TTTATTGCTGACAGTCTTTATTCTGAGTCTGATTGTGGCA
>No_name
CTCACTGCCACAATCAGACTCAGAATAAAGACTGTCGGTAATAAACACGGAATGACATTC
ATTAATACGGTCCGAGACCAATAGTATATAATAAGCAATT
>No_name
GAATGTCATTCCGTGTTTATTACTGACAGTCTTTATTCTGAGTCTGATTGTGGCAGTGAG
GTCTGCGGAAAAGCATCGAAGAGTTTTACTTCAAACCTCT
>No_name
TGTCATTCCGTGTTTATTACTGACAGTCTTTATTCTGAGTCTGATTGTGGCAGTGAGGTC
TGCGGAAAAGCATCGAAGAGTTTTACTTCAAACCTCTCAG
>No_name
GTCATTCCGTGTTTATTGCTGACAGTCTTTATTCTGAGTCTGATTGTTGCAGTGAGGTCT
GCGGAAAAGCATCGAAGAGTTTTACTTCAAACCTCTCAGA
>No_name
TCCGTGTTTATTACTGACAGTCTTTATTCTGAGTCTGATTGTGGCAGTGAGGTCTGCGGA
AAAGCATCGAAGAGCTTTGGTTCAAACCTCGCAGAAAAAA
>No_name
TCGATTCTTTTTTCTGAGAGGTTTGAAGTAAAACTCTTCGATGCTTTTCCGCAGACCTCA
CTGCCACACTCAGACTCAGAATAAAGACTGTCAGCAATAA
>No_name
GTCTTTATTCTGAGTCTGATTGTGGCAGTGAGGTCTGCGGAAAAGCATCGAAGAGTTTTA
CTTCAAACCTCTCAGAAAAACGAATCGAGAAGATCAAAAG
>No_name
CTTTATTCTGAGTCTGATTGTGGCAGTGAGGTCTGCGGAATAGCATCGAAGAGTTTTACT
TCAAACCTCTCAGAAAAAAGAATCGAGAAGATCAAAAGAG
>No_name
GTGGCAATGAGGTCTGCGGAAAAGCATCGAAGAGTTTTACTTCAAACCTCTCAGAAAAAA
GAATCGAGAAGATCAAAAGAGTTTTATTCTACTTCAAAAA
>No_name
CAACATTTTTGAAGTAGAATAAAACTCTTTTGATCTAATCGATTCTTTTTTTTGAGGGGT
TTGAAGTAAAACTCTTCGATGCTTTTCCGTAGCCCTCACC
>No_name
GAAGAGTTTTACTTCAAACCTCTCAGAAAAAAGAATCGAGAAGATCAAAAGAGTTTTATT
CTACTTCAAAAATGTTGCTAGTGGTTTTATGTTTATTTTT
>No_name
AAGAGTTTTACTTCAAACCTCTCAGAAAAAAGAATCGAGAAGATCAAAAGAGTTTTATTC
TACTTCAAAAATGTTGCTAGTGGTTTTATGTTTATTTTTA
>No_name
AAAGAATCGAGAAGATCAAAAGAGTTTTATTCTACTTCAAAAATGTTGCTAGTGGTTTTA
TGTTTATTTTTAATTGTCGAAATTCCGAATGGAATAGCAA
>No_name
AAAGAATCGAGAAGATCAAAAGAGTTTTATTCTACTTCAAAAATGTTGCTAGTGGTTTTA
TGTTTATTTTTAATTGTCGAAATTCCGAATGGAATAGCAA
>No_name
GATTGCTATTCCATTCGGAATTTCGACAATTAAAAATAAACATAAAACCACTAGCAACAT
TTTTGAAGTAGAATAAAACTCTTTTGATCTTCTCGATTCT
>No_name
GATTGCTATTCCATTCGGAATTTCGACAATTAAAAATAAACATAAAACCACTAGCAACAT
TTTTGAAGTAGAATAAAACTCTTTTGATCTTCTCGATTCT
>No_name
CGAGAAGATCAAAAGAGTTTTATTCTACTTCAAAAATGTTGCTAGTGGTTTTATGTTTAT
TTTTAATTGTCGAAATTCCGAATGGAATAGCAATCACGCT
>No_name
CAGCGTGATTGCTATTCCATTCGGAATTTCGACAATTAAAAATAAACATAAAACCACTAG
CAACATTTTTGAAGTAGAATAAAACTCTTTTGATCTTCTC
>No_name
CAAAAGAGTTTTATTCTACTTCAAAAATGTTGCTAGTGGTTTTATGTTTATTTTTAATTG
TCGAAATTCCGAATGGAATAGCAATCACGCTGTATATGAT
>No_name
AAAGAGTTTTATTCTACTTCAAAAATGTTGCTAGTGGTTTTATGTTTATTTTTAATTGTC
GAAATTCCGAATGGAATAGCAATCACGCTGTATATGATTC
>No_name
GTTTTATTCTACTTCAAAAATGTTGCTAGTGGTTTTATGTTTATTTTTAATTGTCGAAAT
TCCGAATGGAATAGCAATCACGCTGTATATGATTCAAAAA
>No_name
GTTTTATTCTACTTCAAAAATGTTGCTAGTGGTTTTATGTTTATTTTTAATTGTCGAAAT
TCCGAATGGAATAGCAATCACGCTGTATATGATTCAAAAA
>No_name
AGATTTTTGAATCATATACAGCGTGATTGCTATTCCATTCGGAATTTCGACAATTAAAAA
TAAACATAAAACCACTAGCAACATTTTTGAAGTAGCATAA
>No_name
TGTTGGAAGAGAAAGATTTTTGAATCATATACAGCGTGATTGCTATTCCATTCGGAATTT
CGACAATTAAAAATAAACATAAAACCACTAGCAACATTTT
>No_name
TTGAGTTGTTGGAAGAGAAAGATTTTTGAATCATATACAGCGTGATTGCTATTCCATTCG
GAATTTCGACAATTAAAAATAAACATAAAACCACTAGCAA
>No_name
GGTTTTATGTTTATTTTTAATTGTCGAAATTCCGAATGGAATAGCAATCACGCTGTATAT
GATTCAAAAATCTTTCTCTTCCAACAACTCAAACGACAGT
>No_name
GTTTTATGTTTATTTTTAATTGTCGAAATTCCGAATGGAATAGCAATCACGCTGTATATG
ATTCAAAAATCTTTCTCTTCCAACAACTCAAACGACAGTT
>No_name
CCGGAAACTGTCGTTTGAGTTGTTGGTAGAGAAAGATTTTTGAATCATATACAGCGGGAT
TGCTATTCCATTCGGAATTTCGACAATTAAAAATAAACAT
>No_name
GTTTATTTTTAATTGTCGAAATTCCGAATGGAATAGCAATCACGCTGTATATGATTCAAA
AATCTTTCTCTTCCAACAACTCAAACGACAGTTTCTGGGG
>No_name
ATTTTTAATTGTCGAAATTCCGAATGGAATAGCAATCACGCTGTATATGATTCAAAAATC
TTTCTCTTCCAACAACTCAAACGACAGTTTCTGGGGGAAA
>No_name
ATAGCAATCACGCTGTATATGATTCAAAAATCTTTCTCTTCCAACAACTCAAACGACAGT
TTCTGGGGGAAAATGAATTCAATTTGCAACATTCTTATCA
>No_name
AGCAATCACGCTGTATATGATTCAAAAATCTTTCTCTTCCAACAACTCAAACGACAGTTT
CTGGGGGAAAATGAATTCAATTTGCAACATTCTTATCATC
>No_name
GGAAAAGATGATAAGAATGTTGCAAATTGAATTCATTTTCCCCCAGAAACTGTCGTTTGA
GTTGTTGGAAGAGAAAGATTTTTGAATCATATACAGCGTG
>No_name
CAAAAATCTTTCTCTTCCAACAACTCAAACGACAGTTTCTGGGGGAAAATGAATTCAATT
TGCAACATTCTTATCATCTTTTCCTATCCCTTAAACTTTG
>No_name
AAATGACAAAGTTTAAGGGATAGGAAAAGATGATAAGAATGTTGCAAATTGAATTCATTT
TCCCCCAGAAACTGTCGTTTGAGTTGTTGGAAGAGAAAGA
>No_name
CGCAGTAAATGACAAAGTTTAAGGGATAGGAAAAGATGATAAGAATGTTGCATATTGAAT
TCATTTTCCCCCAGAAACTGTCGTTTGGGTTGTTGGAAGA
>No_name
TTCCTAGACATTATGCAGTAAATGACAAAGTTTAAGGGATAGGAAAAGATGATAAGAATG
TTGCAAATTGAATTCATTTTCCCCCAGAAACTGTCGTTTG
>No_name
GGGGAAAATGAATTCAATTTGCAACATTCTTATCATCTTTTCCTATCCCTTGAACTTTGT
CATTTACTGCATAATGTCTAGGAATTTTAGAGAAACTCTA
>No_name
TTCAATTTGCAACATTCTTATCATCTTTTCCTATCCCTTAAACTTTGTCATTTACTGCAT
AATGTCTAGGAATTTTAGAGAAACTCTAAAATTCATTATA
>No_name
ATTAGAAATTCCTATAATGAATTTTAGAGTTTCTCTAAAATTCCTAGACATTATGCAGTA
AATGACAAAGTTTAAGGGATAGGAAAAGATGATAAGAATG
>No_name
CGTAACAATATTAGCAGAATTAGAAATTCCTATAATGAATTTTAGAGTTTCTCTAAAATT
CCTAGACATTATGCAGTAAATGACAAAGTTTAAGGGATAG
>No_name
CTGAGACATTCGTAACAATATTAGCAGAATTAGAAATTCCTATAATGAATTTTAGAGTTT
CTCTAAAATTCCTAGACATTATGCAGTAAATGACAAAGTT
>No_name
GTCATTTACTGCATAATGTCTAGGAATTTTAGAGAAACTCTAAAATTCATTATAGGAATT
TCTAATTCTGCTAATATTGTTACGAATGTCTCAGCTGTTC
>No_name
GAACGCACAGCTGAGACATTCGTAACAATATTAGCAGAATTAGAAATTCCTATAATGAAT
TTTAGAGTTTCTCTAAAATTCCTAGACATTATGCAGTAAA
>No_name
CTCCAGAACGAACAGCTGAGACATTCGTAACAATATTAGCAGAATTAGAAATTCCTATAA
TGAATTTTAGAGTTTCTCTAAAATTCCTAGACATTATGCA
>No_name
GTCTAGGAATTTTAGAGAAACTCTAAAATTCATTATAGGAATTTCTAATTCTGCTAATAT
TGTTACGAATGTCTCAGCTGTTCGTTCTGGAGTTCGACTG
>No_name
ATTTTAGAGAAACTCTAAAATTCATTATAGGAATTTCTAATTCTGCTAATATTGTTACGA
ATGTCTCAGCTGTTCGTTCTGGAGTTCGACTGAATGCTGG
>No_name
GAAACTCTAAAATTCATTATAGGAATTTCTAATTCTGCTAATATTGTTACGAATGTCTCA
GCTGTTCGTTCTGGAGTTCGACTGAATGCTGGGAAAAAAA
>No_name
GTTTTTTTCCCAGCATTCAGTCGAACTCCAGAACGAACAGCTGAGACATTCGTAACAATA
TTAGCAGAATTAGAAATTCCTATAATGAATTTTAGAGTTT
>No_name
CGGGGATGTTTTTTTTTCCAGCATTCAGTCGAACTCCAGAACGAACAGCTGAGACATTCG
TAACAATATTAGCAGAATTAGAAATTCCTATAATGAATTT
>No_name
GTTTTGGAGGTTTTTTCCCAGCATTCAGTCGAACTCCAGAACGAACAGCTGAGACATTCG
TAACAATATTAGCAGAATTAGAAATTCCTATAATGAATTT
>No_name
CTCAGCTGTTCGTTCTGGAGTTCGACTGAATGCTGGGAAAAAAACCTCCAAAACCCTCAA
ACCAGAAATCACAGCTTTAAAGTTTAATAACGAATCCGAA
>No_name
CTTTCGGATTCGTTATTAAACTTTAAAGCTGTGATTTCTGGTTTGAGAGTTTTGGATGGT
TTTTTCCCAGCATTCAGTCGAACTCCAGAACGAAAAGCTG
>No_name
GTTTCTTTCGGATTCGTTATTAAACTTTAAAGCTGTGATTTCTGGTTTGAGAGTTTTGGA
GGTTTTTTTCCCAGCATTCAGTCGAACTCCAGAACGAACA
>No_name
GGAATTAATCAACATGTTTCTTTCGGATTCGTTATTAAACTTTAAAGCTGTGATTTCTGG
TTTGAGAGTTTTGGCGGTTTTTTTCCCAGCATTCAGTCGA
>No_name
CTGAATATTCCATTTTCGGAACGGAATTAATCAACATGTTTCTTTCGGATTCGTTATTAA
ACTTTAAAGCTGTGATTTCTGGTTTGAGAGTTTTGGAGGT
>No_name
GCTGAATATTCCATTTTCGGAAGGGAATTAATCAACATGTTTCTTTCGGATTCGTTATTA
AACTTTAAAGCTGTGATTTCTGGTTTGAGAGTTTTGGAGG
>No_name
CGGAGCTGCTGAATATTCCATTTTCGGAACGGAATTAATCAACATGTTTCTTTCGGATTC
GTTATTAAACTTTAAAGCTGTGATGTCTGGTTTGAGAGTT
>No_name
TTCGGAGCTGCTGAATATTCCATTTTCGGAACGGAATTAATCAACATGTTTCTTTCGGAT
TCGTTATTAAACTTTAAAGCTGTGATTTCTGGTTTGAGAG
>No_name
CAGAAATCACAGCTTTAAAGTTTAATAACAAATCCGCAAGAAACATGTTGATTAATTCCG
TTCCGAAAATGGAATTTTCAGCAGCTCCGAATGTTTCAAA
>No_name
ATTTATTTTTGAAACATTCGGAGCTGCTGAATATTCCATTTTCGGAACGGAATTAATCAA
CATGTTTCTTTCGGATTCGTTATTAAACTTTAAAGCTGTG
>No_name
ATTTAACAACAACCAATCTTTTCCCATAATTACTCGTTTACCATATTTTAAGCATTCAGG
GCTGGTAATTTGTATTTTGTCTATATGTTATGGAATGATA
>No_name
GTATTTTGTCTATATGTTATGGAATGATATTTGTCCTAACCATCATTGGAAATATCGCAG
TTCTCTTGACGGTTATCCGACACGTCAGCATGAGGACCGT
>No_name
TATGACGGTCCTCATGCTGACGTGTCGGATAACCGTCAAGAGAACTGCGATATTTCCAAT
GATGGTTAGGACAAATATCATTCCATAACATATAGACAAA
>No_name
TATGGAATGATATTTGTCCTAACCATCATTGGAAATATCGCAGTTCTCTTGACGGTTATC
CGACACGTCAGCATGAGGACCGTCATAAACATTTTCATTT
>No_name
TGATATTTGTCCTAACCATCATTGGAAATATCGCAGTTCTCTTGACGGTTATCCGACACG
TCAGCATGAGGACCGTCATAAACATTTTCATTTGTAATCT
>No_name
GAGATTACAAATGAAAATGTTTATGACGGTCCTCATGCTGACGTGTCGGATAACCGTCAA
GAGAACTGCGATATTTCCAATGATGGTTAGGACAAATATC
>No_name
TGAGCGCAAAGAATATCAGCAATGCTGAGATTACAATTGAAAATGTTTATGACGGACCTC
ATGCTGACGTGTCGGATAACCGTCAAGAGAACTGCGATAT
>No_name
AAGAGCGCAAAGAATATCAGCAATGCTGAGATTACAAATGAAAATGTTTATGACGGTCCT
CATGCTTACGTGTCGGATAACCGTCAAGAGAACTGCGATA
>No_name
CTTGAAGATACGGCGAGGCTCTACATAAGAGAGTACCAAAATGCCACTCATTATGTATAC
TTTGAAGCAGAGTAATTGGAAGAACAAACAGAGCGCAAAG
>No_name
CTTTGCGCTCTTTTTGTTCTTCCAATTACTCTGCTTCAAAGTATACATAATGAGTGGCAT
TTTGGTACTCTCTTATGTAGAGCCTCGCCGTATCTTCAAG
>No_name
CAATTACTCTGCTTCAAAGTATACATAATGAGTGGCATTTTGGTACTCTCTTATGTAGAG
CCTCGCCGTATCTTCAAGGAACAACAGTTTGTGCTTCAAT
>No_name
CTGCTTCAAAGTATACATAATGATGGGCATTTTGGTACTCTCTTATGTAGAGCCTCGCCG
TATCTTCAAGGAACAACAGTTTGTGCTTCAATTTCAACAT
>No_name
GGAACAACAGTTTGTTCTTCAATTTCAACATTGAGAATTATTGCTTTTGACAGATACGTA
GCCATATGCCATCCAATTAAAAGAGTGATAAATAAAAAGA
>No_name
TAAAGGAATAATTGCTGATGATATCCATATTCCAATCACTATTATGTAAGTGGTCTTTTT
ANTTATCACTCTTTTCATTGGATGGCATATGGCTACGTAT
>No_name
TGTGACTTTTATTTGTATTTTATAATAAACTGCCCACGGTAAAAGAATAATTGCTGATGA
TATCCATATTCCAATCACTATTATGTAAGTGGTCTTTTTA
>No_name
TTCTTTTACCGTGGGCAGTTTATTATAAAATACAAATAAAAGTCACAAATCTAACTTGGA
ATGGAAGCTTTCAACTCCATCGAAAAATTTGTTTAATGGA
>No_name
TGTTTGGCCATTCCATTAAACAAATTTTTCGATGGAGTTGAAAGCTTCCATTCCAAGTTA
GATTTGTGACTTTTATTTGTATTTTATAATAAACTGCCCA
>No_name
AGCTTATTATTAAATACAAATAAAAGTCACAAATCTAACTTGGCATGGAAGCTTTCAACT
CCATCGAAAAATTTGTTTATTGGAATGGCCAAACAAAGCA
>No_name
AAAAGTATTCTTTCCCTTCTCCTTTGTTTGGCCATTCCATTAAACAAATTTTTCGATGGA
GTTGAAAGCTTCCATTCCAAGTTAGATTTGTGACTTTTCT
>No_name
CAAAAAGTATTCTTTCCCTTCTCCTTTGTTTGGCCATTCCATTAAACAAATTTTTCGATG
GAGTTGAAAGCTTCCATTCCAAGTTAGATTTGTGACTTTT
>No_name
CACAAATCTAACTTGGAATGGAAGCTTTCAACTCCATCGAAAACTTTGTTTAATGGTATG
TCCAAATAAAGAAGGAGGGAAAGAATACTATCTGGGAGTC
>No_name
ATAAAGAATAATAAAAATGACTCCCAAAAAGTATTCTTTCCCTTCTCCTTTGTTTGGCCA
TTCCATTAAACAAATTTTTCGATGGAGTTGAAAGCTTCCA
>No_name
CTGCTGCGTAAAAGATTGATATAAGAGTCAATGGGATAACATAAAGAATAATAAAAATGA
CTCCCAAAAAGTATTCTTTCCCTTCTCCTTTGTTTGGCCA
>No_name
GAAAGAATACTTTTTGGGAGTCATTTTTATTATTCTTTATGTTATCCCATTGACTCTTAT
ATCAATCTTTTACGCAGCAGTCGGATTAAAGGTTTGGCAG
>No_name
CATCTGTGCTCACGCGCTGCCAAACCTTTAATCCGACTGCTGCGTAAAAGATTGATATAA
GAGTCAATGGGATAACATAAAGAATAATAAAAATGACTCC
>No_name
TTCTTTATGTTATCCCATTGACTCTTATATCAATCTTTTACGCAGCAGTCGGATTAAAGG
TTTGGCAGCGCGTGAACACAGATAATAGTGGTAACAAGTT
>No_name
CTCCGCATGTGTGATTTAAACAAAACTTTTTACCACTATTATCTGTGCTCACGCGCTGCC
AAACCTTTAATCCGACTGCTGCGTAAAAGATTGATATAAG
>No_name
GTCGGATTAAAGGTTTGGCAGCGCGTGAGCACAGATAATAGTGGTAAAAAGTTTTGTTTA
AATCACACATGCGGAGGTATTGATAGAAAGAAGTCAATAA
>No_name
CACAGATAATAGGGGTAAAAAGTTTTGTTTAAATCACACATGCGGAGGTATTGATAGAAA
GAAGTCAATAAAATTAGTGAAAATGCTACTGACAGTTGTT
>No_name
AAAAAGTTTTGTTTAAATCACACATGCGGAGGTATTGATAGAAAGAAGTCAATAAAATTA
GTGAAAATGCTACTGACAGTTGTTGTTTTCTTTGCGATTT
>No_name
GAAAGAAGTCAATAAAATTAGTGAAAATGCTACTGACAGTTGTTGTTTTCTTTGCGATTT
CATGGTTGCCACTCTATATAACGCTTCTTCTTTACTATTA
>No_name
CTGACAGTTGTTGTTTTCTTTGCGATTTCATGGTTGCCACTCTATATAACGCTTCTTCTT
TACTATTATTTAAACAATCAATCATGGAATGTCAATGTGA
>No_name
AAACTTGAAATATCGGCAGAAAATAAGTCAAAACGATTGTTTTCACATTGACATTCCATG
ATTGATTGTTTAAATAATAGTAAAGAAGAAGCGTTATATA
>No_name
CTAAAACTTGAAATATCGGCAGAAAATAAGTCAAAACGATTGTTTTCACATTGACATTCC
ATGATTGATTGTTTAAATAATAGTAAAGAAGAAGCGTTAT
>No_name
CTAAAACTTGAAATATCGGCAGAAAATAAGTCAAAACGATTGTTTTCACATTGACATTCC
ATGATTGATTGTTTAAATAATAGTAAAGAAGAAGCGTTAT
>No_name
AACGCTTCTTCTTTACTATTATTTAAACAATCAATCATGGAATGTCAATGTGAAAACAAT
CGTTTTGACTTATTTTCTGCCGATATTTCAAGTTTTAGGA
>No_name
CTCCTAAAACTTGAAATATCGGCAGAAAATAAGTCAAAACGATTGTTTTCACATTGACAT
TCCATGATTGATTGTTTAAATAATAGTAAAGAAGAAGCGT
>No_name
TGTGAAAACAATCGTTTTGACTTATTTTCTGCCGATATTTCAAGGTTTAGGAGCATCAAA
CAACTGTATAAATCCATTTATTTATTATAACTATTCTCGA
>No_name
GTTTTGACTTATTTTCTGCCGATATTTCAAGTTTTAGGAGCATCAAACAACTGTATAAAT
CCATTTATTTATTATAACTATTCTCGAAAGTATCATGATG
>No_name
GTTTGTTATTTCTAAGCCTTCATTTGCCTTTCTTAAAGAACAAGAGTTTGTTCCGAAAGT
GACATTGTAACCTGACGCTCCTTGAAGGTAACCATTGCCA
>No_name
ATCTTGGCTAAAAATCAGACTGTAAATGCTTCTAAAGAAACTCATTATTCGAAAACTCTA
ACACGAATGTCAATTGCGATAACCATTCTGTATATAACAT
>No_name
GACAATTCTTAGCCTTCGTGCCGATATCAATGTGGAGATTATGTCCATCATATATTCCGT
CAGTGATATTCTCGTTTATTCCCATCATAGCTGGTGAGAT
>No_name
GTTTAATTTATCATCGGAAAGTTGTACAAAATGGATTCAATATCGCGCGGGAAAATCTGT
CGAGTCTTACGTCATGTTTTTTGTTGTTTTATTGATATTC
>No_name
GTCGACAAGACGTGAGCCAAAAGAAAAATCGTATCCCCAACTGCTAGATTGACGATGAGA
AAATTTGGCAAAGTTCGCATTCGCTTGTTAGCGAGAATGA
>No_name
ATCCGCGTGAAATTTCGATAAAATGTACGTTGGTAAAGTCGACAAGACGTGAGCCAAAAG
AAAAATCGTATCCCCAACTGCTAGATTGACGATGAGAAAA
>No_name
TTTTATCGAAATTTCACGCGGATTCTACTTTGTGTAAATTATTAACTTTCACTAGAAACT
ACACTCTTGGGATCAGTATATTCACATTAATGTTTGTTGC
>No_name
CTCAGAGGACAGACTATAACACGAAGTCGATCAATTGCAAGAAACATTAATGTGAATATA
CTGATCCCAAGAGTGTAGTTTCTAGTGAAAGTTAATAATT
>No_name
CTTCTCAGAGGACAGACTATAACACGAAGTCGATCAATTGCAAGAAACATTAATGTGAAT
ATACTGATCCCAAGAGTGCAGTCTCCAGTGAACGTTAATA
>No_name
AACCATATTCCGACAACTCCTGTCGTTGCAAATAATCTAGATTGATCAGGAGATAATTGC
CTTCTCAGAGGACAGACTATAACACGAAGTCGATCAATTG
>No_name
AATTGATCGACTTCGTGTTATAGTCTGTCCTCTGAGAAGGCAATTATCTCCTGATCAATC
TAGATTATTTGCAACGACAGGAGTTGTCGGAATATGGTTG
>No_name
CAACCATATTCCGACAACTCCTGTCGTTGCAAATAATCTAGATTGATCAGGAGATAATTG
CCTTCTCAGAGGACAGACTATAACACGAAGTCGATCAATT
>No_name
CTGTCCTCTGAGAAGGCAATTATCTCCTGATCAATCTAGATTATTTGCAACGACAGGAGT
TGTCGGAATATGGTTGACATCAACAGTTTTAGCAACACCC
>No_name
TGAGAAGGCAATTATCTCCTGATCAATCTAGATTATTTGCAACGACAGGAGTTGTCGGAA
TATGGTTGACATCAACAGTTTTAGCAACACCCAACGCAAT
>No_name
CAGTTTTAGCAACACCCAACGCAATAAATAGTTATATAGCAAAAATTAACATAAGCATTG
AAAATGAAGGCAATCAGACCATCTGTCTCTTCACAGAAGT
>No_name
GGAAAAAAGCAGAAAACGTTATCCAAAATTGAAAAATCTTTTCCTGATAGGAATGATAAT
CGGCTCGACTTGAACAAACTTCTGTGAAGAGACAGATGGT
>No_name
CAGAAGTTTGTTCAAGTCGAGCCGATTATCATTCCTATCAGGAAAAGATTTTTCAATTTT
GGATAACGTTATCTGCTTTTTTCCTATCTCCTTTTGTCGT
>No_name
TAAATGTGTAACAAGTGCCAATGACGACAAAAGGAATAAGGAAAAAAGCAGAAAACGTTA
TCCAAAATTGAAAAATCTTTTCCTGATAGGAATGATAATC
>No_name
TTCCTATCAGGAAAAGATTTTTCAATTTTGGATAACGTTTTCTGCTTTTTTCCTAATTCC
TTTTGTCGTCATTGGCACTTGTTACACATTTATGGCACTG
>No_name
CCGGGGTCCTTGAATGGGACATTAAATACAGTGCAATAAATGTGTAACAAGTGCCAATGA
CGACAAAAGGAATTAGGAAAAAAGCAGAAAACGTTATCCA
>No_name
TTGGCACTTGTTACACATTTATTGCACTGTATTTAATGTGCCATTCAAGGACCCCGGGAA
ACATAAACTCGATTTCTACAGTTCAGATAACGTCGAGAAA
>No_name
ATTCAAGGACCCCGGGAAACATAAACTCGATTTCTACAGTTCAGATAACGTCGAGAAAGA
AATTAGCAAAAATTGTGCTTGGTTTGATAATCATTTTTCT
>No_name
GTCGAGAAAGAAATTAGCAAAAATTGTGCTTGGTTTGATAATCATTTTCCTATTTTGTAA
GTTGCCGGAACAAATTCAAAAGTTCTGGATCATTTTTTAC
>No_name
CCGACATCGTAAAAAATGATCCAGAACTTTTGAATTTGTTCCGGCAACTTACAAAATAGG
AAAATGATTATCAAACCAAGCACAATTTTTGCTAATTTCT
>No_name
GATACACAAAAGTGAGAATTTCGCACATAATTTGTACGAATTGAAAACCGACATCGTAAA
AAATAATCCAGAACTTTTGAATTTGTTCCGGCAACTTGCA
>No_name
CAAAGGATTAAGACACGGATACACAAAAGTGAGAATTTCGCACATAATTTGTACGAATTG
AAAACCGACATCGTAAAAAATGATCCAGAACTTTTGAATT
>No_name
CTACGATATGACAAACTCAAAATGCAAAGTGTCAAAGGATTAAGACACGGATACACAAAA
GTGAGAATTTCGCACATAATTTGTACGAATTGAAAACCGA
>No_name
CTCACTTTTGTGTATCCGTGTCTTAATCCTTTGACACTTTGCATTTTGAGTTTGTCATAT
CGTAGGCAGTTTATTTCATGTATATTTCGATGTAAAATAG
>No_name
GTCATATCGTAGGCAGTTTATTTCATGTATATTTCGATGTAAAATAGATCGAGGAAATGA
CCCAAGGAGAAATTCGACCCCTTTGCTAACGGGGCAGCTA
>No_name
GGGTGACCTGTCGTGGCGATTAGCTGCCCCGTTAGCAAAGGGGTCGAATTTCTCCTTGGG
TCATTTCATCGATCTATTTTACATCGAAATATACATGAAA
>No_name
GGCAGCTAATCGCCACGACAGGTCACCCACTGGATCAAAGATTATCCATTTGTAGTAACA
AAATTGCAAAGATTAATAATTCTTCTTCATATACTAAAAA
>No_name
GGAATATTTTCTAGTTTGTTGTCGTTTGGAATGTTTCTCAAAGACAACATGACTCCAAAA
ACGACTAAAACAATGTTGATGGTGACGGCAATGTTGGCTT
>No_name
CTGGTCACTTTGAGGTTCCACCACTTTTTGAAATCAAGAGCATGACAAATTATCAAATAT
CTTTCGAGTCCTATCATAACTGTTATCCAATTTCGAAACA
>No_name
GACGAATATATGGACTACCAACTGGTAAATCCTTCAATGGTTTCAGTTAGAGGTCGACTA
ATGTCATCATCAGACTGTTACAGCAGCCGATTATCAATAT
>No_name
GCCTTTTTCCTCAAAATATGAATGAACATTTTTAGGTGAACATATTGATAATCGGCTGCT
GTAACAGTCTGATGATGACATTAGTCGACCTCTAACTGAA
>No_name
CAGGAATTGTAATGACACTGACGGCTACGGAGAGGGTCATCGCAATGACTGACCAACTCA
TTGAGTACGTAAGGGTATTGCAAAACGTTCCATTATTGTG
>No_name
TGCTGGCAACATTTTGGTTATTACAGCATTTGCGTTGGAGAAAAAGCTTCGAGTTATTGG
GAATTATTTTATCGTTTCTTTAGCGGCCACTGACTTGCTA
>No_name
AATAACCTTTGAACCGGTTCTCCAAGAACGATAGATGTTTGGTATTTTCACTGAGCAATA
ACGATCCACCGTTATGGACAACACAGTGCATTGTGACGTG
>No_name
CATTATAATAACCTTTGAACCGGTTCTCCAAGAACGATAGATGTTTGGTATTTTCACTGA
GCAATAACGATCCACCGTTATGGACAACACAGTGCATTGT
>No_name
CAAGAATCGCAGTAAAGAATAGAATCGAGGGTACCAACCAAGCGATAGCAACCATTATAA
TAACCTTTGAACCGGTTCTCCAAGAACGATAGATGTTTGG
>No_name
CAAAAGAGTATTGAAAACCGGTTGAGACGTAAAGTCAGCGAAACATTCATGAATTAATCG
CTTTCGGATTGTGAAAAGGGGCCAACCAAGAAACGCAGGA
>No_name
GCGACATTATAAATCCCATAATATAGAAACAGCATGATAAAAAGTGGAACCCAAAAATAA
CCAACTGTCAAAAGAGAATTGAAAACCGGTTGAGACGTAA
>No_name
ATCAGATTTCTTTTGTAGATTGCAAGCGACATTATAAATCCCATAATATAGAAACAGCAT
GATAAAAAGTGGAACCCAAAAATAACCAACTGTCAAAAGA
>No_name
CCGGCCATTGCCATGAGAGTTGTCATTTTTTTTTTGTGTCTTTCATCAGATTTCTTTTGT
AGATTGCAAGCGACATTATAAATCCCATAATATAGAAACA
>No_name
CTTTTGTAGATTGCAAGCGACATTATAAATCTGATGAAAGACACAGAAAAAATGACAACT
CTCATGGCAATGGCCGGTCAGACAATGGCACGAATCGGAG
>No_name
CCAGAATCCTTTCTCGGATGGTTTTCCGATTCATTGTTATTCCAGTTAACCCCGACTCCG
ATTCGTGACATTGTCTGACCGGCCATTGCCATGAGAGTTG
>No_name
CTGGAATAACAATGAATCGGAAAACCATCCGAGAAAGGATTCTGGGGATTATTTACAAAC
CGAAAAGCATCCGACATGTTCTAGCAACGCGCATAAAGCG
>No_name
CCGAGAAAGGATTCTGGGGATTATTTACAAACCGAAAAGCATCCGACATGTTCTAGCAAT
GCGCATAAAGCGCTTCCAAATGATCTGGATTTTAAAATGA
>No_name
CGACATGTTCTAGCAATGCGCATAAAGCGCTTCCAAATGATCTGGATTTTAAAATGAAAT
CAAATACATCAGAAACAAAGCTTTACTCGTCTCCCGACAG
>No_name
ATTCAATGCATTTCCCACTGTCGGGAGACGAGTAAAGCTTTGTTTCTGATGTATTTGATT
TCATTTTAAAATCCAGATCATTTGGAAGCGCTTTATGCGC
>No_name
GAGATTTATCGGGAAATTTATTACCTTCATGAGTTTGAGACTCGGTGTTTTGACTGGATG
ATTCCGCTTGGTTTTCCTCTCGGTCTAATTGATGAAGCTT
>No_name
CCAGTCAAAACACCGAGTCTCAAACTCATGAAGGTAATAAATTTCCCGATAAATCTCCAA
CAACTTACGTTACCGATTCTGAGTTCGGTGCTGGTCCAGT
>No_name
AATTTATTGTAATATGGCTTTTTTAGAACTCCCATTAGAGAAGAACTAAAAGCGGCGCTA
ATACTTTGATTTACTGGACCAGCACCGGACTCAGAATCGG
>No_name
GTAAATCAAAGTATTAGCGCCGCTTTTAGTTCTTCTCTAATGGGAGTTCTAAAAAAGCCA
TATTACAATAAATTTGTCAAACGTTCTAAACGAAACAAAA
>No_name
ATCAAAGTATTAGCGCCGCTTTTAGTTCTTCTCTAATGGGAGTTCTAAAAAAGCCATATT
ACAATAAATTTGTCAAACGTTCTAAACGAAACAAAACCAT
>No_name
AAAGTATTAGCGCCGCTTTTAGTTCTTCTCTAATGGGAGTTCTAAAAAAGCCATATTACA
ATAAATTTGTCAAACGTTCTAAACGAAACAAAACCATCTC
>No_name
CCCAGGATTAAACTTATCGTTCGAAATGCCTTTCTTGCGCGGTTTTCTGACCGAGAGATG
GTTTTGTTTCGTTTAGAACGTTTGACAAATTTATTGTAAT
>No_name
TTTGTCAAACGTTCTAAACGAAACAAAACCATCTCTCGGCCAGAAAACCGCGCAAGAAAG
GCATTTCGAACGATAAGTTTAATTCTGGGCGCATTTCTAG
>No_name
AGGAAATATTATACAAATGGTCATTCACACAGATTTCGCTTCGATTATAACAGAAACCTT
TGATCATCACCAGAACATGGTATGGAGTCCAGCATGCTAG
>No_name
TGACCATTTGTATAATATTTCCTATTGGCTTTGCTATATGAATTCTCCCATTAATCCTTT
CTGTTATGCATTAGCAAATATTCAATTCAAGAGGACATTT
>No_name
CAGCAATGGATCTTTGTTGGATAAGCAATCGGCAACAATCGGAAATGTATAAAAATTGGA
TCAACCAAATTGATCATCAAAACAAATCAAATCTCATAGA
>No_name
AAAAATTGGATCAACCAAATTGATCATCAAAACAAATCAAATCTCATAGAATTGTTGATC
TTTTACAATTTGAACCCGAATTTGATTTCCAATCCTGAAA
>No_name
TTTACTTTTTCAATTTCCTGAGACCAGATTTCAGGATTGGAAATCAAATTCGGGTTCAAA
TTGTAAAAGATCAACAATTCTATGAGATTTGATTTGTTTT
>No_name
ATGAGTTTTACTTTTTCAATTTCCTGAGACCAGATTTCAGGATTGGAAATCAAATTCGGG
TTCAAATTGTAAAAGATCAACAATTCTATGAGATTTGATT
>No_name
CCGAAAAATAAAATAATCGCCGGAATTATTGTCAAAATGTAATTGTGCAAAACACAGAGA
GAAAACTCCTCCGTTGGGTTTGCGTTGTAGAGGTTTTACT
>No_name
CAAACCGAAAGCACACTGGCGGATGTTCCGAAATATTGCGAGAGAATGCAAAATGTTTTA
TTTCGATTCTCAATTTTACGCTTCAACAGATAATCAACCC
>No_name
CACTATTGCCCGTTCGAGGGTCACGGCTACGATCAACCAACCCGAAAGCACACTGGCGGA
TGTTCCGAAATATTGCGAGAGAATGCAAAATGTTTTATTT
>No_name
GAAAATAAAATGACAATTAAGAATCATTATTAGCGAAGCCATTGAAATCGAAATAACAAT
TGCTCGAGATTTCTGGATCAGATTGTGCGCTTTAAATGGA
>No_name
TCTTAATTGTCATTTTATTTTCACATTGGATCTGACTAATAGTACTCAGTTGTTTGAATC
GACAGATAATAATTTTGTCTGTGGATTTTCGGAGTCATAT
>No_name
TCTACATTTACTAAACAAGGATTTCAAACATGCTCGAAATTTATTCCCACTCGCACAATA
CAGATAGAAATTCAGGGCGTGATTCAAATGCATCAGAATC
>No_name
TCCGAACAAAATCGGAACGACAATTGAAGTCAACACGAATTCATAGATATTGACAGTTGA
CACGTTGCAAGGGGGGGAAAATAAAAAAGTTTTATTGTTG
>No_name
CGAGAATGATAATCAGTCCGAACAAAATCGGAACGACAATTGAAGTCAACACGAATTCAT
AGATATTGACAGTTGACACGTTGCAAGGGGGGGAAAATAA
>No_name
ACTGATTATCATTCTCGGAGCGTTCGGAAACATTATGGTTCTTGTCGTGATTATTTTCAA
TAAAAAGATGAGAAACAGCACGAACATCCTTATTGCTTCA
>No_name
AAAGAATCCACATAACAACAACTCCAAGAAAAGTGTTCCGATCGCTACGAACCAGTGAGC
TCGAAATCGGATGAACGACGGCGAGAAATCTGTCAAAACA
>No_name
AAAGAATCGAAAGTTAATTGCGTTGTATACTATTGTTCATATCTACCTTTAGTGCGGTGG
AATGATACGACGGACCAATACGTCGTGGACATCCAATACG
>No_name
CGAAAATAAAGAAACTTGTAAAGAATCTTTTACCGAATTTGATGTCCACGACGTATTGGT
CCGGCGTATCATTCCACCGCACTAAAGGTAGATATGAACA
>No_name
GAATGATACGACGGACCAATACGTCGTGGACATCAAATTCGGTAAAAGATTCTTTACAAG
TTTCTTTATTTTCGCCTACTTCTTACCACTGCTAATGATT
>No_name
CGACGGACCAATACGTCGTGGACATCAAATTCGGTAAAAGATTCTTTACAAGTTTCTTTA
TTTTCGCCTACTTCTTACCACTGCTAATGATTAGTCTGTT
>No_name
CAATAACGTACCGTATAACAGACTAATCATTAGCAGTGGTAAGAAGTAGGCGAAAATAAA
GAAACTTGTAAAGAATCTTTTACCGAATTTGATGTCCACG
>No_name
CTGCCGTGTAGCAGTCGGCACAATAACTTACCGTATAACAGACTAATCATTAGCAGCGGT
AAGAAGTAGGCGAAAATAAAGAAACTTGTAAAGAATCTTT
>No_name
AATCGGCAGCCAGCAAGCTGCAAATGCAACAATGACAATGACTACCATGATTGTAACACG
CTTCTTAGATTTCAAAGCTTCGTTGGATTGCGCCATTTTT
>No_name
GTCGAATACGAAAAGACTCATTTCAGTCACAATCGAGGAGGAAGCAATAGTTTCAAAGGC
AGAACTCGAAGACAGAGTAAAAACGACGGAAATGACATGA
>No_name
ATTTTCTACAGCATGTCAGTAAATGAATAAATGTTTTTCTGAACGTCCTATCACAAAGCA
CGTAAAGCATCGAGATAACCGTTGAATTTATGTAGCACAT
>No_name
CACAAATGAAATCAGCCATGACAAAAGAATTGTTATATATATTCGACGATGACTGTGCCT
TGAATACTTCAATGGTTGCGTTACTGCGTAATACCTGTCT
>No_name
TTTTCTAAGTTTTTATAGCCTACATCTGGCAGATTTCTGTTTTCGATGACTTCAAGGGGA
ATATTTTCATCATTTTCCATTGTCAAACTGTCACAAATAT
>No_name
ACTGGACATCAGATTGCTCACAAAACTTATTCTTGATCACTGTATCAGGACTATTTTCTA
AGTTTTTATAGCCTACATCTGTCAGATTTCTGTTTTCGAT
>No_name
GATTGCCAATGTTTTTGTAGCTCGTTTTTCTCTGTTTGATCTTGTCTTTTTTGTATTCTG
TGAGTTTTTATGAATTTTAAAATGAATGAATTTGACTTTT
>No_name
GAAAAACGAGCTACAAAAACATTAGCAATCGTAATTGATGTTTTTCTCCTCTGTTGGATG
CCAGATTTTGCAATTAATTTACTGGTTGGATTGAGTAACA
>No_name
CAATTGTTTAAAAATTCCCTGTCAATCTTCTACTTGCCGGTGTCATAATAGTTATTGCTT
GGATCTTGAATTTATCAGCGATTTGTGCAATGAGGTCTCT
>No_name
CCAGAATTGAGAGACCTCATTGCACAAATCGCTGATAAATTCAAGATCCAAGCAATAACT
ATTATGACACCGGCAAGTAGAAGATTGACAGGGAACTGCA
>No_name
CTTGTACCAGAATTGAGAGACCTCATTGCACAAATCGCTGATAAATTCAAGATCCAAGCA
ATAACTATTATGACACCGGCAAGTAGAAGATTGACAGGGA
>No_name
ATGGAACTGAGAAATGCATAAACGACCCTTGTACCAGAATTGAGAGACCTCATTGCACAA
ATCGCTGATAAATTCAAGATCCAAGCAATAACTATTATGA
>No_name
CGCACATTGAACTGAGAAATGCATAAACGACCCTTGTACCAGAATTGAGAGACCTCATTG
CACAAATCGCTGATAAATTCAAGATCCAAGCAATAACTAT
>No_name
CTTGGATCTTGAATTTATCAGCGATTTGTGCAATGAGGTCTCTCAATTCTGGTACAAGGG
TCGTTTATGCATTTCTCAGTTCAATGTGCGTTGCCAACCT
>No_name
CTTGGATCTTGAATTTATCAGCGATTTGTGCAATGAGGTCTCTCAATTCTGGTACAAGGG
TCGTTTATGCATTTCTCAGTTCAATGTGCGTTGCCACCCT
>No_name
AATTTATCAGCGATTTGTGCAATGAGGTCTCTCAATTCTGGTACAAGGGTCGTTTATGCA
TTTCTCAGTTCAATGTGCGTTGCCAACCTCTTTTTGGCCA
>No_name
CTCAATTCTGGTACAAGGGTCGTTTATGCATTTCTCAGTTCAATGTGCGTTGCCAACCTC
TTTTTTGGCCACGATAGATTTTCCACCGCCTATTATATCA
>No_name
ATTTTTGATATAATAGGCGGTGGAAAATCTATCGTGGCCAAAAAGAGGTTGGCAACGCAC
ATTGAACTGAGAAATGCATAAACGACCCTTGTACCAGAAT
>No_name
ATCTAATATTTTTGATATAATAGGCGGTGGAAAATCTATCGTGGCCAAAAAGAGGTTGGC
AACGCACATTGAACTGAGAAATGCATAAACGACCCTTGTA
>No_name
CCAGGATACACACATAATATGCTGCAGATACGTTGATACTAATATTTTTGAGATAATAGG
CGGTGGAAAATCGATCGTGGCCACAAAGAGGTCGGCAACG
>No_name
CAAAAATATTAGTATCAACGTCTATGCAGCATATTATGTGTGTATCCTGGACTTATTTGG
ATACTTTGCTATGTAATGTTCTCATCCTGCATCTTCTTGG
>No_name
GTGGAATCCATGTATCGAGATGGATGACGAAGACGAAAATATGAGTCCAGACTGCCCCCA
AGAAGATGCAGGATGAGAACATTACATAGCAAAGGGCCCA
>No_name
CTGGACTCATATTTACGTCTTCGTCATCCATTTCGATACATGGATTCCACAAAGCAAATA
TTAACTGGCCTTAAACTGTCTGCCCCATGGACTTTAAGTT
>No_name
CTGAACGAAACTTAAAGTCCATGGGGCAGACAGTTTAAGGCAAGTTAATATTTGCTTTGT
GGAATCCATGTATCGAGATGGATGACGAAGACGTAAATAT
>No_name
GCAAGAAATACTAATATTGAACTAACTGAGATAGGAAATCCAAAACACATAACCGAACGA
AGAATCAAGAAATTGGGATCAGATATAAAGCAAACACCGT
>No_name
ATATCTTCTTTCTTTTCTTTAGATTTATAGGTTTGTAGTTTTCTGTCAAATGAAGAAAGA
CTTTTGGCAGCAAGAAATACTAATATTGAACTAACTGAGA
>No_name
TCTTAATATCTTCTTTCTTTTCTTTAGATTTATAGGTTTGTAGTTTTCTGTCAAATGAAG
AAAGACTTTTGGCAGCAAGAAATACTAATATTGAACTAAC
>No_name
CCATGTTGAGGACACTGATGATGATAATAGTTTAGTGTATTGGTACAATCAAATGTCTGA
GAAGAGACTACAGTATTCGGATCGTCTGACGTTCGCAAAA
>No_name
TCCATGTTGAGGACACTGATGATGATAATAGTTTAGTGTATTGGTACAATCAAATGTCTG
AGAATAGACTACAGTATTCGGATCGTCTGACGGTCGCAAA
>No_name
GAATGGAAAGAATTCCATGTTGAGGACACTGATGATGATAATAGTTTAGTGTATTGGTAC
AATCAAATGTCTGAGAAGAGACTACAGTATTCGGATCGTC
>No_name
GTACCAATACACTAAACTATTATCATCATCAGTGTCCTCAACATGGAATTCTTTCCATTC
CTATTGACCGAAGTGCCCATATTTTTCCGAATTCGAGCCA
>No_name
CTAAACTATTATCATCATCAGTGTCCTCAACATGGAATTCTTTCCATTCCTATTGACCGA
AGTGCCCATATTTTTCCGAATTCGAGCCATGTTTCTAAAT
>No_name
TTTAATTGCTGCTTGTGTTGAACAACACTGATATAGTATGTCACAAGATGGACTCATAAT
GAATGGATCATATTTAGAAACATGGCTCGAATTCGGAAAA
>No_name
GATAAATATAATTTGAAGTATAAACATTTTCAGGAAGAACCGATGGCTCTTTAATTGCTG
CTTGTGTTAAAGAACACTGATATAGTATGTCACAAGATGT
>No_name
GTTTGGTGTCGGAAGGATAAATATAATTTGAAGTATAAACATTTTCAGAAAGAACCGATG
GCTCTTTAATTGCTGCTTGTGTTGAACAACACTGATATAG
>No_name
GGGATCGCTAGGGGAGGACTGCATAGTTGGAATAACATCAGGACAGTGTTTGGTGTCGGA
AGGATAAATATAATTTGAAGTATAAACATTTTCAGAAAGA
>No_name
TTTATACTTCAAATTATATTTATCCTTCCGACACCAAACACTGTCCTGATGTTATTCCAA
CTATGCAGTCCTCCACTAGCGATCCCATTTCAAATCCTTT
>No_name
CGATCCCATTTCAAATCCTTTAGTGAATAATTCCATTTTGAGGAATCCAAATATGCATCA
ATCTAGATCGTCAGGAGACATTCTAGATTCACATCCTCAT
>No_name
TTTTGAGGAATCCAAATATGCATCAATCTAGATCGTCAGGAGACATTCTAGATTCACATC
CTCATTACTGTACACTTCCGCCAAGTCAATCTTTGGACTT
>No_name
CTGGGATTATTTGATTTTCATATATTCTTTGAAAGTCCAAAGATTGACTTGGCGGAAGTG
TACAGTAATGAGGATGTGAATCTAGAATGTCTCCTGACGA
>No_name
GTGCGTTCATGAGATCTTACAAGATTTAGGGGTTTTGTTATTGAAGCCGAAGGTTTTTCA
ATATGAGATTTTGTAACATTTGTTTCTGGGATTATTTGAT
>No_name
ATCGTCGTGCGTTCATGAGATCTTACAAGATTTAGGGGTTTTGTTATTGAAGCCGAAGGT
TTTTCAATATGAGATTTTGTAACATTTGTTTCTGGGATTA
>No_name
TATCGTCGTGCGTTCATGAGATCTTACAAGATTTAGGGGTTTTGTTATTGAAGCCGAAGG
TTTTTCAATATGAGATTTTGTAACATTTGTTTCTGGGATT
>No_name
CTCATATTGAAAAACCTTCGGCTTCAATAACAAAACCCCTAAATCTTGTAAGATCTCATG
AACGCACGACGATAGCGATTAATTTATCTCTTTGCATTAT
>No_name
CTGGATTAATGATCCAATAATAAATGGTCCCCAAAATATAATTGAGATAATGCAAAGAGA
TAAATTAATCGCTATCGTCGTGCGTTCATGAGATCTTACA
>No_name
TTGCATACTCCCTGGATTAATGATCCAATAATAAATGGTCCCCAAAATATAATTGAGATA
ATGCAAAGAGATAAATTAATCGCTATCGTCGTGCGTTCAT
>No_name
TTATCTCTTTGCATTATCTCAATTATATTTTGGGGACCATTTATTATTGGATCATTAATC
CAGGGAGTATGCAAACCCCCTTTTTGTATTTTACCCATTT
>No_name
CTTGAATTCATTGATACGAGAATTAGAAATGGGTAAAATACAAAAAGGGGGTTTGCATAC
TCCCTGGATTAATGATCCAATAATAAAGGGTCCCCAAAAT
>No_name
ACTTGAATTCATTGATACGAGAATTAGAAATGGGTAAAATACAAAAAGGGGGTTTGCATA
CTCCCTGGATTAATGATCCAATAATAAATGGTCCCCAAAA
>No_name
CCATCCTTTGTCTAAAATATGGTGGACTATTTCTTCTACTCCAACCAACATTATAACCAA
ATCTTCCATTGCCATGTTGAGAATAAAGATGTTTGTCGGT
>No_name
TGCCCTCTTCTCGAAACGATTTATCCCATGCTCGGTTTCGAAAAGCGTTTCGAGTTGAAA
TCTGCAAATGGTTGATTTCAATATCTCGAAAGAGAGCTTG
>No_name
CGGTTTTGAACAGAAGAATATTCTTCATAAATTGTGTTGACATTGATCAGTTCTGTCTCA
CTGAATCTCGATTTGCCCTCTTCTCGAAACGATTTATCCC
>No_name
CGACCAGCAAAACCTCAATCTATGTTGCATTTACGCCGAAATACTTCGTCAATTAACACT
CGCAAGCAAGTAGTAAAAATGCTCATAGCTTGCGTTAGCA
>No_name
AAAACATTGAAAACAAACTGAAATCGCACCATGCTCGGTTCTGTGCACCATTCATTCTTT
GGCGATGAAGAATTTAAGCAATTATTCAAATACATGTTTC
>No_name
CAAAACCGAAAATTATTATCAAGCCCACAATAAAAACATTGAAAACAAACTGAAATCGCA
CCATGCTCGGCTCTGTGCACCATTCATTCTTTGGCGATGA
>No_name
CAGTCTTTCTTTAGTACCAATATTGATATAAAGTTGCCAACAAAACCGAAAATTATTATC
AAGCCCACAATAAAACCATTGAAAACAAACTGAAAACGCA
>No_name
TGAGTTTTCAATGTTTTTATTGTGGGCTTGATAATAATTTTCGGTTTTGTTGGCAACTTT
ATATCAATATTGGTACTAAAGAAAGACTGGAAGAGATCAT
>No_name
TTTTATTGTGGGCTTGATAATAATTTTCGGTTTTGTTGGCAACTTTATATCAATATTGGT
ACTAAAGAAAGACTGGAAGAGATCATCCATGAATGTGCTA
>No_name
CTTGATAATAATTTTCGGGTTTGTTGGCAACTTTATATCAATATTGGTACTAAAGAAAGA
CTGGAAGAGATCATCCATGAATGTGCTACTTTGCACATTG
>No_name
AAAAACAGGACGTCATATAGAGCCAATGTGGAAAGTAGCACATTCATGGATGATCTCTTC
CAGTCTTTCTTTAGTACCAATATTGATATAAAGTTGCCAA
>No_name
CTTTATATCAATATTGGTACTAAAGAAAGACTGGAAGAGATCATCCATGAATGTGCTACT
TTGCACATTGGGTGTATATGACGTCCTGTTTTTACTTTTA
>No_name
GCGAGAGGAATAATAATCTACTTCTCTCATCTACTTCCTGAATTATCCAAAAATTTCATC
TCATTAACTTGGTATTTAGGAAACGTTACCAGATATGGTC
>No_name
TAATAATCTACTTCTCTCATCTACTTCCTGAATTATCCAAAAATTTCATCTCATTAACTT
GGTATTTAGGAAACGTTACCAGATATGGTCGTAATTGGAT
>No_name
CTCTAAAAGGATTTCGGACCATTATAAACCTATCCAATGCAACAGAAACTGCAATCCAAT
TACGACCATATCTGGTAACGTTTCCTAAATACCAAGTTAA
>No_name
GGAATATTGTAAACAAAAGTAGCAAATGCAATGGATGCACTTACAATTTGAGCTCTAAAT
GATGTATTACGTTGGTGAGCTCTAAAAGGATTTCGGACCA
>No_name
CAAGCCTTTGCGTAATCCCAGAACCGTGGAATATTGTAAACAAAAGTAGCAAATGCAATG
GATGCACTTACAATTTGAGCTCTAAATGATGTATTACGTT
>No_name
TATACGTCCTTTTATCCCAAGCCTTTGCGTAATCCCAGAACCGTGGAATATTGTAAACAA
AAGTAGCAAATGCAATGGATGCACTTACAATTTGAGCTCT
>No_name
CACGGTTCTGGGATTACGCAAAGGCTTGGGATAAAAGGACGTGTAAATGGATAATAATAA
TGAACCCTAACCTTTCTAATTTCCATAAATATGTGTACAA
>No_name
GATTACGCAAAGGCTTGGGATAAAAGGACGTGTAAATGGATAATAATAATGAACCCTAAC
CTTTCTAATTTCCATAAATATGTGTACAACATTATTTTAC
>No_name
ATTACGCAAAGGCTTGGGATAAAAGGACGTGTAAATGGATAATAATAATGAACCCTAACC
TTTCTAATTTCCATAAATATGTGTACAACATTATTTTACA
>No_name
CATATATCATGATTAACATCTGTAAAATAATGGTGCACACATATTTATGGAAATTAGAAA
GGTTAGGGTTCATTATTATTATCCATTTACACGTCCTTTT
>No_name
TCCATATATCATGATTAACATCTGTAAAATAATGTTGTACACATATTTATGGAAATTAGA
AAGGTTAGGGTTCATTATTATTATCCATTTACACGTCCTT
>No_name
GGATAATAATAATGAACCCTAACCTTTCTAATTTCCATAAATATGTGTACAACATTATTT
TACAGATGTTAATCATGATATATGGACCCATGATTCTTCT
>No_name
AGTCTTTGTCGGACATTTTTTGCCCGCGCTAAACTTATTGTTAAAAGCGAGTTAAAAACT
ATCAGAAGAATCATGGGTCCATATATCATGATTAACATCT
>No_name
GGACCCATGATTCTTCTGATAGTTTTTAACTCGCTTTTAACAATAAGTTTAGTGCGGGCA
AAAAATGTCCGACAAAGTCTAATGGCAAAACAAAATCAAG
>No_name
GTCCAGAGGGCCGAGCTTGATTTTGTTTTGCCATTAGACTTTGTCGGACATTTTTTGCCC
GCACTAAACTTATTGTTAAAAGCGAGTTAAAAACTATCAG
>No_name
TTTTTGTTTCCATTTGTCCAGAGGGCCGAGCTTGCTTTTGTTTTGCCATTAGACTTTGTC
GGACATTTTTTGCCCGCACTAAACTTATTGTTAAAAGCGA
>No_name
CAGCATTTTTGTTTCCATTTGTCCAGAGGGCCGAGCTTGATTTTGTTTTGCCATTAGACT
TTGTCGGACATTTTTTGCCCGCACGTAACTTATTGTTAAA
>No_name
AAAAAATGTCCGACAAAGTCTAATGGCAAAACAAAATCAAGCTCGGCCCTCTGGACAAAT
GGAAACAAAAATGCTGATTGTAGTAATTGGTGTTTTCCTC
>No_name
TCTGGACAAATGGAAACAAAAATGCTGATTGTAGTAATTGGTGTTTTCCTCTTCACAGAA
CTACCGAGCTCGATTTTACAAGCAATCACGACGAAGAATT
>No_name
CACAAATCGGGATTAGAATTCTATAGATGAAACAATTCTTCGTCGTGATTGCTTGTGAAA
TCGAGCTCGGTAGTTCTGTGAAGAGGAAAACACCAATTAC
>No_name
CACAAATCGGGATTAGAATTCTATAGATGAAACAATTCTTCGTCGTGATTGCTTGTAAAA
TCGAGCTCGGTAGTTCTGTGAAGAGGAAAACACCAATTAC
>No_name
CGACAGACCATCACAAATCGGGATTAGAATTCTATAGAAGAAACAATTCTTCGTCGTGAT
TGCTTGTAAAATCGAGCTCGGTAGTTCTGTGAAGAGGAAA
>No_name
CTCTTCACAGAACTACCGAGCTCGATTTTACAAGCAATCACGACGAAGAATTGTTTCATC
TATAGAATTCTAATCCCGATTTGTGATGGTCTGACGATTT
>No_name
CAGAACTACCGAGCTCGATTTTACAAGCAATCACGACGAAGAATTGTTTCATCTATAGAA
TTCTAATCCCGATTTGTGATGGTCTGACGATTTTGAATTC
>No_name
ACAAAATTTATCGAGGAATTCAAAATCGTCAGACCATCACAAATCGCGATTAGAATTCTA
TAGATGAAACAATTCTTCGTCGTGATTGCTTGTAAAATCG
>No_name
CCACACATGCTGTAGATGACAAAATTTATCGAGGAATTCAAAATCGTCAGACCATCACAA
ATCGGGATTAGAATTCTATAGATGAAACAATTCTTCGTCG
>No_name
ACGAAGAATTGTTTCATCTATAGAATTCTAATCCCGATTTGTGATGGTCTGACGATTTTG
AATTCCTCGATAAATTTTGTCATCTACAGCATGTGTGGTC
>No_name
GGACCACACATGCTGTAGATGACAAAATTTATCGAGGAATTCAAAATCGTCAGACCATCA
CAAATCGGGATTAGAATTCTATAGATGAAACAATTCTTCG
>No_name
GGAATCTTTGACCACACATGCTGTAGATGACAAAATTTATCGAGGAATTCAAAATCGTCA
GACCATCACAAATCGGGATTAGAATTCTATAGATGAAACA
>No_name
GAAAAACATCTTTCTGAGATTCTCACGGAATCTTTGACCACACATGCTGTAGATGACAAA
ATTTATCGAGGAATTCAAAATCGTCAGACCATCACAAATC
>No_name
TTGTCATCTACAGCATGTGGGGTCAAAGATTCCGTGAGAATCTCAGAAAGATGTTGTTCA
AAACCAATCGTGNTCAAGACCTTTTGGATCTCCAGATGAA
>No_name
CACGATTGTGACGTTCGTATTAAAGTTCTTCTGGCGATTCAAAAGGTCTTGATCACGATT
GGTTTTGAAAAACATCTTTCTGAGATTCTCACGGAATCTT
>No_name
GTTAACATTATTTTGTTTTTTCATTGACAAGATTGTGACGTTCGTATTAAAGTTCTTCTG
GCGATTCAAAAGGTCTTGATCACGATTGGTTTTGAAAAAC
>No_name
TCTCAGTGTTGTCAAAAGAAAAATTATCATCTTTAGAGTTAACATTATTTTGTTTTTTCA
TTGACAAGATTGTGACGTTCGTATTAAAGTTCTTCTGGCG
>No_name
CTGATCGGCAGTGGTTAGTGTATCAACAATAATGGGAAATCTACTTGTCATTGTGTCGTT
TTTCTTTGAAAGAGCTCTGAGGACTTCGACAAATTATTTC
>No_name
GCAAGAGAAGCTATGAAATAATTTGTCGAAGTCCTCAGAGCTCTTTCAAAGAAAAACGAC
ACAATGACAAGTAGATTTCCCATTATTGTTGATACACTAA
>No_name
ATTTAATTGGAGCAATTAATGATGAGGATCTTTTGTTAGCGTTATTTTTGTATAGAATTT
CATTGTTTGTTTGTTTCGGCGAATTTTGGGGGCTGACTTT
>No_name
AATTTTTCCAACTCCTCTCAAATAACTGATGAATGCTCTTCTCATCTGTTGAAATTCCAG
AAAGTATTTGGTCAGTTGTATCCCTACGCAGCTTTGGTTA
>No_name
TCGAATCTCAGTAATGTTATCATTTTAGGGCAAAGAAAAATGGGGTCGTCTACAAACACA
ATTCTCTTGGCAATCGCCATAAGCGATATTCTCGTTTGCC
>No_name
GGGATTGTTCTGACTGATTATTAGGGGAATTTGGGAAAGGCAAACGAGAATATCGCTTAT
GGCGATTGCCAAGAGAATTGTGTTTGTAGACGACCCCATT
>No_name
CGCCTACAAACACAATTCTCTTGGCAATCGCCATAAGCGATATTCTCGTTTGCCTTTCCC
AAATTCCCCTAATAATCAGTCAGAACAATCCCAATAATCT
>No_name
CGATATTCTCGTTTGCCTTTCCCAAATTCCCCTAATAATCAGTCAGAACAATCCTAATAA
TCTCCATTATTACTTTTGGTCTGTTACATATCTGTGCACT
>No_name
GCACTATTAGTGCACAGATATGTAACAGACCAAAAGTAATAATGGAGATTATTGGGATTG
TTCTGACTGATTATTAGGGGAATTTGGGAAAGGCAAACGA
>No_name
CTCCATTATTACTTTTGGTCTGTTACATATCTGTGCACTAATAGTGCAGCTTTATTGGCG
CATACAGCGTCTCTTTGGTTGGGTGTTGTTTTGGCAATTT
>No_name
TCGAGATGGATATAGCTTTATAAAAAGAAGACGAAAAATTGCCAAAACAACACCCAACCA
AAGAGACGCTGTACACGCCAATAAAGCAGCACTATTAGAG
>No_name
CTGGATTCCAAAGTATTGTTTGGCCGCTCGAGGTGGATATGGCTTTATAAAAAGTAGACG
AAGAATTGCCAAAACAACACCCAACCAAAAAGACGCTGCA
>No_name
CTACTTTTTATAAAGCTATATCCATCTCGAGCGGCCAAACAATACTTTGGAATCCAGAGA
GCTAAAATTTCAATTATTTTGACATACTCAATCTGGATCT
>No_name
TTCTTGTGCCGTATCTGACTACAATGCGTATTACTGAACAAAATATAGAAAATGTCACTC
ATTTCTTTCCAACAAGAAGCACCAAAAATTCCAAACTGGA
>No_name
AAAAATCTTTCCAAGAATCGCAATATTCCAAAAGTTATACATTTCCAGTTTGGAATTTTT
GGTGCTTCTTGTTGGAAAGAAATGAGTGACATTTTCTATA
>No_name
GGAAATGTATAACTTTTGGAATATTGCGATTCTTGGAAAGATTTTTCCTTGCTCCCTGAC
GATAATTTTTGGTTGTTGTTTATTGTCAACTTTAAAATTT
>No_name
ATAACTTTTGGAATATTTCGATTCTTGGATAGTTTTTTCCTTGCTCCCTGACGATACTTT
TTGGTTGTTGTTTATTGTCAAGTTTAAAAATTGACCGTAA
>No_name
CGAGTAATTTGTCATGACGATCTCGGGTAAATTTTAAAGTTGACAATAAACAACAACCAA
AAATTATCGTCAGGGAGCAAGGAAAAATCTTTCCAAGAAT
>No_name
TGAATCTCGAATTCCGAGTAATTTGTCATGACGATCTCGGGTAAATTTTAAAGTTGACAA
TAAACAACAACCAAAAATTATCGTCAGGGAGCAAGGAAAA
>No_name
CGATAATTTTTGGTTGTTGTTTATTGTCAACTTTAAAATTTACCCGAGATCGTCATGACA
AATTACTCGGAATTCGAGATTCATCGGAGAAAGAGGAGAA
>No_name
GTTGCCTGTGATAGAATTCTTATTCTCCTCTTTCTCCGATGAATCTCGAATTCCGAGTAA
TTTGTCATGACGATCTCGGGTAAATTTTAAAGTTGACAAT
>No_name
GTTGTCCTACGATGATCTTGACTTCTACGAGAGAGTTTTGTCGAAATGCTTTTCCTGTGA
TTTCCTGTGATAGAATTCTTATTCTCCTCTTTCTCCGATG
>No_name
GCCAACATTAAACAGGCTATGGGTAACTCAGTTGGTAGTACCAAAAGAATAATGCTAACC
AACAACCTCGTTGTCCTACGATGATCTTGACTTCTACGAG
>No_name
CAAGAATCAAAGAAAATATTAAATGTATTTATCTTCATCTTGGAGATCTTTTAGACTTTT
TAAATCTGTTAAAAAATTTCCTGACTTTTGTGCTATATTG
>No_name
GATAATATTAAATGCATTTATCTTCATCTTGGAGATCTTTTAGACTTTTTAAATCTGTTA
AAAAATTTCCTGACTTTTGTGCTATATTGTTCCATGTCTA
>No_name
GTTAGATATATTGATAAACGACCTTTTATGTTCTGCCTCGACTTCGCTGTTTCTCAAAGG
AACCAATGATCCTGGATTGTCAGATGTCTGTCGTATGATG
>No_name
CCGTGTTAGATATATTGATAAACGACCTTTTATGTTCTGCCTCGACTTCGCTGTTTCTCA
AAGGAACCAATGATCCTGGATTGTCAGATGTCTGTCGAAT
>No_name
CTGGGATTAAACAGTATTTAGGAAAGTCTGCCGTGTTAGATATATTGATAAACGACCTTT
TATGTTCTGCCTCGACTTCGCTGTGTCTCAAAGGAACCAA
>No_name
TGTGTTTACGAAAACTTGTCGTTGGAAAATGGCTATGTGAGATTAAACAGTATTTAGGAA
AGTCTGCCGTGTTAGATATATTGATAAACGACCTTTTATG
>No_name
CTAACACGGCAGACTTTCCTAAATACTGTTTAATCTCAGATAGCCATTTTCCAACGACAA
GTTTTCGTAAAGACTTCAAAACTTATCAATCAGTTGAACC
>No_name
TTTATTCAAAGGTTCAACTGATTGATAAGTTTTGAAGTCTTTACGAAAACTTGTCGTTGG
AAAATGGCTATCTGAGATTAAACAGGAGTTAGGGAGGACT
>No_name
CGAAGAACACAACAGCGTCACGATACTTTTTCACCATCCAAAATCAGACGACTGCGAACA
TTTAACGAATCAGTTTCCGTTTTACGACGACGCCAAACAC
>No_name
GATTGAATGCTGAATTCAAACTGGCTAGACTTTGAATGAACACTGAAATCCAAATGTTTT
TACCCAAAGTGAACTTTATTAATCTTGCATTCTTCAAGGT
>No_name
CGATTTTTCTGTCCACCAAAATTTTTTCTCATGAAAAATAGAAAGAAATTTCTGTTAAAA
AATCCGTAAATTATTGGATTAAATGCTGAATTCAAACTGG
>No_name
TTTTTGTATGAACTTCCTAAACATGAATTTCTCCAACGGCACGCTCTGTGAAGAATACAA
GGCGGATCTGTCGCTCCAGAATAATCTGCTGCCGATCTTT
>No_name
ATTTTATATGAACTTCCTAAACATGAATTTCTCCAACGGCACGCTCTGTGAAGAATACAA
GGCCGATCTGTCGCTCCAGAATTATCTGCTGCCCATCTTT
>No_name
CGCTCTGTGAAGAATACAAGGCCGATCTGTCGCTCCAGAATTATCTGCTGCCCATCTTTT
ATTCTGTCATCTTTTTGATGGGTTTGATGGGAAATATTAC
>No_name
GAAGAATACAAGGCTGATCTGTCGCTCCAGAATTATCTGCTGCCCATCTTTTATTCTGTC
ATCTTTTTGATGGGTTTGATGGGAAATATTACTGTTATTT
>No_name
TCCGAATATGAAAACTATATCTCCAAGCGATAAGTTCGCAATTAATAGATTGGGCACAGT
GGTCATGCCGGGTTTAAAAAAGATTATGTAAATAACAGTA
>No_name
TATTTACATAATCTTTTTTAAACCCTGCATGACCACTGTGCCTTATCTATTATTTGCGAA
CTTATCGCTTGGAGATAGGTCTTTCATATTGGGACATATT
>No_name
CGAGAAGCACATATGTCCGAATATGAAAACTATATCTCCAAGCGATAAGTTCGCAATTAA
TAGATTGGGCACAGTGGTCATGCCGGGTTTAAAAAAGATT
>No_name
CTATTAATTGCGAACTTATCGCTTGGAGATATAGTTTTCATATTCGGACATATGTGCTTC
TCGATTCCTTCGTATCTGCTTCCGGGATTCTACGGAGGTA
>No_name
CAGGAAGTTACCTCCGTAGAATCCCGGAAGCAGATACGAAGGAATCGAGAAGCACATATG
TCCGAATATGAAAACTATATCTCCAAGCGATAAGTTCGCA
>No_name
CGGCACAGGAAGTTACCTCCGTAGAATCCCGGAAGCAGATACGAAGGAATCGAGAAGCAC
ATATGTCCGAATATGAAAACTATATCTCCAAGCGATAAGT
>No_name
CCGGGATTCTACGGAGGTAACTTCCTGTGCCGATTGATGGTCTTTGTCAAATGCAGTTGT
CTTGGCATTAGCATCTTCACCTTGACATTTATGGCAGTTG
>No_name
CGCGAAATCTGTCAACTGCCATAAATGTCAAGGTGAAGATGCTAATGCCAAGACAACTGC
ATTTGACAAAGACCATCAATCGGCACAAGAAGTTACCTCG
>No_name
ACTTCCTGTGCCGATTGATGGTCTTTGTCAAATGCAGTTGTCTTGGCATTAGCATCTTCA
CCTTGACATTTATGGCAGTTGACAGAGTTCTCGCGATTAC
>No_name
GTCAAATGCAGTTGTCTTGGCATTAGCATCTTCACCTTGACATTTATGGCAGTTGACAGA
TTTCGCGCGATTACTCGCCCCCTTCATCAGCAGGCTCTCA
>No_name
TAGCATCTTCACCTTGACATTTATGGCAGTTGAGAGATTTCGCGCGATTACTCGCCCCCT
TCACCAGCCGGCGCCTGTCCGAGTCGCCGTGAGAACCGTC
>No_name
CTTATTTCGCGCGATTACTCGCCCCCTTCATCAGCAGGCTCTCAGCCGAGTCGCCGTGAT
AACCGTCATGGTCACCATTTGGATATTCTCAATGGCGGCG
>No_name
GATTACTCGCCCCCTTCATCAGCAGGCTCTCAGCCGAGTCGCCGTGATAACCGTCATGGT
CACCATTTGGATATTCTCAATGGCGGCGTCCGTACCAACG
>No_name
TGGACCTTGATTTCAGTGTACATAATCGTTGGTACGGACGCCGCCATTGAGAATATCCAA
ATGGTGACCATGACGGTTATCACGGCGACTCGGCTGAGAG
>No_name
CGTTGTTCGAAATTGGGTGGACCTTGATTTCAGTGTACATAATCGTTGGTACGGACGCCG
CCATTGAGAATATCCAAATGGTGACCATGACGGTTATCAC
>No_name
GTCGTTGTTCGAAATTGGGTGGACCTTGATTTCAGTGTACATAATCGTTGGTACGGACGC
CGCCATTGAGAATATCCAAATGGTGACCATGACGGTTATC
>No_name
TTTGGATATTCTCAATGGCGGCGTCCGTACCAACGATTATGTAGACTGAAATCAAGGTCC
ACCCAATTTCGAACAACGACACGTGCTTCATATTGCGATT
>No_name
TGGATATTCTCAATGGCGGCGTCCGTACCAACGATTATGTACACTGAAATCAAGGTCCAC
CCAATTTCGAACAACGACACGTGCTTCATATTGCGATTCT
>No_name
GCAGAATCGCAATATGAAGCACGTGTCGTTGTTCGAAATTGGGTGGACCTTGATTTCAGT
GTACATAATCGTTGGTACGGACGCCGCCATTGAGAATATC
>No_name
GTTCACTGCTGCAGAATCGCAATATGAAGCACGTGTCGTTGTTCGAAATTGGGTGGACCT
TGATTTCAGTGTACATAATCGTTGGTACGGACGCCGCCAT
>No_name
CGATTATGTACACTGAAATCAAGGTCCACCCAATTTCTAACAACGACACGTGCTTCATAT
TGCCATTCTGCAGCAGTGAACATCCTTATTTTGAAGTGAT
>No_name
AAAATAAACGCAAAATCTGACCCAAGTGATCACTTCAAAATAAGGATGTTCACTGCTGCA
GAATCGCAATATGAAGCACGTGCCGTTGTTCGAAATTGGG
>No_name
CGTGCTTCATATTGCGATTCTGCAGCAGTGAACATCCTTATTTTGAAGTGATCACTTGGG
TCAGATTTTGCGTTTATTTTGTTATCCCATTTTTTGTCAT
>No_name
CGATTCTGCAGCAGTGAACATCCTTATTTTGAAGTGATCACTTGGGTCAGATTTTGCGTT
TATTTTGTTATCCCATTTTTTGTCATTAGTTTCTGTTACA
>No_name
GGGTAGTCGAAATAGCAATGTAACAGAAACTAATGACAAAAAATGGGATAACAAAATAAA
CGCAAAATCTGACCCAAGTGATCACTTCAAAATAAGGATG
>No_name
TTTTGCGTTTATTTTGTTATCCCATTTTTTGTCATTAGTTTCTGTTACATTGCTATTTCG
ACTACCCTGTGTAAAACCCAAAATGTATCGCTTCTTGTTG
>No_name
ATTTTGTTATCCCATTTTTTGTCATTAGTTTCTGTTACATTGCTATTTCGACTACCCTGT
GTAAAACCCAAAATGTATCGCTTCTTGTTGTTACGAATCA
>No_name
GGAATCGCCAAAGTTTTATTGTCCATATGATTCGTAACAACAAGAAGCGATACATTTTGG
GTTTTACACAGGGTAGTCGAAATAGCAATGTAACAGAAAC
>No_name
CGAGGAATCGCCAAAGTTTTATTGTCCATATGATTCGTAACAACAAGAAGCGATACATTT
TGGGTTTTACACAGGGTAGTCGAAATAGCAATGTAACAGA
>No_name
CGAGGAATCGCCAAAGTTTTATTGTCCATATGATTCGTAACAACAAGAAGCGATACATTT
TGGGTTTTACACAGGGTAGTCGAAATAGCAATGTAACAGA
>No_name
CTCGCTTCCATTTGCCTCCGAGGAATCGCCAAAGTTTTATTGTCCATATGATTCGCAACA
ACAAGAAGCGATACATTTTGGGTTTTACACAGGGTAGTCG
>No_name
ATTTCCTTCTCGCTTCCATTTGTCTCCGAGGAATCGCCAAAGTTTTATTGTCCATATGAT
TCGTAACAACAAGAAGCGATACATTTTGGGTTTTACACAG
>No_name
GAATGCTTTCACTTTGCAAAAGCAAGAAGATCGAATGGGATTCGTATGGTAAGCGGCAAA
CAACAAATATCACAACAAGAGCTAATACGACAACCGATAA
>No_name
GTTGTTTGCCGCTTACCATACGAATCCCATTCGATCTTCTTGCTTTTGCAAAGTGAAAGC
ATTCAGTGGTGGTCAGCTGCGGCTACTGTCCTCCTCTATT
>No_name
GCCGCTTACCATATGAATCCCATTCGATCTTCTTGCTTTTGCAAAGTGAAAGCATTCAGT
GGTGGTCAGCTGCGGCTACTGTCCTCCTCTATTTCTATTC
>No_name
ATTCGATCTTCTTGCTTTTGCAAAGTGAAAGCATTCAGTGGTGGTCAGCTGCGGCTACTG
TCCTCCTCTATTTCTATTCGTCGATAAATCCTTTAATTTT
>No_name
CTTGCTTTTGCAAAGTGAAAGCATTCAGTGGTGGTCAGCTGCGGCTACTGTCCTCCTCTA
TTTCTATTCGTCGATAAATCCTTTAATTTTAGGTATTCTC
>No_name
TGCTTTTGCAAAGTGAAAGCATTCAGTGGTGGTCAGCTGCGGCTACTGTCCTCCTCTATT
TCTATTCGTCGATAAATCCTTTAATTTTAGGTATTCTCAG
>No_name
CGGTATTAGAAAAATTAAAAAAGCATCTGCACCACATTTTAAGCATAAACCGGCGGAAAG
TTGGACTGAGAATACCTAAAATTAAAGGATTTATCGACGA
>No_name
CGGTATTAGAAAAATTAAAAAAGCATCTGCACCACATTTTAAGCATAAACCGGCGGAAAG
TTGGACTGAGAATACCTAAAATTAAAGGATTTATCGACGA
>No_name
CGTCGATAAATCCTTTAATTTTAGGTATTCTCAGTCCAACTTTCCGCCGGTTTATGCTTA
AAATGTGGTGCAGATGCTTTTTTAATTTTTCTAATACTGT
>No_name
TGGACGGTATTAGAAAAATTAAAAAAGCATCTGCACCACATTTTAAGCATAAACCGGCGG
AAAGTTGGACTGAGAATACCTAAAATTAAAGGATTTATCG
>No_name
GGTATTCTCAGTCCAACTTTCCGCCGGTTTATGCTTAAAATGTGGTGCAGATGCTTTTTT
TAATTTTTCTAATACCGTCCAGACTCATTCTGCTCCTCCG
>No_name
ATACGATCTTGGTTGAATTCGGAGGAGCAGAATGAGTCTGGACGGTATTAGAAAAATTAA
AAAAGCATCTGCACCACATTTTAAGCATAAACCGGCGGAA
>No_name
GTTCGGTTGTATACGATCTTGGTAGAATTCGGAGGAGCAGAATGAGTCTGGACTGTATTA
GAAAAATTAAAAAAGCATCTGCACCACATTTTAAGCATAA
>No_name
TTAAAATGTGGTGCAGATGCTTTTTTAATTTTTCTAATACCGTCCAGACTCATTCTGCTC
CTCCGAATTCAACCAAGACCGTATACAACCGAACGAACAG
>No_name
AAAATGTGGTGCAGATGCTTTTTTTAATTTTTCTAATACCGTCCAGACTCATTCTGCTCC
TCCGAATTCAACCAAGATCGTATACAACCGAACGAACAGA
>No_name
ATCTGTTCGTTCGGTTGTATACGCTCTTGGTTGAATTCGGAGGAGCAGAATGAGTCTGGA
CGGTATTAGAAAAATTAAAAAAAGCATCTGCACCACATTT
>No_name
CTTTTTTAATTTTTCTAATACCGTCCAGACGCATTCTGCTCCTCCGAATTCTACCAAGAT
CGTATACAACCGAACTAACAGATCTCCTTCTCCTTGTGAA
>No_name
TTTTTTTTTAATTTTTCTAATACCGTCCAGACTCATTCTGCTCCTCCGAATTCTACCAAG
ATCGTATACAACCGAACGAACAGATCTCCTTCTCCTTGTG
>No_name
AACTTACATGAGAAGTTCACAAGGAGAAGGAGAGCTGTTCGTTCGGTTGTATACGATCTT
GGTTGAATTCGGAGGAGCAGAATGAGTCTGGACGGTATTA
>No_name
CAACGACAAACAACATTATTGCCGACCGAATATTCTGAAGCAAATCGGAATCTTTTATCA
AAGATTTAGAAATGCTTCTGATTTGTGTTTGGAGATTGTC
>No_name
ATTTAAGCACCCGTAATAATTATACAGAAATTTATTCTAATAAATTGTTGAATTTATATT
CTGATTTTAAATATCCATTTGTTGACAGGATCAAAATAAT
>No_name
CCGTAATAATTATACAGAAATTTATTCTAATAAATGGTGGAATTTATATTCTGATTTTAA
ATATCCAGTTGTGGACAGGATCAAAATAATAATTACAAGA
>No_name
ATTTATTCTAATAAATTGTTTAATTTATATTCTGATTTTAAATATCCATTTGTTGACAGG
ATCAAAATAATTATTACAACAATTTTCTCTCTCTCTATTC
>No_name
CTTGAATAGAGAGAGAGAAAATTGTTGTAATAATTATTTTGATCCTGTCAACAAATGGAT
ATTTAAAATCAGAATATAAATTCAACAATTTATTAGAATA
>No_name
TATTACAACAATTTTCTCTCTCTCTATTCTAGTCACCCTAATTGGAAATGGTATGCTCTT
TTTCGTTATTTTTCAAAAGAAATCATCTAGAAATGTCACA
>No_name
CAACAATTTTCTCTCTCTCTATTCTATTCACCCTAATTGGAAATGGTATGCTCTTTTTCG
TTATTTTTCAAAAGAAATCATCTAGATATGTCACACATAT
>No_name
CTCTATTCTAGTCACCCTAATTGGAAATGGTATGCTCTTTTTCGTTATTTTTCAAAAGAA
ATCATCTAGAAATGTCACAAATATCCTAATGGTTAATTTA
>No_name
CGAGCCGACCCCAAAAGGCCACTGGGCAAAATTCCAAAATTTCACGAGATTGGCAGGAAT
GACAATAAATGAAATTAAAAGTTGAACAAATGATAAATTA
>No_name
CTGGCATACATAGTCAGCACATGCATGAAACTAACGAAATAGCACGAGCCGACCCCAAAA
GGCCACTGGGCAAAATTCCAAAATTTCACGAGATTGGCAG
>No_name
CTGGCATACATAGTCAGCACATGCATGAAACTAACGAAATAGCACGAGCCGACCCCAAAA
GGCCACTGGGCAAAATTCCAAAATTTCACGAGATTGGCAG
>No_name
TGGAGAGACAGGTTTTTATTCATTATGATGAAAAACAAATGAGGAAACGCAATCATTATC
GACAGACCCCAAATGACAGAAATTGTGACAAATAGTCGCA
>No_name
AAAAGTTTTGGAGAGACAGGTTTTTATTCGTTATGATGAAAAACAAATGAGGAAACGCAA
TCATTATCGACAGACCCCAAATGACAGAAATCGTGACAAA
>No_name
CGCATACATGTAAATAATTGCCACAAGAGGAATAAAATATTGCAATAAAAAATTTGTCAA
AATAATCCAAACTCTCCACTTAAACGGAAATAAAATCTTA
>No_name
ATACGCACGCATACATGTAAATAATTGTCACAAGAGGAATAAAATATTGCAATAAAAAAT
TTGTCAAAATAATCCAAACTCTCCACTTAAACGGAAATAA
>No_name
TTTTGACAAATTTTTTATTGCAATATTTTATTCCTCTTGTGACCATTATTTACATGTATG
CGTGCGTTGCTCATAGAATCTGGAATGCCACACCTGTCCG
>No_name
GTTCAGACGATGATCCAGAGGAGAAAGTTATTATCTGACCAAACTTCGACCGGACAGGTT
TGGCTTTCCAGATTCTATGAGCAACGCACGCATACATGTA
>No_name
ACTGTTCAGACGATGATCCAGAGGAGAAAGTTATTATCTGACCAAACTTCGACCGGACAG
GTTTGGCTTTCCAGATTCTATGAGCAAGGCACGCATACAA
>No_name
GAAAGCCAAACCTGTCCGGTCGAAGTTTGGTCAGATAATAACTTTCTCCTCTGGATCATC
GTCTGAACAGTCTTATGCTACTTACCGAAGGAATATCTTT
>No_name
CATGAAATAAAAAACAAAGTAACGATTACTAACATAAGAATTGTAGACTTTTTGATGACA
TAATCTATATTGCTTCGGCGCTGCCTAAAGTAAATCTGTT
>No_name
CAATTCTTATGTTAGTAATCGTTACTTTGTTTTTTTATTTCATGGGCTCCATTCCATATT
TATTTATTTCTGACGGCCTTAAGAATCCCGCACAATTTCT
>No_name
TAAAGAAATTGTGCGGGATTCTTAAGGCCGTCAGAAATAAATAAATATGGAATGGAGCCC
ATGAAATAAAAAACAACGTAACGATTACTAACATAAGAAT
>No_name
AGAGAATGTAATAAATAAAGAAATTGTGCGGGATTCTTAAGGCCGTCAGAAATAAATAAA
TATGGAATGGAGCCCATGAAATAAAAAACAAAGTAACGAT
>No_name
AAACGATCGGATTGTACCAAATGTTACTAAAAGCGAGCCAATAGAGAATGGAATAAATAA
AGAAATTGTGCGGGATTCTTAAGGCCGTCAGAAATAAATA
>No_name
TCTCAAAACATATTTCAAAAGATTTACATTATTTTTATTAACCCAATAATAAACGATCGG
ATTGTACCAAATGTTACTAAAAGCGAGCCAATAGAGAATG
>No_name
TTCTCAAAACATATTTCAAAAGATTTACATTATTTTTATTAACCCAATAATAAACGATCG
GATTGTACCAAATGTTACTAAAAGCGAGCCAATAGAGAAT
>No_name
CGAAAGAATGCCCCAGTCATATGAAATATTCTAATTTACGCCCCTTGTTTGTTAAATATT
GTTTTTGTTGGAGCTTTGCATTGCTGAGTTTGGCGGGCAT
>No_name
GAAAGAATGCCCCAGTCATATGAAATATTCTAATTTACGCCCCTTGTTTGTTAAATATTG
TTTTTCTTGGAGCTTTGCATTGCTGAGTTTGGCGGGCATT
>No_name
ATTTACGCCCCTTGTTTGTTAAATATTGTTTTTCTTGGAGCTTTGCATTGCTGAGTTTGG
CGGGCATTTTTGGAAGCCTAATGTGCATCCTCGTCATTGT
>No_name
CATGAATGAAAACTCGATGCTTCACAATGACGATGATGCACATTAGACTTCCAAAAATGC
CCGCCAAACTCAGCAATGCAAAGCTCCAAGAAAAAGAATA
>No_name
ATTTCGTTCCATGAATGAAAACTCGATGCTTCACAATGACGATGATGCACATTAGACTTC
CAAAAATGCCCGCCAAACTCAGCAATGCAAAGCTCCAAGA
>No_name
ATTTCGTTCCATGAATGAAAACTCGATGCTTCACAATGACGATGATGCACATTAGACTTC
CAAAAATGCCCGCCAAACTCAGCAATGCAAAGCTCCAAGA
>No_name
CATTTTTGGAAGTCTAATGTGCATCATCGTCATTGTGAAGCATCGAGTTTTCATTCATGG
AACGAAATATTGGTTCATTTATTTGTCTATGAGTGATTTT
>No_name
ATTTTTGGAAGTCTAATGTGCATCATCGTCATTGTGAAGCATCGAGTTTTCATTCATGGA
ACGAAATATTGGTTCATTTATTTGTCTATGAGTGATTTTC
>No_name
TTTGGAAGTCTAATGTGCATCATCGTCATTGTGAAGCATCGAGTTTTCATTCATGGAACG
AAATCTTGGTTCATTTATTTGTCTATGAGTGATTTTCTTA
>No_name
CCGGAATAATCAGCATAAGAAAATCACTCATAGACAAATAAATGAACCAATATTTCGTTC
CATGAATGAAAACTCGATGCTTCACAATGACGATGATGCA
>No_name
CTAACATATAGTAAAAGTATAAATCACAGGCCGGAATAATCAGCATAAGAAAATCACTCA
TAGACAAATAAATGAACCAATATTTCGTTCCATGAATGAA
>No_name
CTAACATATAGTAAAAGTATAAATCACAGGCCGGAATAATCATCATAAGAAAATCACTCA
TAGACAAATAAATGAACCAATATTTCGTTCCATGAATGAA
>No_name
GAAATATTGGTTCATTTATTTGTCTATGAGTGATTTTCTTATGCTGATTATTCCGGCCTG
TGATTTATACTTTTACTATATGTTAGAGGAGTACTATATT
>No_name
CAACGTCTTAATATAGTACTCCTCTAACATATAGTAAAAGTATAAATCACAGGCCGGAAT
AATCAGCATAAGAAAATCACTCATAGACAAATAAATGAAC
>No_name
ATTCAACGTCTTAATATAGTACTCCTCTAACATATAGTAAAAGTATAAATCACAGGCCGG
AATAATCAGCATAAGAAAATCACTCATAGACAAATAAATG
>No_name
AAAGAAATTAATGGCAAAGTAGCGCAACTCACAACCGAAAATACTCATCCTATTCAACGT
CTTAATATAGTACTCCTCTAACATATAGTAAAAGTATAAA
>No_name
CAACTAAAGAAATTAATGGCAAAGTAGCGCAACTCACAACCGAAAATACTCATCCTATTC
AACGTCTTAATATAGTACTCCTCTAACATATAGTAAAAGT
>No_name
CAGCCTGCAAAACGTTTGCATTCCAACTAAAGAAATTAATGGCAAAGTAGCGCAACTCAC
AACCGAAAATACTCATCCTATTCAACGTCTTAATATAGTA
>No_name
GATAGTTCTTTCAATTGATAAGCCAGCCTGCAAAACGTTTGCATTCCAACTAAAGAAATT
AATGGCAAAGTAGCGCAACTCACAACCGAAAATACTCATC
>No_name
CGCTACTTTGCCATTAATTTCTTTAGTTGGAATGCAAACGTTTTGCAGGCTGGCTTATCA
ATTGAAAGAACTATCAGTGTTTTGAATCCGATTCGCTCAA
>No_name
CTTTGCCATTAATTTCTTTAGTTGGAATGCAAACGTTTTGCAGGCTGGCTTATCAATTGA
AAGAACTATCAGTGTTTTGAATCCGATTCGCTCAAGAATT
>No_name
TGATAATAAATTTAGTTCGACCTGTCGTAAAGATAATTCTTGAGCGAATCGGATTCAAAA
CACTGATAGTTCTTTCAATTGATCAGCCAGCCTGCAAAAC
>No_name
TTTGAATCCGATTCGCTCAAGAATTATCTTTACGACAGGTCGAACTAAATTTATTATCAG
TGTCCTAATTGGGTTCTGTTTTGTATCTTCTTCGGTTATC
>No_name
ATTCGCTCAAGAATTATCTTTACGACAGGTCGAACTAAATTTATTATCAGTGTCCTAATT
GGGTTCTGTTTTGTATCTTCTTCGGTTATCGATATGCTAA
>No_name
CAAGAATTATCTTTACGACAGGTCGAACTAAATTTATTATCAGTGTCCTAATTGGGTTCT
GTTTTGTATCTTCTTCGGTTATCGATATGCTAACATTTGA
>No_name
CCACTCTTTCAAATGTTAGCATATCGATAACCGAAGAAGATACAAAACAGAACCCAATTA
GGACACTGATAATAAATTTAGTTCGACCTGTCGTAAAGAT
>No_name
GGCCCATTCACTCTTTCAAATGTTAGCATATCGATAACCGAAGAAGATACAAAACAGAAC
CCAATTAGGACACTGATAATAAATTTAGTTCGACCTGTCG
>No_name
TGGGTCTTCCGCCTACAAGTCCCATTCACTCTTTCAAATGTTAGCATATCGATAACCGAA
GAAGATACAAAACAGAACCCAATTAGGACACTGATAATAA
>No_name
TGAATTTGGATGGGTCTTCCGCCTACAAGTCCCATTCACTCTTTCAAATGTTAGCATATC
GATAACCGAAGAAGATACAAAACAGAACCCAATTAGGACA
>No_name
GTGTCACGTCAATTGATGAATTTGGATGGGTCTTCCGCCTACAAGTCCCATTCACTCTTT
CAAATGTTAGCATATCGATAACCGAAGAAGATACAAAACA
>No_name
CGATATGCTAACATTTGAAAGAGTGAATGGGACTTGTAGGCGGAAGACCCATCCAAATTC
ATCAATTGACGTGACACATTCTATATACACCATTGATTTG
>No_name
ATTTGAAAGAGTGAATGGGACTTGTAGGCGGAAGACCCATCCAAATTCATCAATTGACGT
GACACATTCTATATACACCATTGATTTGATATTGTTTCGA
>No_name
ATTATGGAAGAAATTAGCATCACTAGAAAAGGTATCGCTCGAAACAATATCAAATCAATG
GTGTATATAGAATGTGTCATGTCAATTGATGAATTTGAAT
>No_name
CACATTCTATATACACCATTGATTTGATATTGTTTCGAGCGATACCTTTTCTAGTGATGC
TAGTTTCTTCCATAATTATCGTAATCCTCATGAAACTGCA
>No_name
ATCGTAATCCTCATGAAATTGCACAGCATCAAACGAGATCGAATCGGGCACCATCAAATG
GGAAATCCTAACAAAAAATCCTCCCAGAAATATCGAGAAT
>No_name
GTAATCCTCATGAAATTGCACAGCATCAAACGAGATCGAATCGGGCACCATCAAATGGGA
AATCCTAACAAAAAATCCTCCCAGAAATATCGAGAATTCA
>No_name
GGGAAATCCTAACAAAAAATCCTCCCAGAAATATCGAGAATTCAAAATGTCGGTTATCTT
GATATCAATGAATGTGGCAACCTTAGTAACGAATCCGTTG
>No_name
GGAAATCCTAACAAAAAAATCCTCCCAGAAATATCGAGAATTCAAAATGTCGGTTATCTT
GATATCAATGAATGTGGCAACCTTAGTAACGAATCCGTTG
>No_name
AAAAAATCCTCCCAGAAATATCGAGAATTCAAAATGTCGGTTATCTTGATATCAATGAAT
GTGGCAACCTTAGTAACGAATCCGTTGTTTTTGATTTTCG
>No_name
CCCAGAAATATCGAGAATTCAAAATGTCGGTTATCTTGATATCAATGAATGTGGCAACCT
TAGTAACGAATCCGTTGTTTTTGATTTTCGAATTGATAGA
>No_name
CTCCGTCTATCAATTCGAAAATCAAAAACAACGGATTCGTTACTAAGGTTGCCACATTCA
TTGATATCAAGATAACCGACATTTTGAATTCTCGATATTT
>No_name
CCGCTCCGTCTATCAATTCGAAAATCAAAAACAACGGATTCGTTACTAAGGTTGCCACAT
TCATTGATATCAAGATAACCGACATTTTGAATTCTCGATA
>No_name
CGAGAATTCAAAATGTCGGTTATCTTGATATCAATGAATGTGGCAACCTTAGTAACGAAT
CCGTTGTTTTTGATTTTCGTATTGATAGACGGAGCGGGCT
>No_name
CGAGAATTCAAAATGTCGGTTATCTTGATATCAATGAATGTGGCAACCTTAGTAACGAAT
CCGTTGTTTTTGATTTTCGAATTGATAGACGGAGCGGGCT
>No_name
TGCGATTTTTCGTTAACTTTCCGTATTTCTGACCCTCCGAGCCCGCTCCGTCTATCAATT
CGAAAATCAAAAACAACGGATTCGTTACTAAGGTTGCCAC
>No_name
GTAACGAATCCGTTGTTTTTGATTTTCGAATTGATAGACGGAGCGGGCTCGGAGGGGCAG
AAATACGGAAAGTTAACGAAAAATCGCAGCGATTCAAACG
>No_name
TTAAAGAGCAAATTGAAGAAATCTGAAACGCAGCGATTTTTCGTTAACTTTCCGTATTTC
TGACCCTCCGAGCCCGCTCCGTCTATCACTTCGAAAATCA
>No_name
GTTTGTTTGATTGTTAAAATAGATCAGTGAATTAAAGAGCAAATTGAAGAAATCTGAAAC
GCAGCGATTTTTCGTTAACTTTCCGTATTTCTGACCCTCC
>No_name
GTCAGAAATACGGAAAGTTAACGAAAAATCGCTGCGTTTCAGATTTCTTCAATTTGCTCT
TTAATTCACTGATCTATTTTAACAATCAAACAAACTGGAT
>No_name
AATATCCAGTTTGTTTGATTGTTAAAATAGATCAGTGAATTAAAGAGCAAATTGAAGAAA
TCTGAAACGCAGCGATTTTTCGTTAACTTTCCGTATTTCT
>No_name
GTAAAATATCCAGTTTGTTTGATTGTTAAAATAGATCCGTGAATTAAAGAGCAAATTGAA
GAAATCTGAAACGCAGCGATTTTTCGTTAACTTTCCGTAT
>No_name
AAGTTAACGAAAAATCGCTGCGTTTCAGATTTCTTCAATTTGCTCTTTAATTCACTGATC
TATTTTAACAATCAAACAAACTGGATATTTTACGTCTTAA
>No_name
CCCAATTAAGACGTAAAATATCCAGTTTGTTTGATTGGTAAAATAGATCAGTGAATTAAA
GAGCAAATTGAAGAAATCTGAAACGCAGCGATTTTTCGTT
>No_name
GAAATTTCGCCCCAATTAAGACGTAAAATATCCAGTTTGTTTGATTGTTAAAATAGATCA
GTGAATTAAAGAGCAAATTGAAAAAAACTGAAACGCAGCG
>No_name
CTGAAATTTCGCCCCAATTAAGACGTAAAATATCCAGTTTGTTTGATTGTTAAAATAGAT
CAGTGAATTAAAGAGCAAATTGAAGAAATCTGAAACGCAG
>No_name
TAACAATCAAACAAACTGGATATTTTACGTCTTAATTGGGGCGAAATTTCAGCACTATTT
TCTCATGATCCTCTCCAATTTTCTCCCGTTCCTCAAACGA
>No_name
CTCGTTTGAGGAACGGGAGAAAATTGGAGAGGATCATGAGAAAATAGTGCTGAAATTTCG
CCCCAATTAAGACGTAAAATATCCAGTTTGTTTGATTGTT
>No_name
GCTCGTTTGAGGAACGGGAGAAAATTGGGGAGGATCATGAGAAAATAGTGCTGAAATTTC
GCCCCAATTAAGACGTAAAATATCCAGTTTGTTTGATTGT
>No_name
GTCAATGTCTCGTTTGAGGAACGGGAGAAAATTGGAGAGGATCATGAGAAAATAGTGCTG
AAATTTCGCCCCAATTAAGACGTAAAATATCCAGTTTGTT
>No_name
CGTCAATGTCTCGTTTGAGGAACGGGAGAAAATTGGAGAGGATCATGAGAAAATAGTGCT
GAAATTTCGCCCCAATTAAGACGTAAAATATCCAGTTTGT
>No_name
CGCTGATTCGTCAATGTCTCGTTTGAGGAACGGGAGAAAATTGGAGAGGATCATGAGAAA
ATAGTGATGAAATTTCGCCCCAATTAAAACGTAAAATAGC
>No_name
CAGCACTATTTTCTCATGATCCTCTCCAATTTTCTCCCGTTCCTCAAACGAGACATTGAC
GAATCAGCGAGTTTACCTTTCGAGTCGACGATGAACATTG
>No_name
TCAGAATTCCGTTGAAGATTTTTTTCAATGTTCATCGTCGACTCGAAAGGTAAACTCGCT
GATTCGTCAATGTCTCGTTTGAGGAACGGGAGAAAATTGG
>No_name
GAGACATTGACGAATCAGCGAGTTTACCTTTCGAGTCGACGATGAACATTGAAAAAAATC
TTCAACGGAATTCTGAATTGAATCTTAAAAATAAGATTCA
>No_name
CGACGATGAACATTGAAAAAAATCTTCAACGGAATTCTGAATTGAATCTTAAAAATAAGA
TTCAAAATTCAAATTGTCAACGACAATATTCTTGTTTATG
>No_name
TATTTTCCAACATAAACACGAATATTTTCGTTGACAATTTGAATTTTGAATCTTATTTTT
AAGATTCAATTCAGAATTCCGTTGAAGATTTTTTTCAATG
>No_name
GTCAATTTTGTTTTTGATATTTCGGTTGTTTATTTTCCAACATAAACACGAATATTTTCG
TTGACAATTTGAATTTTGAATCTTATTTTTAAGATTCAAT
>No_name
GTCAATTTTGTTTTTGATATTTCGGTTGTTTATTTTCCAACATAAACACGAATATTTTCG
TTGACAATTTGAATTTTGAATCTTATTTTTAAGATTCAAT
>No_name
GTTTGTTAAAGTTTCAACATAATCGTCAATTTTGTTTTTGATATTTCGGTTGTTTATTTT
CCAACATAAACACGAATATTTTCGTTGACAATTTGAATTT
>No_name
GTTTGTTAAAGTTTCAACATAATCGTCAATTTTGTTTTTGATATTTCGGTTGTTTATTTT
CCAACATAAACACGAATATTTTCGTTGACAATTTGAATTT
>No_name
CCCTGTTTCTTTTTGGTTGTTTGTTAAAGTTTCAACATAATCGTCAATTTTGTTTTTGAT
ATTTCGGTTGTTTATTTTCCAACATAAACACGAATATTTT
>No_name
GCAATAACCTCTGTTTCTTTTTGGTTGTTTGTTAAAGTTTCAACATAATCGTCAATTTTG
TTTTTGATATTTCGGTTGTTTATTTTCCAACATAAACACG
>No_name
ACGCAATAACCTCTGTTTCTTTTTGGTTGTTTGTTAAAGTTTCAACATAATCGTCAATTT
TGTTTTTGATATTTCGGTTGTTTATTTTCCAACATAAACA
>No_name
CAACGCAATAACCTCTGTTTCTTTTTGGTTGTTTGTTAAAGTTTCAACATAATCGTCAAT
TTTGTTTTTGATATTTCGGTTGTTTATTTTCCAACATAAA
>No_name
GGAAAAACAGCTTCACTAACATCAAACGAAAGTGAGGCGCCGTTACGACATAAAACAGAA
ATTTTAGATATGAATTACTTAACAACAAGGTATAAAAACA
>No_name
GTTTTGATCATGGAAAGTGAAATAAACCGAACCGAAAATTTACAAAACAATTTAACTTTA
TTTCTTATACGAAAGTATTTATGGAGTTCTACGTTCTATT
>No_name
GTTTTGATCATGGAAAGTGAAATAAACCGAACCGAAAATTTACAAAACAATTTAACTTTA
TTTCTTATACGAAAGTATTTATGGAGTTCTACGTTCTATT
>No_name
GTTTTGATCATGGAAAGTGAAATAAACCGAACCGAAAATTTACAAAACAATTTAACTTTA
TTTCTTATACGAAAGTATTTATGGAGTTCTACGTTCTATT
>No_name
TTTTGATCATGGAAAGTGAAATAAACCGAACCGAAAATTTACAAAACAATTTAACTTTAT
TTCTTATACGAAAGTATTTATGGAGTTCTACGTTCTATTT
>No_name
ACCGAACCGAAAATTTACAAAACAATTTAACTTTATTTCTTATACGAAAGTATTTATGGA
GTTCTACGTTCTATTTGCATCGCTATGGTTCTTTGCTTTG
>No_name
ACCGAACCGAAAATTTACAAAACAATTTAACTTTATTTCTTATACGAAAGTATTTATGGA
GTTCTACGTTCTATTTGCATCGCTATGGTTCTTTGCTTTG
>No_name
GAAAATTTACAAAACAATTTAACTTTATTTCTTATACGAAAGTATTTATGGAGTTCTACG
TTCTATTTGCATCGCTATGGTTCTTTGCTTTGGTTGATGA
>No_name
ATCAACCAAAGCAAAGAACCATAGCGATGCAAATAGAACGTAGAACTCCATAAATACTTT
CGTATAAGAAATAAAGTTAAATTGTTTTGTAAATTTTTGG
>No_name
ATAAAGGCTAAAGTGTTTAATACAAGTCCACACATCAACCAAAGCAAAGAACCATAGCGA
TGCAAATAGAACGTAGAACTCCATAAATACTTTCGTATAA
>No_name
CGGGTGTATTTGATCTTCTAAGTCTTGGTCTGGTCCATATTATAAAGGCTAAAGTGTTTA
ATACAAGTCCACTCATCAACCAAAGCAAAGAACCATAGCG
>No_name
CTTTGGTTGATGAGTGGCCTTGTATTAAACACTTTGGCCTTTATAATATGGACCGGCCCA
AGACTTAGAAGATCAAAAAAACCGGCAAATATTTTGGCAG
>No_name
TGGACTTGTATTAAACACTTTAGCCTTTATAATATGGACCAGACCAAGACTTAGAAGATC
AAATACATCCGCAAATTATTTGGCAGGAATAGCCATGTCA
>No_name
GTCTGACATGGCTATTCCTGCCAAATAATTTGCGGATGTATTTGATCTTCTAAGTCTTGG
TCTGGTCCATATTATAAAGGCTAAAGTGTTTAATACAAGT
>No_name
CTTGTATTAAACACTTTAGCCTTTATAATATGGACCAGACCAATACTTAGAAGATCAAAT
ACATCCGCAAATTATTTGGCAGGAATAGCCATGTCAGACA
>No_name
CTTGTATTAAACACTTTAGCCTTTATAATATGGACCAGACCAAGACTTAGAAGATCAAAT
ACATCCGCAAATTATTTGGCAGGAATAGCCATGTCAGACA
>No_name
ATTAAACACTTTATCCTTTATAATATGGACCAGACCAAGAATTAGAAGATCAAATACATC
CGCACATTATTTGGCAGGAATAGCCCTGTCAGACACCATA
>No_name
AAACACTTTAGCCTTTATAATATGGACCAGACCAAGACTTAGAAGATCAAATACATCCGC
AAATTATTTGGCAGGAATAGCCATGTCAGACACCATATTT
>No_name
CCAAGACTTAGAAGATCAAATACATCCGCAAATTATTTGGCAGGAATAGCCATGTCAGAC
ACCATATTTTGGTTATTATACATTCTTCATTACATGCAAA
>No_name
AAGACTTAGAAGATCAAATACATCCGCAAATTATTTGGCAGGAATAGCCATGTCAGACAC
CATATTTTGGTTATTATACATTCTTCATTACATGCAAACT
>No_name
CGAAGTTTGCATGTAATGAAGAATGTATAATAACCAAAATATGGTGGCTGACATGGCTAT
TCCTGCCAAATAATTTGCGGATGTATTTGATCTTCTAAGT
>No_name
CGAAGTTTGCATGTAATGAAGAGTGTATAATAACCAAAATATGGTGTCTGACATGGCTAT
TCCTGCCAAATAATTTGCGGATGTATTTTATCTTCTAAGT
>No_name
CTGGAAGATCTTGAACACAAATGTCCCACGAAGTTTGCATGTAATGAAGAATGTATAATA
ACCAAAATATGGTGTCTGACATGGCTATTCCTGCCAAATA
>No_name
TCTGGAATATCTTGAACACAAATGTCCCACGAAGTTTGCATGTAATGAAGAATGTATAAT
AACCAAAATATGGTGTCTGACATGGCTATTCCTGCCAAAT
>No_name
GTCAGACACCATATTTTGGTTATTATACATTCTTCATTACATGCAAACTTCGTGGGACAT
TTGTGTTCAAGATATTCCAGTATGGTGTGAAATGTTTCAA
>No_name
AGACACCATATTTTGGTTATTATACATTCTTCATTACATGCAAACTTCGTGGGACATTTG
TGTTCAAGATATTCCAGTATGGTGTGAAATGTTTCAGGGT
>No_name
ATTGACTTGAAATAAATAAACCTTGAAACATTTCACACCATACTGGAATATCTTGAACAC
AAATGTCCCACGAAGTTTGCATGTAATGAAGAATGTATAA
>No_name
GAAAAGTATTGACTTGAAATAAATAAACCTTGAAACATTTCACACCATACTGGAATATCT
TGAACACAAATGTCCCACGAAGTTTGCATGTAATGAAGAA
>No_name
CGGAAAAGTATTGACTTGAAATAAATAAACCTTGAAACATTTCACACCATACTGGAATAT
CTTGAACACAAATGTCCCACGAAGTTTGCATGTAATGAAG
>No_name
CTTCATTACATGCAAACTTCGTGGGACATTTGTGTTCAAGATATTCCAGTATGGTGTGAA
ATGTTTCAAGGTTTATTTATTTCAAGTCAATACTTTTCCG
>No_name
GCAAACTTCGTGGGACATTTGTGTTCAAGATATTCCAGTATGGTGTGAAATGTTTCAAGG
GTTATTTCTTTCAAGTCAATACTTTTCCGTACCTCTCGTT
>No_name
CAAACTTCGTGGGACATTTGTGTTCAAGATATTCCAGTATGGTGTGAAATGTTTCAAGGT
TTATTTATTTCAAGTCAATACTTTTCCGTCCCTCTCGTTT
>No_name
GTTCAAGATATTCCAGTATGGTGTGAAATGTTTCAAGGTTTATTTATTTCAAGTCAATAC
TTTTCCGTACCTCTCGTTTTGATTTTTTCATTGGAGAGAT
>No_name
TATCTCTCCAATGAAAAAATCAAAACGAGAGGTACGGAAAAGTATTGACTTGAAATAAAT
AAACCTTGAAACATTTCACACCATACTGGAATATCTTGAA
>No_name
AGATATTCCAGTATGGTGTGAAATGTTTCAAGGTTTATTTATTTCAAGTCAATACTTTTC
CGTACCTCTCGTTTTGATTTTTTCATTGGAGAGATATATA
>No_name
TACTGCTATATATCTCTCCAATGAAAAAAATCAAAACGAGAGGTACGGAAAAGTATTGAC
TTGAAATAAATAAACCTTGAAACATTTCACACCATACTGG
>No_name
GGCATACTGCTATATATCTCTCCAATGAAAAAATCAAAACGAGAGGTACGGAAAAGTATT
GACTTGAAATAAATAAACCTTGAAACATTTCACACCATAC
>No_name
GTGGAATGTTTCAAGGTTTATTTATTTCAAGTCAATACTTTTCCGTACCTCTCGTTTTGA
TTTTTTCACTGGAGAGATATATAGCAGTATGCCATCCATT
>No_name
GTGAAATGTTTCAAGGTTTATTTATTTCAAATCAAGACTTTTCCGTACCTCTCGTTTTGA
TTTTTTCATTGTAGAGATATATAGCAGTATGCCATCCATT
>No_name
TTTCAAGGTTTATTTATTTCAAGTCAATACTTTTCCGTACCTCTCGTTTTGATTTTTTCA
TTGGAGAGATATATAGCAGTATGCCATCCATTTAAAAGAG
>No_name
CTTTTCTCTTTTAAATGGATGGCATACTGCTATATATCTCTCCAATGAGAAAATCAAAAC
GAGAGGTACGGAAAAGGATTGACTTGAAATAAATAAACCT
>No_name
ATTTATTTCAAGTCAATACTTTTCCGTACCTCTCGTTTTGATTTTTTCATTGGAGAGATA
TATAGCAGTATGCCATCCATTTAAAAGAGAAAAGCTCTGC
>No_name
GCCTTTCTATGAGTGCAGAGCTTTTCTCTTTTAAATGGATGGCATACTGCTATATATCTC
TCCAATGAGAAAATCAAAACGAGAGGTACGGAAAAGTATT
>No_name
AGCCTTTCTATGAGTGCAGAGCTTTTCTCTTTTAAATGGATGGCATACTGCTATATATCT
CTCCAATGAAAAAATCAAAACGAGAGGTACGGAAAAGTAT
>No_name
CTCGTTTTGATTTTTTCATTGGAGAGATATATAGCAGTATGCCATCCATTTAAAAGAGAA
AAGCTCTGCACTCATAGAAAGGCTCTGGTCAATACAATTG
>No_name
AAACAATTGTATTGACCAGAGCCTTTCTATGAGTGCAGAGCTTTTCTCTTTTAAATGGAT
GGCATACTGCTATATATCTCTCCAATGAAAAAATCAAAAC
>No_name
AAAAGCTCTGCACTCATAGAAAGGCTCTGGTCAATACAATTGTTTGTGGAGTCACTGCGC
TGATATTAGGATGTTCTCAGAGTATTTCAAGAGAATACAA
>No_name
TTCGATACGTCATTGTATTCTCTTGAAATACTCTGAGAACATCCTAATATCAGCGCAGTG
ACTCCACAAACAATTGTATTGACCAGAGCCTTTCTATGAG
>No_name
CGGTGGCAAATATGAACCAATTGCGAGTATTTACAACACTTCCTCTAATATCACATGTTT
TCGATACGTCATTGTATGCTCTTGAGATACTCTGAGAACA
>No_name
TGTTCTCAGAGTATTTCAAGAGAATACAATGACGTATCGAAAAAATGTGATATTAGAGGA
AGTGTTGTAAATACTCGCAATTGGTTCATATTTGCCACTG
>No_name
TGTTCTCAGAGTATTTCAAGAGAATACAATGACGTATCGAAAAAATGTGATATTAGAGGA
AGTGTTGTAAATACTCGCAATTGGTTCATATTTGCCACTG
>No_name
TCTCAGAGTATTTCAAGAGAATACAATGACGTATCGAAAAAATGTGATATTAGAGGAAGT
GTTGTAAATACTCGCAATTGGTTCATATTTGCCACTGGGA
>No_name
AATGACGTATCGAAAAAATGTGATATTAGAGGAAGTGTTGTAAATACTCGCAATTGGTTC
ATATTTGCCACTGGGACTGAAATACTCATTAGTGCACTGC
>No_name
AAAAATGTGATATTAGAGGAAGTGTTGTAAATACTCGCAATTGGTTCATATTTGCCACTG
GGACTGAAATACTCATTAGTGCGCTGCTGCCATTTGCACC
>No_name
TTGACGATTAAAGTTGCAAATGGCAGCAGCGCACTAATGAGTATTTCAGTCCCAGTGGCA
AATATGAACCAATTGCGAGTATTTACAACACTTCCTCTAA
>No_name
TAAATACTCGCAATTGGTTCATATTTGCCACTGGGACTGAAAGGCGCATTAGTGCACTGC
TGCCATTTGCAAGTTTAATCGTCAATATCGAAGGTATTAT
>No_name
CTCGCAATTGGTTCATATTTGCCACTGGGACTGAAATACTCATTAGTGCACTGCTGCCAT
TTGCAACTTTAATCGTCAATATCTTAGTTATTATAGAACT
>No_name
GAAATACTCATTAGTGCGCTGCTGCCATTTGCAACTTTAATCGTCAATACCTTAGTTATT
ATAGAACTGAAATCTATCACAAGAACAACTACATTGATAA
>No_name
CTGAGGGTTTTATCAATGTAGTTTTACTTGTGATAGATTTCAGTTCTATAATAACTAAGA
TATTGACGATTAAAGTTGCAAATGGCAGCAGCGCACTAAT
>No_name
CTGCCATTTGCAACTTTAATCGTCAATATCTTAGTTATTATAGAACTGAAATCTATCACA
AGTAAAACTACATTGATAAAACCCTCAGTAACTGCTCCAT
>No_name
CTGGTACTAGTGGAGGAGGTTAATGGAGCAGTTACTGAGGGTTTTATCAATGTAGTTTTA
CTTGTGATAGATTTCAGTTCTATAATAACTAAGATATTGA
>No_name
GTTATTATAGAACTGAAATCTATCACAAGTAAAACTACATTGATAAAACCCTCAGTAACA
GCTCCATTAACCTCCTCCACTAGTACCAGTGAGCAACATC
>No_name
ATTTGAAGATGTTGCTCACTGGTACTAGTGGAGGAGGTTAATGGAGCAGTTACTGAGGGT
TTTATCAATGTAGTTTTACTTGTGATAGATTTCAGTTCTA
>No_name
CTGAAATCTATCACAAGTAAAACTACATTGATAAAACCCTCAGTAACTGCTCCATTAACC
TCCTCCACTAGTACCAGTGAGCAACATCTTCAAATTCAAA
>No_name
CTGAAATCTATCACAAGTAAAACTACATTGATAAAACCCTCAGTAACTGCTCCATTAACC
TCCTCCACTAGTACCAGTGAGCAACATCTTCAAATTCAAA
>No_name
CTTGGTTTCTTTGAATTTGAAGATGTTGCTCACTGGTACTAGTGGAGGAGGTTAATGGAG
CAGTTACTGAGGGTTTTATCAATGTAGTTTTACTTGTGAT
>No_name
CATTGATAAAACCCTCATTAACTGCTCCATTAACCTCCTCCACTAGTACCAGTGAGCAAC
ATCTTCAAATTCAAAGAAACCAAGGTAGTACGGAAAAGCT
>No_name
GCTTTTTGATATTTAGCTTTTCCGTACTACCTTGGTTTCTTTGAATTTGAAGATGTTGCT
CACTGGTACTAGTGGAGGAGGTTAATGGAGCAGTTACTGA
>No_name
GTAACTGCTCCATTAACCTCCTCCACTAGTACCAGTGAGCAACATCTTCAAATTCAAAGA
AACCAAGGTAGTACGGAAAAGCTAAATATCAAAAAGCATT
>No_name
GGCTAATGGAATGCTTTTTGATATTTAGCTTTTCCGTACTACCTTGGTTTCTTTGAATTT
GAAGATGTTGCTCACTGGGACTTGTGGAGGTTTTTAATGG
>No_name
CTCCACTAGTACCAGTGAGCAACATCTTCAAATTCAAAGAAACCAAGGTAGTACGGAAAA
GCTAAATATCAAAAAGCATTCCATTAGCCAACAGAATAAA
>No_name
CTAGTACCAGTGAGCAACATCTTCAAATTCAAAGAAACCAAGGTAGTACGGAAAAGCTAA
ATATCAAAAAGCATTCCATTAGCCAACAGAATAAAGAAAA
>No_name
GTGAGCAACATCTTCAAATTCAAAGAAACCAAGGTAGTACGGAAAAGCTAAATATCAAAA
AGCATTCCATTAGCCAACAGAATAAAGAAAAGAGTGCATT
>No_name
CTGGATTTGAATGCACTCTTTTCTTTATTCTGTTGGCTAATGGAATGCTTTTTGATATTT
AGCTTTTCCGTACTACCTTGGTTTCTTTGAATTTGAAGAT
>No_name
CAAATTCAAAGAAACCAAGGTAGTACGGAAAAGCTAAATATCAAAAAGCATTCCATTAGC
CAACAGAATAAAGAAAAGAGGGCATTCAAATCCAGTACAA
>No_name
CTAAATATCAAAAAGCATTCCATTAGCCAACAGAATAAAGAAAAGAGTGCATTCAAATCC
AGTACAATTTTGCTTTTAAGTGTCTCGTTTCTTCTAATAG
>No_name
ATTAGCCAACAGAATAAAGAAAAGAGTGCATTCAAATCCAGTACAATTTTGCTTTTAAGT
GTCTCGTTTCTTCTAATAGTCACAACTCTACCAACCGGTT
>No_name
CGAAACCGGTTGGTAGAGTTGTGACTATTAGAAGAAACGAGACACTTAAAAGCAAAATTG
TACTGGATTTGAATGCACTCTTTTCTTTATTCTGTTGGCT
>No_name
GAAAAGAGTGCATTCAAATCCAGTACAATTTTGCTTTTAAGTGTCTCGTTTCTTCTAATA
GTCACAACTCTACCAACCGGTTTCGTTTATGCGCTCCAAT
>No_name
GACAAATTGGAGCGCATAAACGAAACCGGTTGGTAGAGTTGTGACTATTAGAAGAAACGA
GACACTTAAAAGCAAAATTGTACTGGATTTGAATGCACTC
>No_name
TAAAGTTTCGTTTCCAACTGGACAGACAAATTGGAGCGCATAAACGAAACCGGTTGGTAG
AGTTGTGACTATTAGAAGAAACGAGACACTTAAAAGCAAA
>No_name
TTGGAAACGAAACTTTAAGCGTCGAACAAATGAAAGTCGATCCAGATTGGATAAAGTTTA
TTAACTATCAAATTTTAAAAGAGGTTGTTGACTTTTTTTC
>No_name
CGAAACTTTAAGCGTCGAACAAATGAAAGTCGATCCAGATTGGATAAAGTTTATTAACTA
TCAAATTTTAAAAGAGGTTGTTGACTTTTTTTTCAATGAT
>No_name
CTTTAAGCGTCGAACAAATGAAAGTCGATCCAGATTGGATAAAGTTTATTAACTATCAAT
TTTTAAAAGAGGTTGTTGACTTTTTTTCAATGATCCATTT
>No_name
TGAAAGTCGATCCAGATTGGATAAAGTTTATTAACTATCAAATTTTAAAAGAGGTTGTTG
ACTTTTTTTCAATGATCCATTTCAGTATAAATTTTGTTAT
>No_name
GAAAGTCGATCCAGATTGGATAAAGTTTATTAACTATCAAATTTTAAAAGAGGTTGTTGA
CTTTTTTTCAATGATCCATTTCAGTATAAATTTTGTTATT
>No_name
ATAATAAATAACAAAATTTATACTGAAATGGATCATTGAAAAAAAGTCAACAACCTCTTT
TAAAATTTGATAGTTAATAAACTTTATCCAATCTGGATCG
>No_name
GTAATATAATAAATAACAAAATTTATACTGAAATGGATCATTGAAAAAAAGTCAACAACC
TCTTTTAAAATTTGATAGTTAATAAACTTTATCCAATCTG
>No_name
ATTGGATAAAGTTTATTAACTATCAAATTTTAAAAGAGGTTGTTGACTTTTTTTCAATGA
TCCATTTCAGTATAAATTTTCTTATTTATTATATTACTGG
>No_name
ATTAACTATCAAATTTTAAAAGAGGGTGTGGACTTTTTTTCAATGATGCGTTTCAGTATA
GATTTTGTTATTNATTATATTACTGGCGAAAGTTTTAGAA
>No_name
GGTTGTTGACTTTTTTTTCAATGATCCATTTCAGTATAAATTTTGTTATTTATTATATTA
CTGGCGAAAGTTTTAGAACAGAATTTTACCTTCTGTTTCA
>No_name
GACCTTTGAATCGTTTTGCATTTTGAAACAGAAGGTAAAATTCTGTTCTAAAACTTTCGC
CAGTAATATAATAAATAACAAAATTTATACTGAAATGGAT
>No_name
CAGGACCTTTGAATCGTTTTGCATTTTGAATCAGCAGGTAAAATTCTGTTCTAAAACTTT
CGCCAGTAATATAATAAATAACAAAATTTATACTGAAATG
>No_name
CCGGACCTTTGAATCGTTTTGCATTTTGAAACAGAAGGTAAAATTCTGTTCTAAAACTTT
CGCCAGAACTATAATAACTAACAAAATTTATACTGAAATG
>No_name
TCTATTTGAAAAATAGGAATTACCAATGGAAGTATCGTCAGGACCTTTGAATCGTTTTGC
ATTTTGAAACAGAAGGTAAAATTCTGTTCTAAAACTTTCG
>No_name
GAAAGTTTTAGAACAGAATTTTACCTTCTGTTTCAAAATGCAAAACGATTCAAAGGTCCT
GACGATACTTCCATTGGTAATTCCTATTTTTCAAATAGAA
>No_name
TTTACCTTCTGTTTCAAAATGCAAAACGATTCAAAGGTCCTGACGATACTTCCATTGGTA
ATTCCTATTTTTCAAATAGAAATGGGCACAATCAGAGAGT
>No_name
GCGATTAACTCTCTGATTGTGCCCATTTCTATTTGAAAAATAGGAATTACCAATGGAAGT
ATCGTCAGGACCTTTGAATCGTTTTGCATTTTGAAACAGA
>No_name
GTTCGGCCTGTTTTCGGCGCATTTCGGTGTGATTAACTCTCTGATTGTGCCCATTTCTAT
TTGAAAAATAGGAATTACCAATGGAAGTATCGTCAGGACC
>No_name
CCTGACGATACTTCCATTGGTAATTCCTATTTTTCAAATAGAAATGGGCACAATCAGAGA
GTTAATCACACCGAAATGCTCCGAAAACAGGCCGAACACA
>No_name
ATTTTATTAAATATTTGTAATTGTCGTGTGTTCGGCCTGTTTTCGGAGCATTTCGGTGTG
ATTAACTCTCTGATTGTGCCCATTTCTATTTGAAAAATAG
>No_name
GGATTTTATTAAATATTTGTAATTGTCGTGTGTTCGGCCTGTTTTCGGAGCATTTCGGTG
TGATTAACTCTCTGATTGTGCCCATTTCTATTTGAAAAAT
>No_name
CTCGATTATCAAATGTTAAAAAGTAAGTTCCAGATTATTTTCAATCCCGATTCGAATATC
TCCATGCTCACTCGAGCTTATAATGAATTGATGAAGCACC
>No_name
GACGACTCCAGTTACGCATATTAATATCCAAATTGCCACGAGATAATAGACCTGGTTTGA
TAATTTGAAAGCTCCAACTTTTGATTCATACTTCGAATGT
>No_name
TGCAAATTAATTTATGAAATCTTTTGTATTGGTCTCGCGTTTACCGATATTGGCTTTCTT
CTATTGGCAGTTCCACTGACGAGTGTTCATTATTTACTGC
>No_name
TTAATTTATGAAATCTTTTGTATTGGTCTCGCGTTTACCGATATTGGCTTTCTTCTATTG
GCAGTTCCACTGACGAGTGTTCATTATTTACTGTTGAATT
>No_name
ATGAAATCTTTTGTATTGGTCTCGCGTTTGCCGATATTGGCTTGCTTCTATTGGCAGTTC
CACTGACGAGTGTTCATTATTTACTGTTGAATTGGATACT
>No_name
GGATAAGATAATTAATCAGTTTGCACATAAAGCTGCCAAGTATCCAATTCAACAGTAAAT
AATGAACACTCGTCAGTGGAACTGCCAATAGAAGAAAGCC
>No_name
GCCGACTAGGATCAGTGATGATGAAAATACAACACTTTGGATAAGATAATTAATCAGTTT
GCACATAAAGCTGCCAAGTATCCAATTCAACAGTAAATAA
>No_name
ATTTTGCGCCATTTAAAGTCATTCTTCGGTTTTTCCAGGGATGTAAAACTGCGATAAATC
TTGAAAACGTTAAGCCGACTAGGATCAGTGATGATGAAAA
>No_name
TACAAGCCCATTTTGCGCCATTTAAAGTCATTCTTCGGTTTTTCCAGGGATGTAAAACTG
CGATAAATCTTGAAAACGTTAAGACGACTAGGATCAGTGA
>No_name
TTTTCCTTTAGGCATTCTTTTTGCACATAATAAACCACCATTGCATTCATTATTAAAATC
CCAATAAATGGGATCAAATACGATGTGTTTAATAGTCCAA
>No_name
CTTTTCTGCATCTGCCGGCGCCTGAAAAGTTTAGATGCTTTCACTTTGTTAACGATATCG
TTTGATATAAGGCTATCACGATAAGGCTCTGGAAATTTAA
>No_name
AACAAAGTGAAAGCATCTAAACTTTTCAGGCGCCGGCAGATGCAGAAAAGGGTAACCAAT
CTAGTTTTATTAGTGACATCAGTATATGGTCTTTGCTGGC
>No_name
GCGGATTGACGCAAGCGCTACAAAATGATAGAGTTTGAGAGACATATCTAACATATTCCA
TAGCTGGTGTTGAAGGAAAACTAGCCGGACTCAGATTGTA
>No_name
AAATTCTTTAAAAATGGAAACCGATCTATGAAAGCACTTTTAAACGCTTTGCTTGCTATT
GAATAGACGATCGGATTGACGCAAGCGCTACAACATGATA
>No_name
GTGTAAGGTAAAATTCTTTAAAAATGGAAACCGATCTATGAAAGCACTTTTAAACGCTTT
GCTTGCTATTGAATAGACGATCGGATTGACGCAAGCGCTA
>No_name
ATTTTTAATGAGTACAAATATCTCAATATGTATTGTCCTCAACAAAAGGCATATGAGATC
TCCTACAAACGTCATCCTAATGTCGTTAGCATTAGCTGAT
>No_name
GTTTAAAACAAAAATTGCCACACTAATTGTAATATTATTTTGATATTGGGTTAAAAATGT
CGGATAATTATTAATTAAATAAACTGGCAGAGGGAAAACT
>No_name
CAATTTTTGTTTTAAACGTGGTTTTGCCCACAATTTGTCATACTGCATCAATCTGGTTAA
CGGTTATTTTAGCCATTCAAAGGTACATTTATATAACAAT
>No_name
CTGAGGTGAAATAAGAGGCCAATTGAAACAAATTGAAAGAAAAATCACTGCAATGACCAT
TTTTATAGAATTTTTTATTTTACATATATGATCCACTTTT
>No_name
GCAGAATGCTTGGCTGGGATTCGAATACCACCTCTCGAATGTTGGTGGTTGTTGTGACAA
TATTTTTAATTGTTGAACTTCCCAATGGAATTTTTATTAC
>No_name
GCTAAATTGCAAATATGGGTTAATTTCCCAAGCAATTCATCGGAAAATATTGTAATGAAT
AACATTTGAGAAATTGTATAAATTGTAATAAAAATTCCAT
>No_name
CGGCTAAATTGCAAATATGGGTTAATTTCCCAAGCAATTCATCGGAAAATATTGTAATGA
ATAACATTTGAGAAATTGTATAAATTGTAATAAAAATTCC
>No_name
AAAGAATCTTCAAAGCGTATCAAATTATCTTATTCTCAGCCTTGCCGTTGCAGATCTGAT
GGTGGCATCCTTAGTTATGTCAGTTAGTCTTTTAAGCGAG
>No_name
CCGAATTCTTGCTCGAGCTGTTTGATAAATCTTTAAATAAATACCAATCAAAAGAAACAT
TGGCATATAAAAAGCACCGACAGTTGAGAAAATCGTATAG
>No_name
TGAATTTTGACTTGGATTTATGGAAGCCATGTTTCCGAATTCTTGCTCGAGCTGTTTGAT
AAATCTTTAAATAAATACCAATCAAAAGAAACATTGGCAT
>No_name
ATCAAACAGCTCGAGCAAGAATTCGGAAACATGGCTTCCATAAATCCAAGTCAAAATTCA
ACAACAGTTTTTTTAACAGTATTAAAAAATTCCCATTTCG
>No_name
TTTGACTAAAGTTAGAGCTGCATTGATAACGATGAGTACTATTCATTTCTCTCTTTACTG
GGATAAATTTCACTTTTTTCGGCCATCGGAATGGGAATTT
>No_name
TGAGTTGCAATATTTATGTGAGGATGAGCTTGATTGAGGATCACATGAACTTTGATTCAC
TGAATCTAAATCATATGAGTTTACCTGATTTTTCGACATA
>No_name
TGAGTTGCAATATTTATGTGAGGATGAGCTTGATTGAGGATCACATGAACTTTGATTCAC
TGAATCTAAATCATATGAGTTTACCTGATTTTTCGACATA
>No_name
TGAGTTGCAATATTTATGTGAGGATGAGCTTGATTGAGGATCACATGAACTTTGATTCAC
TGAATCTAAATCATATGAGTTTACCTGATTTTTCGACATA
>No_name
CTCATGTTTGCACTGGTATTGTTTAAAGATGCTATTTGATAACATATTAGAATCAACATT
TGGATACTGGTTGTTCATATTTATGTGCTCACAACTTGAG
>No_name
TGGAGATTGTAAAATAGAAAAATGGAGTTTATCCTTCTCATGTTTGCACTGGTATTGTTT
GAAGATGCTATTTGATAACATATTCGAATCAACATTTGGA
>No_name
CAAGACATGATTGCATAGAATATATAAAGAAAACCAAAAGAAAACTCCATCCGCAGAACT
CACTGAGTCCGAATATTCATTACAAAATCACAGGAATATT
>No_name
CAAAAATCATTTAAACATGCAAAATTTTGAAAATAGCACAATTAGCAAATCTCAATTACC
AACTCATGGTTCTCGCACAGACACATATCCGAAAACTTTT
>No_name
TGAAAATAGCACAATTAGCAAATCTCAATTACCAACTCATGGTTCTCGTACAGACACATA
TCCGAAAACTTTTGTAACAAACAGTGATTTTACCTCAAAG
>No_name
ATTCTTACAATGTTTTCTAGGGAAATAGAATCTTCTGTACAAATGCGACTCTATTCAATG
TCCAAGCGACATTTTGTAGTTGTAATATGCTTATTTTTTC
>No_name
ATTCTTACAATGTTTTCTAGGGAAATAGAATCTTCTGTACAAATGCGACTCTATTCAATG
TCCAAGCGACATTTTGTAGTTGTAATATGCTTATTTTTTC
>No_name
CTTACAATGTTTTCTAGGGAAATAGAATCTTCTGTACAAATGCGACTCTATTCAATGTCC
AAGCGACATTTTGTACGTGTAATATGCTTATGTTGTCTCT
>No_name
GGGAAATAGAATCTTCTGTACAAATGCGACGCTATTCAATGTCCAAGCGACATTTTGTAG
TTGTAATATGCTTATTTTTTCTCTCATTTACATTAACTCT
>No_name
GGGAAATAGAATCTTCTGTACAAATGCGACTCTATTCAATGTCCAAGCGACATTTTGTAG
TTGTAATATGCTTATTTTTTCTCTCATTTACATTAACTCT
>No_name
AGAGGAGTTAATGTAAATGAGAGAAAAAATAAGCATATTACAACTACAAAATGTCGCTTG
GACATTGAATAGAGTCGCATTTGTACAGAAGATTCTATTT
>No_name
ATAGAATCTTCTGTACAAATGCGACTCTATTCAATGTCCAAGCGACATTTTGTAGTTGTA
ATATGCTTATTTTTTCTCTCATTTACATTAACTCTTCTAA
>No_name
AGAATCTTCTGTACAAATGCGACTCTATTCAATGTCCAAGCGACATTTTGTAGTTGTAAT
ATGCTTATTTTTTCTCTCATTTACATTAACTCTTCTAATT
>No_name
GAATCTTCTGTACAAATGCGACTCTATTCAATGTCCAAGCGACATTTTGTAGTTGTAATA
TGCTTATTTTTTCTCTCATTTACATTAACTCTTCTAATTG
>No_name
TTCCAATTAGAAGAGTTAATGTAAATGAGAGAAAAAATAGCATATTACAACTACAAAATG
TCGCTTGGACATTGAATAGAGTCGCATTTGTACAGAAGAT
>No_name
TTCCAATTAGAAGAGTTAATGTAAATGAGAGAAAAAATAAGCATATTACAACTACAAAAT
GTCGCTTGGACATTGAATAGAGTCGCATTTGTACAGAAGA
>No_name
TGCTATTCCAATTAGAAGAGTTAATGTAAATGAGAGAAAAAATAAGCATATTACAACTAC
AAAATGTCGCTTGGACATTGAATAGAGTCGCATTTGTACA
>No_name
CGGGGTACAAATGCGACTCTATTCAATGTCCAAGCGACATTTTGTAGTTGTAATATGCTT
ATTTTTTCTCTCATTTACATTAACTCTTCTAATTGGAATA
>No_name
GGAGGACCTGCTATTCCAATTAGAAGAGTTAATGTAAATGAGAGAAAAAATAAGCATATT
ACAACTACAAAATGTCGCTTGGACATTAAATAGAGTCGCA
>No_name
CGAGGACCTGCTATTCCAATTAGAAGAGTTAATGTAAATGAGAGAAAAAATAAGCATATT
ACAACTACAACATGTCGCTTGGACATTGAATAGAGTCGCA
>No_name
TGCGACTCTATTCAATGTCCAAGCGACATTTTGTAGTTGTAATATGCTTATTTTTTTCTC
TCATTTACATTAACTCTTCTAATTGGAATAGCAGGTCCTC
>No_name
GGAGGACCTGCTATTCCAATTAGAAGAGTTAATGTAAATGAGAGAAAAAATAAGCATATT
ACAACTACAAAATGTCGCTTGGACATTGAATAGAGTCGCA
>No_name
CGACTCTATTCAATGTCCAAGCGACATTTTGTAGTTGTAATATGCTTATTTTTTCTCTCA
TTTACATTAACTCTTCTAATTGGAATAGCAGGTCCTCCAA
>No_name
CTCTATTCAATGTCCAAGCGACATTTTGTAGTTGTAATATGCTTATTTTTTCTCTCATTT
ACATTAACGCTTCTAATTGGAATAGCAGGTCCTCCAATCA
>No_name
TGAAATAATGATTGGAGGACCTGCTATTCCAATTAGAAGAGTTAATGTAAATGAGAGAAA
AAATAAGCATATTACAACTACAAAATGTCGCTTGGACATT
>No_name
GCGACATTTTGTAGTTGTAATATGCTTATTTTTTCTCTCATTTACATTAACTCTTCTAAT
TGGAATAGCAGGTCCTCCAATCATTATTTCATATTCTAAC
>No_name
GACATTTTGTAGTTGTAATATGCTTATTTTTTCTCTCATTTACATTAACTCTTCTAATTG
GAATAGCAGGTCCTCCAATCATTATTTCATATTCTAACAA
>No_name
TGTAGTTGTAATATGCTTATTTTTTCTCTCATTTACATTAACTCTTCTAATTGGAATAGC
AGGTCCTCCAATCATTATTTCATATTCTAACAATAACAGT
>No_name
CTTTACTGTTATTGTTAGAATATGAAATAATGATTGGAGGACCTGCTATTCCAATTAGAA
GAGTTAATGTAAATGAGAGAAAAAATAAGCATATTACAAC
>No_name
GCTAACTTTACTGTTATTGTTAGAATATGAAATAATGATTGGAGGACCTGCTATTCCAAT
TAGAAGAGTTAATGTAAATGAGAGAAAAAATAAGCATATT
>No_name
GGCTAACTTTACTGTTATTGTTAGAATATGAAATAATGATTGGAGGACCTGCTATTCCAA
TTAGAAGAGTTAATGTAAATGAGAGAAAAAAATAAGCATA
>No_name
TTTGCTTATTTTTTCTCTCATTTACATTAACTCTTCTAATTGGAATAGCAGGTCCTCCAA
TCATTATTTCATATTCTAACAATAACAGTAAAGTTAGCCA
>No_name
ATTGGCTAACTTTACTGTTATTGTTAGAATATGAAATAATGATTGGAGGACCTGCTATTC
CAATTAGAAGAGTTAATGTAAATGAGAGAAAAAATAAGCA
>No_name
ATTTTTTCTCTCATTTACATTAACTCTTCTAATTGGAATAGCAGGTCCTCCAATCATTAT
TTCATATTCTAACAATAACAGTAAAGTTAGCCAATCTAAT
>No_name
ATTTTTTCTCTCATTTACATTAACTCTTCTAATTGGAATAGCAGGTCCTCCAATCATTAT
TTCATATTCTAACAATAACAGTAAAGTTAGCCAATTTAAT
>No_name
TTTTTCTCTCATTTACATTAACTCTTCTAATTGGAATAGCAGGTCCTCCAATCATTATTT
CATATTCTAACAATAACAGTAAAGTTAGCCAATCTAATGA
>No_name
CCGAATTTGAGTAAAATTTTTTCATTTCATTAAATTGGCTAACTTTACTGTTTTTGTTAG
AATATGAAATAATGATTGGAGGACCTGCTATTCCAATTAG
>No_name
CCGAGTTTGAGTAAAATTTTTTCATTTCATTAGATTGGCTAACTTTACTGTTATTGTTAG
AATATGAAATAATGATTGGAGGACCTGCTATTCCAATTAG
>No_name
GCCGAATTTGAGTAAAATTTTTTCATTTCATTAAATTGGCTAACTTTACTGTTATTGGTA
GAATATGAAATAATGATTGGAGGACCTGCTATTCCAATTA
>No_name
GCAGGTCCTCCAATCATTATTTCATATTCTAACAATAACAGTAAAGTTAGCCAATCTAAT
GAAATGAAAAAATTTTACTCAAACTCGTTCGTATCCAAAT
>No_name
GTCCTCCAATCATTATTTCATATTCTAACAATAACAGTAAAGTTAGCCAATTTAATGAAA
TGAAAAAATTTTACTCAAATTCGGTCGTATCCAAATCAAT
>No_name
CTGACATTGATTTGGATACGACCGAGTTTGAGTAAAATTTTTTCATTTCATTAGATTGGC
TAACTTTACTGTTATTGTTAGAATATGAAATAATGATTGG
>No_name
AAACACTGACATTGATTTGGATACGACCGAATTTGAGTAAAATTTTTTCATTTCATTAAA
TTGGCTAACTTTACTGTTATTGTTAGAATATGAAATAATG
>No_name
TAAACACTGACATTGATTTGGATACGACCGAGTTTGAGTAAAATTTTTTCATTTCATTAG
ATTGGCTAACTTTACTGTTATTGTTAGAATATGAAATAAT
>No_name
TTATTTCATATTCTAACAATAACAGTAAAGTTAGCCAATTTAATGAAATGAAAAAATTTT
ACTCAAATTCGGTCGTATCCAAATCAATGTCAGTGTTTAA
>No_name
GTTAAACACTGACATTGATTTGGATACGACCGAATTTGAGTAAAATTTTTTCATTTCATT
AAATTGGCTAACTTTACTGTTATTGTTAGAATATGAAATA
>No_name
ATTTCATATTCTAACAATAACAGTAAAGTTAGCCAATCTAATGAAATGAAAAAATTTTAC
TCAAACTCGGTCGTATCCAAATCAATGTCAGTGTTTAACC
>No_name
ATATTCTAACAATAACAGTAAAGTTAGCCAATTTAATGAAATGAAAAAATTTTACTCAAA
TTCGGTCGTATCCAAATCAATGTCAGTGTTTAACCAGCAA
>No_name
CACATTCTAACAATAACAGTAAAGTTAGCCAATTTAATGAAATGAAAAAATTTTACTCAA
ATTCGGTCGTATCCAAATCAATGTCAGTGTTTAACCAGCA
>No_name
CTCAGTTGCTGGTTAAACACTGACATTGATTTGGATACGACCGAATTTGAGTAAAATTTT
TTCATTTCATTAAATTGGCTAACTTTACTGTTATTGTTAG
>No_name
CACAGTTGCTGGTTAAACACTGGCATTGATTTGGATACGACCGAATTTGAGTAAAATTTT
TTCATTTCATTAAATTGGCTAACTTTACTGTTATTGTTAG
>No_name
CACAGTTGCTGGTTAAACACTGACATTGATTTGGATACGACCGAATTTGAGTAAAATTTT
TTCATTTCATTAAATTGGCTAACTTTACTGTTATTGTTAG
>No_name
CACAGTTGCTGGTTAAACACTGACATTGATTTGGATACGACCGAATTTGAGTAAAATTTT
TTCATTTCATTAAATTGGCTGACTTTACTGTTATTGTTAG
>No_name
GCCACAGTTGCTGGTTAAACACTGACATTGATTTGGATACGACCGAATTTGAGGAAAATT
TTTTCATTTCATTAAATTGGCTAACTTTACTGTTATTGTT
>No_name
AGCCACAGTTGCTGGTTAAACACTGACATTGATTTGGATACGACCGAGTTTGAGTAAAAT
TTTTTCATTTCATTAGATTGGCTAACTTTACTGTTATTGT
>No_name
TAACAGTAAAGTTAGCCAATTTAATGAAATGAAAAAATTTTACTCAAATTCGGTCGTATC
CAAATCAATGTCAGTGTTTAACCACCAACTGTGGCTCACC
>No_name
GTAAAGTTAGCCAATTTAATGAAATGAAAAAATTTTACTCAAATTCGGTCGTATCCAAAT
CAATGTCAGTGTTTAACCAGCAACTGTGGCTCACCGCAAC
>No_name
GTTATTGTTGCGGTGAGCCACAGTTGCTGGTTAAACACTGACATTGATTTGGATACGACC
GAGTTTGAGTAAAATTTTTTCATTTCATTAGATTGGCTAA
>No_name
GTTATTGTTGCGGTGAGCCACAGTTGCTGGTTAAACACTGACATTGATTTGGATACGACC
GAGTTTGAGTAAAATTTTTTCATTTCACTAGATTGGCTAA
>No_name
CTTTTGTAGTTATTGTTGCGGTGAGCCACAGTTGCTGGTTAAACACTGACATTGATTTGG
ATACGACCGAGTTTGAGTAAAATTTTTTCATTTCATTATA
>No_name
AATGAAATGAAAAAATTTTACTCAAACTCGGTCGTATCCAAATCAATGTCAGTGTTTAAC
CAGCAACTGTGGCTCACCGCAACAATAACTACAAAAGACG
>No_name
ATGAAATGAAAAAATTTTACTCAAATTCGGTCGTATCCAAATCAATGTCAGTGTTTAACC
AGCAACTGTGGCTCACCGCAACAATAACTACAAAAGACGA
>No_name
TGAAATGAAAAAATTTTACTCAAACTCGGCCGTATCCAAATCAATGTCAGTGTTTAACCA
GCAACTGTGGCTCACCGCAACAATAACTACAAAAGACGAC
>No_name
TGAAAAAATTTTACTCAAACTCGGTCGTATCCAAATCAATGTCAGTGTTTAACCAGCAAC
TGTGGCTCACCGCAACAATAACTACAAAAGACGACGAAGA
>No_name
AAAAAATTTTACTCAAATTCGGTCGTATCCAAATCAATGTCAGTGTTTAACCAGCAACTG
TGGCTCACCGCAACAATAACGACAAAATACGACGAAGAAA
>No_name
AAAAATTTTACTCAAACTCGGTCGTATCCAAATCAATGTCAGTGTTTAACCAGCAACTGT
GGCTCACCGCAACAATAACTACAAAAGACGACGAAGAAAA
>No_name
AAAAATTTTACTCAAACTCGGTCGTATCCAAATCAATGTCAGTGTTTAACCAGCAACTGT
GGCTCACCGCAACAATAACTACAAAAGACGACGAAGAAAA
>No_name
CGGAAATTTTTCTTCGTCGTCTTTTGTAGTTATTGTTGCGGTGAGCCACAGTTGCTGGTT
AAACACTGACATTGATTTGGATACGACCGAATTTGAGTAA
>No_name
CTTCGGAAATTTTTCTTCGTCGTCTTTTGTAGTTATTGTTGCGGTGAGCCACAGTTGCTG
GTTAAACACTGACATTGATTTGGATACGACCGAATTTGAG
>No_name
AAACTCGGTCGTATCCAAATCAATGTCAGTGTTTAACCAGCAACTGTGGCTCACCGCAAC
AATAACTACAAAAGACGACGAAGAAAAATTTCCGAAGGTA
>No_name
GTCACATTTACCTTCGGAAATTTTTCTTCGTCGTCTTTTGTAGTTATTGTTGCGGTGAGC
CACAGTTGCTGGTTAAACACTGACATTGATTTGGATACGA
>No_name
GTCACATTTACCTTCGGAAATTTTTCTTCGTCGTCTTTTGTAGTTATTGTTGCGGTGAGC
CACAGTTGCTGGTTAAACACTGACATTGATTTGGATACGA
>No_name
TATCCAAATCAATGTCAGTGTTTAACCAGCAACTGTGGCTCACCGCAACAATACCTACAA
AAGACGACGAAGAAAAATTTCCGAAGGTAAATGTGACAGT
>No_name
CAAATCAATGTCAGTGTTTAACCAGCAACTGAGGCTCACCGCAACAATAACTACAAAAGA
CGACGAAGAAAAGTTTCCGAAGGTAAATGTGACAGTGAAT
>No_name
CTAAATCAATGTCAGTGTTTAACCAGCAACTGTGGCTCACCGCAACAATAACTACAAAAG
ACGACGAAGAAAAATTTCCGAAGGTAAATGTGACAGTGAA
>No_name
ATCAATGTCAGTGTTTAACCAGCAACTGTGGCTCACCGCAACAATAACTACACAAGCCGA
CGAAGAAAAATTTCCGAAGGAAAATGTGACAGTGAATATT
>No_name
CGACAATATTCACTGTCACATTTACCTTCGGAAATTTTTCTTCGTCGTCTTTTGTAGTTA
TTGTTGCGGTGAGCCACAGTTGCTGGTTAAACACTGACAT
>No_name
CGACAATATTCACTGTCACATTTACCTTCGGAAATTTTTCTTCGTCGTCTTTTGTAGTTA
TTGTTGCGGTGAGCCACAGTTGCTGGTTAAACACTGACAT
>No_name
CGACAATATTCACTGTCACATTTACCTTCGGAAATTTTTCTTCGTCGTCTTTTGTAGTTA
TTGTTGCGGTGAGCCACAGCTGCTGGTTAAACACTGACAT
>No_name
CGACAATATTCACTGTCACATTTACCTTCGGAAGTTTTTCTTCGTCGTCTTTTGTAGTTA
TTGTTGCGGTGAGCCACAGTTGCTGGTTAAACACTGACAT
>No_name
CCGACAATATTCACTGTCACATTTACCTTCGGAAATTTTTCTTCGTCGTCTTTTGTAGTT
ATTGTTGCGGTGAGCCACAGTTGCTGGTTAAACACTGACA
>No_name
TCCGACAATATTCACTGTCACATTTACCTTCGGAAATTTTTCTTCGTCGTCTTTTGTAGT
TATTGTTGCGGTGAGCCACAGTTGCTGGTTAAACACTGAC
>No_name
GTCAGTGTTTAACCAGCAACTGTGGCTCACCGCAACAATAACTACAAAAGACGACGAAGA
AAAATTTCCGAAGGTAAATGTGACAGTGAATATTGTCGGA
>No_name
GATTCCGACAATATTCACTGTCACATTTACCTTCGGAAATTTTTCTTCGTCGTCTTTTGT
AGTTATTGTTGCGGTGTGCCACAGTTGCTGGTTAATCACT
>No_name
AATGATTCCGACAATATTCACTGTCACATTTACCTTCGGAAATTTTTCTTCGTCGTCTTT
TGTAGTTATTGTTGCGGTGAGCCACAGTTGCTGGTTAAAC
>No_name
AGCAACTGTGGCTCACCGCAACAATAACTACAAAAGACGACGAAGAAAAATTTCCGAAGG
TAAATGTGACAGTGAATATTGTCGGAATCATTAAAGGAAA
>No_name
CTCATTGTTTCCTTTAATGATTCCGACAATATTCACTGTCACATTTACCTTCGGAAATTT
TTCTTCGTCGCCTTTTGTAGTTATTGTTGCGGTGAGCCAC
>No_name
CTCACCGCAACAATAACTACAAAAGACGACGAAGAAAAATTTCCGAAGGTAAATGTGACA
GTGAATATTGTCGGAATCATTAAAGGAAACAATGAGATAT
>No_name
CCGCAACAATAACTACAAAAGACGACGAAGAAAAATTTCCGAAGATAAATGTGACAGTGA
ATATTGTCGGAATCATTAAAGGAAACAATGAGATATTGAT
>No_name
TATCAATATCTCATTGTTTCCTTTAATGATTCCGACAATATTCACTGTCACATTTACCTT
CGGAAATTTTTCTTCGTCGTCTTTTGTAGTTATTGTTGCG
>No_name
TATCAATATCTCATTGTTTCCTTTAATGATTCGGACAATATTCACTGTCACATTTACCTT
CGGAAATTTTGCTTCGTCGTCTTTTGTAGTTATTGTTGCG
>No_name
TATCAATATCTCATTGTTTCCTTTAATGATTCCGACAATATTCACTGTCACATTTACCTT
CGGAAATTTTTCTTCGTCGTCTTTTGTAGTTATTGTTGCG
>No_name
TATATCAATATCTCATTGTTTCCTTTAATGATTCCGACAATATTCACTGTCACATTTACC
TTCGGAAATTTTTCTTCGTCGTCTTTTGTAGTTATTGTTG
>No_name
ATTGTATATCAATATCTCAGTGTTTCCTTTAATGATTCGGACAATATTCACTGTCACATT
TACTTTCGGAGATTTTTCTTCGTCGTCTTTTGTAGTTATT
>No_name
AATAACTACAAAAGACGACGAAGAAAAATTTCCGAAGGTAAATGTGACAGTGAATATTGT
CGGAATCATTAAAGGAAACAATGAGATATTGATATACAAT
>No_name
CCATTGTATATCAATATCTCATTGTTGCCTTTAATGATTCCGACAATATTCACTGTCACA
TTTACCTTCGGAAATTTTTCTTCGTCGTCTTTTGTAGTTA
>No_name
CTACAAAAGACGACGAAGAAAATTTTCCGAAGGTAAATGTGACAGTGAATATTGTCGGAA
TCATTAAAGGAAACAATGAGATATTGATATACAATGGCTC
>No_name
AAAAGACGACGAAGAAAAATTTCCGAAGGTAAATGTGACAGTGAATATTGTCGGAATCAT
TAAAGGAAACAATGAGATATTGATATACAATGGCTCCAAT
>No_name
ATTTATTGGAGCCATTGTATATCAATATCTCATTGTTTCCTTTAATGATTCCGACAATAT
TCACTGTCACATTTACCTTCGGAAATTTTTCTTCGTCGTC
>No_name
GTGAATTTATTGGAGCCATTGTATATCAATATCTCATTGTTTCCTTTAATGATTCCGACA
ATATTCACTGTCACATTTACCTTCGGAAATTTTTCTTCGT
>No_name
GAAAAATTTCCGAAGGGAAATGTGACAGTGAATATTGTCGGAATCATTAAAGGAAACAAT
GAGATATTGATATACAATGGCTCCAATAAATTCACCCAGA
>No_name
GAAAAATTTCCGAAGGTAAATGTGACAGTGAATATTGTCGGAATCATTAAAGGAAACAAT
GAGATATTGATATACAATGGCTCCAATAAATTCACCCAGA
>No_name
AAAAATTTCCGAAGGTAAATGTGACAGTGAATATTATCGGAATCATTAAAGGAAACAATG
AGATATTGATATACAATGGCTCCAATAAATTCACCCAGAG
>No_name
CGCATTTAAATTTTCTCTGGGTGAATTTATTGGAGCCATTGTATATCAATATCTCATTGT
TTCCTTTAATGATTCCGACAATATTCACTGTCACATTTAC
>No_name
AACGCATTTAAATTTTCTCTGGGTGAATTTATTGGAGCCATTGTATATCAATATCTCATT
GTTTCCTTTAATGATTCCGACAATATTCACTGTCACATTT
>No_name
AACGCATTTAAATTTTCTCTGGGTGAATTTATTGGAGCCATTGTATATCAATATCTCATT
GTTTCCTTTAATGATTCCGACAATATTCACTGTCACATTT
>No_name
GTGACAGTGAATATTGTCGGAATCATTAAAGGAAACAATGAGATATTGATATACAATGGC
TCCAATAAATTCACCCAGAGAAAANTTAAATGCGTTAAGA
>No_name
GACAGTGAATATTGTCGGAATCATTAAAGGAAACAATGAGATATTGATATACAATGGCTC
CAATAAATTCACCCAGAGAAAATTCAAATGCGTTAAGACA
>No_name
GACAGTGAATATTGTCGGAATCATTAAAGGAAACAATGAGATATTGATATACAATGGCTC
CAATAAATTCACCCAGAGAAAATTTAAATGCGTTAAGACA
>No_name
CTTTGTCTTAACGCATTTAAATTTTCTCTGGGTGAATTTATTGGAGCCATTGTATATCAA
TATCTCATTGTTTCCTTTAATGATTCCGACAATATTCACT
>No_name
TGAATATTGTCGGAATCATTAAAGGAAACAATGAGATATTGATATACAATGGCTCCAATA
AATTCACCCAGAGAAAATTTAAATGCGTTAAGACAAAGTG
>No_name
CGCACTTTGTCTTAACGCATTTAAATTTTCTCTGGGTGAATTTATTGGAGCCATTGTATA
TCAATATCTCATTGTTTCCTTTAATGATTCCGACAATATT
>No_name
CTCGCACTTTGTCTTAACGCATTTAAATTTTCTCTGGGTGAATTTATTGGAGCCATTGTA
TATCAATATCTCATTGTTTCCTTTAATGATTCCGACAATA
>No_name
GTCGGAATCATTAAAGGAAACAATGAGATATTGATATACAATGGCTCCAATAAATTCACC
CAGAGAAAATTTAAATGCGTTAAGACAAAGTGCGAGGAAA
>No_name
TCGGAATCATTAAAGGAAACAATGAGATATTGATATACAATGGCTCCAATAAATTCACCC
AGAGAAAATTTAAATGCGTTAAGACAAAGTGCGAGGAAAT
>No_name
ATTTCCTCGCACTTTGTCTTAACGCATTTAAATTTTCTCTGGGTGAATTTATTGGAGCCA
TTGTATATCAATATCTCATTGTTTCCTTTAATGATTCCGA
>No_name
GATTTCCTCGCACTTTGTCTTAACGCATTTAAATTTTCTCTGGGTGAATTTATTGGAGCC
ATTGTATATCAATATCTCATTGTTTCCTTTAATGATTCCG
>No_name
AATCATTAAAGGAAACAATGAGATATTGATATACAATGGCTCCAATAAATTCACCCAGAG
AAAATTTAAATGCGTTAAGACAAAGTGCGAGGAAATCTTC
>No_name
GAAGATTTCCTCGCACTTTGTCTTAACGCATTTAAATTTTCTCTGGGTGAATTTATTGGA
GCCATTGTATATCAATATCTCATTGTTTCCTTTAATGATT
>No_name
GTGCAATGAAGATTTCCTCGCACTTTGTCTTAACGCATTTAAATTTTCTCTGGGTGAATT
TATTGGAGCCATTGTATATCAATATCTCATTGTTTCCTTT
>No_name
GTGCAATGAAGATTTCCTCGCACTTTGTCTTAACGCATTTAAATTTTCTCTGTGAGAATT
TATTGTATCCATTGTCTATCAATATCTCATTGTTTCCTTT
>No_name
GGAAACAATGAGATATTGATATACAATGGCTCCAATAAATTCACCCAGAGAAAATTTAAA
TGCGTTAAGACAAAGTGCGAGGAAATCTTCATTGCACATA
>No_name
AAACAATGAGATATTGATATACAATGGCTCCAATAAATTCACCCAGAGAAAATTTAAATG
CGTTAAGACAAAGTGCGAGGAAATCTTCATTGCACATATT
>No_name
ATAAAATTAATATGTGCAATGAAGATTTCCTCGCACTTTGTCTTAACGCATTTAAATTTT
CTCTGGGTGAATTTATTGGAGCCATTGTATATCAATATCT
>No_name
TATTGATATACAATGGCTCCAATAAATTCACCCAGAGAAAATTTAAATGCGTTAAGACAA
AGTGCGAGGAAATCTTCATTGCACATATTAATTTTATTTC
>No_name
AATGGCTCCAATAAATTCACCCAGAGAAAATTTAAATGCGTTAAGACAAAGTGCGAGGAA
ATCTTCATTGCACATATTAATTTTATTTCAATGAAAATCT
>No_name
TAGATTTTCATTGAAATAAAATTAATATGTGCAATGAAGATTTCCTCGCACTTTGTCTTA
ACGCATTTAAATTTTCTCTGGGTGAATTTATTGGAGCCAT
>No_name
CTCCAATAAATTCACCCAGAGAAAATTTAAATGCGTTAAGACAAAGTGCGAGGAAATCTT
CATTGCACATATTAATTTTATTTCAATGAAAATCTATAAA
>No_name
CAATAAATTCACCCAGAGAAAATTTAAATGCGTTAAGACAAAGTGCGAGAAAATATTCAT
TGCACATATTAATTTTATTTCAATGAAAATCTATAAATTC
>No_name
GAATTTATAGATTTTCATTGAAATAAAATTAATATGTGCAATGAAGATTTCCTCGCACTT
TGTCTTAACGCATTTAAATTTTCTCTGGGTGAATTTATTG
>No_name
GAATTTATAGATTTTCATTGAAATAAAATTAATATGTGCAATGAAGATTTCCTCGCACTT
TGTCTTAACGCATTTAAATTTTCTCTGGGTGAATTTATTG
>No_name
CAATAAATTCACCCAGAGAAAATTTAAATGCGTTAAGACAAAGTGCGAGGAAATCTTCAT
TGCACATATTAATTTTATTTCAATGAAAATCTATAAATTC
>No_name
GAATTTATAGATTTTCATTGAAATAAAATTAATATGTGCAATGAAGATTTCCTCGCACTT
TGTCTTAACGCATTTAAATTTTCTCTGGGTGAATTTATTG
>No_name
ATAAATTCACCCAGAGAAAATTTAAATGCGTTAAGACAAAGTGCGAGGAAATCTTCATTG
CACATATTAATTTTATTTCAATGAAAATCTATAAATTCTA
>No_name
ATAGAATTTATAGATTTTCATTGAAATAAAATTAATATGTGCAATGAAGATTTCCTCGCA
CTTTGTCTTAACGCATTTAAATGTTCTCTGGGTGAATTTA
>No_name
CCCACATAGAATTTATAGATTTTCATTGAAATAAAATTAATATGTGCAATGAAGATTTCC
TCGCACTTTGTCTTAACGCATTTAAATTTTCTCTGGGTGA
>No_name
CACCCAGAGAAAATTTAAATGCGTTAAGACAAAGTGCGAGGAAATCTTCATTGCACATAT
TAATTTTATTTCAATGAAAATCTATAAATTCTATGTGGGA
>No_name
GAAATTCCCACATAGAATTTATAGATTTTCATTGAAATAAAATTAATATGTGCAATGAAG
ATTTCCTCGCACTTTGTCTTAACGCATTTAAATTTTCTCT
>No_name
GAAATTCCCACATAGAATTTATAGATTTTCATTGAAATAAAATTAATATGTGCAATGAAG
ATTTCCTCGCACTTTGTCTTAACGCATTTAAATTTTCTCT
>No_name
AGAAATTCCCACATAGAATTTATAGATTTTCATTGAAATAAAATTAATATGTGCAATGAA
GATTTCCTCGCACTTTGTCTTAACGCATTTAAATTTTCTC
>No_name
GAAAATTTAAATGCGTTAAGACAAAGTGCGAGGAAATCTTCATTGCACATATTAATTTTA
TTTCAATGAAAATCTATAAATTCTATGTGGGAATTTCTCA
>No_name
ATGAGAAATTCCCACATAGAATTTATAGATTTTCATTGAAATAAAATTAATATGTGCAAT
GAAGATTTCCTCGCACTTTGTCTTAACGCATTTAAATTTT
>No_name
GTTATGAGAAATTCCCACATAGAATTTATAGATTTTCATTGAAATAAAATTAATATGTGC
AATGAAGATTTCCTCGCACTTTGTCTTAACGCATTTACAT
>No_name
ATTGTTATGAGAAATTCCCACATAGAATTTATAGATTTTCATTGAAATAAAATTAATATG
TGCAATGAAGATTTCCTCGCACTTTGTCTTAACGCATTTA
>No_name
GCGTTAAGACAAAGTGCGAGGAAATCTTCATTGCACATATTAATTTTATTTCAATGAAAA
TCTATAAATTCTATGTGGGAATTTCTCATAACAATTTGGA
>No_name
CGTTAAGACAAAGTGCGAGGAAATCTTCATTGCACATATTAATTTTATTTCAATGAAAAT
CTATAAATTCTATGTGGGAATTTCTCATAACAATTTGGAT
>No_name
TCTTGATATCCAAATTGTTATGAGAAATTCCCACATAGAATTTATAGATTTTCATTGAAA
TAAAATTAATATGTGCAATGAAGATTTCCTCGCACTTTGT
>No_name
TCTTGATATCCAAATTGTTATGAGAAATTCCCACATAGAATTTATAGATTTTCATTGAAA
TAAAATTAATATGTGCAATAAAGATTTCCTCGCACTTTGT
>No_name
TAGTCTTGATATCCAAATTGTTATGAGAAATTCCCACATAGAATTTATAGATTTTCATTG
AAATAAAATTAATATGTGCAATGAAGATTTCCTCGCACTT
>No_name
CGATAGTCTTGATATCCAAATTGTTATGAGAAATTCCCACATAGAATTTATAGATTTTCA
TTGAAATAAAATTAATATGTGCAATGAAGATTTCCTCGCA
>No_name
GGAAATCTTCATTGCACATATTAATTTTATTTCAATGAAAATCTATAAATTCTATGTGGG
AATTTCTCATAACAATTTGGATATCAAGACTATCGAATTT
>No_name
GAAATCTTCATTGCACATATTAATTTTATTTCAATGAAAATCTATAAATTCTATGTGGGA
ATTTCTCATAACAATTTGGATATCAAGACTATCGAATTTA
>No_name
CTTCATTGCACATATTAATTTTATTTCAATGAAAATCTATAAATTCTATGTGGGAATTTC
TCATAACAATTTGGATATCAAGACTATCGAATTTACATTT
>No_name
CTTCATTGCACATATTAATTTTATTTCAATGAAAATCTATAAATTCTATGTGGGAATTTC
TCATAACAATTTGGATATCAAGACTATCGAATTTAGATTT
>No_name
TTGAAAATGTAAATTCGATAGTCTTGATATCCAAATTGTTATGAGAAATTCCCACATAGA
ATTTATAGATTTTCATTGAAATAAAATTAATATGTGCAAT
>No_name
CACATATTAATTTTATTTCAATGAAAATCTATAAATTCTATGTGGGAATTTCTCATAACA
ATTTGGATATCAAGACTATCGAATTTACATTTTCAACATT
>No_name
GTTGAAAATGTAAATTCGATAGTCTTGATATCCAAATTGTTATGAGTAATTCCCACATAG
AATTTATAGATTTTCATTGAAATAAAATTAATATAAGCAA
>No_name
GCTAAATGTTGAAAATGTAAATTCGATAGTCTTGATATCCAAATTGTTATGAGAAATTCC
CACATAGAATTTATAGATTTTCATTGAAATAAAATTAATA
>No_name
CTGCTAAATGTTGAAAATGTAAATTCGATAGTCTTGATATCCAAATTGTTATGAGAAATT
CCCACATAGAATTTATAGATTTTCATTGAAATAAAATTAA
>No_name
TGACTGCTAAATGTTGAAAATGTAAATTCGATAGTCTTGATATCCAAATTGTTATGAGAA
ATTCCCACATAGAATTTATAGATTTTCATTGAAATAAAAT
>No_name
ATTTTATTTCAATGAAAATCTATAAATTCTATGTGGGAATTTCTCATAACAATTTGGATA
TCAAGACTATCGAATTTACATTTTCAACATTTAGCAGTTA
>No_name
TTTTATTTCAATGAAAATCTATAAATTCTATGTGGGAATTTCTCATAACAATTTGGATAT
CAAGACTATCGAATTTACATTTTCAACATTTAGCAGTTAC
>No_name
TTTTATTTCAATGAAAATCTATAAATTCTATGTGGGAATTTCTCATAACAATTTGGATAT
CAAGACTATCGAATTTACATTTTCAACATTTAGTAGTTAC
>No_name
ATTTCAATGAAAATCTATAAATTCTATGTGGGAATTTCTCATAACAATTTGGATATCAAG
ACTATCGAATTTACATTTTCAACATTTAGTAGTTACTTTT
>No_name
AACTGAGAAAAGTAACTGCTAAATGTTGAAAATGTAAATTCGATAGTCTTGATATCCAAA
TTGTTATGAGAAATTCGCACATAGAATTTATAGATTTTCA
>No_name
CAACTGAGAAAAGTAACTACTAAATGTTGAAAATGTAAATTCGATAGTCTTGATATCCAA
ATTGTTATGAGAAATTCCCACATAGAATTTATAGATTTTC
>No_name
GTTCCAACTGAGAAAAGTAACTGCTAAATGTTGAAAATGTGAATTCGATAGTCTTGATAT
CCAAATTGTTATGAGAAATTCCCACATAGAATTTATAGAT
>No_name
ATTCTATGTGGGAATTTCTCATAACAATTTGGATATCAAGACTATCGAATTTACATTTTC
AACGTTTAGCAGTTACTTTTCTCAGTTGGAAATTTGGTTC
>No_name
GGGAATTTCTCATAACAATTTGGATATCAAGACTATCGAATTTACATTTTCAACATTTAG
CAGTTACTTTTCTCAGTTGGAAATTTGGTTCAGATTTTCA
>No_name
GGAATTTCTCATAACAATTTGGATATCAAGACTATCGAATTTACGTTTTCAACATTTAGC
AGTTACTTTTCTCAGTTGGAAATTTGGTTCAGATTTTCAT
>No_name
GGAATTTCTCATAACAATTTGGATATCAAGACTATCGAATTTACATTTTCAACATTTAGC
AGTTACTTTTCTCAGTTGGAAATTTGGTTCAGATTTTCAT
>No_name
GGAATTTCTCATAACAATTTGGATATCAAGACTATCGAATTTACATTTTCAACATTTAGC
AGTTACTTTTCTCAGTTGGAAATTTGGTTCAGATTTTCAT
>No_name
CAAGAAATGAAAATCTGAACCAAATTTCCAACTGAGAAAAGTAACTGCTAAATGTTGAAA
ATGTAAATTCGATAGTCTTGATATCCAAATTGCTATGAGA
>No_name
CAAGAAATGAAAATCTGAACCAAATTTCCAACTGAGAAAAGTAACTGCTAAATGTTGAAA
ATGTAAATTCGATAGTCTTGATATCCAAATTGTTATGAGA
>No_name
TCTCATAACAATTTGGATATCAAGACTATCGAATTTACATTTTCAACATTTAGTAGTTAC
TTTTCTCAGTTGGAAATTTGGTTCAGATTTTCATTTCTTG
>No_name
CAAGAAATGAAAATCTGAACCAAATTTCCAACTGAGAAAAGTAACTACTAAATGTTGAAA
ATGTAAATTCGATAGTCTTGATATCCAAATTGTTATGAGA
>No_name
CAAGAAATGAAAATCTGAACCAAATTTCCAACTGAGAAAAGTAACTGCTAAATGTTGAAA
ATGTAAATTCGATAGTCTTGATATCCAAATTGTTATGAGA
>No_name
CAAGAAATGAAAATCTGAACCAAATTTCCAACTGAGAAAAGTAACTGCTAAATGTTGAAA
ATGTAAATTCGATAGTCTTGATATCCAAATTGTTATGAGA
>No_name
CAAGAAATGAAAATCTGAACCAAATTTCCAACTGATATAAGTAACTACTAAATGTTGAAA
ATGTAAATTCGAGAGTCTTGATATCCAAATTGTTATGAGA
>No_name
TCTCATAACAATTTGGATATCAAGACTATCGAATTTACATTTTCAACATTTAGCAGTTAC
TTTTCTCAGTTGGAAATTTGGTTCAGATTTTCATTTCTTG
>No_name
CAAGGACAAGAAATGAAAATCTGAACCAAATTTCCAACTGAGAAAAGTAACTACTAAATG
TTGAAAATGTAAATTCGATAGTCTTGATATCCAAATTGTT
>No_name
CAAGGACAAGAAATGAAAATCTGAACCAAATTTCCAGCTGAGAAAAGTAACTGCTAAATG
TTGAAAATGTAACTTCGATAGTCTTGATATCCTAATTGTT
>No_name
CCAAGGACAAGAAATGAAAATCTGAACCAAATTTCCAACTGAGAAAAGTAACTGCTAAAT
GTTGAAAATGTAAATTCGATAGTCTTGATATCCAAATTGT
>No_name
CCAAGGACAAGAAATGAAAATCTGAACCAAATTTCCAACTGAGAAAAGTAACTACTAAAT
GTTGAAAATGTAAATTCGATAGTCTTGATATCCAAATTGT
>No_name
CCCAAGGACAAGAAATGAAAATCTGAACCAAATTTCCAACTGAGAAAAGTAACTACTAAA
TGTTGAAAATGTAAATTCGATAGTCTTGATATCCAAATTG
>No_name
TTTGGATATCAAGACTATCGAATTTACATTTTCAACATTTAGTAGTTACTTTTCTCAGTT
GGAAATTTGGTTCAGATTTTCATTTCTTGTCCTTGGGTTT
>No_name
TAAACCCAAGGACAAGAAATGAAAATCTGAACCAAATTTCCAACTGAGAAAAGTAACTGC
TAAATGTTGAAAATGTAAATTCGATAGTCTTGATATCCAA
>No_name
TGGATATCAAGACTATCGAATTTACATTTTCAACATTTAGCAGTTACTTTTCTCAGTTGG
AAATTTGGTTCAGATTTTCATTTCTTGTCCTTGGGTTTAT
>No_name
TGGATATCAAGACTATCGAATTTACATTTTCAACATTTAGTAGTTACTTTTCTCAGTTGG
AAATTTGGTTCAGATTTTCATTTCTTGTCCTTGGGTTTAT
>No_name
ATAAACCCAAGGACAAGAAATGAAAATCTGAACCAAATTTCCAACTGAGAAAAGTAACTA
CTAAATGTTGAAAATGTAAATTCGATAGTCTTGATATCCA
>No_name
AATAAACCCAAGGACAAGAAATGAAAATCTGAACCAAATTTCCAACTGAGAAAAGTAACT
GCGAAATGTTGAAAATGTAAATTCTATAGTCTTGATATCC
>No_name
ATCAAGACTATCGAATTTACATTTTCAACATTTAGTAGTTACTTTTCTCAGTTGGAAATT
TGGTTCAGATTTTCATTTCTTGTCCTTGGGTTTATTGCTA
>No_name
CAAGACTATCGAATTTACATTTTCAACATTTAGCAGTTACTTTTCTCAGTTGGAAATTTG
GTTCAGATTTTCATTTCTTGTCCTTGGGTTTATTGCTACA
>No_name
CAAGACTATCGAATTTACATTTTCAACATTTAGCAGTTACTTTTCTCAGTTGGAAATTTG
GTTCAGATTTTCATTTCTTGTCCTTGGGTTTATTGCTATA
>No_name
AGACTATCGAATTTACATTTTCAACATTTAGCAGTTACTTTTCTCAGTTGGAAATTTGGT
TCAGATTTTCATTTCTTGTCCTTGGGTTTATTGCTACAGT
>No_name
AGTTATTGTAAATAACTGTAGCAATAAACCCAAGGACAAGAAATGAAAATCTGAACCAAA
TTTCCAACTGAGAAAAGTAACTACTAAATGTTGAAAATGT
>No_name
GAGTGAGTTATTGTAAATAACTGTAGCAATAAACCCAAGGACAAGAAATGAAAATCTGAA
CCAAATTTCCAACTGAGAAAAGTAACTACTAATTGTTGAA
>No_name
CCTGAGTGAGTTATTGTAAATAACTGTAGCAATAAACCCAAGGACAAGAAATGAAAATCT
GAACCAAATTTCCAACTGAGAAAAGTAACTGCTAAATGTT
>No_name
ATTTAGTAGTTACTTTTCTCAGTTGGAAATTTGGTTCAGATTTTCATTTCTTGTCCTTGG
GTTTATTGCTACAGTTATTTACAATAACTCACTCAGGAAG
>No_name
CTCTAATAGAAAACTTCCTGAGTGAGTTATTGTAAATAACTGTAGCAATAAACCCAAGGA
CAAGAAATGAAAATCTGAACCAAATTTCCAACTGAGAAAA
>No_name
CTCAGTTGGAAATTTGGTTCAGATTTTCATTTCTTGTCCTTGGGTTTATTGCTACAGTTA
TTTACAATAACTCACTCAGGAAGTTTTCTATTAGAGATTG
>No_name
CAATCGCTAATAGAAAACTTCCTGAGTGAGTTATTGTAAATAACTGTAGCAATAAACCCA
AGGACAAGAAATGAAAATCTGAACCAAATTTCCAACTGAG
>No_name
CCAATCTCTAATAGAAAACTTCCTGAGTGAGTTATTGTAAATAACTGTAGCAATAAACCC
AAGGACAAGAAATGAAAATCTGAACCAGATTTCCAACTGA
>No_name
CCAATCTCTAATAGAAAACTTCCTGAGTGAGTTATTGTAAATAACTGTAGCAATAAACCC
AAGGACAAGAAATGAAAATCTGAACCAAATTTCCAACTGA
>No_name
CTCCAATCTCTAATAGAAAACTTCCTGAGTGAGTTATTGTAAATAACTGTAGCAATAAAC
CCAAGGACAAGAAATGAAAATCTGAACCAAATTTCCAACT
>No_name
ATGCTCCAATCTCTAATAGAAAACTTCCTGAGTGAGTTATTGTAAATAACTGTAGCAATA
AACCCAAGGACAAGAAATGAAAATCTGAACCAAATTTCCA
>No_name
GGAAATTTGGTTCAGATTTTCATTTCTTGTCCTTGGGTTTATTGCTACAGTTATTTACAA
TAACTCACTCAGGAAGTTTTCTATTAGAGATTGGAGCATG
>No_name
CCGTGCTCCAATCTCTAATAGAAAACTTCCTGAGTGAGTTATTGTAAATAACTGTAGCAA
TAAACCCAAGGACAAGAAATGAAAATCTGAACCAAATTTC
>No_name
ATTTGGTTCAGATTTTCATTTCTTGTCCTTGGGTTTATTGCTACAGTTATTTACAATAAC
TCACTCAGGAAGTTTTCTATTAGAGATTGGAGCATGGAGC
>No_name
TTTGGTTCAGATTTTCATTTCTTGTCCTTGGGTTTATTGCTACAGTTATTTACAATAACT
CACTCAGGAAGTTTTCTATTAGAGATTGGAGCATGGAGCA
>No_name
TGCTCCATGCTCCAATCTCTAATAGAAAACTTCCTGAGTGAGTTATTGTAAATAACTGTA
GCAATAAACCCAAGGACAAGAAATGAAAATCTGAACCAAA
>No_name
CTGCTCCATGCTCCAATCTCTAATAGAAAACTTCCTGAGTGAGTTATTGTAAATAACTGT
AGCAATAAACCCAAGGACAAGAAATGAAAATCTGAACCAA
>No_name
GTTCAGATTTTCATTTCTTGTCCTTGGGTTTATTGCTACAGTTATTTACAATAACTCACT
CAGGAAGTTTTCTATTAGAGATTGGAGCATGGAGCAGAAA
>No_name
GTTCAGATTTTCATTTCTTGTCCTTGGGTTTATTGCTACAGTTATTTACAATAACTCACT
CAGGAAGTTTTCTATTAGAGATTGGAGCATGGAGCAGAAA
>No_name
ATTTCTGCTCCATGCTCCAATCTCTAATAGAAAACTTCCTGAGTGAGTTATTGTAAATAA
CTGTAGCAATAAACCCAAGGACAAGAAATGAAAATCTGAA
>No_name
ATTTCTGCTCCATGCTCCAATCTCTAATAGAAAACTTCCTGAGTGAGTTATTGTAAATAA
CTGTAGCAATAAACCCAAGGACAAGAAATGAAAATCTGAA
>No_name
CATTTCTGCTCCATGCTCCAATCTCTAATAGAAAACTTCCTGAGTGAGTTATTGTAAATA
ACTGTAGCAATAAACCCAAGGACAAGAAATGAAAATCTGA
>No_name
CAGATTTTCATTTCTTGTCCTTGGGTTTATTGCTACAGTTATTTACAATAACTCACTCAG
GAAGTTTTCTATTAGAGATTGGAGCATGGAGCAGAAATGG
>No_name
CAGATTTTCATTTCTTGTCCTTGGGTTTATTGCTACAGTTATTTACAATAACTCACTCAG
GAAGTTTTCTATTAGAGATTGGAGCATGGAGCAGAAATGG
>No_name
CAGATTTTCATTTCTTGTCCTTGGGTTTATTGCTACAGTTATTTACAATAACTCACTCAG
GAAGTTTTCTATTAGAGATTGGAGCATGGAGCAGAAATGG
>No_name
CAGATTTTCATTTCTTGTCCTTGGGTTTATTGCTACAGTTATTTACAATAACTCACTCAG
GAAGTTTTCTATTAGAGATTGGAGCATGGAGCAGAAATGG
>No_name
CCCATTTCTGCTCCATGCTCCAATCTCTAATAGAAAACTTCCTGAGTGAGTTATTGTAAA
TAACTGTAGCAATAAACCCAAGGACAAGAAATGAAAATCT
>No_name
CCCATTTCTGCTCCATGCTCCAATCTCTAATAGAAAACTTCCTGAGTGAGTTATTGTAAA
TAACTGTAGCAATAAACCCAAGGACAAGAAATGAAAATCT
>No_name
GATTTTCATTTCTTGTCCTTGGGGTTATTGCTACAGTTATTTACAATAACTCACTCAGGA
AGTTTTCTATTAGAGATTGGAGCATGGAGCAGAAATGGGT
>No_name
ATTTCTTGTCCTTGGGTTTATTGCTACAGTTATTTACAATAACTCACTCAGGAAGTTTTC
TATTAGAGATTGGAGCATGGAGCAGAAATGGGTGGCTGTT
>No_name
CTTGTCCTTGGGTTTATTGCTACAGTTATTTACAATAACTCACTCAGGAAGTTTTCTATT
AGAGATTGGAGCATGGAGCAGAAATGGGTGGCTGTTTTGT
>No_name
AACAAAACAGCCACCCATTTCTGCTCCATGCTCCAATCTCTAATAGAAAACTTCCTGAGT
GAGTTATTGTAAATAACTGTAGCAGTAAACCCAAGGACAA
>No_name
TGGCAACAAAACAGCCACCCATTTCTGCTCCATGCTCCAATCTCTAATAGAAAACTTCCT
GAGTGAGTTATTGTAAATAACTGTAGCAATAAACCCAAGG
>No_name
CCGGCAACAAAACAGCCACCCATTTCTGCTCCATGCTCCAATCTCTAATAGAAAACTTCC
TGAGTGAGTTATTGTAAATAGCTGTAGCAATAAACCCAAG
>No_name
ATCACAAGAGATGGCAACAAAACAGCCACCCATTTCTGCTCCATGCTCCAATCTCTAATA
GAAAACTTCCTGAGTGAGTTATTGTAAATAACTGTAGCAA
>No_name
AAATCACAAGAGATGGCAACAAAACAGCCACCCATTTCTGCTCCATGCTCCAATCTCTAA
TAGAAAACTTCCTGAGTGAGTTATTGTAAATAACTGTAGC
>No_name
TATAAATCACAAGAGATGGCAACAAAACAGCCACCCATTTCTGCTCCATGCTCCAATCTC
TAATAGAAAACTTCCTGAGTGAGTTATTGTAAATAACTGT
>No_name
CAGTTATTTACAATAACTCACTCAGGAAGTTTTCTATTAGAGATTGGAGCATGGAGCAGA
AATGGGTGGCTGTTTTGTTGCCATCTCTTGTGATTTATAA
>No_name
CAGTTATTTACAATAACTCACTCAGGAAGTTTTCTATTAGAGATTGGAGCATGGAGCAGA
AATGGGTGGCTGTTTTGTTGCCATCTCTTGTGATTTATAA
>No_name
CAGTTATTTACAATAACTCACTCAGGAAGTTTTCTATTAGAGATTGGAGCATGGAGCAGA
AATGGGTGGCTGTTTTGTTGCCATCTCTTGTGATTTATAA
>No_name
ATTATAAATCACAAGAGATGGCAACAAAACAGCCACCTATTTCTGCTCCATGCTCCAATC
TCTAATAGAAAACTTCCTGAGTGAGTTATTGTAAATAACT
>No_name
ACTATAAATCACAAGAGATGGCAACAAAACAGCCACCCATTTCTGCTCCATGCTCCAATC
TCTAATAGAAAACTTCCTGAGTGAGTTATAGTAAATAACT
>No_name
GGTATTTACAATAACTCACTCAGGAAGTTTTCTATTAGAGATTGGAGCATGGAGCAGAAA
TGGGGGGCTGTTTTGTTGCCATCTCTTGTGATTTATAATA
>No_name
GTTATTATAAATCACAAGAGATGGCAACAAAACAGCCACCCATTTCTGCTCCATGCTCCA
ATCTCTAATAGAAAACTTCCTGAGTGAGTTATTGTAAATA
>No_name
GGGGGTTATTATAAATCACAAGAGATGGCAACAAAACAGCCACCCATTTCTGCTCCATGC
TCCAATCTCTAATAGAAAACTTCCTGAGTGAGTTATTGTA
>No_name
AAATTTCAAAGGAACCAGGGGGCTATTATAAATCACAAGAGATGGCAACAAAACAGCCAC
CCATTTCTGCTCCATGCTCCAATCTCTAATAGAAAACTTC
>No_name
GAAGTTTTCTATTAGAGATTGGAGCATGGAGCAGAAATGGGTGGCTGTTTTGTTGCCATC
TCTTGTGATTTATAATAACCCCCTGGTTCCTTTGAAATTT
>No_name
GTTTTCTATTAGAGATTGGAGCATGGAGCAGAAATGGGTGGCTGTTTTGTTGCCATCTCT
TGTGATTTATAATAACCCCCTGGTTCCTTTGAAATTTATT
>No_name
GTTTTCTATTAGAGATTGGAGCATGGAGCAGAAATGGGTGGCTGTTTTGTTGCCATCTCT
TGTGCTTTATAATAACCCCCTGGTTCCTTTGAAATTTATT
>No_name
TGACAATAAATTTCAAAGGAACCAGGGGGTTATTATAAATCACAAGAGATGGCAACAAAA
CAGCCACCCATTTCTGCTCCATGCTCCAATCTCTAATAGA
>No_name
ATTGACAATAAATTTCAAAGGAACCAGGGGGTTATTATAAATCACAAGAGATGGCAACAA
AACAGCCACCCATTTCTGCTCCATGCTCCAATCTCTAATA
>No_name
TAGAGATTGGAGCATGGAGCAGAAATGGGTGGCTGTTTTGTTGCCATCTCTTGTGATTTA
TAATAACCCCCTGGTTCCTTTGAAATTTATTGTCAATAGT
>No_name
CAGTACTATTGACAATAAATTTCAAAGGAACCAGGGGGTTATTATAAATTACAAGAGATG
GCAACAAAACAGCCAGCCATTTCTGCTCCATGCTCCAATC
>No_name
GGAGCATGGAGCAGAAATGGGTGGCTGTTTTGTTGCCATCTCTTGTGATTTATAATAACC
CCCTGGTTCCTTTGAAATTTATTGTCAATAGTCCTGTTAC
>No_name
CACTAGTAACAGGACTATTGACAATAAATTTCAAAGGAACCAGGGGGTTATTATAAATCA
CAAGAGATGGCAACAAAACAGCCACCCATTTCTGCTCCAT
>No_name
GCAGAAATGGGTGGCTGTTTTGTTGCCATCTCTTGTGATTTATAATAACCCCCTGGTTCC
TTTGAAATTTATTGTCAATAGTCCTGTTACTAGTGTATTG
>No_name
CAGAAATGGGTGGCTGTTTTGTTGCCATCTCTTGTGATTTATAATAACCCCCTGGTTCCT
TTGAAATTTATTGTCAATAGTCCTGTTACTAGTGTATTGG
>No_name
CAGAAATGGGTGGCTGTTTTGTTGCCATCTCTTGTGATTTATAATAACCCCCTGGTTCCT
TTGAAATTTATTGTCAATAGTCCTGTTACTAGTGTATTGG
>No_name
ATAGTATCCAATACACTAGTAACAGGACTATTGACAATAAATTTCAAAGGAACCAGGGGG
TTATTATAAATCACAAGAGATGGCAACAAAACAGCCACCC
>No_name
AAATAGTATCCAATACACTAGTAACAGGACTATTGACAATAAATTTCAAAGCAACCAGGG
GGTTATTATAAATCACAAGAGATGGCAACAAAACAGCCAC
>No_name
GAAAATAGTATCCAATACACTAGTAACAGGACTATTGACAATAAATTTCAAAGGAACCAG
GGGGTTATTATAAATCACAAGAGATGGCAACAAAACAGCC
>No_name
GAAAATAGTATCCAATACACTAGTAACAGGACTATTGACAATAAATTTCAAAGGAACCAG
GGGGTTATTATAAATCACAAGAGATGGCAACAAAACAGCC
>No_name
TGAAAATAGTATCCAATACACTAGTAACAGGACTATTGACAATAAATTTCAAAGGAACCA
GGGGGTTATTATAAATCACAAGAGATGGCAACAAAACAGC
>No_name
CTGTTTTGTTGCCATCTCTTGTGATTTATAATAACCCCCTGGTTCCTTTGAAATTTATTG
TCAATAGTCCTGTTACTAGTGTATTGGATACTATTTTCAA
>No_name
CTTGAAAATAGTATCCAATACACTAGTAACAGGACTATTGACAATAAATTTCAAAGGAAC
CAGGGGGTTATTATAAATCACAAGAGATGGCAACAAAACA
>No_name
GTTTTGTTGCCATCTCTTGTGATTTATAATAACCCCCTGGTTCCTTTGAAATTTATTGTC
AATAGTCCTGTTACTAGTGTATTGGATACTATTTTCAAGG
>No_name
GTTTTGTTGCCATCTCTTGTGATTTATAATAACCCCCTGGTTCCTTTGAAATTTATTGTC
AATAGTCCTGTTACTAGTGTATTGGATACTATTTTCAAGG
>No_name
GTTTTGTTGCCATCTCTTGTGATTTATAATAACCCCCTGGTTCCTTTGAAATTTATTGTC
AATAGTCCTGTTACTAGTGTATTGGATACTATTTTTAAGG
>No_name
GTTTTGTTGCCATCTCTTGTGATTTATAATAACCCCCTGGTTCCTTTGAAATTTATTGTC
AATAGTCCTGTTACTAGTGTATTGGATACTATTTTCAAGG
>No_name
TTTTGTTGCCATCTCTTGTGATTTATAATAACCCCCTGGTTCCTTTGAAATTTATTGTCA
ATAGTCCTGTTACTAGTGTATTGGATACTATTTTCAAGGC
>No_name
TTTGTTGCCATCTCTTGTGATTTATAATAACCCCCTGGTTCCTTTGAAATTTATTGTCAA
TAGGCCTGTTACTAGTGTATTGGATACTATTTTCAAGGCA
>No_name
TTTGTTGCCATCTCTTGTGATTTATAATAACCCCCTGGTTCCTTTGAAATTTATTGTCAA
TAGTCCTGTTACTAGTGTATTGGATACTATTTTCAAGGCA
>No_name
GCCATCTCTTGTGATTTATAATAACCCCCTGGTTCCTTTGAAATTTATTGTCAATAGTCC
TGTTACTAGTGTATTGGATACTATTTTCAAGGCAACATTC
>No_name
AATGAATGTTGCCTTGAAAATAGTATCCAATACACTAGTAACAGGACTATTGACAATAAA
TTTCAAAGGAACCAGGGGGTTATTATAAATCACAAGAGAT
>No_name
ATTTAGAATAACCCCCTGGTTCCTTTGAAATTTATTGTCAATAGTCCTGTTACTAGTGTA
TTGGATACTATTTTCAAGGCAACATTCATTTGTATGTTAA
>No_name
ATTTATAATAACCCCCTGGTTCCTTTGAAATTTATTGTCAATAGTCCTGTTACTAGTGTA
TTGGATACTATTTTCAAGGCAACATTCATTTGTCTGTTAA
>No_name
ATTTATAATAACCCCCTGGTTCCTTTTAAATTTATTATCATTAGTCCTGTTACTAGTGTA
TTGGATACTATTTTTTAGGCAACATTCATTTGTCTGTTAA
>No_name
AATAACCCCCTGGTTCCTTTGAAATTTATTGTCAATAGTCCTGTTACTAGTGTATTGGAT
ACTATTTTCAAGGCAACATTCATTTGTCTGTTAATGTTAT
>No_name
CAAAATAACATTAACAGACAAATGAATGTTCCCTTGAAAATAGTATCCAATACACTAGTA
ACAGGACTATTGACAATAAATTTCAAAGGAACCAGGGGGT
>No_name
CCAAAATAACATTAACAGACAAATGAATGTTGCCTTGAAAATATTATCCAATACACTAGT
AACAGGACTATTTACAATAAATGTCAAAGGAACCAGGGGG
>No_name
CTCTGGTTCCTTTGAAATTTATTGTCAATAGTCCTGTTACTAGTGTATTGGATACTATTT
TCAAGGCAACATTCATTTGTCTGTTAATGTTATTTTGGGT
>No_name
CTGGTTCCTTTGAAATTTATTGTCAATAGTCCTGTTACTAGTGTATTGGATACTATTTTC
AAGGCAAAATTCATTTGTCTGTTAATGTTATTTTGGGTGA
>No_name
GGTTCCTTTGAAATTTATTGTCAATAGTCCTGTTACTAGTGTATTGGATACTATTTTCAA
GGCAACATTCATTTGTCTGTTAATGTTATTTTGGGTGACA
>No_name
TGTCACCCAAAATAACATTAACAGACAAATGAATGTTGCCTTGAAAATAGTATCTAATAC
ACTAGTAACAGGACTATTGACAATAAATTTCAAAGGAACC
>No_name
GTTCCTTTGAAATTTATTGTCAATAGTCCTGTTACTAGTGTATTGGATACTATTTTCAAG
GCAACATTCATTTGTCTGTTAATGTTATTTTGGGTGACAA
>No_name
AAATTGTCACCCAAAATAACATTAACAGACAAATGAATGTTGCCTTGAAAATAGTATCCA
ATACACTAGTAACAGGACTATTGACAATAAATTTCAAAGG
>No_name
CTTTGAAATTTATTGTCAATAGTCCTGTTACTAGTGTATTGGATACTATTTTCAAGGCAA
CATTCATTTGTCTGTTAATGTTATTTTGGGGGACAATTTA
>No_name
CTTTGAAATTTATTGTCAATAGTCCTGTTACTAGTGTATTGGATACTATTTTCAAGGCAA
CATTCATTTGTCTGTTAATGTTATTTTGGGTGACAATTTA
>No_name
ATAAATTGTCACCCAAAATAACATTAACAGACAAATGAATGTTGCCTTGAAAATAGTATC
CAATACACTAGTAACAGGACTATTGACAATAAATTTCAAA
>No_name
GAAATTTATTGTCAATAGTCCTGTTACTAGTGTATTGGATACTATTTTCAAGGCAACATT
CATTTGTCTGTTAATGTTATTTTGGGTGACAATTTATCAT
>No_name
GAAATTTATTGTCAATAGTCCTGTTACTAGTGTATTGGATACTATTTTCAAGGCAACATT
CCTTTGTCTGTTAATGTTATTTTGGGTGACAATTTATCAT
>No_name
GAAATTTATTGTCAATAGTCCTGTTACTAGTGTATTGGATACTATTTTCAAGGCAACATT
CATTTGTCTGTTAATGTTATTTTGGGTGACAATTTATCAT
>No_name
ATTTATTGTCAATAGTCCTGTTACTAGTGTATTGGATACTATTTTCAAGGCAACATTCAT
TTGTCTGTTAATGTTATTTTGGGTGACAATTTATCATGGA
>No_name
TTCCATGATAAATTGTCACCCAAAATAACATTAACAGACAAATGAATGTTGCCTTGAAAA
TAGTATCCAATACACTAGTAACAGGACTATTGACAATAAA
>No_name
TTATTGTCAATAGTCCTGTTACTAGTGTATTGGATAATATTTTCAAGGCAACATTCATTT
GTCTGTTAATGTTATTTTGGGTGACAATTTATCATGGAAT
>No_name
GTTGCATTCCATGATAAATTGTCACCCAAAATAACATTAACAGACAAATGAATGTTGCCT
TGAAAATAGTATCCAATACACTAGTAACAGGACTATTGAC
>No_name
CAATAGTCCTGTTACTAGTGTATTGGATACTATTTTCAAGGCAACATTCATTTGTCTGTT
AATGTTATTTTGGGTGACAATTTATCATGGAATGCAACAG
>No_name
GTTGCATTCCATGATAAATTGTCACCCAAAATAACATTAACAGACAAATGAATGTTGCCT
TGAAAATATTATCCAATACACTAGTAACAGGACTATTCAC
>No_name
TGTCTGTTGCATTCCATGATAAATTGTCACCCAAAATAACATTAACAGACAAATGAATGT
TGCCTTGAAAATAGTATCCAATACACTAGTAACAGGACTA
>No_name
TTTTTGTCTGTTGCATTCCATGATAAATTGTCACCCAAAATAACATTAACAGACAAATGA
ATGTTGCCTTGAAAATAGTATCCAATACACTAGTAACAGG
>No_name
CTATTTGTCTGTTGCATTCCATGATAAATTGTCACCCAAAATAACATTAACAGACAAATG
AATGTTGCCTTGAAAATAGTATCCAATACACTAGTAACAG
>No_name
TTCTTTTTGTCTGTTGCATTCCATGATAAATTGTCACCCAAAATAACATTAACAGACAAA
TGAATGTTGCCTTGAAAATAGTATCCAATACACTAGTAAC
>No_name
CTAGTGTATTGGATACTATTTTCAAGGCAACATTCATTTGTCTGTTAATGTTATTTTGGG
TGACAATTTATCATGGAATGCAACAGACAAAAAGAAGGTG
>No_name
GTGTATTGGATACTTTTTTCAAGGCAACATTCATTTGTCTGTTAATGTTATTTTGGGTGA
CAATTTATCATGGAATGCGACAGACAAAAAGAAGGTGCCT
>No_name
AAAATGTGAGGCACCTTCTTTTTGTCTGTTGCATTCCATGATAAATTGTCACCCAAAATA
ACATTAACAGACAAATGAATGTTGCCTTGAAAATAGTATC
>No_name
AAAATGTGAGGCACCTTCTTTTTGTCTGTTGCATTCCATGATAAATTGTCACCCAAAATA
ACATTAACAGACAAATGAATGTTGCCTTGAAAATAGTATC
>No_name
AATATGTGAGGCACCTTCTTTTTGTCTGTTGCATTCCATGATAAATTGTCACCCAAAATA
ACATTAACAGACAAATGAATGTTGCCTTGAAAATAGTATC
>No_name
TAAAATGTGAGGCACCTTCTTTTTGTCTGTTGCATTCCATGATAAATTGTCACCCAAAAT
AACATTAACAGACAAATGAATGTTGCATTGAAGATAGTAT
>No_name
AAATAAAATGTGAGGCACCTTCTTTTTGTCTGTTGCATTCCATGATAAATTGTCACCCAA
AATAACATTAACAGACAAATGAATGATGCCTTGAAAATAG
>No_name
ATTTTCAAGGCAACATTCATTTGTCTGTTAATGTTATTTTGGGTGACAATTTATCATGGA
ATGCAACAGACAAAAAGAAGGTGCCTCACATTTTATTTCC
>No_name
GGGAAATAAAATGTGAGGCACCTTCTTTTTGTCTGTTGCATTCCATGATAAATTGTCACC
CAAAATAACATTAACAGACAAATGAATGTTGCCTTGAAAA
>No_name
GGGGAAATAAAATGTGAGGCACCTTCTTTTTGTCTGTTGCATTCCATGATAAATTGTCAC
CCAAAATAACATTAACAGACAAATGAATGTTGCCTTGAAA
>No_name
CGGGGAAATAAAATGTGAGGCACCTTCTTTTTGTCTGTTGCATTCCATGATAAATTGTCA
CCCAAAATAACATTAACAGACAAATGAATGTTGCCTTGAA
>No_name
CTTGGGGAAATAAAATGTGAGGCACCTTCTTTTTGTCTGTTGCATTCCATGATAAATTGT
CACCCAAAATAACATTAACAGACAAATGAATGTTGCCTTG
>No_name
GGCAACATTCATTTGTCTGTTAATGTTATTTTGGGTGACAATTTATCATGGAATGCAACA
GACAAAAAGAAGGTGCCTCACATTTTATTTCCCAAAGATT
>No_name
AAATCTTTGGGAAATAAAATGTGAGGCACCTTCTTTTTGTCTGTTGCATTCCATGATAAA
TTGTCACCCAAAATAACATTAACAGACAAATGAATGTTGC
>No_name
CAAATCTTGGGGAAATAAAATGTGAGGCACCTTCTTTTTGTCTGTTGCATTCCATGATAA
ATTGTCACCCAAAATAACATTAACAGACAAATGAATGTTG
>No_name
CAAATCTTGGGGAAATAAAATGTGAGGCACCTTCTTTTTGTCTGTTGCATTCCATGATAA
ATTGTCACCCAAAATAACATTAACAGACAAATGAATGTTG
>No_name
GCAAATCTTGGGGAAATAAAATGTGAGGCACCTTCTTTTTGTCTGTTGCATTCCATGATA
AATTGTCACCCAAAATAACATTAACAGACAAATGAATGTT
>No_name
GACGATGCAAATCTTGGGGAAATAAAATGTGAGGCACCTTCTTTTTGTCTGTTGCATTCC
ATGATAAATTGTCACCCAAAATAACATTAACAGCCAAATG
>No_name
AGACGATGCAAATCTTGGGGAAATAAAATGTGAGGCACCTTCTTTTTGTCTGTTGCATTC
CATGATAAATTGTCACCCAAAATAACATTAACAGACAAAT
>No_name
TTTGTCTGTTAATGTTATTTTGGGTGACAATTTATCATGGAATGCAACAGACAAAAAGAA
GGTGCCTCACATTTTATTTCCCAAAGATTTGCATCGTCTT
>No_name
ATAAGACGATGCAAATCTTTGGGAAATAAAATGTGAGGCACCTTCTTTTTGTCTGTTGCA
TTCCATGATAAATTGTCACCCAAAATAACATTAACAGACA
>No_name
CTGTTAATGTTATTTTGGGTGACAATTTATCATGGAATGCAACAGACAAAAAGAAGGTGC
CTCACATTTTATTTCCCAAAGATTTGCATCGTCTTATTGA
>No_name
ACCATATCAATAAGACGATGCAAATCTTGGGGAAATAAAATGTGAGGCACCTTCTTTTTG
TCTGTTGCATTCCATGATAAATTGTCACCCAAAATAACAT
>No_name
GTTATTTTGGGTGACAATTTATCATGGAATGCAACAGACAAAAAGAAGGTGCCTCACATT
TTATTTCCCCAAGATTTGCATCGTCTTATTGATATGGTTC
>No_name
AAACAATCATGAACCATATCAATAAGACGATGCAAATCTTGGGGAAATAAAATGTGAGGC
ACCTTCTTTTTGTCTGTTGCATTCCATGATAAATTGTCAC
>No_name
AAACAATCATGAACCATATCAATAAGACGATGCAAATCTTGGGGAAATAAAATGTGAGGC
ACCTTCTTTTTGTCTGTTGCATTCCATGATAAATTGTCAC
>No_name
AAACAATCATGAACCATATCAATAAGACGATGCAAATCTTTGGGAAATAAAATGTGAGGC
ACCTTCTTTTTGTCTGTTGCATTCCATGATAAATTGTCAC
>No_name
TAAAACAATCATGAACCATATCAATAAGACGATGCAAATCTTTGGGAAATAAAATGTGAG
GCACCTTCTTTTTGTCTGTTGCATTCCATCATAAATTGTC
>No_name
ATAAAACAATCATGAACCATATCAATAAGACGATGCAAATCTTGGGGAAATAAAATGTGA
GGCACCTTCTTTTTGTCTGTTGCATTCCATGATAAATTGT
>No_name
CAATAAAACAATCATGAACCATATCAATAAGACGATGCAAATCTTTGGGAAATAAAATGT
GAGGCACCTTCTTTTTGTCTGTTGCATTCCATGATAAATT
>No_name
CAATAAAACAATCATGAACCATATCAATAAGACGATGCAAATCTTTGGGAAATAAAATGT
GAGGCACCTTCTTTTTGTCTGTTGCATTCCATGATAAATT
>No_name
ATTTATCATGGAATGCAACAGACAAAAAGAAGGGGCCTCACATTTTATTTCCCAAAGATT
TGCATCGTCTTATTGATATGGTTCATGATTGTTTTATTGC
>No_name
AGGCAATAAAACAATCATGAACCATATCAATAAGCCGATGCAAATCTTGGGGAAATAAAA
TGTGAGGCACCTTCTTTTTGTCTGTTGCATTCCATGATAA
>No_name
AGGCAATAAAACAATCATGAACCATATCAATAAGACGATGCAAATCTTTGGGAAATAAAA
TGTGAGGCACCTTCTTTTTGTCTGTTGCATTCCATGATAC
>No_name
ATGGAATGCAACAGACAAAAAGAAGGTGCCTCACATTTTATTTCCCCAAGATTTGCATCG
TCTTATTGATATGGTTCATGATTGTTTTATTGCCTGCTTT
>No_name
TGTAAAGCAGGCAATAAAACAATCATGAACCATATCGATAAGACGATGCAAATCTTGGGG
AAATAAAATGTGAGGCACCTTCTTTTTGTCTGTTGCATTC
>No_name
CAACAGACAAAAAGAAGGTGCCTCACATTTTATTTCCCAAAGATTTGCATCGTCTTATTG
ATATGGTTCATGATTGTTTTATTGCCTGCTTTTCAAGCAA
>No_name
TTGAAAAGCAGGCAATAAAACAATCATGAACCATATCAGTAAGATGATGCAAATCTTTGG
GAAATAAAATGTGAGGCACCTTCTTTTTGTCTGAAACCAG
>No_name
AAGAAGGTGCCTCACATTTTATTTCCCCAAGATTTGCATCGTCTTATTTATATAGTTCAT
GAGTGTTTTATTTCCTGCTTATCATGCAGTTAGAGAGTCA
>No_name
TGAATCTCTAATTGCTTGAAAAGCAGGCAATAAAACAATCATGAACCATCTCAATAAGAC
GAGGCAAATCTTTGGGAAATAAAATGTGAGGCACATTCTT
>No_name
TGAATCTCTAATTGCTTGAAAAGCAGGCAATAAAACAATCATGAACCATATCAATAAGAC
GATGCAAATCTTGGGGAAATAAAATGTGAGGCACCTTCTT
>No_name
TGAATCTCTAATTGCTTGAAAAGCAGGCAATAAAACAATCATGAACCATATCAATAAGAC
GATGCAAATCTTGGGGAAATAAAATGTGAGGCACCTTCTT
>No_name
CTGAATCTCTAATTGCTTGAAAAGCAGGCAATAAAACAATCATGAACCATATCAATAAGA
CGATGCAAATCTTTGGGAAATAAAANGTGAGGCACCTTCT
>No_name
CTGAAACTCTAATTGCTTGAAAAGCAGGCAATAAAACAATCATGAACCATATCAATAAGA
CGATGCAAATCTTGGGGAAATAAAATGTGAGGCACCTTCT
>No_name
CTGAATCTCTAATTGCTTGAAAAGCAGGCAATAAAACAATCATGAACCATATCAATAAGA
CGATGCAAATCTTTGGGAAATAAAATGTGAGGCACCTTCT
>No_name
CTGAATCTCTAATTGCTTGAAAAGCAGGCAATAAAACAATCATGAACCATATCAATAAGA
CGATGCAAATCTTTGGGAAAAAAAATGTGAGGCACCTTCT
>No_name
CTGAATCTCTAATTGCTTGAAAAGCAGGCAATAAAACAATCATGAACCATATCAATAAGA
CGATGCAAATCTTTGGGAAATAAAATGTGAGGCACCTTCT
>No_name
GCTGAATCTCTAATTGCTTGAAAAGCAGGCAATAAAACAATCATGAACCATATCAATAAG
ACGATGCAAATCTTTGGGAAATAAAATGTGAGGCACCTTC
>No_name
GCGGAATCTCTAATTGCTTGAAAAGCAGGCAATAAAACAATCATGAACCATATCAATAAG
ACGATGCAAATCTTGGGGAAATAAAATGTGAGGCACCTTC
>No_name
ATTTTATTTCCCAAAGATTTGCATCGTCTTATTGATATGGTTCATGATTGTTTTATTGCC
TGCTTTTCAAGCAATTAGAGATTCAGCTGATCCTACTTTT
>No_name
ATTTTATTTCCCCAAGATTTGCATCGTCTTATTGATATGGTTCATGATTGTTTTATTGCC
TGCTTTTCAAGCAATTAGAGATTCAGCTGATCCTACTTTT
>No_name
ATTTTATTTCCCCAAGATTTGCATCGTCTTATTGATATGGTTCATGATTGTTTTATTGCC
TGCTTTTCAAGCAATTAGAGATTCAGCTGATCCTACTTTT
>No_name
TTTTATTTCCCCAAGATTTGCATCGTCTTATTGATATGGTTCATGATTGTTTTATTGCCT
GCTTTTCAAGCAATTAGAGACTCAGCTGATCCTACTTTTT
>No_name
ATGTTATTTCCCCAAGATTTGCATCGTCTTATTGATATGGTTCATGATTGTTTTATTGCC
TGCTTTTCAAGCAATTAGAGATTCAGCTGATCCTACTTTT
>No_name
ATTTGTAATAAAAAGTAGGATCAGCTGAATCTCTAATTGCTTGAAAAGCAGGCAATAAAA
CAATCATGAACCATATCAATAAGACGATGCAAATCTTGGG
>No_name
ATTGGTAATAAAAAGTAGGATCAGCTGAATCTCTAATTGCTTGAAAAGCAGGCAATAAAA
CAATCATGAACCATATCAATAAGACGATGCAAATCTTTGG
>No_name
TCGTCTTATTGATATGGTTCATGATTGTTTTATTGCCTGCTTTTCAAGCAATTAGACATT
CAGCTGATCCTACTTTTTATTACAAATTACAAAATACATT
>No_name
GTCTTATTGATATGGTTCATGATTGTTTTATTGCCTGCTTTTCAAGCAATTAGAGATTCA
GCTGATCCTACTTTTTATTACAAATTACAAAATACATTTT
>No_name
GTCTTATTGATATGGTTCATGATTGTTTTATTGCCTGCTTTTCAAGCAATTAGAGATTCA
GCTGATCCTACTTTTTATTACAAATTACAAAATACATTTT
>No_name
CTTATTGATATGGTTCATGATTGTTTTATTGCCTGCTTTTCAAGCAATTAGAGATTCAGC
TGATCCTACTTTTTATTACAAATTACAAAATACATTTTTG
>No_name
CAAAAATGTATTTTGTAATTTGTAATAAAAAGTAGGATCAGCTGAATCTCTAATTGCTTG
AAAAGCAGGCAATAAAACAATCATGAACCATATCAATAAG
>No_name
CTTATTGATATGGTTCATGATTGTTTTATTGCCTGCTTTTCAAGCAATTAGAGATTCAGC
TGATCCTACTTTTTATTACAAATTACAAAATACATTTTTG
>No_name
ATAGAACAAAAATGTATTTTGTAATTTGTAATAAAAAGTAGGATCAGCTGAATCTCTAAT
TGCTTGAAAAGCAGGCAATAAAACAATCATGAACCATATC
>No_name
GGTTCATGATTGTTTTATTGCCTGCTTTTCAAGCAATTAGAGATTCAGCTGATCCTACTT
TTTTATTACAAATTACAAAATACATTTTTGTTCTATAAAT
>No_name
GTGAATTTATAGAACAAAAATGTATTTTGTAATTTGTAATAAAAAGTAGGATCAGCTGAA
TCTCTAATTGCTTGAACAGCAGGCAATAAAACAATCATGA
>No_name
GTGAATTTATAGAACAAAAATGTATTTGGTAATTTGTAATAAAAAGAAGGATCAGCTGAA
TCTCTAATTGCTTGAAAAGCAGGCAATAAAACAATCATGA
>No_name
GTGAATTTATAGAACAAAAATGTATTTTGTAATTTGTAATAAAAAGCAGGATCAGCTGAA
TATCTAATTGCTTGAAAAGCAGGCAATAAAACAATCATGA
>No_name
GTTTTATTGCCTGCTTTTCAAGCAATTAGAGATTCGTCTGATCCTACTGGTTTATTACAA
ATTACAAAATACATTTTTGTTCTATAAATTCACTCTACTT
>No_name
GCCAAGTAGAGTGAATTTATAGAACAAAAATGTATTTTGTAATTTGTAATAAAAAGTAGG
ATCAGCTGAATCTCTAATTGCTTGAAAAGCAGGCAATAAA
>No_name
ATGACGATACTGCCAAGTAGAGTGAATTTATAGAACAAAAATGTATTTTGTAATTTGTAA
TAAAAAGTAGGATCAGCTGAATCTCTAATTGCTTGAAAAG
>No_name
ATATAAATGACGATACTGCCAAGTAGAGTGAATTTATAGAACAAAAATGTATTTTGTAAT
TTGTAATAAAAAGTAGGATCAGCTGAATCTCTAATTGCTT
>No_name
ATATAAATGACGATACTGCCAAGTAGAGTGAATTTATAGAACAAAAATGTATTTTGTAAT
TTGTAATAAAAAGTAGGATCAGCTGAATCTCTAATTGCTT
>No_name
ATTAGAGATTCAGCTGATCCTACTTTTTATTACAAATTACAAAATACATTTTTGTTCTAT
AAATTCACTCTACTTGGCAGTATCGTCATTTTTTTCTCCA
>No_name
TAGAGATTCAGCTGATCCTACTTTTTATTACAAATTACAAAATACATTTTTGTTCTATAA
ATTCACTCTACTTGGCAGTATCGTCATTTATATTCTCTAT
>No_name
AGAGATTCAGCTGATCCTACTTTTTATTACAAATTACAAAATACATTTTTGTTCTATAAA
TTCACTCTACTTGGCAGTATCGTCATTTATATTCTCTATG
>No_name
GAGAAATAATGCATAGAGAATATAAATGACGATACTGCCAAGTAGAGTGAATTTATAGAA
CAAAAATGTATTTTGTAATTTGTAATAAAAAGTAGGATCA
>No_name
TGATCCTACTTTTTATTACAAATTACAAAATACATTTTTGTTCTATAAATTCACTCTACT
TGGCAGTATCGTCATTTATATTCTCTATGCATTATTTCTC
>No_name
GAAGAGAAATAATGCATAGAGAATATAAATGACGATACTGCCAAGTAGAGTGAATTTATA
GAACCAAAATGTATTTTGTAATTTGTAATAAAAAGTAGGA
>No_name
GTAATGATGAGAAATAATGCATAGAGAATATAAATGACGATACTGCCAAGTAGAGTGAAT
TTATAGAACAAAAATGTATTTTGTAATTTGTAATAAAAAG
>No_name
CGGTAATGATGAGAAATAATGCATAGAGAATATAAATGACGATACTGCCAAGTAGAGTGA
ATTTATAGAACAAAAATGTATTTTGTAATTTGTAATAAAA
>No_name
ATTACAAATTACAAAATACATTTTTGTTCTATAAATTCACTCTACTTGGCAGTATCGTCA
TTTATATTCTCTATGCATTATTTCTCATCATTACCGCTTG
>No_name
CACAAGCGGTAATGATGAGAAATAATGCATAGAGAATATAAATGACGATACTGCCAAGTA
GAGTGAATTTATAGAACAAAAATGAATTTTGTAATTTGTA
>No_name
CCACAAGCGGTAATGATGAGAAATAATGCATAGAGAATATAAATGACGATACTGCCAAGT
AGAGTGAATTTATAGAACAAAAATGTATTTTGTAATTTGT
>No_name
CAAATTACAAAATACATTTTTGTTCTATAAATTCACTCTACTTGGCAGTATCGTCATTTA
TATTCTCTATGCATTATTTCTCATCATTACCGCTTGTGGA
>No_name
CTCCACAAGCGGTAATGATGAGAAATAATGCATAGAGAATATAAATGACGATACTGCCAA
GTAGAGGGAATTTATAGAACAAAAATGTATTTTGTAATTT
>No_name
CTCCACAAGCGGTAATGATGAGAAATAATGCATAGATAATATAAATGACGATACTGCCAA
GTAGAGTGAATTTATAGAACAAAAATGTATTTTGTAATTT
>No_name
CTCTCCACAAGCGGCAATGATGAGAAATAATGCATAGAGAATATAAATGACGATACTGCC
AAGTAGAGTGAATTTATAGAACAAAAATGTATTTTGTAAT
>No_name
CAATTCTCCACAAGCGGTAATGATGAGAAATAATGCATAGAGAATATAAATGACGATACT
GCCAAGTAGAGTGAATTTATAGAACAAAAATGTATTTTGT
>No_name
ACAAAATACATTTTTGTTCTATAAATTCACTCTACTTGGCAGTATCGTCATTTATATTCT
CTATGCATTATTTCTCATCATTACCGCATGTGGAGAATTG
>No_name
CTCAATTCTCCACAAGCGGTAATGATGAGAAATAATGCATAGAGAATATAAATGACGATA
CTGCCAAGTAGAGTGAATTTATAGAACAAAAATGTATTTT
>No_name
CTCAATTCTCCACAAGCGGTAATGATGAGAAATAATGCATAGAGAATATAAATGACGATA
CTGCCAAGTAGAGTGAATTTATAGAACAAAAATGTATTTT
>No_name
ATCTCAATTCTCCACAAGCGGTAATGATGAGAAATAATGCATAGAGAATATAAATGACGA
TAGTGCCAAGTAGAGTGAATTTATAGAACAAAAATGTATT
>No_name
ATTTTTGTTCTATAAATTCACTCTACTTGGCAGTATCGTCATTTATATTCTCTATGCATT
ATTTCTCATCATTACCGCTTGTGGAGAATTGAGATCGGTT
>No_name
GGAACCGATCTCAATTCTCCACAAGCGGTAATGATGAGAAATAATGCATAGAGAATATAA
ATGACGATACTGCCAAGTAGAGTGAATTTATAGAACTAGC
>No_name
AAAAATTATACTAAAATAAGGAACCGATCTCAATTCTCCACAAGCGGTAATGATGAGAAA
TAATGCATAGAGAATATAAATGACGATACTGCCAAGTAGA
>No_name
CTTGGCAGTATCGTCATTTATATTCTCTATGCATTATTTCTCATCATTACCGCTTGTGGA
GAATTGAGATCGGTTCCTTATTTTAATATTCGAATCTGAT
>No_name
CGTCATTTATATTCTCTATGCATTATTTCTCATCATTACCGCTTGTGGAGAATTGAGATC
GGTTCCTTATTTTAATATTCGAATCCGATTTTTTGCTTGT
>No_name
GTCATTTATATTCTCTATGCATTATTTCGCATCATTACCGCTTGGGGAGAATTGAGATCG
GTTCCTTATTTTAATATTCGAATCCGATTTTTTGCTTGTT
>No_name
TTATATTCTCTATGCATTATTTCTCATCATTACCGCTTGTGGAGAATTGAGATCGGTTCC
TTATTTTAATATTCGAATCCGATTTTTTGCTTGTTTCATG
>No_name
AAACATGAAACAAGCAAAAAATCGGATTCGAATATTAAAATAAGGAACCGATCTCAATTC
TCCACAAGCGGTAATGATGAGAAATAATGCATAGAGAATA
>No_name
GATAAACATGAAACAAGCAAAAAATCGGATTCGAATATTAAAATAAGGAACCGATCTCAA
TTCTCCACAAGCGGTAATGATGAGAAATAATGCATAGAGA
>No_name
ATTTCTCATCATTACCGCTTGTGGAGAATTGAGATCGGTTCCTTATTTTAATATTCGAAT
CCGATTTTTTGCTTGTTTCATGTTTATCGTATTGGTTTTC
>No_name
TTTCTCATCATTACCGCTTGTGGAGAATTGAGATCGGTTCCTTATTTTAATATTCGAATC
CGATTTTTTGCTTGTTTCATGTTTATCGTATTGGTTTTCA
>No_name
CTGAAAACCAATACGATAAACATGAAACAAGCAAAAAATCGGATTCGAATATTAAAATAA
GGAACCGATCTCACTTCTCCACAAGCGGTAATGATGAGAA
>No_name
CTCATCATTACCGCTTGTGGAGAATTGAGATCGGTTCCTTATTTTAAAATTCGAATCCGA
TTTTTTGCTTGTTTCATGTTTATCGTATTGGTTTTCAGCA
>No_name
CTTGTGGAGAATTGAGATCGGTTCCTTATTTTAATATTCGAATCCGCTTTTTTGCTTGTT
TCATGTTTATCGTATTGGTTTTCAGCATCGTTATGATCGG
>No_name
CCGATCATAACGATGCGGAAAACCAATACGGTAAACATGAAACAAGCAAAAAATCGGATT
CGAATATTAAAATAAGGAACCGATCTCAATTCTCCACAAG
>No_name
CGTGTGGAGAATTGAGATCGGTTCCTTATTTTAATATTCGAATCCGATTTTTTGCTTGTT
TCATGTTTATCGTATTGGTTTTCAGCATCGTTATGATCGG
>No_name
GGAGAATTGAGATCGGTTCCTTATTTTAATATTCGAATCCGATTTTTTGCTTGTTTCATG
TTTATCGTATTGGTTTTCAGCATCGTTATGATCGGTTTGC
>No_name
CGCAAACCGATCATAACGATGCTGAAAACCAATACGATAAACATGAAACAAGCAAAAAAT
CGGATTCGAATATTAAAATAAGGAACCGATCTCAATTCTC
>No_name
CGCAAACCGATCATAACGATGCTGAAAACCAATACGATAAACATGAAACAAGCAAAAAAT
CGGATTCGAATATTAAAATAAGGAACCGATCTCAATTCTC
>No_name
CGCAAACCGATCATAACGATGCTGAAAACCAATACGATAAACATGAAACAAGCAAAAAAT
CGGATTCGAATATTAAAATAAGGAACCGATCTCAATTCTC
>No_name
CGCAAACCGATCATAACGATGCTGAAAACCAATACGATAAACATGAAACAAGCAAAAAAA
TCGGATTCGAATATTAAAATAAGGAACCGATCTCAATTCT
>No_name
TCGCAAACCGATCATAACGATGCTGAAAACCAATACGATAAACATGAAACAAGCAAAAAA
TCGGATTCGAATATTAAAATAAGGAACCGATCTCAATTCT
>No_name
CCGTATCGCAAACCGATCATAACGATGCTGAAAACCAATACGATAAACATGAAACAAGCA
AAAAATCGGATTCGAATATTAAAATAAGGAACCGATCTCA
>No_name
CCCGTATCGCAAACCGATCATAACGATGCTGAAAACCAATACGATAAACATGAAACAAGC
AAAAAATCGGATTCGAATATTAAAATAAGGAACCGATCTC
>No_name
CCCGTATCGCAAACCGATCATAACGATGCTGAAAACCAATACGATAAACATGAAACAAGC
AAAAAATCGGATTCGAATATTAAAATAAGGAACCGATCTC
>No_name
CACCCGTATCGCAAACCGATCATAACGATGCTGAAAACCAATACGATAAACATGAAACAA
GCAAAAAATCGGACTCGAATATTAAAATAAGGAACCAATC
>No_name
CAGACCCGTATCGCAAACCGATCATAACGATGCTGAAAACCAATACGATAAACATGAAAC
AAGCAAAAAATCGGATTCGAATATTAAAATAAGGAACCGA
>No_name
TCGGTTCCTTATTTTAATATTCGAATCCGATTTTTTGCTTGTTTCATGTTTATCGTATTG
GTTTTCAGCATCGTTATGATCGGTTTGCGATACGGGTCTG
>No_name
TCCAGACCCGTATCGCAAACCGATCATAACGATGCTGAAAACCAATACGATAAACATGAA
ACAAGCAAAAAATCGGATTCGAATATTAAAATAAGGAACC
>No_name
ATCCAGACCCGTATCGCAAACCGATCATAACGATGCTGAAAACCAATACGATAAACATGA
AACAAGCAAAAAATCGGATTCGAATATTAAAATAAGGAAC
>No_name
GAACAATCCAGACCCGTATCGCAAACCGATCATAACGATGCTGAAAACCAATACGATAAA
CATGAAACAAGCAAAAAATCGGATTCGAATATCTGAACAG
>No_name
TTCGAATCCGATTTTTTGCTTGTTTCATGTTTATCCTATTGGTTTTCAGCATCGTTATGA
TCGGTTTGCGATACGGGGCTGGATTGTTCAACAATAACTT
>No_name
CAAAGTTATTGTTGAACAATCCAGACCCGTATCGCAAACCGATCATAACGATGCTGAAAA
CCAATACGATAAAAATGAAACAAGCAAAAAATCGGATTCG
>No_name
CCGATTTTTTGCTTGTTTCATGTTTATCGTATTGGTTTTCAGCATCGTTATGATCGGTTT
GCGATACGTGCCTGGATTGTTGAACAATAACTTTGTGTTT
>No_name
CGATTTTTTGCTTGTTTCATGTTTATCGTATTGGTTTTCAGCATCGTTATGATCGGTTTG
CGATACGGGGCTGGATTGTTCAACAATAACTTTGTGTTTG
>No_name
TTTTTTGCTTGTTTCATGTTTATCGTATTGGTTTTCAGCATCGTTATGATCGGTTTGCGA
TACGGGTCTGGATTGTTCAACAATAACTTTGTGTTTGAAC
>No_name
CTCGTTCAAACACAAAGTTATTGTTGAACAATCCAGACCCGTATCGCAAACCGATCATAA
CGATGCTGAAAACCAATACGATAAACATGAAACAAGCAAA
>No_name
CTCGTTCAAACACAAAGTTATTGTTGAACAATCCAGACCCGTATCGCAAACCGATCATAA
CGATGCTGAAAACCAATACGATAAACATGAAACAAGCAAA
>No_name
GCTTGTTTCATGTTTATCGTATTGGTTTTCAGCATCGTTATGATCGGTTTGCGATACGGG
GCTGGATTGTTCAACAATAACTTTGTGTTTGAACGAGCAA
>No_name
CTTGCTCGTTCAAACACAAAGTTATTGTTGAACAATCCAGACCCGTATCGCAAACCGATC
ATAACGATTCTGAAAACCAATACGATAAACATGAAACAAG
>No_name
CTTGTTTCATGTTTATCGTATTGGTTTTCAGCATCGTTATGATCGGTTTGCGATACGGGT
CTGGATTGTTCAACAATAACTTTGTGTTTGAACGCGCAAG
>No_name
CTTGTTTCATGTTTATCGTATTGGTTTTCAGCATCGTTATGATCGGTTTTCGATACGGGT
CTGGATTGTTCAACAATAACTTTGTGTTTGAACGAGCAAG
>No_name
CTTGTTTCATGTTTATCGTATTGGTTTTCAGCATCGTTATGATCGGTTTGCGATACGGGT
CTGGATTGTTCAACAATAACTTTGTGTTTGAACGAGCAAG
>No_name
TCTGGATTGTTTCATGTTTATCGTATTGGTTTTCAGCATCGTTATGATCGGTTTGCGATA
CGGGTCTGGATTGTTCAACAATAACTTTGTGTTTGAACGA
>No_name
GCGTGTTTCATGTTTATCGTATTGGTTTTCAGCATCGTTATGATCGGTTTGCGATGCGGG
TCTGGATTGTTCAACAATAACTTTGTGTTTGAACGCGCAA
>No_name
GTTTCATGTTTATCGTATTGGTTTTCAGCATCGTTATGATCGGTTTGCGATACGGGTCTG
GATTTTTCAACAATAACTTTGTGTTTGAACGAGCAAGCAG
>No_name
TTTGCATATCTGCTTGCTCGTTCAAACACAAAGTTATTGTTGAACAATCCAGACCCGTAT
CGCAAACCGATCATAACGATGCTGAAAACCAATACGATAA
>No_name
TTTGCATATCTGCTTGCTCGTTCAAACACAAAGTTATTGTTGAACAATCCAGACCCGTAT
CGCAAACCGATCATAACGATGCTGAAAACCAATACGATAA
>No_name
TTTGCATATCTGCTTGCTCGTTCAAACACAAAGTTATTGTTGAACAATCCAGACCCGTAT
CGCAAACCGATCATAACGATGCTGAAAACCAATACGATAA
>No_name
ATCGTATTGGTTTTCAGCATCGTTATGATCGGTTTGCGATACGGGGCTGGATTGTTCAAC
AATAACTTTGTGTTTGAACGAGCAAGCAGATATGCAAATT
>No_name
GGAATTTGCATATCTGCTTGCTCGTTCAAACACAAAGTTGTTGTTGAACAATCCAGACCC
GTATCGCAAACCGATCATAACGATCCTGAAAACCAATACG
>No_name
CGGAATTTGCATATCTGCTTGCTCGTTCAAACACAAAGTTATTGTTGAACAATCCAGACG
CGTATCGCAAACCGATCATAACGATGCTGAAAACCAATAC
>No_name
GTATTGGTTTTCAGCATCGTTATGAGCGGTTTGCGATGCGGGCCTGGATTGTTCAACAAT
AACTTTGTGTTTGAACGAGCAAGCAGATATGCAAATTCCG
>No_name
ATTGATTTTCAGCATCGTTATGATCGGTTTGCGATACGGGTCTGGATTGTTCAACAGTAA
CTTTGGGATTGAATCAGGAAGCAGATATGCGATATTCCTG
>No_name
TTTCAGCATCGTTATGATCGGTTTGCGATACGGGTCTGGATTGTTCAACAATAACTTTGT
GTTTGAACGAGCAAGCAGATATGCAAATTCCGTGGAATTC
>No_name
CAGAATTCCACGGAATTTGCATATCTGCTTGCTCGTTCAAACACAAAGTTATTGTTGAAC
AATCCAGACCCGTATCGCAAACCGATCATAACGATGCTGA
>No_name
CAGAATTCCACGGAATTTGCATATCTGCTTGCTCGTTCAAACACAAAGTTATTGTTGAAC
AATCCAGACCCGTATCGCAAACCGATCATAACGATGCTGA
>No_name
CAGAATTCCACGGAATTTGCATATCTGCTTGCTCGTTCAAACACAAAGTTATTGTTGAAC
AATCCAGACCCGTATCGCAAACCGATCATAACGATGCTGA
>No_name
CAGAATTCCACGGAATTTGCATATCTGCTTGCTCGTTCAAACACAAAGTTATTGTTGAAC
AATCCAGACCCGAATCGCAAACCGATCATAACGATGCTGA
>No_name
CATCGTTATGATCGGTTTGCGATACGGGTCTGGATTGTTCAACAATAACTTTGTGTTTGA
ACGAGCAAGCAGATATGCAAATTCCGTGGAATTCTGTGCT
>No_name
ATCGGTTTGCGATACGGGTCTGGATTGTTCAACAATAACTTTGTGTTTGAACGAGCAAGC
AGATATGCAAATTCCGTGGAATTCTGTGCTCAATATGGAA
>No_name
TTCCATATTGAGCACAGAATTCCACGGAATTTGCATATCTGCTTGCTCGTTCAAACACAA
AGTTATTGTTGAACAATCCAGACCCGTATCGCAAACCGAT
>No_name
GTTTGCGATACGGGTCTGGATTGTTCAACAATAACTTTGTGTTTGAACGAGCAAGCAGAT
ATGCAAATTCCGTGGAATTCTGTGCTCAATATGGAATGAT
>No_name
GTTTGCGATACGGGTCTGGATTGTTCAACAATAACTTTGTGTTTGAACGAGCAAGCAGAT
ATGCAAATTCCGTGGAATTCTGTGCTCAATATGGAATGAT
>No_name
TATCATTCCATATTGAGCACAGAATTCCACGGAATTTGCATATCTGCTTGCTCGTTCAAA
CACAAAGTTATTGTTGAACAATCCAGACCCGTATCGCAAA
>No_name
CAAATAGAGATTTATCATTCCATATTGAGCACAGAATTCCACGGAATTTGCATATCTGCT
TGCTCGTTCAAACACAAAGTTATTGTTGAACAATCCAGAC
>No_name
CAAATAGAGTTTTATCATTCCATATTGAGCACAGAATTCCACGGAATTTGCATATCTGCT
TGCTCGTTCAAACACAAAGTTCTTGTTAAACAATCCAGAC
>No_name
GTCTGGATTGTTCAACAATAACTTTGTGTTTGAACGAGCAAGCAGATATGCAAATTCCGT
GGAATTCTGTGCTCAATATGGAATGATAAATCTCTATTTG
>No_name
CTGGATTGTTCAACAATAACTTTGTGTTTGAACGAGCAAGCAGATATGCAAATTCCGTGG
AATTCTGTGCTCAATATGGAATGATAAATCTCTATTTGTT
>No_name
CTGGATTGTTCAACAATAACTTTGTGTTTGAACGAGCAAGCAGATATGCAAATTCCGTGG
AATTCTGTGCTCAATATGGAATGATAAATCTCTATTTGTT
>No_name
CTGGATTGTTCAACAATAACTTTGTGTTTGAACGAGCAAGCAGATATGCAAATTCCGTGG
AATTCTGTGCTCAATATGGAATGATAAATCTCTATTTGTT
>No_name
CTGGATTGTTCAACAATAACTTTGTGTTTGAACGAGCAAGCAGATATGCAAATTCCGTGG
AATTCTGTGCTCAATATGGAATGATAAATCTCTATTTGTT
>No_name
TAAACAAATAGAGATTTATCATTCCATATTGAGCACAGAATTCCACGGAATTTGCATATC
TGCTTGCTCGTTCAAACACAAAGTTATTGTTGAACAATCC
>No_name
TGATAAACAAATAGAGATTTATCATTCCATATTGAGCACAGAATTCCACGGAATTTGCAT
ATCTGCTTGCTCGTTCAAACACAAAGTTATTGTTGAACAA
>No_name
TGATAAACAAATAGAGATTTATCATTCCATATTGAGCACAGAATTCCACGGAATTTGCAT
ATCTGCTTGCTCGTTCAAACACAAAGTTATTGTTGAACAA
>No_name
GTTCAACAATAACTTTGTGTTTGAACGAGCAAGCAGATATGCAAATTCCGTGGAATTCTG
TGCTCAATATGGAATGATAAATCTCTATTTGTTTATCATG
>No_name
CAATAACTTTGTGTTTGAACGAGCAAGCAGATATGCAAATTCCGTGGAATTCTGTGCTCA
ATATGGAATGATAAATCTCTATTTGTTTATCATAGCATAC
>No_name
AATAACTTTGTGTTTGAACGAGCAAGCAGATATGCAAATTCCGTGGAATTCTGTGCTCAA
TATGGAATGATAAATCTCTATTTGTTTATCATGGCATACG
>No_name
ATAACTTTGTGTTTGAACGAGCAAGCAGATATGCAAATTCCGTGGAATTCTGTGCTCAAT
ATGGAATGATAAATCTCTATTTGTTTATCATGGCATACGC
>No_name
AGCGTATGCCATGATAAACAAATAGAGATTTATCATTCCATATTGAGCACAGAATTCCAC
GGAATTTGCATATCTGCTTGCTCGTTCAAACACAAAGTTC
>No_name
AAGCGTATGCCATGATAAACAAATAGAGATTTATCATTCCATATTGAGCACAGAATTCCA
CGGAATTTGCATATCTGCTTGCTCGTTCAAACACAAAGTT
>No_name
TAAGCGTATGCCATGATAAACAAATAGAGATTTATCATTCCATATTGAGCACAGAATTCC
ACGGAATTTGCATATCTGCTTGCTCGTTCAAACACAAAGT
>No_name
TAAGCGTATGCCATGATAAACAAATAGAGATTTATCATTCCATATTGAGCACAGAATTCC
ACGGAATTTGCATATCTGCTTGCTCGTTCAAACACAAAGT
>No_name
GAATAAGCGTATGCCATGATAAACAAATAGAGATTTATCATTCCGTATTGAGCACAGAAT
TCCACGGATTGTGCATATCTGCTTGCTCGTTCAAACACAA
>No_name
GAATAAGCGTATGCCATGATAAACAAATAGAGATTTATCATTCCATATTGAGCACAGAAT
TCCACGGAATTTGCATATCTGCTTGCTCGTTCAAACACAA
>No_name
GGAGAATAAGCGTATGCCATGATAAACAAATAGAGATTTATCATTCCATATTGAGCACAG
AATTCCACGGAATTTGCATATCTGCTTGCTCGTTCAAACA
>No_name
GGAGAATAAGCGTATGCCATGATAAACAAATAGAGATTTATCAGTCCATATTGAGCACAG
AATTCCACGGAATTTGCATATCTGCTTGCTCGTTCAAACA
>No_name
CAGGAGAATAAGCGTATGCCATGATAAACAAATAGAGATTTATCATTCCATATTGAGCAC
AGAATTCCACGGAATTTGCATATCTGCTTGCTCGTTCAAA
>No_name
CAGGAGAATAAGCGTATGCCATGATAAACAAATAGAGATTTATCATTCCATATTGAGCAC
AGAATTCCACGGAATTTGCATATCTGCTTGCTCGTTCAAA
>No_name
TTGCAGGAGAATAAGCGTATGCCATGATAAACAAATAGAGATTTATCATTCCATATTGAG
CACAGAATTCCACGGAATTTGCATATCTGCTTGCTCGTTC
>No_name
GAACGAGCAAGCAGATATGCAAATTCCGTGGAATTCTGTGCTCAATATGGAATGATAAAT
CTCTATTTGTTTATCATGGCATACGCTTATTCTCCTGCAA
>No_name
CGAGCAAGCAGATATGCAAATTCCGTGGAATTCTGTGCTCAATATGGAATGATAAATCTC
TATTTGTTTATCATGGCATACGCTTATTCTCCTGCAAAAA
>No_name
CGAGCAAGCAGATATGCAAATTCCGTGGAATTCTGTGCTCAATATGGAATGATAAATCTC
TATTTGTTTATCATGGCATACGCTTATTCTCCTGCAAAAA
>No_name
ATTTTTTGCAGGAGAATAAGCGTATGCCATGATAAACAAATAGAGATTTATCATTCCATA
TTGAGCACAGCATTCCACGGAATTTGCATATCTGCTTGCT
>No_name
CATTTTTTGCAGGAGAATAAGCGTATGCCATGATAAACAAATAGAGATTTATCATTCCAT
ATTGAGCACAGAATTCCACGGAATTTGCATATCTGCTTGC
>No_name
GCATTTTTTGCAGGAGAATAAGCGTATGCCATGATAAACAAATAGAGATTTATCATTCCA
TATTGAGCACAGGATTCCACGGAATTTGCATATCTGCTTG
>No_name
GCATTTTTTGCAGGAGAATAAGCGTATGCCATGATAAACAAATAGAGATTTATCATTCCA
TATTGAGCACAGAATTCCACGGAATTTGCATATCTGCTTG
>No_name
GGCATTTTTTGCAGGAGAATAAGCGTATGCCATGATAAACAAATAGAGATTTATCATTCC
ATATTGAGCACAGAATTCCACGAAATTTGCATATCTCCTT
>No_name
GGCATTTTTTGCAGGAGAATAAGCGTATGCCATGATAAACAAATAGAGATTTATCATTCC
ATATTGAGCACAGAATTCCACGGAATTTGCATATCTGCTT
>No_name
AGCAGATATGCAAATTCCGTGGAATTCTGTGCTCAATATGGAATGATAAATCTCTATTTG
TTTATCATGGCATACGCTTATTCTCCTGCAAAAAATGCCA
>No_name
ATGGCATTTTTTGCAGGAGAATAAGCGTATGCCATGATAAACAAATAGAGATTTATCATT
CCATATTGAGCACAGAATTCCACGGAATTTGCATATCTGC
>No_name
ATGGCATTTTTTGCAGGAGAATAAGCGTATGCCATGATAAACAAATAGAGATTTATCATT
CCATATTGAGCACAGAATTCCACGGAATTTGCATATCTGC
>No_name
CAGATATGCAAATTCCGTGGAATTCTGTGCTCAATATGGAATGATAAATCTCTATTTGTT
TATCATGGCATACGCTTATTCTCCTGCAAAAAATGCCATT
>No_name
CATGAATGGCATTTTTTGCAGGAGAATAAGCGTATGCCATGATAAACAAATAGAGATTTA
TCATTCCATATTGAGCACAGAATTCCACGGAATTTGCATA
>No_name
CAGGAATGGCATTTTTTGCAGGAGAATAAGCGTATGCCATGATAAACAAATAGAGATTTA
TCATTCCATATTGAGCACAGAATTCCACGGAATTTGCATA
>No_name
TCATGAATGGCATTTTTTGCAGGAGAATAAGCGTATGCCATGATAAACAAATAGAGATTT
ATCATTCCATATTGAGCACAGAATTCCACGGAATTTGCAT
>No_name
CTCATGAATGGCATTTTTTGCAGGAGAATAAGCGTATGCCATGATAAACAAATAGAGATT
TATCATTCCATATTGAGCACAGAATTCCACGCAATTTGCA
>No_name
TGCAAATTCCGTGGAATTCTGTGCTCAATATGGAATGATAAATCTCTATTTGTTTATCAT
GGCATACGCTTATTCTCCTGCAAAAAATGCCATTCATGGT
>No_name
CTCATGAATGGCATTTTTTGCAGGAGAATAAGCGTATGCCATGATAAACAAATAGAGATT
TATCATTCCATATTGAGCACAGAATTCCACGGAATTTGCA
>No_name
TTGGCCTCATGAATGGCATTTTTTGCAGGAGAATAAGCGTATGCCATGATAAACAAATAG
AGATTTATCATTCCATATTGAGCACAGAATTCCACGGAAT
>No_name
GTGGAATTCTGTGCTCAATATGGAATGATAAATCTCTATTTGTTTATCATGGCATACGCT
TATTCTCCTGCAAAAAATGCCATTCATGAGGCCAATTTTC
>No_name
GCGGAATTCTGTGCTCAATATGGAATGATAAATCTCTATTTGTTTATCATGGCATACGCT
TATTCTCCTGCAAAAAATGCCATTCATGAGGCCAATTTTC
>No_name
GTCATCTTGAAAATTGGCCTCATGAATGGCATTTTTTGCAGGAGAATAAGCGTATGCCAT
GATAAACAAATAGAGATTTATCATTCCATATTGAGCACAG
>No_name
GTCATCTTGAAAATTGGCCTCATGAATGGCATTTTTTGCAGGAGAATAAGCGTATGCCAT
GATAAACAAATAGAGATTTATCATTCCATATTGAGCACAG
>No_name
GTCATCTTGAAAATTGGCCTCATGAATGGCATTTTTTGCAGGAGAATAAGCGTATGCCAT
GATAAACAAATAGAGATTTATCATTCCATATTGAGCACAG
>No_name
GTCATCTTGAAAATTGGCCTCATGAATGGCATTTTTTGCAGGAGAATAAGCGTATGCCAT
GATAAACAAATAGAGATTTATCATTCCATATTGAGCACAG
>No_name
GTGCTCAATATGGAATGATAAATCTCTATTTGTTTATCATGGCATACGCTTATTCTCCTG
CAAAAAATGCCATTCATGAGGCCAATTTTCAAGATGACCC
>No_name
GTCATCTTGAAAATTGGCCTCATGAATGGCATTTTTTGCAGGAGAATAAGCGTATGCCAT
CTTATACAAAAAGAGATTTATCATACCATATTGAGCAGAG
>No_name
TGGGTCATCTTGAAAATTGGCCTCATGAATGGCATTTTTTGCAGGAGAATAAGCGTATGC
CATGATAAACAAATAGAGATTTATCATTCCATATTGAGCA
>No_name
CTCAATATGGAATGATAAATCTCTATTTGTTTATCATGGCATACGCTTATTCTCCTGAAA
AAAATGCCATTCATGAGGCCAATTTTCAAGATGACCCTAA
>No_name
GAAAGATTAGGGTCATCTTGGAAATTGGCCTCATGAATGGCATTTTTTGCAGGAGAATAA
GCGTATGCCATGATAAACAAATAGAGATTTATCATTCCAT
>No_name
ATTTACCATAGAAAGATTAGGGTCATCTTGAAAATTGGCCTCATGAATGGCATTTTTTTG
CAGGAGAATAAGCGTATGCCATGATAAACAAATAGAGATT
>No_name
GTCTGATTCATTTACCATAGAAAGATTAGGGTCATCTTGAAAATTGGCCTCATGAATGGC
ATTTTTTGCAGGAGAATAAGCGTATGCCATGATAAACAAA
>No_name
GAGTATCATGGCATACGCTTATTCTCCTGCAAAAAATGCCATTCATGAGGCCAATTTTCA
AGATGACCCTAATCTTTCTATGGTAAATGAATCAGACGAA
>No_name
CATACGCTTATTCTCCTGCAAAAAATGCCATTCATGAGGCCAATTTTCAAGATGACCCTA
ATCTTTCTATGGTAAATGAATCAGACGAAGATGTTCTCTA
>No_name
ATACGCTTATTCTCCTGCAAAAAATGCCATTCATGAGGCCAATTTTCAAGATGACCCTAA
TCTTTCTATGGTAAATGAATCAGACGAAGATGTTCTCTAT
>No_name
CAGAACCATAGAGAACATCTTCGTCTGATTCATTTACCATAGAAAGATTAGGGTCATCTT
GAAAATTGGCCTCATGAATGGCATTTTTTGCAGGAGAATA
>No_name
CTCCTGCAAAAAATGCCATTCATGAGGCCAATTTTCAAGATGACCCTAATCTTTCTATGG
TAAATGAATCAGACGAAGATGTTCTCTATGGTTCTGACAT
>No_name
GCAAAAAATGCCATTCATGAGGCCAATTTTCAAGATGACCCTAATCTTTCTATGGTAAAT
GAATCAGACGAAGATGTTCTCTATGGTTCTGACATAGAAG
>No_name
CAAAAAATGCCATTCATGAGGCCAATTTTCAAGATGACCCTAATCTTTCTATGGTAAATG
AATCAGACGAAGATGTTCTCTATGGTTCTGACATAGAAGA
>No_name
TGCTTCTTCTATGTCAGAACCATAGAGAACATCTTCGTCTGATTCATTTACCATAGAACG
ATTAGGGTCATCTTGAAAATTCGCCTCATGAATGGCATTT
>No_name
ATTTGCTTCTTCTATGTCAGAACCATAGAGAACATCTTCGTCTGATTCATTTACCATAGA
AAGATTAGGGTCATCTTGAAAATTGGCCTCATGAATGGCA
>No_name
TTGATAATAAATTTGCTTCTTCTATGTCAGAACCATAGAGAACATCTTCGTCTGATTCAT
TTACCATAGAAAGATTAGGGTCATCTTGAAAATTGGCCTC
>No_name
CTTGATAATAAATTTGCTTCTTCTATGTCAGAACCATAGAGAACATCTTCGTCTGATTCA
TTTACCATAGAAAGATTAGGGTCATCTTGAAAATTGGCCT
>No_name
CTTGATAATAAATTTGCTTCTTCTATGTCAGAACCATAGAGAACATCTTCGTCTGATTCA
TTTACCATAGAAAGATTAGGGTCATCTTGAAAATTGGCCT
>No_name
GGCCAATTTTCAAGATGACCCTAATCTTTCTATGGTAAATGAATCAGACGAAGATGTTCT
CTATGGTTCTGACATAGAAGAAGCAAATTTATTATCAAGA
>No_name
TTCTTGATAATAAATTTGCTGATTCTATGTCAGAACCATAGAGAACATCTTCGTCTGATT
CATTTACCATAGAAAGATTAGGGTCATCTTGAAAATTGGC
>No_name
CTTCTTGATAATAAATTTGCTTCTTCTATGTCAGAACCATAGAGAACATCTTCGTCTGAT
TCATTTACCATAGAAAGATTAGGGTCATCTTGAAAATTGG
>No_name
CAATTTTCAAGATGACCCTAATCTTTCTATGGTAAATGAATCAGACGAAGATGTTCTCTA
TGGTTCTGACATAGAAGAAGCAAATTTATTATCAAGAAAA
>No_name
CAATTTTCAAGATGACCCTAATCTTTCTATGGTAAATGAATCAGACGAAGATGTTCTCTA
TGGTTCTGACATAGAAGAAGCAAATTTATTATCAAGAAAA
>No_name
GATTTTCTTGATAATAAATTTGCTTCTTCTATGTCAGAACCATAGAGAACATCTTCGTCT
GATTCATTTACCATAGAAAGATTAGGGTCATCTTGAAAAT
>No_name
TTTCAAGATGACCCTAATCTTTCTATGGGAAATGAATCAGACGAAGATGTTCTCTATGGT
TCTGACATAGAAGAAGAAGCAAATTTATTATCAAGAAAAT
>No_name
GTAGATTTTCTTGATAATAAATTTGCTTCTTCTATGTCAGAACCATAGAGAACATCTTCG
TCTGATTCATTTACCATAGAAAGATTAGGGTCATCTTGAA
>No_name
GGATTTGGTAGATTTTCTTGATAATAAATTTGCTTCTTCTATGTCAGAACCATAGAGAAC
ATCTTCGTCTGATTCATTTACCATAGAAAGATTAGGGTCA
>No_name
AATCTTTCTATGGTAAATGAATCAGACGAAGATGTTCTCTATGGTTCTGACATAGAAGAA
GCAAATTTATTATCAAGAAAATCTACCAAATCCAAATTAA
>No_name
GTTTAATTTGGATTTGGTAGATTTTCTTGATAATAAATTTGCTTCTTCTATGTCAGAACC
ATAGAGAACATCTTCGTCTGATTCATTTACCATAGAAAGA
>No_name
GTGTAATTTGGATTTGGTAGATTTTCTTGATAATAAATTTGCTTCTTCTATGTCAGAACC
ATAGAGAACATCTTCGTCTGATTCATTTACCATAGAAAGA
>No_name
CTATGGTAAATGAATCAGACGAAGATGTTCTCTATGGTTCTGACATAGAAGAAGCAAATT
TATTATCAAGAAAATCTACCAAATCCAAATTAAACAAACG
>No_name
CTATGGTAAATGAATCAGACGAAGATGTTCTCTATGGTTCTGACATAGAAGAAGCAAATT
TATTATAAAGAAAATCTACCAAATCCAAATTAAACAAACG
>No_name
CTATGGTAAATGAATCAGACGAAGATGTTCTCTATGGTTCTGACATAGAAGAAGCAAATT
TATTATCAAGAAAATCTACCAAATCCAAATTAAACAAACG
>No_name
CTTGGCTCTTGGACTTGTTTTTACTGTTGGCAATTTACCGAAACCGGAAGGGTAAAGGAC
CAGTGCATAATATTGACACTATGAGAGTAGAATGCAAATG
>No_name
CACTGCATAATATTGACACTATGAGAGTAGAATGCAAATGTCTACCAAATTATTATTTCA
TCGTCTCTATATCTGTGGCCAATATCCTCGCCGTGTCCTT
>No_name
GCAGAAAATAGTGTTGATGCTGATTTCTATCAAACAGTAGACTTTCCATAGAGGATTGTT
ATTGAAATTCAACCATCGAAAAACAATAATAATTGGCGGA
>No_name
GTAGAAACGTGTCGAGACTTGAAAATAAAATGTGTAGGAATGCTAGATTGCAGAAAATAT
TGTTGATGCTTATTTCTTTCAAACAATAGACTTTCCATAT
>No_name
CTACTGTTTGATAGAAATCAGCATCAACACTATTTTCTGCAATCTAGCATTCCTACACAT
TTTATTTTCAAGTCTCGACACGTTTCTACGACTCTATTCC
>No_name
CTGATATTTTCAATACGTTAGTACTGGGTCTTTGACTATATATATACATTTTCGGGGAAT
AGAGTCGTAGAAACGTGTCGCGAATTGAAAATAAAATGTG
>No_name
CGAAGAATGAGGAAATTTACATCATCAATGAGACAATGAAGCAATCTCGATCTTAGACTG
TCTTTACTACTTATAGATAGTTGACAACCTGCTTGGATAC
>No_name
GATTGCTTCATTGTCTCATTGATGATGTAAATTTCCTCATTCTTCGAAGAGTCATTTCGT
TTGCAGTTCCATTGTTGGCTTGTGTTATTTTAACAATTCT
>No_name
CGGAAGTTCTAAATTATACAGATACGTTGAGAATAAGTGTCGCATAGTTTCGTCGGTGAT
GTGAGACAACTTTCTGAGAAAATACAATTGAAGAATTGTT
>No_name
ATCAAAACAAAATTTTCCGGAAGTTCTAAATTATACAGATACGTTGAGAATAAGTGTCGC
ATAGTTTCGTCGGTGATGTGAGACAACTTTCTGAGAAAAT
>No_name
CTGAAATGAAAATAAATTTCCCTTCTAATATTCCAAGAGATATAACTGGTGAAACTTTGG
CTTCAATTCAATCAACTACACTGGATGCTCCAATAATCCA
>No_name
GTAAAATCTAATGCAACATGGGACATTCCAACCTGGGGATGAAAATGGATTATTGGAGCA
TCCAGTGTAGTTGATTGAATTGAAGCCAAAGTTTCTCCAG
>No_name
TTTGGCTTCAATTCAATCAACTACACTGGATGCTCCAATAATCCATTTTCATCCCCAGGT
TGGAATGTCCCATGTTGCATTAGATTTTACTGCAAATCAT
>No_name
TTTCAAGAGAAACTGATTTTATGAGTTTAGCTTGTTGATGATTTGCAGTAAAATCTAATG
CAACATGGGACATTCCAACCTGGGGATGAAAATGGATTAT
>No_name
CATCAACAAGCTAAACTCATAAAATCAGTTTCTCTTGAAAGCGCCAGAGAAACAAGTCCG
AATAATATATCAGAAAATAAGGTTCAGAAACGAGTTCTAT
>No_name
GTCAATGTGGATAAAATCAAAGGAGACCATATCCCAATGGCAACGATGCATGAGGCCATG
GTGAGCGCAATTGACATCTGTTCTCTTTGATACATGAAGT
>No_name
CTCGATTGTTCACAGAGCCTGAATGTCAATGTGGATAAAATCAAAGGAGACCATATCCCA
ATGGCAACGATGCATGAGGCCATGTTGAGCGCAATTGACA
>No_name
CGGAAATGTAATCATTTGCGTGTCGATAAAAATTGAAAAGAAATTACAAAAACGATTCAA
CTATTTTCTATTATCCTTGGCTTGCAGTGATTTGTTGAAT
>No_name
GTAAATTCATAAATTTGTATTTCTATGAATGTGAAGTTAATATTTATATTATTTACAGTT
ATACTGAATAGAAAGTGTATATAAACCAGACCTTTACCCA
>No_name
ATTTTTTTCTATACCGATGGCTTTTAAAAGGATTTCTTAACACAATATACCGATCGAGTG
AAATAACGCACAGGTGAATTATTGATGATGACGTAAAGAA
>No_name
CGCCGCATCCTTTGTAAGATATCTTGTCTTGGTGTTGAATTCTGTATGCGAAAATAAATA
TTGGTCCAGCTACCGCGGCCGACAATATCCACGAGCATGT
>No_name
ATTTGGCCGCTATCAGCATTGACAGATATTTTGCCGTAACTCAGCCGCTGAAATATTCTC
GCCACAACAACTTCACGCGAGTCTACATTACGATTGCGAT
>No_name
CTCAACCAATACTTCCGATATCATTATTAACACAATTGCTTTCGGGGCGGCACATTTAAT
GATAAGTCCAATAATCCTTCCAAAATTAGAGAACCGCTCG
>No_name
ATATGGATGACAATTTTTTGTCAATTCCAAATATTGTCTTAATTTCTCTTTGTTGATTTT
CTCTGTGAATTCAGGAACGAATCCTTCTTCATTCGATAAG
>No_name
TGACAACCGGCTAGGAATGAAGAAATTCCGAATCTATCAAAAGTATCGAATAAAACTCAT
CAAAAAAGGCATACCAATAGAACAAGTTCATAATTTGGCA
>No_name
CAAAAATTCAATCGAAAAACATTTACTAAATCTCTTCGGATGATTTCCTGCAAATCTATT
AGGAAACGAAAACAAACTGAGAAGTCATCAGCAAAAAGAG
>No_name
GTGCCTCTTGATGGGAAAACATAGCGAAAATGACACTAATCAACGACAAGATGTCTACAA
TGGTTTGCAAACGAACCAAAATATTGCTGCTGACAGATCC
>No_name
GTTAGCAGCAATATTTTGGTTCGTTTGCAAACCATTGTAGACATCTTGTCGTTGATTAGT
GTCATTTTCGCTATGTTTTCCCATCAAGAGGCAATTTGGA
>No_name
TTTTGGTTCGTTTGCAAACCATTGTAGACATCTTGTCGTTGATTAGTGTCATTTTCGCTA
TGTTTTCCCATCAAGAGGCAATTTGGATTGATAATTTGGT
>No_name
GGAAAACCAAAATAAATAATTTGTGTGAAATATTCGACAATAAATTTGATAAATCACCAA
ATTATCAATCCAAATTGCCTCTTGATGGGAAAACATAGCG
>No_name
GGCAATTTGGATTGATAATTTGGTGATTTATCAAATTTATTGTCGAATATTTCACACAAA
TTATTTATTTTGGTTTTCCATGGTATTTAGGGCTTATATT
>No_name
TTTAGGGGTTATATTCTTTTTGCTACTTCCATAGATCGGTTGATAGTTGTCGTTTACCCA
CTCAAGTATCGGGACATCCGAATGAGTAGGTATCGAATAT
>No_name
GGACAATACATATTCGATACCTACTCATTCGGATGTCCCGATACTTGAGTGGGTAAACGA
CAACGATCAACCGATCTATGGAAGTAGCAAAAAGAATATA
>No_name
TTCTTTTTGCTACTTCCATAGATCGGTTGATAGTTGTCGTTTACCCACTCAAGTATCGGG
ACATCCGCATGAGTAGGGATCGAATATGTATTGTCCTAGC
>No_name
CCACAATACAGGTAATACCAGAAAAAATGAAAGAATAAAAGCTAGGACAATACATATTCG
ATACCTACTCATTCGGATGTCCCGATACTTGAGTGGGTAA
>No_name
CCCCACAATACAGGTAATACCAGAAAAAATGAAAGAATAAAAGCTAGGACAATACATATT
CGATACCTACTCATTCGGATGTCCCGATACTTGAGTGGGT
>No_name
GGGACATCCGAATGAGTAGGTATCGAATATGTATTGTCCTAGCTTTTATTCTTTCATTTT
TTCTGGTATTACCTGTATTGTGGGAAACAACTGTTGTTGG
>No_name
GTTGAAAAATTGTAAGCTATATTCCCAACAACAGTTGTTTCCCACAATACAGGTAATACC
AGAAAAAATGAAAGAATAAAAGCTAGGACAATACATATTC
>No_name
TTTCAACGCAACCTCTTATTTTGAAGTATAAATGTTATTTTGAATGGGAATCACCCGCAT
TCTCGTTGTTTTGGAAAGTTTATTCTTACATTTGGTTAAT
>No_name
ATTTTGAAATATAAATGTTATTTTGAATGGGAATCACCCGCATTCTCGTTGTTTTGGAAA
GTTTATTCTTACATTTGGTTAATTTTCAGCTATTTCCTAC
>No_name
TTTGAAATATAAATGTTATTTTGAATGGGAATCACCCGCATTCTCGTTGTTTTGGAAAGT
TTATTCTTACATTTGGTTAATTTTCAGCTATTTCCTACCC
>No_name
GAATTTAATTCCGTTATGATTTTGAGATAAATCCCTATCATCACAGAAGCGGGTAGGAAA
TAGCTGAAAATTAACCAAATGTAAGAATAAACTTTCCAAA
>No_name
CTTAGATGAATTTAATTCCGTTATGATTTTGAGATAAATCCCTATCATCACAGAAGCGGG
TAGGAAATAGCTGAAAATTAACCAAATGTAAGAATAAACT
>No_name
CAGCTATTTCCTACCCGCTTCTGTGATGATAGGGATTTATCTCAAAATCATAACGGAATT
AAATTCATCTAAGCATACATTCAACGTTCAATCTATGCTG
>No_name
CAAAAATGACGCAGTCAACGCTGTATGTTACAATGTAAAATGCAAAAATAATAATGGATG
ATATGGTGAATTTAATAGAAAGGTTTCTTTTAATCAGCAT
>No_name
CATATTTAGAACAAAAATGACGCAGTCAACGCTGTATGTTACAATGTAAAATGCAAAAAT
AATAATGGATGATATGGTGAATTTAATAGAAAGGTTTCTT
>No_name
AAATATTATTATTATTGTAATTTCTTACTGGGTACAAATGCGATGATCAATCCGTATGTT
TATCTTGTTTTGATTAAAAATTTCCGGAAATATGTCCGGA
>No_name
TATTATTGTAATTTCTTACTGGGTACAAATGCGATGATCAATCCGTATGTTTATCTTGTT
TTGATTAAAAATTTCCGGAAATATGTCCGGAAATTAGTTT
>No_name
CGGGATTCCAGTTGAAACACGGGATAATTCATTTCATTCTCACTCTGTTGATTTTGGAAA
CTTTTATTATGCTAACAATTGTGGGAAATATTCTTGTCGT
>No_name
CCAAAACGACAAGAATATTTCCCACAATTGTTAGCATAATAAAAGTTTCCAAAATCAACA
GAGTGAGAATGAAATGAATTATACCGTGTTTCAACTGGAA
>No_name
CGTACAGCCAAAACGACAAGAATATTTCCCACAATTGTTAGCATAATAAAAGTTTCCAAA
ATCAACAGAGTGAGAATGAAATGAATTATCCCGTGTTTCA
>No_name
TGAAACACGGGATAATTCATTTCATTCTCACTCTGTTGATTTTGGAAACTTTTATTATGC
TAACAATTGTGGGAAATATTCTTGTCGTTTTGGCTGTACT
>No_name
CTTTTGGAAAAGAACTTAAGAAATCTTTCAAACTATCTGATCCTCAGTATGGCGATCACA
GATTTGGTAGTAGCGATATTTGTAATGAATTTGAGCGCAG
>No_name
AAAGAACTTAAGAAATCTTTCAAACTATCTGATCCTCAGTATGGCGATCACAGATTTGGT
AGTAGCGATATTTGTAATGAATTTGAGCGCAGTTTATGAA
>No_name
ATTTCATAAACTGCGCTCAAATTCATTACAAATATCGCTACTACCAAATCTGTGATCGCC
ATACTGAGGATCAGATAGTTTGAAAGATTTCTTAATTTCT
>No_name
TGATTGAAGCCGAACAGCTCATAACATCAGGAAATATCCAGAAATCACACCATGCTATCC
CAAAAAACCATCGGTTCGAAATTTCATAAACTGCGCTCAA
>No_name
CGTGGAAATGAAACCTAGAAGGAACTGCAATCATGAGAGAAATCATCCAAATCGAAAGAA
TTGTGAAAATCAATTGTGACATTGTGCGATTGTGTTTATA
>No_name
AAACATCGTCCTTTTATTACGACTTCCTGGAACATTTGTGTTTCTAGTCTGTGGAAATGA
AACCTAGAAGGAACTGCAATCATGAGAGAAATCATCCAAA
>No_name
GACCGTTGATAGCAAAGTATAGAAATAACCGCTGTTGATTAAACATCGTCCTTTTATTAC
GACTTCCTGGAACATTTGTGTTTCTAGTCTGTGGAAATGA
>No_name
GGCAGATTGATTTGTATTTTGAGTCAAAAGTAACTTCATAGTTGAACCTCCGTTTCCGTC
TGATTTGCCGCTTAGCTATTTGGAATATTTTCCAATATAT
>No_name
GGCAAATCAGACGGAAACGGAGGTTCAACTATGAAGTTACTTTTGACTCAAAATACAAAT
CAATCTGCCGATATTTCCACTGCTGTCACAGGACAACTGA
>No_name
TATTGATAAGGTATTGGTCTCCAGTTGTAGAGAACTCTGATTCAGTTGTCCTGTGACAGC
AGTGGAAATATCGGCAGATTGATTTGTATTTTGAGTCAAA
>No_name
ATTTCCACTGCTGTCACAGGACAACTGAATCAGAGTTCTCTACAACTGGAGACCAATACC
TTATCAATAGCAGTGTGAAAAGTAAATACACTTGCAGTTT
>No_name
AATACCTTATCAATAGCAGTGTGAAAAGTAAATACACTTGCAGTTTGATGGAGAACACCG
TCAAGGATATGAAATACGCTGATAACATATCTGTCAATTC
>No_name
CACAAAATGGTAAAACTAAAGGCAACGGGAAAAACGGCATCCAACAGAGAATAAAACAGC
AAGTAATTATGCCGACAGTGATTATAGCCTTTCTTTCACG
>No_name
GAACAATACAATACGCGCCACAAAATGGGAAAACTAAAGTCAACGTGAAAAACGGCATCC
AACAGAGAATAAAACAGCAAGTAATTAGGCCGACCGTGAT
>No_name
CTGAAACGCATAAAAGCCTTAAAATAATACTCGGACTTTGACTGGCATGGCTTTCCATGA
TGAGTACAGTAATGGAGATAATGTTCCCGATGAATCCAAA
>No_name
CTTCGGATAAACATGTCTCAGACTCGAATAGAAAAAGTAAGTAATCAGAAATAACGTATC
TGAAACGCATAAAAGCCTTAAAATAATACTCGGACTTTGA
>No_name
AAATTGGCTAGTAGTCTTAGTTACAGTGGAAAGATATTGTGCTCTAAAGCACCCTTTCAT
AGCAAAGAAATTCTTTACAAATGGCAACCTAAAACTGATT
>No_name
ATCAAGTCAATGGTCCAACGTACCAACTATTCCAACCAGCCGCAAGTACAAGCATTTCTA
CCGCTTACGGACAATGCATCCAGGAAAAGAATAGAAGCAT
>No_name
TCTCAATCAAAAAATGGGACCCCCAAGGGATAATTTATTTCTTTTAATTCCGTTGAATAT
AATCTATAGCATAAAATATGTGCTCGGAATCCTTGGAAAT
>No_name
TTCGAATAAAATGCTATAGGAGTAAAAGTGACATCAACAACGCATAATAATAAATCAGAA
ATTGCCAAATTCGTTATGAATATATTAGTAATTGTTTGCA
>No_name
CTGATTTATTATTATGCGTTGTTGATGTCACTTTTACTCCTATAGCATTTTATTCGAAGC
ATTGGAGAATGCCGAACATTCTCTGCAAAATCATTGCCAT
>No_name
TAGTGGCATATGAAAAATATGGTCGTATATTGGCTTTTCGTTTTATCATCTGTAGGATTC
TTTACGTCGTTTATCACCCAAAATATATTGAAAGGTATCC
>No_name
TAGTGGCATATGAAAAATATGGTCGTATATTGGCTTTTCGTTTTATCATCTGTAGGATTC
TTTACGTCGTTTATCACCCAAAATATATTGAAAGGTATCC
>No_name
AAATCGCCGCAAAATATTTTCCCTTTATTTAATTTTAATTTCTCTCGCTATTTCTGACAC
TTTGATTTTGTTGTTGAATTTTCTCGTGAATTTCGTGGCG
>No_name
ATCTTTAATCGTAACGATTTGGCCATTGATTATGTCATTCCAAATGTCGTCGATTTATTT
CACTTTGTTGATTTCATACGATAGATGGCGAGCTATTTGT
>No_name
TGTCATTCCAAATGTCGTCGATTTATTTCACTTTGTTGATTTCATACGATAGATGGCGAG
CTATTTGTCAACCTTTGAAAAGTGCTCGTTCGATGTATTC
>No_name
TTTTCGTATTCTGTATTGCCTACAACATACCGAGATGGTTTGAATTCAAAGTAAGCAAAA
CTAATTTTACAATTGGTCATGGTATCTCTTACATAAAGTA
>No_name
TTCGACAGTCACATTAGCTTTGATTTGATTTAGCTTTCGAAGCTCTTCCTTTATAATTGG
ATTCTGAATACAAATGTCTCGCCGATACTTTATGTAAGAG
>No_name
CTCACTTAATAGATATGGTAAATTGTGAAATACCGTTTCGACAGTCACATTAGCTTTGAT
TTGATTTAGCTTTCGAAACTCTTCCTTTATAATTGGATTC
>No_name
TGCATTTCCTTCTTTTGTAGACGCGAAATTTCCGTCCACTGTCTTTTATTCGCCCGAATT
GCTAGAACGAGTTGAATATTGCAAACTGTTATGAAAATCA
>No_name
GAAATTTCGCGTCTACAAAAGAAGGAAATGCATCAAACCAAAGTCCCTTTGGTTATCGTG
TTGTTGTTCTACATTCTCGGATTTCCTCCCTCTTTCATTA
>No_name
TTTCATTAATGTGCTCGATTCCAGCAGGGAATATATCATGATATTCTCCACCCAAACCGA
GCTGTGGAATTCTTTAGTGTCAATTGGGAACTTTTGCGCT
>No_name
ATTTTGAGCGTCTCAGAAATGGAGAACAGTAGCTTCATTTCCAGATCCTATTATAGACAT
TATTCACAAAATAGAAATAGCAATACGAAATTTGATAGAA
>No_name
ATTTTATTGAGGGAACTCAAATAATAACTATAATAGTTATATCCTTTGGGATAATTGGGA
ATTTTTTTATCTGTTATTGTTCTGAAAAATAAGGTCATGA
>No_name
ATTTTTTATCTGTTATTGTTCTGAAAAATAAGGTCATGAGGTCATCTGTATCAATTTATC
TTCTTGCTTTGACATTGTGGGACACAGTTTTGTTAATATG
>No_name
CAGTTATCCAAATCGTAGCGGTTTGAGCTACAAGAGCTGGAGGATAGAATATTTTAAAAA
ATATAACTCGTAAATTCTCGAATCTCATTAATGGTCCGAT
>No_name
GAAAGATTTTTTCATGCTTATGAAAAATTGGGCTTTTAGTGGAAAACACACAGCAAAATA
TCTTTCACACGTCAAACCTACAGTTATCCAAATCGTAGCG
>No_name
ATTTTGCTGTGTGTTTTCCACTAAAAGCCCAATTTTTCATAAGCATGAAAAAATCTTTCT
GGTGTGTCATTTTGATATCTCTATTTTCAATTTTCTACAA
>No_name
TTTTGCTGTGTGTTTTCCACTAAAAGCCCAATTTTTCATAAGCATGAAAAAAATCTTTCT
GGTGTGTCATTTTGATATCTCTATTTTCAATTTTCTACAA
>No_name
TGCTGCTGTGTGTTTTCCACTAAAAGCCCAATTTTTCATAAGCATGAAAAAAATCTTTCT
GGTGTGTCATTTTGATATCTCTATTTTCAATTTTCTACAA
>No_name
TGTCAACCATTCCGACTCAACTATTGGGTTTCACAAATTCTATTATTCATATGCTTACAT
TGTGATCATGTTTTTCATTCCATTACTTGTATTATCAAGC
>No_name
CACGAAATGTCATTTGCGGGCTGAATGCCAAATTTTATGTTATAAATAAGTGCAGGAAAG
TGACAGAATATAAAAATAGAGACGACCACTACGATCATTC
>No_name
AAAATTTGGCATTCAGCCCGCAAATGACATTTCGTGGGAAGTCATTTCGGAAATCAGAAA
CTTTTTAGTCATTTTAAATTCAGCTGTAAATTTCATTCTC
>No_name
CCGCAGCATCGTATTTGTCACATTGTTCGTCAATGAACGGCGATTGACGACGTTTTCATT
TTCATTGCATGGAATTATTACATGGACAATTGTTAGTCGA
>No_name
TGAAATCGAACAAGTATTAAAATAACTAAAATATTCCCCGGAATTGCCAAGGCTAGGACC
AATGTATTGAGCGATGTCATTGTTATACTTAAGAATAAAT
>No_name
CATCGCTCAATACATTGGTCCTAGCCTTGGCAATTCCGGGGAATATTTTAGTTATTTTAA
TACTTGTTCGATTTCAACGCTTGACAGTCACAAATATTTT
>No_name
GCACACTGGAAGAAAATATTGAACAAAAAGCATTGAAATTGAATAAAGTGTGTTGGTTTT
ATTACTCCATGATTCTCTACAAAGTGTATTGTTGTTTAGA
>No_name
GCAACAGCTTCAATTGAGAGCAAGATCGAAAGAAAAGCTTCTGAAAACAGTTATTACAAT
TTCTTTATTGTATACCTTGGCTCAACTTCCTCGCCATGTA
>No_name
CTTCTGAAAACAGTTATTACAATTTCTTTATTGTATACCTTGGCTCAACTTCCTCGCCAT
GTAATGTACTTGTGTTCATTGAGTTATACTGACAAACGTT
>No_name
ATAAAGTTATGAGGTTGGCTTTAAACTCCACTCTGAAGGATAATTTATTAATAAAAGAAG
AACTTAGACAAATGTACATCATGGCCATGTTTAATATTTT
>No_name
GAAAAAGTCCAATTCTCAACCGGAGCATGCTGAATAAAGATTTATTCAGTTTTCTACTGA
TGACAAAAACGCATCTTTCTAACGCCATGATTGATACGGT
>No_name
TATCTTTCTATGTATGGTTTACGATTGGAGGAAAATAATACTTATAGCTGTGATGTGCTG
GCGGAAATTATGGCGATTTATTTGAATTTGGTTCCATACT
>No_name
GCGGAAATTATGGCGATTTATTTGAATTTGGTTCCATACTTAGAGATGATTTTGGAGTTT
TTAATTCCTCAAACGGTACCTATTTTGTCAATTGTAACAA
>No_name
GTAACAAACATGGATAAGAAATATTTGGTTCTTCTCTGAAAGTCTAGATGGTAACAAAAC
AAAATGAGATATTGAAGGTTGGGTAGTTCTATCCAAACCA
>No_name
CAAGCTTTAAAGTGATTCTTTTTTTCCTCTAGTCTGGTATTTGTGTTTTGGCATCTATCG
GGAATTACTTGGTTGTGTACGTAGTTTTACGAAATAAGTC
>No_name
CAAGCTTTAAAGTGATTCTTTTTTTCCTCTACTCTGTTATTTTTGTTTTGGCATCTATCG
GTAATTACTTGGTTGTGTACGTAGTTTTACGAAATAAGTC
>No_name
CGAAATAAGTCAATGCAAACAATCACGAATATGTTTATCACAAATCTCGCTCTTTCAGAT
ATTTTGACGACTCTTATTGCTATTCCTTTCACCCCGATTG
>No_name
GTTTATCACAAATCTCGCTCTTTCAGATATTTTGACGACTCTTATTGCTATTCCTTTCAC
CCCGATTGCGGTTTATTTGGAAGAATGGATATTTCCAGCA
>No_name
CACAAATCTCGCTCTTTCAGATATTTTGACGACTCTTATTGCTATTCCTTTCACCCCGAT
TGCGGTTTATTTGGAAGAATGGATATTTCCAGCATTCCTT
>No_name
TTACAAAGGAATGCTGGAAATATCCATTCTTCCAAATAAACCGCAATCGGGGTGAAAGGA
ATAGCAATAAGAGTCGTCAAAATATCTGAAAGAGCGAGAT
>No_name
CAGATATTTTGACGACTCTTATTGCTATTCCTTTCACCCCGATTGCGGTTTATTTGGAAG
AATGGATATTTCCAGCATTCCTTTGTAAATTACTTCCTAT
>No_name
GTTGACACATAGACGGATAATCCCATTGTCATAGGAAGTAATTAACAAAGGAATGCTGGA
AATATCCATTCTTCCAAATAAACCGCAATCGGGGTGAAAG
>No_name
CTTCATTTTCATTCTTGGAATGAATGGATGGACAATCATGATATACCGATCTAGAGCAAT
TGCGGTTGAGGTGAGAGTTGACACATAGACGGATAATCCC
>No_name
AGACCTTCATTTTCATTCTTGGAATGAATGGATGGACAATCATGATATACCGATCTAGAG
CAATTGCGGTTGAGGTGAGAGTTGACACATAGACGGATAA
>No_name
AAAATTAATAAAATGCAGACCTTCATTTTCATTCTTGGAATGAATGGATGGACAATCATG
ATATACCGATCTAGAGCAATTGCGGTTCAGGCGAGAGTTG
>No_name
CTTCAACACAATCCGTTCTATTAGTGCTGTTCATAAACAGCTTGGACTGATAAACTGCAA
GAGGTAACGTTATTAAAGTACCAACAACCCAAATCAGGAA
>No_name
CTTGATTTTGGAGTTTGCCACACTTCAACACAATCCGTTCTATTAGTGCTGTTCATAAAC
AGCTTGGACTGATAAACTGCAAGAGGTAACGTTCTTAAAG
>No_name
CTTTAATAACGTTACCTCTTGCAGTTTATCAGTCCAAGCTGTTTAAGAACAGCACTAATA
GAACGGATTGTGTTGAAGTGTGGCAAACTCCAAAATCAAG
>No_name
AATAACGTTACCTCTTGCAGTTTATCAGTCCAAGCTGTTTATGAATAGCACTAATAGAAC
GGATTGTGTTGAAGTGTGGCAAACTCCAAAATCAAGGGAG
>No_name
AAATTGTAAAATAAAATTGAATGATGTATAAATCTGCCTTGATTTTGGAGTTTGCCACAC
TTCAACACAATCCGTTCTATTAGTGCTGTTCTTAAACACC
>No_name
GTTTATGAACAGCACTAATAGAACGGATTGTGTTGAAGTGTGGTAAACTCCAAAATCAAG
GGAGATTTATACATCATTCAATTTTATTTTATAATTTATA
>No_name
ATTTAAAACTTTACTCACTTGAAAATAACAAATTGAGGTAATTAAACAGGGCATTATAAA
TTGTAAAATAAAATTGAATGATGTATAAATCTCCCTTGAT
>No_name
ATATTACAATTTATAATGCCCTGTTTAATTACCTCAATTTGTTATTTTCAAGTGAGTAAA
GTTTTAAATATGAGAGGGGATAAAAAAATTGGTTGTCGAA
>No_name
CCCGACTTTTTATTCGACAACCAATTTTGTTAGCCCCTCTCATATTTAAAACTTTACTCA
CTTGAAAATAACAAATTGAGGTAATTAAACAGGGCATTAT
>No_name
CCTGTTTAATTACCTCAATTTGTTATTTTCAAGTGAGTAAAGTTTTAAATATGAGAGGGG
CTAACAAAATTGGTTGTCGAATAAAAAGTCGAGAAAGAGA
>No_name
CTTCTTTTTCGTTTCACTTCCAATTCTTCTCTTCTCGACTTTTTATTCGACAACCAATTT
TGTTAGCCCCTCTCATATTTAAAACTTTACTCACTTGAAC
>No_name
AAACTTTCGTCTGGAATTTCAGAAGGTTTTACCGTGTTTGAAAATTCCTGTCGAACCAGA
TACAAAGACATTAGTTGAAGATAATACACATTTTAAACGA
>No_name
TGTTGTGCAAGGACAGTTCTTGATTGACATAGTTCTCTTGAAAACCACTTCCTCGTTTAA
AATGTGTATTATCTTCAACTAATGTCTTTGTATCTGGTTC
>No_name
GATCCGGCCACTTTTTCCACTCTCATGTCGAAAACCGCCATTTTGGAAATCATCAAATTT
CAATTTGAAAATGCAAACAATGAAAACTTTTCTTTTGCAA
>No_name
CCAATTTCCAAATGCGCGATTTTTCCCGCCGGATTTTCCGGTTTTGATTTCCGTCATGAT
TTGAATGCACTCATCAACGCAACGTTTAAATTTCAACAAT
>No_name
CGGAAATCAAAACCGGAAAATCCGGCGGGAAAAATCGCGCATTTGGAAATTGGTGCAACA
GATCTGCACAGGCTTGGTTCCATGAACTGTACTATGTGCT
>No_name
CTTGGTTCCATGAACTGTACTATGTGCTCTGGAAGCGGTCACCTGAAGTAAATGTGCTGA
AAAACGTCGTTGAGCCGTATTTGGTTCCGATATTTCTCAC
>No_name
ATTTAAAACAACAATCGCTACAACTGAACAAGTGATGATAATTTTCGTACCCAACGCCGC
AACCGGAGTCAAATTAGAACATCTCAAAGACGTCAAAGAT
>No_name
ATTTGCCTCCGGTTGCGGCGTTGGGTACGAAAATTATCATCACTTGTTCAGTTGTAGCGA
TTGTTGTTTTAAATGCTCATTCTTTATGGCTTTACAGCGT
>No_name
TGACGCTGTAAAGCCATAAAGAATGAGCATTTAAAACAACAATCGCTACAACTGAACAAG
TGATGATAATTTTCGTACCCAACGCCGCAACCGGAGGCAA
>No_name
CAATGACAAAAACAAGCGCCTGTGAATGGGGATGAATGATGCATTTGTGTTCATACTGAT
CGACGCTGTAAAGCCATAAAGAATGAGCATTTAAAACAAC
>No_name
TGGATATCCAATGACAAAAACAAGCGCCTGTGAATGGAGAGGAATGTTGCATTTGTTTTC
ATACTGATCGACGCTGTAAAGCCATAAAGAATGAGCATTT
>No_name
TCCAGGAATGATGTTTTCTATTATTTCTAGATAAATAGGATATCCAATGACAAAAACAAG
CGCCTGTGAATGGGGATGAATGTTGCATTTGTTTTCAAAC
>No_name
CCGGGGTTACTTTTTTGAATATACAGTAGACTAAGACAAATACGCAAGCCATTATCACAA
TTCCAGGAATGATGTTTTCTATTATTTCTAGATAAATAGG
>No_name
TCCGGGTTTACTTTTTTGAATATACAGTAGACTAAGACAAATACGCAAGCCATTATCACA
ATTCCAGGAATGATGTTTTCTATTATTTCTAGATAAATAG
>No_name
CTTGCGTATTTGTCTTAGTCTACTGTATATTCAAAAAAGTAAACCCGGAAGAAAATCTTG
TGAAAACCCCTTTGATTTTAGGATTAAATTATTTGATTTT
>No_name
TGAAAATCAAATAATTTAATCCTAAAATCAAAGGGGTTTTCACAAGATTTTCTTCCGGGT
TTACTTTTTTGAATATACAGTAGACTAAGACAAACACGCA
>No_name
GTTTGTCTTAGTCTACTGTATATGCAAAAAAGTAAACCCGGAAGAAAATCTTGTGAAAAC
CCCTTTGATTTTAGGATTAAATTATTTGATTTTCAACGTC
>No_name
GTATAGTCAAAAAAGTAAACCCGGAAGAAAATCTTGTGAAAACCCCTTTGATTTTAGGAT
TAAATTATTTGATTTTCAACGTCCCATGTGGTATTTACTG
>No_name
ATTTGATTTTCAACGTCCCATGTGGTATTTACTGGTTGGTTTCCAATTTCACTACCCCCG
ATTCTTCTCTCAAACCATTTAATGNACTGAAAATGACAAC
>No_name
ATTTACTGGTTGGTTTCCAATTTCACTACCCCCGATTCTTCTCTCAAACCATTTAATGAA
CTGAAAATGACAACAATTATCAAATGTGTTGTGGATTTCT
>No_name
GAAAAATAGGACTGGAACCGAATACTATAGGCAGAATGAAAAAGTTTGACTGATTTGCAA
AGAAATCCACAACAAATTTGATAATTGTTGTCATTTTCAG
>No_name
CTTGCTTCTCAAGTAGTTTTTGTGTAGTTATTCGAATAATAGGACTGGAACCGAATACTA
TAGGCAGAATGAAAAAGTTTGACTGATTTGCAAAGAAATC
>No_name
CGAAAATAAAACAGTTTCCAATCAATCCAATGATCAAAATGATAATCAACGGATACGTTC
TCAGGTGCATATATACACCATCCAACTCCATTTGTCTGTG
>No_name
CGAAAATAAAACAGTTTCCAATCAATCCAATGATCAAAATGATAATCAACGGATACGTTC
TCAGGTGCATATATACACCATCCAACTCCATTTGTCTGTG
>No_name
AGTGAAAATAAAACAGTTTCCAATCAATCCAATGATCAAAATGATAATCAACGGATAAGT
TCTCAGGAGCATATATACACCATCCAACTCCATTTGTCTG
>No_name
CAGACAAATGGAGTTGGATGGTGTATATATGCACCTGAGAACGTATCCGTTGATTATCAT
TTTGATCATTGGATTGATTGGAAACTGTTTTATTTTCGCT
>No_name
AGACAAATGGAGTTGGATGGTGTATATATGCACCTGAGAACGTATCCGTTGATTATCATT
TTGATCATTGGATTGATTGGAAACTGTTTTATTTTCGCTA
>No_name
GACAAATGGAGTTGGATGGTGTATATATGCACCTGAGAACGGATCCGTTGATTATCATTG
TGATCATTGGATTGATTGGAAACTGTTTTATTTTCGCTAT
>No_name
TTAGCGAAAATAAAACAGTTTCCAATCAATCCAATGATCAAAATGATAATCAACGGATAC
GTTCTCAGGTGCATATATACACCATCCAACTCCATTTGTC
>No_name
AAATGGAGTTGGATGGTGTATATATGCACCTGAGAACGTATCCGTTGATTATCATTTTGA
TCATTGGATTGATTGGAAACTGTTTTATTTTCGCTATATT
>No_name
GGCAACTGGAGTTGGATGGTGTATATATGCACCTGAGAACGTATCCGTTGATTATCATTT
TGACCATTGGATTGATTGGAAACTGTTTTATTTTCGCTAT
>No_name
GTTCTTTCGCAGAAATATAGCGAAAATAAAACAGTTTCCAATCAATCCAATGATCAAAAT
GATAATCAACGGATACGTTCTCAGGTGCATATATACACCA
>No_name
GTTCTTTCGCAGAAATATAGCGAAAATAAAACAGTTTCCAATCAATCCAATGATCAAAAT
GATAATCAACGGATACGTTCTCAGGTGCATATATACACCA
>No_name
GGTGTATATATGCACCTGAGAACGTATCCGTTGATTATCATTTTGATCATTGGATTGATT
GGAAACTGTTTTATTTTCGCTATATTTCTGCGAAAGAACT
>No_name
GGTGTATATATGCACCTGAGAACGTATCCGTTGATTATCATTTTGATCATTGGATTGATT
GGAAACTGTTTTATTTTCGCTATATTTCTGCGAAAGAACT
>No_name
GGTGTATATATGCACCTGAGAACGTATCCGTTGATTATCATTTTGACCATTGGATTGATT
GGAAACTGTTTTATTTTCGCTATATTTCTGCGAAAGAACT
>No_name
GAAAGTTCTTTCGCAGAAATATAGCGAAAATAAAACAGTTTCCAATCAATCCAATGATCA
AAATGATAATCAACGGATACGTTCTCAGGTGCATATATAC
>No_name
GTATATATGCACCTGAGAACGTATCCGTTGATTATCATTTTGACCATTGGATTGATTGGA
AACTGTTTTATTTTCGCTATATTTCTGCGAAAGAACTTTC
>No_name
CGAAAGTTCTTTCGCAGAAATATAGCGAAAATAAAACAGTTTCCAATCAATCCAATGGTC
AAAATGATAATCAACGGATACGTTCTCAGGTGCATATATA
>No_name
CGAAAGTTCTTTCGCAGAAATATAGCGAAAATAAAACAGTTTCCAATCAATCCAATGATC
AAAATGATAATCAACGGATACGTTCTCAGGTGCATATATA
>No_name
CGAAAGTTCTTTCGCAGAAATATAGCGAAAATAAAACAGTTTCTAATCAATCCAATGATC
AAAATGATAATCAACTGTTACTTTCTCAGGTGCATATATA
>No_name
CGAAAGTTCTTTCGCAGAAATATAGCGAAAATAAAACAGTTTCCAATCAATCCAATGATC
AAAATGATAATCAACGGATACGTTCTCAGGTGCATATATA
>No_name
CGAAAGTTCTTTCGCAGAAATATAGCGAAAATAAAACAGTTTCCAATCAATCCAATGATC
AAAATGATAATCAACGGATACGTTCTCAGGTGCATATATA
>No_name
TCGAAAGTTCTTTCGCAGAAATATAGCGAAAATAAAACAGTTTCCAATCAATCCAATGGT
CAAAATGATAATCAACGGATACGTTCTCAGGTGCATATAT
>No_name
TTCGAAAGTTCTTTCGCAGAAATATAGCGAAAATAAAACAGTTTCCAAGCAATCCAATGA
TCAAAATGATAATCAACGGATACGTTCTCAGGTGCATATA
>No_name
GTTCGAAAGTTCTTTCGCAGAAATATAGCGAAAATAAAACAGTTTCCAATCAATCCAATG
ATCAAAATGATAATCAACGGATACGTTCTCAGGTGCATAT
>No_name
GTTCGAAAGTTCTTTCGCAGAAATATAGCGAAAATAAAACAGTTTCCAATCAATCCAATG
ATCAAAATGATAATCAACGGATACGTTCTCAGGTGCATAT
>No_name
TATGCACCTGAGAACGTATCCGTTGATTATCATTTTGATCATTGGATTGATTGGAAACTG
TTTTATTTTCGCTATATTTCTGCGAAAGAACTTTCGAACC
>No_name
CTGGTTCGAAAGTTCTTTCGCAGAAATATAGCGAAAATAAAACAGTTTCCAATCAATCCA
ATGATCAAAATGATAATCAACGGATACGTTCTCAGGTGCA
>No_name
CTGGTTCGAAAGTTCTTTCGCAGAAATATAGCGAAAATAAAACAGTTTCCAATCAATCCA
ATGGTCAAAATGATAATCAACGGATACGTTCTCAGGTGCA
>No_name
CTGGTTCGAAAGTTCTTTCGCAGAAATATAGCGAAAATAAAACAGTTTCCAATCAATCCA
ATGATCAAAATGATAATCAACGGATACGTTCTCAGGTGCA
>No_name
GCTGGTTCGAAAGTTCTTTCGCAGAAATATAGCGAAAATAAAACAGTTTCCAATCAATCC
AATGATCAAAATGATAATCAACGGATACGTTCTCAGGTGC
>No_name
GCTGGTTCGAAAGTTCTTTCGCAGAAATATAGCGAAAATAAAACAGTTTCCAATCAATCC
AATGATCGAAATGATAATCAACGGATACGTTCTCAGGTGC
>No_name
GCTGGTTCGAAAGTTCTTTCGCAGAAATATAGCGAAAATAAAACAGTTTCCAATCAATCC
AATGATCAAAATGATAATCAACGGATACGATCTCAGGTGC
>No_name
CTGCTGGTTCGAAAGTTCTTTCGCAGAAATATAGCGAAAATAAAACAGTTTCCAATCAAT
CCAATGATCAAAATGATAATCAACGGATACGTTCTCAGGT
>No_name
GCTGGTTCGAAAGTTCTTTCGCAGAAATATAGCGAAAATAAAACAGTTTCCAATCAATCC
AATGATCAAAATGATAATCAACGGATACGTTCTCAGGAAC
>No_name
CTGAGAACGTATCCGTTGATTATCATTTTGATCATTGGATTGATTGGAAACTGTTTTATT
TTCGCTATATTTCTGCGAAAGAACTTTCGAATCAGGACAA
>No_name
CTGAGAACGTATCCGTTGATTATCATTTTGATCATTGGATTGATTGGAAACTGTTTTATT
TTCGCTATATTTCTGCGAAAGAACTTTCGAACCAGCACAA
>No_name
TGAGAACGTATCCGTTGATTATCATTTTGACCATTGGATTGATTGGAAACTGTTTTATTT
TCGCTATATTTCTGCGAAAGAACTTTCGAACCAGCACAAT
>No_name
TGAGAACGTATCCGTTGATTATCATTTTGATCATTGGATTGATTGGAAACTGTTTTATTT
TCGCTATATTTCTGCGAAAGAACTTTCGAACCAGCACAAT
>No_name
AGAACGTATCCGTTGGTTATCATTTTGATCATTGGGTTGTTTGGAAACTGTTTTATTTTC
GCTATATTTCTGGGAGAGAACTTTCGAACCAGCACAATAA
>No_name
TTATTGTGCTGGTTCGAAAGTTCTTTCCCAGAAATATAGCGAAAATAAAACAGTTTCCAA
TCAATCCAATGATCAAAATGATAATCAACGGATATGTTCT
>No_name
GAACGTATCCGTTGATTATCATTTTGATCATTGGATTGATTGGAAACTGTTTTATTTTCG
CTATATTTCTGCGAAAGAACTTTCGAACCAGCACAATAAC
>No_name
AACGTATCCGTTGATTATCATTTTGATCATTGGATTGATTGGAAACTGTTTTATTTTCGC
TATATTTCTGCGAAAGAACTTTCGAACCAGCACAATAACA
>No_name
ATTGTTATTGTGCTGGTTCGAAAGTTCTTTCGCAGAAATATAGCGAAAATAAAACAGTTT
CCAATCAATCCAATGATCAAAATGATAATCAACGGATACG
>No_name
CGTTGATTATCATTTTGATCATTGGATTGATTGGAAACTGTTTTATTTTCGCTATATTTC
TGCGAAAGAACTTTCGAACCAGCACAATAACAATATACAT
>No_name
GTTGATTATCATTTTGATCATTGGATTGATTGGAAACTGTTTTATTTTCGCTATATTTCT
GCGAAAGAACTTTCGAACCAGCACAATAACAATATACATT
>No_name
CGAATGTATATTGTTATTGTGCTGGTTCGAAAGTTCTTTCGCAGAAATATAGCGAAAATA
AAACAGTTTCCAATCAATCCAATGATCAAAATGATAATCA
>No_name
TGATTATCATTTTGATCATTGGATTGATTGGAAACTGTTTTATTTTCGCTATATTTCTGC
GAAAGAACTTTCGAACCAGCACAATAACAATATACATTCG
>No_name
AGTATCATTTTGACCATTGGATTGATTGGAAACTGTTTTATTTTCGCTATATTTCTGCGA
AAGAACTTTCGAACCAGCACAATAACAATATACATTCGAA
>No_name
ATCATTTTGATCATTGGATTGATTGGAAACTGTTTTATTTTCGCTATATTTCTGCGAAAG
AACTTTCGAACCAGCACAATAACAATATACATTCGAATAT
>No_name
ATCATTTTGATCATTGGATTGATTGGAAACTGTTTTATTTTCGCTATATTTCTGCGAAAG
AACTTTCGAACCAGCACAATAACAATATACATTCGAATAT
>No_name
CAATATTCGAATGTATATTGTTATTGTGCTGGTTCGAAAGTTCTTTCGCAGAAATATAGC
GAAAATAAAACAGTTTCCAATCAATCCAATGATCAAAATG
>No_name
ATTTTGACCATTGGATTGATTGGAAACTGTTTTATTTTCGCTATATTTCTGCGAAAGAAC
TTTCGAACCAGCACAATAACAATATACATTCGAATATTGG
>No_name
ATTTTGACCATTGGATTGATTGGAAACTGTTTTATTTTCGCTATATTTCTGCGAAAGAAC
TTTCGAACCAGCACAATAACAATATACATTCGAATATTAG
>No_name
ATTTTGATCATTGGATTGATTGGAAACTGGTTTATTTTCGCTATATTTCTGCGCAAGAAC
TTTCGAACCAGCACAATAACAATATACATTCGAATATTGG
>No_name
TTTTGATCATTGGATTGATTGGAAACTGTTTTATTTTCGCTATATTTCTGCGAAAGAACT
TTCGAACCAGCACAATAACAATATACATTCGAATATTGGC
>No_name
TTTTGATCATTGGATTGATTGGAAACTGTTTTATTTTCGCTATATTTCTGCGAAAGAACT
TTCGAACCAGCACAATAACAATATACATTCGAATATTGGC
>No_name
CTCCGGGTTTGATCATTGGATTGATTGGAAACTGTTTTATTTTGGCTATATTTCTGCGAA
AGAATTTTCGAACCATCACAATAACATTATACATTCTAAT
>No_name
GGCCAATATTCGAATCTATATTGTTATTGTGCTGGTTCGAAAGTTCTTTCGCAGAAATAT
AGCGAAAATAAAACAGTTTCCAATCAATCCAATGATCAAA
>No_name
GGCCAATATTCGAATGTATATTGTTATTGTGCTGGTTCGAAAGTTCTTTCGCAGAAATAT
AGCGAAAATAAAACAGTTTCCAATCAATCCAATGATCAAA
>No_name
CACGGCCAATATTCGAATGTATATTGTTATTGTGCTGGTTCGAAAGTTCTTTCGCAGAAA
TATAGCGAAAATAAAACAGTTTCCAATCAATCCAATGATC
>No_name
GCCACGGCCAATATTCGAATGTATATTGTTATTGTGCTGGTTCGAAAGTTCTTTCGCAGA
AATATAGCGAAAATAAAACAGTTTCCAATCAATCCAATGA
>No_name
GCCACGGCCAATATTCGAATGTATATTGTTATTGTGCTGGTTCGAAAGTTCTTTCGCAGA
AATATAGCGAAAATAAAACAGTTTCCAATCAATCCAATGA
>No_name
TGCCACGGCCAATATTCGAATGTATATTGTTATTGTGCTGGTTCGAAAGTTCTTTCGCAG
AAATCTAGCGAAAATAAAACAGTTTCCAATCAATCCAATA
>No_name
CTGCCACGGCCAATATTCGAATGTATATTGTTATTGTGCTGGTTCGAAAGTTCTTTCGCA
GAAATATAGCGAAAATAAAACAGTTTCCAATCAATCCAAT
>No_name
GATTGATTGGAAACTGTTTTATTTTCGCTATATTTCTGCGAAAGAACTTTCGAACCAGCA
CAATAACACTATACATTCGAATATTGTCCGTGGCAGACAG
>No_name
TCACTGTCTGCCACGGCCAATATTCGAATGTATATTGTTATTGTGCTGGTTCGAAAGTTC
TTTCGCAGAAATATAGCGAAAATAAAACAGTTTCCAATCA
>No_name
ATTGGAAACTGTTTTATTTTCGCTATATTTCTGCGAAAGAACTTTCGAACCAGCACAATA
ACAATATACATTCGAATATTGGCCGTGGCAGACAGTGTTC
>No_name
TGGAAACTGTTTTATTTTCGCTATATTTCTGCGAAAGAACTTTCGAACCAGCACAATAAC
AATATACATTCGAATATTGGCCGTGGCAGACAGTGTTCTC
>No_name
TGGAAACTGTTTTATTTTCGCTATATTTCTGCGAAAGAACTTTCGAACCAGCACAATAAC
AATATACATTCGAATATTGGCCGTGGCAGACAGTGTTCTC
>No_name
GGAAACTGTTTTATTTTCGCTATATTTCTGCGAAAGAACTTTCGAACCAGCACAATAACA
ATATACATTCGAATATTGGCCGTGGCAGACAGTGTTCTCC
>No_name
GGAAACTGTTTTATTTTCGCTATATTTCTGCGAAAGAACTTTCGAACCAGCACAATAACA
ATATACATTCGAATATTGGCCGTGGCAGACAGTGTTCTCC
>No_name
GGAAACTGTTTTATTTTCGCTATATTTCTGCGAAAGAACTTTCGAACCAGCACAATAACA
ATATACATTCGAATATTGGCCGTGGCAGACAGTGTTCTCC
>No_name
GGAAACTGTTTTATTTTCGCTATATTTCTGCGAAAGAACTTTCGAACCAGCACAATAACA
ATATACATTCGAATATTGGCCATGGCAGCCAGTGTTCTCC
>No_name
AAACTGTTTTATTTTCGCTATATTTCTGCGAAAGAACTTTCGAACCAGCACAATAACAAT
ATACATTCGAATATTGGCCGTGGCAGACAGTGTTCTCCTG
>No_name
AACTGTTTTATTTTCGCTATATTTCTGCGAAAGAACTTTCGAACCAGCACAATAACAATA
TACATTCGAATATTGGCCGTGGCAGACAGTGTTCTCCTGT
>No_name
AACTGTTTTATTTTCGCTATATTTCTGCGAAAGAACTTTCGAACCAGCACAATAACAAGA
TACATTCGAATATTGGCCGTGGCAGACAGTGTTCTCCTGT
>No_name
CTGTTTTATTTTCGCTATATTTCTGCGAAAGAACTTTCGAACCAGCACAATAACAATATA
CATTCGAATATTGGCCGTGGCAAACAGTGTTCTCCTGTTG
>No_name
GTTTTATTTTCGCTATATTTCTGCGAAAGAACTTTCGAACCAGCACAATAACAATATACA
TTCGAATATTGGCCGTGGCAGACAGTGTTCTCCTGTTGGC
>No_name
GTTTTATTTTCGCTATATTTCTGCGAAAGAACTTTCGAACCAGCACAATAACAATATACA
TTCGAATATTGGCCGTGGCAGACAGTGTTCTCCTGTTGGC
>No_name
GTTTTATTTTCGCTATATTTCTGCGAAAGAACTTTCGAACCAGCACAATAACAATATACA
TTCGAATATTGGCCGTGGCAGACAGTGTTCTCCTGTTGGC
>No_name
GTTTTATTTTCGCTATATTTCTGCGAAAGAACTTTCGAACCAGCACAATAACAATATACA
TTCGAATATTGGCCGTGGCAGACAGTGTTCTCCTGTTGGC
>No_name
GTTTTATTTTCGCTATATTTCTGCGAAAGAACTTTCGAACCAGCACAATAACAATATACA
TTCGAATATTGGCCGTGGCAGACAGTGTTCTCCTGTTGGC
>No_name
GTTTTATTTTCGCTATATTTCTGCGAAAGAACTTTCGAACCAGCACAATAACAATATACA
TTCGAATATTGGCCGTGGCAGACAGTGTTCTCCTGTTGGC
>No_name
GTTTTATTTTCGCTATATTTCTGCGAAAGAACTTTCGAACCAGCACAATAACAATATACA
TTCGAATATTGGCCGTGGCAGACAGTGTTCTCCTGTTGGC
>No_name
CAACAGGAGAACACTGTCTGCCACGGCCAATATTCGAATGTATATTGTTATTGTGCTGGT
TCGAAAGTTCTTTCGCAGAAATATAGCGAAAATAAAAAAG
>No_name
TTTATTTTCGCTATATTTCTGCGAAAGAACTTTCGAACCAGCACAATAACAATATACATT
CGAATATTGGCCGTGGCAGACAGTGTTCTCCTGTTGGCTG
>No_name
TTTAGTTTCGCTATATTTCTGCGAAAGAACTTTCGAACCAGCACAATAACAATATACATT
CGAATATTGGCCGTGGCAGACAGTGTTCTCCTGTTGGCTG
>No_name
GCTGCAGCCAACAGGAGAACACTGTCTGCCACGGCCAATATTCGAATGTATATTGTTATT
GTGCTGGTTCGAAAGTTCTTTCGCAGAAATATAGCGAAAA
>No_name
GCTGCAGCCAACAGGAGAACACTGTCTGCCACGGCCAATATTCGAATGTATATTGTTATT
GTGCTGGTTCGAAAGTTCTTTCGCAGAAATATAGCGAAAA
>No_name
TTTCGCTATATTTCTGCGAAAGAACTTTCGAACCAGCACAATAACAATATACATTCGAAT
ATTGGCCGTGGCAGACAGTGTTCTCCTGTTGGCTGCAGCA
>No_name
CTGCTGCAGCCAACAGGAGAACACTGTCTGCCACGGCCAATATTCGAATGTATATTGTTA
TTGTGCTGGTTCGAAAGTTCTTTCGCAGAAATATGGCGAA
>No_name
ATTCGGTACTGCTGCAGCCAACAGGAGAACACTGTCTGCCACGGCCAATATTCGTATGGA
TATTGTTATTGTGCTGGTTCTAAAGGTCTTTCGCATAAAT
>No_name
AAATATTCGGTACTGCTGCAGCCAACAGGAGAACACTGTCTGCCACGGCCAATATTCGAA
TGTATATTGTTATTGTGCTGGTTCGAAAGTTCTTTCGCAG
>No_name
TAAATATTCGGTACTGCTGCAGCCAACAGGAGAACACTGTCTGCCACGGCCAATATTCGA
ATGTATATTGTTATTGTGCTGGTTCGAAAGTTGTTTCGCA
>No_name
TAAATATTCGGTACTGCTGCAGCCAACAGGAGAACACTGTCTGCCACGGCCAATATTCGA
ATGTATATTGTTATTGTGCTGGTTCGAAAGTTCTTTCGCA
>No_name
GTAAATATTCGGTACTGCTGCAGCCAACAGGAGAACACTGTCTGCCACGGCCAATATTCG
AATGTATATTGTTATTGTGCTGGTTCGAAAGTTCTTTCGC
>No_name
GTAAATATTCGGTACTACTGCAGCCAACAGGAGAACACTGTCGGCCACGGCCAATATTCG
AATGTATATTGTTATTGTGCTGGTTCGAAAGTTCTTTCGC
>No_name
GTAAATATTCGGTACTGCTGCAGCCAACAGGAGAACACTGTCTGCCACGGCCAATATTCG
AATGTATATTGTTATTGTGCTGGTTCGAACGTTCTTTCGC
>No_name
GTAAATATTCGGTACTGCTGCAGCCAACAGGAGAACACTGTCTGCCACGGCCAATATTCG
AATGTATATTGTTATTGTGCTGGTTCGAAAGTTCTTTCGC
>No_name
GTTAATATTCGGTACTGCTGCAGCCAACAGGAGAACACTGTCTGCCACGGCCAATATTCG
AATGTATATTGTTATTGTGCTGGTTCGAAAGATCTTTCGC
>No_name
TGTAAATATTCGGTACTGCTGCAGCCAACAGGAGAACACTGTCTGCCACGGCCAATATTC
GAATGTATATTGTTATTGTGCTGGTTCGAAAGTTCTTTCG
>No_name
TGTAAATATTCGGTACTGCTGCAGCCAACAGGAGAACACTGTCTGCCACGGCCAATATTC
GAATGTATATTGTTATTGTGCTGGTTCGAAAGGTCTTTCG
>No_name
GAAAGAACTTTCGAACCAGCACAATAACAATATACATTCGAATATTGGCCGTGGCAGACA
GTGTTCTCCTGATGTCTGCAGCAGTACCGAATATTTACAG
>No_name
GAAAGAACTTTCGAACCAGCACAATAACAATATACATTCGAATATTGGCCGTGGCAGACA
GTGTTCTCCTGTTGGCTGCAGCAGTACCGAATATTTACAG
>No_name
GAAAGAACTTTCGAACCAGCACAATAACAATATACATTCGAATATTGGCCGTGGCAGACA
GTGTTCTCCTGTTGGCTGCAGCAGTACCGAATATTTACAG
>No_name
AAAGAACTTTCGAACCAGCACAATAACAATATACATTCGAATATTGGCCGTGGCAGACAG
TGTTCTCCTGTTGGCTGCAGCAGTACCGAATATTTACAGA
>No_name
AAAGAACTTTCGAACCAGCACAATAACAATATACATTCGAATATTGGCCGTGGCAGACAG
TGTTCTCCTGTTGGCTGCGGCAGTACCGCATATTTACAGA
>No_name
GAACTTTCGAACCAGCACAATAACAATATACATTCGAATATTGGCCGTGGCAGACAGTGT
TCTCCTGTTGGCTGCAGCAGTACCGAATATTTACAGAGGA
>No_name
GAACTTTCGAACCAGCACAATAACAATATACATTCGAATATTGGCCGTGGCAGACAGTGT
TCTCCTGTTGGCTGCAGCAGTACCGAATATTTACAGAGGA
>No_name
GAACTTTCGAACCAGCACAATAACAATATACATTCGAATATTGGCCGTGGCAGACAGTGT
TCTCCTGTTGGCTGCAGCAGTACCGAATATTTACTGAGGA
>No_name
GAACTTTCGAACCAGCACAATAACAATATACATTCGAATATTGGCCGTGGCAGACAGTGT
TCTCCTGTTGGCTGCAGCAGTACCGAATATTTACAGAGGA
>No_name
TTCCTCTGTAAATATTCGGTACTGCTGCAGCCAACAGGAGAACACTGTCTGCCACGGCCA
ATATTCGAATGTATATTGTTATTGTGCTGGTTCGAAAGTT
>No_name
TTCCTCTGTAAATATTCGGTACTGCTGCAGCCAACAGGAGAACACTGTCTGCCACGGCCA
ATATTCGAATGTATATTGTTATTGTGCTGGTTCGAAAGTT
>No_name
AACTTTCGAACCAGCACAATAACAATATACATTCGAATATTGGCCGTGGCAGACAGTGTT
CTCCTGTTGGCTGCAGCAGTACCGAATATTTACAGAGGAT
>No_name
TTTCGAACCAGCACAATAACAATATACATTCGAATATTGGCCGTGGCAGACGGTGTTCTC
CTGTTAGCGGCAGCAGTACCGAATATGTACAGAGGATTTC
>No_name
GAAATCCTCTGTAAATATTCGGTACTGCTGCAGCCAACAGGAGAACACTGTCTGCCACGG
CCAATATTCGAATGTATATTGTTATTGTGCTGGTTCGAAA
>No_name
GTGAAATCCTCTGTAAATATTCGGTACTGCTGCAGCCAACAGGAGAACACTGTCTGCCAC
GGCCAATATTCGAATGTATATTGTTATTGTGCTGGTTCGA
>No_name
GTGAAATCCTCTGTAAATATTCGGTACTGCTGCAGCCAACAGGAGAACACTGTCTGCCAC
GGCCAATATTCGAATGTATATTGTTATTGTGCTGGTTCGA
>No_name
GTTAAATCCTCTGTAAATATTCGGTACTGCTGCAGCCAGCAGGAGAACACTGTCTGCCAC
GGCCAATATTCGAATGTATATTGTTATTGTGCTGGTTCGA
>No_name
GTGAAATCCTCTGTAAATATTCGGTACTGCTGCAGCCAACAGGAGAACACTGGCTGCCAC
GGCCAATATTCGAATGTATATTGTTATTGTGCTGGTTCGA
>No_name
GTGAAATCCTCTGTAAATATTCGGTACTGCTGCAGCCAACAGGAGAACACTGTCTGCCAC
GGCCAATATTCGAATGTATATTGTTATTGTGCTGGTTCGA
>No_name
CGAACCAGCACAATAACAATATACATTGGAATATTGGCCGTGGCAGACAGTGTTCTCCTG
TTGGCTGCAGCAGTACCGAATATTTACAGAGGATTTCACG
>No_name
GTGAAATCCTCTGTAAATATTCGGTACTGCTGCAGCCAACAGGTGAACACTGTCTGCCAC
GATCTATATTCGAATGTATATGGTTATTTTGCTGGTTCTA
>No_name
CCGGGAAATGCTCTGTAAATATTCGGTACTGCTGCAGCCAACAGGAGAACACTGTCTGCC
ACGGCCAATATTCGAATGTATATTGTTATTGTGCTGGTTC
>No_name
CAGCACAATAACAATATACATTCGAATATTGGCCGTGGCAGACAGTGTTCTCCTGTTGGC
TGCAGCAGTACCGAATATTTACAGAGGATTTCACGGAGAT
>No_name
ATCTCCGTGAAATCCTCTGTAAATATTCGGTACTGCTGCAGCCAACAGGAGAACACTGTC
TGCCACGGCCAATATTCGAATGTATATTGTTATTGTGCTG
>No_name
CATATCTCCGTGAAATCCTCTGTAAATATTCGGTACTGCTGCAGCCAACAGGAGAAAACT
GTCTGCCCCGGGCAACATTCGAATGTATATTTTTTTTGTG
>No_name
CACAATAACAATATACATTCGAATATTGACCGTGGCAGACAGTGTTCTCCTGTTAGCTGC
AGCAGTACCGAATATTTACATAGGATTTCACGGCGATATC
>No_name
CCATATCTCCGTGAAATCCTCTGTAAATATTCGGTACTGCTGCAGCCAACAGGAGAACAC
TGTCTGCCACGGCCAATATTCGAATGTATATTGTTATTGT
>No_name
CCGTGAAATCCTCTGTAAATATTCGGTACTGCTGCAGCCAACAGGAGAACACTGTCTGCC
ACGGCCAATATTCGAATGTATATTGTTATTGGGCGGGGGC
>No_name
CAATAACAATATACATTCGAATATTGGCCGTGGCAGACAGTGTTCTCCTGTTGGCTGCAG
CAGTACCGAATATTTACAGAGGATTTCACGGAGATATGGG
>No_name
CCCGTATCTCCGTGAAATCCTCTGTAAATATTCGGTACTGCTGCAGCCAACAGGAGAACA
CTGTCTGCCACGGCCAATATTCGAATGTATATTGTTATTG
>No_name
CCCATATCTCCGTGAAATCCTCTGTAAATATTCGGTACTGCTGCAGCCAACAGGAGAACA
CTGTCTGCCACGGCCAATATTCGAATGTATATTGATATTG
>No_name
CCCATATCTCCGTGAAATCCTCTGTAAATATTCGGTACTGCTGCAGCCAACAGGAGAACA
CTGTCTGCCACGGCCAATATTCGAATGTATATTGTTATTG
>No_name
TAACAATATACATTCGAATATTGGCCGTGGCAGACAGTGTTCTCCTGTTGGCTGCAGCAG
TACCGAATATTTACAGAGGATTTCACGGAGATATGGGAGA
>No_name
TAACAATATACATTCGAATATTGGCCGTGGCAGACAGTGTTCTCCTGTTGGCTGGAGCAG
TACCGAATATTTACAGAGGATTTCACGGAGATATGGGAGA
>No_name
ATTTCTCCCATATCTCCGTGAAATCCTCTGTAAATATTCGGTACTGCTGCAGCCAACAGG
AGAACACTGTCTACCACGGCCAATATTCGAATGTATATTG
>No_name
GTCAATTTCTCCCATATCTCCGTGAAATCCTCTGTAAATATTCGGTAGTGCTGCAGCCAA
CAGGAGAACACTGTCTGCCACGGCCAATATTCGAATGTAT
>No_name
ATACATTCGAATATTGGCCGTGGCAGACAGTGTTCTCCTGTTGGCTGCAGCAGTAGCGAA
TATTTACAGAGGATTTCACGGAGATATGGGAGAAATTGAC
>No_name
GTCAATTTCTCCCATATCTCCGTGAAATCCTCTGTAAATATTCGGTACTGCTGCAGCCAA
CAGGAGAACACTGTCTGCCACGGCCAATATTCGAATGTAT
>No_name
GTCAATTTCTCCCATATCTCCGTGAAATCCTCTGTAAATATTCGGTACTGCTGCAGCCAA
CAGGAGAACACTGTCTGCCACGGCCAATATTCGAATGTAT
>No_name
GTCAATTTCTCCCATATCTCCGTGAAATCCTCTGTAAATATTCGGTACTGCTGCAGCCAA
CAGGAGAACACTGTCTGCCACGGCCAATATTCGAATGTAT
>No_name
TTCGAATATTGGCCGTGGCAGACAGTGTTCTCCTGTTGGCTGCAGCAGTACCGAATATTT
ACAGAGGATTTCACGGAGATATGGGAGAAATTGACAGAAC
>No_name
GCTCTGTCAATTTCTCCCATATCTCCGTGAAATCCTCTGTAAATATTCGGTACTGCTGCA
GCCAACAGGAGAACACTGTCTGCCACGGCCAATATTCGAA
>No_name
TTCGAATATTGGCCGTGGCAGACAGTGTTCTCCTGTTGGCTGCAGCAGTACCGAATATTT
ACAGAGGATTTCACCGAGATATGGGAGAAATTGACAGAAC
>No_name
CGAATATTGGCCGTGGCAGACAGTGTTCTCCTGTTGGCTGCAGCAGTACCGAATATTTAC
AGAGGATTTCACGGAGATATGGGAGAAATTGACAGAACTT
>No_name
CGAATATTGGCCGTGGCAGACAGTGTTCTCCTGTTGGCTGCAGCAGTACCGAATATTTAC
AGAGGATTTCACGGAGATATGGGAGAAATTGACAGAACTT
>No_name
CGAATATTGGCCGTGGCAGACAGTGTTCTCCTGTTGGCTGCAGCAGTACCGAATATTTAC
AGAGGATTTCACGGAGATATGGGAGAAATTGACAGAACTT
>No_name
CGAATATTGGCCGTGGCAGACAGTGTTCTCCTGTTGGCTGCAGCAGTACCGAATATTTAC
AGAGGATTTCACGGAGATATGGGAGAAATTGACAGAACTT
>No_name
GAAGTTCTGTCAATTTCTCCCATATCTCCGTGAAATCCTCTGTAAATATTCGGTACTGCT
GCAGCCAACAGGAGAACACTGTCTGCCACGGCCAATATTC
>No_name
CTGAAGTTCTGTCAATTTCTCCCATATCTCCGTGAAATCCTCTGTAAATATTCGGTACTG
CTGCAGCCAACAGGAGAACACTGTCTGCCACGGCCAATAT
>No_name
CTGAAGTTCTGTCAATTTCTCCCATATCTCCGTGAAATCCTCTGTAAATATTCGGTACTG
CTGCAGCCAACAGGAGAACACTGTCTGCGACGGCCAATAT
>No_name
CTGAAGGTCTGTCAATTTCTCCCATATCTCCGTGAAATCCTCTGTAAATATTCGGTACTG
CTGCAGCCAACAGGAGAACACTGTCTGCCACGGCCAATAT
>No_name
CAACTGAAGTTCTGTCAATTTCTCCCATATCTCCGTGAAATCCTCTGTAAATATTCGGTA
CTGCTGCAGCCAACAGGAGAACACTGTCTGCCACGGCCAA
>No_name
CTGAAGTTCTGTCAATTTCTCCCATATCTCCGTGAAATCCTCTGTAAATATTCGGTACTG
CTGCAGCCAACAGGAGAACACTGTCTGCCACGGCCCAAAT
>No_name
AAGCAACTGAAGTTCTGTCAATTTCTCCCATATCTCCGTGAAATCCTCTGTAAATATTCG
GTACTGCTGCAGCCAACAGGAGAACACTGTCTGCCACGGC
>No_name
GTGGCAGACAGTGTTCTCCTGTTGGCTGCAGCAGTACCGAATATTTACAGAGGATTTCAC
GGAGATATGGGAGAAATTGACAGAACTTCAGTTGCTTGTG
>No_name
TGGCAGACAGTGTTCTCCTGTTGGCTGCAGCAGTACCGAATATTTACAGAGGATTTCACG
GAGATATGGGAGAAATTGACAGAACTTCAGTTGCTTGTGT
>No_name
GGCAGACAGTGTTCTCCTGTTGGCTGCAGCAGTACCGAATATTTACAGAGGATTTCACGG
AGATATAGGAGAAATTGACAGAACTTCAGCTGCTTGAGTT
>No_name
CAGACAGTGTTCTCCTGTTGGCTGCAGCAGTACCGAATATTTACAGAGGATTTCACGGAG
ATATGGGAGAAATTGACAGAACTTCAGTTGCTTGTGTTAT
>No_name
GATGACACAAGCAACTGAAGTTCTGTCAATTTCTCCCATATCTCCGTGAAATCCTCTGTA
AATATTCGGTACTGCTGCAGCCAACAGGAGAACACTGTCT
>No_name
AGACAGTGTTCTCCTGTTGGCTGCAGCAGGACCGAATATTTACAGAGGATTTCACGGAGA
TATGGGAGAAATTGACAGAACTTCAGTTGCTTGTGTCATC
>No_name
GACAGTGTTCTCCTGTTGGCTGCAGCAGTACCGAATATTTACAGAGGATTTCACGGAGAT
ATGGGAGAAATTGACAGAACTTCAGTTGCTTGTGTCATCC
>No_name
GGATGACACAAGCAACTGAAGTTCTGTCAATTTCTCCCATATCTCCGTGAAATCCTCTGT
AAATATTCGGTACTGCTGCAGCCAACAGGAGAACACTGTC
>No_name
CTTTGGATGACACAAGCAACTGAAGTTCTGTCAATTTCTCCCATATCTCCGTGAAATCCT
CTGTAAATATTCGGTACTGCTGCAGCCAACAGGAGAACAC
>No_name
CTTTGGAGAACACAAGCAACTGAAGTTCTGTCAATTTCTCCCATATCTCCGTGAAATCCT
CTGTAAATATTCGGTACTGCTTCAGCCGACAGGAGAACAC
>No_name
CTTTGGATGACACAAGCAACTGAAGTTCTGTCAATTTCTCCCATATCTCCGTGAAATCCT
CTGTAAATATTCGGTACTGCTGCAGCCAACAGGCGAACAC
>No_name
GTGTTCTCCTGTTGGCTGCAGCAGTACCGAATATTTACAGAGGATTTCACGGAGATATGG
GAGAAATTGACAGAACTTCAGATGCTTGTGTTATCCAAAG
>No_name
GTTCTCCTGTTGGCTGCAGCAGTACCGAATATTTACAGAGGATTTCACGGAGATATGGGA
GAAATTGACAGAACTTCAGTTGCTTGTGTCATCCAAAGGC
>No_name
CTGTTGGCTGCAGCAGTACCGAATATTTACAGAGGATTTCACGGAGATATGGGAGAAATT
GACAGAACTTCAGTTGCTTGTGTCATCCAAAGGCTGATAA
>No_name
AGATTATCAGCCTTTGGATAACACAAGCAACTGAAGTTCTGTCAATTTCTCCCATATCTC
CGTGAAATCCTCTGTAAATATTCGGTACTGCTGCAGCCAA
>No_name
GTCGGCTGCAGCAGTACCGAATATTTACAGAGGATTTCACGGAGATATGGGAGAAATTGA
CAGAACTTCAGTTGCTTGTGTCATCCAAAGGCTGATAATG
>No_name
AAACATTATCAGCCTTTGGATGACACAAGCAACTGAAGTTCTGTCAATTTCTCCCATATC
TCCGTGAAATCCTCTGTAAATATTCGGTACTGCTGCAGCC
>No_name
AATAAACATTATCAGCCTTTGGATGACACAAGCAACTGAAGTTCTGTCAATTTCTCCCAT
ATCTCCGTGAAATCCTCTGTAAATATTCGGTACTGCTGCA
>No_name
CAGCAGTACCGAATATTTACAGAGGATTTCACGGAGATATGGGAGAAATTGACAGAACTT
CAGTTGCTTGTGTTATCCAAAGGCGTATAATGTTTATTGC
>No_name
CAGCAATAAACATTATCAGCCTTTGGATAACACAAGCAACTGAAGTTCTGTCAATTTCTC
CCATATCTCCGTGAAATCCTCTGTAAATATTCGGTACTGC
>No_name
CAGCAATAAACATTATCAGCCTTTGGATGACACAAGCAACTGAAGTTCTGTCAATTTCTC
CCATATCTCCGTGAAATCCTCTGTAAATATTCGGTACTGC
>No_name
GCAGTACCGAATATTTACAGAGGATTTCACGGAGATATGGGAGAAATTGACAGAACTTCA
GTTGCTTGTGTTATTCAAAGGCTGATAATGTTTATTGCTG
>No_name
GCAGTACCGAATATTTACAGAGGATTTCACGGAGATATGGGAGAAATTGACAGAACTTCA
GTTGCTTGTGTTATCCAAAGGCTGATAATGTTTTTTGCTT
>No_name
CAGTACCGAATATTTACAGAGGATTTCACGGAGATATGGGAGAAATTGACAGAACTTCAG
TTGCTTGTGTCATCCAAAGGCTGATAATGTTTATTGCTGG
>No_name
AGTACCGAATATTTACAGAGGATTTCACGGAGATATGGGAGAAATTGACAGAACTTCAGC
TGCTTGTGTCATCCAAAGGCTGATAATGTTTATTGCTGGT
>No_name
CACCAGCAATAAACATTATCAGCCTTTGGATGACACAAGCAACTGAAGTTCTGTCAATTT
CTCCCATATCTCCGTGAAATCCTCTGTAAATATTCGGTAC
>No_name
ACCGAATATTTACAGAGGATTTCACGGAGATATGGGAGAAATTGACAGAACTTCAGTTGC
TTGTGTCATCCAAAGGCTGATAATGTTTATTGCTGGTGAT
>No_name
CGAATATTTACAGAGGATTTCACGGAGATATGGGAGAAATTGACAGAACTTCAGTTGCTT
GTGTCATCCAAATGCTGATAATGTTTATTGCTGGTGATAT
>No_name
CGAATATTTACAGAGGATTTCACGGAGATATGGGAGAAATTGACAGAACTTCAGTTGCTT
GTGTCATCCAAAGGCTGATAATGTTTATTGCTGGTGATAT
>No_name
CGAATATTTACAGAGGATTTCACGGAGATATGGGAGAAATTGACAGAACTTCAGTTGCTT
GTGTTATCCAAAGGCTGATAATGTTTATTGCTGGTGATAT
>No_name
CTGAATATTTACAGAGGATTTCACGGAGATATGGGAGAAATTGACAGAACTTCAGTTGCT
TGTGTCATCCAAAGGCTGATAATGTTTATTGCTGGTGATA
>No_name
GAATATTTACAGAGGATTTCACGGAGATATGGGAGAAATTGACAGAACTTCAGTTGCTTG
TGTCATCCAAAGGCTGATAATGTTTATTGTTGGTGATATC
>No_name
CGAGATATCACCAGCAATAAACATTATCAGCCTTTGGATAACACAAGCAACTGAAGATCT
GTCAATTTCTCCCATATCTCCGTGAAATCCTCTGTAAATA
>No_name
CCGAGATATCACCAGCAATAAACATTAGCAGCCTTTGGATGACACAAGCAACTGAAGTTC
TGTCAATTTCTCCCATATCTCCGTGAAATCCTCTGTAAAT
>No_name
CCGAGATAGCACCAGCAATAAACATTATCAGCCTTTGGATAACACAAGCAACTGAAGTTC
TGTCAATTTCTCCCATATCTCCGTGAAATCCTCTGTAAAT
>No_name
CCGAGATATCACCAGCAATAAACATTATCAGCCTTTGGATAACACAAGCAACTGAAGTTC
TGTCAATTTCTCCCATATCTCCGTGAAATCCTCTGTAAAT
>No_name
TTTACAGAGGATTTCACGGAGATATGGGAGAAATTAACAGAACTTCAGTTGCTTGTGTCA
TCCAAAGGCTGATAATGTTTATTGCTGGTGGTATCTCGGT
>No_name
CCGAGATATCACCAGCAATAAACATTATCAGCCTTTGGATGACACAAGCAACTGAAGTTC
TGTCAATTTCTCCCATATCTCCGTGTAATCCTCTGTAATT
>No_name
CAAACCGAGATATCACCAGCAATAAACATTATCAGCCTTTGGATGACACAAGCAACTGAA
GTTCTGTCAATTTCTCCCATATCTCCGTGAAATCCTCTGT
>No_name
GAGGATTTCACGGAGATATGGGAGAAATTGACAGAACTTCAGTTGCTTGTGTCATCCAAA
GGCTGATAATGTTTATTGCTGGTGATATCTCGGTTTGGAC
>No_name
GAGGATTTCACGGAGATATGGGAGAAATTGACAGAACTTCAGTTGCTTGTGTTATCCAAA
GGCTGATAATGTTAATTGCTGGTGATATCTCGGTTTGGAC
>No_name
CAAAGTCCAAACCGAGATATCACCAGCAATAAACATTATCAGCCTTTGGATAACACAAGC
AACTGAAGTTCTGTCAATTTCTCCCATATCTCCGTGAAAT
>No_name
CAAAGTCCAAACCGAGATATCACCAGCAATAAACATTATCAGCCTTTGGATAACACAAGC
AACTGAAGTTCTGTCAATTTCTCCCATATCTCCGTGAAAT
>No_name
CAAAGTCCAAACCGAGATATCACCAGCAATAAACATTATCAGCCTTTGGATAACACAAGC
AACTGAAGTTCTGTCAATTTCTCCCATATCTCCGTGAAAT
>No_name
TCAAAGTCCAAACCGAGATATCACCAGCAATAAACATTATCAGCCTTTGGATGACACAAG
CAACTGAAGTTCTGTCAATTTCTCCCATATCTCCGTGAAA
>No_name
TCAAAGTCCAAACCGAGATATCACCAGCAATAAACATTATCAGCCTTTGGATGACACAAG
CAACTGAAGTTCTGTCAATTTCTCCCATATCTCCGTGAAA
>No_name
GTCAAAGTCCAAACCGAGATATCACCAGCAATAAACATTATCAGCCTTTGGATGACACAA
GCAACTGAAGTTCTGTCAATTTCTCCCATATCTCCGTGAA
>No_name
GTCAAAGTCCAAACCGAGATATCACCAGCAATAAACATTATCAGCCTTTGGATGACACAA
GCAACTGAAGTTCTGTCAATTTCTCCCATATCTCCGTGAA
>No_name
GTCAAAGTCCAAACCGAGATATCACCAGCAATAAACATTATCAGCCTTTGGATGACACAA
GCATCTGAAGTTCTGTCAATTTCTCCCATATCTCCGTGAA
>No_name
ATGTCACGGAGATATGGGAGAAATTGACAGAACTTCAGTTGCTTGTGTCATCCAAAGGCT
GATAATGTTTATTGCTGGTGATATCTCGGTTTGGACTTTG
>No_name
CACGGAGATATGGGAGAAATTGACAGAACTTCAGTTGCTTGTGTTATCCAAAGGCTGATA
GTGTTTATTGCTGGTGATATCTCGGTTTGGACTTTGACAG
>No_name
CACGGAGATATGGGAGAAATTGACAGAACTTCAGTTGCTTGTGTCATCCAAAGGCTGATA
ATGTTTATTGCTGGGGATATCTCGGTTTGGACTTTGACAG
>No_name
CGCGGAGATATGGGAGAAATTGACAGAACTTCAGTTGCTTGTGTTATCCAAAGGCTGATA
ATGTTTATTGCTGGTGATATCTCGGTTTGGACTTTGACAG
>No_name
GATATGGGAGAAATTGACAGAACTTCAGTTGCTTGTGTCATCCAAAGGCTGATAATGTTT
ATTGCTGGTGATATCTCGGTTTGGACTTTGACAGCAATCA
>No_name
ATTGTGATTGCTGTCAAAGTCCAAACCGAGATATCACCAGCAATAAACATTATCAGCCTT
TGGATAACACAAGCAACTGAAGTTCTGTCAATTTCTCCCA
>No_name
GGGAGAAATTGACAGGACTTCAGTTGCTTGTGTCATCCAAAGGCTGATAATGTTTATTGC
TGGTGATATCTCGGTTTGGACTTTGACAGCAACCCCAATT
>No_name
GGAGAAATTGACAGAACTTCAGTTGCTTGTGTTATCCAAAGGCTGATAATGTTTATTGCT
GGTGATATCTCGGTTTGGACTTTGACAGCAATCACAATTG
>No_name
GAGAAATTGACAGAACTTCAGTTGCTTGTGTCATCCAAAGGCTGATAATGTTTATTGCTG
GTGATATCTCGGTTTGGACTTTGACAGCAATCACAATTGA
>No_name
GAGAAATTGACAGAACTTCAGTTGCTTGTGTTATCCAAAGGCTGATAATGTTTATTGCTG
GTGATATCTCGGTTTGGACTTTGACAGCAATCACAATTGA
>No_name
GAGAAATTGACAGAACTTCAGTTGCTTGTGTTATCCAAAGGCTGATAATGTTTATTGCTG
GTGATATCTCGGTTTGGACTTTGACAGCAATCACAATTGA
>No_name
GAGAAATTGACAGAACTTCAGTTGCTTGTGTCATCCAAAGGCTGATAATGTTTATTGCTG
GTGATATCTCGGTTTGGACTTTGACAGCAATCACAATTGA
>No_name
GAGAAATTGACAGAACTTCAGTTGCTTGTGTTATCCAAAGGCTGATAATGTTTATTGCTG
GTGATATCTCGGTTTGGACTTTGACAGCAATCACAATTGA
>No_name
GAGAAATTGACAGAACTTCAGTTGCTTGTGTCATCCAAAGGCTGATAATGTTTATTGCTG
GGGATATCTCGGGTTGGACTTTGACAGCAATCACAATTGA
>No_name
GAGAAATTGACAGAACTTCAGTTGCTTGTGTCATCCAAAGGCTGATAATGTTTATTGCTG
GTGATATCTCGGTTTGGACTTTGACAGCAATCACAATTGA
>No_name
GAGAAATTGACAGAACTTCAGTTGCTTGTGTCATCCAAAGGCTGATAATGTTTATTGCTG
GTGATATCTCGGTTTGGACTTTGACAGCAATCACAATTGA
>No_name
ATCAATTGGGATTGCTGTCAAAGTCCAAACCGAGATGTCACCAGCAATAAACATTATCAG
CCTTTGGATAACACAAGCAACTGAAGTTCTGTCAGTTTCT
>No_name
GATCAATTGTGATTGCTGTCAAAGTCCAAACCGAGATATCACCAGCAATAAACATTATCA
GCCTTTGGATGACACAAGCAACTGAAGTTCTGTCAATTTC
>No_name
CGATCAATTGTGATTGCTGTCAAAGTCCAAACCGAGATATCACCAGCAATAAACATTATC
AGCCTTTGGATAACACAAGCAACTGAAGTTCTGTCAATTT
>No_name
ATTGACAGAACTTCAGTTGCTTGTGTTATCCAAAGGCTGATAATGTTTATTGCTGGTGAT
ATCTCGGTTTGGACTTTGACAGCAATCACAATTGATCGAC
>No_name
ATTGACAGAACTTCAGTTGCTTGTGTCATCCAAAGGCTGATAATGTTTATTGCTGGTGAT
ATCTCGGTTTGGACTTTGACAGCAATCACAATTGATCGAC
>No_name
GTCGATCAATTGTGATTGCTGTCAAAGTCCAAACCGAGATATCACCAGCAATAAACATTA
TCAGCCTTTGGATGACACAAGCAACTGAAGTTCTGTCAAT
>No_name
AGTCGATCAATTGTGGTTGCTGTCAAAGTCCAAACCGAGATATCACCAGCAATAAACATT
ATCAGCCTTTGGATGACACAAGCAACTGAAGTTCTGTCAA
>No_name
AGTCGATCAATTGTGATTGCTGTCAAAGTCCAAACCGAGATATCACCAGCAATAAACATT
ATCAGCCTTTGGATGACACAAGCAACTGAAGTTCTGTCAA
>No_name
TGACAGAACTTCAGTTGCTTGTGTCATCCAAAGGCTGATAATGTTTATTGCTGGTGATAT
CTCGGTTTGGACTTTGACAGCAATCACAATTGATCGACTA
>No_name
GACAGAACTTCAGTTGCTTGTGTTATCCAAAGGCTGATAATGTTTATTGCTGGTGATATC
TCGGTTTGGACTTTGACAGCAATCACAATTGATCGACTAG
>No_name
CAGAACTTCAGTTGCTTGTGTTATCCAAAGGCTGATAATGTTTATTGCTGGTGATATCTC
GGTTTGGACTTTGACAGCAATCACAATTGATCGACTAGTG
>No_name
CACTAGTCGATCAATTGTGATTGCTGTCAAAGTCCAAACCGAGATATCACCAGCAATAAA
CATTATCAGCCTTTGGATAACACAAGCAACTGAAGTTCTG
>No_name
CAGAACTTCAGTTGCTTGTGTCATCCAAAGGCTGATAATGTTTATTGCTGGTGATATCTC
GGTTTGGACTTTGACAGCCATCACAATTGATCGACTAGTG
>No_name
CAGAACTTCAGTTGCTTGTGTCATCCAAAGGCTGATAATGTTTATTGCTGGTGATATCTC
GGTTTGGACTTTGACAGCAATCACATTTGATTGACTAGTG
>No_name
GCCTCTAGTCGATCAATTGTGATTGCTGTCAAAGTCCAAACCGAGATATCACCAGCAATA
AACATTATCAGCCTTTGGATGACACAAGCAACTGAAGTTC
>No_name
TGCCACTAGTCGATCAATTGTGATTGCTGTCAAAGTCCAAACCGAGATATCACCAGCAAT
AAACATTATCAGCCTTTGGATGACACAAGCAACTGAAGTT
>No_name
TGCCACTAGTCGATCAATTGTGATTGCTGTCAAAGTCCAAACCGAGATATCACCAGCAAT
AAACATTATCAGCCTTTGGATAACACAAGCAACTGAAGTT
>No_name
CTGCCACTAGTCGATCAATTGTGATTGCTGTCAAAGTCCAAACCGAGATATCACCAGCAA
TAAACATTATCAGCCTTTGGATGACACAAGCAACTGAAGT
>No_name
CGACTGCCACTAGTCGATCAATTGTGATTGCTGTCAAAGGCCAAACCGAGATATCACCAG
CAATAAACATTATCAGCCTTTGGATGACACAAGCAACTGA
>No_name
ACGACTGCCACTAGTTGATCAATTGTGATTGCTGTCAAAGTCCAAACCGAGATATCACCA
GCAATAAACATTATCAGCCTTTGGATAACACAAGCAACTG
>No_name
AACGACTGCCACTAGTCGATCAATTGTGATTGCTGTCAAAGTCCAAACCGAGATATCACC
AGCAATAAACATTATCAGCCTTTGGATGACACAAGCAACT
>No_name
ATCGACTGCCACTAGTCGATCAATTGTGATTGCTGTCAAAGTCCAAACCGAGATATCACC
AGCAATAAACATTATCAGCCTTTGGATAACACAAGCAACT
>No_name
AAACGACTGCCACTAGTCGATCAATTGTGATTGCTGTCAAAGTCCAAACCGAGATATCAC
CAGCAATAAACATTATCAGCCTTTGGATGACACAAGCAAC
>No_name
AAACGACTGCCACTAGTCGATCAATTGTGATTGCTGTCAAAGTCCAAACCGAGATATCAC
CAGCAATAAACATTATCAGCCTTTGGATAACACAAGCAAC
>No_name
AAACGACTGCCACTAGTCGATCAATTGTGATTGCTGTCAAAGTCCAAACCGAGATATCAC
CAGCAATAAACATTATCAGCCTTTGGATAACACAAGCAAC
>No_name
AAACGACTGCCACTAGTCGATCAATTGTGATTGCTGTCAAAGTCCAAACCGAGATATCAC
CAGCAATAAACATTATCAGCCTTTGGATGACACAAGCAAC
>No_name
AAACGACTGCCACTAGTCGATCAATTGTGATTGCTGTCAAAGTCCAAACCGAGATATCAC
CAGCAATAAACATTATCAGCCTTTGGATGACACAAGCAAC
>No_name
AAACGACTGCCACTAGTCGATCAATTATGATTGCTGTCAAAGTCCAAACCGAGTTATCAC
TAGCAATAAACATTATCAGCCTTTGGATGACACAAGCAAC
>No_name
GTAAACGACTGCCACTAGTCGATCAATTGTGATTGCTGTCAAAGTCCAAACCGAGATATC
ACCAGCAATAAACATTATCAGCCTTTGGATAACACAAGCA
>No_name
GGGTAAACGACTGCCACTAGTCGATCAATTGTGATTGCTGTCAAAGTCCAAACCGAGATA
TCACCAGCAATAAACATTATCAGCCTTTGGATGACACAAG
>No_name
GGGTAAACGACTGCCACTAGTCGATCAATTGTGATTGCTGTCAAAGTCCAAACCGAGATA
TCACCAGCAATAAACATTATCAGCCTTTGGATGACACAAG
>No_name
GTTATCCAAAGGCTGATAATGTTTATTGCTGGTGATATCTCGGTTTGGACTTTGACAGCA
ATCACAATTGATCGACTAGTGGCAGTCGTTTACCCACACC
>No_name
CCAAAGGCTGATAATGTTTATTGCTGGTGATATCTCGGTTTGGACTTTGACAGCAATCAC
AATTGATCTACTAGTGGCAGTCTTTGACCCACACCAAAAT
>No_name
CCAAAGGCTGATAATGTTTATTGCTGGTGATATCTCGGTTTGGACTTTGACAGCAATCAC
AATTGATCGCCTAGTGGCAGTCGTTGTCCCACACCAAAAT
>No_name
CAAAGGCTGATAATGTTTATTGCTGGTGATATCTGGGTTTGGACTTTGACAGCAATCACA
ATTGATCGACTAGTGGCAGTCGTTTATCCACACCAAAATT
>No_name
GGCTGATAATGTTTATTGCTGGTGATATCTCGGTTTGGACTTTGACAGCAATCACAATTG
ATCGACTAGTGGCAGTCGTTTACCCACACCAAAATTCGTT
>No_name
GCTGATAATGTTTATTGCTGGGGATATCTCGGTTTGGACTTTGACAGCAATCACAATTGA
TCGACTAGTGGCAGTCGTTTACCCACACCAAAATTCGTTC
>No_name
GATAATGTTTATTGCTGGTGATATCTCGGTTTGGACTTTGACAGCAATCACAATTGATCG
ACTAGTGGCAGTCGTTTACCCACACCAAAATTCGTTTTGG
>No_name
CCAAAACGAATTTTGGTGTGGGTAAACGACTGCCACTAGTCGATCAATTGTGATTGCTGT
CAAAGTCCAAACCGAGATATCACCAGCAATAAACATTATC
>No_name
TTCAAAACGAATTTTGGTGTGGGTAAACGACTGCCACTAGTCGATCAATTGTGATTGCTG
TAAAAGTCCAAAACGAGATATCACCAGAAATAAACATTAT
>No_name
ATAATGTTTATTGCTGGTGATATCTCGGTTTGGACTTTGACAGCAATCACAATTGATCGA
CTAGTGGCAGTCGTTTACCCACACCAAAATTCGTTTTGGA
>No_name
ATTTCCAAAACGAATTTTGGTGTGGGTAAACGACTGCCACTAGTCGATCAATTGTGATTG
CTGTCAAAGTCCAAACCGAGATATCACCAGCAATAAACAT
>No_name
GTTTATTGCTGGTGATATCTCGGTTTGGACTTTGACAGCAATCACAATTGATCGACTAGT
GGCAGTCGTTTATCCACACCAAAATTCGTTTTGGAAATCC
>No_name
GGATTTCCAAAACGAATTTTGGTGTGGGTAAACGACTGCCACTAGTCGATCAATTGTGAT
TGCTGTCAAAGTCCAAACCGAGATATCACCAGCAATAAAC
>No_name
GTTTATTGCTGGTGATATCTCGGTTTGGACTTTGACAGCAATCACAATTGATCGACTAGT
GGCAGTCGTTTACCCACACCAAAATTCGTTTTGGAAATCC
>No_name
TTGGATTTCCAAAACGAATTTTGGGGTGGATAAACGACTGCCACTAGTCGATCAATTGTG
ATTGCTGTCAAAGTCCAAACCGAGATATCACTAGCAATAA
>No_name
ATTGCTGGTGATATCTCGGTTTGGACTTTGACAGCAATCACAATTGATCGACTAGTGGCA
GTCGTTTACCCACACCAAAATTCGTTTTGGAAATCCAATA
>No_name
CTTTGGATTTCCAAAACGAATTTTGGTGTGGGTAAACGACTGCCACTAGTCGATCAATTG
TGATTGCTGTCAAAGTCCAAACCGAGATATCACCAGCAAT
>No_name
TTTTATTGGATTTCCAAAACGAATTTTGGTGTGGGTAAACGACTGCCACTAGTCGATCAA
TTGTGATTTCTGTCAAAGTCCAAACCGAGATATCACCAGC
>No_name
TTTTTATTGGATTTCCAAAACGAATTTTGGTGTGGGTAAGCGACTGCCACTAGTCGATCA
AGTGTGATTGCTATCAAAGTCCAAACCGAGATATCACCAG
>No_name
CTGGTGATATCTCGGTTTGGACTTTGACAGCAATCACAATTGATCGACTAGTGGCAGTCG
TTTACCCACACCAAAATTCGTTTTGGAAATCCAATAAAAA
>No_name
CTGGTGATATCTCGGTTTGGACTTTGACAGCAATCACAATTGATCGACTAGTGGCAGTCG
TTTACCCACACCAAAATTCGTTTTGGAAATCCAATAAAAA
>No_name
TGGGGATATCTCGGTTTGGACTTTGACAGCAATCACAATTGATCGACTAGTTGCAGTCGT
TTACCCACACCAAAATTCGTTTTGGAAATCCAATAAAAAC
>No_name
GTTTTTATTGGATTTCCAAAACGAATTTTGGTGTGGGTAAACGACTGCCACTAGTCGATC
TATTGTGATTGCTGTCAAAGTCCAAACCGAGATATCACCA
>No_name
TGGTGATATCTCGGTTTGGACTTTGACAGCAATCACAATTGATCGACTAGTGGCAGTCGT
TTACCCACACCAAAATTCGTTTTGGAAATCCAATAAAAAC
>No_name
GTGATATCTCGGTTTGGACTTTGACAGCAATCACAATTGATCGACTAGTGGCAGTCGTTT
ACCCACACCAAAATTCGTTTTGGAAATCCAATAAAAACAC
>No_name
GTGATATCTCGGTTTGGACTTTGACAGCGATCACAATTGATCGACTAGTGGCAGTCGTTT
ACCCACACCAAAATTCGTTTTGGAAATCCAATAAAAACAC
>No_name
CGTGTTTTTATTGGATTTCCAAAACGAATTTTGGTGTGGGTAAACGACTGCCACTAGTCG
ATCAATTGTGATTGCTGTCAAAGTCCAAACCGAGATATCA
>No_name
CTCGGTTTGGACTTTGACAGCAATCACAATTGATCGACTAGTGGCAGTCGTTTACCCACA
CCAAAATTCGTTTTGGAAATCCAATAAAAACACATTATTT
>No_name
CTCGGTTTGGACTTTGACAGCAATCACAATTGATCGACTAGTGGCAGTCGTTTACCCACA
CCAAAATTCGTTTTGGAAATCCAATAAAAACACATTATTT
>No_name
CTCGGTTTGGACTTTGACAGCAATCACAATTGATCGACTAGTGGCAGTCGTTTATCCACA
CCAAAATTCGTTTTGGAAATCCAATAAAAACACATTATTT
>No_name
CTCGGTTTGGACTTTGACAGCAATCACAATTGATCGACTAGTGGCAGTCGTTTACCCACA
CCAAAATTCGTTTTGGAAATCCAATAAAAACACATTATTT
>No_name
AAATAATGTGTTTTTATTGGATTTCCAAAACGAATTTTGGTGTGGGTAAACGACTGCCAC
TAGTCGATCAATTGTGATTGCTGTCAAAGTCCAAACAGAG
>No_name
CTCGGTTTGGACTTTGACAGCAATGACAATTGATCGACTAGTGGCAGTCGTTTACCCACA
CCAAAATTCGTTTTGGAAAGCCAATAAAAACACATTATTT
>No_name
CTCGGTTTGGACTTTGACAGCAATCACAATTGATCGACTAGTGGCAGTCGTTTACCCACA
CCAAAATTCGTTTTGGAAATCCAATAAAAACACATTATTT
>No_name
CTCGGTTTGGACTTTGACAGCAATCACAATTGATCGACTAGTGGCAGTCGTTTACCCACA
CCAAAATTCGTTTTGGAAATCCAATAAAAACACATTATTT
>No_name
CTCGGTTTGGACTTTGACAGCAATCACAATTGATCGACTAGTGGCAGTCGTTTACCCACA
CCAAAATTCGTTTTGGAAATCCAATAAAAACACATTATTT
>No_name
AAATAATGTGTTTTTATTGGATTTCCAAAACGAATTTTGGTGTGGGTAAACGACTGCCAC
TAGTCGATCAATTGTGATTGCTGTCAAAGTCCAAACCGAG
>No_name
GTTTGGACTTTGACAGCAATCACAATTGATCGACTAGTGGCAGTCGTTTACCCACACCAA
AATTCGTTTTGGAAATCCAATAAAAACACATTATTTGTTT
>No_name
TTTGGACTTTGACAGCAATCACAATTGATCGACTAGTGGCAGTCGTTTATCCACACCAAA
ATTCGTTTTGGAAATCCAATAAAAACACATTATTTGTTTT
>No_name
AAAACAAATAATGTGTTTTTATTGGATTTCCAAAACGAATTTTGGTGTGGGTAAACGACT
GCCACTCGTCGATCAATTGTGATTGCTGTCAAAGTCCAAA
>No_name
TTTGGACTTTGACAGCAATCACAATTGATCGACTAGTGGCAGTCGTTTACCCACACCAAA
ATTCGTTTTGGAAATCCAATAAAAACACATTATTTGTTTT
>No_name
TTGGACTTTGACAGCAATCACAATTGATCGACTAGTGGCAGTCGTTTACCCACACCAAAA
TTCGTTTTGGAAATCCAATAAAAACACATTATTTGTTTTA
>No_name
TTAAAACAAATAATGTGTTTTTATTGGATTTCCAAAACGAATTTTGGTGTGGGTAAACGA
CTGCCACTAGTCGATCAATTGTGATTGCTGTCAAAGTCCA
>No_name
CTTTGACAGCAATCACAATTGATCGACTAGTGGCAGTCGTTTACCCACACCAAAATTCGT
TTTGGAAATCCAATAAAAACACATTATTTGTTTTAATAGT
>No_name
CTTTGACAGCAATCACAATTGATCGACTAGTGGCAGTCGTTTACCCACACCAAAATTCGT
TTTGGAAATCCAATAAAAACACATTATTTGTTTTAATAGT
>No_name
GACAGCAATCACAATTGATCGACTAGTGGCAGTCGTTTACCCACACCAAAATTCGTTTTG
GAAATCCAATAAAAACACATTATTTGTTTTAATAGTCATA
>No_name
TATGACTATTAAAACAAATAATGTGTTTTTATTGGATTTCCAAAACGAATTTTGGTGTGG
GTAAACGACTGCCACTAGTCGATCAATTGTGATTGCTGTC
>No_name
CAGCAATCACAATTGATCAACTATTGGCAGTCGTTTACCCACACCAAAATTCGTTTTGGA
AATCCAATAAAAACACATTATTTGTTTTAATAGTCATATT
>No_name
CAGCAATCACAATTGATCGACTAGTGGCAGTCGTTTACCCACACCAAAATTCGTTTTGGA
AATCCAATAAAAACACATTATTTGTTTTAATAGTCATATT
>No_name
AGCAATCACAATTGATCGACTAGTGGCAGTCGTTTACCCACACCAAAATTCGTTTTGGAA
ATCCAATAAAAACACATTATTTGTTTTAATAGTCATATTT
>No_name
GCAAATATGACTATTAAAACAAATAATGTGTTTTTATTGGATTTCCAAAACGAATTTTGG
TGTGGGTAAACGACTGCCACTAGTCGATCAATTGTGATTG
>No_name
GCAAATATGACTATTAAAACAAATAATGTGTTTTTAGTGGATTTCCAAAACGAATTTTGG
TGTGGGTAAACGACTGCCACTAGTCGATCAATTGTGATTG
>No_name
TGCAAATATGACTATTAAAACAAATAATGTGTTTTTATTGGATTTCCAAAACGAATTTTG
GTGTGGGTAAACGACTGCCACTAGTCGATCAATTGTGATT
>No_name
TCACAATTGATCGACTAGTGGCAGTCGTTTATCCACACCAAAATTCGTTTTGGAAATCAA
ATAAAAACACATTATTTGTTTTAATAGTCATATTTGCATT
>No_name
TCACAATTGATCGACTAGTGGCAGTCGTTTACCCACACCAAAATTCGTTTTGGAAATCCA
ATAAAAACACATTATTTGTTTTAATAGTCATATTTGCATT
>No_name
CAATTGATCGACTAGTGGCAGTCGTTTACCCACACCAAAATTCGTTTTGGAAATCCAATA
AAAACACATGATTTGTTTTAATAGTCATATTTGCATTGTC
>No_name
TGATCGACTAGTGGCAGTCGTTTACCCACACCAAAATTCGTTTTGGAAATCCAATAAAAA
CACATTATTTGTTTTAATAGTCATATTTGCATTGTCTCTG
>No_name
ATCGACTAGTGGCAGTCGTTTATCCACACCAAAATTCGTTTTGGAAATCCAATAAAAACA
CATTATTTGTTTTAATAGTCATATTTGCATTGTCTCTGTT
>No_name
CGACTAGTGGCAGTCGTTTACCCACACCAAAATTCGTTTTGGAAATCCAATAAAAACACA
TTATTTGTTTTAATAGTCATATTTGCATTATCTCTGTTGA
>No_name
CTAGTGGCAGTCGTTTATCCACACCAAAATTCGTTTTGGAAATCCAATAAAAACACATTA
TTTGTTTTAATAGTCATATTTGCATTGTCTCTGTTGAAAA
>No_name
GTTTTTCAACAGAGACAATGCAAATATGACTATTAAAACAAATAATGTGTTTTTATTGGA
TTTCCAAAACGAATTTTGGTGTGGGTAAACGACTGCCACT
>No_name
AGTTTTTCAACAGAGACAATGCAAATATGACTATTAAAACAAATAATGTGTTTTTATTGG
ATTTCCAAAACGAATTTTGGTGTGGGTAAACGACTGCCAC
>No_name
GTGGCAGTCGTTTATCCACACCAAAATTCGTTTTGGAAATCCAATAAAAACACATTATTT
GTTTTAATAGTCATATTTGCATTGTCTCTGTTGAAAAACT
>No_name
AAGTTTTTCAACAGAGACAATGCAAATATGACTATTAAAACAAATAATGTGTTTTTATTG
GATTTCCAAAACGAATTTTGGTGTGGGTAAACGACTGCCA
>No_name
AAGTTTTTCAACAGAGACAATGCAAATATGACTATTAAAACAAATAATGTGTTTTTATTG
GATTTCCAAAACGAATTTTGGTGTGGGTAAACGACTGCCA
>No_name
GAAAGTTTTTCAACAGAGACAATGCAAATATGACTATTAAAACAAATAATGTGTTTTTAT
TGGATTTCCAAAACGAATTTTGGTGTGGGTAAACGACTGC
>No_name
GAAAGTTTTTCAACAGAGACAATGCAAATATGACTATTAAAACAAATAATGTGTTTTTAT
TGGATTTCCAAAACGAATTTTGGTGTGGGTAAACGACTGC
>No_name
GGAAAGTTTTTCAACAGAGACAATGCAAATATGACTATTAAAACAAATAATGTGTTTTTA
TTGGATTTCCAAAACGAATTTTGGTGTGGGTAAACGACTG
>No_name
GGAAAGTTTTTCAACAGAGACAATGCAAATATGACTATTAAAACAAATAATGTGTTTTTA
TTGGATTTCCAAAACGAATTTTGGTGTGGGTAAACGACTG
>No_name
CGGAAAGTTTTTCAACAGAGACAATGCAAATATGACTATTAAAACAAATAATGTGTTTTT
ATTGGATTTCCAAAACGAATTTTGGTGTGGGTAAACGACT
>No_name
CGGAAAGTTTTTCAACAGAGACAATGCAAATATGACTATTAAAACAAATAATGTGTTTTT
ATTGGATTTCCAAAACGAATTTTGGTGTGGGTAAACGACT
>No_name
GTCGTTTACCCACACCAAAATTCGTTTTGGAAATCCAATAAAAACACATTATTTGTTTTA
ATAGTCATATTTGCATTGTCTCTGTTGAAAAACTTTCCGG
>No_name
CCGGAAAGTTTTTCAAAAGAGACAATGCAAATATGACTATTAAAACAAATAATGTGTTTT
TATTGGATTTCCAAAACGAATTTTGGTGTGGGTAAACGAC
>No_name
CCGGAAAGTTTTTCAACAGAGACAATGCAAATATGACTATTAAAACAAATAATGTGTTTT
TATTGGATTTCCAAAACGAATTTTGGTGTGGGTAAACGAC
>No_name
CCGGAAAGTTTTTCAACAGAGACAATGCAAATATGACTATTAAAACAAATAATGTGTTTT
TATTGGATTTCCAAAACGACTTTTGGTGTGGGTAAACGAC
>No_name
CCGGAAAGTTTTTCAACAGAGACAATGCAAATATGACTATTAAAACAAATAATGTGTTTT
TATTGGATTTCCAAAACGAATTTTGGTGTGGGTAAACGAC
>No_name
CCGGAAAGTTTTTCAACAGAGACAATGCAAATATGACTATTAAAACAAATAATGTGTTTT
TATTGGATTTGCAAAACGAATTTTGGTGTGGGTAAACGAC
>No_name
CGTTTACCCACACCAAAATTCGTTTTGGAAATCCAATAAAAACACATTATTTGTTTTAAT
AGTCATATTTGCATTGTCTCTGTTGAAAAACTTTCCGGTA
>No_name
CGTTTACCCACACCAAAATTCGTTTTGGAAATCCAATAAAAACACATTATTTGTTTTAAT
AGTCATATTTGCATTGTCTCTGTTGAAAAACTTTCCGGTA
>No_name
GTTTACCCACACCAAAATTCGTTTTGGAAATCCAATAAAAACACATTATTTGTTTTAATA
GTCATATTTGCATTGTCTCTGTTGAAAAACTTTCCGGTAT
>No_name
ATACCGGAAAGTTTTTCAACAGAGACAATGCAAATATGACTATTAAAACAAATAATGTGT
TTTTATTGGATTTCCAAAACGAATTTTGGTGTGGGTAAAC
>No_name
GTTTATCCACACCAAAATTCGTTTTGGAAATCCAATAAAAACACATTATTTGTTTTAATA
GTCATATTTGCATTGTCTCTGTTGAAAAACTTTCCGGTAT
>No_name
CCCACACCAAAATTCGTTTTGGAAATCCAATAAAAACACATTATTTGTTTTAATAGTCAT
ATTTGCATTGTCTCTGTTGAAAAACTTTCCGGTATTTTTC
>No_name
CCCACACCAAAATTCGTTTTGGAAATCCAATAAAAACACATTATTTGTTTTAATAGTCAT
ATTTGCATTGTCTCTGTTGAAAAACTTTCCGGTATTTTTC
>No_name
CCCACACCAAAATTCGTTTTGGAAATCCAATAAAAACACATTATTTGTTTTAATATCCAT
ATTTGCATTGTCTCTTTTGAGAAACTTGCCGGTATTTTTC
>No_name
GTGAAAAATACCGGAAAGTTTTTCAAAAGAGACAATGAAAATATGACTATTAAAACAAAG
AATGCGTTTTTATTGGATTTGCAGAACGAATTTTGGTGTG
>No_name
GTGAAAAATACCGGAAAGTTTTTCAACAGAGACAATGCAAATATGACTATTAAAACAAAT
AATGTGTTTTTATTGGATTTCCAAAACGAATTTTGGTGTG
>No_name
AGAGTGAAAAATACCGGAAAGTTTTTCAACAGAGACAATGCAAATATGACTATTAAAACA
AATAATGTGTTTTTATTGGATTTCCAAAACGAATTTTGGT
>No_name
AAGAGTGAAAAATACCGGAAAGTTTTTCAACAGAGACAATGCAAATATGACTATTAAAAC
AAATAATGTGTTTTTATTGGATTTCCAAAACGAATTTTGG
>No_name
CCAAAATTCGTTTTGGAAATCCAATAAAAACACATTATTTGTTTTAATAGTCATATTTGC
ATTGTCTCTGTTGAAAAACTTTCCGGTATTTTTCACTCTT
>No_name
CCAAAATTCGTTTTGGAAATCCAATAAAAACACATTATTTGTTTTAATAGTCATATTTGC
ATTGTCTCTGTTGAAAAACTTTCCGGTATTTTTCACTCTT
>No_name
AAGAGTGAAAAATACCGGAAAGTTTTTCAACAGAGACAATGCAAATATGACTATTAAAAC
AAATAATGTGTTTTTATTGGATTTCCAAAACGAATTTTGG
>No_name
CAATAGTGAAAAATACCGGAAAGTTTTTCAACAGAGACAATGCAAATATGACTATTAAAA
CAAATAATGTGTTTTTATTGGATTTCCAAAACGAATTTTG
>No_name
CAAGAGTGAAAGATACCGGAAAGTTTTTCAACAGAGACAATGCAAATATGACTATTAAAA
CAAATAATGTGTTTTTATTGGATTTCCAAAACGAATTTTG
>No_name
CAAGAGTGAAAAATACCGGAAATTTTTTCAACAGAGACAAGGCAAATATGACTATTAAAA
CAAATAATGTGTTTGTATTGGATTTCCAAAACGAATTTTG
>No_name
CAAGAGTGAAAAATACCGGAAAGTTTTTCAACAGAGACAATGCAAATATGACTATTAAAA
CAAATAATGTGTTTTTATTGGATTTCCAAAACGAATTTTG
>No_name
CAAAATTCGTTTTGGAAATCCAATAAAAACACATTATTTGTTTTAATAGTCATATTTGCA
TTGTCTCTGTTGAAAAACTTTCCGGTATTTTTCACTCTTG
>No_name
CAAGAGTGAAAAATACCGGAAAGTTTTTCAACAGAGACAATGCAAATATGACTATTAAAA
CAAATAATGTGTTTTTATTGGATTTCCAAAACGAATTTTG
>No_name
CAAGAGTGAAAAATACCGGAAAGTTTTTCAACAGAGACAATGCAAATATGACTATTAAAA
CAAATAATGTGTTTTTATTGGATTTCCAAAACGAATTTTG
>No_name
CAAGAGTGAAAAATACCGGAAAGTTTTTCAACAGAGACAATGCAAATATGACTATTAAAA
CAAATAATGTGTTTTTATTGGATTTCCAAAACGAATTTTG
>No_name
CAAAATTCGTGTTGGAAATCCAATAAAAACACATTATTTGTTTTAATAGTCATATTTGCA
TTGTCTCTGTTGAAAAACTTTCCGGTATTTTTCACTCTTG
>No_name
CAAGAGTGAAAAATACCGGAAAGTTTTTCAACAGAGACAATGCAAATATGACTATTAAAA
CAAATAATGTGTTTTTATTGGATTTCCAAAACGAATTTTG
>No_name
GCAAGAGTGAAAAATACCGGAAAGTTTTTCAACAGAGACAATGCAAATATGACTATTAAA
ACAAATAATGTGTTTTTATTGGATTTCCAAAACGAATTTT
>No_name
GCAAGAGTGAAAAATACCGGAAAGTTTTTCAACAGAGACAATGCAAATATGACTATTAAA
ACAAATAATGTGTTTTTATTGGATTTCCAAAACGAATTTT
>No_name
AATTCGTTTTGGAAATCCAATAAAAACACATTATTTGTTTTAATAGTCATATTTGCATTG
TCTCTGTTGAAAAACTTTCCGGTATTTTTCACTCTTGCAT
>No_name
GATGGATGCAAGAGTGAAAAATACCGGAAAGTTTTTCAACAGAGACAATGCAAATATGAC
TATTAAAACAAATAATGTGTTTTTATTGGATTTCCAAAAC
>No_name
GTTTTGGAAATCCAATAAAAACACATTATTTGTTTTAATAGTCATATTTTCATTGTCTCT
GTTGAGAAACTTTCCGGTATTTTTCACTCTTGCATCCATC
>No_name
TTTTGGAAATCCAATAAAAACACATTATTTGTTTTAATAGTCATATTTGCATTGTCTCTG
TTGAAAAACTTTCCGGTATTTTTCACTCTTGCATCCATCA
>No_name
TGGAAATCCAATAAAAACACATTATTTGTTTTAATAGTCATATTTGCATTGTCTCTGTTG
AAAAACTTTCCGGTATTTTTCACTCTTGCATCCATCAATG
>No_name
CATTGATGGATGCAAGAGTGAAAAATACCGGAAAGTTTTTCAACAGAGACAATGCAAATA
TGACTATTAAAACAAATAATGTGTTTTTATTGGATTTCCA
>No_name
TGGAAATCCAATAAAAACACATTATTTGTTTTAATAGTCATATTTGCATTGTCTCTGTTG
AAAAACTTTCCGGTATTTTTCACTCTTGCATCCATCAATG
>No_name
CATTGATGGATGCAAGAGTGAAAAATACCGGAAAGTTTTTCAACAGAGACAATGCAATGA
TGACTATTAAAATAAATAATGTGTTTTTATTGGATTTCCA
>No_name
TGGAAATCCAATAAAAACACATTATTTGTTTTAATAGTCATATTTGCATTGTCTCTGTTG
AAAAACTTTCCGGTATTTTTCACTCTTGCATCCATCAATG
>No_name
GTACCATTGATGGATGCAAGAGTGAAAAATTCCGGAAAGTTTTTCAACAGAGACAATGCA
AATATGACTATTAAAACAAATAATGTGTTTTTATTGGATT
>No_name
CGAGTACCATTGATGGATGCAAAAGAGAAAAAGACCTTAAAGTTTTTCTACAGAGACAAT
GCACATATGACTATTAAAACAAATAATTTGTTTTTACTGG
>No_name
CGAGTACCATTGATGGATGCAAGAGTGAAAAATACCGGAAAGTTTTTCAACAGAGACAAT
GCAAATATGACTATTAAAACAAATAATGTGTTTTTATTGG
>No_name
GCGAGTACCATTGATGGATGCAAGAGTGAAAAATACCGGAAAGTTTTTCAACAGAGACAA
TGCAAATATGACTATTAAAACAAATAATGTGTTTTTATTG
>No_name
GCGAGTACCATTGATGGATGCAAGAGGGAAAAAAACCGGAAAGTTTTTCAACAGAGACAA
TGCAAATATGACTATTAAAACAAATAATGTGTTTTTATTG
>No_name
AGCGAGTACCATTGATGGATGCAAGAGTGAAAAATACCGGAAAGTTTTTCAACAGAGACA
ATGCAAATATGACTATTAAAACAAATAATGTGTTTTTATT
>No_name
AGCGAGTACCATTGATGGATGCAAGAGTGAAAAATACCGGAAAGTTTTTCAACAGAGACA
ATGCAAATATGACTATTAAAACAAATAATGTGTTTTTATT
>No_name
AGCGAGTACCATTGATGGATGCAAGAGTGAAAAATACCGGAAAGTTTTTCAACAGAGACA
ATGCAAATATGACTATTAAAACAAATAATGTGTTTTTATT
>No_name
TAAAAACACATTATTTGTTTTAATAGTCATATTTGCATTGTCTCTGTTGAAAAACTTTCC
GGTATTTTTCACTCTTGCATCCATCAATGGTACTCGCTGT
>No_name
GCAGCGAGTACCATTGATGGATGCAAGAGTGAAAAATACCGGAAAGTTTTTCAACAGAGA
CAATGCAAATATGACTATTAAAACAAATAATGTGTTTTTA
>No_name
TCAGCGAGTACCATTGATGGATGCAAGAGGGAAAAATACCGGAAAGTTTTTCAACAGAGA
CAATGCAAATATGACTATTAAAACAAATAATGTGTTTTTA
>No_name
GTACAGCGAGTACCATTGATGGATGCAAGAGAGAAAAATACCGGAAAGTTTTTCAACAGA
GACAATGCAAATATGACTATTAAAACAAATAATGTGTTTT
>No_name
CTGCACAGCGAGTACCATTGATGGATGCAAGAGTGAAAAATACCGGAAAGTTTTTCAACA
GAGACAATGCAAATATGACTATTAAAACAATTAATGTGTT
>No_name
GGCTGTACAGCGAGTACCATTGATGGATGCAAGAGTGAAAAATACCGGAAAGTTTTTCAA
CAGAGACAATGCAAATATGACTATTAAAACAAATAATGTG
>No_name
CACATTATTTGTTTTAATAGTCATATTTGCATTGTCTCTGTTGAAAAACTTTCCGGTATT
TTTCACTCTTGCATCCATCAATGGTACTCGCTGTGCAGCC
>No_name
CGCTGTACAGCGAGTACCATTGATGGATGCAAGAGTGAAAAATACCGGAAAGTTTTTCAA
CAGAGACAATGCAAATATGACTATTAAAACAAATAATGTG
>No_name
CATTATTTGTTTTAATGGTCATATTGGCATTGTGTCTGTTGAAAAACTTTCCGGTATTTT
TCACTCTTGCATCGATCAATGACACTCGCTGTGCACCCCG
>No_name
GTTCGGGCTGCACAGCGAGTACCATTGATGGATGCAAGAGTGAAAAATACCGGAAAGTTT
TTCAACAGAGACAATGCAAATATGACTATTAAAACAAATA
>No_name
GGTTCGGGCTGTACAGCGAGTACCATTGATGGATGCAAGAGTGAAAAATACCGCAAAGTT
TTTCAACAGAGACAATACAAACAAGACTATTAAAACAAAA
>No_name
TTTGTTTTAATAGTCATATTTGCATTGTCTCTGTTGAAAAACTTTCCGGTATTTTTCACT
CTTGCATCCATCAATGGTACTCGCTGTACAGCCCGAACGT
>No_name
GTTCGTTCGGGCTGTACAGCGAGGACCGTTGATGGATGCAAGAGGGAAAAATACCGGAAA
GTTTTTCAACAGAGACAATGCAAATATGACTATTAAAACA
>No_name
GTTTTAATAGGCATATTTGCATTGTCTCTGTTGAAAAACTTTCCGGTATTTTTCACTCTT
GCATCCATCAATGGTACTCGCTGTACAGCCCGAACGTCCT
>No_name
GTTTTAATAGTCATATTTGCATTGTCTCTGTTGAAAAACTTTCCGGTATTTTTCACTCTT
GCATCCATCAATGGTACTCGCTGTACAGCCCGAACGTCCT
>No_name
GTTTTAATAGTCATATTTGCATTGTCTCTGTTGAAAAACTTTCCGGTATTTTTCACTCTT
GCATCCATCAATGGTACTCGCTGTACAGCCCGAACGTCCT
>No_name
GTTTTAATAGTCATATTTGCATTGTCTCTGTTGAAAAACTTTCCGGTATTTTTCACTCTT
GCATCCATCAATGGTACTCGCTGTGCAGCCCGAACGTCCT
>No_name
GTTTTAATAGTCATATTTGCATTGTCTCTGTTGAAAAACTTTCCGGTATTTTTCACTCTT
GCATCCATCAATGGTACTCGCTGTGCAGCCCGAACGTCCT
>No_name
ATTTCGAAGGACGTTCGGGCTGCACAGCGAGTACCGTTGATGGATGCAAGAGTGAAAAAT
ACCGGAAAGTTTTTCAACAGAGACAATGCAAATATGACTA
>No_name
GTCATATTTGCATTGTCTCTGTTGAAAAACTTTCCGGTATTTTTCACTCTTGCATCCATC
AATGGTACTCGCTGTACAGCCCGAACGTCCTTCGAAATTT
>No_name
GTCATATTTGCATTGTCTCTGTTGAAAAACTTTCCGGTATTTTTCACTCTTGCATCCATC
AATGGTACTCGCTGTACAGCCCGAACGTCCTTCGAAATTT
>No_name
GTCATATTTGCATTGTCTCTGTTGAAAAACTTTCCGGTATTTTTCACTCTTGCATCCATC
AATGGTACTCGCTGTGCAGCCCGAACGTCCTTCGAAATTT
>No_name
CATATTTGCATTGTCTCTGGTGAAAAACTTTCCGGTATTTTTCACTCTTGCATCCATCAA
TGGTACTCGCTGTACAGCCCGAACGGCCTTCGAAATTTAT
>No_name
CATATTTGCATTGTCTCTGTTGAAATACTTTCCGGAATTTTTCACTCTTGCATCCATCAA
TGGTACTCGCTGTACAGCCCGAACGTCCTTCGAAATTTAT
>No_name
CATAAATTTCGAAGGACGTTCGGGCTGTACAGCGAGTACCATTGATGGATGCAAGAGTGC
AAAAGACCGGAAAGTTTTTCAACAGAGACAATGCAATTAT
>No_name
ATTTGCATTGTCTCTGTTGAAAAACTTTCCGGTATTTTTCACTCTTGCATCCATCAATGG
TACTCGCTGTACAGCCCGAACGTCCTTCGAAATTTATGAA
>No_name
ATTTGCATTGTCTCTGTTGAAAAACTTTCCGGTATTTTTCACTCTTGCATCCATCAATGG
TACTCGCTGTGCAGCCCGAACGTCCTTCGAAATTTATGAA
>No_name
ATTTGCATTGTCTCTGTTGAAAAACTTTCCGGTATTTTTCACTCTTGCATCCATCAATGG
TACTCGCTGTGCAGCCCGAACGTCCTTCGAAATTTATGAA
>No_name
ATTTGCATTGTCTCTGTTGAAAAACTTTCCGGTATTTTTCACTCTTGCATCCATCAATGG
TACTCGCTGTGCAGCCCGAACGTCCTTCGAAATTTATGAA
>No_name
TTCATAAATTTCGAAGGACGTTCGGGCTGCACAGCGAGTACCATTGATGGATGCAAGAGT
GAAAAATACCGGAAAGTTTTTCAACAGAGACAATGCAAAT
>No_name
TTTGCATTGTCTCTGTTGAAAAACTTTCCGGTATTTTTCACTCTTGCATCCATCAATGGA
ACTCGCTGTACAGCCCGAACGTCCTTCGACATTTATGAAG
>No_name
TTGCATTGTCTCTGTTGAAAAACTTTCCGGGATTTTTCACTCTTGCATCCATCAATGGTA
CTCGCTGTACAGCCCGAACGTCCTTCGAAATTTATGAAGA
>No_name
ATCTGCATTGTCTCTGTTGAAAAACTTTCCGGGATTTTTCACTCTTGCATCCATCAATGG
TACTCGCTGTACAGCCCGAACGTCCTTCGAAATTTATGAA
>No_name
TGTCTTCATATATTTCGAAGGACGTTCGGGCTGCACAGCGAGTACCATTGATGGATGCAA
GAGTGAAAAATACCGGAAAGTTTTTCAACAGAGACAATGC
>No_name
CTGTCTTCATAAATTTCGAAGGACGTTCGGGCTGTACAGCGAGTACCATTGATGGATGCA
AGAGTGAAAGATACCGGAAAGTTTTTCAACAGAGACAATG
>No_name
CTCTGTTGAAAAACTTTCCGGTATTTTTCACTCTTGCATCCATCAATGGTACTCGCTGTG
CAGCCCGAACGTCCTTCGAAATTTATGAAGACAGTGTTCG
>No_name
CGAACACTGTCTTCATAAATTTCGAAGGACGTCCGGGCTGTACAGCGAGTACCATTGATG
GATGCAAGAGTGAAAAATACCGGAAAGGTTTTCAACAGAG
>No_name
CGAACACTGTCTTCATAAATTTCGAAGGACGTTCGGGCTGCACAGCGAGTACCATTGATG
GATGCAAGAGTGAAAAATACCGGAAAGTTTTTCAACAGAG
>No_name
CTCTGTTGAAAAACTTTCCGGTATTTTTCACTCTTGCATCCATCAATGGTACTCGCTGTA
CAGCCCGAACGTCCTTCGAAATTTATGAAGACAGTGTTCG
>No_name
CGAACACTGTCTTCATAAATTTCGAAGGACGTTCGGGCTGCACAGCGAGTACCATTGATG
GATGCAAGAGTGAAAAATACCGGAAAGTTTTTCAAAAGAG
>No_name
CTCTGTTGAAAAACTTTCCGGTATTTTTCACTCTTGCATCCATCAATGGTACTCGCTGTA
CAGCCCGAACGTCCTTCGAAATTTATGAAGACAGTGTTCG
>No_name
TCGAACACTGTCTTCATAAATTTCGAAGGACGTTCGGGCTGTACAGCGAGTACCATTGAT
GGATGCAAGAGGGAAAAAAACCGGAAAGTTTTTCAACAGA
>No_name
CTGTTGAAAAACTTTCCGGTATTTTTCACTCTTGCATCCATCAATGGTACTCGCTGTACA
GCCCGAACGTCCTTCGAAATTTATGAAGACAGTGTTCGAC
>No_name
CTGGTGAAAAACTTTCCGGTAGTTTTCACTCTTGCGTCCATCAATGGTACTCGCTGTGCA
GCCCGAACGTCCTTCGAAATTTATGAAGACAGTGTTCGAC
>No_name
GTCGAACACTGTCTTCATAAATTTCGAAGGGCGTTCGGGCTGCACAGCGAGTACCATTGA
TGGATGCAAGAGTGAAAAATACCGGAAAGTTTTTCAACAG
>No_name
CTGTTGAAAAACTTTCCGGTATTTTTCACTCTTGCATCCATCAATGGTACTCGCTGTGCA
GCCCGAACGTCCTTCGAAATTTATGAAGACAGTGTTCGAC
>No_name
GTCGAACACTGTCTTCATAAATTTCGAAGGACGTTCGGGCTGCACAGCGAGTACCATTGA
TGGATGCAAGAGTGAAAAATACCGGAAAGTTTTTCAACAG
>No_name
GAAAAACTTTCCGGTATTTTTCACTCTTGCATCCATCAATGGTACTCGCTGTGCAGCCCG
AACGTCCTTCGAAATTTATGAAGACAGTGTTCGACCGATA
>No_name
GAAAAACTTTCCGGTATTTTTCACTCTTGCATCCATCAATGGTACTCGCTGTGCAGCCCG
AACGTCCTTCGAAATATATGAAGACAGTGTTCGACCGATA
>No_name
AAAACTTTCCGGTATTTTTCACTCTTGCATCCATCAATGGTACTCGCTGTACAGCCCGAA
CGTCCTTCGAAATTTATGAAGACAGTGTTCGACCGATAAT
>No_name
AAACTTTCCGGTATTTTTCACTCTTGCATCCATCAATGGTACTCGCTGTACAGCCCGAAC
GTCCTTCGAAATTTATGAAGACAGTGTTCGACCGATAATC
>No_name
CTTTCCGGTATTTTTCACTCTTGCATCCATCAATGGTACTCGCTGTGCAGCCCGAACGTC
CTTCGAAATATATGAAGACAGTGTTCGACCGATAATCAGA
>No_name
CTTTCCGGTATTTTTCACTCTTGCATCCATCAATGGTACTCGCTGTGCAGCCCGAACGTC
CTTCGAAATTTATGAAGACAGTGTTCGTCCGATAATCAGT
>No_name
CCGGTATTTTTCACTCTTGCATCCATCAATGGTACTCGCTGTACAGCCCGAACGTCCTTC
GAAATTTATGAAGACAGTGTTCGACCGATAATCAGTTTGA
>No_name
CCGGTATTTTTCACTCTTGCATCCATCAATGGTACTCGCTGTACAGCCCGAACGTCCTTC
GAAATTTATGAAGACAGTGTTCGACCGATGATCAGTTTGA
>No_name
ATTTTTCACTCTTGCATCCATCAATGGTACTCGCTGTGCAGCCCGAACGTCCTTCGAAAT
TTATGAAGACAGTGTTCGACCGATAATCAGTTTGATTCTT
>No_name
TAAAGAATCAAACTGATTATCGGTCGAACACTGTCTTCATAAATTTCGAAGGACGTTCGG
GCTGCACAGCGAGTACCAGTGATGGATGCAAGAGAGAAAA
>No_name
TTTTCACTCTTGCATCCATCAATGGTACTCGCTGTACAGCCCGAACGTCCTTCGAAATTT
ATGAAGACAGTGTTCGACCGATAATCAGTTTGATTCTTTA
>No_name
TTTCACTCTTGCATCCATCAATGGTACTCGCTGTACAGCCCGACCGTCCTTCGAAAGTTA
TGAAGACAGGGTTCGACCGATAATCAGCTTGATTCTTTAT
>No_name
TTTCACTCTTGCATCCATCAATGGTACTCGCTGTACAGCCCGAACGTCCTTCGAAATTTA
TGAAGACAGTGTTCGACCGATAATCAGTTTGATTCTTTAT
>No_name
TTTCACTCTTGCATCCATCAATGGTACTCGCTGTACAGCCCGAACGTCCTTCGAAATTTA
TGAAGACAGTGTTCGACCGATAATCAGTTTGATTCTTTAT
>No_name
CTCTTGCATCCATCAATGGTACTCGCTGTACAGCCCGAACGTCCTTCGAAATTTATGAAG
ACAGTGTTCGACCGATAATCAGTTTGATTCTTTATTATTT
>No_name
CAAATAATAAAGAATCAAACTTATTATCGGTCGAACACTGTCTTCATAAATTTCGAAGGA
CGTTCGGGCGGTACAGCGAGTACCATTGATGGATGCAAGA
>No_name
CTTGCATCCATCAATGGTACTCGCTGTGCAGCCCGAACGTCCTTCGAAATATATGAAGAC
AGTGTTCGACCGATAATCAGTTTGATTCTTTATTATTTGA
>No_name
CTTGCATCCATCAATGGTACTCGCTGTGCAGCCCGAACGTCCTTCGAAATTTATGAAGAC
AGTGTTCGACCGATAATCAGTTTGATTCTTTATTATTTGA
>No_name
CTTGCATCCATCAATGGTACTCGCTGGGCAGCCCGAACGTCCTTCGAAATTTATGAAGAC
AGTGTTCGACCGATAATCAGTTTGATTCTTTATTATTTGA
>No_name
CTTGCATCCATCAATGGTACTCGCTGTGCAGCCCGAACGTCCTTCGAAATTTATGAAGAC
AGTGTTCGACCGATAATCAGTTTGATTCTTTATTATTTGA
>No_name
CTTGCATCCATCAATGGTACTCGCTGTACAGCCCGAACGTCCTTCGAAATTTATGAAGAC
AGTGTTCGACCGATAATCAGTTTGATTCTTTATTATTTGA
>No_name
CTTGCATCCATCAATGGTACTCGCTGTGCAGCCCGAACGTCCTTCGAAATTTATGAAGAC
AGTGTTCGACCGATAATCAGTTTGATTCTTTATTATTTGA
>No_name
CTGGCATCCATCAATGGTACTCGCTGTACAGCCCGAACGTCCTTCGAAATTTATGAAGAC
AGTGTTCGACCGATAATCAGTTTGATTCTTTATTATTTGA
>No_name
CGGAATCAAATAATAAAGAATCAAACTGATTATCGGTCGAACACTGTCTTCATAAATTTC
GAAGGACGTTCGGGCTGTACAGCGAGTACCATTGATGGAT
>No_name
CGGAATCAAATAATAAAGAATCAAACTGATTATCGGTCGAACACTGTCTTCATAAATTTC
GAAGGACGTTCGGGCTGTACAGCGAGTACCATTGATGGAT
>No_name
TCGGAATCAAATAATAAAGAATCAAACTGATTATCGGTCGAACACTGTCTTCATAAATTT
CGAAGGACGTTCGGGCTGTACAGCGAGTACCATTGATGGA
>No_name
TCGGAATCAAATAATAAAGAATCAAACTGATTATCGGTCGAACACTGTCTTCATAAATTT
CGAAGGACGTTCGGGCTGTACAGCGAGGACCATTGATGGA
>No_name
GTCGGAATCAAATAATAAAGAATCAAACTGATTATCGGTCTAACACTGTCTTCATAAATT
TCGAAGGACGTTCGGGCTGTACAGTGAGTACCATTGATGG
>No_name
GTCGGAATCAAATAATAAAGAATCAAACTGATTATCGGTCGAACACTGTCTTCATAAATT
TCGAAGGACGTTCGGGCTGCACAGCGAGGACCATTGATGG
>No_name
GTCGGAATCAAATAATAAAGAATCAAACTGATTATCGGTCGAACACTGTCTTCATAAATT
TCGAAGGACGTTCGGGCTGCACAGCGAGTACCATTGATGG
>No_name
GTCGGAATCAAATAATAAAGAATCAAACTGATTATCGGTCGAACACTGTCTTCATAAATT
TCGAAGGACGTTCGGGCTGTACAGCGAGTACCATTGATGG
>No_name
GTCGGAATCAAATAATAAAGAATCAAACTGATTATCGGTCGAACACTGTCTTCATAAATT
TCGAAGGACGTTCGGGCTGTACAGCGAGAACCATTGATGG
>No_name
GTCGGAATCAAATAATAAAGAATCAAACTGATTATCGGTCGAACACTGTCTTCATAAATT
TCGAAGGACGTTCGGGCTGCACAGCGAGTACCATTGATGG
>No_name
GTCGGAATCAAATAATAAAGAATCAAACTGATTATCGGTCGAACACTGTCTTCATATATT
TCGAAGGACGTTCGGGCTGCACAGCGAGTACCATTGATGG
>No_name
GTCGGAATCAAATAATAAAGAATCAAACTGATGATCGGTCGAACACGGTCTTCATAAATT
TCGAAGCACGGTCCGTCTGTATAGCGAGTAGCATTGATGG
>No_name
GTCGGAATCAAATAATAAAGAATCAAACTGATTATCGGTCGAACACTGTCTTCAGATATT
TCGAAGCACGTTCGGGCTGCACAGCGAGGACCATTGATGG
>No_name
GTCGGAATCAAATAATAAAGAATCAAACTGATTATCGGTCGAACACTGTGTTCATAAATT
TCGAAGGACGTTCGGGCTGCACAGCGAGAACCATTGATGG
>No_name
CATCAATGGTACTCGCTGTACAGCCCGAACGTCCTTCGAAATTTATGAAGACAGTGTTCG
ACCGATAATCAGTTTGATTCTTTATTATTTGATTCCGACA
>No_name
ATCAATGGTACTCGCTGTGCAGCCCGAACGTCCTTCGAAATTTATGAAGACAGTGTTCGA
CCGATAATCAGTTTGATTCTTTATTATTTGATTCAGACAA
>No_name
GTGATTGTCGGAATCAAATAATAAAGAATCAAACTGATTATCGGTCGAACACTGTCTTCA
TAAAGTTCGAAGGACGTTCGGGCTGTACAGCGAGTACCAT
>No_name
GTACTCGCTGTGCAGCCCGAACGTCCTTCGAAATTTATGAAGACAGTGTTCGAGCGATAA
TCAGTTTGATTCTTTATTTTTTGATTACGACAATCACGAT
>No_name
CCGTCATGGTGATTGTCGGAATCAAATAATAAAGAATCAAACTGATTATCGGTCGAACAC
TGTCTTCATAAATTTCGAAGGACGTTCGGGCTGCACAGCG
>No_name
CTGTACAGCCCGAACGTCCTTCGAAATTTATGAAGACAGTGTTCGACCGATAATCAGTTT
GATTCTTTATTATTTGATTCCGACACACACCATGACGGCT
>No_name
TGTGCAGCCCGAACGTCCTTCGAAATTTATGAAGACAGTGTTCGACCGATAATCAGTTTG
ATTCCTTATTATTTGATTCCGACAATCACCATGACGGTTT
>No_name
GCAAACCGTCATGGTGATTGTCGGAATCAAATAATAAAGAATCAAACTGATTATCGGTCG
AACACTGTCTTCATAAATTTCGAAGGACGTTCGGGCGGTA
>No_name
TGCAAACCGTCATGGTGATTGTCGGAATCAAATAATAAAGAATCAAACTGATTATCGGTC
GAACACTGTCTTCATAAATTTCGAAGGACGTTCGGGCTGT
>No_name
CAAACCGTCATGGTGATTGTCGGAATCAAATAATAAAGAATCAAACTGATTATCGGTCGA
ACACTGTCTTCATATATTTCGAAGGACGTTCGGGCTGCAC
>No_name
CAAACCGTCATGGTGATTGTCGGAATCAAATAATAAAGAATCAAACTGATTATCGGTCGA
ACACTGTCTTCATATATTTCGAAGGACGTTCGGGCTGCAC
>No_name
CAAACCGTCATGGTGATTGTCGGAATCAAATAATAAAGAATCAAACTGATTATCGGTCGA
ACACTGTCTTCATATATTTCGAAGGACGTTCGGGCTGCAC
>No_name
GCAAACCGTCATGGTGATTGTCGGAATCAAATAATAAAGAATCAAACTGATTATCGGTCG
AACACTGTCTTCATAAATTTCGAAGGACGTTCGGGCTGCA
>No_name
GCAAACCGTCATGGTGATTGTCGGAATCAAATAATAGAGAATCAAACTGATTATCGGTCG
AACACTGTCTTCATAAATTTCGAAGGACGTTCGGGCTGCA
>No_name
GCAAACCGTCATGGTGATTGTCGGAATCAAATAATAAAGAATCAAACTGATTATCGGTCG
AACACTGTCTTCATAAATTTCGAAGGACGTTCGGGCTGCA
>No_name
GTGCAAACCGTCATGGTGATTGTCGGAATCAAATAATAAAGAATCAAACTGATTATCGGT
CGAACACTGTCTTCATAAATTTCGTAGGACGTTCGGGCTG
>No_name
GTTCAAACCGTCATGGTGATTGTCGGAATCAAATAATAAAGAATCAAACTGATTATCGGT
CGAACACTGTCTGCATATATTTCGAAGGACGTTCGGGCTG
>No_name
GTGCAAACCGTCATGGTGATTGTCGGAATCAAATAATAAAGAATCAAACTGATTATCGGT
CGAACACTGTCTTCATAAATTTCGAAGGACGTTCGGGCTG
>No_name
CCCGAACGTCCTTCGAAATTTATGAAGACAGTGTTCGACCGATAATCAGTTTGATTCTTT
ATTATTTGATTCCGACAATCACCATGACGGTTTGCACGGT
>No_name
TCCGTGCAAACCGTCATGGTGATTGTCGGAATCAAATAATAAAGAATCAAACTGATTATC
GGTCGAACACTGTCTTCATAAATTTCGAAGGACGATCGGG
>No_name
CCCGAACGTCCTTCGAAATTTATGAAGACAGTGTTCGACCGATAATCAGTTTGATTCTTT
ATTATTTGATTCCGACAATCACCATGACGGTTTGCACGGT
>No_name
CCGAACGTCCTTCGAAATTTATGAAGACAGTGTTCGACCGATAGTCAGTTTGATTCTTTA
TTATTTGATTCCGACAATCACCATGACGGTTTGCACGGAG
>No_name
TGCCGTGCAAACCGTCATGGTGATTGTCGGAATCAAATAATAAAGAATCAAACTGATTAT
CGGTCGAACACTGTCTTCATAAATTTCGAAGGACGTTCGG
>No_name
CGAACGTCCTTCGAAATTTATGAAGACAGTGTTCGACCGATAATCAGTTTGATTCTTTAT
TATTTGATTCCGACAATCACCATGACGGTTTGCACGGTAA
>No_name
CAAACCGTCATGGTGATTGTCGGAATCAAATAATAAAGAATCAAACTGATTATCGGTCGA
ACACTGTCTTCATAAATTTCGAAGGACGTTCTGCTTGTAC
>No_name
GAACGTCCTTCGAAATTTATGAAGACAGTGTTCGACCGATAATCAGTTTGATTCTTTATT
ATTTGATTCCGACAATCACCATGACGGTTTGCACGGTAAT
>No_name
CGTCCTTCGAAATTTATGAAGACAGTGTTCGACCGATAATCAGTTTGATTCTTTATTATT
TGATTCCGACAATCACCATGACGGTTTGCACGGTAATGAT
>No_name
GTCCTTCGAAATTTATGAAGACAGTGTTCGACCGATAATCAGTTTGATTCTTTATTATTT
GATTCCGACAATCACCATGACGGTTTGCACGGTAATGATC
>No_name
GGATCATTACCGTGCAAACCGTCATGGTGATTGTCGGAATCAAATAATAAAGAATCAAAC
TGATTATCGGTCGAACACTGTCTTCATAAATTTCGAAGGA
>No_name
CCTTAAGGATCATTACCGTGCAAACCGTCATGGTGATTGTCGGAATCAAATAATAAAGAA
TCAAACTGATTATCGGTCGAACACTGTCTTCATATATTTC
>No_name
ATTTCCTTAAGGATCATTACCGTGCAAACCGTCATGGTGATTGTCGGAATCAAATAAAAA
AGAATCAAACTGATTATCGGTCGAACACTGTCTTCATAAA
>No_name
TATGAAGACAGTGTTCGACCGATAATCAGTTTGATTCTTTATTATTTGATTCCGACAATC
ACCATGACGGTTTGCACGGTAATGATCCTTAAGGCAATGA
>No_name
CTCATTTCCTTAAGGATCATTACCGTGCAACCCGTCATGGGGATTGTCGGAATCAAATAA
TAAAGAATCACACTGATTATCATTCGAACACCGTCTTCAT
>No_name
CTCATTTCCTTAAGGATCATTACCGTGCAAACCGTCATGGTGATTGTCGGAATCAAATAA
TAAAGAATCAAACTGATTATCGGTCGAACACTGTCTTCAT
>No_name
CTCATTTCCTTAAGGATCATTACCGTGCAAACCGTCATGGTGATTGTCGGAATCAAATAA
TAAAGAATCAAACTGATTATCGGTCGAACACTGTCTTCAT
>No_name
TCTCATTTCCTTAAGGATCATTACCGTGCAAACCGTCGTGGTGATTGTCGGAATCAAATA
ATAAAGAATCAAACTGATTATCGGTCGAACACTGTCTTCA
>No_name
TCTCATTTCCTTAAGGATCATTACCGTGCAAACCGTCATGGTGATTGTCGGAATCAAATA
ATAAAGAATCAAACTGATTATCGGTCGAACACTGTCTTCA
>No_name
TCTCATTTCCTTAAGGATCATTACCGTGCAAACCGTCATGGTGATTGTCGGAATCAAATA
ATAAAGAATCAAACTGATTATCGGTCGAACACTGTCTTCA
>No_name
TGAAGACAGTGTTCGACCGATAATCAGTTTGATTCTTTATTATTTGATTCCGACAATCAC
CATGACGGTTTGCACGGGAATGATCCTTAAGGAAATGAGA
>No_name
TTCTCATTTCCTTAAGGATCATTACCGTGCAAACCGTCATGGTGAGTGTCGGAATCAAAT
AATAAAGAATCAAACTGACTATCGCTCGAACCCTGGCTTC
>No_name
AAGACAGTGTTCGACCGATAATCAGTTTGATTCTTTATTATTTGATTCCGACAATCACCA
TGACGGTTTGCACGGTAATGATCCTTAAGGAAATGAGAAA
>No_name
CTTTCTCATTTCCTTAAGGATCATTACCGTGCAAACCGTCATGGTGATTGTCGGAATCAA
ATAATAAAGAATCAAACTGATTATCGGTCGAACACTGTCT
>No_name
TATCTTTCTCATTTCCTTAAGGATCATTACCGTGCAAACCGTCATGGTGATTGTCGGAAT
CAAATAATAAAGAATCAAACTGATTATCGGTCGAACACTG
>No_name
CAGTGTTCGACCGATAATCAGTTTGATTCTTTATTATTTGATTCCGACAATCACCATGAC
GGTTTGCACGGTAATGATCCTTAAGGAAATGAGAAAGATA
>No_name
CAACTATCTTTCTCATTTCCTTAAGGATCATTACCGTGCAAACCGTCATGGTGATTGTCG
GAATCAAATAATAAAGAATCAAACTGATTATCGGTCGAAC
>No_name
GTTCGACCGATAATCAGTTTGATTCTTTATTATTTGATTCCGACAATCACCATGACGGTT
TGCACGGTAATGATCCTTAAGGAAATGAGAAAGATAGTTG
>No_name
GCCAACTATCTTTCTCATTTCCTTAAGGATCATTACCGTGCAAACCGTCATGGTGATTGT
CGGTATCAAATAATAAAGAATCACACTGATTATCAGTCGA
>No_name
GCCAACTATCTTTCTCATTTCCTTAAGGATCATTACCGTGCAAACCGTCATGGTGATTGT
CGGAATCAAATAATAAAGAATCAAACTGATTATCGGTCGA
>No_name
CGCCAACTATCTTTCTCATTTCCTTAAGGATCATTACCGTGCAAACCGTCATGGTGATTG
TCGGAATCAAATAATAAAGAATCAAACTGATTATCGGTCG
>No_name
TGCCAACTATCTTTCTCATTTCCTTAAGGATCATTACCGTGCAAACCGTCATGGTGATTG
TCGGAATCAAATAATAAAGAATCAAACTGATTATCGGTCG
>No_name
CGACCGATAATCAGTTTGATTCTTTATTATTTGATTCCGACAATCACCATGACGGTTTGC
ACGGTAATGATCCTTAAGGAAATGAGAAAGATAGTTGGCA
>No_name
TTGCCAACTATCTTTCTCATTTCCTTAAGGATCATTACCGTGCAAACCGTCATGGGGATT
GTCGGAATCAAATAATAAAGAATCAAACTGATTATCTGTC
>No_name
TTGCCAACTATCTTTCTCATTTCCTTAAGGATCATTACCGTGCAAACCGTCATGGTGATT
GTCGTAATCAAATAATAAAGAATCAAACTGATTATCGGTC
>No_name
ATGCCAACTATCTTTCTCATTTCCTTAAGGATCATTACCGTGCAAACCGTCATGGTGATT
GTCGGAATCAAATAATAAAGAATCAAACTGATTATCGGTC
>No_name
CTTGCCAACTATCTTTCTCATTTCCTTAAGGATCATTACCGTGCAAACCGTCATGGTGAT
TGTCGGAATCAAATAATAAAGAATCAAACTGGTTATCGGT
>No_name
CTTGCCAACTATCTTTCTCATTTCCTTAAGGATCATTACCGTGCAAACCGTCATGGTGAT
TGTCGGAATCAAATAATAAAGAATCAAACTGATTATCGGT
>No_name
CTTGCCAACTATCTTTCTCATTTCCTTAAGGATCATTACCGTGCAAACCGTCATGGTGAT
TGTCGGAATCAAATAATAAATAATCAAATTGATTATCGGT
>No_name
CCGATAATCAGTTTGATTCTTTATTATTTGATTCCGACAATCACCATGACGGTTTGCACG
GTAATGATCCTTAAGGAAATGAGAAAGATAGTTGGCAAGA
>No_name
CGATAATCAGTTTGATTCTTTATTATTTGATTCCGACAATCACCATGACGGTTTGCACGG
TAATGATCTTTAAGGAAATGAGAAAGATAGTTGGTAAGAT
>No_name
CGATAATCAGTTTGATTCTGTATTATTTGATTCCGACAATGACCATGACGGTTTGCACGG
TAATTATCCTTAAGGAAATGAGAAAGATAGTTGGCAAGAT
>No_name
GATAATCAGTTTGATTCTTTATTATTTGATTCCGACAATCACCATGACGGTTTGCACGGT
AATGATCCTTAAGGAAATGAGAAAGATAGTTGGCAAGATT
>No_name
TCGAATCTTGCCAACTATCTTTCTCATTTCCTTAAGGATCATTACCGTGCAAACCGTCAT
GGTGATTGTCGGAATCAAATAATAAAGAATCAAACTGATT
>No_name
CTCGAATCTTGCCAACTATCTTTCTCATTTCCTTAAGGATCATTACCGTGCAAACCGTCA
TGGTGATTGTCGGAATCAAATAATAAAGAATCAAACTGAT
>No_name
CTCGAATCTTGCCAACTATCTTTCTCATTTCCTTAAGGATCATTACCGTGCAAACCGTCA
TGGTGATTGTCGGAATCAAATAATAAAGAATCAAACTGAT
>No_name
CTCGAATCTTGCCAACTATCTTTCTCATTTCCTTAAGGATCATTACCGTGCAAACCGTCA
TGGTGATTGTCGGAATCAAATAATAAAGAATCAAACTGAT
>No_name
CTCGAATCTTGCCAACTATCTTTCTCATTTCCTTAAGGATCATTACCGTGCAAACCGTCA
TGGTGATTGTCGGAATCAAATAATAAAGAATCAAACTGAT
>No_name
CTCGAATCTTGCCAACTATCTTTCTCATTTCCTTAAGGATCATTACCGTGCAAACCGTCA
TGGTGATTGTCGGAATCAAATAATAAAGAATCAAACTGAT
>No_name
CTCGAATCTTGCCAACTATCTTTCTCATTTCCTTAAGGATCATTACCGTGCAAACCGTCA
TGGTGATTGTCGGAATCAAATAATAAAGAATCAAACTGAT
>No_name
CTCGAATCTTGCCAACTATCTTTCTCATTTCCTTAAGGATCATTACCGTGCAAACCGCCA
TGGTGATTGTCGGAATCAAATAATAAAGAATCAAACTGAT
>No_name
ATCAGTTTGATTCTTTATTATTTGATTCCGACAATCACCATGACGGTTTGCACGGTAATG
ATCCTTAAGGAAATGAGAAAGATAGTTGGCAAGATTCGAG
>No_name
GTTTGATTCTTTATTATTTGATTCCGACAATCACCATGACGGTTTGCACGGTAATGATCC
TTAAGGAAATGAGAAAGATAGTTGGCATGATTCGAGCAAT
>No_name
ATTGCTCGAATCTTGCCAACTATCTTTCTCATTTCCTTAAGGATCATTACCGTGCAAACC
GTCATGGTGATTGTCGGAATCAAATAATAAAGAATCAAAC
>No_name
GTTTGATTCTTTATTATTTGATTCCGACAATCACCATGACGGTTTGCACGGTAATGATCC
TTAAGGAAATGAGAAAGATAGTTGGCAAGATTCGAGCAAT
>No_name
GTTTGATTCTTTATTATTTGATTCCGACAATCACCATGACGGTTTGCACGGTAATGATCC
TTAAGGAAATGAGAAAGATAGTTGGCAAGATTCGAGCAAT
>No_name
GTTTGATTCTTTATTATTTGATTCCGACAATCACCATGACGGTTTGCACGGTAATGATCC
TTAAGGAAATGAGAAAGATAGTTGGCAAGATTCGAGCAAT
>No_name
GTTTGATTCTTTATTATTTGATTCCGACAATCACCATGACGGTTTGCACGGTAATGATCC
TTAATGAAATGAGAAAGATAGTTGGCAAGATTCGAGCAAT
>No_name
GTTTGATTCTTTATTATTTGATTCCGACAATCACCATGACGGTTTGCACGGTAATGATCC
TTAAGGAAATGAGAAAGATAGTTGGCAAGATTCGAGCAAT
>No_name
TTTGATTCTTTATTATTTGATTCCGACAATCACCATGACGGTTTGCACGGTAATGATCCT
TAAGGAAATGAGAAAGATAGTTGGCAAGATTCGAGCAATG
>No_name
CATTGCTCGAATCTTGCCAACTATCTTTCTCATTTCCTTAAGGATCATTACCGTGCAAAC
CGTCATGGTGATTGCCGGAATCAAATAATAAAGAATCAAA
>No_name
TTGATTCTTTATTATTTGATTCCGACAATCACCATGACGGTTTGCACGGTAATGATCCTT
AAGGAAATGAGAAAGATAGTTGGCAAGATTCGAGCAATGA
>No_name
CTCATTGCTCGAATCTTGCCAACTACCTTTCTCATTTCCTTAAGGATCATTACCGTGCAA
ACCGTCATGGTGATTGTCGGAATCAAATAATAAAGAATCA
>No_name
CTCATTGCTCGAATCTTGCCAACTATCTTTCTCATTTCCTTAAGGATCATTACCGTGCAA
ACCGTCATGGTGAGTGTCGGAATCAAATAATAAAGAATCA
>No_name
CCGGATTCTTTATTATTTGATTCCGACAATCACCATGACGGTTTGCACGGTAATGATCCT
TAAGGAAATGAGAAAGATAGTTGGCAAGATTCGAGCAATG
>No_name
CTTTATTATTTGATTCCGACAATCACCATGACGGTTTGCACGGTAATGATCCTTAAGGAA
ATGAGAAAGATAGTTGGCAAGATTCGAGCAATGAGCAATC
>No_name
TGGGATTGCTCATTGCTCGAATCTTGCCAACTATCTTTCTCATTTCCTTAAGGATCATTA
CCGTGCAACCCGTCATGGTGATTGTCGGAATCAAATAATA
>No_name
TTATTTGATTCCGACAATCACCATGACGGTTTGCACGGTAATGATCCTTAAGGAAATGAG
AAAGATAGTTGGCAAGATTCGAGCAATGAGCAATCCCAAC
>No_name
GTTGGGATTGCTCATTGCTCGAATCTTGCCAACTATCTTTCTCATTTCCTTAAGGATCAG
TACCGTGCAAACCGTCATGGTGATTGTCGGAATCGAATAA
>No_name
ATTTGATTCCGACAATCACCATGACGGTTTGCACGGTAATGATCCTTAAGGAAATGAGAA
AGATAGTTGGCAAGATTCGAGCAATGAGCAATCCCAACAG
>No_name
CAGAATTTCTGTTAGGATTGCTCATTGCTCGAATCTTGCCAACTATCTTTCTCATTTCCT
TAAGGATCATTACCGTGCAAACCGTCATGGTGATTGTCGG
>No_name
CAGAATTTCTGTTGGGATTGCTCATTGCTCGAATCTTGCCAACTATCTTTCTCATTTCCT
TAAGGATCATTACCGTGCAAACCGCCATGGTGATTGTCGG
>No_name
CGACAATCACCATGACGGTTTGCACGGTAATGATCCTTAAGGAAATGAGAAAGATAGTTG
GCAAGATTCGAGCAATGAGCAATCCCAACAGAAATTCTGT
>No_name
AATCACCATGACGGTTTGCACGGTAATGATCCTTAAGGAAATGAGAAAGATAGTTGGCAA
GATTCGAGCAATGAGCAATCCCAACAGAAATTCTGTATCG
>No_name
CCGATACAGAATTTCTGTTGGGATTGCTCATTGCTCGAATCTTGCCAACTATCTTTCTCA
TTTCCTTAAGGATCATTACCGTGCAAACCGTCATGGTGAT
>No_name
CCGATACAGAATTTCTGTTGGGATTGCTCATTGCTCGAATCTTGCCAACTATCTTTCTCA
TTTCCTTAAGGATCATTACCGTGCAAAGCGTCATGGTGAT
>No_name
CCGATACAGAATTTCTGTTGGGATTGCTCATTGCTCGAATCTTGCCAACTATCTTTCTCA
TTTCCTTAAGGATCATTACCGTGCAAACCGTCATGGTGAT
>No_name
GCCGATACAGAATTTCTGTTGGGATTGCTCATTGCTCGAATCTTGCCAACTATCTTTCTC
ATTTCCTTAAGGATCATTACCGTGCAAACCGTCATGGTGA
>No_name
CGCCGATACAGAATTTCTGTTGGGATTGCTCATTGCTCGAATCTTGCCAACTATCTTTCT
CATTTCCTTAAGGATCATTACCGTGCAAACCGTCATGGTG
>No_name
CGCCGATACAGAATTTCTGTTGGGATTGCTCATTGCTCGAATCTTGCCAACTATCTTTCT
CATTTCCTTAAGGATCATTACCGTGCAAACCGTCATGGTG
>No_name
CGCCGATACAGAATTTCTGTTGGGATTGCTCATTGCTCGAATCTTGCCAATTATCTTTTT
CATTTCCTTAAGGATCATTACCGTGCAAACCGTCATGGTG
>No_name
CGCCGATACAGAATTTCTGTTGGGATTGCTCATTGCTCGAATCTTGCCAACTATCTTTCT
CATTTCCTTAAGGATCATTACCGTGCAAACCGTCATGGTG
>No_name
CGCCGATACAGAATTTCTGTTGGGATTGCTCATTGCTCAAATCTTGCCCACTATCTTTCT
CATTTCCTTAAGGATCATTACCGTGCAAACCGTCATGGTG
>No_name
CGCCGATACAGAATTTCTGTTGGGATTGCTCATTGCTCGAATCTTGCCAACTATCTTTCT
CATTTCCTTAAGGATCATTACCGTGCAAACCGTCATGGTG
>No_name
CCGCCGATACAGAATTTCTGTTGGGATTGCTCATTGCTCGAATCTTGCCAACTATCTTTC
TCATTTCCTTAAGGATCATTACCGTGCAAACCGCCATGGT
>No_name
CCATGACGGTTTGCACGGTAATGATCCTTAAGGAAATGAGAAAGATAGTTGGCAAGATTC
GAGCAATGAGCAATCCCAACAGAAATTCTGTATCGGCGGA
>No_name
TCCGCCGATACAGAATTTCTGTTGGGATTGCTCATTGCTCGAATCTTGCCAACTATCTTT
CTCATTTCCTTAAGGATCATTACCGTGCAAACCGTCATGG
>No_name
TCCGCCGATACAGAATTTCTGTTGGGATTGCTCATTGCTCGAATCTTGCCAACTATCTTT
CTCATTTCCTTAAGGATCATTACCGTGCAAACCGTCATGG
>No_name
AATCCGCCGATACAGAATTTCTGTTGGGATTGCTCATTGCTCGAATCTTGCCAACTATCT
TTCTCATTTCCTTAAGGATCATTACCGTGCAAACCGTCAT
>No_name
TGACGGTTTGCACGGTAATGATCCTTAAGGAAATGAGAAAGATAGTTGGCAAGATTCGAG
CAATGAGCAATCCCAACAGAAATTCTGTATCGGCGGATTA
>No_name
GTAATCCGCCGATACAGAATTTCTGTTGGGATTGCTCATTGCTCGAATCTTGCCAACTAT
CTTTCTCATTTCCTTAAGGATCATTACCGTGCAAACCGTC
>No_name
GACGGTTTGCACGGTAATGATCCTTAAGGAAATGAGAAAGATAGTTGGCAAGATTCGAGC
AATGAGCAATCCCAACAGAAATTCTGTATCGGCGGATTAA
>No_name
ACGGTTTGCACGGTAATGATCCTTAAGGAAATGAGAAAGATAGTTGGCAAGATTCGAGCA
ATGAGCAATCCCAACAGAAATTCTGTATCGGCGGATTACA
>No_name
CGGTTTGCACGGTAATGATCCTTAAGGAAATGAGAAAGATAGTTGGCAAGATTCGAGCAA
TGAGCAATCCCAACAGAAATTCTGTATCGGCGGATTACAT
>No_name
ATGTAATCCGCCGATACAGAATTTCTGTTGGGATTGCTCATTGCTCGAATCTTGCCAACT
ATCTTTCTCATTTCCTTAAGGATCATTACCGTGCAAACCG
>No_name
ATGTAATCCGCCGATACAGAATTTCTGTTGGGATTGCTCATTGCTCGAATCTTGCCAACT
ATCTTTCTCATTTCCTTAAGGATCATTACCGTGCAAACCG
>No_name
ATGTAATCCGCCGATACAGAATTTCTGTTGGGATTGCTCATTGCTCGAATCTTGCCAACT
ATCTTTCTCATTTCCTTAAGGATCATTACCGTGCAAACAG
>No_name
GTTGGCACGGTAATGATCCTTAAGGAAATGAGAAAGATAGTTGGCAAGATTCGAGCAATG
AGCAATCCCAACAGAAATTCTGTATCGGCGGATTACATGA
>No_name
CTTCATGTAATCCGCCGATACAGAATTTCTGTTGGGATTGCTCATTGCTCGAATCTTGCC
AACTATCTTTCTCATTTCCTTAAGGATCATTACCGTGCAA
>No_name
TTCTTCATGTAATCCGCCGATACAGAATTTCTGTTGGGATTGCTCATTGCTCGAATCTTG
CCAACTATCTTTCTCATGTCCTTAAGGATCATTACCGTGC
>No_name
CGATTCTTCATGTAATCCGCCGATACAGAATTTCTGTTGGGATTGCTCATTGCTCGAATC
TTGCCAACTATCTTTCTCATTTCCTTAAGGATCATTACCG
>No_name
CGGTAATGATCCTTAAGGAAATGAGAAAGATAGTTGGCAAGATTCGAGCAATGAGCAATC
CCAACAGAAATTCTGTATCGGCGGATTACATGAAGAATCA
>No_name
AATGATCCTTAAGGAAATGAGAAAGATAGTTGGCAAGATTCGAGCAATGAGCAATCCCAA
CAGAAATTCTGTATCGGCGGATTACCTGCAGAATCCATAT
>No_name
TGATCCTTAAGGAAATGAGAAAGATAGTTGGCAAGATTCGAGCAATGAGCAATCCCAACA
GAAATTCTGTATCGGCGGATTACATGAAGAATCATTATTC
>No_name
TCCTTAAGGAAATGAGAAAGATAGTTGGCAAGATTCGAGCAATGAGCAATCCCAACAGAA
ATTCTGTATCGGCGGATTACATGAAGAATCATTATTCAAA
>No_name
CCTTAAGGAAATGAGAAAGATAGTTGGCAAGATTCGAGCAATGAGCAATCCCAACAGAAA
TTCTGTATCGGCGGATTACATGAAGAATCATTATTCAAAA
>No_name
CTTAAGGAAATGAGAAAGATAGTTGGCAAGATTCGAGCAATGAGCAATCCCAACAGAAAT
TCTGTATCGGCGGATTACATGAAGAATCATTATTCAAAAT
>No_name
CTTAAGGAAATGAGAAAGATAGTTGGCAAGATTCGAGCAATGAGCAATCCCAACAGAAAT
TCTGTATCGGCGGATTAGATGAATAATAATTATTCAAAAT
>No_name
GAAATGAGAAAGATAGTTGGCAAGATTCGAGCAATGAGCAATCCCAACAGAAATTCTGTA
TCGGCGGATTACATGAATGATCATTATTCAAAATCACTGA
>No_name
AAATGAGAAAGATAGTTGGCAAGATTCGAGCAATGAGCAATCCCAACAGAAATTCTGTAT
CGGCGGATTACATGAAGAATCATTATTCAAAATCTTTTAC
>No_name
GAAAGATAGTTGGCAAGATTCGAGCAATAAGCAATCCCAACAGAAATTCTGTATCGGCGG
ATTACATGAAGAATCATTATTCAAAATCTTTGACTAAAAT
>No_name
GAAAGATAGTTGGCAAGATTCGAGCAATGAGCAATCCCAACAGAAATTCTGTATCGGCGG
ATTACATGAAGAATCATTATTCAAAATCTTTGACTAAAAT
>No_name
GAAAGATAGTTGGCAAGATTCGAGCAATGAGCAATCCCAACAGAAATTCTGTATCGGCGG
ATTACATGAAGAATCATTATTCAAAATCTTTGACTAAAAT
>No_name
GAAAGATAGTTGGCAAGATTCGAGCAATGAGCAATCCCAACAGAAATTCTGAATCGGCGG
ATTACATGAAGAATCATTATTCAAAATCTTTGACTAAAAT
>No_name
AGATAGTTGGCAAGATTCGAGCAATGAGCAATCCCAACAGAAATTCTGTATCGGCGGATT
ACATGAAGAATCATTATTCAAAATCTTTGACTAAAATGTC
>No_name
TGACATTTTAGTCAAAGATTTTGAATAATGATTCTTCATGTAATCCGCCGATACAGAATT
TCTGTTGGGATTGCTCATTGCTCGAATCTTGCCAACTATC
>No_name
TAGTTGGCAAGATTCGAGCAATGAGCAATCCCAACAGAAATTCTGTATCGGCGGATTACA
TGAAGAATCATTATTCAAAATCTTTGACTAAAATGTCAAT
>No_name
AATTGACATTTTAGTCAAAGATTTTGAATAATGATTCTTCATGTAATCCGCCGATACAGA
ATTTCTGTTGGGATTGCTCATTGCTCGAATCTTGCCAACT
>No_name
TGGCAAGATTCGAGCAATGAGCAATCCCAACAGAAATTCTGTATCGGCGGATTACATGAA
GAATCATTATTCAAAATCTTTGACTAAAATGTCAATTGCA
>No_name
TGGCAAGATTCGAGCAATGAGCAATCCCAACAGAAATTCTGTATCGGCGGATTACATGAA
GAATCATTATTCAAAATCTTTGACTAAAATGTCAATTGCA
>No_name
TGGCAAGATTCGAGCAATGAGCAATCCCAACAGAAATTCTGTATCGGCGGATTACATGAA
GAATCATTATTCAAAATCTTTGACTAAAATGTCAATTGCA
>No_name
GGCAAGATTCGAGCAATGAGCAATCCCAACAGAAATTCTGTATCGGCGGATTACATGAAG
AATCATTATTCAAAATCTTTGACTAAAATGTCAATTGCAA
>No_name
TTGCAATTGACATTTTAGTCAAAGATTTTGAATAATGATTCTTCATGTAATCCGCCGATA
CAGAATTTCTGTTGGGATTGCTCATTGCTCGAATCTTGCC
>No_name
TTGCAATTGACATTTTAGTCAAAGATTTTGAATAATGATTCTTCATGTAATCCGCCGATA
CAGAATTTCTGTTGGGATTGCTCATTGCTCGAATCTTGCC
>No_name
TTGCAATTGACATTTTAGTCAAAGATTTTGAATAATGATTCTTCATGTAATCCGCCGATA
CAGAATTTCTGTTGGGATTGCTCATTGCTCGAATCTTGCC
>No_name
TTGCAATTGACATTTTAGTCAAAGATTTAGAATAATGATTCTTCATGTAATCCGCCGATA
CAGAATTTCTGTTGGGATTGCTCATTGCTCGAATCTTGCC
>No_name
GGCAAGATTCGAGCAATGAGCAATCCCAACAGAAATTCTGTATCGGCGGATTACATGAAG
AATAATTATTCAAAATCTTTGACTAAAATGTAAATTGCAA
>No_name
GCAAGATTCGAGCAATGAGCAATCCCAACAGAAATTCTGTATCGGCGGATTACATGAAGA
ATCATTATTCAAAATCTTTGACTAAAATGTCAATTGCAAT
>No_name
ATTGCAATTGACATTTTAGTCAAAGATTTTGAATAATGATTCTTCATGTAATCCGCCGAT
ACAGAATTTCTGTTGGGATTGCTCATTGCTCGAATCTTGC
>No_name
GCAAGATTCGAGCAATGAGCAATCCCAACAGAAATTCTGTATCGGCGGATTAAATGAAGA
ATCATTATTCAAAATCTTTGACTAAAATGTCAATTGCAAT
>No_name
GCAAGATTCGAGCAATGAGCAATCCCAACAGAAATTCTGTATCGGCGGATTACATGAGGA
ATGATTATTTAAAAGCTGTGACTAGAATGTCAATTGCAAT
>No_name
CAAGATTCGAGCAATGAGCAATCCCAACAGAAATTCTGTATCGGCGGATTACATGGAGAA
TCATTATTCAAAATCTTTGACTAAAATGTCAATTGCAATC
>No_name
CAAGATTCGAGCAATGAGCAATCCCAACAGAAATTCTGTATCGGCGGATTACATGAAGAA
TCATTATTCAAAATCTTTGACTAAAATGTCAATTGCAATC
>No_name
CAAGATTCGAGCAATGAGCAATCCCAACAGAAATTCTGTATCGGCGGATTACATGAAGAA
TCATTATTCAAAATCTTTGACTAAAATGTCAATTGCAATC
>No_name
CAAGATTCGAGCAATGAGCAATCCCAACAGAAATTCTGTATCGGCGGATTACATGAAGAA
TCATTATTCAAAATCTTTGACTAAAATGTCAATTGCAATC
>No_name
GATTGCAATTGACATTTTAGTCAAAGATTTTGAATAATGATTCTTCATGTAATCCGCCGA
TACAGAATTTCTGTTGGGATTGCTCATTGCTCGAATCTTG
>No_name
GGTAAGATTCGAGCAATGAGCAATCCCAACAGAAATTCTGTATCGGCGGATTACATGAAG
AATCATTATTCAAAATCTTTGACTAAAATGTCAATTGCAA
>No_name
CGAGGAATGAGCAATCCCAACAGAAATTCTGCATCGGCGGATTACATGAAGAATTATTAT
TCAAAATGTTTGACTACAATTCCCAATGCAATCCACCTTC
>No_name
CGAGCAATGAGCAATCCCAACAGAAATTCTGTATCGGCGGATTACATGAAGAATCATTAT
TCAAAATCTTTGACTAAAATGTCAATTGCAATCAACATTC
>No_name
CGTGCAATGAGCAATCCCAACAGAAATTCTGTATCGGCGGATTACATGAAGAATCATTAT
TCAAAATCTTTGACTAAAATGTCAATTGCAATCAACATTC
>No_name
CAATGAGCAATCCCAACAGAAATTCTGTATCGGCGGATTACATGAAGAATCATTATTCAA
AATCTTTGACTAAAATGTCAATTGCAATCAACATTCTATT
>No_name
CAATGAGCAATCCCAACAGAAATTCTGTATCGGCGGATTACATGAAGAATCATTATTCAA
AATCTTTGACTAAAATGTCAATTGCAATCAACATTCTATT
>No_name
AAGGAGCAATCCCAACAGAAATTCTGTATCGGCGGATTACATGAAGAATCATTATTCAAA
ATCTTTGACTAAAATGTCAATTGCAATCAACATTCTATTC
>No_name
GAGCAATCCCAACAGAAATTCTGTATCGGCGGATTACATGAAGAATCATTATTCAAAATC
TTTGACTAAAATGTCAATTGCAATCAACATTCTATTCTTT
>No_name
CAAAGAATAGAATGTTGATTGCAATTGACATTTTAGTCAAAGATTTTGAATAATGATTCT
TCATGTAATCCGCCGATACAGAATTTCTGTTGGGATTGCT
>No_name
AGCAATCCCAACAGAAATTCTGTATCGGCGGATTACATGAAGAATCATTATTCAAAATCT
TTGACTAAAATGTCAATTGCAATCAACATTCTATTCTTTG
>No_name
GCAATCCCAACAGAAATTCTGTATCGGCGGATTACACAAAGAATCATTATTCAAAATCTT
TGATTAAAGTCTCAATTGCAATCAAAATTCTATTCTTTGT
>No_name
GCAATCCCAACAGAAATTCTGTATCGGCGGATTACATGAAGAATCATTATTCAAAATCTT
TGACTAAAATGTCAATTGCAATCAACATTCTATTCTTTGT
>No_name
TTAAAACAAAGAATAGAATGTTGATTGCAATTGACATTTTAGTCAAAGATTTTGAATAAT
GATTTTTCTTGTAATCCGCCGAAACAGATGTTCTGTGGGA
>No_name
TCCCAACAGAAATTCTGTATCGGCGGATTACATGAAGAATCATTATTCAAAATCTTTGAC
TAAAATGTCAATTGCAATCAACATTCTATTCTTTGTTTTA
>No_name
TCCCAACAGAAATTCTGTATCGGCGGATTACATGAAGAATCATTATTCAAAATCTTTGAC
TAAAAGGTCAATTGCAATCAACATTCTATTCTTTGTTTTA
>No_name
CCCAACAGAAATTCTGTATCGGCGGATTACATGAAGAATCATTATTCAAAATCTTTGACT
AAAATGTCAATTGCAATCAACATTCTATTCTTTGTTTTAA
>No_name
TTAAAACAAAGAATAGAATGTTGATTGCAATTGACATTTTAGTCAAAGATTTTGAATAAT
GATTCTTCATGTAATCCGCCGATACAGAATTTCTGTTGGG
>No_name
TTAAAACAAAGAATAGAATGTTGATTGCAATTGACATGTTAGTCAAAGATTTTGAATAAT
GATTCTTCATGTAATCCGCCGATACAGAATTTCTGTTGGG
>No_name
ATTAAAACAAAGAATAGAATGTTGATTGCAATTGACATTTTAGTCAAAGATTTTGAATAA
TGATTCTTCATGTAATCCGCCGATACAGAATTTCTGTTGG
>No_name
ATTAAAACAAAGAATAGAATGTTGATTGCAATTGACATTTTAGTCAAAGATTTTGAATAA
TGATTCTTCATGTAATCCGCCGATACAGAATTTCTGTTGG
>No_name
AATAAAACAAAGAATAGAATGTTGATTGCAATTGACATTTTAGTCAAAGATTTTGAATAA
TGATTCTTCATGTAATCCGCCGATACAGAATTTCTGTTGG
>No_name
CAGAAATTCTGTATCGGCGGATTACATGAAGAATCATTATTCAAAATCTTTGACTAAAAT
GTCAATTGCAATCAACATTCTATTCTTTGTTTTAATAACT
>No_name
CAGAAATTCTGTATCGGCGGATTACATGAAGAATCATTATTCAAAATCTTTGACTAAAAT
GTCAATTGCAAACAAAAATTTTTTTTTTTTTTTTTTTAAA
>No_name
CAGAAATTCTGTATCGGCGGATTACATGAAGAATCATTATTCAAAATCTTTGACTAAAAT
GTCAATTGCAATCAACATTCTATTCTTTGTTTTAATAACT
>No_name
AGTTATTAAAACAAAGAATAGAATGTTGATTGCAATTGACATTTTAGTCAAAGATTTTGA
ATAATGATTCTTCATGTAATCCGCCGATACAGAATTTCTG
>No_name
AGAAATTCTGTATCGGCGGATTACATGAAGAATCATTATTCAAAATCTTTGACTAAAATG
TCAATTGCAATCAACATTCTATTCTTTGTTTTAATAACTC
>No_name
GAAGTTCTGTATCGGCGGATTACATGAAGAATCATTATTCAAAATCGTTGACTAAAATGT
CAATTGCAATCAACATTCTATTCTTTGTTTTAATAACTCC
>No_name
GGAGGTATTAAAACAAAGAATAGAATGGTGATTGCAATTGACATTTTAGTCAAAGATGTT
GAATAATGATTCTTCATGTAATCCGCCGATACAGAATTTC
>No_name
GAAATTCTGTATCGGCGGATTACATGAAGAATCATTATTCAAAATCTTTGACTAAAATGT
CAATTGCAATCAACATTCTATTCTTTGTTTTAATAACTCC
>No_name
AAATTCTGTATCGGCGGATTACATGAAGAATCATTATTCAAAATCTTTGACTAAAATGTC
AATTGCAATCAACATTCTATTCTTTGTTTTAATAACTCCA
>No_name
CGGAGTTATTAAAACAAAGAATAGAATGTTGATTGCAATTGACATTTTAGTCAAAGATTT
TGAATAATGATTCTTCATGTAATCCGCCGATACAGAATTT
>No_name
AAATTCTGTATCGGCGGATTACATGAAGAATCATTATTCAAAATCTTTGACTAAAATGTC
AATTGCAATCAACATTCTATTCTTTGTTTTAATAACTCCA
>No_name
CTTGGAGTTATTAAAACAAAGAATAGAATGGTGATTGCAATTGACATTTTAGTCAAAGAT
TTTGAATAATGATTCTTCATGTAATCCGCCGATACAGAAT
>No_name
CATGGAGGTATTAAAACAAAGAATAGAATGTTGATTGCAATTGACATTTTAGTCAAAGAT
TTTGAATAATGATTCTTCATGTAATCCGCCGATACAGAAT
>No_name
CTTGGAGTTATTAAAACAAAGAATAGAATGTTGATTGCAATTGACATTTTAGTCAAAGAT
TTTGAATAATTATTCTTCATGTAATCCGCCGATACAGAAT
>No_name
CTTGGAGTTATTAAAACAAAGAATAGAATGTTGATTGCAATTGACATTTTAGTCAAAGAT
TTTGAATAATGATTCTTCATGTAATCCGCCGATACAGAAT
>No_name
CTTGGAGTTATTAAAACAAAGAATAGAATGTTGATTGCAATTGACATTTTAGCCAAAGAT
TTTGAATAATGATTCTTCATGTAATCCGTCGATACAGAAT
>No_name
CTTGGAGTTATTAAAACAAAGAATAGAATGTTGATTGCAATTGACATTTTAGTCAAAGAT
TTTGAATAATGATTCTTCATGTAATCCGCCGATACAGAAT
>No_name
CTTGGAGTTATTAAAACAAAGAATAGAATGTTGATTGCAATTGACATTTTAGTCAAAGAT
TTTGAATAATGATTCTTCATGTAATCCGCCGATACAGAAT
>No_name
CCTTGGAGTTATTAAAACAAAGAATAGAATGTTGATTGCAATTGACATTTTAGGCAAAGA
TTTNTAATAATGATTCTTCATGTAATCCGCCGATACAGAA
>No_name
TCTGTATCGGCGGATTACATGAAGAATCATTATTCAAAATCTTTGACTAAAATGTCAATT
TCGATCAACATTCTATTCTTTGTTTTAATAACTCCAAGCA
>No_name
TCTGTATCGGCGGATTACATGAAGAATCATTATTCAAAATCTTTGACTAAAATGTCAATT
GCAATCAACATTCTATTCGTTGTTTTAATAACTCCAAGCA
>No_name
CGGCGGATTACATGAAGAATCATTATTCAAAATCTTTGACTAAAATGTCAATTGCAATCA
ACATTCTATTCTTTGTTTTAATAACTCCAAGCATAACTAT
>No_name
CGGCGGATTACATGAAGAATCATTATTCAAAATCTTTGACTAAAATGTCAATTGCAATCA
ACATTCTATTCTTTGTTTTAATAACTCCAAGCATAACTAT
>No_name
CGGCGGATTACATGAAGAATCATTATTCAAAATCTTTGACTAAAATGTCAATTGCAATCA
ACATTCTATTCTTTGTTTTAATAACTCCAAGCATAACTAT
>No_name
CGGCGGATTACATGAAGAATCATTATTCAAAATCTTTGACTAAAATGTCAATTGCAATCA
ACATTCTATTCTTTGTTTTAATAACTCCAAGCATAACTAT
>No_name
CGGCGGATTACATGAAGAATCATTATTCAAAATCTTTGACTAAAATGTCAATTGCAATCA
ACATTCTATTCTTTGTTTTAATAACTCCAAGCATTACTAT
>No_name
GGCGGATTACATGAAGAATCATTATTCAAAATCTTTGACTAAAATGTCAATTGCAATCAA
CATTCTATTCTTTGTTTTAATAACTCCAAGCATAACTATT
>No_name
AAATAGTTATGCTTGGAGTTATTAAAACAAAGAATAGAATGTTGATTGCAATTGACATTT
TAGTCAAAGATTTTGAATAATGATTCTTCATGTAATCCGC
>No_name
GCGGATTACATGAAGAATCATTATTCAAAATCTTTGACTAAAATGTCAATTGCAATCAAC
ATTCTATTCTTTGTTTTAATAACTCCAAGCATAACTATTT
>No_name
GCGGATTACATGAAGAATCATTATTCAAAATCTTTGACTAAAATGTCAATTGCAATCAAC
ATTCTATTCTTTGTTTTAATAACTCCAAGCATAACTATTT
>No_name
GCGGATTACATGAAGAATCATTATTCAAAATCTTTGACTAAAATGTCAATTGCAATCAAC
ATTCTATTCTTTGTTTTAATAACTCCAAGCATAACTATTT
>No_name
CAAATAGTTATGCTTGGAGTTATTAAAACAAAGAATAGAATGTTGATTGCAATTGACATT
TTAGTCAAAGATTTTGAATAATGATTCTTCATGTAATCCG
>No_name
CAAATAGGTATGCTTGGAGTTATTAAAACAAAGAATAGAATGTTGATTGCAATTGGCATT
TTAGTCAAAGATTTTGAATAATGATTCTTCATGTAATCCG
>No_name
GGATTACATGAAGAATCATTATTCAAAATCTTTGACTAAAATGTCAATTGCAATCAACAT
TCTATTCTTTGTTTTAATAACTCCAAGCATAACTATTTGG
>No_name
GGATTACATGAAGAATCATTATTCAAAATCTTTGACTAAAATGTCAATTGCAATCAAGAT
TCTATTCTTTGTTTTAATAACTCCAAGCATAACTATTTGG
>No_name
GATTACATGAAGAATCATTATTCAAAATCTTTGACTAAAATGTCAATTGCAATCAACATT
CTATTCTTTGTTTTAATAACTCCAAGCATAACTATTTGGA
>No_name
GTCCAAATAGTTATGCTTGGAGTTATTAAAACAAAGAATAGAATGTTGATTGCAATGGAG
ATTTTAGTCAAAGATTTTGAATAATGATTCTTCATGTAAT
>No_name
TCAGAGTCCAAATAGTTATGCTTGGAGTTATTAAAACAAAGAATAGAATGTTGATTGCAA
TTGACATTTTAGTCAAAGATTTTGAATAATGATTCTTCAT
>No_name
ATCAGAGTCCAAATAGTTATGCTTGGAGTTATTAAAACAAAGAATAGAATGTTGATTGCA
ATTGACATTTTAGTCAAAGATTTTGAATAATGATTCTTCA
>No_name
ATCAGAGTCCAAATAGTTATGCTTGGAGTTATTAAGACAAAGAATAGAATGTTGATTGCA
ATTGACATTTTAGTCAAAGATTTTGAATAATGATTCTTCA
>No_name
GAAGAATCATTATTCAAAATCTTTGACTAAAATGTCAATTGCAATCAACATTCTATTCTT
TGTTTTAATAACTCCAAGCATAACTATTTGGACTCTGATG
>No_name
GAAGAATCATTATTCAAAATCTTTGACTAAAATGTCAATTGCAATCAACATTCTATTCTT
TGTTTTAATAACTCCAAGCATAACTATTTGGACTCTGATG
>No_name
GAAGAATCATTATTCAAAATCTTTGACTAAAATGTCAATTGCAATCAACATTCTATTCTT
TGTTTTAATAACTCCAAGCATAACTATTTGGACTCTGATG
>No_name
GAAGAATCATTATTCAAAATCTTTGACTAAAATGTCAATTGCAATCAACATTCTATTCTT
TGTTTTAATAACTCCAAGCATAACTATTTGGACTCTGATG
>No_name
GAAGAATCATTATTCAAAATCTTTGACTAAAATGTCAATTGCAATCAACATTCTATTCTT
TGTTTTAATAACTCTAAGCATTACTATTTGGACTCTGATG
>No_name
GAAGAATCATTATTCAAAATCTTTGACTAAAATGTCAATTGCAATCAACATTCTATTCTT
TGTTTTAATAACTCCAAGCATTACTATTTGGACTCTGATG
>No_name
GTAGAATCATTATTCAAAATCTTTGACTAAAATGTCAATTGCAATCAACATTCTATTCTT
TGTTTTAATAACTCCAAGCATAACTATTTGGACTCTGATG
>No_name
GAATCATTATTCAAAATCTTTGACTAAAATGTCAATTGCAATCAACATTCTATTCTTTGT
TTTAATAACTCCAAGCATAACTATTTGGACTCTGATGTCA
>No_name
TGACATCAGAGTCCAAATAGTTATGCTTGGAGTTATTAAAACAAAGAATAGAATGTTGAT
TGCAATTGACATTTTAGTCAAAGATTTTGAATAATGATTC
>No_name
ATGACATCAGAGTCCAAATAGTTATGCTTGGAGTTATTAAAACAAAGAATAGAATGTTGA
TTGCAATTGACATTTTAGTCAAAGATTTTGAATAATGATT
>No_name
ATGTCATCAGAGTCCAAATAGTTATGCTTGGAGTTATTAAAACAAAGAATAGAATGTTGA
TTGCAATTGACATTTTAGTCAAAGATTTTGAATAATGATT
>No_name
ATCATTATTCAAAATCTTTGACTAAAATGTCAATTGCAATCAACATTCTATTCTTTGTTT
TAATAACTCCAAGCATTACTATTTGGACTCTGATGTCATA
>No_name
TCATTATTCAAAATCTTTGACTAAAATGTCAATTGCAATCAACATTCTATTCTTTGTTTT
AATAACTCCAAGCATAACTATTTGGACTCTGATGTCATAT
>No_name
CATTATTCAAAATCTTTGACTAAAATGTCAATTGCAATCAACATTCTATTCTTTGTTTTA
ATAACTCCAAGCATAACTATTTGGACTCTGATGTCATATG
>No_name
CATTATTCAAAATCTTTGACTAAAATGTCAATTGCAATCAACATTCTATTCTTTGTTTTA
ATAACTCCAAGCATAACTATTTGGACTCTGATGTCATATG
>No_name
ATTATTCAAAATCTTTGACTAAAATGTCAATTGCAATCAACATTCTATTCTTTGTTTTAA
TAACTCCAAGCATAACTATTTGGACTCTGATGTCATATGC
>No_name
ATTATTCAAAATCTTTGACTAAAATGTCAATTGCAATCAACATTCTATTCTTTGTTTTAA
TAACTCCAAGCATAACTATTTGGACTCTGATGTCATATGC
>No_name
ATTATTCAAAATCTTTGACTAAAATGTCAATTGCAATCAACATTTTATTCTTTGTTTTAA
TAACTCCAAGCATAACTATTTGGACTCTGATGTCATATGC
>No_name
ATTATTCAAAATCTTTGACTAAAATGTCAATTGCAATCAACATTCTATTCTTTGTTTTAA
TAACTCCAAGCATAACTATTTGGACTCTGATGTCATATGC
>No_name
TGTCATATGACATCAGAGTCCAAATAGTTATGCTTGGAGTTATTAAAACAAAGAATAGAA
TGTTGATTGCAATTGACATTTTAGTCAAAGATTTTGAATA
>No_name
CTGGCATATGACATCAGAGTCCAAATAGTTATGCTTGGGGTTATTAAAACAAAGAATAGA
ATGTTGATTGCAATTGACATTTTAGTCAAAGATTTTGAAT
>No_name
TTGGCATATGACATCAGAGTCCAAATAGTTATGCTTGGAGTTATTAAAACAAAGAATAGA
ATGTTGATTGCAATTGACATTTTAGTCAAAGATTTTGAAT
>No_name
CTGGCATATGACATCAGAGTCCAAATAGTAATGCTTGGAGTTATTAAAACAAAGAATAGA
ATGTTGATTGCAATTGACATTTTAGTCAAAGATTTTGAAT
>No_name
TTCAAAATCTTTGACTAAAATGTCAATTGCAATCAACATTCTATTCTTTGTTTTAATAAC
TCCAAGCATAACTATTTGTACTCTGATGTCATATGCCAAA
>No_name
TCAAAATCTTTGACTAAAATGTCAATTGCAATCAACATTCTATTCTTTGTTTTAATAACT
CCAAGCATAACTATTTGGACTCTGATGTCATATGCCAAAG
>No_name
CTTTGGCATATGACATCAGAGTCCAAATAGTTATGCTTGGAGTTATTAAAACAAAGAATA
GAATGTTGATTGCAATTGACATTTTAGTCAAAGATTTTGA
>No_name
CAAAATCTTTGACTAAAATGTCAATTGCAATCAACATTCTATTCTTTGTTTTAATAACTC
CAAGCATAACTATTTGGACTCTGATGTCATATGCCAAAGA
>No_name
TCTTTGGCATATGACATCAGAGTCCAAATAGTTATGCTTGGAGTTATTAAAACAAAGAAT
AGAATGTTGATTGCAATTGACATTTTAGTCAAAGATTTTG
>No_name
CAAAATCTTTGACTAAAATGTCAATTGCAATCAACATTCTATTCTTTGTTTTAATAACTC
CAAGCATTACTATTTGGACTCTGATGTCATATGCCAAAGA
>No_name
CAAAATCTTTGACTAAAATGTCAATTGCAATCAACATTCTATTCTTTGTTTTAATAACTC
CAAGCATAACTATTTGGACTCTGATGTCATATGCCAAAGA
>No_name
CAAAATCTTTGACTAAAATGTCAATTGCAATCAACATTCTATTCTTTGTTTTAATAACTC
CAAGCATAACTATTTGGACTCTGATGTCATATGCCAAAGA
>No_name
AAAATCTTTGACTAAAATGTCAATTGCAATCAACATTCTATTCTTTGTTTTAATAACTCC
AAGCATTACTATTTGGACTCTGATGTCATATGCCAAAGAT
>No_name
AAATCTTTGACTAAAATGTCAATTGCAATCAACATTCTATTCCTTGTTTTAATAACTCCA
AGCATTACTATTTGGACTCTGATGTCATATGCCAAAGATA
>No_name
AAATCTTTGACTAAAATGTCAATTGCAATCAACATTCTATTCTTTGTTTTAATAACTCCA
AGCATAACTATTTGGACTCTGATGTCATATGCCAAAGATA
>No_name
ATATCTTTGGCATATGACATCAGAGCCCAAATAGTTATGCTTGGAGTTATTAAAACAAAG
AATAGAATGTTGATTGCAATTGACATTTTAGTCAAAGATT
>No_name
AATATCTTTGGCATATGACATCAGAGTCCAAATAGTAATGCTTGGAGTTATTAAAACAAA
GAATAGAATGTTGATTGCAATTGACATTTTAGTCAAAGAT
>No_name
TAATATCTTTGGCATATGACATCAGAGTCCAAATAGTTATGCTTGGAGTTATTAAAACAA
AGAATAGAATGTTGATTGCAATTGACATTTTAGTCAAAGA
>No_name
ATTAATATCTTTGGCATATGACATCAGAGTCCAAATAGTAATGCTTGGAGTTATTAAAAC
AAAGAATAGAATGTTGATTGCAATTGACATTTTAGTCAAA
>No_name
ATTAATATCTTTGGCATATGACATCAGAGTCCAAATAGTTATGCTTGGAGTTATTAAAAC
AAAGAATAGAATGTTGATTGCAATTGACATTTTAGTCAAA
>No_name
GCATTAATATCTTTGGCATATGACATCAGAGTCCAAATAGTTATGCTTGGAGTTATTAAA
ACAAAGAATAGAATGTTGATTGCAATTGACATTTTAGTCA
>No_name
GACTAAAATGTCAATTGCAATCAACATTCTATTCTTTGTTTTAATAACTCCAAGCATTAC
TATTTGGACTCTGATGTCATATGCCAAAGATATTAATGCA
>No_name
CTGCATTAATATCTTTGGCATATGACATCAGAGTCCAAATAGTTATGCTTGGAGTTATTA
AAACAAAGAATAGAATGTTGATTGCAATTGACATTTTAGT
>No_name
GTCTGCATTAATATCTTTGGCATATGACATCAGAGTCCAAATAGTAATGCTTGGAGTTAT
TAAAACAAAGAATAGAATGTTGATTGCAATTGACATTTTA
>No_name
CGCGTCTGCATTAATATCTTTGGCATATGACATCAGAGTCCAAATAGTTATGCTTGGAGT
TATTAAAACAAAGAATAGAATGTTGATTGCAATTGACATT
>No_name
GTCAATTGCAATCAACATTCTATTCTTTGTTTTAATAACTCCAAGCATAACTATTTGGAC
TCTGATGTCATATGCCAAAGATATTAATGCAGACGCAATA
>No_name
GTCAATTGCAATCAACATTCTATTCTTTGTTTTAATAACTCCAAGCATAACTATTTGGAC
TCTGATGTCATATGCCAAAGATATTAATGCAGACGCAATA
>No_name
GTCAATTGCAATCAACATGCTATTCTTTGTTTTAATAACTCCAAGCATAACTATTTGGAC
TCTGATGTCATATGCCAAAGATATTAATGCAGACGCAATA
>No_name
GTCAATTGCAATCAACATTCTATTCTTTGTTTTAATAACTCCAAGCATAACTATTTGGAC
TCTGATGTCATATGCCAAAGATATTAATGCAGACGCAATA
>No_name
GTCAATTGCAATCAACATTCTATTCTTTGTTTTAATAACTCCAAGCATAACTATTTGGAC
TCTGATGTCATATGCCAAAGATATTAATGCAGACGCAATA
>No_name
GTCAATTGCAATCAACATTCTATTCTTTGTTTTAATAACTCCAAGCATAACTATTTGGAC
TCTGATGTCATATGCCAAAGATATTAATGCAGACGCAATA
>No_name
ATTGCAATCAACATTCTATTCTTTGTTTTAATAACTCCAAGCATAACTATTTGGACTCTG
ATGTCATATGCCAAAGATATTAATGCAGACGCAATAGCAT
>No_name
ATTGCAATCAACATTCTATTCTTTGTTTTAATAACTCCAAGCATTACTATTTGGACTCTG
ATGTCATATGCCAAAGATATTAATGCAGACGCAATAGCAT
>No_name
TTGCAATCAACATTCTATTCTTTGTTTTAATAACTCCAAGCATAACTATTTGGACTCTGA
TGTCATATGCCAAAGATATTAATGCAGACGCAATAGCATT
>No_name
CAATCAACATTCTATTCTTTGTTTTAATAACTCCAAGCATAACTATTTGGACTCTGATGT
CATATGCCAAAGATATTAATGCAGACGCAATAGCATTATG
>No_name
ATCAACATTCTATTCTTTGTTTTAATAACTCCAAGCATAACTATTTGGACTCTGATGTCA
TATGCCAAAGATATTAATGCAGACGCAATAGCATTATGTT
>No_name
TATCATAATGCTATTGCGTCTGCATTAATATCTTTGGCATATGACATCAGAGTCCAAATA
GTTATGCTTGGAGTTATTAAAACAAAGTATAGAATGTTGA
>No_name
TCAACATTCTATTCTTTGTTTTAATAACTCCAAGCATAACTATTTGGACTCTGATGTCAT
ATGCCAAAGATATTAATGCAGACGCAATAGCATTATGTTA
>No_name
TCAAGATTCTATTCTTTGTTTTAATAACTCCAAGCATAACTATTTGGACTCTGATGTCAT
ATGCCAAAGATATTAATGCAGACGCAATAGCATTATGTTA
>No_name
CAACATTCTATTCTTTGTTTTAATAACTCCAAGCATAACTATTTGGACTCTGATGTCATA
TGCCAAAGATATTAATGCAGACGCAATAGCATTATGTTAT
>No_name
CAACATTCTATTCTTTGTTTTAATAACTCCAAGCATAACTATTTGGACTCTGATGTCATA
TGCCAAAGATATTAATGCAGACGCAATAGCATTATGTTAT
>No_name
ATAACATAATGCTATTGCGTCTGCATTAATATCTTTGGCATATGACATCAGAGTCCAAAT
AGTTATGCTTGGAGTTATTAAAACAAAGAATAGAATGTTG
>No_name
CAACATTCTATTCTTTGTTTTAATAACTCCAAGCATAACTATTTGGACTCTGATGTCATA
TGCCAAAGATATTAATGCAGACGCAATAGCATTATGTTAT
>No_name
AACATTCTATTCTTTGTTTTAATAACTCCAAGCATAACTATTTGGACTCTGATGTCATAT
GCCAAAGATATTAATGCAGACGCAATAGCATTATGTTATG
>No_name
AACATTCTATTCTTTGTTTTAATAACTCCAAGCATAACTATTTGGACTCTGATGTCATAT
GCCAAAGATATTAATGCAGACGCAATAGCATTATGTTATG
>No_name
TCATAACATAATGCTATTGCGTCTGCATTAATATCTTTGGCATATGACATCAGAGTCCAA
ATAGTTATGCTTGGAGTTATTAAAACAAAGAATAGAATGT
>No_name
ATCATAACATAATGCTATTGCGTCTGCATTAATATCTTTGGCATATGACCTCAGAGTCCA
AATAGCTATGCTTGCAGTTATTACACCAAAGAATAGAATG
>No_name
CTATTCTTTGTTTTAATAACTCCAAGCATAACTATTTGGACTCTGCTGTCATATGCCAAA
GATATTAATGCAGACGCAATAGCATTATGTTATGATATAA
>No_name
GTTATATCATAACATAATGCTATTGCGTCTGCATTAATATCTTTGGCATATGACATCAGA
GTCCAAATAGTAATGCTTGGAGTTATTAAAACAAAGAATA
>No_name
GTTATATCATAACATAATGCTATTGCGTCTGCATTAATATCTTTGGCATATGACATCAGA
GTCCAAATAGTTATGCTTGGAGTTATTAAAACAAAGAATA
>No_name
GTTATATCATAACATAATGCTATTGCGTCTGCATTAATATCTTTGGCATATGACATCAGA
GTCCAAATAGTAATGCTTGGAGTTATTAAAACAAAGAATA
>No_name
GTTATATCATAACATAATGCTATTGCGTCTGCATTAATATCTTTGGCATATGACATCAGA
GTCCAAATAGTTATGCTTGGAGTTATTAAAACAAAGAATA
>No_name
GTTATATCATAACATAATGCTATTGCGTCTGCATTAATATCTTTGGCATATGACATCAGA
GTCCAAATAGTTATGCTTGGAGTTATTAAAACAAAGAATA
>No_name
GTTATATCATAACATAATGCTATTGCGTCTGCATTAATATCTTTGGCATATGACATCAGA
GTCCAAATAGTTATGCTTGGAGTTATTAAAACAAAGAATA
>No_name
GTTATATCATAACATAATGCTATTGCGTCTGCATTAATATCTTTGGCATATGACATCAGA
GTCCAAATAGTTATGCTTGGAGTTATTAAAACAAAGAATA
>No_name
GTTATATCATAACATAATGCTATTGCGTCTGCATTAATATCTTTGGCATATGACATCAGA
GTCCAAATAGTTATGCTTGGAGTTATTAAAACAAAGAATA
>No_name
GTTATATCATAACATAATGCTATTGCGTCTGCATTAATATCTTTGGCATATGACATCAGA
GTCCAAATAGTAATGCTTGGAGTTATTAAAACAAAGAATA
>No_name
GTTATATCATAACATAATGCTATTGCGTCTGCATTAATATCTTTGGCATATGACATCAGA
GTCCAAATAGTTATGCTTGGAGTTATTAAAACAAAGAATA
>No_name
ATTCTTTGTTTTAATAACTCCAAGCATAACTATTTGGACTCTGATGTCATATGCCAAAGA
TATTAATGCAGACGCAATAGCATTATGTTATGATATAACC
>No_name
TGGTTATATCATAACATAATGCTATTGCGTCTGCATTAATATCTTTGGCATATGACATCA
GAGTCCAAATAGTTATGCTTGGAGTTATTAAAACAAAGAA
>No_name
CTTTGTTTTAATAACTCCAAGCATAACTATTTGGACTCTGATGTCATATGCCAAAGATAT
TAATGCAGACGCAATAGCATTATGTTATGATATAACCAAC
>No_name
CTTTGTTTTAATAACTCCAAGCATAACTATTTGGACTCTGATGTCATATGCCAAAGATAT
TAATGCAGACGCAATAGCATTATGTTATGATATAACCAAC
>No_name
GTTGGTTATATCATAACATAATGCTATTGCGTCTGCATTAATATCTTTGGCATATGACAT
CAGAGTCCAAATAGTTATGCTTGGAGTTATTAAAACAAAG
>No_name
ATTTGTTTTAATAACTCCAAGCATAATTATTTGGACTCTGATGTCATATGCCAAAGATAT
TAATGCAGACGCAATAGCATTATGTTATGATATAATCAAC
>No_name
TTTGTTTTAATAACTCCAAGCATAACTATTTGGACTCTGATGTCATATGCCAAAGATATT
AATGCAGACGCAATAGCATTATGTTATGATATAACCAACA
>No_name
CTCTGTTTTAATAACTCCAAGCATAACTATTTGGACTCTGAGGTCATATGCCAAAGATAT
TAATGCAGACGCAATAGCATTATGTTATGATATAACCAAC
>No_name
GTTTTAATAACTCCAAGCATAACTATTTGGACTCTGATGTCATATGCCAAAGATATTAAT
GCAGACGCAATAGCATTATGTTATGATATAACCAACATTC
>No_name
GTTTTAATAACTCCAAGCATAACTATTTGGACTCTGATGTCATATGCCAAAGATATTAAT
GCAGACGCAATAGCATTATGTTATGATATAACCAACATTC
>No_name
GTTTTAATAACTCCAAGCATAACTATTTGGACTCTGATGTCATATGCCAAAGATATTAAT
GCAGACGCAATAGCATTATGTTATGATATAACCAACATTC
>No_name
CACTGGTTTAATAACTCCAAGCATAACTATTTGGACTCTGATGTCATATGCCAAAGATAT
TAATGCAGACGCAATAGCATTATGTTATGATATAACCAAC
>No_name
GTCTTAATAACTCCAAGCATAACTATTTGGACTCTGATGTCATATGCCAAAGATATTAAT
GCAGACGCAATAGCATTATGTTATGATATAACCAACATTC
>No_name
CTAGAATGTTGGTTATATCATAACATAATGCTATTGCGTCTGCATTAATATCTTTGGCAT
ATGACATCAGAGTCCAAATAGTTATGCTTGGAGTTATTAA
>No_name
CTAGAATGTTGGTTATATCATAACATAATGCTATTGCGTCTGCATTAATATCTTTGGCAT
ATGACATCAGAGTCCAAATAGTTATGCTTGGAGTTATTAA
>No_name
CTAGACTGTTGGTTATATCATAACATAATGCTATTGCGTCTGCATTAATATCTTTGGCAT
ATGACATCAGAGTCCAAATAGTTATGCTTGGAGTTATTAA
>No_name
CTAGAATGTTGGTTATATCATAACATAATGCTATTGCGTCTGCATTAATATCTTTGGCAT
ATGACATCAGAGTCCAAATAGTTATGCTTGGAGTTATTAA
>No_name
CTAGAATGTTGGTTATATCATAACATAATGCTATTGCGTCTGCATTAATATCTTTGGCAT
ATGACATCAGAGTCCAAATAGTAATGCTTGGAGTTATTAA
>No_name
CTAGAATGTTGGTTATATCATAACATAATGCTATTGCGTCTGCATTAATATCTTTGGCAT
ATGACATCAGAGTCCAAATAGTTATGCTTGGAGTTATTAA
>No_name
CTAGAATGTTGGTTATATCATAACATAATGCTATTGCTTCTGCATTAATATCTTTGGCAT
ATGACATCAGAGTCCAAATAGTTATGCTTGGAGTTATTAA
>No_name
CTAGAATGTTGGTTATATCATAACATAATGCTATTGCGTCTGCATTAATATCTTTGGCAT
ATGACATCAGAGTCCAAATAGTTATGCTTGGAGTTATTAA
>No_name
CTAGAATGTTGGTTATATCATAACATAATGCTATTGCGTCTGCATTAATATCTTTGGCAT
ATGACATCAGAGTCCAAATAGTTATGCTTGGAGTTATTAA
>No_name
CTAGAATGTTGGTTATATCATAACATAATGCTATTGCGTCTGCATTAATATCTTTGGCAT
ATGACATCAGAGTCCAAATAGTTATGCTTGGAGTTATTAA
>No_name
CTAGAATGTTGGTTATATCATAACATAATGCTATTGCGTCTGCATTAATATCTTTGGCAT
ATGACATCAGAGTCCAAATAGTTATGCTTGGAGTTATTAA
>No_name
CTAGAATGTTGGTTATATCATAACATAATGCTATTGCGTCTGCATTAATATCTTTGGCAT
ATGACATCAGAGTCCAAATAGTTATGCTTGGAGTTATTGA
>No_name
AATACTAGAATGTTGGTTATATCATAACATAATGCTATTGCGTCTGCATTAATATCTTTG
GCATATGACATCAGAGTCCAAATAGTTATGCTTGGAGTTA
>No_name
GAATACTAGAATGTTGGTTATATCATAACATAATGCTATTGCGTCTGCATTAATATCTGT
GGCATATGACATCAGAGTCCAAATAGTTATGCTTGGAGTT
>No_name
GAATACTAGAATGTTGGTTATATCATAACATAATGCTATTGCGTCTGCATTAATATCTTT
GGCATATGACATCAGAGTCCAAATAGTTATGCTTGGAGTT
>No_name
GGATACTAGAATGTTGGTTATATCATAACATAATGCTATTGCGTCTGCATTAATATCTTT
GGCATATGACATCAGAGTCCAAATAGTTATGCTTGGAGTT
>No_name
GAATACTAGAATGTTGGTTATATCATAACATAATGCTATTGCGTCTGCATTAATATCTTT
GGCATATGACATCAGAGTCCAAATAGTTATGCTTGGAGTT
>No_name
TGAATACTAGAATGTTGGTTATATCATAACATAATGCTATTGCGTCTGCATTAATATCTT
TGGCATATGACATCAGAGTCCAAATAGTTATGCTTGGAGT
>No_name
TGAATACTAGAATGTTGGTTATATCATAACATAATGCTATTGCGTCTGCATTAATATCTT
TGGCATATGACATCAGAGTCCAAATAGTTATGCTTGGAGT
>No_name
CTCCAAGCATAACTATTTGGACTCTGATGTCATATGCCAAAGATATTAATGCAGACGCAA
TAGCATTATGTTATGATATAACCAACATTCTAGTATTCAG
>No_name
CTGAATACTAGAATGTTGGTTATATCATAACATAATGCTATTGCGTCTGCATTAATATCT
TTGCCATATGACATCAGAGTCCAAATAGTTATGCTTGGAG
>No_name
CTGAATACTAGAATGTTGGTTATATCATAACATAATGCTATTGCGTCTGCATTAATATCT
TTGGCATATGACATCAGAGTCCAAATAGTAATGCTTGGAG
>No_name
CTGAATACTAGAATGTTGGTTATATCATAACATAATTGTATTGCGTCTGCATTAATATCT
TTGGCATATGACATCAGAGTCCAAATAGTAATGCTTGGAG
>No_name
GCTGAATACTAGAATGTTGGTTATAGCATAACATAATGTTATTGCGTCTTCATTAGTATC
TTGGGCATATGANATCAGAGTCCAAGTAGTTATGCTTGGA
>No_name
GCTGAATACTAGAATGTTGGTTATATCATAACATAATGCTATTGCGTCTGCATTAATATC
TTTGGCATATGACATCAGAGTCCAAATAGTTATGCTTGGA
>No_name
GCTGGATACTAGAATGTTGGTTATATCATAACATAATGCTATTGCGTCTGCATTAATATC
TTTGGCATATGACATCAGAGTCCAAATAGTTATGCTTGGA
>No_name
TCCAAGCATAACTATTTGGACTCTGATGGCATATGCCAAAGATATTAATGCAGACGCAAT
AGCATTATGTTATGATATAACCAACATTCTAGTATTCAGC
>No_name
TCCAAGCATAACTATTTGGACTCTGATGTCATATGCCAAAGATATTAATGCAGACGCAAT
AGCATTATGTTATGATATAACCAACATTCTAGTATTCAGC
>No_name
CCAAGCATAACTATTTGGACTCTGATGTCATATGCCAAAGATATTAATGCAGACGCAATA
GCATTATGTTATGATATAACCAACATTCTAGTATTCAGCC
>No_name
CAAGCATAACTATTTGGACTCTGATGTCATATGCCAAAGATATTAATGCAGACGCAATAG
CATTATGTTATGATATAACCAACATTCTAGTATTCAGCCA
>No_name
TGGCTGAATACTAGAATGTTGGTTATATCATAACATAATGCTATTGCGTCTGCATTAATA
TCTTTGGCATATGACATCAGAGTCCAAATAGTTATGCTTG
>No_name
ATTTGGACTCTGATGTCATATGCCAAAGATATTAATGCAGACGCAATAGCATTATGTTAT
GATATAACCAACATTCTAGTATTCAGCCATCATTCTCTAA
>No_name
ATTTGGACTCTGATGTCATATGCCAAAGATATTAATGCAGACGCAATAGCATTATGTTAT
GATATAACCAACATTCTAGTATTCAGCCATCATTCTCTAA
>No_name
ATTTGGACTCTGATGTCATATGCCAAAGATATTAATGCAGACGCAATAGCATTATGTTAT
GATATAACCAACATTCTAGTATTCAGCCATCATTCTCTAA
>No_name
TTTGGACTCTGATGTCATATGCCAAAGATATTAATGCAGACGCAATAGCATTATGTTATG
ATATAACCAACATTCTAGTATTCAGCCATCATTCTCTAAA
>No_name
TTTGGACTCTGATGTCATATGCCAAAGATATTAATGCAGACGCAATAGCATTATGTTATG
ATATAACCAACATTCTAGTATTCAGCCATCATTCTCTAAA
>No_name
TTTGGACTCTGATGTCATATGCCAAAGATATTAATGCAGACGCAATAGCATTATGTTATG
ATATAGCCAACATTCTAGTATTCAGCCATCATTCTCTAAA
>No_name
TTTGGACTCTGATGTCATATGCCAAAGATATTAATGCAGACGCAATAGCATTATGTTATG
ATATAACCAACATTCTAGTATTCAGCCATCATTCTCTAAA
>No_name
TTGGACTCTGATGTCATATGCCAAAGATATTAATGCAGACGCAATAGCATTATGTTATGA
TATAACCAACATTCTAGTATTCAGCCATCATTCTCTAAAT
>No_name
TTGGACTCTGATGTCATATGCCAAAGATATTAATGCAGACGCAATAGCATTATGTTATGA
TATAACCAACATTCTAGTATTCAGCCATCATTCTCTAAAT
>No_name
GACTCTGATGTCATATGCCAAAGATATTAATGCAGACGCAATAGCATTATGTTATGATAT
AACCAACATTCTAGTATTCAGCCATCATTCTCTAAATTTC
>No_name
CTCTGATGTCACATGCCAAAGATATTAATGCAGACGCAATAGCATTATGTTATGATATAA
CCAACATTCTAGTATTCAGCCATCATTCTCTAAATTTCTA
>No_name
CTCTGATGTCATATGCCAAAGATATTAATGCAGACGCAATAGCATTATGTTATGATATAA
CCAACATTCTAGTATTCAGCCATCATTCTCTAAATTTCTC
>No_name
ATCTGATGTCATATGCCAAAGATATTAATGCAGCCAACATATCATGATGTTATGATATAA
CCAACATTCTAGTATTCAGCCATCATTCTCTAAATTTCTA
>No_name
CTGATGTCATATGCCAAAGATATTAATGCAGACGCAATAGCATTATGTTATGATATAACC
AACATTCTAGTATTCAGCCATCATTCTCTAAATTTCTATT
>No_name
TGATGTCATATGCCAAAGATATTAATGCAGACGCAATAGCATTATGTTATGATATAACCA
ACATTCTAGTATTCAGCCATCATTCTCTAAATTTCTATTT
>No_name
TGAGGTCATATGCCAAAGATATTAATGCAGACGCAATAGCATTATGTTATGATATAACCA
ACATTCTAGTATTCAGCCATCATTCTCTAAATTTCTATTT
>No_name
GATGTCATATGCCAAAGATATTAATGCAGACGCAATAGCATTATGTTATGATATAACCAA
CATTCTAGTATTCAGCCATCATTCTCTAAATTTCTATTTA
>No_name
ATGTCATATGCCAAAGATATTAATGCAGACGCAATAGCATTATGTTATGATATTAACCAA
CATTCTAGTATTCAGCCATCATTCTCTAAATTTCTATTTA
>No_name
GTCATATGCCAAAGATATTAATGCAGACGCAATAGCATTATGTTATGATATAACCAACAT
TCTAGTATTCAGCCATCATTCTCTAAATTTCTATTTATTT
>No_name
AAAAAAATAAATAGAAATTTAGAGAATGATGGCTGAATACTAGAATGTTGGTTATATCAT
AACATAATGCTATTGCGTCTGCATTAATATCTTTGGCATA
>No_name
AAAAAAAATAAATAGAAATTTAGAGAATGATGGCTGAATACTAGAATGTTGGTTATATCA
TAACATAATGCTATTGCGTCTGCATTAATATCTTTGGCAT
>No_name
AAAAAAAATAAATAGAAATTTAGAGAATGATGGCTGAATACTAGAATGTTGGTTATATCA
TAACATAATGCTATTGCGTCTGCATTAATATCTTTGGCAT
>No_name
GCCAAAGATATTAATGCAGACGCAATAGCATTATGTTATGATATAACCAACATTCTAGTA
TTCAGCCATCATTCTCTAAATTTCTATTTATTTTTTTTTA
>No_name
GCCAAAGATATTAATGCAGACGCAATAGCATTATGTTATGATATAACCAACATTCTAGTA
TTCAGCCATCATTCTCTAAATTTCTATTTATTTTTTTTTT
>No_name
GCCAAAGATATTAATGCAGACGCAATAGCATTATGTTATGATATAACCAACATTCTAGTA
TTCAGCCATCATTCTCTAAATTTCTATTTATTTTTTTTTA
>No_name
CAAAGATATTAATGCAGACGCAATAGCATTATGTTATGATATAACCAACATTCTAGTGTT
CAGCCATCATTCTCTAAATTTCTATTTATTTTTTTTTACT
>No_name
CAAAGATATTAATGCAGACGCAATAGCATTATGTTATGATATAACCAACATTCTAGTATT
CAGCCATCATTCTCTAAATTTCTATTTATTTTTTTTTACT
>No_name
CAAAGATATTAATGCAGACGCAATAGCATTATGTTATGATATAACCAACATTCTAGTATT
CAGCCATCATTCTCTAAATTTCTATTTATTTTTTTTTACT
>No_name
CAAAGATATTAATGCAGACGCAATAGCATTATGTTATGATATAACCAACATTCTAGTATT
CAGCCATCATTCTCTAAATTTCTATTTATTTTTTTTTACT
>No_name
CCAGTAAAAAAAAATAAATAGAAATTTAGAGAATGATGGCTGAATACTAGAATGTTGGTT
ATATCATAACATAATGCTATTGCGTCTGCATTAATATCTT
>No_name
GTCCAGTAAAAAAAAATAAATAGAAATTTAGAGAATGATGGCTGAATACTAGAATGTTGG
TTATATCATAACATAATGCTATTGCGTCTGCATTAATATC
>No_name
CGGACCAGTAAAAAAAAATAAATAGAAATTTAGAGAATGATGGCTGAATACTAGAATGTT
GGTTATATCACAACATAATGCTATTGCGTCTGCATTAATA
>No_name
TATTAATGCAGACGCAATAGCATTATGTTATGATATAACCAACATTCTAGTATTCAGCCA
TCATTCTCTAAATTTCTATTTATTTTTTTTTCTGGTCCGC
>No_name
TATTAATGCAGACGCAATAGCATTATGTTATGATATAACCAACATTCTAGTATTCAGCCA
TCATTCTCTAAATTTCTATTTATTTTTTTTTACTGGTCCG
>No_name
TGGACCAGTAAAAAAAAATAAATAGAAATTTAGAGAATGATGGCTGAATACTAGAATGTT
GGTTATATCATAACATAATGCTATTGCGTCTGCATTAATA
>No_name
TATTAATGCAGACGCAATAGCATTATGTTATGATATAACCAACATTCTAGTATTCAGCCA
TCATTCTCTAAATTTCTATTTATTTTTTTTTACTGGTCCG
>No_name
CGGGCCAGGAAAAAAAAATAAATAGAAATTTAGAGAATGATGGCTGAATACTAGAATGTT
GGTTATATCATAACATAATGCTATTGCGTCTGCATTAATA
>No_name
GCGGACCAGTAAAAAAAAATAAATAGAAATTTAGAGAATGATGGCTGAATACTAGAATGT
TGGTTATATCATAACATAATGCTATTGCGTCTGCATTAAT
>No_name
CGCGGACCAGTAAAAAAAATAAATAGAAATTTAGAGAATGATGGCTGAATACTAGAATGT
TGGTTATATCATAACATAATGCTATTGCGTCTGCATTAAT
>No_name
CGCGGAGCAGTAAAAAAAAATAAATAGAAATTGAGAGAATGATGGCTGAATACTAGAATG
TTGGTTATATCATAACATAATGCTATTGCGTCTGCATTAA
>No_name
[truncated: 4,080,241 more chars]
