# Supplementary material for: GPCRs Direct Germline Development and Somatic Gonad Function in Planarians
Source: PLoS Biol. 2016 May 10;14(5):e1002457. doi: 10.1371/journal.pbio.1002457 (PMC4862687; doi:10.1371/journal.pbio.1002457)
Supplement: S6 Data — (ZIP) [file pbio.1002457.s006.zip › HI_control_sexual_1.fa]

>No_name
GGGACACCAATTCGTCTCTCATAGGCCCAGGCATGGGCACCTACTGCGTTGGGGTTCTGT
TTGGGATTCTCGTTTTGACAACAATATCTGGAAACATTCT
>No_name
CTTAGATTGCGTTCCATTATCACCGACACAATGACGAGAATGTTTCCAGATATTGTTGTC
AAAACGAGAATCCCAAACAGAACCCCAACGAAGTAGGTGC
>No_name
GCCGGCTATTGGATATTCGGGTATCATTGGTGTGATCTTTGGCATGCGTTTGATGTTTTG
AGTTCGACCGCAAGTATTCTCAATTTATGCATGATTGCAA
>No_name
ATGGGGTTTTCCGTCGCCCAAAATCTCTCGATTGCAATCATGCATAAATTGAGAATACTT
GCGGTCGAACTCAAAACATCAAACGCATGCCAAAGATCAC
>No_name
GGCATGCGTTTGATGTTTTGAGTTCGACCGCAAGTATTCTCAATTTATGCATGATTGCAA
TCGAGAGATTTTGGGCGACGGAAAACCCCATAACTTACGG
>No_name
AAGATGTATTGTCATGATTGCCATAGTTTGGATGTGTTCGTCTTTGATTTCTTTTCCAGC
TATTCTATGGTGGCATGTAATGGAGTCACAGAAAAATCTT
>No_name
GATGTATTGTCATGATTGCCATAGTTTGGATGTGTTCGTCTTTGATTTCTTTTCCAGCTA
TTCTATGGTGGCATGTAATGGAGTCACAGAAAAATCTTAC
>No_name
AAACTCACACAAGGTTGTTCGGTCAACTAATAGGATTTTCGTAAGATTTTTCTGTGACTC
CATTACATGCCACCATAGAATAGCTGGAAAAGAAATCAAA
>No_name
ATTAGAATATACCGAACGGCGACAACAGTCATGAAAACTCTTACGACTGGAACGAAAATT
GTATACAAAAACAGTCAAAGCGGAGAGGTATTACGTCTTG
>No_name
CGGTGAATACCAAGACGTAATACCTCTCCGCTTTGACTGGTTTTGTAAACAATTTTCGTT
CCAGTCGTAAGAGTTTTCATGACTGTTGTCGCCGTTCGGT
>No_name
GAAAACTCTTACGACTGGAACGAAAATTGTATACAAAAACAGTCAAAGCGGAGAGGTATT
ACGTCTTGGTATTCACCGTGGAGGAGTTTACAATAGCAAT
>No_name
TATCTGATGAATTGTTGCTTTTATTATTGCTATTGTAAACTCCTCCACGGTGAATACCAA
GACGTAATACCTCTCCGCTTTGACTGTTTTTGTATACAAT
>No_name
AAACAGTCAAAGCGGAGAGGGATTACGTCTTGGTATTCACCGTGGAGGAGTTTACAATAG
CAATAATAAAAGCAACAATTCATCAGATAATAATGTTTAC
>No_name
ATTACGTCTTGGTATTCACCGTGGAGGAGTTTACAATAGCAATAATAAAAGCAACAATTC
ATCAGATAATAATGTTTACCATCAAAAGAGTAAAGTCAAC
>No_name
CTTGGTATTCACCGTGGAGGAGTTTACAATAGCAATAATAAAAGCAACAATTCATCAGAT
AATAATGTTTACCACCAAAAGAGTAAAGTCAACGGAAACA
>No_name
TTGGTATTCACCGTGGAGGAGTTTACAATAGCAATAATAAAAGCAACAATTCATCAGATA
ATAATGTTTACCATCAAAAGAGTAAAGTCAACGGAAACAT
>No_name
CTGAGTTTGACAGAATATTTGAAACATAAAAATGACTTTTCAGATTTAATGTTTCCGTTG
ACTTTACTCTTTTGATGGTAAACATTATTATCTGATGAAT
>No_name
CAACGGAAACATTAAATCTGAAAAGTCATTTTTATGTTTCAAATATTCTGTCAAACTCAG
ACCTAAAGATGTTTCTTTGACTGGTCTCAAAGTGTCTTTC
>No_name
ATTTTTATGTTTCAAATATTCTGTCAAACTCAGACCTAAAGATGTTTCTTTGACTGGTCT
CAAAGTGTCTTTCGAAAGAAAATATAGTACAATTCATTTG
>No_name
GCGAAAACGAGGATGGATATGAGCTCGAAACCAAATGAATTGGACTATATTTTCTTTCGA
AAGACACTTTGAGACCAGTCAAAGAAACATCTTTAGTTCT
>No_name
CAGAACTTTCGCTTGCACAACTTTGAAATGTTGGCGACGAAAACGAGGATGGATATGAGC
TCGAAACCAAATGAATTGGACTATATTTTCTTTCGAAAGA
>No_name
CAGAACTTTCGCTTGCACAACTTTGAAATGTTGGCGACGAAAACGAGGATGGATATGAGC
TCGAAACCAAATGAATTGGACTATATTTTCTTTCGAAAGA
>No_name
CAGAACTTTCGCTTGCACAACTTTGAAATGTTGGCGACGAAAACGAGGATGGATATGAGC
TCGAAACCAAATGAATTGGACTATATTTTCTTTCGAAAGA
>No_name
GCAGAACTTTCGCTTGCACAACTTTGAAATGTTGGCGACGAAAACGAGGATGGAGATGAG
CTCGGAACCAAATGAATTGGACTATATTTTCTTTCGAAAG
>No_name
GAAAAAGAAACGCTACAAAAGATCTGTGTCGATTTCTTTGGGTAAGAAATTTAAAAAGTT
TGCTAGAGAACAGAAAGGCGCCAAAACTCTTGGCAATGTC
>No_name
CAAAAGATCTGTGTCGATTTCTTTGGGTAAGAAATTTAAAAAGTTTGCTAGAGAACAGAA
AGCCGCCAAAACTCTTGGCATTGTCATGGGGATTTTTATT
>No_name
AAAAGATCTGTGTCGATTTCTTTGGGTAAGAAATTTAAAAAGTTTGCTAGAGAACAGAAA
GCCGCCAAAACTCTTGGCATTGTCATGGGGATTTTTATTA
>No_name
AAAGTTTGCTAGAGAACAGAAAGCCGCCAAAACTCTTGGCATTGTCATGGGGATTTTTAT
TATTTGCTGGTTGCCATTTTTTGTTTGTAACATTCTTTCT
>No_name
CAGAAAGCCGCCAAAACTCTTGGCATTGTCATGGGGATTTTTATTGTTTACTGGTTGCCA
TTTTTTGTTTGTGACATTCTTTCTGCTGTTTACAATGAAG
>No_name
AAGCCGCCAAAACTCTTGGCATTGTCATGGGGATTTTTATTATTTGCTGGTTGCCATTTT
TTGTTTGTAACATTCTTTCTGCTGTTTACAATGAAGCGTT
>No_name
CACGTAACTACAATCATAACTACACCTTTGCTCTGACCAAACGCTTCATTGTAAACAGCA
GAAAGAATGTTACAAACAAAAAATGGCAACCAGCAAATAA
>No_name
CTGCTGTTTACAATGAAGCGTTTGGTCAGAGCAAAGGTGTAGTTATGATTGTAGTTACGT
GGTTGGGTTATATCAATTCAGCCGTCAATCCGATGATATA
>No_name
CCCGTCTAAAATCCCTCATAGAATGAGCATATATCATCGGATTGACGGCTGAATTGATAT
AACCCAACCACGTAACTACAATCATAACTACAACTTTGCT
>No_name
ATCAATTCAGCCGTCAATCCGATGATATATGCTCATTCTATGAGGGATTTTAGACGGGCT
TTCATACACATTCTTTGTGGTTTATGTCCCCTTCGTTCTC
>No_name
CCGAGATAATCGGAAAATTTGAGAACGAAGGGGACATAAACCACAAAGAATGTATGAAAG
CCCGTCTAAAATCCCTCATAGAATGAGCATATATCATCGG
>No_name
CAGTGCAGCACAAAAAGTCCGTTGCTAGCCATAACCTGCATCCTATTGATCCTAGAATCC
AGACCTTTTTGATTTCGTAAATTGACGACAAAGGAACGAG
>No_name
TTTCAGACGACTCTCGAATCGAATACGATTAGGTAGGTAAATTGGCCGAAATGAAAATGA
GCAAAAAGATCAGAAAAAGTATTTAAGATTTGTTGGTACG
>No_name
GGTTTATGGGTCTATATGGTGTGATTTTTGGCATGCCACAGATGTTTGGAGTTCAACCTG
TAGCATATTAAACCTATGCGCAATAGCTGTCGAAAGATAT
>No_name
GTGATTTTTGGCATGCCACAGATGTTTGGAGTTCAACCTGTAGCATATTAAACCTATGCG
CAATAGCTGTCGAAAGATATTATGCAACTCACAATCCGAT
>No_name
GTAAAATCGGATTGTGAGTTGCATAATATCTTTCGACAGCTATTGCGCATAGGTTTAATA
TGCTACAGGTTGAACTCCAAACATCTGTGGCATGCCAAAA
>No_name
GCCGCGTGTAAAATCGGATTGTGAGTTGCATAGGACCGTTCAACAGCTATTGCACATAGA
TTTAATATACTACAAGTTGAACTCCAAACATCAGTGGCAT
>No_name
GCGCCGCATGTAAAATCGGATTGTGAGTTGCATAATATCTTTCGACAGCTATTGCGCATA
GGTTTAATATGCTACAGGTTGAACTCCAAACATCTGTGGC
>No_name
CGGAGTTCAACCTGTAGCATATTAAACCTATGCGCAATAGCTGTCGAAAGATATTATGCA
ACTCACAATCCGATTTTACATGCGGCGCGAATAAGTCGGC
>No_name
CAGCGATTGTAAAACCACTTCGCTGCCGACTTATTCGCGCCGCATGTAAAATCGGATTGT
GAGTTGCATAATATCTTTCGACAGCTATTGCGCATAGGTT
>No_name
GAAAGATATTATGCAACTCACAATCCGATTTTACATGCGGCGCGAATAAGTCGGCAGCGA
AGTGGTTTTACAATCGCTGGAATATGGCTGTTCTCTGCCA
>No_name
CACAATCCGATTTTACATGCGGCGCGAATAAGTCGGCAGCGAAGTGGTTTTACAATCGCT
GGAATATGGCTGTTCTCTGCCATCATTTCATTTCCTGCCA
>No_name
CGCGAATAAGTCGGCAGCGAAGTGGTTTTACAATCGCTGGAATATGGCTGTTCTCTGCCA
TCATTTCCTTTGCTGCCATTTTATGGTGGGAAGCCAGGAT
>No_name
CATTGGTAAAGGGGCATTCGTTTTTGTTACGAGGATAATCCATTCTGGCTTGCCACCATA
AAATAGCAGGAAATGATATAATGGCAGAGAACAGCCAGAT
>No_name
CACGCAATGAAAATGCATGTCCTTTTACTAATGATAGTTCGTATTTATTATTGTCATCAA
TATTATCCTTTTATATGCCTCTGGTTATTATGATTTTTGT
>No_name
GCGATTTTATATATTTTATAATACACAAAAATCATAATAACCAGAGGCATATAAAAGGAT
AATATTGATGACAATAATAAATACGAACTATCATTAGTAA
>No_name
GTCATCAATATTATCCTTTTATATGCCTCTGGTTATTATGATTTTTGTGTATTATAAAAT
ATATAAAATCGCTACAGCTACTCTTCAGTCTTTCAAATCT
>No_name
CTAAATCCAGATTTGAAAGACTGAAGAGAAGCTGTAGCGATTTTATATATTTTATAATAC
ACAAAAATCATAATAACCAGAGGCATATAAAAGGATAATA
>No_name
CGCCTCTGGTTATTATGATTTTTGTGTATTATAAAATATATAAAATCGCTACAGCTACTC
TTCAGTCTTTCAAATCTGGATTTAGAGTTATAAAAAGTAA
>No_name
CCTGGTTATTATGATTTTTGTGTATTATAAAATATATAAAATCGCTACAGCTACTCTTCA
GTCTTTCAAATCTGGATTTAGAGTTATAAAAAGTAAATCT
>No_name
TGGTTATTATGATTTTTGTGTATTATAAAATATATAAAATCGCTACAGCTACTCTTCAGT
CTTTCAAATCTGGATTTAGAGTTATAAAAAGTAAATCTGA
>No_name
GGTTATTATGATTTTTGTGTATTATAAAATATATAAAATCGCTACAGCTACTCTTCAGTC
TTTCAAATCTGGATTTAGAGTTATAAAAAGTAAATCTGAA
>No_name
CTTTTTCAGATTTACTTTTTATAACTCTGAATCCAGATTTGAAAGACTGAAGAGTAGCTG
TAGCGATTTTATATATTTTATAATACACAAAAATCATAAT
>No_name
CTTTTTCAGATTTACTTTTTATAACTCTAAATCCAGATTTGAAAGACTGAAGAGGAGCTG
TAGCGATTTTATATATTTTATAATACACAAAAATCATAAT
>No_name
TTAAGAATGATTTTAGTATCACCATGTTCAGATTTGTCTTTTATTACTCTAAAACCAGAT
TTCAATGACCGAAGGGTGTCTGTAGCAATTTTATATATTT
>No_name
GGTCATTGAAATCTGGTTTTAGAGTAATAAAAGATAAATCTGAACATGGTGATACTAAAA
TCATTCTTAACGTTCATCGAGGCGTAAATATAGACTCTCA
>No_name
CGCCATGTGTAAACACCACTAAATTCTTTTGTGACGACGGCAAACCGATTGATCGGTCAA
GCTTCCAGCAAAGTTTAAATAACTATTCCAGTCATTTAAG
>No_name
CTTCTACTATGTGGCGAGGAGTTACCAAAATTTGGTTCTAAGCACAAAGAATACCGAGAA
TCTCCTCTACCCATATAAATATTCTCTGATTTTAGTTTTG
>No_name
GTTTTTGCCGCTCTCTGATCACGTAGGAGACTTTTCGCTCTTTTTCCTGATATCATGTTA
AACAATTTGTTTGTCAACACTTTTACTGGACTTGCAATGC
>No_name
CATAAAACAAAAATTCCCATTACAATTCCTAGAGTTTTTGCCGCTCTCTGATCACGTAGG
AGACTTTTCGCTCTTTTTCCTGATATCATGTTAAACAATT
>No_name
CATAATATCAGGAAAAAGAGCAAAGAATTTCTTACGAGATCAAAGAGCAGCCAAAACTCT
AGGAATTGTCATGGGGATCTTTGTTTTATGTTGGTTACCG
>No_name
CAAACAAAAAAAGGTAACCAACATAAAACAAAAATTCCCATTACAATTCCTAGAGTTTTT
GCCGCTCTCTGATCACGTAGGAGACTTTTCGCTCTTTTTC
>No_name
TGCAAACACAAAAAGGTAACCAACATAAAACAAAAATTCCCATTACAATTCCTAGAGTTT
TTGCCGCTCTCTGATCACGTAGGAGACTTTTCGCTCTTTT
>No_name
TACGAGAATGTTGCACACAAAAAACGGTAACCAACATAAAACAAAGATCCCCATGACAAT
TCCTAGAGTTTTGGCTGCTCTTTGATCTCGTAAGAAATTC
>No_name
ATCAGAGAGAGGCAAAAACTCTAGGAATTGTTATGGGAATTTTTGTTTTATGTTGGTTAT
CTTTTTTTGTTTGCAACATACTTGTAGCTATAGACGGGGG
>No_name
AAAATCTCCCCGTCGATAGCTACAAGGATGTTGCAAACAAAAAAAGGTAACCAACATAAA
ACAAAAATTCCCATTACAATTCCTAGAGTTTTTGCCGCTC
>No_name
GGCGTTTGTAAAAATCCTCACCTGTTTAGACTTAAAGTCCTGGTTGTGTAGGACCTCAGA
ATTCGAAAACTCAAGAAAGTTGTCCGGATTCAACAGCGAG
>No_name
GCAAGGTCTTGATGCATTTAGCTATGATTTGGGAAGAAATGCCGAGTTTATTTGATGAAA
TTGAAGCATTAAATGGTTCAAAAAAAGTCAACATTTTCTT
>No_name
ATGCTTCAATTTCATCAAATAAACTCGGCATTTCTTCCCAAATGATAGCTAAATGCATCA
AGACCTTGCTTTTGTCTACAATAATTGCCATCGCAATATT
>No_name
TCCAAATATTGCGATGGCAATTATTGTAGACAAAAGCAAGGTCTTGATGCATGTAGCTAT
GATTTGGGAAGAAATGCCGAGTTTATTTGATGAAATTGAA
>No_name
CTGACTATTACGAGACCATTTCCAAATATTGCGATGGCAATTATTGTAGACAAAAGCAAG
GTCTTGATGCATTTAGCTATGATTTGGGAAGAAATGCCGA
>No_name
AATTTATGAAACCGAAGTACACTGACTATTACGAGACCATTTCCAAATATTGCGATGGCA
ATTATTGTAGACAAAAGCAAGGTCTTGATGCATTTAGCTA
>No_name
GCTAAATGCATCAAGACCTTGCTTTTGTCTACAATAATTGCCATCGCAATATTTGGAAAT
GGTCTCGTAATAGTCAGTGTACTTCGGTTTCATAAATTAC
>No_name
GTGTACTTCGGTTTCATAAATTACGGCGAATTATTACCAATCGGTTTGTTGTGTCGCTTG
CGCTGGCTGACTTATTGGTTTCTTGTTGCGTAATGACTTT
>No_name
TTCGGTTTCATAAATTACGACGAATTATTACCAATCGGTTTGTTGTGTCGCTTGCGCTGG
CTGACTTATTGGGTTCTTGTTGCGTAATGACTTTCAGCGC
>No_name
GACGCAACCATGCTTGCGCTGAAAGTCATTACGCAACAAGAAACCAATAAGTCAGCCAGC
GCAAGCGACACAACAAACCGATTGGTAATAATTCGTCGTA
>No_name
CCACAGTCCATCCGACGCAACCATGCTTGCGCTGAAAGTCATTACGCAACAAGAAACCAA
TAAGTCAGCCAGCGCAAGCGACACAACAAACCGATTGGTA
>No_name
ATCACAGAGAAACGGTCCGAACAGCCACAGTCCATCCGACGCAACCATGCTTGCGCTGAA
AGTCATTACGCAACAAGAAACCAATAAGTCAGCCAGCGCA
>No_name
ATTGGCGTTAAATAGATCACAGAGAAACGGTCCGAACAGCCACAGTCCATCCGACGCAAC
CATGCTTGCGCTGAAAGTCATTACGCAACAAGAAACCAAT
>No_name
GGCCAAATGAGCAATTGAGGCGGTGGAAAATAAAACATCATTGGCGTTAAATAGATCACA
GAGAAACGGTCCGAACAGCCACAGTCCATCCGACGCAACC
>No_name
CCATACTTATGCTGGCCAAATGAGCAATTGAGGCGGTGGAAAATAAAACATCATTGGCGT
TAAATAGATCACAGAGAAACGGTCCGAACAGCCACAGTCC
>No_name
TTTAACGCCAATGATGTTTTATTTTCCACCGCCTCAATTGCTCATTTGGCCAGCATAAGT
ATGGATAGGTACATTTCCATTAAAATGCCATTTCAATACA
>No_name
TGAAAATCGGAATGTACGAGACGACAAGAGCGTAAATCCAACAACCGATGAGCATTAAGA
TAGATTTTCGACTTGTCATAATTTGATTGTATTGAAATGG
>No_name
TTGGATTTTTGCCACTGAAAGTTTTCAGCCGATGAATAAAGTCCGGAGAAAATCGGAATG
TACGAGACGACAAGAGCGTAAATCCAACAACCGATGAGCA
>No_name
GCGGAATTCACACTTGGTCGGATTGGATTTTTGCCACTGAAAGTTTTCAGCCGATGAATA
AAGTCCGGTGAAAATCGGAATGTACGAGACGACAAGAGCG
>No_name
TGAAAACTTTCAGTGGCAAAAATCCAATCCGACCAAGTGTGAATTCCGCGTCAATCCGTT
TTTTGGAATTGGCTCGTCCAGAATTTTCTTTTTGGTTCTT
>No_name
CTTGCATCTTTGTAAATCAACCCGTAAACTATTGCCTTCACTATGCAAGGAATCCAAAAC
GAAATTATTGACGAGCCAATTCCAAAAAACGGATTGACGC
>No_name
CTCGTCAATAATTTCGTTTTGGATTCCTTGCATAGTGATGACAATAGTTTACGGGTTGAT
TTACAAAGATGCAAGAAAACAGGAAAAACAAATATTTCAA
>No_name
CGCATTGGAAATATTTGATTTTCCTGTTTTCTTGCATCTTTGTAAATCAACCCGTAAACT
ATTGTCATCACTATGCAAGGAATCCAAAACGAAATTATTG
>No_name
GTCCGTTTTTGCATTTGAAATATTTGATTTTCCTGTTTTCTTGCATCTTTGTAAATCAAC
CCGTAAACGTTTGGCATCACTATGCAAGGAATCCAAAACG
>No_name
GATGACAATAGTTTACGGGTTGATTTACAAAGATGCAAGAAAACAGGAAAATCAAATATT
TCAAATGCAAAAACGGACTTTTAGTCACGGACACCGATCC
>No_name
GTTATGATCACATTTCACACTGGATCGGTGTCCGTGACTAAAAGTCCGTTTTTGCATTTG
AAATATTTGATTTTCCTGTTTTCTTGCATCTTTGTAAATC
>No_name
CAAAGATGCAAGAAAACAGGAAAATCAAATATTTCAAATGCAAAAACGGACTTTTAGTCA
CGGACACCGATCNAGTGTGAAATGTGATCATAACTCGATA
>No_name
CAAAGATGCAAGAAAACAGGAAAATCAAATATTTCAAATGCAAAAACGGACTTTTAGTCA
CGGACACCGATCCAGTGTGAAATGTGATCATAACTCGATA
>No_name
CAAAGATGCAAGAAAACAGGAAAATCAAATATTTCAAATGCAAAAACGGACTTTTAGTCA
CGGACACCGATCCAGTGTGAAATGTGATCATAACTCGATA
>No_name
CAAAGATGCAAGAAAACAGGAAAATCAAATATTTCAAATGCAAAAACGGACTTTTAGTCA
CGGACACCGATCCAGTGTGAAATGTGATCATAACTCGATA
>No_name
AAAGATGCAAGAAAACAGGAAAATCAAATATTTCAAATGCAAAAACGGACTTTTAGTCAC
GGACACCGATCCAGTGTGAAATGTGATCATAACTCGATAA
>No_name
GTTGAGATTTATCGAGTTATGATCACATTTCACACTGGATCGGTGTCCGTGACTAAAAGT
CCGTTTTTGCATTTGAAATATTTGATTTTCCTGTTTTCTT
>No_name
CCTTGTGTTCTTTCTGCAGCATAATTCGTTCTTCTTTGTAGAGGGTTTTCTTTTTGTCGT
TGAGATTTATCGAGTTATGATCACTTTTCACACTGGATCG
>No_name
CATAACTCGATAAATCTCAACGACAAAAAAGAAAACCCTCTACAAAGAAGAACGAATTAT
GCTGCAGAAAGAACACAAGGCAGCAAAAACTCTTGGTATC
>No_name
CATAACTCGATAAATCTCAACGACAAAAAGAAAACCCTCTACAAAGAAGAACGAATTATG
CTGCAGAAAGAACACAAGGCAGCAAAAACTCTTGGTATCA
>No_name
AAGAACACAAGGCAGCAAAAACTCTTGGTATCATTATGGGTGTCTTTATAGTTTGTTGGT
TGCCATTTTTTCTGTGGATGACCATAAAAAATGCTTGCTT
>No_name
GGACATCGCAAGCAAGCATTTTTTATGGTCATCCACAGAAAAAATGGCAACCAACAAACT
ATAAAGACACCCATAATGATACCAAGAGTTTTTGCTGCCT
>No_name
CTGGACATCGCAAGCAAGCATTTTTTATGGTCATCCACAGAAAAAATGGCAACCAACAAA
CTATAAAGACACCCATAATGATACCAAGAGTTTTTGCTGC
>No_name
TCTGGACATCGCAAGCAAGCATTTTTTATGGTCATCCACAGAAAAAATGGCAACCAACAA
ACTATAAAGACACCCATAATGATACCAAGAGTTTTTGCTG
>No_name
CTTGGTATCATTATGGGTGTCTTTATAGTTTGTTGGTTGCCATTTTTTCTGTGGATGACC
ATAAAAAATGCTTGCTTGCGATGTCCAGAGCTCCATCCAA
>No_name
ATAAAATGCATAAATAGCTGGATTGAGTGTAGAGTTGAAATAACCGATCCAAAACAAAGT
GTCCACCAAAATTGGATGGAGCTCTGGACATCGCAAGCAA
>No_name
CCTGTTGATAAAATGCATAAATAGCTGGATTGAGTGTAGAGTTGAAATAACCGATCCAAA
ACAAAGTGTCCACCAAAATTGGATGGAGCTCTGGACATCG
>No_name
CCCGTCGAAAATCCTGTTGATAAAATGCATAAATAGCTGGATTGAGTGTAGAGTTGAAAT
AACCGATCCAAAACAAAGTGTCCACCAAAATTGGATGGAG
>No_name
CCCGTCGAAAATCCTGTTGATAAAATGCATAAATAGCTGGATTGAGTGTGGAGTTGAAAT
AACCGATCCAAAACAAAGTGTCCACCACAATTGGATGGAG
>No_name
GCAGCAACAACTTTTCAATTGGATTTTGAAAGCCCGTCGAAAATCCTGTTGATAAAATGC
ATAAATAGCTGGATTGAGTGTAGAGTTGAAATAACGGATC
>No_name
TGCATTTTATCAACAGGATTTTCGACGGGCTTTCAAAATCCAATTGAAAAGTTGTTGCTG
CATTTTCCAAAGAGCTGTTTGCTGTTTAAAATCTAACCGA
>No_name
TAGTAGTGTAATATTCATAGGAATTTGTTAATGAATTTCGGTTAGATTTTAAACAGCAAA
CAGCTCTTTGGAAAATGCAGCAACAACTTTTCAATTGGAT
>No_name
GTCTACTGAATGCACTGTTAGTAGTGTAATATTCATAGGAATTGGTTAATGAATTTCGGT
TAGATTTTAAACAGCAAACAGCTCTTTAGAAAATGCAGCT
>No_name
CAACAAGTCACTGACAGCGAGATTAATAATAAAAATATTCGTTTTATATCGCCGAAGTTT
TACCGACGTCGAGGCGGCTATAATAACAAGAATGTTGCCG
>No_name
TTTTGCCTCTCTCTATTGGTAATCAAGTGTTAAATCGGCGATGGTTTTTCGGAAACGCTC
TTTGTAAGATTTGGATAGCGTCGGTCGTCCTGTTATGTAC
>No_name
TAAAAATATCGGATGGGAACCCAACAAGAAATATGTCATTTAGTAACTTGTCAATCCACG
CCATATGCAGCATAACGGATTCTTCTCCTGGTTATATTAT
>No_name
AAATAAACCATGACAATTAATGGGATATAATACGAACCGAAGGCAGAATAAATAATATAA
CCAGGAGAAGAATCCGTTATGCTGCATATGGCGTGGATTG
>No_name
GTCAAGGTTCGGGTTATGGCTGTTAGATTTGTTGAAGGAAAATTTTGGTGTCGTGAAAGG
GATTTTGTTTTGACAGCAAAACTTGAAAGGGCAATTACTG
>No_name
CTTTCACGACACCAAAATTTTCCTTCAACAAATCTAACAGCCATAACCCGAACCTTGACG
ACTGTAAATCCATTGAATCTATCAATTTCAGCCAAAGAGA
>No_name
CGTCAAGCTTCGTTTTGTTTTGGTTAAATTAATGGAGTCAACATTTGATTTCAATAATTC
ATAATCGGATTCAATTCCCGTGTCTCTTTGGCTGAAATTG
>No_name
CTCGTTTGCGTCAAGCTTCGTTTTGTTTTGGTTAAATGAATGGAGTCAACATTTGATTTC
AATAATTCATAATCGGATTCAATTCCCGTGTCTCTTTGGC
>No_name
CCCAAGAATAAGGCGGTTATATAAAACTGAATCCACGACAATCTCGGAGAGAATCGAGCG
ATCTGCGATTCTGTAACGTTTTCATATTCGTAAAACAACA
>No_name
TTGCTCGATTCTCTCCGAGATTGTCGTGGATTCAGTTTTATATAACCGCCTTATTCTTGG
GGGCTATAATTCTTTGGACTATTATTGGTAATGTTTTTGT
>No_name
GTTCGCTCTAGGACAATTGCCGCTACAACAAAAACATTGCCAATAATAGTCCAAAGAATT
ATAGCCCCCAAGAATAAGGCGGTTATATAAAACTGAATCC
>No_name
CTTTGGACTATTATTGGCAATGTTTTTGTTGTAGCGGCAATTGTCCTAGAGCGAACTTTA
AAGAATGTGTCCAATTATCTAATATTAAGCCTTGCGGTTG
>No_name
TTGGACTATTATTGGCAATGTTTTTGTTGTAGCGGCAATTGTCCTAGAGCGAACTTTAAA
GAATGTGTCCAATTATCTAATATTAAGCCTTGCGGTTGCA
>No_name
GTAATGTTTTTGTTGTAGCGGCAATTGTCCTAGAGCGAACTTTAAAGAATGTGTCCAATT
ATCTAATATTAAGCCTTGCGGTTGCAGATCTAATGGTAGC
>No_name
GCATTACTAGGATAGCTACCATTAGATCTGCAACCGCAAGGCTTAATATTAGATAATTGG
ACACATTCTTTAAAGTTCGCTCTAGGACAATTGCCGCTAC
>No_name
CTAATATTAAGCCTTGCGGTTGCAGATCTAATGGTAGCTATCCTAGTAATGCCGATCAGT
GCGGTTAAAGAAGGTTCAAGTACTTGGTGGGTAGGCATTG
>No_name
CTAATGGTAGCTATCCTAGTAATGCCAATCAGTGCGATTAAAGAAGTTTCAAGTACTTGG
TGGTTAGGCATTGAATTATGTGATCTGTGGACGTGTTTTG
>No_name
AGTACATCAAAACACGTCCACAGATCACATAATTCAATGCCTAACCACCAAGTACTTGAA
ACTTCTTTAATCGCACTGATTGGCATTACTAGGATAGCTA
>No_name
TGCCAATCAGTGCGATTAAAGAAGTTTCAAGTACTTGGTGGTTAGGCATTGAATTATGTG
ATCTGTGGACGTGTTTTGATGTACTAAGCTGTACAGCTTC
>No_name
AAGTACTTGGTGGTTAGGCATTGAATTATGTGATCTGTGGACGTGTTTTGATGTACTAAG
CTGTACAGCTTCAATACTCCATTTAGTTGTAATAGCAATT
>No_name
TTGAATTATGTGATCTGTGGACGTGTTTTGATGTACTAAGCTGTACAGCTTCAATACTCC
ATTTAGTTGTAATAGCAATTGACCGCTATTGGGCGGTAAC
>No_name
CTGGAAGTTCTTCTATGGAGGTAGTTGATGTCCGTTACCGCCCAATAGCGGTCAATTGCT
ATTACAACTAAATGGAGTATTGAAGCTGTACAGCTTAGTA
>No_name
CTAAGCTGTACAGCTTCAATACTCCATTTAGTTGTAATAGCAATTGACCGCTATTGGGCG
GTAACGGACATCAACTACCTCCATAGAAGAACTTCCAGCA
>No_name
CTTCAATACTCCATTTAGTTGTAATAGCAATTGACCGCTATTGGGCGGTAACGGACATCA
ACTACCTCCATAGAAGAACTTCCAGCAGAATCATTTTGAT
>No_name
CCGATAATCATCAAAATGATTCTGCTGGAAGTTCTTCTATGGAGGTAGTTGATGTCCGTT
ACCGCCCAATAGCGGTCAATTGCTATTACAACTAAATGGA
>No_name
CGCCGATAATCATCAAAATGATTCTGCTGGAAGTTCTTCTATGGAGGTAGTTGATGTCCG
TTACCGCCCAAGAGCGGTCAATTGCTATTACAACTAAATG
>No_name
CCGAGATTATGACCGAAATAAGCCACGCGCCGATAATCATCAAAATGATTCTGCTGGAAG
TTCTTCTATGGAGGTAGTTGATGTCCGTTCCCGCCCAATA
>No_name
CCGAGATTATGACCGAAATAAGCCACACGCCGATAATCATCAAAATGATTCTGCTGGAAG
TTCTTCTATGGAGGTAGTTGATGTCCGTTACCGCCCAATA
>No_name
TGGGCGGTAACGGACATCAACTACCTCCATAGAAGAACTTCCAGCAGAATCATTTTGATG
ATTATCGGCGTGTGGCTTATTTCGGTCATAATCTCGGTTC
>No_name
CGGACATCAACTACCTCCATAGAAGAACTTCCAGCAGAATCATTTTGATGATTATCGGCG
TGTGGGTTATTTTGGTTATATTTTCCGTTCTTTTTAGAAT
>No_name
GGCTTATTTCGGTCATAATCTCGGTTCCTTCAAGATTCCATACTCATAGAAATAATGCAG
AATGGCTGAGAGTCATTGTAAATGGCAGCTGCATCATCAA
>No_name
CAAGATTCCATACTCATAGAAATAATGCAGAATGGCTGAGAGTCATTGTAAATGGCAGCT
GCATCATCAATGAATCTGTCAGTTATACAGTATTTTCCAA
>No_name
CTAAATTGGAAAATACTGTATAACTGACAGATTCATTGATGATGCAGCTGCCATTTACAA
TGACTGTCAGCCATTCTGCATTATTTCTATGAGTATGGAA
>No_name
CTAAATTGGAAAATACTGTATAACTGACAGATTCATTGATGATGCAGCTGCCATTTACAA
TGACTCTCAGCCATTCTGCATTATTTCTATGAGTATGGAA
>No_name
CGCCTAAATTGGAAAATACTGTATAACTGACAGATTCATTGATGATGCAGCTGCCATTTA
CAATGACTCTCAGCCATTCTGCATTATTTCTATGAGTATG
>No_name
ATAGAAAGCGCCTAAATTGGAAAATACTGTATAACGGACAGATTCATTGATGATGCAGCT
GCCATTTACAATGACTCTCAGCCATTCTGCATTATTTCTA
>No_name
AAATAATGCAGAATGGCTGAGAGGCATTGTAAATGGCAGCTGCATCATCAATGAATCTGT
CATGTATACAGTATTTTCCAATTTAGGCGCTTTCTATTTA
>No_name
GTCAGTTATACAGTATTTTCCAATTTAGGCGCTTTCTATTTACCCATGGCATTTATGTCT
GTAATTTATTTGAGGATTTATATTTTTGCTAGATCTCGAA
>No_name
ATTCTGCTTCATCTTTTTTCTTTTATATCTAATTCGAGATCTAGCAAAAATATAAATCCT
CAAATAAATAACACACATAAATACCATGGGAAAATATAAA
>No_name
ATTTATTTGAGGATTTATATTTTTGCTAGATCTCGAATTAGATATAAAAGAAAAAAGATG
AAGCAGCATCATTGCCTTTCTAACACCGATCATAAATCGT
>No_name
TGAGGATTTATATTTTTGCTAGATCTCGAATTAGATATAAAAGAAAAAAGATGAAGCAGA
ATCATTGCCTTTCTAACACCGATCATAAATCGTGTACTGA
>No_name
TTTCGTTTGATCAGTACACGATTTATGATCGGTGTTAGAAAGGCAATGATTCTGCTTCAT
CTTTTTTCTTTTATATCTAATTCGAGATCTAGCAAAAATA
>No_name
ATTTTTGCTAGATCTCGAATTAGATATAAAAGAAAAAAGATGAAGCAGAATCATTGCCTT
TCTAACACCGATCATAAATCGTGTACTGATCAAACGAAAC
>No_name
GTTTCGTTTGATCAGTACACGATTTATGATCGGTGTTAGAAAGGCAATGATTCTGCTTCA
TCTTTTTTCTTTTATATCTAATTCGAGATCTAGCAAAAAT
>No_name
TTTCTGTTGGTTTCGTTTGATCAGTACACGATTTATGATCGGTGTTAGAAAGGCAATGAT
TCTGCTTCATCTTTTTTCTTTTATATCTAATTCGAGATCT
>No_name
CAGGACATTGTCCAGTATTTTCTGTTGGTTTCGTTTGATCAGTACACGATTTATGATCGG
TGTTAGAAAGGCAATGATTCTGCTTCATCTTTTTTCTTTT
>No_name
AAAGAAAAAAGATGAAGCAGAATCATTGCCTTTCTAACACCGATCATAAATCGTGTACTG
ATCAAATGAAACCAACAGAAAATACTGGACAATGTCCTTG
>No_name
CATAAATCGTGTACTGAGCAAACGAAACCAACAGAAAATACTGGACAATGTCCTTGTAAT
AAACGAAAAATTGATGAAATCAGTTATATTCTCAACTGTG
>No_name
AAATACTGGACAATGTCCTTGTAATAAACGAAAAATTGATGAAATCAGTTATATTCTCAA
CTGTGAACACTGTAAACTTGAATCTTTAGTTATTCAAAAT
>No_name
GGACAATGTCCTTGTAATAAACGAAAAATTGATGAAATCAGTTATATTCTCAACTGTGAA
CACTGTAAACTTAAATCTTTAGTTATTCAAAATCAAAATC
>No_name
TAATAAACGAAAAATTGATGAAATCAGTTATATTCTCAACTGTGAACACTGTAAACTTGA
ATCTTTAGTTATTCAAAATCAAAATCGCAAAGAATGGTTC
>No_name
GTCGAACCATTCTTTGCGATTTTGATTTTGAATAACTAAAGATTCAAGTTTACAGTGTTC
ACAGTTGAGAATATAACTGATTTCATCAATTTTTCGTTTA
>No_name
ATCAGGTATATTCTCAACTGTGAACACTGTAAACTTGAATCGTTAGTTATTCAAAATCAA
AATCGCAAAGAATGGTTCGACAAACACATGAGCCTTCTTG
>No_name
TCAAGAAGGCTCATGTGTTTGTCGAACCATTCTTTGCGATTTTGATTTTGAATAACTAAA
GATTCAAGTTTACAGTGTTCACAGTTGAGAATCTAACTGA
>No_name
ATTCTCAACTGTGAACACTGTAAACTTGAATCTTTAGTTATTCAAAATCAAAATCGCAAA
GAATGGTTCGACAAACACATGAGCCTTCTTGAATTCGCTG
>No_name
TCAACTGTGAACACTGTAAACTTGAATCTTTAGTTATTCAAAATCAAAATCGCAAAGAAT
GGTTCGACAAACACATGAGCCTTCTTGAATTCGCTGATGA
>No_name
TAAACTTGAATCTTTAGTTATTCAAAATCAAAATCGCAAAGAATGGTTCGACAAACACAT
GAGCCTTCTTGAATTCGCTGATGAAGGTGAAAACGATTCT
>No_name
AAAGAATCGTTTTCACCTTCATCAGCGAATTCAAGAAGGCTCATGTGTTTGTCGAACCAT
TCTTTGCGCTTTTGATTTTGAATAACTAAAGATTCAAGTT
>No_name
GTAGCATAAAAGTTGCTCTGAATTGACAAAGAATCGTTTTCACCTTCATCAGCGAATTCA
AGAAGGCTCATGTGTTTGTCGAACCATTCTTTGCGATTTT
>No_name
CAACGTTCTCGAATTTTACATTGGCAAATGTTGTAGCATAAAAGTTGCTCTGAATTGACA
AAGAATCGTTTTCACCTTCATCAGCGAATTCAAGAAGGCT
>No_name
TGTTATGCTACAACATTTGCCAATGTAAAATTCGAGAACGTTGATCATGTGGCCAACGTC
AACTGCGTCGGCGAGAATGATCGAAACAAAGCTGAAACGA
>No_name
CAACATTTGCCAATGTAAAATTCGAGAACGTTGATCATGTGGCCAACGTCAACTGCGTCG
GCGAGAATGATCGAAACAAAGCTGAAACGATGTCCAACTA
>No_name
CGAGAACGTTGATCATGTGGCCAACGTCAACTGCGTCGGCGAGAATGATCGAAACAAAGC
TGAAACGATGTCCAACCATTCACAGAAAAAAACAAATCAG
>No_name
CGAGAACGTTGATCATGTGGCCAACGTCAACTGCGTCGGCGAGAATGATCGAAACAAAGC
TGAAACGATGTCCAACTATTCACAGAAAAAAACAAATCAG
>No_name
TCGGTGACCAATTTGTTGTCTGATTTGTTTTTTTCTGTGAATGGTTGGACATCGTTTCAG
CTTTGTTTCGATCATTCTCGCCGACGCAGTTGACGTTGGC
>No_name
TGTAATTATAAAATATTAATTTCGGTGACCAATTTGTTGTCTGATTTGTTTTTTTCTGTG
AATGGTTGGACATCGTTTCAGCTTTGTTTCGATCATTCTC
>No_name
CTTTGTAATTATAAAATATTAATTTCGGTGACCAATTTGTTGTCTGATTTGTTTTTTTCT
GTGAATGGTTGGACATCGTTTCAGCTTTGTTTCGATCATT
>No_name
CGGCTTTGTAATTATAAAATATTAATTTCGGTGACCAATTTGTTGTCTGATTTGTTTTTT
TCTGTGAATAGTTGGACATCGTTTCAGGTTTGTTTCGATC
>No_name
CAACTATTCACAGAAAAAAACAAATCAGACAACAAATTGGTCACCGAAATTAATATTTTA
TAATTACAAAGCCAAGCTTTTGAATTTTAAAAATGATTTA
>No_name
CAGAAAAAAAACAAATCAGACAACAAATTGGTCACCGAAATTAATATTTTATAATTACAA
AGCCAAGCTTTTGAATTTTAAAAATGATTTATCATTTAAA
>No_name
AAATTGGTCACCGAAATTAATATTTTATAATTACAAAGCCAAGCTTTTGAATTTTAAAAA
TGATTTATCATTTAAAGGTTCTAACAAATCATCTGAGTTG
>No_name
CGAAGATTGGCTTCGGTCGTCGTTGAATTGCAACTCAGATGATTTGTTAGAACCTTTAAA
TGATAAATCATTTTTAAAATTCAAAAGCTTGGCTTTGTAA
>No_name
TATCATTTAAAGGTTCTAACAAATCATCTGAGTTGCAATTCAACGACGACCGAAGCCAAT
CTTCGTTGAGTTTCAAGGACAACAAATTCAATGCCATGAA
>No_name
CTCTTTTTTGTTCGACCTTGTTTCTAATAGACACAGAATTCATGGCATTGAATTTGTTGT
CCTTGAAACTCAACGAAGATTGGCTTCGGTCGTCGTTGAA
>No_name
CAACGTTCTAGCGGCTTTTCTTTCTCTTTTTTGTTCGACCTTGTTTCTAATAGACACAGA
ATTCATGGCATTGAATTTGTTGTCCTTGAAACTCAACGAA
>No_name
CAAATAATGAAACATCCTGTAATAATGGCCAACGTTCTAGCGGCTTTTCTTTCTCTTTTT
TGTTCGACCTTGTTTCTAATAGACGCAGAATTCATGGCAT
>No_name
GTCTATTAGAAACAAGGTCGAACAAAAAAGAGAAAGAAAAGCCGCTAGAACGTTGGCCAT
TATTACAGGATGTTTCATTATTTGCTGGCTTCCATTCGCA
>No_name
ATTCCGAATGGAAGCCAGCAAATAATGAAACATCCTGTAATAATGGCCAACGTTCTAGCG
GCTTTTCTTTCTCTTTTTTGTTCGACCTTGTTTCTAATAG
>No_name
CGCTACGTTATTAATTCCGAATGGAGGCCAGCAGATAATGAAACATCCTGTAATAATGGC
CAAGGTTCTAGCGGCTTTTCTTTCTCTTTTTTGTTCGACC
>No_name
GGTCGAACAAAAAAGAGAAAGAAAAGCCGCTAGAACGTTGGCCATTATTACAGGATGTTT
CATTATTTGCTGGCTTCCATTCGGAATTAATAACGTAGCG
>No_name
AAAAGAGAAAGAAAAGCCGCTAGAACGTTGGCCATTATTACAGGATGTTTCATTATTTGC
TGGCTTCCATTCGGAATTAATAACGTAGCGCACGCGTTTT
>No_name
CAGGATGTTTCATTATTTGCTTGCTTCTATTCGGAATTAATAATGTAGCGCACGCGTTTT
GTAATACGGAACCGTGTGGAGGTGCTTTATTCGATAGTCT
>No_name
GGATGTTTCATTATTTGCTGGCTTCCATTCGGAATTAATAACGTAGCGCACGCGTTTTGT
AATACGGAACCGTGTGGAAGTGCTTTATTCGATAGTCTCT
>No_name
CATAAACAGAGACTATCGAATAAAGCACTTCCACACGGTTCCGTATTACAAAACGCGTGC
GCTACGTTATTAATTCCGAATGGAAGCCAGCAAATAATGA
>No_name
CTGAGGTCACATAGCCTAGCCATAAACAGAGACTATCGAATAAAGCACTTCCACACGGTT
CCGTATTACAAAACGCGTGCGCTACGTTATTAATTCCGAA
>No_name
AGACAGTGTAAATCACTGGATTAAGGCCTGAGTTCACATAGCCTAGCCATAAACAGAGAC
TATCGAATAAAGCACTTCCACACGGTTCCGTATTACAAAA
>No_name
AGCAGTTCGAAAATCTGGAGAGAAGACAGTGTAAATCACTGGATTAAGGCCTGAGTTCAC
ATAGCCTAGCCATAAACAGAGACTATCGAATAAAGCACTT
>No_name
GTCCCAATAAAATCTTCCTGAAAGCAGTTCGAAAATCTGGAGAGAAGACAGTGTAAATCA
CTGGATTAAGGCCTGAGTTCACATAGCCTAGCCATAAACA
>No_name
GTTCCAATAAAATCTTCCTGAAAGCAGTTCGAAAATCTGGAGAGAAGACAGTGTAAATCA
CTGGATTAAGGCCTGAGTTCACATAGCCTAGCCATAAACA
>No_name
TGATAATGTCCCAATAAAATCTTCCTGAAGGCAGTTCGAAAATCTGGAGAGAAGACAGTG
TAAGTCACTGGATTAAGGCCTGAGTTCACATAGCCTAGCC
>No_name
CTCGTGTGATAATGTCCCAATAAAATCTTCCTGAAAGCAGTTCGAAAATCTGGAGAGAAG
ACAGTGTAAATCACTGGATTAAGGCCTGAGTTCACATAGC
>No_name
CCTCGTGTGATAATGTCCCAATAAAATCTTCCTGAAAGCAGTTCGAAAATCTGGAGAGAA
GACAGTGTAAATCACTGGATTAAGGCCTGAGTTCACATAG
>No_name
CTAAGATATAATTAATAAGAGCGAATGGCATAACTAAACTGGCTACGGAGAGATCAGCAG
CGGCGAGAGAGATGATTAAAAAATTTTGAACTTTTCGTAA
>No_name
TTTGTGTGATTTTTGGTTGACTTCCGATGTATTCTGTTGCACTGCGTCGATATTGAATTT
ATGTGCCATTGCACTTGACCGATATTGGGCGATCAATTAT
>No_name
CTAATGGATAATTGATCGCCCAATATCGGTCAAGTGCAATGGCACATAAATTCAATATCG
ACGCAGTGCAACAGAATACATCGGAAGTCAACCAAAAATC
>No_name
ATCTAATGGATAATTGATCGCCCAATATCGGTCAAGTACAATGGCACATAAATTCAATAT
CGACGCAGTGCAACAGAATACATCGGAAGTCAACCAAAAA
>No_name
AGATTATGTAAATAAGCGAACAATTCGCACAATATTATCAGTCATTTGTGGCGCTTATAT
TTTGAGTGGCTTTATTTAAATTCCACCCATTTTCGGTTGG
>No_name
CTTGATTTCAATTCCACCGTTGTTGGGTTGGAAAGAAGAGATGAAAAATCTTTACGTTTG
TAGTCTCAGTGATAACAGAATTTACGTGTTATTCTCAGCG
>No_name
CTGCTATCCTTTCTTTTATTTTTCACTGTTTCCTTTTTCATCAGTAACCTGTCATTTTGA
TTTATAAATTTTATTTTATCTCTCAATCTTTTTCTAATGG
>No_name
TTTACAAGTTTCATTTTCTAATGAACTATTCTCCTTGCTATCCTTTCTTTTATTTTTCAC
TGTTTCCTTTTTCGTCAGTAACCTGGCATTTGGTTTTATA
>No_name
GTTCTAATAAAGTCAACAATGAAAACACTAATTTTTCCAGTGTCAATAACAGTGACAAAT
TGAATCAATTTTGGAATGAAAGACAAAAAATATCTTTGTC
>No_name
CTGGCGCTGCAAAACGGTACTATTACATACATGAGGAAAAACGGACTCCAACATATCACA
AAAACTCCCATAATTATTCCCATTGTTCTAGCGGATTTTC
>No_name
CTTTGATTTCTGTTCTGGCAAACGCTGGCGCTGCAAAACGGTACTATTACATACATGAGG
AAAAACGGACTCCAACATATCACAAAAACTCCCATAATTA
>No_name
ATAACGACCAACCCCATTAGTAGATCTGCGCAAGCCAACGACACGATGAAATAATTTGTA
CAAGTTCTCAAATTGGAATTACTGGCTACTGCTATAATGA
>No_name
CTAAGAACGTCAAACGCGTGCCACATGTCACACCAGATTTGACCAAATATCCAAACCTCT
TGTCCAAGCTCATTGAGCATTGCAAAAGGCATAACGACCA
>No_name
CACGCGTTTGACGTTCTTAGTACCACTGCAAGTATATTGAATCTTTGTATGATTGCGATA
GAAAGATACAAAGTAACCACAAGTCCTCTTTTGGCCGGCC
>No_name
CTTAGTACCACTGCAAGTATATTGAATCTTTGTATGATTGCGATAGAAAGATACAAAGTA
ACCACAAGTCCTCTTTTGGCCGGCCGTCACTTAACAAACA
>No_name
CTTCTATGCACCTCTTGTTTTAATGTTGGTTCTTTATTGGAAAATATACCGAACCGCAAA
ACGAATGATAATTTGTCTACAGAAAGGCGAACGAGGAAAT
>No_name
CCTAAATCCGCCTTTATGAATTCTTAATCTTACCGGAGGGTTGCTTAAAGCTTTGTCTCC
GTCTTCAATTACTCGTTCGCCTTTCTGTAGACAACTTATC
>No_name
AAAGGTTCAGATATTCCCATTGGTTTCGTTTTCCAAGAAAACCATTTTGATTTATTTTTA
CTATTTTGATACAAATTTGGTTTTTGTAGCGCCCTAAATC
>No_name
CAAATCCAAGAGTTCTTGCTGCTTGTTGTTCGGTGTTAAATTTAATTAATTTTTTACCTA
AAGTGAAATGTCTCAATTTAAATGCTATAGAAGCCGAAGA
>No_name
TACAAATCCAAGAGTTCTTGCTGCTTTTTGTTCGGTGTTAAATTTAATTAATTTTTTACC
TAAAGTGAAATGTCTCAATTTAAATGCTATAGAAGCCGAA
>No_name
TTTATCTTGTGTTGGTTGCCTTTTTTCATTTGCAATATTCTCAATTCACTAGATAATCAG
AATAAGTTATTTCAAACCGGATCCATTGGAGATCATATTC
>No_name
CGAGCGGTAGAATATGATCTCCAATGGATCCGGTTCGAAATAATTTATTCTGATTATCTA
GTGAATTGAGAATATTGCAAATGAAAAAAGGCAACCAACA
>No_name
ATGAGTTGAGATAGCCCAACCATGTGACGAGCGGTAGAATATGATCTCCAATGGATCCGG
TTCGAAATAATTTATTCTGATTATCTAGTGAATTGAGAAT
>No_name
CTTGAAAACTACTACTGTTAATTTCTCTTTGAATCATTCGACTATAATATATTGGGCATA
GCAGCCGTATAAATGCCATTCTAAAATGTCTCATAGAATG
>No_name
GACGACATTTCCAAAAAGAGATAAACTGATAGAAGTTGAATAAGAAATAATTATCATCAC
CTTTTCATTGAAAGTCCACGGAATTTGATCTGAACCATTT
>No_name
ATCAAATTCCGTGGACTTTCAATGAAAAAGTGATGATAATTATTTCTTATTCAACTTCTA
TCAGTTTATCTCTTTTTGGAAATGTCGTCGTGATTATTGT
>No_name
GTCCCATAATAATATATAAGTAAAGGTGAATGGAACGCAAAATAAGCTTATTAATAAATC
TGACACAGCAAGATTTGTCAAGAACTGTCGAACTTCATTA
>No_name
CGTTATTGAAGAAGCGGTTACGGCTAGTAATTGGATAGAAAGAACAACTGGACAGAATAA
ATATGGAAATGGCCAGTCCCATAATAATATATAAGTAAAG
>No_name
CGAACCTTACCAGGAGAAGCTGATGAAATACGGGACGCAAAACATATGAAATCAAAAGTC
AAAGTAATAAAAATGTTATCAATAATTGTCATATGCTTTG
>No_name
CGATCCTTACCAGGAGAAGCTGATGAAATACGGGACGCAAAACATATGAAATCAAAAGTC
AAAGTAATAAAAATGTTATCAATAATTGTCATATGCTTTG
>No_name
CTGGTTCACATGGGTGACAACGAAGAATAAATGCAGAGGAAGCCAACACAATCCAAAGCA
TATGACAATTATTGATAACATTTTTATTACTTTGACTTTT
>No_name
CTTGTCTATCACAAATGTTGTGGACTTTGTCAACGACAATCCTGGTCAAGAAAGATCAAC
TTCAACACAACGAGTGCTCGAAATAGTGTTTCTAATAACT
>No_name
TTTGGATCGTTAGTGCTGGAGAAAAGTTATTAGAAACACTATTTCGAGCACTCGTTGTGT
TGAAGTTGATCTTTCTTGACCAGGATTGTCGTTGACACAG
>No_name
CTGTTTTGGATCGTTAGTGCTGGAGAAAAGTTATTAGAAACACTATTTCGAGCACTCGTT
GTGTTGAAGTTGATCTTTCTTGACCAGGATTGTCGTTGAC
>No_name
GAAAGATCAACTTCAACACAACGAGTGCTCGAAATAGTGTTTCTAATAACTTTTCTCCAG
CACTAACGATCCAAAACAGAAAATACAACGACAAATTCCC
>No_name
CGGGAATTTGTCGTTGTATTTTCTGTTTTGGATCGTTAGTGCTGGAGAAAAGTTATTAGA
AACACTATTTCGAGCACTCGTTGTGTTGAAGTTGATCTTT
>No_name
ATCAACTTCAACACAACGAGTGCTCGAAATAGTGTTTCTAATAACTTTTCTCCAGCACTA
ACGATCCAAAACAGAAAATACAACGACAAATTCCCGTCTC
>No_name
TTCAACACAACGAGTGCTCGAAATAGTGTTTCTAATAACTTTTCTCCAGCACTAACGATC
CAAAACAGAAAATACAACGACAAATTCCCGTCTCGAGATC
>No_name
GGTAAGTCTATTGAATTATGGTTCACACATTCGTTGTTGTCTTTGTTGAACAGGAATTGA
ATCTCCCTGGACCTTTCTGGTGATGAGTGATCTCGAGACG
>No_name
CTTGGAACTCTCTCGGTAAGTCTATTGAATTATGGTTCACACATTCGTTGTTGTCTTTGT
TGAACAGGAATTGAATCTCCTTGGACCTTTCTGGTGATGA
>No_name
CAGAAAGGTCCAAGGAGATTCAATTCCTGTTCAACAAAGACAACAACGAATGTGTGAACC
ATAATTCAATAGACTTACCGAGAGAGTTCCAAGGAGATTC
>No_name
AGACAACAACGAATGTGTGAACCATAATTCAATAGACTTACCGAGAGAGTTCCAAGTTAA
ATCAAAACCCTTGTCAACAAATATGAACAAAATAAAAATT
>No_name
CAACGAATGTGTGAACCATAATTCAATAGACTTACCGAGAGAGTTCCAAGTTAAATCAAA
ACCCTTGTCAACAAATATGAACAAAATAAAAATTCTCATT
>No_name
GTAAATATTCGATTCTTCTCAACTTCGGCATCAAGAATGAGAATTTTTATTTTGTTCATA
TTTGTTGACAAGGGTTTTTATTTAACTTGGAACTCTCTCG
>No_name
GGTAAATATTCGATTCTTCTCAACTTCGGCATCAAGAATGAGAATTTTTATTTTGTTCAT
ATTTGTTGACAAGGGTTTTGATTTAACTTGGAACTCTCTC
>No_name
GTTAAATCAAAACCCTTGTCAACAAATATGAACAAAATAAAAATTCTCATTCTTGATGCC
GAAGTTGAGAAGAATCGAATATTTACCAACCAAAACTACC
>No_name
CTGACATTTAGAGTTGAGTAATTATTTGGTAGTTTTGGTTGGTAAAAATTCGATTCTTCT
CAACTTCGGCATCAAGAATGAGAATTTTTATTTTGATCAT
>No_name
GTGGATTTCTTAATGGTACAACAACGGCATCAACTATTATTCTCAGTAAAGTCAAGCAGA
CATTACTTTTCCCATTGCCTGTAACAGCCATCCTCGGATT
>No_name
GGATTTCTTAATGGTACAACAACGGCATCAACTATTATTCTCAGTAAAGTCAATCATACA
TTGCTTTTCCCATTGCCTGTAACAGCAATCCTCGGATTTC
>No_name
CGGCATCAACTATTATTCTCAGTAAAGTCAATCATACATTGCTTTTCTCATTGCCTGTAA
CAGCAATCCTCGGATTTCTAGCTGGAGTTGTCAGTTTGGC
>No_name
TCTCAGTAAAGTCAATCATACATTGCTTTTCCCATTGCCTGTAACAGCAATCCTCGGATT
TCTAGCTGGAGTTGTCAGTTTGGCAACTGTCGCTGGTAAC
>No_name
TTATCCCATTGCCTGTAACAGCAATCCTCGGATTTCTAGCTGGAGTTGTCAGTTTGGCAA
CTGTCGCTGGTAACTTGCTAGTAATTACATCGTTTTTCGT
>No_name
CAGCAATCCTCGGATTTCTAGCTGGAGTTGTCAGTTTGGCAACTGTCGCTGGTAACTTTC
TAGTAATTACATCGTTTTTCGTTGAAAGGGCTTTGAGAAA
>No_name
TAATGATGCAATAAAATAATTCGTTGGATTTCTCAAAGCCCTTTCAACGAAAAACGATGT
AATTACTAGCAAGTTACCAGCGACAGTTGCCAAACTGACA
>No_name
CAATAGTTCAAAAGCAAATAAATCGTATAGAAGTTCATCGAAAATATTCCAATCAAAAGG
TCCGTCACGGCTAATGATGCAATAAAATAATTCGTTGGAT
>No_name
GCCAATAGTTCAAAAGCAAATAAATCGTATAGAAGTTCATCGAAAATATTCCAATCAAAA
GGTCCGTCACGGCTAATGATGCAACTAAATAATTCGTTGG
>No_name
GACGGACCTTTTGATTGGAATATTTTCGATGAACTTCTATACGATTTATTTGCTTTTGAA
CTATTGGCCATTGGGTGAAATGTTTTGTGATTTATGGTTG
>No_name
GGAATATTTTCGATGAACTTCTATACGATTTATTTGCTCTTGAACTATTGGCCATTGGGG
GAAATGTTTTGTGATTTATGGTTGTCGTTGGATTATACAG
>No_name
GTCGTTGGATTATACAGCTTGTTTAACGTCTCAATATACCGTATTTTTTATAACTGTCGA
TCGTTTTTGTTCAGTCCACATTCCTGCAAAATACAGAAAT
>No_name
CTTGTTTAACGTCTCAATATACCGTATTTTTTATAACTGTCGATCGTTTTTGTTCAGTCA
TTCCTGCAAAATACAGAAATTGGAGAACTGACAACAAAGT
>No_name
GCCGCTACCATGATTAGGACTTTGTTGTCAGTTCGCCAATTTCTGTATTTTGCAGGAATG
TGGACTGAGCAAAAACGATCGACAGTTAAAAAAAATACAG
>No_name
CTCGTTTGCCGGTAAAAAACGGCCAACCAAGAATGCAAGTGAAAAATATCGAAGAAGGAA
TTATCCAAGTTGCCGCTACCATGATTAGTAGTTTGTTGTC
>No_name
GCCCACAAAACGAATGTTGGGCTGGATTTCAAACCGATGTTTTTTTCAACACAATTCTAA
CAATCGGATATTTCTGGTTGACTTTAATCGTCATGTGTAG
>No_name
ATAAAGGCTACACATGACGATTAAAGTCAACCAGAAATAACCGATTGTTAGAATTGTGTT
GAAAAAACATCGGTTTGAAATCCAGCCCAACATTCGTTTT
>No_name
GGAGATTCAATGCAACATGATAAATTCCCCCATAAAGGCTACACATGACGATTAAAGTCA
ACCAGAAATAACCGATTGTTAGAATTGTGTTGAAAAAAAC
>No_name
CACAATTCTAACAATCGGTTATTTCTGGTTGACTTTAATCGTCATGTGTAGCCTTTATGG
GGGAATTTATCATGTTGCATTGAATCTCCAAAGAAAGTCT
>No_name
ATTTGACCATCGTAAACCAACAAATAATATGGTTCTTGATGAAATGACACCTGGTGACGA
CAATCCTAAGAAGTCGAAAGGATTCCATTGGCATGGCAAC
>No_name
GATCAACCTTGTTGCCATGCCAATGAAATCCTTTCGACTTCTTAGGATTGTCTTCACCAG
GTGTCATTTCATCAAGAACCATATTATTTGTTGGTTTACG
>No_name
GCCTGATTGATCAACCTTGTTGCCATGCCAATGAAATCCTTTCGACTTCTTAGGATTGTC
GTCACCAGGTGTCATTTCATCAAGAACCATATTATTTGTT
>No_name
AAATAATATGGTTCTTGATGAAATGACACCTGGTGACGACAATCCTAAGAAGTCGAAAGG
ATTTCATTGGCATGGCAACAAGGTTGATCAATCAGGAAGT
>No_name
CTGGTGACGACAATCCTAAGAAGTCGAAAGGATTTCATTGGCATGGCAACAAGGTTGATC
AATCAGGAAGTCATCAGAAATTAAAACAAAAGAAACATTC
>No_name
ATTTCGTTGGCATGGCAACAAGGTTGATCAATCAGGAAGTCATCAGAAATTAAAACAAAA
GAAACATTCAGAAAAACAAGATGATCGATCTAGTAGCCCT
>No_name
CGTTGTTTTAGGACCTTGTTGAAGATTATCAATTGATACGATATAAGAATAAGAAGGAAA
GGTAGGGCTACTAGATCGATCATCTTGTTTTTCTGAATGT
>No_name
AAGATGATCGATCTAGTAGCCCTACCTTTCCTGCTGATTCGGATATCGTATCAAGTGATA
GTCTTGAACAAGGTCCTAAAATAAGGGATACTGGTTTATT
>No_name
TTTCCTTCTGATTCTGATATCGTATCAATTGATAATCTTCAACAAGGTCCTAAAACAACG
GATACTGTTTTATTAACTTGTCAAGACTTAATTATAACAA
>No_name
GTTTTATTAACTTGTCAAGACTTAATTATAACAAAGAAGATTCAATCTCCTGTTATTTTA
GATGATTCTCCAAGTCCATCAGAAACTTCTCCGTTTAATT
>No_name
GTTTTATTAACTTGTCAAGACTTAATTATAACAAAGAAGATTCAATCTCCTGTTATTTTA
GATGATTCTCCAAGTCCATCAGAAACTTCTCCGTTTAATT
>No_name
CGTGGTTGTAACCGTACTCATGTTACCATATTGGAAGAAATTAAACGGAGAAGTTTCTGA
TGGACTTGGAGAATCATCTAAAATAACAGGAGATTGAATC
>No_name
CTTGAGCTTGATGTGGTTGTAACCGTACTCATGTTACCATATTGGAAGAAATTAAACGGA
GAAGTTTCTGATGGACTTGGAGAATCATCTAAAATAAAAG
>No_name
ATCAAGCTCAAGATTTTATCGTCAAATGAAGAACAACTACATAGGAGCTGTTTCAGCTTA
TTCAAATGACTCCGATTATCAAACCGCCAGTGGATTTTCT
>No_name
GATATGAGTTATTATGACGCCATTCTGAAACGTATTCGGTAGAAAATCCACTGGCGGTTT
GATAATCGGAGTCATTTGAATAAGCTGAAACAGCTCCTAT
>No_name
GATGGTATGAGTTATTATGACGCCATTCTGAAACGTATTCGGTAGAAAATCCACTGGCGG
TTTGATAATCGGAGTCATTTGAATAAGCTGAAACAGCTCC
>No_name
CCGATTATCAAACCGCCAGTGGATTTTCTACCGAATACGTTTCAGAATGGCGTCATAATA
ACTCATATCAGCACAGTAATAATAGGCACAGTTCTGATCA
>No_name
CGGATCTTGAATTCTGAAGACTATTTGAATCTATATATTGTAGACCAGTAGCTGTTGTAT
TAGATTTATTAATTCCTTGATCAGAACTGTGCCTATTATT
>No_name
GGAAATGTTCAATATCAATTTGGATCTTGAATTCTGAAGACTATTTGAATCTATATATTG
TAGACCAGTAGCTGTTGTATTAGATTTATTAATTCCTTGA
>No_name
GGGAAATGTTCAATATCAATTTGGATCTTGAATTCTGAAGACTATTTGAATCTATATATT
GTAGACCAGTAGCTGTTGTATTAGATTTATTAATTCCTTG
>No_name
ATCTAATACAACAGCTACTGGTCTACAATATATAGATTCAAATAGTCTTCAGAATTCAAG
ATCCAAATTGATATTGAACATTTCTCCTGCAAACGGATTT
>No_name
CAGAATTCAAGATCCAAATTGATATTGAACATTTCCCCTGCAAACGGATTTTGTCCATCT
ACCGAAAATAATTCTCCTGTGTGGATCAAAAGGAAAGTTG
>No_name
CTTTTACATCATCTGAAACCTGTAAGTCAACTTTCCTTTTGATCCACACAGGAGAATTAT
TTTCGGTAGATGGACAAAATCCGTTTGCAGGGGAAATGTT
>No_name
CAAACGGATTTTGTCCATCTACCGAAAATAATTCTCCTGTGTGGATCAAAAGGAAAGTTG
ACTTACAGGTTTCAGATGATGAAAAAGACACGTCCGTTGA
>No_name
CACGTCCGTTGAGAACAACAACGGTCATGAGCAAGATCCCATGGGAACCGAAAATTTTGT
TCAACGTAATTCTACTAAAGCTGAAGGCGTCAAATCGCGA
>No_name
GTTGAGAACAACAACGGTCATGAGCAAGATCCCATGGGAACCGAAAATTTTGTTCAACGT
AATTCTACTAAAGCTGAAGGCGTCAAATCGAGTCACATTC
>No_name
CAACGGTCATGAGCAAGATCCCATGGGAACCGAAAATTTTGTTCAACGTAATTCTACTAA
AGCTGAAGGCGTCAAATCGAGTCACATTCAATTCTGTGAA
>No_name
CTTTGAAAAGTTTGATTAGGAATTTCACAGAATTGAATGCGACTCGATTTGACGCCTTCA
GCTTTAGTAGAATTACGTTGAACAAAATTTTCGGTTCCCA
>No_name
GTCTTCGATACGATGACTGTCGTTTAGTTTTGTTCAATGTTTTGATATCGTGCCTTTGAA
AAGTTTGATTAGGAATTTCACAGAATTGAATGTGACTCGA
>No_name
CTCGGTTTTCAGTTCGACCACGCTCGAAAATTTCTTTTGGTTCTCGGCAAGGTTTTGCTC
TCGTTCGAGGAGTGATTCGATAAATGATCTGTTGAATGAT
>No_name
CGACAAATGACAAAAGCTCCGAGAATTAATGTTATTGTCCTCAATGCTTTTCTCGCTCGG
TTTTCAGTTCGACCACGCTCGAAAATTTCTTTTGGTTCTC
>No_name
GAAATTTTCGAGCGTGGTCGAACTGAAAACCGAGCGAGAAAAGCATTGAGGACAATAACA
TTAATTCTCGGAGCTTTTGTCATTTGTTGGACTCCTTTTC
>No_name
AAATTTTCGAGCGTGGTCGAACTGAAAACCGAGCGAGAAAAGCATTGAGGACAATAACAT
TAATTCTCGGAGCTTTTGTCATTTGTTGGACTCCTTTTCA
>No_name
CCGAGCGAGAAAAGCATTGAGGACAATAACATTAATTCTCGGAGCTTTTGTCATTTGTTG
GACTCCTTTTCACATATTGGTATTGCTGAAAGGATATTAT
>No_name
TCTGGATAATATCCTTTCAGCAATACCAATATGTGAAAAGGAGTCCAACAAATGACAAAA
GCTCCGAGAATTAATGTTATTGTCCTCAATGCTTTTCTCG
>No_name
GGACAATAACATTAATTCTCGGAGCTTTTGTCATTTGTTGGACTCCTTTTCACATATTGG
TATTGCTGAAAGGATATTATCCAGATCTGGTCAATGTTCA
>No_name
GTTGGACTCCTTTTCACATATTGGTATTGCTGAAAGGATATTATCCAGATCTGGTCAATG
TTCATTTTTTCAATCTTTCATATTGGCTATGCTATGCTAA
>No_name
CTGACTATTAGCATAGCATAGCCAATATGAAAGATTGAAAAAAATGAACATTGACCAGAT
CTGGATAATATCCTTTCAGCAACACCAATATCTGAAAAGG
>No_name
CGAAGTAATCTTAAGAATGCTTTCTTGAATTGTGCATTGGCCAAAGCATAACAAAAAGGA
TTAATCGGACTATTAGCATAGCATAGCCAATATGAAAGAT
>No_name
CCCGAAGTAATCTTAAGAATGCTTTCTTGAATTGTGCATTGGCCAAAGCATAACAAAAAG
GATTAATCGGACTATTAGCATAGCATAGCCAATATGAAAG
>No_name
CCAAGGGCTTAGTGATCGCCATATATCGATCAATCGAAATGCAGCACAAATTAAGAATAG
ATGCTGTGCAAAGTAAAAGATCCATTGACACCCAAACCTG
>No_name
CTCGAAGATTGATGACTGTTGAGTAAAATTTTACGATAGTTGGCTATGGCGAAGATTCTC
AAGTAAACAAAAATCATGAGGATTAACGGGATAAAAAACG
>No_name
CTGGAAAGCTTATGTTCTCAACGGATTCTCTGTCCATATCCCATCGGATCGTTGTTGGTA
AAATCAGTGACTTGGCTAGGGTACATTTACAGCGCTTTAA
>No_name
CTGGAATATAACTGTGCCAATATTTAGTCCTCGGTTTTCATGGCTTCACGTTTGGACTTG
AGGGCCTATTCTTGTTATGCTGATTTTATGGACAATCATA
>No_name
CCAGACTCAGAATGAGATAGTTGGAGACACTCTGAAGATTCTTTTCAAGTATAATTGCGG
CGACAACAAATACATTTCCTATGATTGTCCATAAAACCAG
>No_name
ATTTTTTTCGAATAAAATTTATTTGCGTAACGGCCCAGTATCTGTCTATTGCGATTGCTA
CAAGATGCAAAACGGATGCTGTGCAGCATAATACATCAAA
>No_name
CAAACACAAAATATCATTATTAGAATTTGTTTACGAGCACCAGATTTTTTTCGAATAAAA
TTTATTTGCGTAACGGCCCAGTATCTGGCTATTGCGATTG
>No_name
TGTGTTTGGAGTGTTTCAATTGTCATATCAATTCCATCAAGATTTCACGGTCACAGAAAT
CAGTTTCTAACCTCAGAAGACGGAGTCTGCCGAATGAACA
>No_name
CGAATATAGATAGCCACCATAATTAACATAGGAAGAAAGAATGCGCCGATATTAGCAACG
ATGATGTAAGTATGATTCGAGTTCATTAGGCAGACTCCGT
>No_name
GTCGAAACTTGGTGGAACGGTTTCTGATTTGTCTTTTTGCAAATACATAAATCCGAATAT
AGATAGCCACCATAATTAACATAGGAAGAAAGAATGCGCC
>No_name
GAGATTGGAAAGGGTGTGGATGTCAGGGGGTCGAAACTTGGTGGAACGTTTTCTGATTTG
TCTTTTTGCAAATACATAAATCCGAATATAGATAGCCACC
>No_name
CAAAAAGACAAATCAGAAAACGTTCCACCAAGTTTCGACCCCCTGACATCCACACCCTTT
CCAATCTCAACCCAAAATCCACTAGAACTGGAAAGGAAAA
>No_name
AATACGTTCCACCAAGTTCGACCCCCTGGCATCCACACCCTTTCCAGTCTCAACCCAAAA
TCCACTAGAACGGGAAAGGAAAATAAAATAGTTTATTTTT
>No_name
CTTTTACTTTATCCAATTCAAAATCTTTAATGACATTATTGTCATGATTTGAATCTTTGT
AAACCAGCTGGTCTTGATTGTTTTTTTGTATTAGTTTTCA
>No_name
CTAATACAAAAAAACAATCAAGACCAGCTGGTTTACAAAGATTCAAATCATGACAATAAT
GTCATTAAAGATTTTGAATTGGATAAAGTAAAAGGAGGTA
>No_name
AAACAATCAAGACCAGCTGGTTTACAAAGATTCAAATCATGACAATAATGTCATTAAAGA
TTTTGAATTGGATAAAGTAAAAGGAGGTAAAGATATAGAA
>No_name
AAAGATTCAAATCATGACAATAATGTCATTAAAGATTTTGAATTGGATAAATTAAAAGGA
GGTAAAGATATAGAACATATTGGAGATTATATTATAAATC
>No_name
AAATCATGACAATAATGTCATTAAAGATTTTGAATTGGATAAAGTAAAAGGAGGTAAAGA
TATAGAACATATTGGAGATTATATTATAAATCCTAATAAT
>No_name
CAATAATGTCATTAAAGATTTTGAATTGGATAAAGTAAAAGGAGGTAAAGATATAGAACA
TATTGGAGATTATATTATAAATCCTAATAATATATCAAAA
>No_name
CAAAAAGACAAATTTCCCTAATGAGTTTTGGGTCACAACTTTCAGATATACCTTACGTGG
ATGAGGATGAAGTCATCAAACATGATTCTTCGTTGTCTAA
>No_name
CGGAAATTGTCACAATATTGTTGTTTATATTATTATTTGCCTGCTTTTCACTTGCAGTTA
CAAGAGAAGAACACGAAGGGCTAGAAAGCTTTGAAGGTTG
>No_name
CAACAATATTGTGACAATTTCCGGGGAATCATCTACACAAACCATGATTGCTTCTCAATT
TCATGGATACTCATCTGATGACACACATGAAATAAGGTCT
>No_name
CTTTTGTACACATATGAGCGTTGGCATTCACTCTCAGTCTTATTTTTTCTTCTCTACTCG
AAATACTTCTCGCTACAATATCATCTTGATGACCACAAGA
>No_name
CGAAAATCGGGAGAAAATACAGTATAGATTATGGGATTTAGGCACGAATTAGTATAACCT
AACCATAATATAAAACTGTCGATTAAAAGAGCTTTATAAC
>No_name
AGTATGGTTAGGTTATACTAATTCGTGCCTAAATCCCATAATCTATACTGTATTTTCTCC
CGATTTTCGACGCTCGTTTAGGAAAATCCTATTTGGTCGG
>No_name
CCATAATCTATACTGTATTTTCTCCCGATTTTCGACGCTCGTTTAGGAAAATCCTATTTG
GTCGGTATTACCACCGTGGTAAAAGGTCGCAATAATTTCC
>No_name
ATGCATTCAACAATTTCAAGAAATATATCTCTATCAATTGATATTGGATATTCCAAAAAT
GTTGTTATCATTTTGGCGTCCACTTGCACCAGCATAGGCA
>No_name
GTTTGGGAATGGATTGATAATTACGGCTTTTATCATGGAGAAAAAGATTCGGATACCCAG
CAATTATTTCATTGCATCATTGGCAATCACAGATATCTTA
>No_name
AAATGCCAATAACCTAAAACAACATAAATAGAAAATAAATTCATCGAAAACAGTCCAATT
AAGATATCTGTGATTGCCAATAATGCAATGAAATAATTGC
>No_name
AATGGCCAATAACCTAAAACAACATAGATAGAAAATAAATGCATCGAAAACAGTCCAATT
AAGATATCTGTGATTGCCAATGATGCAATGAAATAATTGC
>No_name
AACGGATGGAGACTGGGAACGGCAATTCCAAATGATGATAATCGTTATAAATAAGCAAGC
GGGGATAATCCAAGCCAAAACAATTAATAAGTATACCTTT
>No_name
GCGGAATTTACTCTTTATCCGATTTTCAATACAGTCTTTACAATAGCTTATTTTTGGATA
ACCCTCATTATCATGTGCGTTTTATATATTGGAATATATC
>No_name
GCGAGCTACACGATATATTCCAATATATAAAACGCACATGATAATGAGGGTTATCCAAAA
ATAAGCTATTGTAAAGACTGTATTGAAAATCGGATAAAGA
>No_name
CCGAATTTTGATGGAGTCGGCGAGCGACACGATATATTCCAATATATAAAACGCACATGA
TAATGAGGGTTATCCAAAAATAAGCTATTGTAAAGACTGT
>No_name
GTCAAAAATTGGGGTTGGATTAAGTTTAGCAAATTTGGATGTCAATGTTCAATTTAAAAA
CTTTTTGAAAGATAATCCGTTTAACGAAACGACAACCGAG
>No_name
AACGAAACGACAACCGAGAGAAATCTTTTAAATGATAACTGTCTTTATCCGGACAGTTCT
CGGAATAATTACTCAATAAGTTCACGGGTGTCACCTTCTG
>No_name
GTTTCGCTGTGAGATTTGGGGAAAATATTATTTATCATTAAACTATTCGTTTCCTCAGAA
GGTGACACCCGTGAACTTATTGAGTAATTATTCCGAGAAC
>No_name
GTGAACACTTTTAAGAAACCTCATGGCTTTCAATGCCGATTTGGAAACTGTGTTGGCCCA
GGATTTGTATTTTATTTCCCTATTATTCTCCAAATGAAAT
>No_name
AAAACAATTAGTTTTATTCTGGGTGCTTTTATAATTTGTTGGACTCCGTATCATGTTCTC
ATTTTAATAAAAGGATTTTGTGATAACCCTCCTAAAAGTT
>No_name
CCAGTGTCCACAAAAGTCATTGACTATTGCTAATGGTAAAACTGTAGCTGCCAATAACAT
GTCACTCAAAGCGAGATTCCCGATTAATAAGTTTGCGGTT
>No_name
GTCAGTTATTCAACGAACCGTATTATGTGATATATTCCGCAATGGGATCTTTCATTTTAC
CCTTAATTATAATGTCGGGTGTATACATTCGAATATTTAC
>No_name
CTGATTTGGAAAAAAGATTCTTTTTTTGATTAATAATTGTAAATATTCGAATGTATACAC
CCGACATTATAATTAAGGGTAAAATGAAAGATCCCATTGC
>No_name
AGAAATTCTACTGATATGCATCGTAGACCTTGTTTTGATTTCTTTTTGGAAATTGAGGAT
GCTATGGCTTTTAGTTCGCTCGTATGAGTTTGGACAGAAC
>No_name
AACTAAAAGCCATAGCATCCTCAATTTCCAAAAAGAAATCAAAACAAGGTCTACGATGCA
TATCAGTAGAATTTCTGCTGCCACAGACCCCTTTATGGGA
>No_name
AAGAGATTCACTAAGAAAAGCTACAGATCCAATTACAAAAAACGTCGACGAGCAAATAGT
ATAGTTCGTGCGGAAAAACGAGAGACACGCGCCACGACGA
>No_name
CGGCGCTTTGGGAGTTTCTGGAAACTATTTCGAAATTCTCTGTTAAGAATTGTGTACAAA
ATCGGATTTATAGAAGTATTAGCATAGCCGAACCAGGTGA
>No_name
CTATTTTACTAGTGTCAATTTGACGAACAGAACTGGATCAGCCTACACAAAAGGTTTATC
ACTGCCAGAAATCATAATATATTCTATATTGGGAGGAATA
>No_name
ATCGAAGCTGTCTTTCAACGATGAAACTCGTCAAAACCAGTAAGTTGCCGACCACCGTTA
TGATGACGACTATTCCTCCCAATATAGAATATATTATGAT
>No_name
GATAGATCGAAGCTGTCTTTCAACGATGAAACTCGTCAAAACCAGTAAGTTGCCGACCAC
CGTTATGATGACGACTATTCCTCCCAATATAGAATATATT
>No_name
GGCCATTCTCCAACAACTAAATATCCAGTATAGAGAGGCATTGAAACTAATCCAATCATC
AAATCGGCGACAGCCAAGGAAAGTAAAAAGTAATTGCTGA
>No_name
CGGCCATTCTCCAACAACTAAATATCCAGTATAGAGAGGCATTGAAACTAATCCAATCAT
CAAATCGGCGACAGCCAAGGAAAGTAAAAAGTAATTGCTG
>No_name
TTTGGCTATCTATAGATTACACCATGTCTAATGCCAGTGTTGCAAATTTGTTGATTATCT
CCATAGATCGGTATTGTTCAGTCACTCGACCTTTGACTTA
>No_name
ACTCGACCTTTGACTTATCGAATCAAGAGAACCTCTAAAAAGGTTTCAATATGGATTGGG
ATTGCATGGATAATTTCAGCTCTATTGTGGACTCCTTTAA
>No_name
AGTAGATTAAAGGAGTCCACAAAAGAGCTGAAATTATCCATGCAATCCCAATCCATATTG
AAACCTTTTTAGAGGTTCTCTTGATTCGATAAGTCAAAGG
>No_name
GAGAACCTCTAAAAAGGTTTCAATATGGATTGGGATTGCATGGATAATTTCAGCTCTTTT
GTGGACTCCTTTAATCTACTTATGGCCAATCATCGATGGA
>No_name
ACAAGGTTTCAATATGGATTGGGATTGCATGGATAATTTCAGCTCTATTGTGGACTCCTT
TAATCTACTTATGGCCAATCATCGATGGAAAAAGGCACGT
>No_name
TTTTTTAACACTTTCTGTCTCAAATTAGTCTCTCGATAAATACGAAAATACAATATTGAT
ATGATTGTTACTGGTATAAAATAAGCTAGACTTGCTGTTA
>No_name
ATTTTTTTTAACACTTTCTGTCTCAAATTAGTCTCTCGATAAATACGAAAATACAATATT
GATATGATTGTTCCTGGTATAAAATAAGCTAGACTTGCTG
>No_name
GCATTTTTTTTAACACTTTCTGTCTCAAATTAGTCTCTCGATAAATACGAAAATACAATA
TTGATATGATTGTTACTGGTATAAAATAAGCTAGACTTGC
>No_name
CTAATTTGAGACAGAAAGTGTTAAAAAAAATGCACGGGTTGCCTATTAAAACAAGTTATC
AATCATCAAATGGTTCCAGATGTTCTAATAATCATAAAAA
>No_name
CAAGTTATCAATCATCAAATGGTTCCAGATGTTCTAATAATCATAAAAATCATTCAAGGG
AGAATCCTTTTCAAAATTTAATAAAGAAAATAAATTCTCT
>No_name
GACGAACTTCGCAGAGAATTTATTTTCTTTATTAAATTTTGAAAAGGATTCTCCCTTGAA
TGATTTTTATGATTATTAGAACATCTGGAACCATTTGATG
>No_name
TTCTAATAATCATAAAAATCATTCAAGGGAGAATCCTTTTCAAAATTTAATAAAGAAAAT
AAGTTCTCTGCGAAGTTCGTCGTCAAATGGGAAAAATAAT
>No_name
CAAATGGGAAAAATAATATTTCTGCAAACAGTTTTAAATCTCACCCGTTTCGACCTAACT
CAGCGACAGGGCTTTCAACTCAAACCTCTATTTATCAGGC
>No_name
GGGAAAAATAATATTTCTGCAAACAGTTTTAAATCTCACCCGTTTCGACCTAACTCAGCG
ACAGGGCTTTCAACTCAAACCTCTATTTATCAGGAAGCCG
>No_name
AAATAGTATTTCTGCAAACAGTTTTAAATCTCACCCGTTTCGACCTAACTCAGCGACAGG
GCTTTCAACTCAAACCTCTATTTATCATGAAGGCGAGAGC
>No_name
CGAGAGCTCAAAATTTGAATATGGAAGATCCATTTATTCAGAACTTAGTGCCTCTAATCA
TCGTTTACGATACAGTAAATCCCAATCGCTTGATTCCAAT
>No_name
CATTTCTGTTGGTGAAAATCGGTTCCGGTAAAGATGAATTGGAATCAAGCGATTGGGATT
TACTGTATCGTAACCGATGATTAGATGCACTAAGTTCTGA
>No_name
CGGTCTTTGAGGTGTCATTTCTGTTGGTGAAAATCGGTTCCGGTAAAGATGAATTGGAAT
CAAGCGATTGGGATTTACTGTATCGTAACCGATGATTAGA
>No_name
GGTTACGATACAGTAAATCCCAATCGCTTGATTCCAATTCATCTTTACCGGAACCGATTT
TCACCAACAGAAATGACACCTCAAAGACCGTATACAAATG
>No_name
CTGGAATGTTTATGTTTCCTATGCTGCATTTGTATACGGTCTTTGAGGTGTCATTTCTGT
TGGTGAAAATCGGTTCCGGTAAAGATGAATTGGAATCAAG
>No_name
CCGGAACCGATTTTCACCAACAGAAATGACACCTCAAAGACCGTATACAAATGCAGCATA
GGAAACATAAACATTCCAGAAGAAGTCAAAATCAGACCAA
>No_name
CCGATTTTCACCAACAGAAATGACACCTCAAAGACCGTATACAAATGCAGCATAGGAAAC
ATAAACATTCCAGAAGAAGTCAAAATCAGACCAAACAGAA
>No_name
GGAAACATAAACATTCCAGAAGAAGTCAAAATCAGACCGAACAGAATCGATTCTCCAATA
CGACATCTTTCGTTGAAATCTCAAAGAAAATCTTGTGATG
>No_name
GGAAACATAAACATTCCAGAAGAAGTCAAAATCAGACCGAACAGAATCGATTCTCCAATA
CGACATCTTTCGTTGAAATCTCAAAGAAAATCTTGTGATG
>No_name
GTCAAAATCAGACCAAACAGAATCGATTCTCCAATACGACATCTTTCGTTGAACTCTCAA
AGAAAATCTTGTGATGCCGAAAGCTTGAATCATTTAGTTA
>No_name
CGATTCTCCAATACGACATCTTTCGTTGAAATCTCAAAGAAAATCTTGTGATGCCGAAAG
CTTGAATAATTTAGTTATCGTGAATCTAAATGCAAAAAAA
>No_name
GAATTCTTTTGCATTTGGATTCACGATAACTAAATGATTCAAGCTTTCGGCATCACAAGA
TTTTCTTTGAGATTTCAACGAAAGATGTCGTATTGGAGAA
>No_name
GGGGAATTCTTTTGCATTTGGATTCACGATAACTAAATGATTCAAGCTTTCGGCATCACA
AGATTTTCTTTGAGATTTCAACGAAAGATGTCGTATTGGA
>No_name
CGACATCTTTCGTTGAAATCTCAAAGAAAATCTTGTGATGCCGAAAGCTTGAATCATTTA
GTTATCGTGAATCCAAATGCAAAAGAATTCCCCAATCAAC
>No_name
GAAAGCTTGAATCATTTAGTTATCGTGAATCCAAATGCAAAAGAATTCCCCAATCAACCT
AGCACCAGTAACGCTATGGTTATGTTGTCACATTATTCCG
>No_name
CAATTTTGTTAGCATTTTTTATAACATGGACTCCATATAACATTTTCACGGTGATAAATG
CTTTCTATACGGTTGAAACTCAGCCGATAGGGACTACGGT
>No_name
ATTTGAACTCGACAGTCAATCCATTGCTCTATGCGTTATGCAACGTTACTTTCCGGAAAA
CATTCATAGCTATTTTGACTTGCTCAATATCAAAAATAAG
>No_name
GTACTGCAATGCCACCTCTGTTGATCCGATTCTTGAGCATATCAGATTAATATGTACCAA
AATTATTCTACCAGTCATCTGTTGGCCGGGAATAATGTGC
>No_name
GTTGATCCGATTCTTGAGCATATCAGATTAATATGTACCAAAATTATTCTACCAGTCATC
TGTTGGCCGGGAATAATGTGCAATATTTTAAACATCATCG
>No_name
GTAAGGACGATGATGTTTAAAATATTGCACATTATTCCCGGCCAACAGATGACTGGTAGA
ATAATTTTGGTACATATTAATCTGATATGCTCAAGAATCG
>No_name
CGATTCTTGAGCATATCAGATTAATATGTACCAAAATTATTCTACCAGTCATCTGTTGGC
CGGGAATAATGTGCAATATTTTAAACATCATCGTCCTTAC
>No_name
GTAAGGACGATGATGTTTAAAATATTGCACATTATTCCCGGCCAACAGATGACTGGTAGA
ATAATTTTGGTACAAATTAATCTGATATGTTCAAGAATCG
>No_name
ATCAGATTAATATGTACCAAAATTATTCTACCAGTCATCTGTTGGCCGGGAATAATGTGC
AATATTTTAAACATCATCGTCCTTACTCGCCGTTCAATGA
>No_name
GCAAAACATCGAGAGTAAATATGAAATATCCATAATTGACACGGACAAAAGATAGATATT
CGTTGAACTGATCATTGAACGGCGAGGAAGGACGATGATG
>No_name
GTAAAGCTGAAGTGAAACGCAAAACATCGAGAGTAAATATGAAATATCCATAATTGACAC
GGACAAAAGATAGATATTCGTTGAACTGATCATTGAACGG
>No_name
TGACTGACGAACTCTCTTGTAAAGCTGAAGTGAAACGCAAAACATCGAGAGTAAATATGA
AATATCCATTATTGACACGGCCAAAAGATAAATATTCGTT
>No_name
CGATTGCAAATAATAAATTCTGTGACTGACGAACTCTCTTGTAAAGCTGAAGTGAAACGC
AAAACATCGAGAGTAAATATGAAATATCCATAATTGACAC
>No_name
CAAGGGAGAAAATATCCAGACGATTGCAAATAATAAATTCTGTGACTGACGAACTCTCTT
GTAAAGCTGAAGTGAAACGCAAAACATCGAGAGTAAATAT
>No_name
ATTTGCAATCGTCTGGATATTTTCTCCCTTGACTTCATTCTCCAGCAATGCCACTTCATG
GTTGACGGTTTGTTTTACCATGGAGCGATTGTTGGTCGTT
>No_name
TCCCTCGAAAAAATCTCTGGACTTGTCAAAATAAAAGCCGTCGACAGGCATAGAACTATC
ACCTTTTTCGCTTTTGTAACCGTACACCATTTCCGACTAG
>No_name
CCGGTTGAAAATCGCATTTAATTTCCCTCGAAAAAATCTCTGGACTTGTCAAAATAAAAG
CCGTCGACAGACATAGAACTATCACCTTTTTCGCTTTTGT
>No_name
TTATAAACAAAACCGCACTCATTTTAAAATACCCATGGCGCTGAATACGATTATAAAACG
AAGTCTTCCTAATACAGCAAATCATGACTGTATTATCCGG
>No_name
ATCATAACGGCGAAGGGTAAGCGAACTAATCTAAGTATACACAACTCTCAGCATTCGACT
CGGTTGAACATCGATGCCAACTCGTCAACGTTCAGTCAAC
>No_name
CTTGTACTGATCTATGACATTTGTAGAGTGCTTAAGTCTATTGTTGATCAAGGATCTGTC
TTGTTGACTGAACGTTGACGAGTTGGCATCGATGTTCAAC
>No_name
TTGCGCTGGGGGTCTGCAAACAACAAAATGTCACCACAACAATGACGAGTAAATATGTGG
TCTTGTACTGATCTATGACATTTGTAGAGTGCTTAAGTCT
>No_name
ATTTGGTTGTTTGCAGACCCCCAGCGCAATTAATTACGTAATCGTTGAAACGAGGCCAAA
TAGATCTATATCGAAATTAATTTTTGGGAATTTTTGTAAT
>No_name
CGAAATTAATTTTTGGGAATTTTTGTAATCTACTTTTGGCAGTGAGCGCTGCCATGAATT
TTATCCTTTACTCGTTTTTCTCGCAGAAATTTCGGTTGGC
>No_name
CAAGATCAAAATTCCTAACAGTAAATCTGCAATGGCCAAAGATCCAAGAAACCAGTTCTG
AATGTTCTTCAGCCGATAATCAGTAGAAATAGCTATTAGA
>No_name
CGGCCGTTGGATATTTGGAAGACTTTTGTGCTCTCTTTGGTTGGCAATTGACGTCCTTTT
GTGTACTGCGTCTATAATGCATTTGTGTTTGATTAGTATA
>No_name
ATTTGGAAGACTTTTGTGCTCTCTTTGGTTGGCAATTGACGTCCTTTTGTGTACTGCGTC
TATAATGCATTTGTGTTTGATTAGTATAGATAGATACTAT
>No_name
CTGGATTAATATGCTTACCGCCACTTTTTGGTTGGAGTAGTCATTCTTTAAATTTTTCCA
TNTCCTCGAATGAACAGAAATGTGAATTGACCCAAAACCG
>No_name
CTTCGCTTGGCTTCAATAAGGACTTGCAAATACACAATGATAATGATGAGTAGTGGAATG
TAAAACGATCCAATTGATGAGTATAGAACATAGGCTCGGT
>No_name
CAATATCTACTTCAACAACTTCCTTTTTTCTGAAGAGCTCCGGATTTTTTTTCACTTCCG
GTTTTTTGACAACATACTTTCGATTGGCTCTTCGCTTGGC
>No_name
TCGTCATCGTCAACAATGCAAGAAATTGCTTCAGAATCTACCTGATTGCAATTACAATTC
TGTTGGATTTCCGTATATTCAATATCTACTTCAACAAATT
>No_name
ATTCTGTCTATTCGATGCTTCTGAGAATTCAACGGTTCCTGATTATTTGTCACAGACGGG
TCGTCATCGTCAACAATGCAAGAAATTGCTTCAGAATCTA
>No_name
CAACTATTGTCCGACGTTCTCGATAACGAACAAGTTTACTTTTTCGAATCGCCAGTTTTG
ATATGATGTTTTTCGATTGGATTCTGTCTATTCGATGCTT
>No_name
ATTTATTGTGTGTTGGCTGCCGTTTTTCACCTCCTATTTGATTGTGATTTTCTGTAAATG
CATGAATGAGCATTTATTTGGATTTTTCTTCTGGTTGGGT
>No_name
ATACAGTATATATAATTGGATTCAAGCCGCTATTGCAGTAACCCAACCAGAAGAAAAATC
CAAATAAATGCTCATTCATGCATTTACAGAAAATCACAAC
>No_name
GATAAATGAATAATGAAACTAATCCTGATCCGTTTATGGCATTGCCATTTTATCAGATTC
TGATCTATTCTTTGATTGCAACTATTCTTAGTTTGGCCAC
>No_name
GTTTGTGGTATTGCCATTTTATCAGATTCTGATCTATTCTTTGATTGCAACTATTCTTAG
TGTGGCCACAGCTTGTGGCATTCTTCTTGTTCTCATTTCT
>No_name
TGGCATTGCCATTTTATCAGATTCTGATCTATTCTTTGATTGCAACTATTCTTAGTTTGG
CCACAGCTTGTGGCAATCTTCTTGTTCTCATTTCTTTTTG
>No_name
GCATAATAAGAAATGTGGAATAAAGTGGCATTGAAATAATTCCAATAAGAAAGTCTGAAA
CGGCCAAAGAAAGAAGATAATAATTACTAATTGTCCTTAG
>No_name
CAGACTTTCTTATTGGAATTATTTCAATGCCACTTTATTCCACATTTCTTATTATGCAGT
TCTGGCCATTTAATTCTACAACTTGTGATTTGTGGTTATC
>No_name
CAAGTGATAACCACAAATCACAAGTTGTAGAATTAAATGGCCAGAACTGCATAATAAGAA
ATGTGGAATAAAGTGGCATTGAAATAATTCCAATAAGAAA
>No_name
TGCCGATGAAGCATTCGATACTGTATAGTCAAGTGATAACCACAAATCACAAGTTGTAGA
ATTAAATGGCCAGAACTGCATAATAAGAAATGTGGAATAA
>No_name
ATAAGATATAAGAACTAGATTTGCCGATGAAGCATTCGATACTGTATAGTCAAGTGATAA
CCACAAATCACAAGTTGTAGAATTAAATGGCCAGAACTGC
>No_name
GAAAAACTATAATTATTATTCTATTAACATGGATAATTTGTGCACTATTATGGACTCCCT
TGATTTATATCTGGCCAATTATTGATGGAAAAAGAACAGT
>No_name
GAAAAACTATAATTATTATTCTATTAACATGGATAATTTGTGCACTATTATGGACTCCCT
TGATTTATATCTGGCCAATTATTGATGGAAAAAGAACAGT
>No_name
TAAATATCCAATTGCACAGGTGAGCAGAGTTAACAGGGTGCTGGATTCCATAAATTGCAC
ATAACATTTACCTTGTGGCACTGTTCTTTTTCCATCAATA
>No_name
ATTTAATACCTCTCTTTATCATCATTGTTTTCGCAATACAAATATATCGCGTAACTCGGC
ATCGAAATAAAAATCTTCAAACTTTAGGTTACGCGACTCC
>No_name
AGAGAATTCGGTTGAAATTTGTGAACTTTTTTAATCAATTTTTCTTTTGGATTTCTATTA
CTGATTTCAGTGTCGGTCTAAGAATCTATGTTCTTATAAT
>No_name
AACATGGATTCTTCGACCGACACTGAAATCAGTAATAGAAATCCAAAAGAAAAATGTATT
AAAAAAGTTCACAAATTTCAACCGAATTCTCTTATTCTCA
>No_name
AAAAAAGTTCACAAATTTCAACCGAATTCTCTTATTCTCACTCCACAAAATTTAAATTAT
TCGAGTGTCACTTCAAGCAATTCAACAATACCAAATTGTC
>No_name
TTCTCACTCCACAAAATTTAAATTATTCGAGTGTCACTTCAAGCAATTCAACAATACCAA
ATTGTCAAGGTAATTTGATGAGCCATGGACTAAGACAGTC
>No_name
GTCAAGGTAATTTGATGAGCCATGGACTAAGACAGTCAGTGCGAAAAAAGCCTTCCTCTA
GCAAAGCCGCCAAAACTCTTGCAGCAATAATCATTGCATT
>No_name
CGAGAATATAAATTTATAAGTGTAAAAAGATTATATGGAAACCACGTGACGAAAAATGCA
ATGATTATTGCTGCAAGAGTTTTGGCGGCTTTGCTAGAGG
>No_name
CGAGAATATAAATTTATAAGTGTAAAAAGATTATATGGAAACCACGTGACGAAAAATGCA
ATGATTATTGCTGCAAGAGTTTTGGCGGCTTTGCTAGAGG
>No_name
CGAGAATATAAATTTATAAGTGTAAAAAGATTATATGGAAACCACGTGACGAAAAATGCA
ATGATTATTGCTGCAAGAGTTTTGGCGGCTTTGCTAGAGG
>No_name
GGTGGGATTGGACTTTGACCGAGAATATAAATGTATAAGTGTAAAAAAGATTATATGGAA
ACCACGTGACGAAAAATGCAATGCTTATTGCTGCAAGAGT
>No_name
GTGGTTTCCATATAATCTTTTTACACTTATAAATTTATATTCTCGGTCAAAGTCCAATCC
CACCATAGGGACACTTCTTTATGGTTTTGGCTATTATTTA
>No_name
GTGGAATTCAAATAACATAAATAATAGCCAAAACCATAAAGAAGTGTCCCTATGGTGGGA
TTGGACTTTGACCGAGAATATAAATTTATAAGTGTAAAAA
>No_name
GAAACGACTTGTGTTGCTCTTAGACCGGCCGCATATTAGAATTCTCCAAAATGTTCTACG
AAACATAATATTGCAATAAGCATACAATATTGGATTGATT
>No_name
TGGGAACCTTTTGATCATCATTGCCGTGTTTCTGGTAAGGAAGCTTCACACTCCCAGCAA
TTGTTTAGTCTTTAGTTTAGCTTGTAGTGATTTTCTTGTT
>No_name
GTTTAGTCTTTAGTTTAGCTTGTAGTGATTTTCTTGTTGCAGTTGCTGTCATTCCGTTCG
CTATCATAACCCAGATCAAAGGATGTTGGCTTTTCAGTGA
>No_name
CAAAGTAAAATATCCAAAAAGATAAAAAAATCACACGTGAATTCACTGAAAAGCCAATAT
CCTTTGATCTGGGTTATGATAGCGAACGGAATGACAGCAA
>No_name
CAAAGATTCAAAATCGAAGCGGTACAAAGTAAAATATCCAAAAAGATAAAAAAATCACAC
GTGAATTCACTGAAAAGCCAATATCCTTTGATCTGGGTTA
>No_name
TGCAGCAAAGATTCAAAATCGAAGCGGTACAAAGTAAAATATCCAAAAAGATAAAAAAAT
CACACGTGAATTCACTGAAAAGCGAATATCCTTTGATCTG
>No_name
GTATCAAACATATGCCACCCTTGGTGCATTTTATATTCCTCTTGTTGTCATGTTGATACT
TTACAGCAGAATTTATCAAGTCGCCAAAAAAATTGCTAAA
>No_name
AGAGGTTTGATTTTGAAACAGTTTTCTCTAATTGCTTCTCCTCTGAATGCAATTCCTCTT
GTAAAAAATTCTTTGAATACAAATAATCGGTTTTCCCAGG
>No_name
CAGAGCGCCGTCTTTGGACAAATGATTTTCCAAATTGTTCTGTATATGAAGCAGTTCGTA
GCCGGTTGTTTATGGACTTACAGTGGCATGACAGAATCTC
>No_name
AAATTGGTGAATTTCACACAGCCAGTTCAATATGAGCCCCGCTTTCAAATCTGGCCTATG
ACTCTCATTAGTCTGCTGTTGATAATTATCATCATTTGGA
>No_name
CATTAGTCTGCTGTTGATAATTATCATCATTTGGACAATTGCCGGCAATGTTCTCGTCAT
GGTCACTATTGTTACTGAGCTCAATATTAAGAATTCCTCC
>No_name
CCAAACTGACATACAATAGAAATCGGTCAACAGTTTCGACAACAGCTATGATTACATCTT
CATGGATCGCCGCGCCTCTTTTCTCTATTCCATCTAGATT
>No_name
ATTGACTGTTATTCTTTCGACTGTATTATTCCTTTGTAAATAGAATCTAGATGGAATGGA
GACAAGAGCCGCAGCGATCCATGAAGATGTAATCATAGCT
>No_name
ACGAGTTTCCTTCATTAATAAGACATGTTCCATTATAATTGACTGTTATTCTTTCGACTG
TATTATTCCTTTGTAAATAGAATCTAGATGGAATGGAGAC
>No_name
ATATTAATGGGCATCGTTTATTTTAAGATTTTTATTTTTATTAAAAAACAAACAAAAAAT
AGAAAAGCAATCAAAAATTCAGTAATCGGATCTGATGCTC
>No_name
CTGTGCTTTCAAAGGAATTTTCATCTATAATTATTTTTGAGTCGTCATAAATAGAAGACC
AGATTTCTGACTGCGGAAATGGAGACGCTGTGGATTTAGA
>No_name
CATTGTTTCAGTTTTAGCAAGATTGGAAGTTGGGTATATATCTGAATAAGTTTTCATAGT
AAGAGGGTTCAAATAAAGTGATGACATTGGAAAGCTCTCA
>No_name
TTCAGATATATACACAACTTCCAATCTTGCTAAAACTGAAACAATGAGCACAATAGAAGG
TGAAATTTTCCCATTAAAATACCAAAATAAGGACATTTTA
>No_name
CAGATATATACACAACTTCCAATCTTGCTAAAACTGAAACAATGAGCACAATAGAAGGTG
AAATTTTCCCATTATAATACTAAAATAAGGACATTTTAAA
>No_name
CTGAAACAATGAGCACAATAGAAGGTGAAATTTTCCCATTAAAATACCAAAATAAGGACA
TTTTAAAATCTCCCAATTCCAACAAGTCTATAATCAAACC
>No_name
CCCGGACTGCTAAAGACGCGAAAGAGTTATCGTTGAGACTGTCGGAAATTTGAGTTTGAA
AGGGTTCATTGTTTGAATGGTTATGGTTTTTCAACGGACT
>No_name
TCAAACTCAAATTTCCGACAGTCTCAACGATAACTCTTTCGCGTCTTTAGCAGTCCGGGT
AAAACGAATTAATCAAAAACGTGAATATAAAGTTGTAAGG
>No_name
CCCGAACCAAAGAAATATACTGTCCATAATTCTATTTATTTCCGACGGATCACTAATAAC
ATACGCACGTAAAAGGTTGTTGATTGCTAATGGGAGCCAA
>No_name
CTTCCAAACAAAATCTTTTTGAATGCTACCTGAAATTCAGTTGGGAAAATTGTGTAAATA
ATTGGATTTAACCCGGAATTTACGTACCCGAACCAAAGAA
>No_name
CGATGTATTACTTCCAAACAAAATCTTTTTGAATGCTACCTGAAATTCAGTTGAGAAAAT
TGTGTAAATAATTGGATTTAACCCGGAATTTACGTACCCG
>No_name
AAACAATTTATCCTGTAATAAATTGTCCAGGGCATGCTGTAACAGCAATTGATGAGATCC
GCAACGGATATAGATGCTATGAATATATTCATTGACCGAC
>No_name
CGCCGTCAATCGACGGTTTTTCGTTCTCAATCGAATGACTTACAATAAGATATTTTCTAA
TAAAAAAATAATTTTTTATACGATTTTCATTTGGATATTT
>No_name
CGACGGTTTTTCGTTCTCAATCGAATGACTTACAATAAGATATTTTCTAATAAAAAAATA
ATTTTTTATACGATTTTCATTTGGATATTTTGGACTGGTT
>No_name
GTCTGTTGACCACGAATCACTGATGAATTCAGGGAAACGGATTGAGTAATTTTCCTTTTG
ATTTTTATCATATTGTAAAAGATAGAAATATAACAAATGG
>No_name
GTGATTCGTGGTCAACAGACTGGAGTAACGCAACTTGAAACACAAGAGAAAAAAAGCGAT
AATAAGTGCAGTAGTGGCTTTCGTGTTTTTCAACACCTGT
>No_name
AAAGAAGCAATGAAGTAATTGGAAGATACCCTCAGACCGGGCTCCAAATAAAACGAACAC
AACACTAACAGATTTCCTCCAATAGTTACTATGCTCAATA
>No_name
AATGAAGCAATGAAGTAATTGGAAGATACCCTCAGACCGGGCTCCAAATAAAACGAACAC
AACACTAACAGATTTCCTCCAATAGTTACTATGCTCAATA
>No_name
GTTTAATTGAGAATTCTGCGTAGCATTCATTTGTAGCCCTTTGTCGGCCAACAACGTAAG
GCCAACTCATTATAATTGAATAGAACACAATTGATGGAAT
>No_name
CGACAAACGAATCACTTAATTAAAAATGCGAAGGAAATTGGATCGGATTCCAATAAGGAT
GATGAAATTGATACAAGTTCATACAAAACAAATGACTACG
>No_name
CTTAATTAAAAATGCGAAGGAAATTGGATCGGATTCCAATAAGGATGATGAAATTGATAC
AAGTTCATACAAAACAAATGACTACGACTCAGAGAGTTTG
>No_name
AAAACGATCAGTTTTATTTTAGGCGCTTTTATTATTTGTTGGACTCCATTCCACGTGGTC
ATTCTCATCAAGGCTGCTTGTGATGATTAGTCCTTAAACC
>No_name
CCAACATTGAGGAGGCAGATTGTAAAGTCCTGTCATATTCCACGCCCGAACGGAACTGGC
GCACGCTGAATGAGTGCTTTGATTTTTGGATCCGAAAAAA
>No_name
CCCACCATCAAATCTGTAACTGCTAAATTGATGATTAACATGTTGCAAGGAGTTCGTAAT
CGACGTACCAAGAAAAATGCAAAAATCATCAACGAATTCC
>No_name
TAATCATTGAATATCCAATACCCTTTGATTTGATAAATACTTGCCATTGGTATCACCAAG
GCTCCCACCATCAAATCTGTAACTGCTAAATTGATGATTA
>No_name
TGGGAACCTTGGTGATACCAATGGCAAGTATTTATCAAATCAAAGGGTATTGGATATTCA
ATGATTACATATGCAGCGGATTTATTTTATTTGATGTCTT
>No_name
CAGAAATTGCGCATAAATTTAAAATGGACGATGTGCGCAATAAGACATCAAATAAAATAA
ATCCGCTGCATATGTAATCATTGAATATCCAATACCCTTT
>No_name
AACGAATGCTACTTATGATTTTTATAGGTTGGGCTGTTTCAGCACTGATAAGTGGACCCC
CTTTGTTCGGATGGAGTAATCCGATNTCCAAATACTACTG
>No_name
CTGCCTCAGCACTGATAAGTGTACCCCCTTTGTTCGGATGGAGTAATCCGAAATCCAAAT
ACTACTGTGATTATAGCGAGAATCTCGGCTATCAAATATA
>No_name
CCGAAATCCAAATACTACTGTGATTATAGCGAGAATCTCGGCTATCAAATATATGCAACA
TTTATAGCCTTCTATTTACCTCTGATTGTCATGTTGATTT
>No_name
CACCACCCATTTTCTCCTGGACATAAATATAATTTGCAAGTCTAAAAATACGTCCGTATA
AAATCAACATGACAATCAGAGGTAAATAGAAGGCTATAAA
>No_name
TGGTAAAGAAACAAAACAGTCTAAAAGAAATTCTAATTTCAGAAATAATTTCAACGATAA
CAACAATAACAATAGCATTATAGACAAATCCAAGTTTGAG
>No_name
AACGATAACAACAATAACAATACCATTATAGACAAATCCAAGTTTGAGAAAAAACTTAAT
AATGAAGAATCAAATAAACATTTAAATGTTCCAGATATCA
>No_name
CCCCGAACTAAATTTGGTTTTAGAATTGTGATGGAGTTCCTCGTCAGATTCTGCAAAATT
AATTTTGATATCTGGAACATTTAAATGTTTATTTGATTCT
>No_name
CGCTTTGTTGCAAGTACGTGTATAACCTCATGCATATGTTCGCTTCTCAACATAATGGTG
GTTGGGGGCAATCGCTATACTTTTATTGTGAAAAACGGCT
>No_name
CCAAATTTCGGTTGGCATTATAATTCTCGTCTCAATTGGTGGCAATGTTCTCGTTTGCAT
TGCGGTTTGTCAAGATAGAAAACTTAGAAAACCCAGCAAT
>No_name
GCTATCGCCAAAGAAACGTACAAAGAATTGCTGGGTTTTCTAAGTTTTCTATCTTGACAA
ACCGCAATGCAAACGAGAACATTGCCACCAATTGAGACGA
>No_name
GTTTTTGTAATTTAAACTTTACCGGGAAGCCACTGGTCATGCTCAAGTCATTCACAGTCA
GAATAAATACAACGTTTCAAGTTGTATATCCTCAGATTAT
>No_name
GTGATTGCAGCTTTATGATCTGAGTTATTCCACTTTTTGCTGACTTTATTGGGTCCAGGA
GACGAGTTACTGACAAATGTTTCATAATCTGAGGATATAC
>No_name
GCAAAATAAAAAGGTACCAGTTATTATTCCCAGAGTGATTGCAGCTTTATGATCTGAGTT
ATTCCACTTTTTGCTGACTTTATTGGGTCCAGGAGACGAG
>No_name
TGCCATGTAAGAGTTGAAAATATTATATTTGAAATACATTGACAAAAGGTTCCTGTGACA
TTGATAATGAAGAATGGCGTACAGCAAAATAAAAAGGTAC
>No_name
GTTCGTATAGTCACTAGTATTTTCACAGCTGATATGAGTTGGGTTGATATTATTTGCTGG
GCGGCTGGCTTTCAATGTGGGATGGCGGGCATTTGGCTGG
>No_name
CTCAAATATGTCGAAAGTATACCCCGACTCAAGAAGTTTTCATCGGTTTGATTTTGAGTA
TTTTAACCTTTTCAACCTTGGTCGGTAACATTCTCATAAT
>No_name
TTTCAACCTTGGTCGGTAACATTCTCATAATTATTGCGGTAACTTTGGTGAAAAAACTTC
AAACACCCAGCAATCTTTTGATAGTAAATCTCGCCACGAG
>No_name
GGCAAATGGCAACACGATTCCTGACACGAGAAGATCGCTCGTGGCGAGATTTACTATCAA
AAGATTGCTGGGTGTTTGAAGTTTTTTCACCAAAGTTACC
>No_name
CTTTGGTGAAAAAACTTCAAACACCCAGCAATCTTTTGATAGTAAATCTCGCCACGAGCG
ATCTTCTCGTGTCAGGAATCGTGCTGCCATTTGCCATCAT
>No_name
CGATCTTCTCGTGTCAGGAATCGTGCTGCCATTTGCCATCATTTTCCAACTGAAAGGATT
TTGGCCGTTTTCGGAATTTTTGTGTGACACTTTCATCTTA
>No_name
ATTTTGGCCGTTTTCGGAATTTTTGTGTGACACTTTCATCTTATCGGATGTACTGTTATG
CACATGCTCAATTCTCAGTTTGTGTATCATATCGATTGAT
>No_name
TTCTTCACAAATTTCTCTTTCCATCCGATAAACGGTGGCACACTTATCAATCCGGCTAGC
ACCCAAACCGAGACGATCATGATCGAAATCCGACCAGTCG
>No_name
CGGATTGATAAGTGTGCCACCGTTTATCGGATGGAAATAGGAATTTGTGAAGAACGAATG
CAAATACAGCGATTTGTTGAGCTATCAGATTTATGCAACA
>No_name
ATTTTATGTGCCACTTTTTATCATGTTGTTCTTATACGGGAAAATTCTTCTGTTGGCAAA
ACGAATCGCTAATCTCGATCTCAAACAACGCAGTCAAAAG
>No_name
CTTCGGACTTGTCATTGGATTCTCTATGGTCATGTTGAATGAAAGAACAGTTCATTGTTT
GCTGCAATGAAGGTTTTCTATTTTCTGTCGTATTGTGATT
>No_name
GCTCGTTCTGTTATAGAGCTTCGTAATTGTATACCGTTTGCTGAAGGCCATCTCTTCGGA
CTTGTCATTGGATTCTCTATGGTCATGTTGAATGAAAGAA
>No_name
GAAATATTCCTCTGGCTGGGTTATTTCAATAGTTTTCTCAACCCGATTATTTACGCAAAA
TTCAATCGGGATTTTCGCACTCCATTCAAAGAAATACTTT
>No_name
CCACGGATTATTTCCTAGAAAATCGCAATGAATTATTGAAATCTTCTCTTGTTTTTGTCA
TTTTCCTCGCCGTATTGTTGTACGTAACATCCAATGTCGA
>No_name
AAAATGGATAATGGGACTTTTCCTATTTTTAACATGAGTTTCCATTCTCGATACAATTGG
GCTTATGTCGGTCTGTTTATTATTCCAATGTTGAGTATGT
>No_name
CTCAGAAAAAGATTCAATTATTTTCTTGTTTCATTAGCTATGAGTGATTTTCTTTGTGCT
ATTCTCGTCATGCCAATTTCCGCTTGGAAAATGATTGATA
>No_name
GTTTTTCAGTGCATTGTATCTGTCAATTGAGATTGTACACAAGTGAATGATTGTAGAGGC
TGTAAAAAACACATCCAAACTGTACCAAATCAAACACCAT
>No_name
GCGCATACCAATTGGACAACTAATGATCTATAACGTTTTTGGCCATGAATCTTTAAAGGG
TTTTTCAGTGCATTGTATCTGTCAATTGAGATTGTACACA
>No_name
ATCCAAGCGCATACCAATTGGACAACTAATGATCTATAACGTTTTTGGCCATGAAGCTTT
AAAGGGTGTTTCAGTGCATTGTATCTGTCAGTTGAGATTG
>No_name
CTCAGCTTCTTTCCGTTGGACGTAGAGAATTTTCACTGTTAACACATACGTAACTGTCAT
TATTATTAATGGAATGAAAAATGTCACAATTGTAGCAATT
>No_name
GTCCAACGGAAAGAAGCTGAGGCTAATCTTTATTCGAATGCTGTAGCTTCTCTTGTTTTC
AAACCAAAGCTTTCAAGTTCTTTGGCCAAGTTTACCAGAA
>No_name
TTTCCATTTAATTTCTTTTCGCTCATAACCTTTGTCGATGCTGTTCTGGTAAACTTGGCC
AAAGAACTTCAAAGCTTTGGTTTGAAAACAAGAGAAGCTA
>No_name
GAAAACTCGTCAGCAATGCATAGGAGATCAATTTCAACAAGTTGTTTAGTAAATTCTTTA
GACTCAGAATTCAAAGAAACAGAAAACCATAATCACTTTG
>No_name
GGAGATCAATTTCAACAAGTTGTTTAGTAAATTCTTTAGACTCAGAATTCAAAGAAACAG
AAAACCATAATCACTTTGAAATGACTCCTTTGTTAGCAAA
>No_name
CTCGTCGTTTTTGCTAACAAAGGAGTCATTTCAAAGTGATTATGGTTTTCTGTTTCTTTG
AATTCTGAGTCTAAAGAATTTACTAAACAACTTGTTGAAA
>No_name
ATGGTTTCAAATTGTCTGAACCACAGAGATTCATTGATGTATTTTCAACAAAATTATTTC
TCGTCGTTTTTGCTAACAAAGGAGTCATTTCAAAGTGATT
>No_name
CTAAAAGAAACTTGCCTCTGAGGTAAGGTCTGTTTGTATTGGTCTTCTTGTAAAGGTGGT
TTCAAATTGTCTGAACCACAGAGATTCATTGATGTATTTT
>No_name
GTTCTCTAAAAGAAACTTGCCTCTGAGGTAAGGTCTGTTTGTATTGGTCTTCTTGTAAAG
ATGGTTTCAAATTGTCTGAACCACAGAGATTCATTGATGT
>No_name
AGACAATTTGAAACCATCTTTACAAGAAGACCAATACAAACAGACCTTACCTCAGAGGCA
AGTTTCTTTTAGAGAACAGCAAAAAAACTAAAAATCATTA
>No_name
CAACGTTTGTACGGCTTTTCTTGACCGATTAATTTGTTTCAGCTGTTTTTCCGTTTCTTT
CTTTTTCGTATAGAAAGCTGAATATTCATCAGTTTTGGTT
>No_name
GAAAAACAGCTGAAACAAATTAATCGGTCAAGAAAAGCCGTACAAACGTTGGGGATTTTA
TTTCTACTCTTTGGCATTTGTTATCTGCCATTCTTTGTCG
>No_name
CAAGTCTGTTATAGCCAGGTTTACCACAAACATGTTACCCGTCGTATTCAGTTCTTTGAT
GGTAGTGATGGCAATGATCGTGAGGATGTTTCCAATTCCT
>No_name
CCCCTGCAATGTTAAATAGATTAACAAATAAGCTCACCGTCAGGTCTGTTATAGCCAGGT
TTACCACAAACATGTTACCCGTCGTATTCAGTTCTTTGAT
>No_name
GAAGTTACTTGATATCCAGAGTTTTTTATCTACGGATATGGCAAAGGGGACGCATAAATT
GAACAGAATACCCAACACGATATTGATACAGAGATATGTA
>No_name
GTTCAATTTATGCGTCCCCTTTGCCATATCCGTAGATAAAAAACTCTGGATATCAAGTAA
CTTCCTCATCCTTAATATCATTATTGTTGACCTTATGGTC
>No_name
CATTTCTTGATAAGATCCGATTAGCCAGCGTCACAGGAAGGATGTAACAACAGACCATAA
GGTCAACAATAATGATATTAAGGATGAGGAAGTTACTTGA
>No_name
AAGAAATGTTATGGGCTACATCGGGTGTCACGTGAATTCTTTTCTCACATTCATCAGCAT
GGGAATAAACAATTTCATATTCATGATAATTTCATTCGAT
>No_name
AAGAGTGTTGGAGATTGTAAACAACTGCGTATGGGATAGTTTATGAAAAATAAACAAATA
TCTATCGAATGAAATTATCATGAATATGAAATTGTTTATT
>No_name
GGATAAGAGTGTTGGAGATTGTAAACAACTGCGTATGGGATAGGTTATGAAAAATAAACA
AATATCTATCGAATGAAATTATCATGAATATGAAATTGTT
>No_name
GAGCGATTCCGTATCCAATCCAAAACAGCCATACCAGTGCAATCAGGATAAGAGTGTTGG
AGATTGTAAACAACTGCGTATGGGATAGTTTATGAAAAAT
>No_name
GAAGAATCGTGTAAAATCCTGGGCTGACAGAAATCGGCAAAAGGAAATTGAAAACTGTCA
AGAAAAACAACGTGACAATGTTCCCGTTCGTGTCAAGAAT
>No_name
TTGAATTCTTTTTGAATGCTCAAGTTGCGTTTGGTTTTGAATAGCTTTACCAGAAGAATC
GTGTAAAATCCTGTGCTGACAGAAATCGGCAAAAGGAAAT
>No_name
CTTGAATTCTTTTTGAATGCTCAAGTTGCGTTTGGTTTTGAATGGCTTTACCAGAAGAAT
CNTGTAAAATCCTGTGCTGACAGAAATCGGCAAAAGGAAA
>No_name
CTTCTGGTAAAGCTATTCAAAACCAAACGCAACTTGAGCATTCAAAAAGAATTCAAGCGA
CTCTCTGACATCCAACGAGACAAGAATGAAATGAGAATGG
>No_name
CCGGCAAAGAAAAAATGTCCCAACCGTTACAATCAACAAAACCACCATTCTCATTTCATT
CTTGTCTCGTTGGATGTCAGAGAGTCGCTTGAATTCTTTT
>No_name
CCGATGTAAGGGGGCACTTAATGTGCCACCAAACCGATAAAAGAAACCATGAAAAGTATA
CGGAGCCCAGCAAAGAAAAAATGTCCCAACCGTTACAATC
>No_name
TATCACCCGATGTAAGGGGGCACTTAATGTGCCACCAAACCGATAAAAGAAACCATGAAA
AGTATACGGAGCCCAGCAAAGAAAAAATGTCCCAACCGTT
>No_name
GTTAGAATGTAAGTGATTATCATAATTATTAATGGTATAACAAATGTGACTATTACGGCT
GTCAGTATAAAAAGTGCACTTTGCGGTCCACAACCTTTGT
>No_name
ATTTTTCTGAATGATGATAACTACTGTTAGATCCTTCAAGTGACGTATCGCAGCTGCCAT
TTTGCACGCACATGTTTCTTTTGGTTTTCGAATGGCTGAA
>No_name
GTGAATCCTGTGAAACTAATGTGTGATTTTGTTCAATTGTTACTGTTAATGTCTCAGCAC
TGACTTGGTTTTTTTCGGATTCATCTGTGAAATGATTTGT
>No_name
ATTTATGGAGACGACCAGGATGACCAAAAGGTTTCCAAAAAATCCAAATACTACAATCAC
TCCAAAAATTGACGGTGCAACCATTTCTGTTATGATGTAC
>No_name
TCATAACTGAAATGGTTGCCCCGGCAATTTTTGGAGTGATTGTAGTATTTGGATTTTTTG
GAAACCTTTTGGTCATCCTGGTCGTCTCCATAAATAAGCA
>No_name
CTGAAATGGTTGCCCCGTCAATTTTTGGAGTGATTGTTGTATTTGGATTTTTTGGAAACC
TTTTGGTCATCCTGGTCGGTTCCATAAATAAGCAGGTGCG
>No_name
TATCATTTCGCAACTGCTTATTTATGGAAACGACCAGGATGACCAAAAGGTTTCCAAAAA
ATCCAAATACAACAATCACTCCAAAAATTGACGGGGCAAC
>No_name
AATTTTTGGAGTGATTGTAGTATTTGGATTTTTTGGAAACCTTTTGGTCATCCTGGTCGT
CTCCATAAATAAGCAGTTGCGAAATGGTACAAATATCCTC
>No_name
TTTGGATTTTTTGGAAACCTTTTGGTCATCCTGGTCGTCTCCATAAATAAGCAGTTGCGA
AATGGTACAAATATCCTCATCGCATCTCTAGCGATAGCTG
>No_name
GGAACACAAAAAGTAATAAATGTTATGTCAGCTATCGCTAGAGATGCGATGAGGATATTT
GTACCATTTCGCAACTGCTTATTTATGGAGACGACCAGGA
>No_name
TACAAATATCCTCATCGCATCTCTAGCGATAGCTGACATAACATTTATTACTTTTTGTGT
TCCTTTAACTGCGACGATTTTCATTAAAAAAGGCTGGTTT
>No_name
CAAAAACCAGCCTTTTTTAATGAAAATCGTCGCAGTTAAAGGAACACAAAAAGTAATAAA
TGTTATGTCAGCTATCGCTAGAGATGCGATGAGGATATTT
>No_name
CTCATCGCATCTCTAGCGATAGCTGACATAACATTTATTACTTTTTGTGTTCCTTTAACT
GCGACGATTTTCATTAAAAAAGGCTGGTTTTTGGGGAGTA
>No_name
CTGACATAACATTTATTACTTTTTGTGTTCCTTTAACTGCGACGATTTTCATTAAAAAAG
GTGGGTTTTTGGGGAGTTTGATTTGAAAAATTAATAAGTT
>No_name
AATATGTAAAAAACTGATATATTTTGCAAGCAATACTCCCCAAAAACCAGCCTTTTTTAA
TGAAAATCGTCGCAGTTAAAGGAACACAAAAAGTAATAAA
>No_name
GTTAAATATGTAAAAAACTGATATATTTTGCAAGCAATACTCCCCAAAAACCAGCCTTTT
TTAATGAAAATCGTCGCAGTTAAAGGAACACAAAAAGTAA
>No_name
GTTAAATATGTAAAAAACTGATATATTTTGCAAGCAATACTCCCCAAAACCCAGCCTTTT
TTAATGAAAATCGTCGCAGTTAAAGGAGCACAAAAAGTAA
>No_name
CGCCGTTAAATATGTAAAAAACTGATATATTTTGCAAGCAATACTCCCCAAAAACCAGCC
TTTTTTAATGAAAATCGTCGCAGTTAAAGGAACACAAAAA
>No_name
CGCCGTTAAATATGTAAAAAACTGATATATTTTGCAAGCAATACTCCCCAAAAACCAGCC
TTTTTTAATGAAAATCGTCGCAGTTAAAGGAACACAAAAA
>No_name
GACGATTTTCATTAAAAAAGGCTGGTTTTTGGGGAGTATTGCTTGCAAAATATATCAGTT
TTTTACATATTTAACGGCATACATGAGTGTTTATACTTTG
>No_name
CAGCCGAATACCTATCGACACTCATTAATACCAAAGTATAAACACTCATGTACGCCGTTA
AATATGTAAAAAACTGATATATTTTGCAAGCAATACTCCC
>No_name
AGATTACCCATGTCGATAGGACGATTTTCAAGACGTTCTTTTCTGTTCTAATTGGAATAC
TCGCTATCGGATGGACAACAGCCAAATACCTATCGACACT
>No_name
CGATAGGTATTTGGCTGTTGTCCATCCGATAGCGAGTATTCCAATTAGAACAGAAAAGAA
CGTCTTGAAAATCGTCCTATCGACATGGGGAATCTTTATG
>No_name
GCATAGCATAAAGATTACCCATGTCGATAGGACGATTTTCAAGACGTTCTTTTCTGTTCT
AATTGGAATACTCGCAATCGGATGGACAACACCCAAATAC
>No_name
CCAGAATTGAACAGCAGTGGGCAATTACATAGCATAAAGATTACCCATGTCGATAGGACG
ATTTTCAAGACGTTCTTTTCTGTTCTAATTGGAATACTCG
>No_name
CTTTCGTATCATTGATGGAAGTTGGAGGATACGCCACCCCAGAATTGAACAGCAGTGGGC
AATTACATAGCATAAAGATTACCCATGTCGATAGGACGAT
>No_name
CAGTAAAAGTCTTTCGTATCATTGATGGAAGTTGGAGGATACGCCACCCCAGAATTGAAC
AGCAGTGGGCAATTACATAGCATAAAGATTACCCATGTCG
>No_name
GTACAGTAAAAGTCTTTCGTATCATTGACGGAAGTTGGAGGATACGCCACCCCGGAATTG
AACAGCAGTGGGCAATTGCATAGCATAAAGATTACCCATG
>No_name
GTTTCATTGTAACGAACTGTTGGCATATATGTACAGTAAAAGTCTTTCGTATCATTGATG
GAAGTTGGAGGATACGCCACCCCAGAATTGAACAGCAGTG
>No_name
TCCAAATTGGCCATTTTCTAAATAACCCATTAGTGTTTCATTGTAACGAACTGTTGGCAT
ATATGTACAGTAAAAGTCTTTCGTATCATTGACGGAAGTT
>No_name
TGAAACACTAATGGGTTATTTAGAAAATGGCCAATTTGGACGGGTCTACATTCTTTTATT
TTCGATATTTGCTTATTTGTTGCCTCTTTCAGCAATTATA
>No_name
ATATAATTGCTGAAAGAGGCAACAAATAAGCAAATATCGAAAATAAAAGAATGTAGACCC
GTCCAAATTGGCCATTTTCTAAATAACCCATTAGTGTTTC
>No_name
CTAATGGGTTATTTAGAAAATGGCCAATTTGGACGGGTCTACATTCTTTTATTTTCGATA
TTTGCTTATTTGTTGCCTCTTTCAGCAATTATATTATTAT
>No_name
CTTTTATTTTCGATATTTGCTTATTTGTTGCCTCTTTCAGCAATTATATTATTATACACG
TGCTTGATATGGAAATTACTTTTCAACAGTGAGTCTCGGA
>No_name
CAACACAATGCAAAAATAACCACAACAATGACAACCATTCTTGTAACTCTCTTTTTTGAT
TGTAAAGCTTTGTCGGATTGGGATATCCGAGACTCACTGT
>No_name
TCTGTATTGGCATCTAACACAATGCAAAAATAACCACAACAATGACAACCATTCTTGTAA
CTCTCTTTTTTGATTGTAAAGCTTTGTCGGATTGGGATAT
>No_name
GATGAAAACAATCTGTATTGGCATCCAACACAATGCAAAAATAACCACAACAATGACAAC
CATTCTTGTAACTCTCTTTTTTGATTGTAAAGCTTTGTCG
>No_name
CTTTACAATCAAAAAAGAGAGTTACAAGAATGGTTGTCATTGTTGTGGTTATTTTTGCAT
TGTGTTGGATGCCAATACAGATTGTTTTCATCATCCAATT
>No_name
GTAATTTTTGCATTGTGTTGGGTGCCAATACAGATTGTTTTCATCATCCAATTCCTAGGC
AGTGAGCCCGACAATGCGGCGTTCAAAGCATTCCATGTAT
>No_name
TTTTTGCATTGTGTTGGATGCCAATACAGATTGTTTTCATCATCCAATTCCTAGGCAGTG
AGCCCGACAATGCGGCGTTCAAAGCATTCCATGTATTTGC
>No_name
TACAGATTGTTTTCATCATCCAATTCCTAGGCAGTGAGCCCGACAATGCGGCGTTCAAAG
CATTCCATGTATTTGCAAGCGCCCTGGCTTATTCGAACAG
>No_name
GCCCGACAATGCGGCGTTCAAAGCATTCCATGTATTTGCAAGCGCCCTGGCTTATTCGAA
CAGCATGATGAATCCGATTTTGTATGCATTTTTCTCCAAT
>No_name
CGACAATGCGGCGTTCAAAGCATTCCATGTATTTGCAAGCGCCCTGGCTTATTCGAACAG
CATGATGAATCCGATTTTGTATGCATTTTTCTCCAATAAT
>No_name
CTCGGAAATTATTGGAGAAAAATGCATACAAAATCGGATTCATCATGCTGTTCGAATAAG
CCAGGGCGCTTGCAAATACATGGATTGCTTTGAACGCCGC
>No_name
CTTGAATGCAACTCGGAAATTATTGGAGAAAAATGCATACAAAATCGGATTCATCATGCT
GTTCGAATAAGCCTGGGTGCTTGCAAATACATGGAATGCT
>No_name
GCGCTCTTAAATGCAACTCGGAAATTATTGGAGAAAAATGCATACAAAATCGGATTCATC
ATGCTGTTCGAATAAGCCAGGGCGCTTGCAAATACATGGA
>No_name
GACGCTCTTAAATGCAACTCGGAAATTATTGGAGAAAAATGCATACAAAATCGGATTCAT
CATGCTGTTCGAATAAGCCAGGGCGCTTGCAAATACATGG
>No_name
CTGGCTTATTCGAACAGCATGATGAATCCGATTTTGTATGCATTTTTCTCCAATAATTTC
CGAGTTGCATTTAAGAGCGTCCTTTTTTGTCAAAAACAAT
>No_name
TTTGTTTTTGACAAAAAAGGACGCTCTTAAATGCAACTCGGAAATTATTGGAGAAAAATG
CATACAAAATCGGATTCATCATGCTGTTCGAATAAGCCAG
>No_name
TGATGAATCCGATTTTGTATGCATTTTTCTCCAATAATTTCCGAGTTGCATTTAAGAGCG
TCCTTTTTTGTCAAAAACAATCGTTTTCCGGAAGAGATTT
>No_name
CTTTTTTGTCAAAAACAATCGTTTTCCGGAAGAGATTTCGAAAAAACGAATTTAAACATC
AATCGAAATCTTTCCGAGCAACGAGCCTCTCGAAAGGCTC
>No_name
CATCAATCGAAATCTTTCCGAGCAACGAGCCTCTCGAAAGGCTCTTACTAAGAAAGATTG
TGAAGTGAATATATATTCAGACAATAAGAACAATAAAATC
>No_name
TGCCGGAACTTGAAAGGATTTTATTGTTCTTATTGTCTGAATATATATTCACTTCACAAT
CTTTCTTAGTAAGAGCCTTTCGAGAGGCTCGCTGCTCGGG
>No_name
CTTAGAGAGATTAGTGTAGCCGGAACTTGAAAGGATTTTATTGTTCTTATTGTCTGAATA
TATATTCACTTCACCATCTTTCTTAGTAAGAGCCTTTCGA
>No_name
GGCAAATATTACTATTATACCCATTGGTATGACAAGGTAATTATTTCCATGTTTCACATA
GTCGTCACATTTAACAATCGCCTTGCAGCTTTCTGAGTCA
>No_name
CGATCACCAATCCGTTTCCGAAAGAAGCGGCAAATATTACTATTATACCCATTGGTATGA
CAAGGTAATTATTTCCATGTTTCACATAGTCGTCACATTT
>No_name
CGAGGATATTTCCAAACACTGATGATCACCAATCCGTTTCCGAAAGAAGCGGCAAATATT
ACTATTATACCCATTGGTATGACAAGGTAATTATTTCCAT
>No_name
TCGATCGGTACATTGCAATTATAAAACCTTTCAAATACGAAATTATCTTGACGAATTCAC
GAGTGGCAATTATTCTGCCAGTGTCATCGATCACGACGCT
>No_name
CGATCGGTACATTGCAATTATAAAACCTTTCAAATACGAAATTGTCTTGACGAATTCACG
AGTGGCAATTATTCTGACAGTGTCATGGATCACGTCGCTG
>No_name
CAGAATTTAAGTAGAACCAAATTTTCTTCAGTTGTATAAATTCCAGAATGAATAGGAATA
TGGGAAATCAGCAGCGACGTGATCCATGACACTGTCAGAA
>No_name
CCAGTCGACAGAATTTAAGTAGAACCAAATTTTCTTCAGTTGTATAAATTCCAGAATGAA
TAGGAATATGGGAAATCAGCAGCGACGTGATCCATGACAC
>No_name
CTTGGAATCCAAAACGATATCGTTGAGGAGACAATTGCGTAAATCATGTTCACTTTAAAA
TGACAAACCAGTCGACAGAATTTAAGTAGAACCAAATTTT
>No_name
CTGAGATTGAATATTCATATCCAGAGTCAAGGAATTTCTATTTTCTTTCGGATAAGGAGT
CGCTAAAATAATTTTCTTTTCTTGGTTTTTGGCCTCTTTA
>No_name
CTCTTTTAAAGTTTCGCTTTGACATATTTGAGGAAACTGATTGAGATTTCTTAATAAAAT
TCTGAGATTGAATATTCATATCCAGAGTCAAGGAATTTCT
>No_name
GTTTGAAACTGTGTACCAAATGAAGAATGGCAACCAACACGCAATGAAACATCCCATTAT
GATTCCCAAAGTCTTGGCCGCTTTATGTTCTCTTTTAAAG
>No_name
GTTGAATTTACATAACCTATCCAAAACACGATATCCCCAATGATTTCTGGGAACGAACAT
GAGGACTGGCAGACGTTTGAAACTGTGTACCAAATGAAGA
>No_name
CCCATATTTCGATCAAAGTATATCTCAGTTCCGGTGGAATTTGTAAAGTTTCCGCTATGA
GTGTTTAATGAATTACATTGCCTGTCTGTGCAATTTTTAC
>No_name
TGGCTTAGTAATTATTGTCTATACAAGAAAGCATGACCAATTGACAACAACTCTTTTCAT
AAATATTCTTGCAGTTACAGATTGTTTTACTTGTATAACT
>No_name
CTTAGTAATTATTGTCTATACAAGAAAGCATGACCAATTGACAACAACTCTTTTCATAAA
TATTCTTGCAATTACAGATTGTTTTACTTGTATAACTATT
>No_name
CAATTCCTTTCAGTGCCTTTCTTATTAGTCTGATCGCAATAGACAGATACATTTGCATAT
GTCATCCTTTTAATAAATTTATGACCCTTTTCAAGTCAAA
>No_name
CCAACCGATACTTTTGACTTGAAAAGGGTCATAAATTTATTAAAAGGATGACATATGCAA
ATGTATCTGTCTATTGCGATCAGACTAATAAGAAAGGCAC
>No_name
CAACATTTCAAGTCAAAATGATCAAAGGAATCCATCCAAACGATTTGACAAATTCCTACG
TATGTGCAGACATATCGAAATTAACCAATACGACTACGAC
>No_name
CTGTCGTAGTCGTATTGGTTAATTTCGATATGTCTGCACATTCGTAGGAATTTGTCAAAT
CGTTTGGATGGATTCCTTTGATCATTTTGACTTGAAATGT
>No_name
CAAAAAATAACTTTTCTGTCGGAGTCGTATTGGTTAATTTCGATATGTCTGCACATTCGT
AGGAATTTGTCAAATCGTTTGGATGGATTCCTTTGATCAT
>No_name
CAAAAAATAACTTTTCTGTCGTAGTCGTATTGGTTAATTTCGATATGTCTGCACATTCGT
AGGAATTTGTCAAATCGTTTGGATGGATTCCTTTGATCAT
>No_name
CACGACTTGTATAATTTTAGTCATTTGTCTTTATGTAGCAATATACTGCAAAGTTCTCCA
AACAAGAAGAAAGAAATCTATACTTAAAGGTATTAAAAAT
>No_name
CGAAAATCCAATAAAATTGCCAGATGGTGATACGATGTTGTCATCTGCAAAATCTACTCC
AAATTCCAAAAGTTTCCTGACCGTCCCGAAACCTGAACAT
>No_name
CAGCATTGTTTATGTAATACATATAGAATAACGGAATATACAATATTTGTGGATAATTTA
TCATCAGAAACGCCGGTAGAAAAGATATTATGTACATTAG
>No_name
TTTCTATGTGCAATTTTAGTTATGCCAGTATCAACCGTAAAAATGGTCCATGTTAATCTC
ACAAATGGCTGGCCACATAAACTGTGTTTAGCATGGGACA
>No_name
CTTTGAAAGAGCTTTCTTCTTGATTTATAGTTTCGATTTTCAAAGATGAGAGAAATAAAG
GACAAGCTATTCCAAATGGAATTAACCAAGAAATAGAAAT
>No_name
CTTTGAAAGAGCTTTCTTCTTGATTCATAGTTTCGATTTTCAAAGATGAGAGAAATAAAG
GACAAGCTATTCCAAATGGAATTAACCAAGAAATAGAAAT
>No_name
GGCATAGATTTCTTATATATTTCCGACTGACTAAAACGAGATTTTCTGTGGCCGTTGGTA
GAAAAAGAATCGAGATTCTTTGTTTGTTTTCTAATGGTTT
>No_name
AGAAAATCTCGTTTTAGTCAGTCGGAAATATATAAGAAATCTATGCCGAGTACAAGTCTA
ACGACCTCTATTCTCAACGTGAATTCCAAGGTCTGTGATG
>No_name
CCTGTATTTTGCTTGGAGTCGTAGGAAAGTTGTTGCAACTCATCAGGGACCTTCTGGAGA
AATTTGTTGAAATTGATAACAAACTGAGTTTCTCTTGATT
>No_name
ATCTTAAACGTTCTGAATTAACTGAACTGTTTCGATGAAGACGCAAAGTATTCTTACGGA
ATGGTATACTCATTTGCCGGGACAATCGGCTAAATTTGCT
>No_name
TGCTTCTAAATAGTCGGCTTTCAGTTAACTCGCGTAGAATCGCGACTTCTGATTTGCGTT
TGAGATACATTCAAAAGTCTCGAAAAGCCGTTCAAGTATT
>No_name
ATCTTTGAAAATTGCTGACTTTGTAGCATCGACATCGAATCAATCTGTTAAATGTCCGAC
GAAAGGTCGGATTAAAGATGTGATAAAAGACTGGATTCAT
>No_name
CGGAATTTGCAATTTTTTCACCAAAATAATCGCCGAAATGACGAGACAATTTCCGCCGAG
AGTTCCGAATATCAACAACGTAAACAACACAATGAGTAAG
>No_name
GTTATAATGAGGTATCTATCTATCGAAATTGCGCATAAATTCAAAATACTCGAACTGCAC
AGCAGCACATCAAGACAAATAAATATATCACAAAATGTTT
>No_name
TGGCTTTGTTATAATGAGGTATCTATCTATCGAAATTGCGCATAAATTCAAAATACTCGA
ACTGCACAGCAGCACATCAAGACAAATAAATATATCACAA
>No_name
CGTGGCTTTGTTATAATGAGGTATCTATCTATCGAAATTGCGCATAAATTCAAAATACTC
GAACTGCACAGCAGCACATCAAGACAAATAAATATATCAC
>No_name
TTTGAATTTATGCGCAATTTCGATAGATAGATACCTCATTATAACAAAGCCACTGCAATA
CGGCAGTCGTCGAACTTTGAAGCAAATGTTTCTTATGATA
>No_name
CAACATCATAAGAAACATTTGCTTCAAAGTTCGACGACTGCCGTATTGCAGTGGCTTTGT
TATAATGAGGTATCTATCTATCGAAATTGCGCATAAATTC
>No_name
CGGGAATAAATCCTTCTTTCCATCCAATTACCGGCGGAATACTAATTAATCCTGATAGAA
ACCATACCAACAATATCATAAGAAACATTTGCTTCAAAGT
>No_name
CGGGAATAAATCCTTCTTTCCATCCAATTACCGGCGGAATACTAATTAATCCTGATAGAA
ACCATACCAACAATATCATAAGAAACATTTGCTTCAAAGT
>No_name
AGAAGGATTTATTCCCGGGAAATGTATTTATTCAGAAAATCTTGGTTATCAGATTTATGC
AACATGTGGAGCTTTTTATATCCCTTTGATCATCATGCTG
>No_name
CATGGATTGTGTCAATTTAAATATCCTTCCGGACAAAACCAGCATGATGATCAAAGGGAT
ATAAAATGCTCCACATGTTGCATAAATCTGATAACCAAGA
>No_name
ATTTATGCAACATGTGGAGCATTTTATATCCCTTTGATCATCATGCTGGTTTTGTACGGA
AGGATCTTTAAATTGACACAATCCATGGTAAAGAAAGATG
>No_name
ATGCAACATGTGGAGCTTTTTATATCCCTTTGATCATCATGCTGGTTTTGTACGGAAGGA
TCTTTAAATTGACACAATCCATGGTAAAGAAAGATGCTAA
>No_name
CAATGATAGGCGTTTGCACATGTTCTCCTTAACAACGCTGTCATCATTTAAATCAGGCAT
TTTCAAAACGTCTGAAGCATAGCGAGAGGCCCGTTTATGT
>No_name
GTTTTTTCGAGTCCATCCTATCATTGCTGCTTTGATCTGATAATGATAGTCGTTTGCACT
TGTTCTCCTTAACAATGCTTTCATCATTTAAATCAGGCAT
>No_name
CTTTGTTTTCAGCATAATTGGCTTTCTCTGTTTTTTTATATTGTTTAATAAATGCTTCTT
TTGCATTTGAAATCGCTAGTTTTTTCGAGTCCATCCAATC
>No_name
CAAATGCAAAAGAAGAATTTATTAAACAATATAAAAAAACAGAGAAAGCCAATTATGATG
AAAACAAAGCCATGACAACGTAGGGAGTGATCTTAGGATG
>No_name
ATTAAACAATATAAAAAAACAGAGAAAGCCAATTATGCTGAAAACAAAGCCATTACAACG
TTGGGAGTGATCATGGGATGTTTTACAATCTGTTGGCTGC
>No_name
AAACAATATAAAAAAAAACAGAGAAAGCCAATTATGCTGAAAACAAAGCCATTACAACGT
TGGGAGTGATCATGGGATGTTTTACAATCTGTTGGCTGCC
>No_name
CCACTGAGAAATGTATAAATTGCTATCAATGTTTGCAACCTTCAAAAGCGGTTTGATTAA
CTGGATGACGAAGAACGGCAGCCAACAGAATGTAAAACAA
>No_name
CCGAGTAATACCAATATATCTATCAATGCTAATAATACAAAGACTACTGATGCTTGCAGT
ACAGCAAAATACATCCATGGCTGTCCAAAAGTTACACAGC
>No_name
GTATTTTGCTGTACTGCAAGCATCAGTAGTCTTTGTATTATTAGCATTGATAGATATATT
GGTATTACTCGGCCACTAAAACGAAATATTATTATCACTA
>No_name
GCTAACAACAAATGAGATGAACCAGATTAAAATTATTGCATAAATTATTCGTCTTTTAGT
GATAATAATATTTCGTTTTAGTGGCCGAGTAATACCAATA
>No_name
GTAACTGTGAAGTCAACAGTGCATGGGGTTATGTAATTTTTTCAACGCTTGTCTCGTTCT
ATGTTCCATGTATCATAATTATTATATTGTATCACTCCAT
>No_name
GCCGCTTCAAAACAATCAAGACAATTAAAACAAGGCTTTATTTTATCAAATCAAGGATCA
GAAGTTGTAAAAATGAATGTTCATTATAAGTCGTTTATTG
>No_name
AAGATTTCTGACGAATTATTCGACTGCATTTTTTGGCTAGGTTACTGTAACAGTTTATGC
AATCCGGTCATATACAGCTGTACGAACCGCGAATATAAAG
>No_name
TAAATATGTTAGATTTGTGTAAAAGTATTTATAAAGAATGTACTTATTGCATCGAGATTT
GTCTGAACGCAACCTTGAAAGACACAAATACCCCAAACAA
>No_name
GTTTCATGTTGTTTGGGGTATTTGTGTCTTTCAAGGTTGCGTTCAGACAAATCTCGATGC
AATAAGTACATTCTTTATAAATACTTTTACACAAATCTAA
>No_name
CACAAAAATTATTAAAATATTAGCAATACAGCCAACAATTGAAATAATAGGGAAAAAAAT
TGTGATGAACAAATTTACATTTTTTTTGACACAATTAAAA
>No_name
TCGACATATTCTATCGTTGTCAGATTCACGCACCAAATGACCACCCCAAGATCCGCTAAT
GCCATATTCACTAGGAAGAAATTAGTGTATGATCTTCGCA
>No_name
GAAGATCATACACTAATTTCTTCCTAGTGAATATGGCATTAGCGGATCTTGGGGTGGTCA
TTTGGTGCGTGAATCTGACAACGATAGAATATGTCGACGC
>No_name
GTGAATCTGACAACGATAGAATATGTCGACGCTGAATTATTCTGGATTGTTGGTCCGGCT
CTCTGCAAAATGAATCATTTTTTACAAATAATGTCATATA
>No_name
GTTCGAGACAAATTAGCATCAACAGCAGAATACTGGCAGTATATGACATTATTTGTAAAA
AATGATTCATTTTGCAGAGAGCCGGACCAACAATCCAGAA
>No_name
TGTTGATGCTAATTTGTCTCGAACGATATATTGCAATAATATTTCCAATGAAAGTGAAAA
ATATGCTATCAAAAAGGATTTATATTGTGCTGTTAATTTT
>No_name
TTTTGCTGATTTTTTCGGTTTTTTCACACCTAGTAACATTGTGGATTCGTCTGAGCTCGT
ACTCAAACAAACTCGGCAAGCTGAACCCAATACTGAGGAG
>No_name
GTTTGTTTGAGTACGAGCTCAGACGAATCCACAATGTTACTAGGTGTGAAAAAACCGAAA
AAATCAGCAAAAAGACTTATTATATTTCTTCGTTTGTTTT
>No_name
GTACGAGCTCAGACGAATCCACAATGTTACTGGGTGTGAAAGAAACCGAAAAAAACAGCA
AAAAGACTTATTATATTTCTTCGTTTGTTTTGCTTTATAT
>No_name
GACGAATCCACAATGTTACTAGGTGTGAAAAAACCGAAAAAATCAGCAAAAAGACTTATT
ATATTTCTTCGTTTGTTTTGCTTTATATTATACCATTGGT
>No_name
AAAAAACCGAAAAAATCAGCAAAAAGACTTATTATATTTCTTCGTTTGTTTTGCTTTATA
TTATACCATTGGTTTTAATGGGCTCTCTTTATGGACATAT
>No_name
AAAAAACCGAAAAAATCAGCAAAAAGACTTATTATATTTCTTCGTTTGTTTTGCTTTATA
TTATACCATTGGTTTTAATGGGCTCTCTTTATGGACATAT
>No_name
CTTAAACAAATATGCCCATAAAGAGAGCCCATTAAAACCAATGGTATAATATAAAGCAAA
ACAAACGAAGAAATATAATAAGTCTTTTTGCTGCTTTTTT
>No_name
AAAAATCGGCAAAAGACTTGTTATGTTTCTTCGTTTGTTTTGCTTTGTATTATACCATTG
GTTTTGATGGGCTCTCTTTGTGGACATGTTTGTTTGAGTC
>No_name
GTGAAATCTTTGAAAAAGATTACCGGATCTAAAACAACGAAAGTTATAAAATCTCTTAAC
TCCATGAATACCGAATCATTCGATTCTCAAAGTTTACAGA
>No_name
TTTTGTGATTGTTTTTTTGCTGGAAACTTTGACGGAAAAATTCACTTTATCATTGTTTCT
GTTGGAACTGGTCTGTAAACTTTGTGAATCTAATGATTCT
>No_name
ATTCGATTCTCAAAGTTTACAGACCAGTTCCAACAGAAACAATGATAAAGTGAATTTTTC
CGTCAAAGTTTCCAGCAAAAAAACAATCACACAAGCCGCA
>No_name
CCCAAATATGCCTCGGCAGACGACATAACGCAAAGATAATAACAATGACAATAAGCATTA
TTATAACTCGTCTTCGTTCATTTGCGGCTTTTGTGATTGT
>No_name
CTGGAAAGGTACATGAACATATACGCGGACGGAGGAAAGATCAATAACAGATACGTATTT
CTACCAGAATGCAATGTCATCATTGCCCAAATATGCCTCG
>No_name
TTCTTATTCAATCTAGGACGGAAACACTTTAAAGCCTTCAATAGATTAATTCGAAAAGAA
TTGGAAAAGGCAAAATAGATTAAAGGATTAATTGCACTGG
>No_name
CTTTAATCTATTTTGCCTTTTCCAATTCTTTTCGAATTAATCTATTGAAGGCTTTAAAGT
GTTTTCGTCCTAGATTGAATAAGAAGAGTACAAATGTTCT
>No_name
CTTTAATCTATTTTGCCTTTTCCAATTCTTTTCGAATTAATCTATTGAAGGCTTTAAAGT
GTTTTCGTCCTAGATTGAATAAGAAGAGTACAAATGTTCT
>No_name
TTTAGAATTCGATAAATTTAGAACATTTGTACTCTTCTTATTCAATCTAGGACGAAAACA
CTGTAAAGCCTTCAATAGATTAATTCGAAAAGAATTGGAA
>No_name
GTTCGATTTGGGACTTTTAGAATTCGATAAATTTAGAACATTTGTACTCTTCTTATTCAA
TCTAGGACGAAAACACTTTAAAGCCTTCAATAGATTAATT
>No_name
TTTTCTTATTGTTCTCGGAATTATTGGAAATAGTCTAATAATTATCGTCTCATTAAAACA
AAAAATCAGAGAATTCACAAAGTTCCTCATCATGACAGAA
>No_name
CAAATCGCTTCTGTCATGATGAGGAACTTTGTGAATTCTCTGATTTTTTGTTTTAATGAG
ACGATAATTATTAGACTATTTCCAATAATTCCGAGAACTA
>No_name
CCCAAACCGACACATCGCTGAAGTAATTCAGGAGAAAAGTATACAATTTACAAGTTGTCA
AGTTCAAATTTCGAATTTCAATATCATAAAAGGAGAGAAG
>No_name
AAACCATCAACCCCCAAACCGACACATCGCTGAAGTAATTCAGGAGAAAAGTATACAATT
TACAAGTTGTCAAGTTCAAATTTCGAATTTCAATATCATA
>No_name
CGTCGGTTTGGGGGTTGATGGTTTTGTCAACAGAGAGATATTTATTGTTGAAATATCCCA
CAAACTTTACATTGAGGAATCTTACCAAAAAACATGCAGT
>No_name
TTTGGGGGTTGATGGTTTTGTCAACAGAGAGATATTTATTGTTGAAATATCCCACAAACT
TTACATTGAGGAATCTTACCAAAAAACATGCAGTTATCCT
>No_name
GAATTAATCTTTTGACCTTTTTCCGAATATATGGTGCATAACATTCTCGTTTCATTTAAG
ACCGATAGCAGCTGTACAAAGTTTTTCACAAAACTTAGCA
>No_name
CAAAATCAACATAAGAATTAATCTTTTGACCTTTTTCCGAATATATGGTGCATAACATTC
TCGTTTCATTTAAGACCGATAGCAGCTGTACAAAGTTTTT
>No_name
AAAATATTCAAAACAAAATCAACATAAGAATTAATCTTTTGACCTTTTTCCGAATATATG
GTGCATAACATTCTCGTTTCATTAAAGACCGATAGCAGCT
>No_name
ATTCGGAAAAAGGTCAAAAGATTAATTCTTATGTTGATTTTGTTTTGAATATTTTAGTTC
CATTTATTTGGGTTGCAATCTTTACTTTGGGTTCAATTAT
>No_name
GGAAAAAGGTCAAAAGATTAATTCTTATGTTGATTTTGTTTTGAATATTTTAGTTCCATT
TATTTGGGTTGCAATCTTTACTTTGGGTTCAATTATGTTG
>No_name
GTTGAATTGCAATCTCAAAGATCCATCTAGGCATGTTCTCAGAATGATTTTTATCATTTC
AATCTATAGGTTCACTTCTTCGATTCCTTTAACGGCTCTA
>No_name
CTATGCATGTTCTCAGAATGATTTTCATCATTTCAATCTATCGGTTCACTTCTTCGATTC
CTTTAACGCCTCTACAAATAATGGTCAACACAGGATATTT
>No_name
TTCACTTCTTCGATTCCTTTAACGGCTCTACAAATAATGGTCAACACAGGATATTTGTAT
CAAAAAGACATTAATATTCCTTTAATTATACTAATGCATA
>No_name
TGATATGTTATGCATTAGTATAATTAAAGGAATATTAATGTCTTTTTGATACAAATATCC
TGTGTTGACCATTATTTGTAGAGCCGTTAAAGGAATCGAA
>No_name
TTCTGATACTTTTTTCTAACATAAAGGCAATTAAAACTAAAATGTTTCCACCTATTTGAG
CGAGGTGTGCCACACTGTACGGAACAACAATTAATAATAT
>No_name
AGAACCCCAAGCAATTATTTCATCATTTCCTTGGCATCTACTGATCTTTTGATTGGATTA
ATTTCAATGAATTTGTTTACAATATATCTTATCATCGGAA
>No_name
CAGTTTCCGATGATAAGATATATTGTAAACAAATTCATTGAAGTTAATCCAATCAAAAGA
TCAGTAGATGCTAAGGAAATGATGAAATAATTGCTTGGGG
>No_name
CAGGAATCTTCACTGAACAAAATCTATCAACTGTTATAAAAAGAACAGTATACTGGGAAG
TCAAGCAAGCAGTATAATCCAAAGAGAGCCACAAATCGCA
>No_name
AAGCATCCTTTGGGCTGGCCGTATTTCAACAATGGTAGACAGAGAGGAGCAACAGAATGC
TATGCAGAGTTCACCTCAAATACAGTTTTCAACACAGTTC
>No_name
CGTATTTCAACAATGGTAGACAGAGAGGGGCAACAGAATGCTATGCAGAGTTCACCTCAA
ATACAGTTTTCAACACAGTTCTAACGATAGTATACTTCTG
>No_name
ACAGAATGCTATGCAGAGTTCACCTCAAATACAGTTTTCAACACAGTTCTAACGATAGTA
TACTTCTGGATTACTCTTATAGTAATGTGTGTTTTATATG
>No_name
GCTATGCAGAGTTCACCTCAAATACAGTTTTCAACACAGTTCTAACGATAGTATACTTCT
GGATTACTCTTATTGTAATGTGTGTTTTATATGCAGGTGT
>No_name
CTGCATTACCCCAACTAACTCCAACACCAATGCGTGACATTGTTTGTCCTGCCATGGCTA
ATAGTGTATTCATTCCTTTTCTTTTATCCGAGGATGCTTG
>No_name
GGGTAATGCAGATGATTTAGATGAAATTGCCAATCCAACTGTAAACTTTCGTATAAATGA
AGGTTACGATTCATCAAATAAAGAATACAAAAATGACATT
>No_name
TGCCAATCCAACTGTAAACTTTCGTAAATGAAGGTTACGATTCATCAAATAAAGAATACA
AAAATGACATTGTAATCCATCCTACTTCTCCTTACAAGCT
>No_name
CGTCAATGTACTGAAGATTTTTGACTAAATTTGGAGGCGCATTGAGCTTGTAAGGAGAAG
TAGGATGGATTACAATGTCATTTTTGTATTCTTTATTTGA
>No_name
CTTCTCCTTACAAGCTCAATGCGCCTCCAAATTTAGTCAAAAATCTTCAGTACATTGACG
AACATTCAAGTGACAGTGAGGAGATATATGTCTATAAATC
>No_name
GATTTATAGACATATATCTCCTCACTGTCACTTGAATGTTCGTCAATGTACTGAAGATTT
TTGACTAAATTTGGAGGCGCATTGAGCTTGTAAGGAGAAG
>No_name
AAAAATCTTCAGTACATTGACGAACATTCAAGTGACAGTGGGGAGATATATATCTATAAA
TCCATTTACTACAATGATTACAACAGTAAATTGGAACCGG
>No_name
GTAAAATCTCTGAAATGCCCGGTTCCAATTTACTGTTGTAATCATTGTAGTAAATGGATT
TATAGACATATATCTCCTCACTGTCACTTGAATGTTCGTC
>No_name
TATATCTATAAATCCATTTACTACAATGATTACAACAGTAAATTGGAACCGGGCATTTCA
GAGATTTTACCACTAAACAAATCAAAAAACAATAATTACA
>No_name
TATAAATCCATTTACTACAATGAGTACAACAGTAAATTGGAACCGGGCATTTCAGAGATG
TTACCACTAAACAAATCAAAAAACAGTAATTACAAACAAA
>No_name
CGTGAATCTTGTAAACTGTAACCTTTGCAAAGAGGTCTGATTTGAATTTGAAGAACTTGA
CTGATATTTCTTCGACTGTTGCTTTGCAGATTTAATTTGA
>No_name
ATCCTTGCGATGAATAAACGTGAATCTTGTAAACTGTAACCTTTGCAAAGAGGTCTGATT
TGAATTTGAAGAACTTGACTGATATTTCTTCGACTGTTGC
>No_name
CTCAAAGCTTTCCTTGCACGATTTCTCGATCTGACATCTGTATCCTTGCGATGAATAAAC
GTGAATCTTGTAAACTGTAACCTTTGCAAAGAGGTCTGAT
>No_name
CTCCTTATCACGTTCTGGTTTTGATAAAGGGCTTTTGTAATAGTTGCGTAAACGATCATC
TCTACAATCTGTCATATTGGCTGTGTTATATAAATTCTCC
>No_name
ATTTAACCGACAAGGAATTTATAAGCCTTGAACAAGGCCCACAGAGAGATCCAATTAATT
TATTGATCCCGTTCAACACTATTTATGTCGTCCTGATTTT
>No_name
CTGATTTTTGTTGGCGTTTTTGGAAATTGTATAACATGTAGAGTTATATTGCATTTTAAA
GTCATGAGAACCCCGACAACTTATTATTTATTGAATCTCG
>No_name
CTCGGAATAGCTGACTTAAGTGTGCTTATTTGGGGTTTGACCCAAGACTTCTATTTGACA
TGGTCACATTATCCGTATCGGTTTGGAAATTTTGGTTGTA
>No_name
TTGCTATGTATCTTTCAATTGTGAATCCTGTAGCAGTTAAAACTGAAGTGCACATGCCCA
TTTCCGACAACAGGGATTTAACGATACAACCAAAATTTCC
>No_name
ATACAAGCAATTATTTTAATTGTCCTCTGTCTATTGTTACTCTCTGACGGTTTCAGCAAG
GGGTGACATATTGCTATGTATCTTTCAATTGTGAATCCTG
>No_name
CTCGGTTATCATATTTGGGAACACAAAAACAACATTCGGACCGTTCCGGTCTGTCTTCCG
TTCGGTTTTGACTGAAAATGTATTGACATTTCTTTATTGA
>No_name
CTGAATTTGAAAATATCAGCTTTTGCATTGAACAAAATGTAAACATAACGAAACATATGT
CGACGTATTTGGAGATCTTTCAAGAAACATTTCGGAATAT
>No_name
GGACGAGTGAGGACGAGAATGTTGGCAATATTTGTTACGATGCCGAAAATGCAAGCACTC
GTACTGACGTATCCGTGGATATTCCGAAATGTTTCTTGAA
>No_name
CACGGATACGTCAGTACGAGTGCTTGCATTTTCGGCATCGTAACAAATATCGCCAACATT
CTCGTCCTCACTCGTCCAACAATGATAACTTCCGCTACAA
>No_name
CACCATTGTCAAGAGATCCGCAATTGCTAAACACATCAATAACCAATTTGTAGCGGAAGT
TATCATTGTTGGACGAGTGAGGACGAGAATGTTGGCGATA
>No_name
TGAAGCAGCAAATCAGGACCAAAATTTGAGGAAATGTAGAATTTTATCAAAATTGGCAAA
TATACAACCATTGTCAAGAGATCCGCAATTGCTAGACACA
>No_name
CCCAGTTCCAACTGTCTGTGTGAAGCAGCAAATCAGGACCAAAATTTGAGGAAATGTAGA
ATTTTATCAAAATTGGCAAATATACAGCCATTGTCAAGAG
>No_name
ATTCATTTGCATATATATGCCTATTAAAGGCCCACCTTTGTGTTCTATCCCAAACGCATC
TAAAACCACTTTTGTTATTTCTATTCTATGTTTTCTCGTG
>No_name
TATTAAAGGCCCACCTTTGTGTTCTATCCCAAACGCATCTAAAACCACTTTTGTTATTTC
TATTCTATGTTTTCTCGTGACAATACCAAACATGGTCGTA
>No_name
CTTTTGCGTTTTGGCAAGATTGAATTTTGGGTACGACCATGTTTGGTATTGTCACGAGAA
AACATAGAATAGAAATAACAAAAGTGGTTTTAGATCTGTT
>No_name
GTTGTCTTTTGCGTTTTGGCAAGATTGAATTTTGGTTACGACCATGTTTGGTATTGTCAC
GAGAAAACATAGAATAGAAATAACAAAAGTGGTTTTAGAT
>No_name
CTATTCTATGTTTTCTCGTGACAATACCAAACATGGTCGTAACCAAAATTCAATCTTGCC
AAAACGCAAAAGACAACAGATTGATGGTTTTCTATTTTCT
>No_name
GCCTGTAACCAGAAATTCATTTTACTTATCATCTCAAAACTAGAATCTATTTTCAGAAAA
TAGAAAACTATCAATCTGTTGTCTTTTGCGTTTTGGCACG
>No_name
GGTCCAACAGTTAAAGCCGTTAGAACGACACTTGGAATCAATTTAAACAAAGTCGCCTGT
AACCAGAAATTCATTTTACTTATCATCTCAAAACTAGAAT
>No_name
TAGTTTTGAGATGATAAGTAAAATGAATTTGTGGTTACAGGAGAATTTGTTTAAATTGAT
TCGAAGTGTAGTTCTAACTGCTTTAACTGTTGGACTTATT
>No_name
GGGAGCTTCTGTAAGTAAAAACAAAAGAACAACTGCCAAAAGCATGTAAGTGGTTCTTTG
TTCTCTATGTTTAGCTTTTCTTTGAGATTTTGTGTTATTC
>No_name
CAACAACATTAGCAAGCCCTGGGGAGCTTCTGTAAGTAAAAACAAAAGAACAACTGCCAA
AAGCATGTAAGTGGTTCTTTGTTCTCTATGTTTAGCTTTT
>No_name
CTTTGAAATAACTCAACAACATTAGCAAGCCCTGGGGAGCTTCTGTAAGTAAAAACAAAA
GAACAACTGCCAAAAGCATGTAAGTGGTTCTTTGTTCTCT
>No_name
CCTTCTTTGAAATAACTCAACAACATTAGCAAGCCCTGGGGAGCTTCTGTAAGTAAAAAC
AAAAGAACAACTGCCAAAAGCATGTAAGTGGTTCTTTGTT
>No_name
ATTTTTCATAGACTTTTTCATAGAATCCTTCTTTGAAATAACTCAACAACATTAGCAAGC
CCTGGGGAGCTTCTGTAAGTAAAAACAAAAGAACAACTGC
>No_name
GTGCATTCAGACATTTGATAAAATCTGGCATCGTTACAGTTTTTTCGCATAGATGCTTGT
TCAACATCATTAGACGCATTTGATATACAACCAAGACAGA
>No_name
ATCAAATGCGTCTAATGATGTTGAACAAGCATCTATGCGAAAAAACTGTAACGATGCCAG
ATTTTATCAAATGTCTGAATGCACCACTGACAGAACAAAA
>No_name
GTTGAAGTCAACATGGAATTTGAATTGATGAATCTTTGAAAAATTGACGATGGCAATTTA
TGCAATTTTGTTCTGTCAGTGGTGCATTCAGACATTTGAT
>No_name
CAGAAATAAGAGGTTTCTTGCTGGGAGTCGTTGAAGTCAACATTGGATTTGAATTAATTC
ATCTTTGAAAAATTGACGATAGCAATTTATTCAATTTTGT
>No_name
TTTCAAACAATGTCAACTGAATATTCTTTCGAAATGACCAAATATATTTGTGGTGTGATT
TTCTATCCGGTCTTTTCGATAGTTGGAGTATTTGTCAATA
>No_name
AAACAATGTCAACTGAATATTCTTTCGAAATGACCAAATATATTTGTGGTGTGATTTTCT
ATCCGGGCTTTTCGATAGTTGGAGGATTTGTCAATATCAA
>No_name
AAACAATGTCAACTGAATATTCTTTCGAAATGACCAAATATATTTGTGGTGTGATTTTCT
ATCCGGTCTTTTCGATAGTTGGAGTATTTGTCAATATCAA
>No_name
ATTCAAAGCTTTCATTAGATCACCAAATGCTATTCCAATAAAATATCAATTTGTTCTATT
ATTCATTGAAGCATGAAGAAAGACGATGATGCAATTGATA
>No_name
AAATAAATGAAGTCATTCAAAGCTTTCATGAGATCACCAAATGCTATTCCAATTAAATAG
CGATTTGTGCTATTATTCATTGAAGCATGAAGAAAGACGA
>No_name
GGAAATAAATGAAGTCATTCAAAGCTTTCATGAGATCACCAAATGCTATTCCAATTAAAT
AGCGATTTGTGCTATTATTCATTGAAGCATGAAGAAAGAC
>No_name
GCTTCAATGAATAATAGCACAAATCGCTATTTAATTGGAATAGCATTTGGTGATCTCATG
AAAGCTTTGAATGACTTCATTTATTTCCCGTCAGTTTTAT
>No_name
ATAAAACTGACGGGAAATAAATGAAGTCATTCAAAGCTTTCATGAGATCACCAAATGCTA
TTCCAATTAAATAGCGATTTGTGCTATTATTCATTGAAGC
>No_name
ATGAATAATAGCACAAATCGCTATTTAATTGGAATAGCATTTGGTGATCTCATGAAAGCT
TTGAATGACTTCATTTATTTCCCGTCAGTTTTATTCGGAA
>No_name
TAGAAAATAACCATAGGAATAGTAATTAACATAAATTATCTTTGATTGCTTTCCGAATAA
AACTGACGGGAAATAGATGAAGTCATTCAAAGCTTTCATG
>No_name
TAGAAAATAACCATAGGAATAGTAATTAACATAAATTATCTTTGATTGCTTTCCGAATAA
AACTGACGGGAAATAAATGAAGTCATTCAAAGCTTTCATG
>No_name
CTTTGAATGACTTCATTTATTTCCCGTCAGTTTTATTCGGAAAGCAATCAAAGATAATTT
ATGTTAATTACTATTCCTATGGTTATTTTCTATCACAGTA
>No_name
CTCTGAATGACTTCATTTATTTCCCGTCAGTTTTATTCGGAAAGCAATCAAAGATAATTT
ATGTTAATTACTATTCCTATGGTTATTTTCTATCACAGTA
>No_name
GTTTTATTCGGAAAGCAATCAAAGATAATTTATGTTAATTACTATTCCTATGGTTATTTT
CTATCACAGTATTTTGCCATTGTAACTACTTGGGTGACTT
>No_name
TCGGAAAGCAATCAAAGATAATTTATGTTAATTACTATTCCTATGGTTATTTTCTATCAC
AGTATTTTGCCATTGTAACTACTTGGGTGACTTTGGCTGT
>No_name
AATTTATGTTAATTACTATTCCTATGGTTATTTTCTATCACAGTATTTTGCCATTGTAAC
TACTTGGGTGACTTTGGCTGTTTGCTTCGAAAGATATTTA
>No_name
TTTATGTTAATTACTATTCCTATGGTTATTTTCTATCACAGTATTTTGCCATTGTAACTA
CTTGGGTGACTTTGGCTGCTTGCTTCGAAAGATATTTAAT
>No_name
CGGATGGACAACCATTAAATATCTTTCGAAGCAAACAGCCAAAGTCACCCAAGTAGTTAC
AATGGCAAAATACTGTGCTAGAAAATAACCATAGGAATAG
>No_name
GTGACTTTGGCTGTTTGCTTCGAAAGATATTTAATGGTTGTCCATCCGATCTGTTATCGA
AGTTATTTGGATAAAAATAAAGCAACACTCATTACTTTAG
>No_name
CAAAACCATAATTAAATAAATACCTAAAGTAATGAGTGTTGCTTTATTTTTATCCAAATA
ACTTCGATAACAGATCGGATGGACAACCATTAAATATCTT
>No_name
TACAGACCTTTTCATACCGAAATCCACAAGGCAACGTGAACAAGACGATAATTAAATAAG
TACCTAAAGTAATGAGTGTTGCTTTATTTTTAGCCAAATA
>No_name
AAAGCAACACTCATTACTTTAGGTATTTATTTAATTATGGTTTTGTTCACGTTACCTTGT
GGATTTCGGTATGAAAAGGCCTGTATCAGTATTTTTAATA
>No_name
GGTCTGTATCAGTATTTTTAATACATCGAAGAAATGTCTTGAATATAATTTGATTACGAG
TAAATTTTGGATGAAATTCAGTTTTGGACATAATTTTCTC
>No_name
CTTAATATTAAAATAATTATAGCTCTTAATAAAACAACAATATCTAGAAGAATGGAGTCT
CGGAATCGAATTACATTAATGTTGATAATTATAGTTTGCG
>No_name
GGCAGACTTAGAATTATGAAGACGCAAACTATAATTATCAACATTAATGTAATGCGATTC
CGAGACTCCACTCTTCTAGATATTGTTGTTTTATTAAGAG
>No_name
CAACAATATCTAGAAGAATGGAGTCTCGGAATCGAATTACATTAATGTTGATAATTATAG
TTTGCGTCTTCATAATTCTAAGTCTGCCTGACAGTCTCAT
>No_name
TGGGAATCGAATTACATTAATGTTGATAATTATAGTTTGTGTCTTCATAATTCTAAGTCT
GCCTGACAGTCTCATGTCAATGATGAAATGGGGCTATCAT
>No_name
CGTCTTCATAATTCTAAGTCTGCCTGACAGTCTCATGTCAATGATGAACTGGGGCTATCA
TGACGCCGAGGGAATCACTCGGAAGATTATTCGCGAAATT
>No_name
CATAATTCTAAGTCTGCCTGACAGTCTCATGTCAATGATGAACTGGGGCTATCATGACGC
CGAGGGAATCACTCGGAAGATTATTCGCGAAATTAGTGAT
>No_name
GCAAGAGTAACGTATCACTAATTTCGCGAATAATCTTCCGAGTGATTCCCTCGGCGTCAT
GATAGCCCCAGTTCATCATTGACATGAGACTGTCAGGCAG
>No_name
ATTGAATATTAAATAAATAAAAAAATTCACGTCGGCATTTAGCAAGAGTAACGTATCACT
AATTTCGCGAATAATCTTCCGAGTGATTCCCTCGGCGTCA
>No_name
ATTTGGTATTGAATATTAAATAAATAAAAAAATTCACGTCGGCATTTAGCAAGAGTAACG
TATCACTAATTTCGCGAATAATCTTCCGAGTGCTTCCCTC
>No_name
ATTATCAAATGAATGAAACTTCAGCGACTTCGAACGAAAAAACTCCGCTAGAGATCCGAC
AGATATTTTTACCAATTTCTTATCAATTACAATTGTATTC
>No_name
ATAGAATACAATTGTAATTGATAAGAAATTGGTAAAAATATCTGTCGGATCTCTAGCAGA
GTTTTTTCGTTCGAAGTCGCTGAAGTTTCATTCATTTAGA
>No_name
ATCAAATGAATGAAACTTCAGCGACTTCGAACGAAAAAACTCTGCTAGAGATCCGACAGA
TATTTTTACCAATTTCTTATCAATTACAATTGTATTCTAT
>No_name
AATGAAACTTCAGCGACTTCGAACGAAAAAACTCTGCTAGAGATCCGACAGATATTTTTA
CCAATTTCTTATCAATTACATTTGTATTCTATTCCAAGCT
>No_name
CAACGGTCAGAAAGATTGGAATAGAATACAATTGTAATTGATAAGAAATTGGTAAAAATA
TCTGTCGGATCTCTAGCAGAGATTTTTCGTTCGAAGTCGC
>No_name
GAACGAAAAAACTCTGCTAGAGATCCGACAGATATTTTTACCAATTTCTTATCAATTACA
ATTGTATTCTATTCCAATCTTTCTGACCGTTGGAATACTT
>No_name
GCCAAGTATTCCAACGGTCAGAAAGATTGGAATAGAATACAATTGTAATTGATAAGAAAT
TGGTAAAAATATCTGTCGGATCTCTAGCAGAGTTTTTTCG
>No_name
GAAAAAACTCTGCTAGAGATCCGACAGATATTTTTACCAATTTCTTATCAATTACAATTG
TATTCTATTACAATCTTTCTGACCGTTGGAATACTTGGCA
>No_name
TGGATTGCCAAGTATTCCAACGGTCAGAAAGATTGGAATAGAATACAATTGTAATTGATA
AGAAATTGGTAAAAATATCTGTCGGATCTCTAGCAGAGTT
>No_name
ATCCGACAGATATTTTTACCAATTTCTTATCAATTACAATTGTATTCTATTCCAATCTTT
CTGACCGTTGGAATACTTGGCAATCCGATTTCCTTTGTTG
>No_name
CCGACAGATATTTTTACCAATTTCTTATCAATTACAATTGTATTCTATTCCAATCTTTCT
GACCGTTGGAATACTTGGCAATCCGATTTCCTTTGTTGTG
>No_name
CCGACAGATATTTTTACCAATTTCTTATCAATTACAATTGTATTCTATTCCAATCTTGCT
GACCGTTGGAATACTTGGCAATCCGATTTCCTTTGTTGTG
>No_name
CAGATATTTTTACCAATTTCTTATCAATTACAATTGTATTCTATTCCAATCTTTCTGACC
GTTGGAATACTTGGCAATCCGATTTCCTTTGTTATGTGGC
>No_name
GATATTTTTACCAATTTCTTATCAATTACAATTGTATTCTATTCCAATCTTTCTGACCGT
TGGAATACTTGGCAATCCGATTTCCTTTGTTGTGTGGGTT
>No_name
ATTTTTACCAATTTCTTATCAATTACAATTGTATTCTATTCCAATCTTTCTGACCGTTGG
AATACTTGGCAATCCGATTTCCTTTGTTGTGTGGGTTTCA
>No_name
ATTTTTACCAATTTCTTATCAATTACAATTGTATTCTATTCCAATCTTTCTGACCGTTGG
AATACTTGGCAATCCGATTTCCTTTGTTGTGTGGGTTTCA
>No_name
AGGTCTTATCAATTACAATTGTATTCTATTCCAATCTTTCTGACCGTTGGAATACTTGGC
AATCCGAGTTCCTTGGTTGTGTGGGTTTCAAGAAAACTTC
>No_name
GTCGAAGTTTTCTTGAAACCCACACAACAAAGGAAATCGGATTGCCAAGTATTCCAACGG
GCAGAAAGATTGGAATAGAATACAATTGTAATTGATAAGA
>No_name
CGTCGAAGTTTTCTTGAAACCCACACAACAAAGGAAATCGGATTGCCAAGTATTCCAACG
GTCAGAAAGATTGGAATAGAATACAATTGTAATTGATAAG
>No_name
CTTATCAATTACAATTGTATTCTATTCCAATCTTTCTGACCGTTGGAATACTTGGCAATC
CGATTTCCTTTGTTGTGTGGGTTTCAAGAAAACTTCGACG
>No_name
TTTCGTCGAAGTTTTCTTGAAACCCACACAACAAAGGAAATCGGATTGCCAAGTATTCCA
ACGGTCAGAAAGATTGGAATAGAATACAATTGTAATTGAT
>No_name
GTAAACTGCAGAAGAATTATTTCGTCGAAGTTTTCTTGAAACCCACACAACAAAGGAAAT
CGGATTGCCAAGTATTCCAACGGTCAGAAAGATTGGAATA
>No_name
GCTATGTAAACTGCAGAAGAATTATTTCGGCGAAGTTTTCTTGAAACCCACACAACAAAG
AAAATCGGATTGCCAAGTATTCCAACGGTCAAAAAGATTG
>No_name
CGCTATGTAAACTGCAGAAGAATTATTTCGTCGAAGTTTTCTTGAAACCCACACAACAAA
GGAAATCGGATTGCCAAGTATTCCAACGGTCAGAAAGATT
>No_name
TTGCTATGTAAACTGCAGAAGAATTATTTCGTCGAAGGTTTCTTGAAACCCACACAACAA
AGGAAATCGGATTGCCAAGTATTCCAACGGTCAGAAAGAT
>No_name
TCGCTATGTAAACTGCAGAAGAATTATTTCGTCGAATTTTTCTTGAAACCCACACAACAA
AGGACATCGGATTGCCAAGTATTCCAACGGTCAGAAAGAT
>No_name
CATGCATCGCTATGTAAACTGCAGAAGAATTATTTCGTCGAAGTTTTCTTGAAACCCACA
CAACAAAGGAAATCGGATTGCCAAGTATTCCAACGGTCAG
>No_name
GCAAGCATCGCTATGTAAACTGCAGAAGAATTATTTCGTCGAAGTTTTCTTGAAACCCAC
ACAACAAAGGAAATCGGATTGCCAAGTATTCCAACGGTCA
>No_name
GGAATACTTGGCAATCCGATTTCCTTTGTTGTGTGGGTTTCAAGAAAACTTCGACGAAAT
AGTTCTTCTGCAGTTTACATAGCGATGCTTGCCATTAGTG
>No_name
GGAATACTTGGCAATCCGGTTTCCTTTGTTGTGTGGGTTTCAAGAAAACTTCGACGAAAT
AATTCTTCTGCAGTTTACATAGCGATGCTTGCCGTTAATG
>No_name
CTTGGCAATCCGATTTCCTTTGTTGTGTGGGTTTCAAGAAAACTTCGACGAAATAATTCT
TCTGCAGTTTACATAGCGATGCTTGCCATTAATGACTTTT
>No_name
CTTGGCAATCCGATTTCCTTTGTTGTGTGGGTTTCAAGAAAACTTCGACGAAATAATTCT
TCTGCAGTTTACATAGCGATGCTTGCCATTAATGACTTTT
>No_name
GGCAATCCGATTTCCTTTGTTGTGTGGGTTTCAAGAAAACTTCGACGAAATAATTCTTCT
GCAGTTTACATAGCGATGCTTGCCATTAATGACCTTTTCG
>No_name
ATCCGATTTCCTTTGTTGTGTGGGTTTCAAGAAAACTTCGACGAAATAATTCTTCTGCAG
TTTACATAGCGCTGCTTGCCATTAATGACTTTTTCGTTGT
>No_name
ATTTCCTTTGTTGTGTGGGTTTCAAGAAAACTTCGACGAAATAATTCTTCTGCAGTTTAC
ATAGCGATGCTTGCCATTAATGACTTTTTCGTTGTTATTT
>No_name
TAATAAATAATGCTACAAATAACAACGAAAAAGTCATTAATGGCAAGCATCGCTATGTAA
ACTGCAGAAGAATTATTTCGTCGAAGTTTTCTTGAAACCC
>No_name
TCAAATAATAAATAATGCTACAAATAACAACGAAAAAGTCATTAATGGCACGCATCGCTA
TGTAAACTGCAGAAGAATTATTTCGTCGAAGTTTTCTTGA
>No_name
CCCAAATAATAAATAATGCTACAAATAACAACGAAAAAGTCATTAATGGCAAGCATCGCT
ATGTAAACTGCAGAAGAATTATTTCGTCGAAGTTTTCTTG
>No_name
CTCAAATAATAAATAATGCTACAAATAACAACGAAAAAGTCATTAATGGCAAGCATCGCT
ATGTAAACTGCAGAAGAATTATTTCGTCGAAGTTTTCTTG
>No_name
CTCAAATAATAAATAATGCTACAAATAACAACGAAAAAGTCATTAATGGCAAGCATCGCT
ATGTAAACTGCAGAAGAATTATTTCGTCGAAGTTTTCTTG
>No_name
GTCTCAAATAATAAATAATGCTACAAATAACAACGAAAAAGTCATTAATGGCAAGCATCG
CTATGTAAACTGCAGAAGAATTATTTCGTCGAAGTTTTCT
>No_name
GAATGTCTCAAATAATAAATAATGCTACAAATAACAACGAAAAAGTCATTAATGGCAAGC
ATCGCTATGTAAACTGCAGAAGAATTATTTCGTCGAAGTT
>No_name
TGAATGTCTCAAATAATAAATAATGCTACAAATAACAACGAAAAAGTCATTAATGGCAAG
CATCGCTATGTAAACTGCAGAAGAATTATTTCGTCGAAGT
>No_name
ATGAATGTCTCAAATAATAAATAATGCTACAAATAACAACGAAAAAGTCATTAATTGCAA
TCATCGCTATGTAAACTGCAGAAGAATTATTTCGTCGAAG
>No_name
CTTCGACGAAATAATTCTTCTGCAGTTTACATAGCGATGCTTGCCATTAATGACTTTTTC
GTTGTTATTTGTAGCATTATTTATTATTTGAGACATTCAT
>No_name
ATGAATGTCTCAAATAATAAATAATGCTACAAATAACAACGAAAAAGTCATTAATGGCAA
GCATCGCTATGTAAACTGCAGAAGAATTATTTCGTCGAAG
>No_name
CCTGAATGTCTCAAATAATAAATAATGCTACAAATAACAACGAAAAAGTCATTAATGGCA
AGCATCGCTATGTAAACTGCAGAAGAATTATTTCGTCGAA
>No_name
CATGAATGTCTCAAATAATAAATAATGCTACAAATAACAACGAAAAAGTCATTAATGGCA
AGCATCGCTATGTAAACTGCAGAAGAATTATTTCGTCGAA
>No_name
AAATAATTCTTCTGCAGTTTACATAGCGATGCTTGCCATTAATGACTTTTTCGTTGTTAT
TTGTAGCATTATTTATTATTTGAGACATTCATGGGGTTTC
>No_name
CGAAACCCCATGAATGTCTCAAATAATAAATAATGCTACAAATAACAACGAAAAAGTCAT
TAATGGCAAGCATCGCTATGTAAATTGCAGAAGAATTATT
>No_name
ATCTATTATACCGAAACCCCATGAATGTCTCAAATAATAAATAATGCTACAAATAACAAC
GAAAAAGTCATTAATGGCAAGCATCGCTATGTAAACTGCA
>No_name
TGCAGTTTACATAGCGATGCTTGCCATTAATGACTTTTTCGTTGTTATTTGTAGCATTAT
TTATTATTTGAGACATTCATGGGGTTTCGGTATAATAGAT
>No_name
CTAATATCTATTATACCGAAACCCCATGAATGTCTCAAATAATAAATAATGCTACAAAGA
ACAACGAAAAAGTCATTAATGGCAAGCATCTCTAGGTAAA
>No_name
CTAATATCTATTATACCGAAACCCCATGAATGTCTCAAATAATAAATAATGCTACAAATA
ACAACGAAAAAGTCATTAATGGCAAGCATCGCTATGTAAA
>No_name
CTAATATCTATTATACCGAAACCCCATGAATGTCTCAAATAATAAATAATGCTACAAATA
ACAACGAAAAAGTCATTAATGGCAAGCATCGCTATGTAAA
>No_name
GCGATGCTTGCCATTAATGACTTTTTCGTTGTTATTTGTAGCATTATTTATTATTTGAGA
CATTCATGGGGTTTCGGTATAATAGATATTAGAGGAATTT
>No_name
TTTACAAATTCCTCTAATATCTATTATACCGAAACCCCATGAATGTCTCAAATAATAAAT
AATGCTACAAATAACAACGAAAAAGTCATTAATGGCAAGC
>No_name
TTTACAAATTCCTCTAATATCTATTATACCGAAACCCCATGAATGTCTCAAATAATAAAT
AATGCTACAAATAACAACGAAAAAGTCATTAATGGCAAGC
>No_name
ATTTACAAATTCCTCTAATATCTATTATACCGAAACCCCATGAATGTCTCAAATAATAAA
TAATGCTACAAATAACAACGAAAAAGTCATTAATGGCAAG
>No_name
ATTAATGACTTTTTCGTTGTTATTTGTAGCATTATTTATTATTTGAGACATTCATGGGGT
TTCGGTATAATAGATATTAGAGGAATTTGTAAATTCTATA
>No_name
AATGACTTTTTCGTTGTTATTTGTAGCATTATTTATTATTTGAGACATTCATGGGGTTTC
GGTATAATAGATATTAGAGGAATTTGTAAATTCTATATGG
>No_name
TTATTATTTGAGACATTCATGGGGTTTCGGGATAATAGATATTAGAGGAATTTGTAAGTT
CTATATGGTTATTTTCACGTTTTTGCAGTATAACTCTATA
>No_name
ATTATTTGAGACATTCATGGGGTTTCGGTATAATAGATATTAGAGGAATTTGTAAATTCT
ATATGGTTATTTTCACGTTTTTGCAGTATAACTCTATATT
>No_name
ATTATTTGAGACATTCATGGGGTTTCGGTATAATAGATATTAGAGGAATTTGTAAATTCT
ATATGGTTATTTTCACGTTTTTGCAGTATAACTCTATATT
>No_name
ATTTGAGACATTCATGGGGTTTCGGTATAATAGATATTAGAGGAATTTGTAAATTCTATA
TGGTTATTTTCACGTTTTTGCAGTATAACTCTATATTACT
>No_name
ATTTGAGACATTCATGGGGTTTCGGTGGAATAGATATTAGAGGAATTTGTAAATTCTATA
TGGTTATTTTCACGTTTTTGCAGTATAACTCTATATTACT
>No_name
ATCCAAACACTAGTAATATAGAGTTATACTGCAAAAACGTGAAAATAACCATATAGAATT
TACAAATTCCTCTAATATCTATTATACCGAAACCCCATGA
>No_name
CATGGGGTTTCGGTATAATAGATATTAGAGGAATTTGTAAATTCTATATGGTTATTTTCA
CGTTTTTGCAGTATAACTCTATATTACTAGTGTTTGGATT
>No_name
TTTCGGTATAATAGATATTAGAGGAATTTGTAAATTCTATATGGTTATTTTCACGTTTTT
GCAGTATAACTCTATATTACTAGTGTTTGGATTTACTATC
>No_name
TTTCGGTATAATAGAGATTAGAGGAATTTGTAAATTCTATATGGTTATGTTCACGTTTTT
GCAGTATAACTCTATATTACTAGTGTTTGGATTTACTATC
>No_name
TAGATATTAGAGGAATTTGTAAATTCTATATGGTTATTTTCACGTTTTTGCAGTATAACT
CTATATTACTAGTGTTTGGATTTACTATCGAAAGATGGAT
>No_name
GGAATTTGTAAATTCTATATGGTTATTTTCACGTTTTTGCAGTATAACTCTATATTACTA
GTGTTTGGATTTACTATCGAAAGATGGATAGCTGTATGTT
>No_name
AAAAGGATAACATACAGCTATCCATCTTTCGATAGTAAATCCAAACACTAGTAATATAGA
GTTATACTGCAAAAACGTGAAAATAACCATATAGAATTTA
>No_name
ATTCTATATGGTTATTTTCACGTTTTTGCAGTATAACTCGATATTACTAGTGTTTGGATT
TACTATCGAAAGATGGATAGCTGTATGTTATCCTTTTCGA
>No_name
CTGTCACGTCGAAAAGGATAACATACAGCTATCCATCTTTCGATAGTAAATCCAAACACT
AGTAATATAGAGTTATACTGCAAAAACGTGAAAATAACCA
>No_name
CATCTTTCACGTCGAAAAGGATAACATACAGCTATCCATCTTTCGATAGTAAATCCAAAC
ACTAGTAATATAGAGTTATACTGCAAAAACGTGAAAATAA
>No_name
CGTTTTTGCAGTATAACTCTATATTACTAGTGTTTGGATTTACTATCGAAAGATGGATAG
CTGTATGTTATCCTTTTCGACGTGAAAGATGTTGCACTGA
>No_name
ATTTTCAGTGCAACATCTTTCACGTCGAAAAGGATAACATACAGCTATCCATCTTTCGAT
AGTAAATCCAAACACTAGTAATATAGAGTTATACTGCAAA
>No_name
TCGATTTTCAGTGCAACATCTTTCACGTCGAAAAGGATAACATACAGCTATCCATCTTGC
GATAGTAAAGCCAAACACTAGTAATATAGAGTTATACTGC
>No_name
TCGATTTTCAGTGCAACATCTTTCACGTCGAAAAGGATAACATACAGCTATCCATCTTTC
GATAGTAAATCCAAACACTAGTAATATAGAGTTATACTGC
>No_name
CTCGATTTTCAGTGCAACATCTTTCACGTCGAAAAGGATAACATACAGCTATCCATCTTT
CGATAGTAAATCCAAACACTAGTAATATAGAGTTATACTG
>No_name
CTCGATTTTCAGTGCAACATCTTTCACGTCGAAAAGGATAACATACAGCTATCCATCTTT
CGATAGTAAATCCAAACACTAGTAATATAGAGTTATACTG
>No_name
CTCTATATTACTAGTGTTTGGATTTACTATCGAAAGATGGATAGCTGTATGTTATCCTTT
TCGACGTGACAGATGTTGCACTGAAAATCGAGCCTGGATA
>No_name
AGCTATCCAGGCTCGATTTTCAGTGCAACATCTTTCACGTCGAAAAGGATAACATACAGC
TATCCATCTTTCGATAGTAAATCCAAACACTAGTAATATA
>No_name
TATTACTAGTGTTTGGATTTACTATCGAAAGATGGATAGCTGTATGTTATCCTTTTCGAC
GTGAAAGATGTTGCACTGAAAATCGAGCCTGGATAGCTTG
>No_name
GTTTGGATTTACTATCGAAAGATGGATAGCTGTATGTTATCCTTTTCGACGTGAAAGATG
TTGCACTGAAAATCGAGCCTGGATAGCTTGTGGAATAATT
>No_name
TTTGGATTTACTATCGAAAGATGGATAGCTGTATGTTATCCTTTTCGACGTGAAAGATGT
TGCACTGAAAATCGAGCCTGGATAGCTTGTGGAATAATTT
>No_name
CTTGAAAAAATTATTCCACAAGCTATCCAGGCTCGATTTTCAGTGCAACATCTTTCACGT
CGAAAAGGATAACATACAGCTATCCATCTTTCGATAGTAA
>No_name
GTATGTTATCCTTTTCGACGTGAAAGATGTTGCACTGAAAATCGAGCCTGGATAGCTTGT
GGAATAATTTTTTCAAGTGTGTTCATATCAGTATTTCCTT
>No_name
CGAAGAACAAAGGAAATACTGATATTAACACACTTGAAAAAATTATTCCACAAGCTATCC
AGGCTCGATTTTCAGGGCAACATCTTTCACGTCGAAAAGG
>No_name
TTTTCAACGTGAAAGATGTTGCACTGAAAGTCGAGCCTGGGTAGCTTGTGGAATAATTTT
TTCAAGTGTGTTCATATCAGTATTTCCTTTGTTCTTCGTT
>No_name
TTCGACGTGAAAGATGTTGCACTGAAAATCGAGCCTGGATAGCTTGTGGAATAATTTTTT
CAAGTGTGTTCATATCAGTATTTCCTTTGTTCTTCGTTTG
>No_name
TGCCAAACGAAGAACAAAGGAAATACTGATATGAACACACTTGAAAAAATTATTCCACAA
GCTATCCAGGCTCGATTTTCAGTGCAACATCTTTCACGTC
>No_name
TGATAATGCCAAACGAAGAACAAAGGAAATACTGATATGAACACACTTGAAAAAATTATT
CCACAAGCTATCCAGGCTCGATTTTCAGTGCAACATCTTT
>No_name
GTTGCACTGAAAATCGAGCCTGGATAGCTTGTGGAATAATTTTTTCAAGTGTGTTCATAT
CAGTATTTCCTTTGTTCTTCGTTTGGCATTATCAACCACT
>No_name
CCCGGATAGCTTGTGGAATAATTTTTTCAAGTGTGTTCATATCAGTATTTCCTTTGTTCT
TCGTTTGGCATTATCAACCACTTTGCAGTGTTCCTAAACA
>No_name
CTTGTGGAATAATTTTTTCAAGTGTGTTCATATCAGTATTTCCTTTGTTCTTCGTTTGTC
GTTATCAACCACTTTGCAGTGTTCCTAAACACTGGATTGA
>No_name
TCTCAATCCAGTGTTTAGGAACACTGCAAAGTGGTTGATAATGCCAAACGAAGAACAAAG
GAAATACTGATATGAACACACTTGAAAAAATTATTCTACA
>No_name
TTCAAGTGTGTTCATATCAGTATTTCCTTTGTTCTTCGTTTGGCATTATCAACCACTTTG
CAGTGTTCCTAAACACTGGATTGAGAATACATATTTCGTT
>No_name
GTATTTCCTTTGTTCTTCGTTTGGCATTATCAACCACTTTGCAGTGTTCCTAAACACTGG
ATTGAGAATACATATTTCGTTACCTATTCTTTAACATTGG
>No_name
ATTTCCAATGTTAAAGAATAGGTAACGAAATATGTATTCTCAATCCAGTGTTTAGGAACA
CTGCAAAGTGGTTGATAATGCCAAACGAAGAACAAAGGAA
>No_name
CCTTTGTTCTTCGTTTGGCATTATCAACCACTTTGCAGTGTTCCTAAACACTGGATTGAG
AATACATATTTCGTTACCTATTCTTTAACATTGGAAATTT
>No_name
CTTTGTTCTTCGTTTGGCATTATCAACCACTTTGCAGTGTTCCTAAACACTGGATTGAGA
ATACATATTTCGTTACCTATTCTTTAACATTGGAAATTTT
>No_name
AAAATTTCCAATGTTAAAGAATAGGTAACGAAATATGTATTCTCAATCCAGTGTTTAGGA
ACACTGCAAAGTGGTTGATAATGCCAAACGAAGAACAAAG
>No_name
AAAATTTCCAATGTTAAAGAATAGGTAACGAAATATGTATTCTCAATCCAGTGTTTAGGA
ACACTGCAAAGTGGTTGATAATGCCAAACGAAGAACAAAG
>No_name
TAAAATTTCCAATGTTAAAGAATAGGTAACGAAATATGTATTCTCAATCCAGTGTTTAGG
AACACTGCAAAGTGGTTGATAATGCCAAACGAAGGACAAA
>No_name
TAAAATTTCCAATGTTAAAGAATAGGTAACGAAATATGTATTCTCAATCCAGTGTTTAGG
AACACTGCAAAGTGGTTGATAATGCCAAACGAAGAACAAA
>No_name
ATAAAATTTCCAATGTTAAAAAATAGGTAACGAAATATGTATTCTCAATCCAGTGTTTAG
GAACACTGCAAAGTGGTTGATAATGCCAAACGAAGAACAA
>No_name
CACTAAATAAAATTTCCAATGTTAAAGAATAGGTAACGAAATATGTATTCTCAATCCAGT
GTTTAGGAACACTGCAAAGTGGTTGATAATGCCAAACGAA
>No_name
ATTACAGGTAATAAGGCACTAAATAAAATTTCCAATGTTAAAGGATAGGTAACGAAATAT
GTATTCTCAATCCAGTGTTTAGGAACACTGCAAGGTGGTT
>No_name
ATTACAGGTAATAAGGCACTAAATAAAATTTCCAATGTTAAAGAATAGGTAACGAAATAT
GTATTCTCAATCCAGTGTTTAGGAACACTGCAAAGTGGTT
>No_name
CCACTTTGCAGTGTTCCTAAACACTGGATTGAGAATACATATTTCGTTACCTATTCTTTA
ACATTGGAAATTTTATTTAGTGCCTTATTACCTGTAATAA
>No_name
CCTAAACACTGGATTGAGAATACATATTTCGTTACCTATTCTTTTACATTGTAGGTTTTA
TTTATTGCCTTATTACCTGTAATAACGTTACCAGTTAATA
>No_name
CCTAAACACTGGATTGAGAATACATATTTCGTTACCTATTCTTTAACATTGGAAATTTTA
TTTAGTGCCTTATTACCTGTAATAACGTTAGCAGTTAATA
>No_name
CCTAAACACTGGATTGAGAATACATATTTCGTTACCTATTCTTTAACATTGGAAATTTTA
TTTAGTGCCTTATTACCTGTAATAACGTTAGCAGTTAATA
>No_name
CCTAAACACTGGATTGAGAATACATATTTCGTTACCTATTCTTTAACATTGGAAATTTTA
TTTAGTGCCTTATTACCTGTAATAACGTTAGCAGTTAATA
>No_name
TAAACACTGGATTGAGAATACATATTTCGTTACCTATTCTTTAACATTGGAAATTTTATT
TAGTGCCTTATTACCTGTAATAACGTTAGCAGTTAATATT
>No_name
CTGGATTGAGAATACATATTTCGTTACCTATTCTTTAACATTGGAAATTTTATTTAGTGC
CTTATTACCTGTAATAACGTTAGCAGTTAATATTCGGGTT
>No_name
GATTGAGAATACATATTTCGTTACCTATTCTTTAACATTGGAAATTTTATTTAGTGCCTT
ATTACCTGTAATAACGTTAGCAGTTAATATTCGGGTTGTC
>No_name
GGTACATCTCTACGACAACCCGAATATTAACTGCTAACGTTATTACAGGTAATAAGGCAC
TAAATAAAATTTCCAATGTTAAAGAATAGGTAACGAAATA
>No_name
TCGGTACATCTCTACGACAACCCGAATATTAACTGCTAACGTTATTACAGGTAATAAGGC
ACTAAATAAAATTTCCAATGTTAAAGAATAGGTAACGAAA
>No_name
CTTTAACATTGGAAATTTTATTTAGTGCCTTATTACCTGTAATAACGTTAGCAGTTAATA
TTCGGGTTGTCGTAGAGATGTACCGAATATCCGAAACAAT
>No_name
ATTGTTTCGGATATTCGGTACATCTCTACGACAACCCGAATATTAACTGCTAACGTTATT
ACAGGTAATAAGGCACTAAATAAAATTTCCAATGTTAAAG
>No_name
GGAAATGTCACTATTGTTTCGGATATTCGGTACATCTCTACGACAACCCGAATATTAACT
GCTAACGTTATTACAGGTAATAAGGCACTAAATAAAATTT
>No_name
AAATTTTATTTAGTGCCTTATTACCTGTAATAACGTTAGCAGTTAATATTCGGGTTGTCG
TAGAGATGTACCGAATATCCGAAACAATAGTGACATTTCC
>No_name
AATTTTATTTAGTGCCTTATTACCTGTAATAACGTTAGCAGTTAATATTCGGGTTGTCGT
AGAGATGTACCGAATATCCGAAACAATAGTGACATTTCCG
>No_name
TTTTATTTAGTGCCTTATTACCTGTAATAACGTTAGCAGTTAATATTCGGGTTGTCGTAG
AGATGTACCGAATATCCGAAACAATAGTGACATTTCCGAA
>No_name
GTTTCGGAAATGTCACTATTGTTTCGGATATTCGGTACATCTCTACGACAACCCGAATAT
TAACTGCTAACGTTATTACAGGTAATAAGGCACTAAATAA
>No_name
CTGATAGTTTCGGAAATGTCACTATTGTTTCGGATATTCGGTACATCTCTACGACAACCC
GAATATTAACTGCTAACGTTATTACAGGTAATAAGGCACT
>No_name
CTGTAATAACGTTAGCAGTTAATATTCGGGTTGTCGTAGAGATGTACCGAATATCCGAAA
CAATAGTGACATTTCCGAAACTATCAGCAGTAAATCAGAA
>No_name
GGGAATTTCAAAATTCTGATTTAGTGCTGATAGTTTCGGAAATGTCACTATTGTTTCGGA
TATTCGGTACATCTCTACGACAACCCGAATATTAACTGCT
>No_name
CTCGACTTTTGACTGGGAATTTCAAAATTCTGATTTACTGCTGATAGTTTCGGAAATGTC
ACTATTGTTTCGGATATTCGGTACATCTCTACGACAACCC
>No_name
TTTTCTCGACTTTTGACTGGGAATTTCAAAATTCTGATTTACTGCTGATAGTTTCGGAAA
TGTCACTATTGTTTCGGATATTCGGTACATCTCTACGACA
>No_name
GTTTTCTCGACTTTTGACTGGGAATTTCAAAATTCTGATTTACTGCTGATAGTTTCGGAA
ATGTCACTATTGTTTCGGATATTCGGTACATCTCTACGAC
>No_name
GCATTCTCGACTTTTGACTGGGAATTTCAAAATTCTGATTTACTGCTGATAGTTTCGGAA
ATGTCACTATTGTTTCGGATATTCGGTACATCTCTACGAC
>No_name
GTTTTCTCGACTTTTGACTGGGAATTTCAAAATTCTGATTTACTGCTGATAGTTTCGGAA
ATGTCACTATTGTTTCGGATATTCGGTACATCTCTACGAC
>No_name
GTTTTCTCGACTTTTGACTGGGAATTTCAAAATTCTGATTTACTGCTGATAGTTTCGGAA
ATGTCACTATTGTTTCGGATATTCGGTACATCTCTACGAC
>No_name
TTGCTGTGTTTTCTCGACTTTTGACTGGGAATTTCAAAATTCTGATTTACTGCTGATAGT
TTCGGAAATGTCACTATTGTTTCGGATATTCGGTACATCT
>No_name
TTCTCTGTGTTTTTGCTGTGTTTTCTCGACTTTTGACTGGGAATTTCAAAATTCTGATTT
ACTGCTGATAGTTTCGGAAATGTCACTATTGTTTCGGATA
>No_name
GTGACATTTCCGAAACTATCAGCAGTAAATCAGAATTTTGAAATTCCCAGTCAAAAGTCG
AGAAAACACAGCAAAAACACAGAGAATAGTATTTCTTTCA
>No_name
GTGACATTTCCGAAACTATCAGCAGTAAATCAGAATTTTGAAATTCCCAGTCAAAAGTCG
AGAAAACACAGCAAAAACACAGAGAATAGTCTTTCTTTCA
>No_name
ATTTGAAAGAAATACTATTCTCTGTGTTTTTGCTGTGTTTTCTCGACTTTTGACTGGGAA
TTTCAAAATTCTGATTTACTGCTGATAGTTTCGGAAATGT
>No_name
CATTTCCGAAACTATCAGCAGTAAATCAGAATTTTGAAATTCCCAGTCAAAAGTCGAGAA
AACACAGCAAAAACACAGAGAATAGTATTTCTTTCAAATC
>No_name
CATTTCCGAAACTATCAGCAGTAAATCAGAATTTTGAAATTCCCAGTCAAAAGTCGAGAA
AACACAGCAAAAACACAGAGAATAGTCTTTCTTTTAAATC
>No_name
GTTGATTTGAAAGAAATACTATTCTCTGTGTTTTTGCTGTGTTTTCTCGACTTTTGACTG
GGAATTTCAAAATTCTGATTTACTGCTGATAGTTTCGGAA
>No_name
GTTGATTTGAAAGAAATACTATTCTCTGTGTTTTTGCTGTGTTTTCTCGACTTTTGACTG
GGAATTTCAAAATTCTGATTTACTGCTGATAGTTTCGGAA
>No_name
GTTGATTTGAAAGAAATACTATTCTCTGTGTTTTTGCTGTGTTTTCTCGACTTTTGACTG
GGAATTTCAAAATTCTGATTTACTGCTGATAGTTTCGGAA
>No_name
TGTTGATTTAAAAGAAAGACTATTCTCTGTGTTTTTGCTGTGTTTTCTCGACTTTTGACT
GGGAATTTCAAAATTCTGATTTACTGCTGATAGTTTCGGA
>No_name
CGAAACTATCAGCAGTAAATCAGAATTTTGAAATTCCCAGTCAAAAGTCGAGAAAACACA
GCAAAAACACAGAGAATAGTCTTTCTTTTAAATCAACAAC
>No_name
GTAAATCAGAATTTTGAAATTCCCAGTCAAAAGTCGAGAAAACACACCAAAAACACAGAG
AATAGTATTTCTTTCAAATCAACAACAATCACATTGTTAT
>No_name
AAATCAGAATTTTGAAATTCCCAGTCAAAAGTCGAGAAAACACAGCAAAAACACAGAGAA
TAGTCTTTCTTTTAAATCAACAACAATCACATTGTTATTA
>No_name
ATCAGAATTTTGAAATTCCCAGTCAAAAGTCGAGAAAACACAGCAAAAACACAGAGAATA
GTATTTCTTTCAAATCAACAACAATCACATTGTTATTAGT
>No_name
CAGAATTTTGAAATTCCCAGTCAAAAGTCGAGAAAACACAGCAAAAACACAGAGAATAGT
ATTTCTTTCAAATCAACAACAATCACATTGTTATTAGTTT
>No_name
GAATTTTGAAATTCCCAGTCAAAAGTCGAGAAAACACAGCAAAAACACAGAGAATAGTCT
TTCTTTTAAATCAACAACAATCACATTGTTATTAGTTTCA
>No_name
ATCTGAAAAAATGAAACTAATAACAATGTGATTGTTGTTGATTTAAAAGAAAGACTATTC
TCTGTGTTTTTGCTGTGTTTTCTCGACTTTTGACTGGGAA
>No_name
GAAAACACAGCAAAAACACAGAGAATAGTATTTCTTTAAAATCAACAACAATCACATTGT
TATTAGTTTCATTTTTTCAGATTTTAACCACTCTACCACT
>No_name
CACAGCAAAAACACAGAGAATAGTATTTCTTTCAAATCAACAACAATCACATTGTTATTA
GTTTCATTTTTTCAGATTTTAACCACTCTACCACTAGGAG
>No_name
CACAGCAAAAACACAGAGAATAGTATTTCTTTCAAATCAACAACAATCACATTGTTATTA
GTTTCATTTTTTCAGATTTTAACCACTCTACCACTAGGAG
>No_name
CACAGCAAAAACACAGAGAATAGTATTTCTTTCAAATCAACAACAATCACATTGTTATTA
GTTTCATTTTTTCAGATTTTAACCACTCTACCACTAGGAG
>No_name
CAAAAACACAGAGAATAGTCTTTCTTTTAAATCAACAACAATCACATTGTTATTAGTTTC
ATTTTTTCAGATTTTAACCACTCTACCACTAGGAGCGGTT
>No_name
CAAAAACACAGAGAATAGTATTTCTTTCAAATCAACAACAATCACATTGTTATTAGTTTC
ATTTTTTCAGATTTTAACCACTCTACCACTAGGAGCGGTT
>No_name
AAAACACAGAGAATAGTCTTTCTTTTAAATCAACAACAATCACATTGTTATTAGTTTCAT
TTTTTCAGATTTTAACCACTCTACCACTAGGAGCGGTTTA
>No_name
AAAACACAGAGAATAGTATTTCTTTCAAATCAACAACAATCACATTGTTATTAGTTTCAT
TTTTTCAGATTTTAACCACTCTACCACTAGGAGCGGTTTA
>No_name
GTCTTTCTTTTAAATCAACAACAATCACATTGTTATTAGTTTCATTTTTTCAGATTTTAA
CCACTCTACCACTAGGAGCGGTTTATATTTGTCAAATATT
>No_name
ATTTCTTTCAAATCAACAACAATCACATTGTTATTAGTTTCATTTTTTCAGATTTTAACC
ACTCTACCACTAGGAGCGGTTTATATTTGTCAAATATTCT
>No_name
GGATAGAATATTTGACAAATATAAACCGCTCCTAGTGGTAGAGTGGTTAAAATCTGAAAA
AATGAAACTAATAACAATGTGATTGTTGTTGATTTAAAAG
>No_name
CCGGATAGAATATTTGACAAATATAAACCGCTCCTAGTGGTAGAGTGGTTAAAATCTGAA
AAAATGAAACTAATAACAATGTGATTGTTGTTGATTTAAA
>No_name
GTTTAACTGACGTTGCATTGCCTTCCGGATAGAATATTTGACAAATATAAACCGCTCCTA
GTGGTAGAGTGGTTAAAATCTGAAAAAATGAAACTAATAA
>No_name
GTTTAACTGACGTTGCATTGCCTTCCGGATAGAATATTTGACAAATATAAACCGCTCCTA
GTGGTAGAGTGGTTAAAATCTGAAAAAATGAAACTAATAA
>No_name
GTTTAACTGACGTTGCATTGCCTTCCGGATAGAATATTTGACAAATATAAACCGCTCCTA
GTGGTAGAGTGGTTAAAATCTGAAAAAATGAAACTAATAA
>No_name
AACCACTCTACCACTAGGAGCGGTTTATATTTGTCAAATATTCTATCCGGAAGGCAATGC
AACGTCAGTTAAACAAATGCAAAACGATCCAATTTGGAAA
>No_name
GTTTTTTCCAAATTGGATCGTTTTGCATTTGTTTAACTGACGTTGCATTGCCTTCCGGAT
AGAATATTTGACAAATATAAACCGCTCCTAGTGGTAGAGT
>No_name
GAAAATGTTTTTTCCAAATTGGATCGTTTTGCATTTGTTTAACTGACGTTGCATTGCCTT
CCGGATAGAATATTTGACAAATATAAACCGCTCCTAGTGG
>No_name
ATTTGAAAATGTTTTTTCCAAATTGGATCGTTTGGCATTTGTTTAACTGACGTTGCATTG
CCTTCCGGATAGAAGATTTGACAAATATAAACCGCTCCTA
>No_name
GTGCATTTGAAAATGTTTTTTCCAAATTGGATCGTTTTGCATTTGTTTAACTGACGTTGC
ATTGCCTTCCGGATAGAATATTTGACAAATATAAACCGCT
>No_name
CGTGCATTTGAAAATGTTTTTTCCAAATTGGATCGTTTTGCTTTTGTTTAACTGACGTTG
CATTGCCTTCCGGATAGAATATTTGACAAATATAAACCGC
>No_name
GCACCGTGCATTTGAAAATGTTTTTTCCAAATTGGATCGTTTTGCATTTGTTTAACTGAC
GTTGCATTGGCTTCCGGATAGAATATTTGCCAAATATAAA
>No_name
CAAATATTCTATCCGGAAGGCAATGCAACGTCAGTTAAACAAATGCAAAACGATCCAATT
TGGAAAAAACATTTTCAAATGCACGGTGCAAAAGATATAA
>No_name
GTAAATCTATTATATCTTTTGCACCGTGCATTTGAAAATGTTTTTTCCAAATTGGATCGT
TTTGCATTTGTTTAACTGACGTTGCATTGCCTTCCGGATA
>No_name
GTAAATCTATTATATCTTTTGCACCGTGCATTTGAAAATGTTTTTTCCAAATTGGATCGT
TTTGCATTTGTTTAACTGACGTTTCATTGCCTTCCGGATA
>No_name
GCAACGTCAGTTAAACAAATGCAAAACGATCCAATTTGGAAAAAACATTTTCAAATGCAC
GGTGCAAAAGATATAATAGATTTACTAAGTCTCTCTCATT
>No_name
GCAACGTCAGTTAAACAAATGAAAAACGATCCAATTTGGAAAAAAACATTTTCAAATGCA
CGGTGCAAAAGATATAATAGATTTGCTAAGTCTCTCTCAT
>No_name
CTACGTCAGTTAAACAAATGCAAAACGATCCAATTTGGAAAAAACATTTTCAAATGCACG
GTGCAAAAGATATAATAGATTTGCTAAGTCTCTCTCATTA
>No_name
CGTCAGTTAAACAAATGCAAAACGATCCAATTTGGAAAAAACATTTTCAAATGCACGGTG
CAAAAGATATAATAGATTTGCTAAGTCTCTCTCATTATTG
>No_name
CAAATGCAAAACGATCCAATTTGGAAAAAACATTTTCAAATGCACGGTGCAAAAGATATA
ATAGATTTGCTAAGACTCTCTCATTATTGTTTCAACATTG
>No_name
CAAATGCAAAACGATCCAATTTGAAAAAAACATTTTCAAATGCACGGTGCAAAAGATATA
ATAGATTTACTAAGTCTCTCTCATTATTGTTTCAACATTG
>No_name
TGCAAAACGATCCAATTTGGAAAAAACATTTTCAATTGCACGGTGCAAAAGAGATAATAG
ATTTACTAAGCCTCTCTCATTATTTCTTCAACATTGTCAT
>No_name
AAACGATCCAATTTGGAAAAAACATTTTCAAATGCACGGTGCAAAAGATATAATAGATTT
ACTAAGTCTCTCTCATTATTGTTTCAACATTGTCATTTAT
>No_name
ATTTGGAAAAAACATTTTCAAATGCACGGTGCAAAAGATATAATAGATTTGCTAAGTCTC
TCTCATTATTGTTTCAACATTGTCATTTATTTGGCTTCTA
>No_name
GAAAAAACATTTTCAAATGCACGGTGCAAAAGATATAATAGATTTACTAAGTCTCTCTCA
TTATTGTTTCAACATTGTCATTTATTTGGCTTCTAGTCAT
>No_name
GAAATAAATGACTAGAAGCCAAATAAATGACAATGTTGAAACAATAATGAGAGAGACTTA
GCAAATCTATTATATCTTTTGCACCGTGCATTTGAAAATG
>No_name
GAAGTAAATGACTAGAAGCCAAATAAATGACAATGTTGAAACAATAATGAGAGAGACTTA
GTAAATCTATTATATCTTTTGCACCGTGCATTTGAAAATG
>No_name
CCGAAATAAATGACTAGAAGCCAAATAAATGACAATGTTGAAACAATAATGAGAGAGACT
TAGTAAATCTATTATATCTTTTGCACCGTGCATTTGAAAA
>No_name
CCGAAATAAATGACTAGAAGCCAAATAAATGACAATGTTGAAACAATAATGAGAGAGACT
TAGTAAATCTATTATATCTTTTGCACCGTGCATTTGAAAA
>No_name
TTTCAAATGCACGGTGCAAAAGATATAATAGATTTACTAAGTCTCTCTCATTATTGTTTC
AACATTGTCATTTATTTGTCTTCTAGTCATTCATTTCGGA
>No_name
CAAATGCACGGTGCAAAAGATATAATAGATTTGCTAAGTCTCTCTCATTATTGTTTCAAC
ATTGTCATTTATTTGGCTTCTAGTCATTTATTTCGGAATC
>No_name
GTGATTCCGAAATAAATGACTAGAAGCCAAATAAATGACAATGTTGAAACAATAATGAGA
GAGACTTAGTAAATCTATTATATCTTTTGCACCGTGCATT
>No_name
GTGATTCCGAAATAAATGACTAGAAGCCAAATAAATGACAATGTTGAAACAATAATGAGA
GAGACTTAGTAAATCTATTATATCTTTTGCACCGTGCATT
>No_name
CAAGTGATTCCGAAATAAATGACTAGAAGCCAAATAAATGACAATGTTGAAACAATAATG
AGAGAGACTTAGTAAATCTATTATATCTTTTGCACCGTGC
>No_name
CCGGCCCAACATTGTCATTTATTTGGCTTCTAGTCATTTATTTCGGAATCACTTGATGGG
TTTTGTAAAATTATATTTAATGAGAAAAGAAAACAATAAT
>No_name
GTCATTTATTTGGCTTCTAGTCATTTATTTCGGAATCACTTGATGGGTTTTGTAAAATTA
TATTTAATGAGAAAAGAAAACAATAATTCTTTAAACAATT
>No_name
TTTGGCTTCTAGTCATTTATTTCGGGATCTCTTGGTGGGTTTTGTAAAATTATATTTAAT
GAGAAAAGAAAACAATAATTCTTTAAACAATTCTTACTAT
>No_name
GTTTATAGTAAGAATTGTTTAAAGAATTATTGTTTTCTTTTCTCATTAAATATAATTTTA
CAAAACCCATCAAGTGATTCCGAAATAAATGACTAGAAGC
>No_name
CTTCTAGTCATTTATTTCGGAATCACTTGATGGGTTTTGTAAAATTATATTTAATGAGAA
AAGAAAACAATAATTCTTTAAACAATTCTTACTATAAACT
>No_name
ATTTCGGAATCACTTGATGGGTTTTGTAAAATTATATTTAATGAGAAAAGAAAACAATAA
TTCTTTAAACAATTCTTACTATAAACTAAGACAAAGTCAA
>No_name
CTTGACTTTGTCTTAGTTTATAGTAAGAATTGTTTAAAGAATTATTGTTTTCTTTTCTCA
TTAAATATAATTTTACAAAACCCATCAAGTGATTCCGAAA
>No_name
CTTGACTTTGTCTTAGTTTATAGTAAGAATTGTTTAAAGAATTATTGTTTTCTTTTCTCA
TTAAATATAATTTTACAAAACCCATCAAGTGATTCCGAAA
>No_name
CTTGACTTTGTCTTAGTTTATAGTAAGAATTGTTTAAAGAATTATTGTTTTCTTTTCTCA
TTAAATATAATTTTACAAAACCCATCAAGTGATTCCGAAA
>No_name
CTTGACTTTGTCTTAGTTTATAGTAAGAATTGTTTAAAGAATTATTGTTTTCTTTTCTCA
TTAAATATAATTTTACAAAACCCATCAAGTGATTCCGAAA
>No_name
TCTTGACTTTGTCTTAGTTTATAGTAAGAATTGTTTAAAGAATTATTGTTTTCTTTTCTC
ATTAAATATAATTTTACAAAACCCATCAAGTGATTCCGAA
>No_name
GTCTTGACTTTGTCTTAGTTTATAGTAAGAATTGTTTAAAGAATTATTGTTTTCTTTTCT
CATTAAATATAATTTTACAAAACCCATCAAGTGATTCCGA
>No_name
GGTGTCTTGACTTTGTCTTAGTTTATAGTAAGAATTGTTTAAAGAATTATTGTTTTCTTT
TCTCATTAAATATAATTTTACAAAACCCATCAAGTGATTC
>No_name
TGTGGGTGGCTTGACTTTGTCTTAGTTTATAGTAAGAATTGTTTAAAGAATTATTGTTTT
CTTTTCTCATTAAATATAATTTTACAAAACCCATCAAGTG
>No_name
CTTGATGGGGTTTGTAAAATTATATTTAATGAGAAAAGAAAACAATAATTCTTTAAACAA
TTCTTACTATAAACTAAGACAAAGTCAAGACACCCACAAA
>No_name
TTCGGTTTTGTGGGTGTCTTGACTTTGTCTTAGTTTATAGTAAGAATTGTTTAAAGAATT
ATTGTTTTCTTTTCTCATTAAATATAATTTTACAAAACCC
>No_name
GGGTTTTGTAAAATTATATTTAATGAGAAAAGAAAACAATAATTCTTTAAACAATTCTTA
CTATAAACTAAGACAAAGTCAAGACACCCACAAAACCGAA
>No_name
GTTTTGTAAAATTATATTTAATTAGAAAAGAAAACAATAATTCTTTAAACAATTCTTACT
ATAAACTAAGACAAAGTCAAGACACCCACAAAACCGAAAT
>No_name
GTTTTGTAAAATTATATTTAATGAGAAAAGAAAACAATAATTCTTTAAACAATTCTTACT
ATAAACTAAGACAAAGTCAAGACACCCACAAAACCGAAAT
>No_name
CTCGTTTCGGTTTTGTGGGGGTCTTGACTTTGTCTTAGTTTATAGTAAGAATTGTTTAAA
GAATTATTGTTTTCTTTTCTCATTAAATATAATTTTACAA
>No_name
ATGATATTTAATGAGAAAAGAAAACAATAATTCTTTAAACAATTCTTACTATAAACTAAG
ACAAAGTCAAGACACCCACAAAACCGAAATGAGCATTCGA
>No_name
CAAGTTTTCGTCGAATGCTCATTTCGGGTTTGTGGGTGGCTTGACTTTGTCTTAGTTTAT
AGGAAGAATTGTTTAAAGAATTATTGTTTTCTTTTCTCAT
>No_name
AATTCTTTAAACAATTCTTACTATAAACTAAGACAAAGTCAAGACACCCACAAAACCGAA
ATGAGCATTCGACGAAAACTTGTCGAGTCCAAAGTCCCTC
>No_name
CTTTAAACAATTCTTACTATAAACTAAGACAAAGTCAAGACACCCACAAAACCGAAATGA
GCATTCGACGAAAACTTGTCGAGTCCAAAGTCCCTCTACC
>No_name
GAGAAACCTCCAATGGTAGAGGGACTTTGGACTCGACAAGTTTTCGTCGAATGCTCATTT
CGGTTTTGTGGGTGTCTTGACTTTGTCTTAGTTTATAGTA
>No_name
AGAGAAACCTCCAATGGTAGAGGGACTTTGGACTCGACAAGTTTTCGTCGAATGCTCATT
TCGGTTTTGTGGGTGTCTTGACTTTGTATTAGTTTATAGT
>No_name
AGAGAAACCTCCAATGGTAGAGGGACTTTGGACTCGACAAGTTTTCGTCGAATGCTCATT
TCGGTTTTTTGGGGGTCTTGACTTTGTCTTAGTTTATAGT
>No_name
GAGAGAAACCTCCAATGGTAGAGGGACTTTGGACTCGACAAGTTTTCGTCGAATGCTCAT
TTCGGTTTTGTGGGTGTCTTGACTTTGTCTTAGTTTATAG
>No_name
GAGAAACCTCCAATGGTAGAGGGACTTTGGACTCGACAAGTTTTCGTCGAATGCTAATTT
CGGTTTTGTGGGTGTCTTGACTTTGTCTTAGTTTATATTA
>No_name
GCGAGAGAAACCTCCAATGGTAGAGGGACTTTGGACTCGACAAGTTTTCGTCGAATGCTC
ATTTCGGTTTTGTGGGTGTCTTGACTTTGTCTTAGTTTAT
>No_name
GCGAGAGAAACCTCCAATGGTAGAGGGACTTTGGACTCGACAAGTTTTCGTCGAATGCTC
ATTTCGGTTTTGTGGGTGTCTTGACTTTGTCTTAGTTTAT
>No_name
GTCAAGACACCCACAAAACCGAAATGAGCATTCGACGAAAACTTGTCGAGTCCAAAGTCC
CTCTACCATTGGAGGTTTCTCTCGCAACTTAGACATTATT
>No_name
TTCTAACCCAAGTATCTACATATTATATTGTCGCAATGACTTTTGACCGGTTTCTCAGGA
TCTGTGTCCCACTAAAGACAAGAAATTTCTCCACATCTTC
>No_name
AAATTTTGGCTCGGTTTTCCTTTATTGAATTAATATTTCAAATGACTCTGTTGTTGTTTT
ATTTGGTAGAATATATAAAAATAGACGAATACATAATTTC
>No_name
CGCTGAGGTAACATATCGTTTCGTTCTCAACGGATAACAAATGCATTCGAATCTGTGGAA
TGCCAAAAGAATTATCCAGCTATTTCTAGCGATAAGGAAT
>No_name
TCTGTTAATATTTTAAGCATTTTAATGCTGCGAAAAATTCGCCAAAGTTTGACTTTTCGA
CGAACCAGTGCAGCGCCGAATCAGAAAAAGAAATCATTCG
>No_name
GTGAAATAATTTTGAGAAAAAAGATGGCATTTCAAATGTAAAAAATGTAATGCACAACGC
AACGACGAGTTTGTCGGCAGCGAATGATTTCTTTTTCTGA
>No_name
AAATTATTTACCATTTAACATTTATAGCGAATATTTCTATTTATATAGATTCTAGCATGA
ATTTGTTGATTTATTTGGTGTCTAATAGAATTTTTCGTGG
>No_name
CTTGTGACTAACTTTGGAGATCTGTTGTAGAACGGCTCCACGAAAAATTCTATTAGACAC
CAAATAAATCAACAAATTCATGCTAGAATCTATATAAATA
>No_name
ATTTATATAGATTCTAGCATGAATTTGTTGATTTATTTGGTGTCTAATAGAATTTTTCGT
GGAGCCGTTCTACAACAGATCTCCAAAGTTAGTCACAAGA
>No_name
CCACAAATTGATGACAAAATGATCAGCACAAATAAAATGCTGCTGCCAATGATGGAATCA
ATTGAGTTTTCTACATTGCTGTAAGTATGGTTGAGCTCGG
>No_name
GCAGCATTTTATTTGTGCTGATCATTTTGTCATCAATTTGCGGCAACGTTCTCGTATGTG
CCGCAATTTGTACCGATTCGAATTTGCGGCAACTTTCCAA
>No_name
CCATGATCCAATCGAGAGGGGCAAATGTCATTACCAATGATGAACCCAGCAAATCGGCTA
CGGCTAAAGAAACGTAAAGACTGTTGGAAAGTTGCCGCAA
>No_name
GGACAAATCTATCAATGGCTGTCGCTAGAATATTTAAAATCGACGCAGTGCTGCACATGA
TGTCCATAGAGAGAAAGAGATTGCAGAAAACCAATCCGAA
>No_name
AACGGAGTGTGAACATGGACAAATCTATCAATGGCTGTCGCTAGAATATTTAAAATCGAT
GCAGAGCTGCACATGATGTCCTTTGAGAGACAGATATGGC
>No_name
AAATATTCTAGCGACAGCCATTGATAGATTTGTCCATGTTCACACTACGTTTCACTATTC
AAGAATCTTTAATAAGTATTTCGTTGGAGGATTTATCGGT
>No_name
AAATATTCTAGCGACAGCCATTGATAGATTTGTCCATGTTCACACTCCGTTTCACTATTC
AAGAATCTTTAATAAGTATTTCGTTGGAGGATTTATCGGT
>No_name
TGATGATCCAAATACAACCGATAAATCCTCCAACGAAATACTTATTAAAGATTCTTGAAT
AGTGAAACGGAGTGTGAACATGGACAAATCTATCAATGGC
>No_name
TGATGATCCAAATACAACCGATAAATCCTCCAACGAAATACTTATTAAAGATTCTTGAAT
AGTGAAACGGAGTGTGAACATGGACAAATCTATCAATGGC
>No_name
GTTAAATTGGATAAATGCCAACCCAAATGGATCGGCATAAACGACATAATGGCACTGATG
ATCCAAATACAACCGATAAATCCTCCAACGAAATACTTAT
>No_name
CAATTTAACCGTCGACCTCAATTCAACAAAGTGCATGTTGCAGTTGAATCCGTCATACGC
GATAATTTCATCCGTTATCAGTTTCTATTTGCCGTGTATT
>No_name
ATGGCATCCAGCTGTGGTCGTTGAATTGTCATTTGTTTTGTTGGTCTTCACCGTATGCAT
TCTTGCAATTCTATACAGTTTTACGTAGAGAGCAACCATA
>No_name
AAAACAAATGACAATTCAACGACCACAGCTGGATGCCATAGACTGATTTATAAAAAGATT
AAAACTGACCAGAAGGCCGCGGTTACATTGGGGGTTATTA
>No_name
AAATTGATTTGACGCAATTTATGATAAAAAATGGTAACCAGCATATCAAAAACGTTCCCA
TAATAACTCCCAATGTAACCGCGGCCTTCTGGTCAGTTTT
>No_name
GGCAAATTGATTTGACGCAATTTATGGTAAAAAATGGTAACCAGCATATCAAAAACGTTC
CCATAATAACTCCCAATGTAACCGCGGCCTTCTGGTCAGT
>No_name
CGTTTTTGATATGCTGGTTACCATTTTTTATCATAAATTGCGTCAAATGAATTTGCCAGG
AATGTATTTCAGATCTATATTTTAACATTGCGCCTTGGTT
>No_name
GTTACCATTTTTTATCATAAATTGCGTCAAATCAATTTGCCAGGAGTGTATTTCAGATCT
ATGTTTTAACAGTTTGACTTGGTTGTGATAGTTTAACAGT
>No_name
ATAAAGGATATATTATAGGATTGAGACAACTGTTAAAATATCCCAACCAAGTCGCAATGT
TAAAATATAGATCTGAAATACATTCCTGGCAAATTGATTT
>No_name
TAACAGTTGTCTCAATCCTATAATATATCCTTTATTTAATACGGATTTCCGGAATGCATA
TAAAAAACTAATAATGCGAGCTCTCTGTTCAACAAAATTA
>No_name
CGCAGATCTACATTTATGTTCTTGTAAAGCTTCTTGTTTGCCTTCATCAATGGAGTTCAT
ATTTAAACTGGCACCATTTAAATTGTACGAAGAAATAAAT
>No_name
TTTATTTCTTCGTACAATTTAAATGGTGCCAGTTTAAATATGAACTCCATTGATGAAGGC
AAACAAGAAGCTTTACAAGAACATAAATGTAGATCTGCGA
>No_name
GTCAGATCTCGCAGATCTACATTTATGTTCTTGTAAAGCTTCTTGTTTGCCTTCATCAAT
GGAGTTCATATTTAAACTGGCACCATTTAAATTGTACGAA
>No_name
TTAAATATGAACTCCATTGATGAAGGCAAACAAGAAGCTTTACAAGAACATAAATGTAGA
TCTGCGAGATCTGACAGAGACCGATTTTCTCCTGTCAGTC
>No_name
TTTTAATATATATAAATTCTTGAATTTTTGACTGACAGGAGAAAATGGGTCTCTGTCAGA
TCTCGCAGATCTACATTTATGTTCTTGTAAAGCTTCTTGT
>No_name
GTTTTAATATATGTAAATTCTTGAATTTTTGACTGACAGGAGAAAATGGGTCTCTGTCAG
ATCTCGCAGATCTACATTTATGTTCTTGTAAAGCTTCTTG
>No_name
GCTGAATCACCCACTAAACAGGGCTGTTTTAATATATGTAAATTCTTGAATTTTTGACTG
ACGGGAGAAAATGGGACTCTGTCAGATCTCGCAGATCTAC
>No_name
TTGAAATCGCACACAGATTGAGAATCGATGCTGTACACAACAAGACATCGCAGCAAATGA
AAAAGTCGCACACAATCTCATTAAACATCCAATAACCTTT
>No_name
CAGATATCTGTCAATTGAAATCGCACACAGATTGAGAATCGATGCTGTACACAACAAGAC
ATCGCAGCAAATGAAAAAGTCGCACACAATCTCATTAAAC
>No_name
CGACTTTTTCATTTGCTGCGATGTCTTGTTGTGTACAGCATCGATTCTCAATCTGTGTGC
GATTTCAATTGACAGATATCTGGTGATTACCAAACCTTTT
>No_name
TTTCATTTGCTGCGATGTCTTGTTGTGTACAGCATCGATTCTCAATCTGTGTGCGATTTC
AATTGACAGATATCTGGTGATTACCAAACCTTTTCAGTAC
>No_name
TTTCAATTGACAGATATCTGGTGATTACCAAACCTTTTCAGTACATTGCCAAAAGAAACA
ACAGATTAATGGTTACGATGGTTGGATTATCATGGCTTGT
>No_name
TTGATATCCTAAACAATCGCTATAAATACATTGACCAATCTCATATTTCTGTTTCCAACC
AAACAGCGGAGGAATGCTGATTAAAGCCGAAACAAGCCAT
>No_name
CCAAAAGTCGCATAGATTTGATATCCTAAACAATCGCTATAAATACATTGACCAATCTCA
TATTTCTGTTTCCAACCAAACAGCGGAGGAATGCTGATTA
>No_name
GCTGTTCTTAGCAATTTGATAAATTCTTCCGTAAAGAACAATCATAATAATCGATGGAAT
ATAAAACGCTCCAAAAGTCGAATAGATTTGATATCCTAAA
>No_name
GTTTTATATTCCATCGATTATTATGATTGTTCTTTACGGAAGAATTTATCAAATTGCTAA
GAACAGCGCTGCCATGGATTCTCAATTGAAAATTATCAGA
>No_name
CAATTGAAAAGTATCAGAGGATCTATTTCCAAAGATCCAATGACAATACATTCCTGTAAT
TCGTCGTACAAAAGTTCACAGAGTGACATTCAAAGTCAAA
>No_name
TGAAATTTGAGCACTGAATGATGTTTGACTTTGAATGTCACTCTGTGAACTTTTGTACGA
CGAATTACAGGAATGTATTGTCATTGGATCTTTGGAAATA
>No_name
AAACATCATTCAGTGCTCAAATTTCATCAACGAAGCACAATATAAATTCTAACATTTATC
GTTCATGCACAACAACCGATCTGAGACATTCTTGCCAATT
>No_name
TCAGGTAAAGTCAATTGGCAAGAATGTCTCAGATCGGTTGTTGTGCATGAACGATAAATG
TTAGAATTTATATTGTGCTTCGTTGATGAAATTTGAGCAC
>No_name
ATTCTAACATTTATCGTTCATGCACAACAACCGATCTGAGACATTCGTGCCAATTGACTT
TACCTGAGAAAAGATTAGTTAGAAATTCTTTTCCAGGAAT
>No_name
ATTTTTATTACGACAGTCAGGTATTCCTGGAAAAGAATTTCTAACTAATCTTTTCTCAGG
TAAAGTCAATTGGCAAGAATGTCTCAGATCGGTTGTTGTG
>No_name
GACTTTACCTGAGAAAAGATTAGTTAGAAATTCTTTTCCAGGAATACCTGACTGTCGTAA
TAAAAATAATCGAAATTCTCGTAACAGTAGCAAACATTCT
>No_name
GAACTCGAATCGTTGTAGAATGTTTGCTACTGTTACGAGAATTTCGATTATTTTTATTAC
GACAGTCAGGTATTCCTGGAAAAGAATTTCTAACTAATCT
>No_name
CTGAGAGTAGAACTCGAATCGTTGTAGAATGTTTGCTACTGTTACGAGAATTTCGATTAT
TTTTTTTACGACAGTCAGGGATTCCTGGGAAAGAAATTCT
>No_name
TAGAAGCTGAGAGTAGAACTCGAATCGTTGTAGAATGTTTGCTACTGTTACGAGAATTTC
GATTATTTTTATTACGACAGTCAGGTATTCCTGGAAAAGA
>No_name
TTTTAGTTAAAGTATCCCTAGAAGCTGAGAGTAGAACTCGAATCGTTGTAGAATGTTTGC
TACTGTTACGAGAATTTCGATTATTTTTATTACGACAGTC
>No_name
CAGCAAATGCAGAAACATCCCATTATTACACCAAGTGTAAATATTGCTTTTCCTTCACTT
TGTGAAGACCGTTTTGACGAATGCATGATATCTTTCCATC
>No_name
TCTGCATTTGCTGGTTGCCATTTTTCATCGTTCAAATTTTGAATCCAATTTTCAAAATTA
TTCACGGTAACAAATCAAATGCGACATTATTATCAATACC
>No_name
CTGCGGTATTGATAATAATGTCGCATTTGATTTGTTACCGTGAATAATTTTGAAAATTGG
ATTCAAAATTTGAACGATGAAAAATGGCACACAGCAAATG
>No_name
CTGCGGTATTGAGAATAATGTCGCATTTGATTTGTTACCGTGAATAATTTTGAAAATTGG
ATTCAAAATTTGAACGATGAAAAATGGCAACCAGCAAATG
>No_name
GAGAAAACTGTTAAAATATCCTAACCAAAGAAATAGTTCACTAACACTCTGCGGTATTGA
TAATAATGTCGCATTTGATTTGTTACCGTGAATAATTTTG
>No_name
CGGATTGAGAAAACTGTTAAAATATCCTAACCAAAGAAATAGTTCACTAACACTCTGCGG
TATTGATAATAATGTCGCATTTGATTTGTTACCGTGAATA
>No_name
ATTGTAACTTTTAGGATATTTTAACAGTTTTCTCAATCCGATTATCTACGTGAAATTTAA
CAAAGAATTTCGAACTCCATTCAAAGAAATTCTTTTCTGT
>No_name
GTAACTTTTAGGATATTTTAACAGTTTTCTCAATCCGATTATCTACGTGAAATTTAACAA
AGAATTTCGAACTCCATTCAAAGAAATTCTTTTCTGTCGA
>No_name
GTAACTTTTAGGATATTTTAACAGTTTTCTCAATCCGATTATCTACGTGAAATTTAACAA
AGAATTTCGAACTCCATTCAAAGAAATTCTTTTCTGTCGA
>No_name
GTAACTTTTAGGATATTTTAACAGTTTTCTCAATCCGATTATCTACGTGAAATTTAACAA
AGAATTTCGAACTCCATTCAAAGAAATTCTTTTCTGTCGA
>No_name
GTAACTTTTAGGATATTTTAACAGTTTTCTCAATCCGATTATCTACGTGAAATTTAACAA
AGAATTTCGAACTCCATTCAAAGAAATTCTTTTCTGTCGA
>No_name
GTAACTTTTAGGATATTTTAACAGTTTTCTCAATCCGATTATCTACGTGAAATTTAACAA
AGAATTTCGAACTCCATTCAAAGAAATTCTTTTCTGTCGA
>No_name
GTAACTTTTAGGATATTTTAACAGTTTTCTCAATCCGATTATCTACGTGAAATTTAACAA
AGAATTTCGAACTCCATTCAAAGAAATTCTTTTCTGTCGA
>No_name
CTTTTAGGATATTTTAACAGTTCTCTCAATCCGATTATCTACGTGAAATTTAACAAAGAA
TTTCGAACTCCATTCAAAGAAATTCTTTTCTGTCGATGTC
>No_name
CTTACGACATCGACAGAAAAGAATTTCTTTGAATGGAGTTCGAAATTCTTTGTTAAATTT
CACGTAGATAATCGGATTGAGAAAACTGTTAAAATATCCT
>No_name
ATATTTTAACAGTTTTCTCAATCCGATTATCTACGTGAAATTTAACAAAGAATTTCGAAC
TCCATTCAAAGAAATTCTTTTCTGTCGCTGTCGTAAGCTG
>No_name
ATATTTTAACAGTTTTCTCAATCCGATTATCTACGTGAAATTTAACAAAGAATTTCGAAC
TCCATTCAAAGAAATTCTTTTCTGTCGATGTCGTAAGCTG
>No_name
CAGCTTACGACATCGACAGAAAAGAATTTCTTTGAATGGAGTTCGAAATTCTTTGTTAAA
TTTCACGTAGATAATCGGATTGAGAAAACTGTTAAAATAT
>No_name
CAGCTTACGACATCGACAGAAAAGAATTTCTTTGAATGGAGTTCGAAATTCTTTGTTAAA
TTTCACGTAGATAATCGGATTGAGAAAACTGTTAAAATAT
>No_name
ATTTTAACAGTTTTCTCAATCCGATTATCTACGTGAAATTTAACAAAGAATTTCGAACTC
CATTCAAAGAAATTCTTTTCTGTCGATGTCGTAAGCTGCA
>No_name
ATTTTAACAGTTTTCTCAATCCGATTATCTACGTGAAATTTAACAAAGAATTTCGAACTC
CATTCAAAGAAATTCTTTTCTGTCGATGTCGTAAGCTGAA
>No_name
GTTCAGCTTACGACATCGACAGAAAAGAATTTCTTTGAATGGAGTTCGAAATTCTTTGTT
AAATTTCACGTAGATAATCGGATTGAGAAAACTGTTAAAA
>No_name
TTTAACAGTTTTCTCAATCCGATTATCTACGTGAAATTTAACAAAGAATTTCGAACTCCA
TTCAAAGAAATTCTTTTCTGTCGATGTCGTAAGCTGAACG
>No_name
AACAGTTTTCTCAATCCGATTATCTACGTGAAATTTAACAAATAATTTCGAACTCCATTC
AAAGAAATTCTTTTCTGTCGATGTCGTAAGCTGAACGCTC
>No_name
CGAGCGTTCAGCTTACGACATCGACAGAAAAGAATTTCTTTGAATGGAGTTCGAAATTCT
TTGTTAAATTTCACGTAGATAATCGGATTGAGAAAACTGT
>No_name
CGAGCGTTCAGCTTACGACATCGACAGAAAAGAATTTCTTTGAATGGAGTTCGAAATTCT
TTGTTAAATTTCACGTAGATAATCGGATTGAGAAAACTGT
>No_name
AGTTTTCTCAATCCGATTATCTACGTGAAATTTAACAAAGAATTTCGAACTCCATTCAAA
GAAATTCTTTTCTGTCGATGTCGTAAGCTGAACGCTCGAA
>No_name
GTTTTCTCAATCCGATTATCTACGTGAAATTTAACAAAGAATTTCGAACTCCATTCAAAG
AAATTCTTTTCTGTCGATGTCGTAAGCTGAACGCTCGAAT
>No_name
GTTTTCTCAATCCGATTATCTACGTGAAATTTAACAAAGAATTTCGAACTCCATTCAAAG
AAATTCTTTTCTGTCGATGTCGTAAGCTGAACGCTCGAAT
>No_name
GTTTTCTCAATCCGATTATCTACGTGAAATTTAACAAAGAATTTCGAACTCCATTCAAAG
AAATTCTTTTCTGTCGATGTCGTAAGCTGAACGCTCGAAT
>No_name
GTTTTCTCAATCCGATTATCTACGTGAAATTTAACAAAGAATTTCGAACTCCATTCAAAG
AAATTCTTTTCTGTCGATGTCGTAAGCTGAACGCTCGAAT
>No_name
TTTCTCAATCCGATTATCTACGTGCAATTTAACAAAGAATTTCGAACTCCATTCAAAGAA
ATTCTTTTCTGTCGATGTCGTAAGCTGAACGCTCGAATCC
>No_name
CGGATTCGAGCGTTCAGCTTACGACATCGACAGAAAAGAATTTCTTTGAATGGAGTTCGA
AATTCTTTGTTAAATTTCACGTAGATAATCGGATTGAGAA
>No_name
TCGGATTCGAGCGTTCAGCTTACGACATCGACAGAAAAGAATTTCTTTGAATGGAGTTCG
AAATTCTTTGTTAAATTTCACGTAGATAATCGGATTGAGA
>No_name
TCGGATTCGAGCGTTCAGCTTACGACATCGACAGAAAAGAATTTCTTTGAATGGAGTTCG
AAATTCTTTGTTAAATTTCACGTAGATAATCGGATTGTGA
>No_name
ATCCGATTATCTACGTGAAATTTAACAAAGAATTTCGAACTCCATTCAAAGAAATTCTTT
TCTGTCGATGTCGTAAGCTGAACGCTCGAATCCGATCAGA
>No_name
TTCTGATCGGATTCGAGCGTTCAGCTTACGACATCGACAGAAAAGAATTTCTTTGAATGG
AGTTCGAAATTCTTTGTTAAATTTCACGTAGATAATCGGA
>No_name
AGATTCTGATCGGATTCGAGCGTTCAGCTTACGACATCGACAGAAAAGAATTTCTTTGAA
TGGAGTTCGAAATTCTTTGTTAAATTTCACGTAGATAATC
>No_name
GGATTCTGATCGGATTCGAGCGTTCAGCTTACGACATCGACAGAAAAGAATTTCTTTGAA
TGGAGTTCGAAATTCTTTGTTAAATTTCACGTATATATTC
>No_name
GTAAGATTCTGATCGGATTCGAGCGTTCAGCTTACGACATCGACAGAAAAGAATTTCTTT
GAATGGAGTTCGAAATTCTTTGTTAAATTTCACGTAGATA
>No_name
GTAAGATTCTGATCGGATTCGAGCGTTCAGCTTACGACATCGACAGAAAAGAATTTCTTT
GAATGAAGTTCGAAATTCTTTGTTAAATTTCACGTAGATA
>No_name
GTAAGATTCTGATCGGATTCGAGCGTTCAGCTTACGACATCGACAGAAAAGAATTTCTTT
GAATGGAGTTCGAAATTCTTTGTTAAATTTCACGTAGATA
>No_name
GTAAGATTCTGATCGGATTCGAGCGTTCAGCTTACGACATCGACAGAAAAGAATTTCTTT
GAATGGAGTTCGAAATTCTTTGTTAAATTTCACGTAGATA
>No_name
GTAAGATTCTGATCGGATTCGAGCGTTCAGCTTACGACATCGACAGAAAAGAATTTCTTT
GAATGGAGTTCGAAATTCTTTGTTAAATTTCACGTAGATA
>No_name
GTAAGATTCTGATCGGATTCGAGCGTTCAGCTTACGACATCGACAGAAAAGAATTTATTT
GAATGGAGTTCGAAATTCTTTGTTAAATTTCACGTAGATA
>No_name
ATGTAAGATTCTGATCGGATTCGAGCGTTCAGCTTACGACATCGACAGAAAAGAATTTCT
TTGAATGGAGTTCGAAATTCTTTGTTAAATTTCACCTAGA
>No_name
CTCATGTAAGATTCTGATCGGATTCGAGCGTTCAGCTTACGACATCGACAGAAAAGAATT
TCGTAGAATGGAGTTCGAAATTCTTTGTTAAATTTCACGT
>No_name
CTCATGTAAGATTCTGATCGGATTCGAGCGTTCAGCTTACGACATCGACAGAAAAGAATT
TCTTTGAATGGAGTTCGAAATTCTTTGTTAAATTTCACGT
>No_name
CTCATGTAAGATTCTGATCGGATTCGAGCGTTCAGCTTACGACATCGACAGAAAAGAATT
TCTTTGAATGGAGTTCGAAATTCTTTGTTAAATTTCACGT
>No_name
CTCATGTAAGATTCTGATCGGATTCGAGCGTTCAGCTTACGACATCGACAGAAAAGAATT
TCTTTGAATGGAGTTCGAAATTCTTTGTTAAATTTCACGT
>No_name
GTCTCATGTAAGATTCTGATCGGATTCGAGCGTTCAGCTTACGACATCGACAGAAAAGAA
TTTCTTTGAATGGAGTTCGAAATTCTTTGTTAAATTTCAC
>No_name
GTGAAATTTAACAAAGAATTTCGAACTCCATTCAAAGAAATTCTTTTCTGTCGATGTCGT
AAGCTGAACGCTCGAATCCGATCAGTATCTTACATGAGAC
>No_name
GTGAAATTTAACAAAGAATTTCGAACTCCATTCAAAGAAATTCTTTTCTGTCGATGTCGT
AAGCTGAACGCTCGAATCCGATCAGAATCTTACATGAGAC
>No_name
GTGAAATTTAACAAAGAATTTCGAACTCCATTCAAAGAAATTCTTTTCTGTCGATGTCGT
AAGCTGAACGCTCGAATCCGATCAGAATCCTACATGAGAC
>No_name
GTGAAATTTAACAAAGAATTTCGAACTCCATTCAAAGAAATTCTTTTCTGTCGATGTCGT
AAGCTGAACGCTCGAATCCGATCAGAATCTTACATGAGAC
>No_name
GTGAAATTTAACAAAGAATTTCGAACTCCATTCAAAGAAATTCTTTTCTGTCGATGTCGT
AAGCTGAACGCTCGAATCCGATCAGAATCTTACATGAGAC
>No_name
GTGAAATTTAACAAAGAATTTCGAACTCCATTCAAAGAAATTCTTTTCTGTCGATGTCGT
AAGCTGAACGCTCGAATCCGATCAGAATCTTACATGAGAC
>No_name
GTGAAATTTAACAAAGAATTTCGAACTCCATTCAAAGAAATTCTTTTCTGTCGATGTCGT
AAGCTGAACGCTCGAATCCGATCAGAATCTTACATGAGAC
>No_name
GTGAAATTTAACAAAGAATTTCGAACTCCATTCAAAGAAATTCTTTTCTGTCGATGTCGT
AAGCTGAACGCTCGAATCCGATCAGAATCTTACATGAGAC
>No_name
GTGAAATTTAACAAAGAATTTCGAACTCCATTCAAAGAAATTCTTTTCTGTCGATGTCGT
AAGCTGAACGCTCGAATCCGATCAGAATCTTACATGAGAC
>No_name
GTGAAATTTAACAAAGAATTTCGAACTCCATTCAAAGAAATTCTTTTCTGTCGATGTCGT
AAGCTGAACGCTCGAATCCGATCAGAATCTTACATGAGAC
>No_name
GTGAAATTTAACAAAGAATTTCGAACTCCATTCAAAGAAATTCTTTTCTGTCGATGTCGT
AAGCTGAACGCTCGAATCCGATCAGAATCTTACATGAGAC
>No_name
GTGAAATTTAACAAAGAATTTCGAACTCCATTCAAAGAAATTCTTTTCTGTCGATGTCGT
AAGCTGAACGCTCGAATCCGATCAGAACCTTACATGAGCC
>No_name
GTGAAATTTAACAAAGAATTTCGAACTCCATTCAAAGAAATTCTTTTCTGTCGATGTCGT
AAGCTGAACGCTCGAATCCGATCAGAATCTTACATGAGAC
>No_name
TGAAATTTAACAAAGAATTTCGAACTCCATTCAAAGAAATTCTTTTCTGTCGATGTCGTA
AGCTGAACGCTCGAATCCGATCAGAATCTTACATGAGACA
>No_name
GGGAAATTTAACAAAGAATTTCGAACTCCATTCAAAGAAATTCTTTTCTGTCGATGTCGT
AAGCTGAACGCTCGAATCCGATCAGAATCCTACATGAGAC
>No_name
GAAATTTAACAAAGAATTTCGAACTCCATTCAAAGAAATTCTTTTCTGTCGATGTCGTAA
GCTGAACGCTCGAATCCGATCAGAATCTTACATGAGACAA
>No_name
ATTTAACAAAGAATTTCGAACTCCATTCAAAGAAATTCTTTTCTGGCGATGTCGTAAGCT
GAACGCTCGAATCCGATCAGAATCTTACATGAGACAAATT
>No_name
AATTTGTCTCATGTAAGATTCTGATCGGATTCGAGCGTTCAGCTTACGACATCGACAGAA
AAGAATTTCTTTGAATGGAGTTCGAAATTCTTTGTTAAAT
>No_name
AATTTGTCTCATGTAAGATTCTGATCGGATTCGAGCGTTCAGCTTACGACATCGACAGAA
AAGAATTTCTTTGAATGGAGTTCGAAATTCTTTGTTAAGT
>No_name
CCCAATTTGTCTCATGTAAGATTCTGATCGGATTCGAGCGTTCAGCTTACGACATCGACA
GAAAAGAATTTCTTTGAATGGAGTTCGAAATTCTTTGTTA
>No_name
CCCAATTTGTCTCATGTAAGATTCTGATCGGATTCGAGCGTTCAGCTTACGACATCGACA
GAAAAGAATTTCTTTGAATGGAGTTCGAAATTCTTTGTTA
>No_name
CCCCAATTTGTCTCATGTAAGATTCTGATCGGATTCGAGCGTTCAGCTTACGACATCGAC
AGAAAAGAATTTCTTTGAATGGAGTTCGAAATTCTTTGTT
>No_name
CCCCAATTTGTCTCATGTAAGATTCTGATCGGATTCGAGCGTTCAGCTTACGACATCGAC
AGAAAAGAATTTCTTTGAATGGAGTTCGAAATTCTTTGTT
>No_name
CCCCAATTTGTCTCATGTAAGATTCTGATCGGATTCGAGCGTTCAGCTTACGACATCGAC
AGAAAAGAATTTCTTTGAATGGAGTTCGAAATTCTTTGTT
>No_name
CCCCAATTTGTCTCATGTAAGATTCTGATCGGATTCGAGCGTTCAGCTTACGACATCGAC
AGAAAAGAATTTCTTTGAATGGAGTTCGAAATTCTTTGTT
>No_name
CCCCAATTTGTCTCATGTAAGATTCTGATCGGATTCGAGCGTTCAGCTTACGACATCGAC
AGAAAAGAATTTCTTTGAATGGAGTTCGAAATTCTTTGTT
>No_name
TTCCCCAATTTGTCTCATGTAAGATTCTGATCGGATTCGAGCGTTGAGCTTACGACATCG
ACAGAAAAGAATTTCTTTGAATGGAGTTCGAAATTCTTTG
>No_name
AAAGAATTTCGAACTCCATTCAAAGAAATTCTTTTCTGTCGATGTCGTAAGCTGAACGCT
CGAATCCGATCAGAATCTTACATGAGACAAATTGGGGAAT
>No_name
AGAATTTCGAACTCCATTCAAAGAAATTCTTTTCTGTCGATGTCGTAAGCTGAACGCTCG
AATCCGAGCAGAATCTTACATGAGACAAATTGGGGAATTC
>No_name
AGAATTTCGAACTCCATTCAAAGAAATTCTTTTCTGTCGATGTCGTAAGCTGAACGCTCG
AATCCGATCAGAATCTTACATGAGACAAATTGGGGAATTC
>No_name
TCGGAATTCCCCAATTTGTCTCATGTAAGATTCTGATCGGATTCGAGCGTTCAGCTTACG
ACATCGACAGAAAAGAATTTCTTTGAATGGAGTTCGAAAT
>No_name
ATTTCGAACTCCATTCAAAGAAATTCTTTTCTGTCGATGTCGTAAGCTGAGCGCTCGAAT
CCGATCAGAATCTTACATGAGCCAAATTGGGGAATTCCGA
>No_name
TTTCGTACTCCATTCAAAGAAATTCTTTTCTGTCGATGTCGTAAGCTGAACGCTCGAATC
CGATCAGAATCTTACATGAGACAAATTGGGGAATTCCGAA
>No_name
TTTCGGAATTCCCCAATTTGTCTCATGTAAGATTCTGATCGGATTCGAGCGTTCAGCTTA
CGACATCGACAGAAAAGAATTTCTTTGAATGGAGTTCGAA
>No_name
CGAACTCCATTCAAAGAAATTCTTTTCTGTCGATGTCGTAAGCTGAACGCTCGAATCCGA
TCAGAATCTTACATGAGACAAATTGGGGAATTCCGAAAAA
>No_name
ATTTTTCGGAATTCCCCAATTTGTCTCATGTAAGATTCTGATCGGATTCGAGCGTTCAGC
TTACGACATCGACAGAAAAGAATTTCTTTGAATGGAGTTC
>No_name
ATTTTTCGGAATTCCCCAATTTGTCTCATGTAAGATTCTGATCGGATTCGAGCGTTCAGC
TTACGACATCGACAGAAAAGAATTTCTTTGAATGGAGTTC
>No_name
CTCCATTCAAAGAAATTCTTTTCTGTCGATGTCATAAGCTGAACGCTCGAATCCGATCAG
AATCTTACATGAGACAAATTGGGGAATTCCGAAAAATATC
>No_name
CTCCATTCAAAGAAATTCTTTTCTGTCGATGTCGTAAGCTGAACGCTCGAATCCGATCAG
AATCTTACATGAGACAAATTGGGGAATTCCGAAAAATATC
>No_name
CTCCATTCAAAGAAATTCTTTTCTGTCGATGTCGTAAGCTGAACGCTCGAATCCGATCAG
AATCTTACATGAGACAAATTGGGGAATTCCGAAAAATATC
>No_name
CATTCAAAGAAATTCTTTTCTGTCGATGTCGTAAGCTGAACGCTCGAATCCGATCAGAAT
CTTACATGAGACAAATTGGGGAATTCCGAAAAATATCAAA
>No_name
TTCAAAGAAATTCTTTTCTGTCGATGTCGTAAGCTGAACGCTCGAATCCGATCAGAATCT
TACATGAGACAAATTGGGGAATTCCGAAAAATATCAAACA
>No_name
GTTTTGATATTTTTCGGAATTCCCCAATTTGTCTCATGTAAGATTCTGATCGGATTCGAG
CGTTCAGCTTACGACATCGACAGAAAAGAATTTCTTTGAA
>No_name
CAAAGAAATTCTTTTCTGTCGATGTCGTAAGCTGAACGCTCGAATCCGATCAGAATCTTA
CATGAGACAAATTGGGGAATTCCGAAAAATATCAAAACTC
>No_name
CAAAGAAATTCTTTTCTGTCGATGTCGTAAGCTGAACGCTCGAATCCGATCAGAATCTTA
CATGAGACAAATTGGGGAATTCCGAAAAATATCAAAACTC
>No_name
TGAGTTTTGATATTTTTCGGAATTCCCCAATTTGTCTCATGTAAGATTCTGATCGGAGTC
GAGCGTTCAGCTTACGACATCGACAGAAAAGAATTTCTTT
>No_name
TGAGTTTTGATATTTTTCGGAATTCCCCAATTTGTCTCATGTAAGATTCTGATCGGATTC
GGGCGTTCAGCTTACGACATCGACAGAAAAGAATTTCTTT
>No_name
TGAGTTTTGATATTTTTCGGAATTCCCCAATTTGTCTCATGTAAGATTCTGATCGGATTC
GAGCGTTCAGCTTACGACATCGACAGAAAAGAATTTCTTT
>No_name
TGAGTTTTGATATTTTTCGGAATTCCCCAATTTGTCTCATGTAAGATTCTGATCGGATTC
GAGCGTTCAGCTTACGACATCGACAGAAAAGAATTTCTTT
>No_name
TGAGTTTTGATATTTTTCGGAATTCCCCAATTTGTCTCATGTAAGATTCTGATCGGATTC
GAGCGGTCAGCTTACGACATCGACAGAAAAGAATTTCTTT
>No_name
CTGAGTTTTGATATTTTTCGGAATTCCCCAATTTGTCTCATGTAAGATTCTGATCGGATT
CGAGCGTTCAGCTTACGACATCGACAGAAAAGAATTTCTT
>No_name
AAGAAATTCTTTTCTGTCGATGTCGTAAGCTGAACGCTCGAATCCGATCAGAATCTTACA
TGAGACAAATTGGGGAATTCCGAAAAATATCAAAACTCAG
>No_name
GAAATTCTTTTCTGTCGATGTCGTAAGCTGAACGCTCGAATCCGATCAGAATCCTACATG
AGACAAATTGGGGAATTCCGAAAAATATCAAAACTCAGCA
>No_name
GAAATTCTTTTCTGTCGATGTCGTAAGCTGAACGCTCGAATCCGATCAGAATCTTACATG
AGACAAATTGGGGAATTCCGAAAAATATCAAAACTCAGCA
>No_name
GAAATTCTTTTCTGTCGATGTCGTAAGCTGAACGCTCGAATCCGATCAGAATCTTACATG
AGACAAATTGGGGAATTCCGAAAAATATCAAAACTCAGCA
>No_name
AAATTCTTTTCTGTCGATGTCGTAAGCTGAACGCTCGAATCCGATCAGAATCTTACATGA
GACAAATTGGGGAATTCCGAAAAATATCAAAACTCAGCAC
>No_name
CTTTTCTGTCGATGTCGTAAGCTGAACGCTCGAATCCGATCAGAATCTTACATGAGACAA
ATTGGGGAATTCCGAAAAATATCAAAACTCAGCACCTTTG
>No_name
CAAAGGTGCTGAGTTTTGATATTTTTCGGAATTCCCCAATTTGTCTCATGTAAGATTCTG
ATCGGATTCGAGCGTTCAGCTTACGACATCGACAGAAAAG
>No_name
CTTTTCTGTCGATGTCGTAAGCTGAACGCTCGAATCCGATCAGAATCTTACATGTGACGA
ACTGCGGAATTCCGAAAAATATCAAAACTCAGCACCTTTG
>No_name
CTTTTCTGTCGATGTCGTAAGCTGAACGCTCGAATCCGATCAGAATCTTACATGAGACAA
ATTGGGGAATTCCGAAAAATATCAAAACTCAGCACCTTTG
>No_name
CTTTTCTGTCGATGTCGTAAGCTGAACGCTCGAATCCGATCAGAATCTTACATGAGACAA
ATTGGGGAATTCCGAAAAATATCAAAACTCAGCACCTTTG
>No_name
CTTTTCTGTCGATGTCGTAAGCTGAACGCTCGAATCCGATCAGAATCCTACATGAGACAA
ATTGGGGAATGCCGAAAAATATCAAAACTCAGCACCTTTG
>No_name
AACAAAGGTGCTGAGTTTTGATATTTTTCGGAATTCACCAATTTGTCTCATGTAAGATTC
TGATCGGATTCGAGCGTTCAGCTTACGACATCGACAGAAA
>No_name
CAACAAAGGTGCTGAGTTTTGATATTTTTCGGAATTCCCCAATTTGTCTCATGTAGGATT
CTGATCGGATTCGAGCGTTCAGCTTACGACATCGACAGAA
>No_name
CAACAAAGGTGCTGAGTTTTGATATTTTTCGGAATTCCCCAATTTGTCTCATGTAAGATT
CTGATCGGATTCGAGCGTTCAGCTTACGACATCGACAGAA
>No_name
CTGCAACAAAGGGGCTGAGTTTTGATATTTTTCGGAATTCCCCAATTTGTCTCATGTAAG
ATTCTGATCGGATTCGAGCGGTCAGCTTACGACATCGACA
>No_name
CTGCAACAAAGGTGCTGAGTTTTGATATTTTTCGGAATTCCCCAATTTGTCTCATGTAAG
ATTCTGATCGGATTCGAGCGTTCAGCTTACGACATCGACA
>No_name
TGTCGATGTCGTAAGCTGAACGGTCGTATCCGATCAGAATCTTACATGAGTCAAATTGGG
GAATTACGAAAAATATCAAAACTCAGCACCTTTGTTGCAG
>No_name
CTGCAACAAAGGTGCTGAGTTTTTATATTTTTCGGAATTCCCCAATTTGTCTCATGTAAG
ATTCTGATCGGATTCGAGCGTTCAGCTTACGACATCGACA
>No_name
CACGCTGCAACAAAGGAGCTGAGTTTTGATATTTTTCGGAATTCCCCAATTTGTCTCATG
TAAGATTCTGAGCGGATTCGAGCGTTCAGCTTACGACATC
>No_name
CGCACGCTGCAACAAAGGTGCTGAGTTTTGATATTTTTCGGAATTCCCCAATTTGTCTCA
TGTAAGATTCTGATCGGATTCGAGCGTTGAGCTTACGACA
>No_name
GTCGTAAGCTGAACGCTCGAATCCGATCAGAATCTTACATGAGACAAATTGGGGAATTCC
GAAAAATATCAAAACTCAGCACCTTTGTTGCAGCGTGCGA
>No_name
GTCGTAAGCTGAACGCTCGAATCCGATCAGAATCTTACATGAGACAAATTGGGGAATTCC
GAAAAATATCAAAACTCAGCACCTTTGTTGCAGCGTGCGA
>No_name
CGTAAGCTGAACGCTCGAATCCGATCAGAATCTTACATGAGACAAATTGTGGAATTCCGA
AAAATGTCAAAACTCAGCACCTTTGTTGCTGCGTGCGAAG
>No_name
CGTAAGCTGAACGCTCGAATCCGATCAGAATCCTACATGAGACAAATTGGGGAATTCCGA
AAAATATCAAAACTCAGCACCTTTGTTGCAGCGTGCGAAG
>No_name
CTTCGCACGCTGCAACAAAGGTGCTGAGTTTTGATATTTTTCGGAATTCCCCAATTTGTC
TCATGTAAGATTCTGATCGGATTCGAGCGTTCAGCTTACG
>No_name
AGCTGAACGCTCGAATCCGATCAGAATCTTACATGAGACAAATTGGGGAATTCCGAAAAA
TATCAAAACTCAGCACCTTTGTTGCAGCGTGCGAAGATAG
>No_name
CTGAACGCTCGAATCCGATCAGAATCTTACATGCGACAAATTGGTGAATTCCGAAAAATA
TCAAAACTCAGCACATTTGTTGCAGCGTGCGCAGATAGAA
>No_name
CTGAACGCTCGAATCCGATCAGAATCTTACATGAGACAAATTGGGGAATTCCGAAAAATA
TCAAAACTCAGCACCTTTGTTGCAGCGTGCGAAGATAGAA
>No_name
CTGAACGCTCGAATCCGATCAGAATCTTACATGAGACAAATTGGGGAATTCCGAAAAATA
TCAAAACTCAGCACCTTTGTTGCAGCGTGCGAAGATAGAA
>No_name
CTGAACGCTCGAATCCGATCAGAATCTTACATGAGACAAATTGGGGAATTCCGAAAAATA
TCAAAACTCAGCACCTTTGTTGCAGCGTGCGAAGATAGAA
>No_name
TTTCTATCTTCGCACGCTGCAACAAAGGTGCTGAGGTTTGATATTTTTCGTAATTCCCCA
ATTTGTCTCATGTAAGATTCTGATCGGATTCGAGCGTTCA
>No_name
GAACGCTCGAATCCGATCAGAATCTTACATGAGACAAATTGGGGAATTCCGAAAAATATC
AAAACTCAGCACCTTTGTTGCAGCGTGCGAAGATAGAAAA
>No_name
ACGCTCGAATCCGATCAGAATCTTACATGAGACAAATTGGGGAATTCCGAAAAATATCAA
AACTCAGCACCTTTGTTGCAGCGTGCGAAGATAGAAAACA
>No_name
ATGTTTTCTATCTTCGCACGCGGCGACAAAGGGGCTGAGTTTTGATATTTTTCGGAATTC
CCCAATTTGTCTCATGTAAGATTCTTATCGGGTTCGAGCG
>No_name
CTCGAATCCGATCAGAATCTTACATGAGACAAATTGGGGAATTCCGAAAAATATCAAAAC
TCAGCACCTTTGTTGCAGCGTGCGAAGATAGAAAACATTC
>No_name
CTCGAATCCGATCAGAATCTTACATGAGACAAATTGGGGAATTCCGAAAAATATCAAAAC
TCAGCACCTTTGTTGCAGCGTGCGAAGATAGAAAACATTC
>No_name
CTCGAATCCGATCAGAATCTTACATGAGACAAATTGGGGAATTCCGAAAAATATCAAAAC
TCAGCACCTTTGTTGCAGCGTGCGAAGATAGAAAACATTC
>No_name
TCGAATCCGATCAGAATCTTACATGAGACAAATTGGGGAATTCCGAAAAATATCAAAACT
CAGCACCTTTGTTGCAGCGTGCGAAGATAGTAAATATTCC
>No_name
GGAATGTTTTCTATCTTCGCACGCTGCAACAAAGGTGCTGAGTTTTGATATTTTTCGGAA
TTCCCCAATGTGTCTGATGTAAGATTCTGATCGGATTCGA
>No_name
CGAATCCGATCAGAATCTTACATGAGACAAATTGGGGAATTCCGAAAAATATCAAAACTC
AGCACCTTTGTTGCAGCGTGCGAAGATAGAAAACATTCCT
>No_name
CAGGAATGTTTTCTATCTTCGCACGCTGCAACAAAGGTGCTGAGTTTTGATATTTTTCGG
AATTCCCCAATTTGTCTCATGTAAGATTCTGATCGGATTC
>No_name
CAGGAATGTTTTCTATCTTCGCACGCTGCAACAAAGGTGCTGAGTTTTGATATTTTTCGG
AATTCCCCAATTTGTCTCATGTAAGATTCTGATCGGATTC
>No_name
CAGGAATGTTTTCTATCTTCGCACGCTGCAACAAAGGTGCTGAGTTTTGATATTTTTCGG
AATTCCCCAATTTGTCTCATGTAAGATTCTGATCGGATTC
>No_name
CTCCAGGAATGTTTTCTATCTTCGCACGCTGCAACAAAGGAGCTGAGTTTTGATATTTTT
CGGAATTCCCCAATTTGTCTCATGTAAGATTCTGATCGGA
>No_name
CTCCAGGAATGTTTTCTATCTTCGCACGCTGCAACAAAGGTGCTGAGTTTTGATATTTTT
CGGAATTCCCCAATTTGTCTCATGTAAGATTCTGATCGGA
>No_name
CTCCAGGAATGTTTTCTATCTTCGCACGCTGCAACAAAGGTGCTGAGTTTTGATATTTTT
CGGAATTCCCCAATTTGTCTCATGTAAGATTCTGATCGGA
>No_name
CTCCAGGAATGTTTTCTATCTTCGCACGCTGCAACAAAGGTGCTGAGTTTTGATATTTTT
CGGAATTCCCCAATTTGTCTCATGTAAGATTCTGATCGGA
>No_name
TCAGAATCTTACATGAGACAAATTGGGGAATTCCGAAAAATATCAAAACTCAGCACCTTT
GTTGCAGCGTGCGAAGATAGAAAACATTCCTGGAGATATA
>No_name
CAGAATCTTACATGAGACAAATTGGGGAATTCCGAAAAATATCAAAACTCAGCACCTTTG
TTGCAGCGTGCGAAGATAGAAAACATTCCTGGAGATATAA
>No_name
CAGAATCTTACATGAGACAAATTGGGGAATTCCGAAAAATATCAAAACTCAGCACCTTTG
TTGCAGCGTGCGAAGATAGAAAACATTCCTGGAGATATAA
>No_name
CGGAATTATATCTCCAGGAATGTTTTCTATCTTCGCACGCTGCAACAAAGGTGCTGAGTT
TTGATATTTTTCGGAATTCCCCAATTTGTCTCATGTAAGA
>No_name
CTTACATGAGACAAATTGGGGAATTCCGAAAAATATCAAAACTCAGCACCTTTGTTGCAG
CGTGCGAAGATAGAAAACATACCTGGAGATATAATTCCGT
>No_name
CTTACATGAGACAAATTGGGGAATTCCGAAAAATATCAAAACTCAGCACCTTTGTTGCAG
CGTGCGAAGATAGAAAACATTCCTGGAGATATAATTCCGT
>No_name
CTTACATGAGACAAATTGGGGAATTCCGAAAAGTATCAAAACTCAGCACCTTTGTTGCAG
CGTGCGAAGATAGAAAACATTCCTGGAGATATAATTCCGT
>No_name
CTTACATGAGACAAATTGGGGAATTCCGAAAAATATAAAAACTCAGCACCTTTGTTGCAG
CGTGCGAAGATAGAAAACATTCCTGGAGCTATCATTCAGT
>No_name
CACGGAATTATATCTCCAGGAATGTTTTCTATCTTCGCACGCTGCAACAAAGGTGCTGAG
TTTTGATATTTTTCGGAATTCCCCAATTTGTCTCATGTAA
>No_name
CACGGAATTATATCTCCAGGAATGTTTTCTATCTTCGCACGCTGCAACAAAGTTGCTGAG
TTTTGATATTTTTCGGAATTCCCCAATTTGTCTCATGTAA
>No_name
CACGGAATTATATCTCCAGGAATGTTTTCTATCTTCGCACGCTGCAACAAAGGTGCTGAG
TTTTGATATTTTTCGGAATTCCCCAATTTGTCTCATGTAA
>No_name
TCACGGAATTATATCTCCAGGAATGTTTTCTATCTTCGCACGCTGCCACAAAGGTGCTGA
GTTTTGATCTTTTTCGGCATTCCCCCCTTTGTCTCCTGTC
>No_name
GTGTAATTCACGGAATTATATCTCCAGGAATGTTTTCTATCTTCGCACGCTGCAACAAAG
GTGCTGCGTTTTGATATTTTTCGGAATTCCCCAATTTGTC
>No_name
GTGTAATTCACGGAATTATATCTCCAGGAATGTTTTCTATCTTCGCACGCTGCAACAAAG
GTGCTGAGTTTTGATATTTTTCGGAATTCCCCAATTTGTC
>No_name
GACAAATTGGGGAATTCCGAAAAATATCAAAACTCAGCACCTTTGTTGCAGCGTGCGAAG
ATAGAAAACATTCCTGGAGATATAATTCCGTGAATTACAC
>No_name
GTGTAATTCACGGAATTATATCTCCAGGAATGTTTTCTATCTTCGCACGCTGCAACAAAG
GTGCTGAGTTTTGATATTTTTCGGAATTCCCCAATTTGTC
>No_name
GTGTAATTCACGGAATTATATCTCCAGGAATGTTTTCTATCTTCGCACGCTGCAACAAAG
GTGCTGAGTTTTGATATTTTTCGGAATTCCCTAATTTGTC
>No_name
GTGGAATTCACGGAATTATATCTCCAGGAATGTTTTCTATCTTCGCACGCTGCAACAAAG
GTGCTGAGTTTTGATATTTTTCGGAATTCCCCAATTTGTC
>No_name
CTCGGTGTAATTCACGGAATTATATCCAGGAATGTTTTCTATCTTCGCACGCTGCATTAA
AGGTGCTGTGTTTTGATATTTTTCGGATTTCCTCAATTTG
>No_name
CAAATTGGGGAATTCCGAAAAATATCAAAACTCAGCACCTTTGTTGCAGCGTGCGAAGAT
AGAAAACATTCCTGGAGATATAATTCCGTGAATTACACCG
>No_name
CTCGGTGTAATTCACGGAATTATATCTCCAGGAATGTTTTCTATCTTCGCACGCTGCAAC
AAAGGTGCTGAGTTTTGATATTTTTCGGAATTCCCCAATT
>No_name
CTCGGTGTAATTCACGGAATTATATCTCCAGGAATGTTTTCTATCTTCGCACGCTGCAAC
AAAGGTGCTGAGTTTTGATATTTTTCGGAATTCCCCAATT
>No_name
CTCGGTGTAATTCACGGAATTATATCTCCAGGAATGTTTTCTATCTTCGCACGCTGCAAC
AAAGGTGCTGAGTTTTGATATGTTTCGGAATTCGCCAATT
>No_name
CTCGGTGTAATTCACGGAATTATATCTCCAGGAATGTTTTCTATCTTCGCACGCTGCAAC
AAAGGTGCTGAGTTTTGATATTTTTCGGCATTCCCCAATT
>No_name
CTCGGTGTAATTCACGGAATTATATCTCCAGGAATGTTTTCTATCTTCGCACGCTGCAAC
AAAGGTGCTGAGTTTTGATATTTTTCGGAATTCCCCAATT
>No_name
CTCGGTGTAATTCACGGAATTATATCTCCAGGAATGTTTTCTATCTTCGCACGCTGCAAC
AAAGGTGCTGAGTTTTGATATTTTTCGGAATTCCCCAATT
>No_name
CTCGGTGTAATTCACGGAATTATATCTCCAGGAATGTTTTCTATCTTCGCACGCTGCAAC
AAAGGTGCTGAGTTTTGATATTTTTCGGAATTCCCCAATT
>No_name
TCTCGGTGTAATTCACGGAATTATATCTCCAGGAATGTTTTCTATCTTCGCACGCTGCAA
CAAAGGAGCTGAGTTTTGATATTTTTCGGAATTCCCCAAT
>No_name
TCGCGGTGTAATTCACGGAATTATATCTCCAGGAATGTTTTCTATCTTCGCACGCTGCAA
CAAAGGTGCTGAGTTTTGATATTTTTCGGAATTCCCCAAT
>No_name
TCTCGGTGTAATTCACGGAATTATATCTCCAGGAATGTTTTCTATCTTCGCACGCTGCAA
CAAAGGTGCTGAGTTTTGATATTTTTCGGAATTCCCCAAT
>No_name
TCTCGGTGTAATTCACGGAATTATATCTCCAGGAATGTTTTCTATCTTCGCACGCTGCAA
CAAAGGTGCTGAGTTTTGATATTTTTCGGAATTCCCCAAT
>No_name
CTCGGTGTAATTCACGGAATTATATCTCCAGGAATGCTTTCTATCTTCGCACGCTGCAAC
AAAGGGGCTGAGGTTTGATATTTTTCGGAATTCCCCAACT
>No_name
CTCTCGGTGTAATTCACGGAATTATATCTCCAGGCATGTTTTCTATCTTCGCACGCTGCA
ACAAAGGTGCTGAGTTTTGATATTTTTCGGCATTCCCCAA
>No_name
GGGAATTCCGAAAAATATCAAAACTCAGCACCTTTGTTGCAGCGTGCGAAGATAGAAAAC
ATTCCTGGAGATATAATTCCGTGAATTACACCGAGAAAAA
>No_name
GGGAATTCCGAAAAATATCAAAACTCAGCACCTTTGTTGCAGCGTGCGAAGATAGAAAAC
ATTCCTGGAGATATAATTCCGTGAATTACACCGAGAAAAA
>No_name
GGAATTCCGAAAAATATCAAAACTCAGCACCTTTGTTGCAGCGTGCGAAGATAGAAAACA
TTCCTGGAGATATAATTCCGTGAATTACACCGAGAAAAAA
>No_name
GGAATTCCGAAAAATATCAAAACTCAGCACCTTTGTTGCAGCGTGCGAAGATAGAAAACA
TTCCTGGAGATATAATTCCGTGAATTACACCGAGAAAAAA
>No_name
GGAATTCCGAAAAGGGTCAAAACTCAGCGCCTTTGTTGCAGCGTGCGAAGATAGAAAACA
TTCCTGGAGATATAATTCCGTGAATTACACCGAGAAAAAA
>No_name
ATTTTATCTCGGTGTAATTCACGGAATTATATCTCCAGGAATGTTTTCTATCTTCGCACG
CTGCAACAAAGGTGCTGAGTTTTGATATTTTTCGGAATTC
>No_name
CCGAAAAATATCAAAACTCAGCACCTTTGTTGCAGCGTGCGAAGATAGAAAACATTCCTG
GAGATATAATTCCGTGAATTACACCGAGAAAAAATAATCT
>No_name
GAAAAATATCAAAACTCAGCACCTTTGTTGCAGCGTGCGAGGATAGAAAACAGTCCTGGA
GATATAATTCCGGGAATTACACCGAGAAAAAGTAATCTGA
>No_name
GTCAGATTATTTTTTCTCGGTGTAATTCACGGAATTATATCTCCAGGAATGTTTTCTATC
TTCGCACGCTGCAACAAAGGTGCTGAGTTTTGATATTTTT
>No_name
AAAATATCAAAACTCAGCACCTTTGTTGCAGCGTGCGAAGATAGAAAACATTCCTGGAGA
TATAATTCCGTGAATTACACCGAGAAAAAATAATCTGACT
>No_name
GTTTGAACAATTCAGTACGATATTCTGCATTTGACATGTCGGTAACAATGAAAATAAGAT
AATTATTATTGTTAATCTCCACACTGACATGATTTGATGC
>No_name
GTTTGAACAATTCAGTACGATATTCTGCATTTGACATGTCGGTAACAATGAAAATAAGAT
AATTATTATTGTTAATCTCCACACTGACATGATTTGATGC
>No_name
TGCAGTTTGAACAATTCAGTACGATATTCTGCATTTGACATGTCGGTAACAATGAAAATA
AGATAATTATTATTATTAATCTCCACACTGACATGATTTG
>No_name
TTCTGACATAATTCGTGTAGTTTGAACAATTCAGTACGATATTCTGCATTTGACATGTCG
GTAACAATGAAAATAAGATAATTATTATTGTTAATCTCCA
>No_name
CTTATTTTCATTGTTACCGACATGTCAAATGCAGAATATCGTACTGAATTGTTCAAACTA
CACGAATTATGTCAGAATCAACAATCTGTCAAGACTTGTC
>No_name
TTTCATTGTTACCGACATGTCAAATGCAGAATATCGTACTGAATTGTTCAAACTACACGA
ATTATGTCAGAATCAACAATCTGTCAAGACTTGTCGTTCC
>No_name
CCGACATGTCAAATGCAGAATATCGGACTGAATTGTTCAAACTACACGAGTTATGTCAGA
ATCAACAATCTGTCAAGACTTGTCGTTCCATTCGAATGCG
>No_name
CGACATGTCAAATGCAGAATATCGTACTGAATTGTTCAAACTACCCGAATTATGTCAGAA
TCAACAATCTGTCAAGACTTGTCGTTCCATTCTAATGCGA
>No_name
GTCAAATGCAGAATATCGTACTGAATTGTTCAAACTACACGAATTATGTCAGAATCAACA
ATCTGTCAAGACTTGTCGTTCCATGCGAATGCGAAAAGTA
>No_name
GTCAAATGCAGAATATCGTACTGAATTGTTCAAACTACACGAATTATGTCAGAATCAACA
ATCTGTCAAGACTTGTCGTTCCATTCGAATGCGAAAAGTA
>No_name
ACACTTTTCGCATTCGAATGGAACGACAAGTCTTGACAGATTGTTGATTCTGACATAATT
CGTGTAGTTTGAACAATTCAGTACGATATTCTGCATTTGA
>No_name
CGGATACTTTTCGCATTCGAATGGAACGACAAGTCTTGACAGATTGTTGATTCTGACATA
ATTCGTGTAGTTTGAACAATTCAGTACGATATTCTGCATT
>No_name
GAATATCGTACTGAATTGTTCAAACTACACGAATTATGTCAGAATCAACAATCTGTCACG
ACTCGGCGTTCCATTCGAATGCGAAAAGTATCCGGTCGGG
>No_name
CTGAATTGTTCAAACTACACGAATTATGTCAGAATCAACAATCTGTCAAGACTTGTCGTT
CCATTCGAATGCGAAAAGCATCCGGTCGGGATGGAAGCAT
>No_name
GTTCAAACTACACGAATTATGTCAGAATCAACAATCTGTCAAGACTTGTCGTTCCATTCG
AATGCGAAAAGTATCCGGTCGGGATGGAAGTATTTCTGGG
>No_name
CCCAGAAATACTTCCATCCCGACCGGATACTTTTCGCATTCGAATGGAACGACAAGTCTT
GACAGATTGTTGATTCTGACATAATTCGTGTAGTTTTAAC
>No_name
TCAGAATCAACAATCTGTCAAGACTTGTCGTTCCATTCGAATGCGAAAAGTATCCGGTCG
GGGTGGAAGGATTTCTGGGAATGATTTTCGTTGTCATTGT
>No_name
CAGAATCAACAATCTGTCAAGACTTGTCGTTCCATTCGAATGCGAAAAGTATCCGGTCGG
GATGGAAGGATTTCTGGGAATGATTTTCGTTGTCATTGTT
>No_name
CAACAATGACAACGAAAATCATTCCCAGAAATACTTCCATCCCGACCGGATACTTTTCGC
ATTCGAATGGAACGACAAGTCTTGACAGATTGTTGATTCT
>No_name
CAACAATCTGTCAAGACTTGTCGTTCCATTCGAATGCGAAAAGTATCCGGTCGGGATGGA
AGTATTTCTGGGAATGATTTTCGTTGTCATTGTTGTGGGA
>No_name
CAACAATCTGTCAAGACTTGTCGTTCCATTCGAATGGGAAAAGAATCCGGTCGGGATGGA
CGTATTTCTGGGATTGATTTTCGTTGTCTTTGTTGTGCTT
>No_name
ACCGATCGCTCCCACAACAATGACAACGAAAATCATTCCCAGAAATACTTCCATCCCGAC
CGGATACTTTTCGCATTCGAATGGAACGACAAGTCTTGAC
>No_name
ACCGATCGCTCCCACAACAATGACAACGAAAATCATTCCCAGAAATACTTCCATCCCGAC
CGGATACTTTTCGCATTCGAATGGAACGACAAGTCTTGAC
>No_name
CACCGATCGCTCCCACAACAATGACAACGAAAATCATTCCCAGAAATACTTCCATCCCGA
CCGGATACTTTTCGCATTCGAATGGAACGACAAGTCTTGA
>No_name
CACCGATCGCTCCCACAACAATGACAACGAAAATCATTCCCAGAAATACTTCCATCCCGA
CCGGAGACTTTTCGCATTCCAATGGAACGACAAGTCTTGC
>No_name
CCACCGATCGCTCCCACAACAATGACAACGAAAATCATTCCCAGAAATACTTCCATCCCG
ACCGGATACTTTTCGCATTCGAATGGAACGACAAGTCTTG
>No_name
GAATAACTAAAAAGTTTCCACCGATCGCTCCCACAACAATGACAACGGAAATCATTCCCA
GAAATACTTCCATCCCGACCGGATACTTTTCCCATTCGAA
>No_name
AGAATAACTAAAAAGTTTCCACCGATCGCTCCCACAACAATGACAACGAAAAGCATTCCC
AGAAATACTTCCATCCCGACCGGATACTTTTCGCATTCGA
>No_name
CTAGAATAACTAAAAAGTTTCCACCGATCGCTCCCACAACAATGACAACGAAAATCATTC
CCAGACATACTTCCATCCCGACCGCATAATTTTCACATTC
>No_name
GCGAGAATAACTAAAAAGTTTCCACCGATCGCTCCCACAACAATGACAACGAAAATCATT
CCCAGAAATACTTCCATCCCGACCGGATACTTTTCGCATT
>No_name
CGCGAGAATAACTAAAAAGTTTCCACCGATCGCTCCCACAACAATGACAACGAAAATCAT
TCCCAGAAATACTTCCATCCCGACCGGATACTTTTCGCAT
>No_name
GAGAAATATCGCGAGAATAACTAAAAAGTTTCCACCGATCGCTCCCACAACAATGACAAC
GAAAATCATTCCCAGAAATACTTCCATCCCGACCGGATAC
>No_name
GTAGTTTTTTGACGAGAAATATCGCGAGAATAACTAAAAAGTTTCCACCGATCGCTCCCA
CAACAATGACAACGAAAATCATTCCCAGAAATACTTCCAT
>No_name
GTTTGTAGTTTTTTGACGAGAAATATCGCGAGAATAACTAAAAAGTTTCCACCGATCGCT
CCCACAACAATGACAACGAAAATCATTCCCAGAAATACTT
>No_name
ATTTCTGGGAATGATTTTCGTTGTCATTGTTGTGGGAGCGATCGGTGGAAACTTTTTAGC
TATTCTCGCGACATTTCTCGTCAAAAAACTACAAACTCCC
>No_name
ATTTCTGGGAATGATTTTCGTTGTCATTGTTGTGGGAGCGATCGGTGGAAACTTTTTAGT
TATTCTCGCGATATTTCTCGTCAAAAAAACTACAAACTCC
>No_name
CTGGGAATGATTTTCGTTGTCATTGTTGTGGGAGCGATCGGTGGAAACTTTTTAGTTATT
CTCGCGATATTTCTCGTCAAAAAACTACAAACTCCCAGTA
>No_name
CTGGGAATGATTTTCGTTGTCATTGTTGTGGGAGCGATCGGCGGGAACTTTTTAGTTATT
CTCGCGAAATTTCTCGTCAAAAAACTACAAACTCCCAGTA
>No_name
CTGGGAATGATTTTCGTTGTCATTGTTGCGGGAGCGATCGGTGGAACCTTTTTAGTTATT
CTCGCGATATTTCTCGTCAAAAAACTACAAACTCACAGTA
>No_name
CGTTGTCATTGTTGTGGGAGCGATGGGTGGGAACTTTTTAGTTATTCTCGCGATATTTTT
CGTCAAAAAACTACAAAATACCAGTAATTGGCTAATTTTA
>No_name
GCCAAACTTAAAATTAGCCAATTACTGGGAGTTTGTAGTTTTTTTACGAGAAATATCGCG
AGAATAATTAATAAGTTTCCACCGATCGCTCCCACAACAC
>No_name
GAAACTTTTTAGTTATTCTCGCGATATTGCTCGTCAAAAAACTACAAACTCCCAGTAATT
GGCTAATTTTAAGTTTGGCTTTTAGTGATTTTTTTGTGTC
>No_name
CCGACACAAAAAAATCACTAAAAGCCAAACTTAAAATTAGCCAATTACTGGGAGTTTTTA
GTTTTTTGACGAGAAATATCGCGAGAATAACTAAAAAGTT
>No_name
CCGACACAAAAAAATCACTAAAAGCCAAACTTAAAATTAGCCAATTACTGGGAGTTTGTA
GTTTTTTGACGAGAAATATCGCGAGAATAACTAAAAAGTT
>No_name
CCGACACAAAAAAATCACTAAAAGCCAAACTTAAAATTAGCCAATTACTGGGAGTTTGTA
GTTTTTTGACGAGAAATATCGCGAGAATAACTAAAAAGTT
>No_name
TTTAGTTATTCTCGCGATATTTCTCGTCAAAAAACTACAAACTCCCAGTAATTGGCTAAT
TTTAAGTTTGGCTTTTAGTGATTTTTTTGTGTCGGTTTTG
>No_name
CAAAAAACTACAAACTCCCAGTAATTGGCTAATTTTAAGTTTGGCTTTTAGTGATTTTTT
TGTGTCGGTTTTGGTCATGCCTGTCGCGGGTTACAACCAA
>No_name
GTCAAAAAAACTACAAACTCCCAGTAATTGGCTAATTTTAAGTTTGGCTTTTAGTGATTT
TTTTGTGTCGGTTTTGGTCATGCCTGTCGCGGTTTACAAC
>No_name
GTTGGTTGTAAACCGCGACAGGCATGACCAAAACCGACACAAAAAAATCACTAAAAGCCA
AACTTAAAATTAGCCAATTACTGGGAGTTTGTAGTTTTTT
>No_name
CTGAACCTCATCAGTTGGTTGTAAACCGCGACAGGCATGACCAAAACCGACACAAAAAAA
TCACTAAAAGCCAAACTTAAAATTAGCCAATTACTGGGAG
>No_name
CCCAGTAATTGGCTAATTTTAAGTTTGGCTTTTAGTGATTTTTTTGTGTCGGTGTTGGTC
ATGCCTGTCGCGGTTTACAACCAACTGATGAGGTTCAGAT
>No_name
CAGTAATTGGCTAATTTTAAGTTTGGCTTTTAGTGATTTTTTTGTGTCGGTTTTGGTCAT
GCCTGTCGCGGTTTACAACCAACTGACGAGGGTCAGATGG
>No_name
GCCATCTGAACCTCATCAGTTGGTTGTAAACCGCGACAGGCATGACCAAAACCGACACAA
AAAAATCACTAAAAGCCAAACTTAAAATTAGCCAATTACT
>No_name
TTTTAAGTTTGGCTTTTAGTGATTTTTTTGTGTCGGTTTTGGTCATGCCTGTCGCGGTTT
ACAACCAACTGATGAGGTTCAGATGGCCGTTTTCTGAATT
>No_name
TTTAAGTTTGGCTTTTAGTGATTTTTTTGTGTCGGTTTTGGTCATGCCTGTCGCGGTTTA
CAACCAACTGATGAGGTTCAGATGGCCGTTTTCTGAATTG
>No_name
CTTTTAGTGATTTTTTTGTGTCGGTTTTGGTCATGCCTGTCGCGGTTTACAACCAACTGA
TGAGGTTCAGATGGCCGTTTTCTGAATTGTTTTGCGATTT
>No_name
GTCGGTTTTGGTCATGCCTGTCGCGGTTTACAACCAACTGATGAGGTTCAGATGGCCGTT
TTCTGATTTGTTTTGCGATTTCTTTATCATTTGTGATGTG
>No_name
GTTTTGGTCATGCCTGTCGCGGTTTACAACCAACTGATGAGGTTCAGATGGCCGTTTTCT
GAATTGTTTTGCGATTTCTTTATCATTTGTGATGTGTTAC
>No_name
GTAACACATCACAAATGATAAAGAAATCGCAAAACAATTCAGAAAACGGCCATCTGAACC
TCATCAGTTGGTTGTAAACCGCGACAGGCATGACCAAAAC
>No_name
GTTTTGGTCATGCCTGTCGCGGTTTACAACCAACTGATGAGGTTCAGATGGCCGTTTTCT
GAATTGTTTTGCGATTTCTTTATCATTTGTGATGTGTTAC
>No_name
CCTGTCGCGGTTTACAACCAACTGATGAGGTTCAGAGGGCCGTTTTCTGAATTGTTTTGC
GATTTCTTTATCATTTGTGATGTGTTACTCTGCACATCCA
>No_name
CCTGTCGCGGTTTACAACCAACTGATGAGGTTCAGATGGCCGTTTTCTGAATTGTTTTGC
GATTTCTTTATCATTTGTGATGTGTTACTCTGCACATCCA
>No_name
CCTGTCGCGGTTTACAACCAACTGATGAGGTTCAGATGGCCGTTTTCTGAATTGTTTTGC
GATTTCTTTATCATTTGTGATGTGTTACTCTCCACATCCA
>No_name
TTTACAACCAACTGATGAGGTTCAGATGGCCGTTTTCTGAATTGTTTTGCGATTTCTTTA
TCATTTGTGATGTGTTACTCTGCACATCCAGCATTCTCAA
>No_name
CACAAAGATTGAGAATGCTGGATGTGCAGAGTAACACATCACAAATGATAAAGAAATCGC
AAAACAATTCAGAAAACGGCCATCTGAACCTCATCAGTTG
>No_name
GATGAGGTTCAGATGGCCGTTTTCTGAATTGTTTTGCTATTTCTTTATCATTTGTGATGT
GTTACTCTGCACATCCAGCATTCTCAATCATTGTGCGATT
>No_name
GATGAGGTTCAGATGGCCGTTTTCTGAATTGTTTTGCGATTTCTTTATCATTTGTGATGT
GTTACTCTGCACATCCAGCATTCTCAATCTTTGTGCGATT
>No_name
TGGCCGTTTTCTGAATTGTTTTGCGATTTCTTTATCATTTGTGATGTGTTACTCTGCACA
TCCAGCATTCTCAATCTTTGTGCGATTTCAATCGATAGGT
>No_name
GCCGTTTTCTGAATTGTTTTGCGATTTCTTTATCATTTGTGATGTGTTACTCTGCACATC
CAGCATTCTCAATCTTTGTGCGATTTCAATCGATAGGTAT
>No_name
TGTTTTGCGATTTCTTTATCATTTGTGATGTGTTACTCTGCACATCCAGCATTCTCAATC
TTTGTGCGATTTCAATCGATAGGTATTTAGTGATAACTCG
>No_name
GTCGAGTTATCACTAAATACCTATCGATTGAAATCGCACAAAGATTGAGAATGCTGGATG
TGCAGAGGAACACATCACAAATGATAAAGAGATCGCAAAA
>No_name
GTCGAGTTATCACTAAATACCTATCGATTGAAATCGCACAAAGATTGAGAATGCTGGATG
TGCAGAGTAACACATCACAAATGATAAAGAAATCGCAAAA
>No_name
TTTATCATTTGTGATGTGTTACTCTGCACATCCAGCATTCTCAATCTTTGTGCGATTTCA
ATCGATAGGTATTTAGTGATAACTCGACCGATGCAATACG
>No_name
CGACGTATTGCATCGGTCGAGTTATCACTAAATACCTATCGATTGAAATCGCACAAAGAT
TGAGAATGCTGGATGTGCAGAGTAACACATCACAAATGAT
>No_name
ATTTGTGATGTGTTACTCTGCACATCCAGCATTCTCAAGCTTTGTGCGATTTCAATCGAT
GGGTAGTTAGTGATAACTCGACCGATGCAATACGTGGTAC
>No_name
GGACGACGTATTGCATCGGTCGAGTTATCACTAAATACCTATCGATTGAAATCGCACAAA
GATTGAGAATGCTGGATGTGCAGAGTAACACATCACAAAT
>No_name
CCGGCGGACGACGTATTGCATCGGTCGAGTTATCACTAAATACCTATCGATTGAAATCGC
ACAAAGATTGAGAATGCTGGATGTGCAGAGTAACACATCA
>No_name
TGCACATCCAGCATTCTCAATCTTTATGCGATTTCAATCGATAGGTATTTAGTGATAACT
CGACCGATGCAATACGTCGTCCGCCGGACTCCGCTTTTAC
>No_name
GCACATCCAGCATTCTCAATCTTTGTGCGATTTCAATCGATAGGTATTTAGTGATAACTC
GACCGATGCAATACGTCGTCCGCCGGACTCCGCTTTTAGT
>No_name
TAAAAGCGGAGTCCGGCGGACGACGTATTGCATCGGTCGAGTTATCACTAAATACCTATC
GATTGAAATCGCACAAGGATTGAGAATGCTGGGGGGGCCG
>No_name
CAGCATTCTCAATCTTTGTGCGATTTCAATCGATAGGTATTTAGTGATAACTCGACCGAT
GCAATACGTCGTCCGCCGGACTCCGCTTTTAATTGGAGGA
>No_name
GCATTCTCAATCTTTGTGCGATTTCAATCGATAGGTATTTAGTGATAACTCGACCGATGC
AATACGTCGTCCGCCGGACTCCGCTTTTAATTGGAGGATT
>No_name
CTCAATCTTTGTGCGATTTCAATCGATAGGTATTTAGGGATAACTCGACCGATGCAATAC
GTCGTCCGCCGGACTCCGCTTTTAATTGGAGGATTCATTG
>No_name
ATCCAAGCTCCTGCAATGAATCCTCCAATTAAAAGCGGAGTCCGGCGGACGACGTATTGC
ATCGGTCGAGTTATCACTAAATACCTATCGATTGAAATCG
>No_name
TTTCAATCGATAGGTATTTAGTGATAACTCGACCGATGCAATACGTCGTCCGCCGGACTC
CGCTTTTAATTGGAGGATTCATTGCAGGAGCTTGGATCAT
>No_name
ATATGATCCAAGCTCCTGCAATGAATCCTCCAATTAAAAGCGGAGTCCGGCGGACGACGT
ATTGCATCGGTCGAGTTATCACTAAATACCTATCGATTGA
>No_name
AATCGATAGGTATTTAGTGATAACTCGACCGATGCAATACGTCGTCCGCCGGACTCCGCT
TTTAATTGGAGGATTCATTGCAGGAGCTTGGATCATATCA
>No_name
GTGGTATGCTAATTAATCCTAATATGATCCAAGCTCCTGCAATGAATCCTCCAATTAAAA
GCGGAGTCCGGCGGACGACGGATTGCATCGGTCGAGCTAT
>No_name
GATGCAATACGTCGTCCGCCGGACTCCGCTTTTAATTGGAGGATTCATTGCAGGAGCTTG
GATCATATCAGGATTAATCAGCATACCACCGGTAATAGTG
>No_name
CACACTATTACCGGTGGTATGCTAATTAATCCTGATATGATCCAAGCTCCTGCAATGAAT
CCTCCAATTAAAAGCGGAGTCCGGCGGACGACGTATTGCA
>No_name
CAATACGTCGTCCGCCGGACTCCGCGTTTAATTGGAGGATTCAGTGCAGGAGCTTGGATC
ATATCAGGATTAATTAGCATACCACCGGTAATAGTGTGGA
>No_name
TCCACACTATTACCGGTGGTATGCTAATTAATCCTGATATGATCCAAGCTCCTGCAATGA
ATCCTCCAATTAAAAGCGGAGTCCGGCGGACGACGTATTG
>No_name
CCGCCGGACTCCGCTTTTAATTGGAGGATTCATTGCAGGAGCTTGGATCATATCAGGATT
AATTAGCATACCACCGGTAATAGTGTGGAAGGAACCCTTT
>No_name
CCGCCGGACTCCGCTTTTAATTGGAGGATTCATTGCAGGAGCTTGGATCAGATCAGGATT
AATTAGCATACCACCGGTAATAGTGTGGAAGGAACCCTTT
>No_name
CTAAAGGGTTCCTTCCACACTATTACCGGTGGTATGCTAATTAATCCTGATATGATCCAA
GCTCCTGCAATGAATCCTCCAATTAAAAGCGGAGTCCGGC
>No_name
GGCAAGTTCCAGGTCTAAAGGGTTCCTTCCACACTATTACCGATGGTATGCTAATTAATC
CTGATATGATCCAGGCTCCTGCAATGAATCCTCCAATTAA
>No_name
CTGTCAAGTTCCAGGTCTAAAGGGTTCCTTCCACACTATTACCGGTGGTATGCTAATTAA
TCCTGATATGATCCAAGCTCCTGCAATGAATCCTCCAATT
>No_name
GGAGGATTCATTGCAGGAGCTTGGATCATATCAGGATTAATTAGCATACCACCGGTAATA
GTGTGGAAGGAACCCTTTAGACCTGGAACTTGCCAGTTGA
>No_name
GTCAACTGGCAAGTTCCAGGTCTAAAGGGTTCCTTCCACACTATTACCGGTGGTATGCTA
ATTAATCCTGATATGATCCAAGCTCCTGCAATGAATCCTC
>No_name
TTCCGTCAACTGGCAAGTTCCAGGTCTAAAGGGTTCCTTCCACACTATTACCGGTGGTAT
GCTAATTAATCCTGATATGATCCAAGCTCCTGCAATGAAT
>No_name
CAGGAGCTTGGATCATATCAGGATTAATTAGCATACCACCGGTAATAGTGTGGAAGGAAC
CCTTTAGACCTGGAACTTGCCAGTTGACGGAAAATTTGGG
>No_name
GGTATCCCAAATTTTCCGTCAACTGGCAAGTTCCAGGTCTAAAGGGTTCCTTCCACACTA
TTACCGGTGGTATGCTAATTAATCCTGATATGATCCAAGC
>No_name
TGGTATCCCAAATTTTCCGTCAACTGGCAAGTTCCAGGTCTAAAGGGTTCCTTCCACACT
ATTACCGGTGGTATGCTAATTAATCCTGATATGATCCAAG
>No_name
ATCATATCAGGATTAATTAGCATACCACCGGTAATAGTGTGGAAGGAACCCTTTAGACCT
GGAACTTGCCAGTTGACGGAAAATTTGGGATACCGGATAT
>No_name
GATTAATTAGCATACCACCGGTAATAGTGTGGAAGGAACCCTTTAGACCTGGAACTTGCC
AGTTGACGGAAAATTTGGGATACCAGATATATGCCACTCT
>No_name
ATTAATTAGCATACCACCGGTAATAGTGTGGAAGGAACCCTTTAGACCTGGAACTTGCCA
GTTGACGGAAAATTTGGGATACCAGATATATGCCACTCTT
>No_name
GGCACCAAGAGTGGCATATATCTGGTATCCCAAATTTTCCGTCAACTGGCAAGTTCCAGG
TCTAAAGGGTTCCTTCCACACTATTACCGGTGGTATGCTA
>No_name
GTAATAGTGTGGAAGGAAACCTTTAGACCTGGAACTTGCCAGTTGACGGAAAATTTGGGA
TACCAGATATATGCCAATCTTGGTGCCTTCTACATTCAAT
>No_name
GGAAGGAACCCTTTAGACCTGGAACTTGCCAGTTGACGGAAAATTTGGGATACCAGATAT
ATGCCACTCTTGGTGCCTTCTACATTCCATTAATAATTAT
>No_name
CTTTAGACCTGGAACTTGCCAGTTGACGGAAAATTTGGGATACCAGATATATGCCACTCT
TGGTGCCTTCTACATTCCATTAATAATTATGTTGGTGCTA
>No_name
TTTAGACCTGGAACTTGCCAGTTGACGGAAAATTTGGGATACCAGATATATGCCACTCTT
GGTGCCTTCTACATTCCATTAATAATTATGTTGGTGCTAT
>No_name
TTTAGACCTGGAACTTGCCAGTTGACGGAAAATTTGGGATACCAGATATATGCCACTCTT
GGTGCCTTCTACATTCCATTAATAATTATGTTGGTGCTAT
>No_name
TTTAAAAATTCGATAATATAGCACCAACATAATTATTAATGGAATGTAGAAGGCACCAAG
AGTGGCATATATCTGGTATCCCAAATTTTCCGTCAACTGG
>No_name
CTAGTTTAAAAATTCGATAATATAGCACCAACATAATTATTAATGGAATGTAGAAGGCAC
CAAGAGTGGCATATATCTGGTATCCCAAATTTTCCGTCAA
>No_name
GAAAATTTGGGATACCAGATATATGCCACTCTTGGTGCCTTCTACATTCCATTAATAATT
ATGTTGGTGCTCTATTATCGAATTTTTAAACTAGCAAGAA
>No_name
AAAATTTGGGATACCAGATATATGCCACTCTTGGTGCCTTCTACATTCCATTAATAATTA
TGTTGGTGCTATATTATCGAATTTTTAAACTAGCAAGAAA
>No_name
TTTGGGATACCAGATATATGCCACTCTTGGTGCCTTCTACATTCCATTAATAATTATGTT
GGTGCTATATTATCGAATTTTTAAACTAGCAAGAAATATG
>No_name
CAGATATATGCCACTCTTGGTGCCTTCTACATTCCATTAATAATTATGTTGGTGCTATAT
TATCGAATTTTTAAACTAGCAAGAAATATGGCCCAAGAAG
>No_name
CAGATATATGCCACTCTTGGTGCCTTCTACATTCCATTAATAATTATGTTGGTGCTATAT
TATCGAATTTTTAAACTAGCAAGAAATATGGCCCAAGAAG
>No_name
GCCACTCTTGGTGCCTTCTACATTCCATTAATAATTATGTTGGTGCTATATTATCGAATT
TTTAAACTAGCAAGAAATATGGCCCAAGAAGATGCCAAGA
>No_name
GTACCTAATTTTCTCTTGGCATCTTCTTGGGCCATATTTCTTGCTAGTTTAAAAATTCGA
TAATATAGCACCAACATAATTATTAATGGAATGTAGAAGG
>No_name
CTTCTACATTCCATTAATAATTATGTTGGTGCTATATTATCGAATTTTTAAACTAGCAAG
AAATATGGCCCAAGAAGATGCCAAGAGAAAATTAGGTACA
>No_name
CCTGTACCTAATTTTCTCTTGGCATCTTCTTGGGCCATATTTCTTGCTAGTTTAAAAATT
CGATAATATAGCACCAACATAATTATTAATGGTATGTAGA
>No_name
CCTGTACCTAATTTTCTCTTGGCATCTTCTTGGGCCATATTTCTTGCTAGTTTAAAAATT
CGATAATATAGCACCAACATAATTATTAATGGAATGTAGA
>No_name
CCTGTACCTAATTTTCTCTTGGCATCTTCTTGGGCCATATTTCTTGCTAGTTTAAAAATT
CGATAATATAGCACCAACATAATTATTAATGGAATGTAGA
>No_name
CTACATTCCATTAATAATTATGTTGGTGCTATATTATCGAATTTTTAAACTAGCAAGAAA
TATGGCCCAAGAAGATGCCAAGAGAAAATTAGGTACAGGT
>No_name
AGTCATTTGACCTGTACCTAATTTTCTCTTGGCATCTTCTTGGGCCATATTTCTTGCTAG
TTTAAAAATTCGATAATATAGCACCAACATAATTATTAAT
>No_name
AATTATGTTGGTGCTATATTATCGAATTTTTAAACTAGCAAGAAATATGGCCCAAGAAGA
TGCCAAGAGAAAATTAGGTACAGGTCAAATGACTGATGAA
>No_name
AAGATGTTGGTGCTATATTATCGAATTTTTAAACTAGCAAGAAATATGGCCCAAGAAGAT
GCCAAGAGAAAATTAGGTACAGGTCAAATGACTGATGAAG
>No_name
TGATTTGGCAATGAAGTTTGTTCTTCATCAGTCATTTGACCTGTACCTAATTTTCTCTTG
GCATCTTCTTGGGCCATATTTCTTGCTAGTTTAAAAATTC
>No_name
TTGTAAACTAGCAAGAAATATGGCCCAAGAAGATGCCAAGAGAAAATTAGGTACAGGTCA
AATGACTGATGAAGAACAAACTTCATTGCCAAATCAGTCA
>No_name
CAAGAAATATGGCCCAAGAAGATGCCAAGAGAAAATTAGGTACAGGTCAAATGACTGATG
AAGAACAAACTTCATTGCCAAATCAGTCAGGAAGAACAAA
>No_name
AGAAATATGGCCCAAGAAGATGCCAAGAGAAAATTAGGTACAGGTCAAATGACTGATGAA
GAACAAACTTCATTGCCAAATCAGTCAGGAAGAACAAATT
>No_name
GGAATTTGTTCTTCCTGACTGATTTGGCAATGAAGTTTGTTCTTCATCAGTCATTTGACC
TGTACCTAATTTTCTCTTGGCATCTTCTTGGGCCATATTT
>No_name
AGCGGAATTTGTTCTTCCTGACTGATTTGGCAATGAAGTTTGTTCTTCATCAGTCATTTG
ACCTGTACCTAATTTTCTCTTGGCATCTTCTTGGGCCATA
>No_name
CAAGAAGATGCCAAGAGAAAATTAGGTACAGGTCAAATGACTGATGAAGAACAAACTTCA
TTGCCAAATCAGTCAGGAAGAACAAATTCCGCTGAAGAAG
>No_name
CAAGAAGATGCCAAGAGAAAATTAGGTACAGGTCAAATGACTGATGAAGAACAAACTTCA
TTGCCAAATCAGTCAGGAAGAACAAATTCCGCTGAAGAAG
>No_name
GAAGATGCCAAGAGAAAATTAGGTACAGGTCAAATGACTGATGAAGAACAAACTTCATTG
CCAAATCAGTCAGGAAGAACAAATTCCGCTGAAGAAGACA
>No_name
TCTGTCTTCTTCAGCGGAATTTGTTCTTCCTGACTGATTTGGCAATGAAGTTTGTTCTTC
ATCAGTCATTTGACCTGTACCTAATTTTCTCTTGGCATCT
>No_name
CAAGAGAAAATTAGGTACAGGTCAAATGACTGATGAAGAACAAACTTCATTGCCAAATCA
GTCAGGAAGAACAAATTCCGCTGAAGAAGACAGAAAACTT
>No_name
CAAGAGAAAATTAGGTACAGGTCAAATGACTGATGAAGAACAAACTTCATTGCCAAGTCA
GTCAGGAAGAACAAATTCCGCTGAAGAAGACAGAAAACTT
>No_name
AGAAAATTAGGTACAGGTCAAATGACTGATGAAGAACAAACTTCATTGCCAAATCAGTCA
GGAAGAACAAATTCCGCTGAAGAAGACAGAAAACTTCTTC
>No_name
ATCAAACCGAAGAAGTTTTCTGTCTTCTTCAGCGGAATTTGTTCTTCCTGACTGATTTGG
CAATGAAGTTTGTTCTTCATCAGTCATTTGACCTGTACCT
>No_name
GTCAAATGACTGATGAAGAACAAACTTCATTGCCAAATCAGTCAGGAAGAACAAATTCCG
CTGAAGAAGACAGAAAACTTCTTCGGTTTGATCCCACTCA
>No_name
CTTCACTCGGTCTTTGAGTGGGATCAAACCGAAGAAGTTTTCTGTCTTCTTCAGCGGAAT
TTGTTCTTCCTGACTGATTTGGCAATGAAGTTTGTTCTTC
>No_name
AACAAACTTCATTGCCAAATCAGTCAGGAAGAACAAATTCCGCTGAAGAAGACAGAAAAC
TTCTTCGGTTTGATCCCACTCAAAGACCGAGTGAAGGAAA
>No_name
AACAAACTTCATTGCCAAATCAGTCAGGAAGAACAAATTCCGCTGAAGAAGACAGAAAAC
TTCTTCGGTTTGATCCCACGCAAAGACCGAGTGAAGGAAA
>No_name
ACAAACTTCATTGCCAAATCAGTCAGGAAGAACAAATTCCGCTGAAGAAGACAGAAAACT
TCTTCGGTTTGATCCCACTCAAAGACCGAGTGAAGGAAAT
>No_name
CTTGATTTCCTTCACTCGGTCTTTGAGTGGGATCAAACCGAAGAAGTTTTCTGTCTTCTT
CAGCGGAATTTGTTCTTCCTGACTGATTTGGCAATGAAGT
>No_name
ATTTGTTTTAGGTCCAGTTCCAGTCTTCTCAACATCGAACCCATTACCTTGATTTCCTTC
ACTCGGTCTTTGAGTGGGATCAAACCGAAGAAGTTTTCTG
>No_name
CAGAAAACTTCTTCGGTTTGATCCCACTCAAAGACCGAGTGAAGGAAATCAAGGTAATGG
GTTCGATGTTGAGAAGACTGGAACTGGACCTAAAACAAAT
>No_name
CAGAAAACTTCTTCGGTTTGATCCCACTCAAAGACCGAGTGAAGGAAATCAAGGGAATGG
GTTCGATGTTGAGAAGACTGGAACTGGACCTAAAACAAAT
>No_name
GGGATTTGTTTTAGGTCCAGTTCCAGTCTTCTCAACATCGAACCCATTACCTTGATTTCC
TTCACTCGGTCTTTGAGTGGGATCAAACCGAAGAAGTTTT
>No_name
GGGATTTGTTTTAGGTCCAGTTCCAGTCTTCTCAACATCGAACCCATTACCTTGATTTTC
TTCACTCGGTCTTTGAGTGGTATCAAACCGAAGAAGTTTT
>No_name
GGGGTTTGTTTTAGGTCCAGTTCCAGTCTTCTCAACATCGAACCCATTACCTTGATTTCC
TTCACTCGGTCTTTGAGTGGGATCAAACCGAAGAAGATTT
>No_name
AAACTTCTTCGGTTTGATCCCACTCAAAGACCGAGTGAAGGAAATCAAGGTAATGGGTTC
GATGTTGAGAAGACTGGAACTGGACCTAAAACAAATCCCC
>No_name
CGGGGATTTGTTTTAGGTCCAGTTCCAGTCTTCTCAACATCGAACCCATTACCTTGATTT
CCTTCACTCGGTCTTTGAGTGGGATCAAACCGAAGAAGTT
>No_name
CGGGGATTTGTTTTAGGTCCAGTTCCAGTCTTCTCAACATCGAACCCATTACCTTGATTT
CCTTCACTCGGTCTTTGAGTGGGATCAAACCGAAGAAGTT
>No_name
CCGGGGATTTGTTTTAGGTCCAGTTCCAGTCTTCTCAACATCGAACCCATTACCTTGATT
TCCTTCACTCGGTCTTTGAGTGGGATCAAACCGAAGAAGT
>No_name
TTCTTTTTCCGGGGATTTGTTTTAGGTCCAGTTCCAGTCTTCTCAACATCGAACCCATTA
CCTTGATTTCCTTCACTCGGTCTTTGAGTGGGATCAAACC
>No_name
TTTCTTTTTCCGGGGATTTGTTTTAGGTCCAGTTCCAGTCTTCTCAACATCGAACCCATT
ACGTTGATTTGGTTCACTCGGTCTTTGAGTGGGATCAAAC
>No_name
CTGTTTCTTTTTCCGGGGATTTGTTTTAGGTCCAGTTCCAGTCTTCTCAACATCGAACCC
ATTACCTTGATTTCCTTCACTCGGTCTTTGAGTGGGATCA
>No_name
CTCTGTTTCTTTTTCCGGGGATTTGTTTTAGGTCCAGTTCCAGTCTTCTCAACATCGAAC
CCATTACCTTGATTTTCTTCACTCGGTCTTTGAGTGGGAT
>No_name
TGTTACTCTGTTTCTTTTTCCGGGGATTTGTTTTAGGTCCAGTTCCAGTCTTCTCAACAT
CGAACCCATTACCTTGATTTTCTTCACTCGGTCTTTGAGT
>No_name
CTCAAAGACCGAGTGAAGGAAAGCAAGGAAATGGGTTCGATGTTGAGAAGACTGGAACTG
GACCTAAAACAAATCCCCGGAAAAAGAAACAGAGTAACAA
>No_name
CTCAAAGACCGAGTGAAGGAAATCAAGGGAATGGGTTCGATGTTGAGAAGACTGGAACTG
GACCTAAAACCAATCCCCGGAAAAAGAAACAGAGTAACAA
>No_name
CTCAAAGACCGAGTGAAGGAAATCAAGGTAATGGGTTCGATGTTGAGAAGACTGGAACTG
GACCTAAAACAAATCCCCGGAAAAAGAAACAGAGAGATCG
>No_name
CAAAGACCGAGTGAAGGAAATCAAGGTAATGGGTTCGATGTGGAGAAGACTGGAACTGGC
CCTAAAACAAATCCCCGGAAGAAGAAACAGAGGAACAATG
>No_name
CAAAGACCGAGTGAAGGAAATCAAGGTAATGGGTTCGATGTTGAGAAGACTGGAACTGGA
CCTAAAACAAATCCCCGCAAAAAGAAACAGAGTAACAATG
>No_name
CAAAGACCGAGTGAAGGAAATCAAGGTAATGGGTTCGATGTTGAGAAGACTGGAACTGGA
CCTAAAACAAATCCCCGGAAAAAGAAACAGAGTAACAATG
>No_name
TTTCGATTCATTGTTACTCTGTTTCTTTTTCCGGGGATTTGTTTTAGGTCCAGTTCCAGT
CTTCTCAACATCGAACCCATTACCTTGATTTCCTTCACTC
>No_name
GGAAATCAAGGTAATGGGTTCGATGTTGAGAAGACTAGAACTGGACCTAAAACAAATCCC
CGGAAAAAGAAACAGAGTAACAATGAATCGAAAGCAATAA
>No_name
AATCAAGGGAATGGGTTCGATGTTGAGAAGACTGGAACTGGACCTAAAACAAATCCCCGG
AAAAAGAAACAGAGTAACAATGAATCGAAAGCAATAACAA
>No_name
GTTCGATGTTGAGAAGACTGGAACTGGACCTAAAACAAATCCCCGGAAAAAGAAACAGAG
TAACAATGAATCGAAAGCAATAACAACTCTAGGAGTTATT
>No_name
AAACAGCCCATAATAACTCCTAGAGTTGTTATTGCTTTCGATTCATTGTTACTCTGTTTC
TTTTTCCGGGGATTTGTTTTAGGTCCAGTTCCAGTCTTCT
>No_name
GTGAAACAGCCCATAATAACTCCTAGAGTTGTTATTGCTTTGAATTCATTGTTACTCTGT
TTCTTTTTCCGGTGATTTGTTTTAGGTCCAGTTCCAGTCT
>No_name
GTGAAACAGCCCATAATAACTCCTAGAGTTGTTATTGCTTTCGATTCATTGTTACTCTGT
TTCTTTTTCCGGGGATTTGTTTTAGGTCCAGTTCCAGTCT
>No_name
ATAATGTGAAACAGCCCATAATAACTCCTAGAGTTGTTATTGCTTTCGATTCATTGTTAC
TCTGTTTCTTTTTCCGGGGATTTGTTTTAGGTCCAGTTCC
>No_name
CAGAATGTGAAACAGCCCATAATAACTCCTAGAGTTGTTATTGCTTTCGATTCATTGTTA
CTCTGTTTCTTTTTCCGGGGATTTGTTTTAGGTCCAGTTC
>No_name
CCAACATAATGTGAAACAGCCCATAATAACTCCTAGAGTTGTTATTGCTTTCGATTCATT
GTTACTCTGTTTCTTTTTCCGGGGATTTGTTTTATGTCCA
>No_name
CAACATAATGTGAAACAGCCCATAATAACTCCTAGAGTTGTTATTGCTTTCGATTCATTG
TTACTCTGTTTCTTTTTCCGGGGATTTGTTTTAGGTCTAG
>No_name
AGCCAACATAATGTGAAACAGCCCATAATAACTCCTAGAGTTGTTATTGCTTTCGATTCA
TTGTTACTCTGTTTCTTTTTCCGGGGATTTGTTTTAGGTC
>No_name
CCTAAAACAAATCCCCGGAAAAAGAAACAGAGTAACAATGAATCGAAAGCAATAACAACT
CTAGGAGTTATTATGGGCTGTTTCACATTATGTTGGCTTC
>No_name
CTAAAACAAATCCCCGGAAAAAGAAACAGAGTAACAATGAATCGAAAGCAATAACAACTC
TAGGAGCTATTATGGGCTGTTTCACATTATGTTGGCTTCC
>No_name
GAGAATCTGAATTATGAAAAATGGAAGCCAACATAATGTGAAACAGCCCATAATAACTCC
TAGAGTTGTTATTGCTTTCGATTCATTGTTACTCTGTTTC
>No_name
AAACAGAGTAACAATGAATCGAAAGCAATAACAACTCTAGGAGTTATTATGGGCTGTTTC
ACATTATGTTGGCTTCCATTTTTCATAATTCAGATTCTCA
>No_name
TGAGAATCTGAATTATGAAAAATGGAAGCCAACATAATGTGAAACAGCCCATAATAACTC
CTAGAGTTGTTATTGCTTTCGATTCATTGTTACTCTGTTT
>No_name
TTGAGAATCTGAATTATGAAAAATGGAAGCCAACATAATGTGAAACAGCCCATAATAACT
CCTAGAGTTGTTATTGCTTTCGATTCATTGTTACTCTGTT
>No_name
ACAGAGTAACAATGAATCGAAAGCAATAACAACTCTAGGAGTTATTATGGGCTGTTTCAC
ATTATGTTGGCTTCCATTTTTCATAATTCAGATTCTCAAA
>No_name
GTTTGAGAATCTGAATTATGAAAAATGGAAGCCAACATAATGTGAAACAGCCCATAATAA
CTCCTAGAGTTGTTATTGCTTTCGATTCATTGTTACTCTG
>No_name
GGTTTGAGAATCTGAATTATGAAAAATGGAAGCCAACATAATGTGAAACAGCCCATAATA
ACTCCTAGAGTTGTTAATGCTTTCGATTCATTGTTACTCT
>No_name
CGGGTTTGAGAATCTGAATTATGAAAAATGGAAGCCAACATAATGTGAAACAGCCCATAA
TAACTCCTAGAGTTGTTATTGCTTTCGATTCATTGTTACT
>No_name
GTAACAATGAATCGAAAGCAATAACAACTCTAGGAGTTATTATGGGCTGTTTCACATTAT
GTTGGCTTCCATTTTTCATAATTCAGATTCTCAAACCCAT
>No_name
AATGAATCGAAAGCAATAACAACTCTAGGAGTTATTATGGGCTGTTTCACATTATGTTGG
CTTCCATTTTTCATAATTCAGATTCTCAAACCCATTCTCA
>No_name
ATCGAAAGCAATAACAACTCTAGGAGTTATTATGGGCTGTTTCACATTATGTTGGCTTCC
ATTTTTCATAATTCAGATTCTCAAACCCATTCTCATTGTT
>No_name
AAACAATGAGAATGGGTTTGAGAATCTGAATTATGAAAAATGGAAGCCAACATAATGTGA
AACACCCCATAATAACTCCTAGAGTTGTTATTGCTTTCGA
>No_name
CTAGGAGTTATTATGGGCTGTTTCACATTATGTTGGCTTCCATTTTTCATAATTCAGATT
CTCAAACCCATTCTCATTGTTTCTAAAGTTGATCATGAAA
>No_name
GTTATTATGGGCTGTTTCACATTATGTTGGCTTCCATTTTTCATAATTCAGATTCTCAAA
CCCATTCTCATTGTTTCTAAAGTTGATCATGAAAAGTATC
>No_name
AGGTATTATGGGCTGTTTCACATTATGTTGGCTTCCATTTTTCATAATTCAGATTCTCAA
ACCCATTCTCATTGTTTCTAAAGTTGATCATGAAAAGTAT
>No_name
CAAGGCAAAAGATACTTTTCATGATCAACTTTAGAAACAATGAGAATGGGTTTGAGAATC
TGAATTATGAAAAATGGAAGCCAACATAATGTGAAACAGC
>No_name
GTTTCACATTATGTTGGCTTCCATTTTTCATAATTCAGATTCTCAAACCCATTCTCATTG
TTTCTAAAGTTGATCATGAAAAGTATCTTTTGCCTTGGTG
>No_name
CACATTATGTTGGCTTCCATTTTTCATAATTCAGATTCTCAAACCCATTCTCATTGTTTC
TAAAGTTGATCATGAAAAGTATCTTTTGCCTTGGGGTTAC
>No_name
GGCTTCCATTTTTCATAATTCAGATTCTCAAACCCATTCTCATTGTTTCTAAAGTTGATC
ATGAAAAGTATCTTTTGCCTTGGTGTTACGAGCTGTTTCT
>No_name
ATTTTTCATAATTCAGATTCTCAAACCCATTCTCATTGTTTCTAAAGTTGATCATGAAAG
GTATCTTTTGCCTTGGGGTTAGGAGCTGTTTCTGGGGCTT
>No_name
ATTTTTCATAATTCAGATTCTCAAACCCATTCTCATTGTTTCTAAAGTTGATCATGAAAA
GTATCTTTTGCCTTGGTGTTACGAGCTGTTTCTGTGGCTT
>No_name
AAACTATTGAGATAACCAAGCCACAGAAACAGCTCGTAACACCAAGGCAAAAGATACTTT
TCATGATCAACTTTAGAAACAATGAGAATGGGTTTGAGAA
>No_name
GGAAACTATTGAGATAACCAAGCCACAGAAACAGCTCGTAACACCAAGGCAAAAGATACT
TTTCATGATCAACTTTAGAAACAATGAGAATGGGTTTGAG
>No_name
CAGGAAACTATTGAGATAACCAAGCCACAGAAACAGCTCGTAACACCAAGGCAAAAGATA
CTTTTCATGATCAACTTTAGAAACAATGAGAATGGGTTTG
>No_name
CAGGAAACTATTGAGATAACCAAGCCACAGAAACAGCTCGTAACACCAAGGCAAAAGATA
CTTTTCATGATCAACTTTAGAAACAATGAGAATGGGTTTG
>No_name
CAAACCCATTCTCATTGTTTCTAAAGTTGATCATGAAAAGTATCTTTTGCCTTGGTGTTA
CGAGCTGTTTCTGTGGCTTTGTTTTCTCACTAAGTTTCTC
>No_name
ATTCAGGAAACTATTGAGATAACCAAGCCACAGAAACAGCTCGTAACACCAAGGCAAAAG
ATACTTTTCATGATCAACTTTAGAAACAATGAGAATGGGT
>No_name
GGGATTCAGGAAACTATTGAGATAACCAAGCCACAGAAACAGCTCGTAACACCAAGGCAA
AAGATACTTTTCATGATCAACTTTAGAAACAATGAGAATG
>No_name
CGGGATTCAGGAAACTATTGAGATAACCAAGCCACAGAAACAGCTCGTAACACCAAGGCA
AAAGATACTTTTCATGATCAACTTTAGAAACAATGAGAAT
>No_name
CGGGATTCAGGAAACTATTGAGATAACCAAGCCACAGAAACAGCTCGTAACACCAAGGCA
AAAGATAGTTTTCATGATCAACTTTAGAAACAATGAGAAT
>No_name
ACGGGATTCAGGAAACTATTGAGATAACCAAGCCACAGAAACAGCTCGTAACACCAAGGC
AAAAGATACTTTTCATGATCAACTTTAGAAACAATGAGAA
>No_name
ACGGGATTCAGGAAACTATTGAGATAACCAAGCCACAGAAACAGCTCGTAACACCAAGGC
AAAAGATACTTTTCATGATCAACTTTAGAAACAATGAGAA
>No_name
CACGGGATTCAGGAAACTATTGAGATAACCAAGCCACAGAAACAGCTCGTAACACCAAGG
CAAAAGATACTTTTCATGATCAACTTTACAAACAATGAGA
>No_name
CACGGGATTCAGGAAACTATTGAGATAACCAAGCCACAGAAACAGCTCGTAACACCAAGG
CAAAAGATACTTTTCATGATCAACTTTAGAAACAATGAGA
>No_name
ATAGTTGATCATGAAAAGTATCTTTTGCCTTGGTGTTACGAGCTGTTTCTGTGGCTTGGT
TTTCTCAATAGATTTCTGGATCCCGTAGTATATGCCAAAT
>No_name
CGAAATTCTCTATTGAATTTGGCATATATCACGGGATTCAGGAAACTATTGAGATAACCA
AGCCACAGAAACAGCTCGTAACACCAAGGCAAAAGATACT
>No_name
TGGGTTTCGAAATTCTCTATTGAATTTGGCATATATCACGGGATTCAGGAAACTATTGAG
ATAACCAAGCCACAGAAACAGCTCGTAACACCAAGGCAAA
>No_name
GAAAAAATAAAATCTGTTTAAATGGGTTTCGAAATTCTCTATTGAATTTGGCATATATCA
CGGGATTCAGGAAACTATTGAGATAACCAAGCCACAGAAA
>No_name
TATTTATACAGTGAAAAAATAAAATCTGTTTAAATGGGTTTCGAAATTCTCTATTGAATT
TGGCATATATCACGGGATTCAGGAAACTATTGAGATAACC
>No_name
TCTCAATAGTTTCCTGAATCCCGTGATATATGCCAAATTCAATAGAGAATTTCGAAACCC
ATTTAAACAGATTTTATTTTTTCACTGTATAAATATCAAT
>No_name
CAATAGTTTCCTGAATCCCGTGATATATGCCAAATTCAATAGAGAATTTCGAAACCCATT
TAAACAGATTTTATTTTTTCACTGTATAAATATCAATGCT
>No_name
CTCGAATTCGAGCATTGATATTTATACAGTGAAAAAATAAAATCTGTTTAAATGGGTTTC
GAAATTCTCTATTGAATTTGGCATATATCACGGGATTCAG
>No_name
CTGAATCCCGTGATATATGCCAAATTCAATAGAGAATTTCGAAACCCATTTAAACAGATT
TTATTTTTTCACTGTATAAATATCAATGCTCGAATTCGAG
>No_name
CTCGAATTCGAGCATTGATATTTATACAGTGAAAAAATAAAATCTGTTTAAATGGGTTTC
GAAATTCTCTATTTAATTTGGCATATATCAGGGGATTCAG
>No_name
CTGAATCCCGTGATATATGCCAAATTCAATAGAGAATTTCGAAACCCATTTAAACAGATT
TTATTTTTTCACTGTATAAATATCAATGCTCGAATTCGAG
>No_name
CCGTGATATATGCCAAATTCAATAGAGAATTTCGAAACCCATTTAAACAGATTTTATTTT
TTCACTGTATAAATATCAATGCTCGAATTCGAGTCGACAC
>No_name
GTGATATATGCCAAATTCAATAGAGAATTTCGAAACCCATTTAAACAGATTTTATTTTTT
TCACTGTATAAATATCAATGCTCGAATTCGAGTCGACACA
>No_name
TATATGCCAAATTCAATAGAGAATTTCGAAGCCCATTTAAACAGATTTTATTTTTTCACT
GTATAAATATCAATGCTCGAATGCGAGTCGACACATTTGC
>No_name
GGCAAATGTGTCGACTCGAATTCGAGCATTGATATTTATACAGTGAAAAAATAAAATCTG
ATTAAATGGGTTTCGAAATTCTCTATTACATTTGGCATAG
>No_name
TCGGCAAATGTGTCGACTCGAATTCGAGCATTGATATTTATACAGTGAAAAAATAAAATC
TGTTTAAATGGGGTTCGAAATTCTCTATTGAATTTGGCAT
>No_name
GCCAAATTCAATAGAGAATTTCGAAACCCATTTAAACAGATTTTATTTTTTCACTGTATA
AATATCAATGCTCGAATTCGAGTCGACACATTTGCCGAAC
>No_name
GCCAAATTCAATAGAGAATTTCGAAACCCATTTAAACAGATTTTATTTTTTCACTGTATA
AATATCAATGCTCGAATTCGAGTCGACACATTTGCCGAAC
>No_name
GCCAAATTCAATAGAGAATTTCGAAACCCATTTAAACAGATTTTATTTTTTCACTGTATA
AATATCAATGCTCGAATTCGAGTCGACACATTTGCCGAAC
>No_name
CCAAATTCAATAGAGAATTTCGTAACCTATTTAAACAGATTTTATTTTTTCACGGTGTAA
ATGTCAATCCTCGGCTTCGGGTCGTCACATTTGCCGAACA
>No_name
CCAAATTCAATAGAGAATTTCGAAACCCATTTAAACAGATTTTATTTTTTCACTGTATAA
ATATCAATGCTCGAATTCGAGTCGACACATTTGCCGAACA
>No_name
AAATTCAATAGAGAATTTCGAAACCCATTTAAACAGATTTTATTTTTTCACTGTATAAAT
ATCAATGCTCGAATTCGAGTCGACACATTTGCCGAACAAT
>No_name
CCGTATTGTTCGGCAAATGTGTCGACTCGAATTCGAGCATTGATATTTATACAGTGAAAA
AATAAAATCTGTTTAAATGGGTTTCGAAATTCTCTATTGA
>No_name
CCGTATTGTTCGGCAAATGTGTCGACTCGAATTCGAGCATTGATATTTATACAGTGAAAA
AATAAAATCTGTTTAAATGGGTTTCGAAATTCTCTATTGA
>No_name
GGTAAACCGTATTGTTCGGCAAATGTGTCGACTCGAATTCGAGCATTGATATTTATACAG
TGAAAAAATAAAATCTGTTTAAATGGGTTTCGAAATTCTC
>No_name
TCGAAACCCATTTAAACAGATTTTATTTTTTCACTGTATAAATATCAATGCTCGAATTCG
AGTCGACACATTTGCCGAACAATACGGTTTACCAATGCAA
>No_name
TCGAAACCCATTTAAACAGATTTTATTTTTTCACTGTATAAATATCAATGCTCGAATTCG
AGTCGACACATTTGCCGAACAATACGGTCTACCAATGCAA
>No_name
TTTAAACAGATTTTATTTTTTCACTGTATAAATATCAATGCTCGAATTCGAGGCGACACA
TTTGCCGAACAATACGGTTTACCAAGGCAAAAAACTATGT
>No_name
GTCGACATAGTTTTTTGCATTGGTAAACCGTATTGTTCGGCAAATGTGTCGACTCGAATT
CGAGCATTGATATTTATACAGTGAAAAAATAAAATCTGTT
>No_name
ACAGATTTTATTTTTTCACTGTATAAATATCAATGCTCGAATTCGAGTCGACACATTTGC
CGAACAATACGGTTTACCAATGCAAAAAAACTATGTCGAC
>No_name
CAGATTTTATTTTTTCACTGTATAAATATCAATGCTCGAATTCGAGTCGACACATTTGCC
GAACAATACGGTTTACCAATGCAAAAAACTATGTCGACCT
>No_name
CAGATTTTATTTTTTCACTGTATAAATATCAATGCTCGAATTCGAGTCGACACATTTGCC
GAACAATACGGTTTACCAATGCAAAAAAACTATGTCGACC
>No_name
ATTTTATTTTTTCACTGTATAAATATCAATGCTCGAATTCGAGTCGACACATGTGCCGAA
CAATACGGTTTACCAATGCAAAAAACTATGTCGACCTCTC
>No_name
TTTATTTTTTCACTGTATAAATATCAATGCTCGAATTCGACTCGACACATTTGCCGAACA
ATGCGGTTTACCAATGCAACAAACTATGTCGACCTCTCAG
>No_name
TACTGAGAGGTCGACATAGTTTTTTGCATTGGTAAACCGTATTGTTCGGCAAATGTGTCG
ACTCGAATTCGAGCATTGATATTTATACAGTGAAAAAATA
>No_name
CAAGTGAGTCGTTTCGTACTGAGAGGTCGACATAGTTTTTTGCATTGGTAAACCGTATTG
GTCGGCAAATGTGTCGACTCGAATTCGAGCATTGATATTT
>No_name
CAATGCTCGAATTCGAGTCGACACATTTGCCGAACAATACGGTTTACCAATGCAAAAAAC
TATGTCGACCTCTCAGTACGAAACGACTCACTTGAATACT
>No_name
CAATGCTCGAATTCGAGTCGACACATTTGCCGAACAATACGGTTTACCAATGCAAAAAAC
TATGTCGACCTCTCAGTACGAAACGACTCACTTGAATACT
>No_name
CTCGAATTCGAGTCGACACATTTGCCGAACAATACGGTTTACCAATGCAAAAAAACTATG
TCGACCTCTCAGTACGAAACGACTCACTTGAATACTCACG
>No_name
CGACGACTGTTAACGTGAGTATTCAAGTGAGTCGTTTCGTACTGAGAGGTCGACATAGTT
TTTTGCAGTGGTAAACCGTATTGTTCGGCAAATGTGTCGA
>No_name
TCGACACATTTGCCGAACAATACGGTTTACCAATGCAAAAAACTATGTCGACCTCTCAGT
ACGAAACGACTCACTTGAATACTCACGTTAACAGCCGTCG
>No_name
ATTTGCCGAACAATACGGTTTACCAATGCAAAAAACTATGTCGACCTCTCAGTACGAAAC
GACTCACTTGAATACTCACGTTAACAGTCGTCGTCGAAGT
>No_name
CTGAACTTCGACGACGACTGTTAACGTGAGGATTCAAGTGAGTCGTTTCGTACTGAGAGG
TCGACATAGTTTTTTGCATTGGTAAACCGTATTGTTCGGC
>No_name
CCGAACAATACGGTTTACCAATGCAAAAAACTATGTCGACCTCTCAGTACGAAACGACTC
ACTTGAATACTCACGTTAACAGTCGTCGTCGAAGTTCAGT
>No_name
CGAACAATACGGTTTACCAATGCAAAAAACTATGTCGACCTCTCAGTACGAAACGACTCA
CTTGAATACTCACGTTAACAGTCGTCGTCGAAGTTCAGTA
>No_name
GAACAATACGGTTTACCAATGCAAAAAAACTATGTCGACCTCTCAGTACGAAACGACTCA
CTTGAATACTCACGTTAACAGTCGTCGTCGAAGTTCAGTA
>No_name
GTGAAAGGTACTGAACTTCGACGACGACTGTTAACGTGAGAATTCAAGTGAGTCGTTTCG
TACTGAGAGGTCGAAATAGATTTTTGCATTGGAAAAGCGT
>No_name
CCGGTTTACCAATGCAAAAAACTATGTCGACCTCTCAGTACGAAACGACTCACTTGAATA
CTCACGTTAACAGTCGTCGTCGAAGTTCAGTACCTTTCAC
>No_name
TACCAATGCAAAAAACTATGTCGACCTCTCAGTACGAAACGACTCACTTGAATACTCACG
TTAACAGTCGTCGTCGAAGTTCAGTACCTTTCACACCTGT
>No_name
CTTACAGGTGTGAAAGGTACTGAACTTCGACGACGACTGTTAACGTGAGTATTCAAGTGA
GTCGTTTCGTACTGAGAGGGCGACATAGTTTTTTGCATTG
>No_name
CAAAAAAACTATGTCGACCTCTCAGTACGAAACGACTCACTTGAATACTCACGTTAACAG
TCGTCGTCGAAGTTCAGTACCTTTCACACCTGTAAGTAGG
>No_name
GAAGATTTATTTTTCCTACTTACAGGTGTGAAAGGTACTGAACTTCGCCGACGACTGTTA
ACGTAAGCATTCAAGAGAGCCGTTTCGTACTGAGAGGCAG
>No_name
CTCAGTACGAAACGACTCACTTGAATACTCACGTTAACAGTCGTCGTCGAAGTTCAGTAC
CTTTCACACCTGTAAGTAGGAAAAATAAATCTTCTTGCCA
>No_name
CAGTACGAAACGACTCACTTGAATACTCACGTTAACAGTCGTCGTCGAAGTTCAGTACCT
TTCACACCTGTAAGTAGGAAAAATAAATCTTCTTGCCAAT
>No_name
CTTGATTGGCAAGAAGATTTATTTTTCCTACTTACAGGTGTGAAAGGTACTGAACTTCGA
CGACGACTGTTAACGTGAGTATTCAAGTGAGTCGTTTCGT
>No_name
TCTTGATTGGCAAGAAGATTTATTTTTCCTACTTACAGGTGTGAAAGGTACTGAACTTCG
ACGACGACTGTTAACGTGAGTATTCAAGTGAGTCGTTTCG
>No_name
CTTGATTGGCAAGAAGATTTATTTTTCCTACTTACAGGTGTGAAAGGTACTGAACTTCGA
CGACGACTGTTAACGTGAGGATTGAAGTGAGTCGTTTTTT
>No_name
AAACGACTCACTTGAATACTCACGTTAACAGTCGTCGACGAAGTTCAGTACCTTTCACAC
CTGTAAGTAGGAAAAATAAATCTTCTTGCCAATCAAGACC
>No_name
AACGACTCACTTGAATACTCACGTTAACAGTCGTCGTCGAAGTTCAGTACCTTTCACACC
TGTACGTAGGAAAAATAAATCTTCTTGCCAATCAAGACCG
>No_name
CGACTCACTTGAATACTCACGTTAACAGTCGTCGTCGAAGTTCAGTACCTTTCACACCTG
TAAGTAGGAAAAATAAATCTTCTTGCCAATCAAGACCGAC
>No_name
GTCGGTCTTGATTGGCAAGAAGATTTATTTTTCCTACTTACAGGTGTGAAAGGTACTGAA
CTTCGACGACGACTGTTAACGTGAGTATTCAAGTGAGTCG
>No_name
CTCACTTGAATACTCACGTTAACAGTCGTCGTCGAAGTTCAGTACCTTTCACACCTGTAA
GTAGGAAAAATAAATCTTCTTGCCAATCAAGACCGACCTC
>No_name
CTCACTTGAATACTCACGTTAACAGTCGTCGTCGAAGTTCAGTACCTTTCACACCTGTAA
GTAGGAAAAATAAATCTTCTTGCCAATCAAGACCGACCTC
>No_name
CTTGAATACTCACGTTAACAGTCGTCGTCGAAGTTCAGTACCTTTCACACCTGTAAGTAG
GAAAAATAAATCTTCTTGCCAATCAAGACCGACCTCAGAT
>No_name
CTTGAATACTCACGTTAACAGTCGTCGTCGAAGTTCAGTACCTTTCACACCTGTAAGTAG
GAAAAAAAAATATTCTTGCCAATCAAGACCGACCTCAGAT
>No_name
CTGACTGATCTGAGGTCGGTCTTGATTGGCAAGAAGATTTATTTTTCCTACTTACAGGTG
TGAAAGGTACTGAACTTCGACGACGACTGTTAACGTGAGG
>No_name
TGTTTACTGACTGATCTGAGGTCGGTCTTGATTGGCAAGAAGATTTATTTTTCCTACTTA
CAGGTGTGAAAGGTACTGAACTTCGACGACGACTGTTAAC
>No_name
CAGGCCTTGTTTACTGACTGATCTGAGGTCGGTCTTGATTGGCAAGAAGATTTATTTTTC
CTACTTACAGGTGTGAAAGGTACTGAACTTCGACGACGAC
>No_name
ATCAGGCCTTGTTTACTGACTGATCTGGGGGCGGCCTTGATTGGCAAGAAGGTTTATTTT
TCCTACTTACAGGTGTGGAAGGTACTGAACTTCGACGACG
>No_name
TGAATTCAATAACCGGACTCTCTCGCTGGGCTCTGAAGGACTTTCTGTCAACAAAGTTGA
AAACATTTACTATTCAAAACATTATAAAGCAATTAGCATA
>No_name
GGACTTTCTGTCAACAAAGTTGAAAACATTTACTATTCAAAACATTATAAAGCAATTAGC
ATAATTTCATCGACAATTATTTTATTCTTCGGTCTGATTG
>No_name
AAACATTATAAAGCAATTAGCATAATTTCATCGACAATTATTTTATTCTTCGGTCTGATT
GGAAATCTTTCAGTGTCAATCATACTCACTTTTGCTAAAA
>No_name
ATCGACAATTATTTTATTCTTCGGTCTGATTGGAAATCTTTCAGTGTCAATCATACTCAC
TTTTGCTAAAAATATGCAGTCCTCCACGAACTGCTATCTT
>No_name
TTGCAAGTAGATGATCAAGGAGCAACCCCATGAGGGTAGCAAGGAGATATTTATATCCTG
GTTTATGTTGTAGAGAAACGGTACGATTGTCGACAGCAAC
>No_name
CGCGGACGAATTGACACTGAGATATTGCAAGTAGATGATCAAGGAGCAACCCCATGAGGG
TAGCAAGGAGATATTTATATCCTGGTTTATGTTGTAGAGA
>No_name
CTACAACATAAACCAGGATATAAATACCTCCTTGCTACCCTCAGGGGGTTGCTCCTTGAT
CATCTACTTGCAATATCTCAGTGTCAATTCGTCCGCGTTA
>No_name
CTAGAAATGGTGCACATCGTATGCGCCTTCATAGGGTAGCAGATGGCCACCCATCTTTCA
AATGAGAAACTTGTGATAGTTAACGCGGACGAATTGACAC
>No_name
CGTCAGGTAAATCCAACTTGAATTGTAGATCAAGTTAAATACCCAAATCCCAATGACAAT
TTTTACAGCCCTAGAAATGGTGCACATCGTATGCGCCTTC
>No_name
CTTTTTTCACGATTCCCGTCAGGTAAATCCAACTTGAATTGTAGATCAAGTTAAATATCC
AAATCCCAATGACAATTTTTACAGCCCTAGAAATGGTGCA
>No_name
CGGGCCTTTTTTCACGATTCCCGTCAGGTAAATCCAACTTGAATTGTAGATCAAGTTAAA
TATCCAAATCCCAATGACAATTTTTACAGCCCTAGAAATG
>No_name
CGGGCCTTTTTTCACGATTCCCGTCAGGTAAATCCAACTTGAATTGTAGATCAAGTTAAA
TATCCAAATCCCAATGACAATTTTTACAGCCCTAGAAATG
>No_name
TTTGGATATTTAACTTGATCTACAATTCAAGTTGGATTTACCTGACGGGAATCGTGAAAA
AAGGCCCGCTGAATGGATCGTATAAATCCGTTTGTACATT
>No_name
ACTCAAGTTGGATTTACCTGACGGGAATCGTGAAAAAAGGCCCGCTGAATGGATCGTATA
AAGCCGTTTGTACATTTCGATTTGAACTCAGAAAACACAT
>No_name
TGAATGGATCGTATAAATCCGTTTGTACATTTCGATTTGAACGCAGAAAATACATGAATA
TATACATGTTTGATTTCATGTTGTTTTACTGTATTCCACT
>No_name
AAATCCGTTTGTACATTTCGATTTGAACGCAGAAAATACATGAATATATACATGTTTGAT
TTCATGTTGTTTTACTGTATTCCACTGCTTTTGACGACTT
>No_name
GTTCATGTGCTTTCTTGGGTCTCTTCCCGAGGGCGTGCCTGACATTGGCCGTTTGACGAG
GGTCCTTATGATGGCACAGTAGAGAAAAGTCGTCAAAAGC
>No_name
CAGGCACGACCTCGGGAAGAGATCCAAGAAAGCACATGAACCACTCGAAAATGCGAGTCG
TAAAAATGTTAATGGCTGTGGTGGTCCTGTTTTCCATGTT
>No_name
AGAAAGCACATGAACCACTCGAAAATGCAAGTCGTAAAAATGTTAATGGCTGTGGTGATC
CTGTTTGCCATGTTGTGGTTGCCATACCGCGCATTGATGG
>No_name
ATGAAGACCATGATCCTTGCGAACAACAGGAACCACAAGTCCAGATACGATTTTGACGCG
AAACTGTTGTAAACCATCAATGCGCGGTATGGCAACCACA
>No_name
AAAAAAAATTTCTTAAATGCTTTTCTAAATTTTCCTGATAAAGCATTATAAAGGATCGGA
TTGATGGCTGAGTTGATGAAGACCATGATACTTGTGAACA
>No_name
CGCAAGGATCATGGTCTTCATCAACTCAGCCATCAATCCGATCCTTTATAATGCTTTATC
AGGAAAATTTAGAAAAGCATTTAAGAAATTTTTTTTGTAT
>No_name
CAAGGATCATGGTCTTCATCAACTCAGCCATCAATCCGATCCTTTATAATGCTTTATCAG
GAAAATTTAGAAAAGCATTTAAGAAATTTTTTTTGTATGG
>No_name
AATAGCTTTTATCTCTTCACTCCATACAAAAAAAATTTCTTAAATGCTTTTCTAAATTTT
CCTGATAAAGCATTATAAAGGATCGGATTGATGGCTGAGG
>No_name
GCTGAATCTGACCGCACAAAGTTTATCATCAATCGAACTAAACCTCATGTTTTCTCCCAA
CAGGATCTATATAGATAGGTATATGACCCTCATATGGCTT
>No_name
GATAAATAGCTGAGGAATTTTCTCTTCTCATCTTCGGTTCAATCCAAATGATAAAAGAAA
AAATATTACCGATATACCCAATTAGAAGCCATATGAGGGT
>No_name
CTGCAAGATAAATAGCTGAGGAATTTTCTCTTCTCATCTTCGGTTCAATCCAAATGATAA
AAGAAAAAATATTACCGATATACCCAATTAGAAGCCATAT
>No_name
CTGCAAGATAAATAGCTGAGGAATTTTCTCTTCTCATCTTCGGTTCAATCCAAATGATAA
AAGAAAAAAAATTACCGATATACCCAATTAGAAGCCATAT
>No_name
TGGGTATATCGGTAATATTTTTTCTTTTATCATTTGGATTGAACCGAAGATGAGAAGAGA
AAATTCCTCAGCTATTTATCTTGCAGCCTTATCTTTACAT
>No_name
TTTGGATTGAACCGAAGATGAGAAGAGAAAATTCCTCAGCTATTTATCTTGCAGCCTTAT
CTTTAAATGACTTTTTAGTTTTGGTTTTTGTAATGATTCA
>No_name
CCAGCGTTCAATGGTAAAGGCCAAAACTAGAACTGGAGAGAATAGCTGACTACATGTACT
CAGCACCATGTAAATCGAACAAAATGAATATCGCAAAACG
>No_name
GAGAGATTGTCTTTTGAATGGATAGCAGATCGCCACCCAGCGTGCAATGGTAAAGGCCAA
AACTAGAACTGGGGAGAATAGCTGACTACATGTACTCAGC
>No_name
CAGCTATTCTCTCCAGTTCTAGTTTTGGCCTTTACCATTGAACGCTGGGTGGCGATCTGC
TATCCATTCAAAAGACAATCTCTCTGTACACCTAAAAGAG
>No_name
CGTAAATATATTGCTTTTGAAAGTCAGTTCCATTTGTTTCAAGTTGATTGAAAACACACG
AGTCAAATCTTTCATTGTAAATCCACATAAACCCATTGTA
>No_name
TTTACAATGAAAGATTTGACTCGTGTGTTTTCAATCAACTTGAAACAAATGGAACTGACT
TTCAAAAGCAATATATTTTCGCTACAGAGATTGTTTTCAG
>No_name
GTGAAAAACAAATAAAAGCTCACGGCTAGCAGCATTATGGTTGTGAAAAGAAAAGATCTC
TCATTGTTGAATCTTTGGTTTGGATCGTGGAATTGTGGAC
>No_name
TGGAGAGCAAACATTATTCCTCCTGGGAGAGTAGTGAAAAACAAATAAAAGCTCACGGCT
AGCAGCATTATGGTTGTGAAAAGAAAAGATCTCTCATTGT
>No_name
ATGACTTGTTGGAGAGCAAACATTATTCCTCCTGGGAGAGAAGTGAAAAACAAATAAAAG
TGTACGGCTAGCAGCATTATGGTTGTGAAAAGGAAAGATC
>No_name
TTTGTTTTTCACTACTCTCCCAGGAGGAATAATGTTTGCTCTCCAACAAGTCATAACAAT
GCCTGATGAAAATATGAATTTATCTAAGATCCCTTCTGAT
>No_name
ATTTTGGATCAGAAGGGATCTTAGATAAATTCATATTTTCATCAGGCATTGTTATGACTT
GTTGGAGAGCAAACATTATTCCTCCTGGGAGAGTAGTGAA
>No_name
ATAGAACTGCCATTTTGGATCGGAAGGGATCTTAGATAAATTCATATTTTCATCAGGCAT
TGTTATGACTTGTTGGAGAGCAAACATTATTCCTCCTGGG
>No_name
GTCAGCATCATCAAAGCTGTGATCGACGAATTGTGCATTTCTCATTACGCACTCAATTTC
GTCATTTATTTAGTTACTGGAAAAGCTTTCCGAAAACAAT
>No_name
GTCTATGAATTGTTTTCGGAAAGCTTTTCCAGTAACTAAATAAATGACGAAATTGAGTGC
GTAATGAGAAATGTACAATTCGTCGTTCACAGCTTTTATG
>No_name
GACGAATTGTGCATTTCTCATTACGCACTCAATTTCGTCATTTATTTAGTTACTGGAAAA
GCTTTCCGAAAACAATTCATAGACAAAATCAGAAAAATCA
>No_name
TTAGCGAAACCAATTCATTGGAGAAAAAGTTGTCAGTTAATTTAAATTTGGTAATGATTT
TTCTGATTTTGTCTATGAATTGTTTTCGGAAAGCTTTTCC
>No_name
TTCCATTCGATTTGTTTTGTTTAGCGAAACCAATTCATTGGAGAAAAAGTTGTCAGTTAA
TTTAAATTTGGTAATGATTTTTCTGATTTTGTCTATGAAT
>No_name
GTTAATTCCATTCGATTTGTTTTGTTTAGCGAAACCAATTCATTGGAGAAAAAGTTGTCA
GTTAATTTAAATTTGGTAATGATTTTTCTGATTTTGTCTA
>No_name
GTTAATTCCATTCGATTTGTTTTGTTTAGCGAAACCAATTCATTGGAGAAAAAGTTGTCA
GTTAATTTAAATTTGGTAATGATTTTTCTGATTTTGTCTA
>No_name
CAAAATCAGAAAAATCATTACCAAATTTAAATTAACTGACAACTTTTTCTCCAATGAATT
GGTTTCGCTAAACAAAACAAATCGAATGGAATTAACCCGC
>No_name
CGGGAATTGTTAGCATCATTTAAATGACAGAAATCCAAACTGTTTTCGCGGGTTAATTCC
ATTCGATTTGTTTTGTTTAGCGAAACCAATTCATTGGAGA
>No_name
CTGTAAGTCTGTTCCGACGTGAATTGTTAGCATCATTTAAATGACAGAAATCCAAACTGT
TTTCGCGGGTTAATTCCATTCGATTTGTTTTGTTTAGCGA
>No_name
AAGCACCAAAAGGTTTCCTATTGATCCAATCACGCTTATTATAATCAAAATTCCGATCGT
TGTTGGAATTTGATTGGTCAGCTCTTTAGTCATGGTTGAC
>No_name
GCGCTTCTGAGAATAAATAATAAGCACCAAAAGGTTTCCTATTGATCCAATCACGCTTAT
TATAATCAAAATTCCGATCGTTGTTGGAATTTGATTGGTC
>No_name
GACCAATCAAATTCCAACAACGATCGGAATTTTGATTATAATAAGCGTGATTGGATCAAT
AGGAAACCTTTTGGTGCTTATTATTTATTCTCAGAAGCGC
>No_name
CGTAGACTTATCGCGCTTCTGAGAATAAATAATAAGCACCAAAAGGTTTCCTATTGATCC
AATCACGCTTATTATAATCAAAATTCCGATCGTTGTTGGA
>No_name
CAAAGTTTTAATGAATTGATTTGCCGTAGACTTATCGCGCTTCTGAGAATAAATAATAAG
CACCAAAAGGGTTCCTATTGATCCAATCACGCTTATTATA
>No_name
CAAAGTTTTAATGAATTGATTTGCCGTAGACTTATCGCGCTTCTGAGAATAAATAATAAG
CACCAAAAGGTTTCCTATTGATCCAATCACGCTTATTATA
>No_name
ATCAGATATAGCCAAAGTTTTAATGAATTGATTTGCCGTAGACTTATCGCGCTTCTGAGA
ATAAATAATAAGCACCAAAAGGTTTCCTATTGATCCAATC
>No_name
GGGATAATAACCAAGCACACAATGCAATCAGATATAGCCAAAGTTTTAATGAATTGATTT
GCCGTAGACTTATCGCGCTTCTGAGAATAAATAATAAGCA
>No_name
CGGCAGATCAATTCATTAAAACTTTGGCTATATCTGATTGCATTGTGTGCTTGGTTATTA
TCCCATTCACCATTTATATCGAATTTAACGATTGGAAAGT
>No_name
ATCCCATTCACCATTTATATCGAATTTAACGATTGGAAAGTGTCAATCGATATGATATGT
AAATCGTATTACTTTCTAAACAATAGTAGCATCCCATTTG
>No_name
CGAATTTAACGATTGGAAAGTGTCAATCGATATGATATGTAAATCGGATTACTTTCTAAA
CAATAGTAGCATCCCATTTGGAGCTCTGCTAATAACTTTA
>No_name
GTAGCATCCCATTTGGAGCTCTGCTAATAACTTTAATAGCTATTGATAGATTCTTCTGTG
TTTGTTATCCATTTCTCTCTCTAATGACAGTGAAACGGTC
>No_name
ATTTTTAGACACTTTAAAGGTTTTCACTTGAAAAACTGAGAGAACTCCCAACACAACAGA
CATCATAAAGACAATAAAAACACAAACTTTTGACCGTTTC
>No_name
CTATTTTTAGACAATTTAAAGGTTTTCACTTGAAAAACTGAGAGAACTCCCAACACAACA
GACATCATAAAGACAATAAAAACACAAACTTTTGACCGTT
>No_name
GTAGAGTTCATATTCGTGCTATTTTTAGACAATTTAAAGGTTTTCACTTGAAAAACTGAG
AGAACTCCCAACACAACAGACATCATAAAGACAATAAAAA
>No_name
ATCTTGAAACGTCAATGCATTCAGATTGGATTAGAGTAGAGTTCATATTCGTGCTATTTT
TAGACACTTTAAAGGTTTTCACTTGAAAAACTGAGAGAAC
>No_name
GAACTGTTTAAACCTTTCAAGCGAGCTTTCTTTCTAGCAGCAGCTAAAACGAACCGATAA
ATGAGAATATAAAGACAAATTACTACACAAATACAAATGG
>No_name
GAACTGTTTAAACCTTTCAAGCGAGCTTTCTTTCTAGCAGCAGCTAAAACGAACCGATAA
ATGAGAATATAAAGACAAATTACTACACAAATACAAATGG
>No_name
GAAGAACTGTTTAAACCTTTCAAGCGAGCTTTCTTTCTAGCAGCAGCTAAAACGAACCGA
TAAATGAGAATATAAAGACAAATTACTACACAAATACAAA
>No_name
ATTTGTCTTTATATTCTCATTTATCGGTTCGTTTTAGCTGCTGCTAGAAAGAAAGCTCGC
TTGAAAGGTTTAAACAGTTCTTCAACGACGTCCTTTCTCT
>No_name
AAGTTGTCTTTATATTCTCATTTATCGGTTCGTTTTAGCTGCTGCTAGAAAGAAAGCTCG
CTTGAAAGGTTTAAACAGTTCTTCAACGACGTCCTTTCTC
>No_name
GATCGATCGAGACTTAAAAAACTTGTTCCAGAGAAAGGACGTCGTTGAAGAACTGTTTAA
ACCTTTCAAGCGAGCTTTCTTTCTAGCAGCAGCTAAAACG
>No_name
AATTTATTCGTTTGATCGATCGAGACTTAAAAAACTTGTTCCAGAGAAAGGACGTCGTTG
AAGAACTGTTTAAACCTTTCAAGCGAGCTTTCTTTCTAGC
>No_name
AAAGAAAGCTCGCTTGAAAGGGTTAAACAGTTCTTCAACGACGTCCTTTCTCTGGAACAA
GTTTTTTAAGTCTCGATCGATCAAACGAATAAATTCCGAT
>No_name
CTCGCTTGAAAGGTTTAAACAGTTCTTCAACGACGTCCTTTCTCTGGAACAAGTTTTTTA
AGTCTCGATCGATCAAACGAATAAATTCCGATTCGAACAA
>No_name
CAGAAGTATCGTCGTTGTTCGAATCGGAATTTATTCGTTTGATCGATCGAGACTTAAAAA
ACTTGTTCCAGAGAAAGGACGTCGTTGAAGAACTGTTTAA
>No_name
CAGAAGTATCGTCGTTGTTCGAATCGGAATTTATTCGTTTGATCGATCGAGACTTAAAAA
ACTTGTTCCAGAGAAAGGACGTCGTTGAAGAACTGTTTAA
>No_name
CGTCGTTTGGCAAGGCACAGAAGTATCGTCGTTGTTCGAATCGGAATTTATTCGTTTGAT
CGATCGAGACTTAAAAAACTTGTTCCAGAGAAAGGACGCC
>No_name
CTGGAACAAGTTTTTTAAGTCTCGATCGATCAAACGAATAAATTCCGATTCGAACAACGA
CGATACTTCTGTGCCTTGCCAAACGACGGAAGAACTAATG
>No_name
TTAGTCATTAGTTCTTCCGTCGTTTGGCAAGGCACAGAAGTATCGTCGTTGTTCGAATCG
GAATTTATTCGTTTGATCGATCGAGACTTAAAAACCTTGT
>No_name
CCGGGTTTTGTCATTAGTTCTTCCGTCGTTTGGCAAGGCACAGAAGTATCGTCGTTGTTC
GAATCGGAATTTATTCGTTTGATCGATCGAGACTTAAAAA
>No_name
ATTCCGATTCGAACAACGACGATACTTCTGTGCCTTGCCAAACGACGGAAGAACTAATGA
CAAAACCCGGACCATCAAACAATGACAAAGCCATAAAGCG
>No_name
GACGATACTTCTGTGCCTTGCCAAACGACGGAAGAACTAATGACAAAACCCGGACCATCA
AACAATGACAAAGCCATAAAGCGAAAGTTTAAAGAGACTA
>No_name
GACCATCAAACAATGACAAAGCCATAAAGCGAAAGTTTAAAGAGACTATTTTGATTCAGA
ATTTCAAAACTGCTTTAATGTTGTTTGTTGTTGCCATAAC
>No_name
CATATAAAACACTGGCAAGTTTAAAGCGAGAGAACTGTTAACCATTAAACATGCCGGCAA
GAAGGTGACAATGTACGTTATGGCAACAACAAACAACATT
>No_name
GGAGTGGCTGCATTGTTGATGTAATACATATAAAACACTGGCAAGTTTAAAGCGAGAGAA
CTGTTAACCATTAAACATGCCGGCAAGAAGGTGACAATGT
>No_name
GAAAAAGTTGACAACATCTTCTCGGAAATTCTTATTCATGAAACAGTAAATGATCGGATT
GGCTGCATTGTTGATGGAATACATNNAAAACACTGGCAAG
>No_name
GGAAAAAGTTGACAACATCTTCTCGGAAATTCTTATTCATGAAACAGTAAATGATCGGAT
TGGCTGCATTGTTGATGTAATACATATAAAACACTGGCAA
>No_name
GTGAAAATCAAACTCACTGGTACGAACGGGTGCTCTACAACGATCCGGGACAACATGGAA
ATGTGACGAGAATTCCTGGAGAAACCCTTGACAGATATTG
>No_name
GTGAAAATCAAACTCACTGGTACGAACGGGTGCTCTACAACGATCCGGGACAACATGGAA
ATGTGACGAGAATTCCTGGAGAAACCCTTGACAGATATTG
>No_name
GTGAAAATCAAACTCACTGGTACGAACGGGTGCTCTACAACGATCCGGGACAACATGGAA
ATGTGACGAGAATTCCTGGAGAAACCCTTGACAGATATTG
>No_name
TGAAAATCAAACTCACTGGTACGAACGGGGGCTCTACAACGATCCGGGACAACATGGAAA
TGTGACGAGAATTGCTGGAGAAACCCTGGACAGATATTGC
>No_name
CAAACTCACTGGTACGAACGGGTGCTCTACAACGATCCGGGACAACATGGAAATGTGACG
AGAATTCCTGGAGAAACCCTTGACAGATATTGCCAGATCT
>No_name
CGGGTGCTCTACAACGATCCGGGACAACATGGAAATGTGACGAGAATTCCTGGAGAAACC
CTTGACAGATATTGCCAGATCTATTTCCCCAGAAATGATA
>No_name
GGGTGCTCTACAACGATCCGGGACAACATGGAAATGTGACGAGAATTCCTGGAGAAACCC
TTGACAGATATTGCCAGATCTATTTCCCCAGAAATGATAA
>No_name
CAACGATCCGGGACAACATGGAAATGTGACGAGAATTCCTGGAGAAACCCTTGACAGATA
TTGCCAGATCTATTTCCCCAGAAATGATAACACTTTCACT
>No_name
GGATGAGAATTTTCGAATACACTAACAAAGTGAAAGTGTTATCATTTCTGGGGAAATAGA
TCTGGCAATATCTGTCAAGGGTTTCTCCAGGAATTCTCGT
>No_name
CGAGAATTCCTGGAGAAACCCTTGACAGATATTGCCAGATCTATTTCCCCAGAAATGATA
ACACTTTCACTTTGTTAGTGTATTCGAAAATTCTCATCCC
>No_name
CTGGGATGAGAATTTTCGAATACACTAACAAAGTGAAAGTGTTATCATTTCTGGGGAAAT
AGATCTGGCAATATCTGTCAAGGGTTTCTCCAGGAATTCT
>No_name
GACAGATATTGCCAGATCTATTTCCCCAGAAATGATAACACTTTCACTTTGTTAGTGTAT
TCGAAAATTCTCATCCCAGTCATTTTAATTGTTTGTTTTA
>No_name
ATATCAAACAAATACAAGTATTAGTAAAACAAACAATTAAAATGACTGGGATGAGAATTT
TCGAATACACTAACAAAGAGAAAGTGTTATCATTTCTGGG
>No_name
GTTAATATCAAACAAATACAAGTATTAGTAAAACAAACAATTAAAATGACTGGGATGAGA
ATTTTCGAATACACTAACAAAGTGAAAGTGTTATCATTTC
>No_name
CGACGAGTTAATATCAAACAAATACAAGTATTAGTAAAACAAACAATTAAAATGACTGGG
ATGAGAATTTTCGAATACACTAACAAAGTGAAAGTGTTAT
>No_name
ATAACACTTTCACTTTGTTAGTGTATTCGAAAATTCTCATCCCAGTCATTTTAATTGTTT
GTTTTACTAATACTTGTATTTGTTTGATATTAACTCGTCG
>No_name
CACTTTGTTAGTGTATTCGAAAATTCTCATCCCAGTCAGTTTAATTGTTTGTTTTACTAA
TACTTGTATTTGTTTGATATTAACTCGTCGACATATGATT
>No_name
CTTTGTTAGTGTATTCGAAAATTCTCATCCCAGTCATTTTAATTGTTTGTTTTACTAATA
CTTGTATTTGTTTGATATTAACTCGTCGACATATGATTTC
>No_name
CTGAAATCATATGTCGACGAGTTAATATCAAACAAATACAAGTATTAGTAAAACAAACAA
TTAAAATGACTGGGATGAGAATTTTCGAATACACTAACAA
>No_name
CTTAAATCATATGTCGACGAGTTAATATCAAACAAATACAAGTATTAGTAAAACAAACAA
TTAATATGACTGGTATGAGAATTTTCGAATACACTAACAA
>No_name
CTGAAATCATATGTCGACGAGTTAATATCAAACAAATACAAGTATTAGTAAAACAAACAA
TTAAAATGACTGGGATGAGAATTTTCGAATACACTAACAA
>No_name
CTGAAATCATATGTCGACGAGTTAATATCAAACAAATACAAGTATTAGTAAAACAAACAA
TTAAAATGACTGGGATGAGAATTTTCGAATACACTAACAA
>No_name
GTGTATTCGAAAATTCTCATCCCAGTCATTTTAATTGTTTGTTTTACTAATACTTGTATT
TGTTTGATATTAACTCGTCGACATATGATTTCAGCAACCA
>No_name
CGAAAATTCTCATCCCAGGCATTTTAATTGTTTGTTTTACTAATACTTGTATTTGTTTGA
TATTAACTCGTCGACATATGATTTCAGCAACCAATATGAT
>No_name
CGAAAATTCTCATCCCAGTCATTTTAATTGTTTGTTTTACTAATACTTGTATTTGTTTGA
TATTAACTCGTCGACATATGATTTCAGCAACCAATATGAT
>No_name
TTAAGATCATATTGGTTGCTGAAATCATATGTCGACGAGTTAATATCAAACAAATACAAG
TATTAGTAAAACAAACAATTAAAAGGACTGGGATGAGAAT
>No_name
CGTTAAGATCATATTGGTTGCTGAAATCATATGTCGACGAGTTAATATCAAACAAATACA
AGTATTAGTAAAACAAACAATTAAAATGACTGGGATGAGA
>No_name
TCCCAATCATTTTAATTGTTTGTTTTACTAATACTTGTATTTGTTTGATATTAACTCGTC
GACATATGATTTCAGCAACCAATATGAGCTTAACAGCAAG
>No_name
GTTTTACTAATACTTGTATTTGTTTGATATTAACTCGTCGACATATGATTTCAGCAACCA
ATATGATCTTAACAGCAATTGCCATAGCTGATTTTCTAAC
>No_name
CGGAAACAAGCCAGTTAGAAAATCAGCTATGGCAATTGCTGTTAAGATCATATTGGTTGC
TGAAATCATATGTCGACGAGTTAATATCAAACAAATACAA
>No_name
CGGAAACAAGCCAGTTAGAAAATCAGCTATGGCAATTGCTGTTAAGATCATATTGGTTGC
TGAAATCATATGTCGACGAGTTAATATCAAACAAATACAA
>No_name
ATTTGTTTGATATTAACTCGTCGACATATGATTTCAGCAACCAATATGATCTTAACAGCA
ATTGCCATAGCTGATTTTCTAACTGGCTTGTTTCCGTTGC
>No_name
GTTTGATATTAACTCGTCGACATATGATTTCAGCAACCAATATGATCTTAACAGCAATTG
CCATAGCTGATTTTCTAACTGGCTTGTTTCCGTTGCCATT
>No_name
GTTTGATATTAACTCGTCGACATATGATTTCAGCAACCAATATGATCTTAACAGCAATTG
CCATAGCTGATTTTCTAACTGGCTTGTTTCCGTTGCCATT
>No_name
GTCTGATATTAACTCGTCGACATATGATTTCAGCAACCAATATGATCTTAACAGCAATTG
CCATAGCTGATTTTCTAACTGGCTTGTTTCCGTTGCCATT
>No_name
AACTCGTCGACATATGATTTCAGCAACCAATATGATCTTAACAGCAATTGCCATAGCTGA
TTTTCTAACTGGCTTGTGTCCGTTGCCACTTTATGCGATA
>No_name
AAAGTTTTTTATCACATAAAATGGCAACGGAAACAAACCAGTTAGAAAATCAGCTATGGC
AATTGCTGTTAAGATCATATTGGTTGCTGAAATCATATGT
>No_name
GATGAAAAAAATGAAAAGTTTTTTATCACATAAAATGGCAACGGAAACAAGCCAGTTAGA
AAATCAGCTATGGCAATTGCTGTTAAGATCATATTGGTTG
>No_name
TTCGAATTGATGAAAAAAATGAAAAGTTTTTTATCACATAAAATGGCAACGGAAACAAGC
CAGTTAGAAAATCAGCTATGGCAATTGCTGTTAAGATCAT
>No_name
CTTAACAGCAATTGCCATAGCTGATTTTCTAACTGGCTTGTTTCCGTTGCCATTTTATGT
GATAAAAAACTTTTCATTTTTTTCATCAATTCGAAGCAGA
>No_name
CGACAGAGAAATAGTAAAAATATCCAAAAGTTCTGCTTCGAATTGATGAAAAAAATGAAA
AGTTTTTTATCACATAAAATGGCAACGGAAACAAGCCAGT
>No_name
GTTTCCGTTGCCATTTTATGTGATAAAAAACTTTTCATTTTTTTCATCAATTCGAAGCAG
AACTTTTGGATATTTTTACTATTTCTCTGTCGTTGTAATA
>No_name
CGGTAGTACAACGACAGAGAAATAGTAAAAATTTCCAAAAGTTCTGCTTCGAATTGATGA
AAAAAATGAAAAGTTTTTTATCACATAAAATGGCAACGGA
>No_name
AAATTGTCGGTATTACAACGACAGAGAAATAGTAAAAATATCCAAAAGTTCTGCTTCGAA
TTGATGAAAAAAATGAAAAGTTTTTTATCACATAAAATGG
>No_name
AAACTTTTCATTTTTTTTCATCAATTCGAAGCAGAACTTTTGGATATTTTTACTATTTCT
CTGTCGTTGTAATACCGACAATTTGTCACACGATTTCAAT
>No_name
ATTTTTTTCATCAATTCGAAGCAGAACTTTTGGATATTTTTACTATTTCTCTGTCGTTGT
AATACCGACAGTTTGTCACACGATTTCAATCTGGTTGACT
>No_name
TTCGAAGCAGAACTTTTGGATATTTTTACTATTTCTCTGTCGTTGTAATACCGACAATTT
GTCACACGATTTCAATCTGGTTGACTGTTGCGTTAGCGGT
>No_name
TTTCTCTGTCGTTGTAATACCGACAATTTGTCACACGATTTCAATCTGGTTGACTGTTGC
GTTAGCGGTTCAGCGATTCATTTACGATTCTCTGCCAACA
>No_name
CTGTCGTTGTAATACCGACAATTTGTCACACGATTTCAATCTGGTTGACTGTTGCGTTAG
CGGTTCAGCGATTCATTTACGTTTCTCTGCCAACAGAAGC
>No_name
AAATGTTTTTCGCTTCTGTTGGCAGAGAAACGTAAATGAATCGCTGAACCGCTAACGCAA
CAGTCAACCAGATTGAAATCGTGTGACAAATTGTCGGTAT
>No_name
CGACAATTTGTCACACGATTTCAATCTGGTTGACTGTTGCGTTAGCGGTTCAGCGATTCA
TTTACGTTTCTCTGCCAACAGAAGCGAAAAACATTTGCAC
>No_name
GTGCAAATGTTTTTCGCTTCTGTTGTCAGAGAAACGTAAATGAATCGCTGAACCGCTAAC
GCAACAGACAACCAGATTGAAATCGTGTGACAAATTGTCG
>No_name
CGACAATTTGTCACACGATTTCAATCTGGTTGACTGTTGCGTTAGCGGTTCAGCGATTCA
TTTACGTTTCTCTGCCAACAGAAGCGAAAAACATTTGCAC
>No_name
CACGATTTCAATCTGGTTGACTGTTGCGTTAGCGGTTCAGCGATTCATTTACGTTTCTCT
GCCAACAGAAGCGAAAAACATTTGCACCGTGAAAACATCG
>No_name
CACGATTTCAATCTGGTTGACTGTTGCGTTAGCGGTTCAGCGATTCATTTACGTTTCTCT
GCCAACAGAAGCGAAAAACATTTGCACCGTGAAAACAACC
>No_name
GCGATTCATTTACGTTTCTCTGCCAACAGAAGCGAAAAACATTTGCACCGTGAAAACATC
GATTTACACTATTTTGACAATTTGTGTTTTGTCTTTGGTT
>No_name
ATTCATTTACGTTTCTCTGCCAACAGAAGCGAAAAACATTTGCACCGTGAAAACATCGAT
TTACACTATTTTGACAATTTGTGTTTTGTCTTTGGTTTTT
>No_name
CGTGAAAACATCGATTTACACGATTTTGACAATTTGTGTTTTGTCTTTGGTTTTTCACTT
ACAACTGTCAATTGTCAGTTTTGATTCTTATGATTTCTAT
>No_name
ATCGATTTACACTATTTTGACAATTTGTGTTTTGTCTTTGGTTTTTCACTTACAACTGTC
AATTGTCAGTTTTGATTCTTATTATTTCTATCCATGCAAG
>No_name
GCTTGCATGGATAGAAATAATAAGAATCAAAACTGACAATTGACAGTTGTAAGTGAAAAA
CCAAAGACAAAACACAAATTGTCAAAATAGTGTAAATCGA
>No_name
GTGATGTTTGCATGGATAGAAATAATAAGAATCAAAACTGACAATTGACAGTTGTAAGTG
AAAAACCAAAGACAAAACACAACTTGTCAAAATAGTGTAA
>No_name
CTGAGTCTGATGTTTGCATGGATAGAAATAATAAGAATCAAAACTGACAATTGACAGTTG
TAAGTGAAAAACCAAAGACAAAACACAAATTGTCAAAATA
>No_name
TGTGTTTTGTCTTTGGTTTTTCACTTACAACTGTCAATTGTCAGTTTTGATTCTTATTAT
TTCTATCCATGCAAACATCAGACTCCGGAATTTGTGATAT
>No_name
CTTACAACTGTCAATTGTCAGTTTTGATTCTTATTATTTCTATCCATGCAAGCATCAGAC
TCCGGAATTTGTGATATTGAAATGCAACTGGACCGTAGAA
>No_name
TACAACTGTCAATTGTCAGTTTTGATTCTTATTATTTCTATCCATGCAAGCATCAGACTC
CGGAATTTGTGATATTGACATGCAACTGGACCGTAGAATT
>No_name
GTATATAATAAGCAATTCTACGGTCCAGTTGCATTTCAATATCACAAATTCCGGAGTCTG
ATGCTTGCATGGATAGAAATAATAAGAATCAAAACTGACA
>No_name
CCGAGACCAGTAGTATATAATAAGCAATTCTACGGTCCAGTTGCATTTCAATATCACAAA
TTCCGGAGTCTGATGTTTGCATGGATAGAAATAATAAGAA
>No_name
CAATAAACACGGAATGACATTCATTAATACGGTCCGAGACCAGTAGTATATAATAAGCAA
TTCTACGGTCCAGTTGCATTTCAAGATCACAATTTCCGGA
>No_name
CAATAAACACGGAATGACATTCATTAATACGGTCCGAGACCAGTAGTATATAATAAGCAA
TTCTACGGTCCAGTTGCATTTCAATATCACAAATTCCGGA
>No_name
CGGAATTTGTGATATTGAAAGGCAACTGGACCGTAGAATTGCTTATTATATACTATTGGT
CTCGGACCGTATTAATGAATGTCATTCCGTGTTTATTACT
>No_name
CAGACTCAGAATAAAGACTGTCAGCAATAAACACGGAATGACATTCATTAATACGGTCCG
AGACCAGTAGTATATAATAAGCAATTCTACGGTCCAGTTG
>No_name
CGCAGACCTCACTGCCACAATCAGACTCAGAATAAAGACTGTCAGCAATAAACACGGAAT
GACATTCATTAATACGGTCCGAGACCAGTAGTATATAATA
>No_name
ATGCTTTTCCGCAGACCTCACTGCCACAATCAGACTCAGAATAAAGACTGTCAGTAATAA
ACACGGAATGACATTCATTAATACGGTCCGAGACCAATAG
>No_name
CTTCGATGCTTTTCCGCAGACCTCACTGCCACAATCAGACTCAGAATAAAGACTGTCAGC
AATAAACACGGAATGACATTCATTAATACGGTCCGAGACC
>No_name
ATGAATGTCATTCCGGGTTTATTACTGACAGTCTTTATTCTGAGTCTGATTGTGGCAGTG
AGGTCCGCGGAAAAGGAGCGAAGAGTGTAACTTCAAACCT
>No_name
CTTCTCGATTCTTTTTTCTGAGAGGTTTGAAGTAAAACTCTTCGATGCTTTTCCGCAGAC
CTCACTGCCACAATCAGACTCAGAATAAAGACTGTCAGTA
>No_name
ACAGTCTTTATTCTGAGTCTGATTGTGGCAGTGAGGTCTGCGGAAAAGCATCGAAGAGTT
TTACTTCAAACCTCTCAGAAAAAAGAATCGAGAAGATCAA
>No_name
CTTTATTCTGAGTCTGATTGTGGCAGTGAGGTCTGCGGAAAAGCATCGAAGAGTTTTACT
TCAAACCTCTCAGAAAAAAGAATCGAGAAGATCAAAAGAG
>No_name
GGCAGTGAGGTCTGCGGAAAAGCATCGAAGAGTTTTACTTCAAACCTCTCAGAAAAAAGA
ATCGAGAAGATCAAAAGAGTTTTATTCTACTTCAAAAATG
>No_name
CAACATTTTTGAAGTAGAATAAAACTCTTTTGATCTTCTCGATTCTTTTTTCTGAGAGGT
TTGAAGTAAAACTCTTCGATGCTTTTCCGCAGACCTCACT
>No_name
GTCTGCGGAAAAGCATCGAAGAGTTTTACTTCAAACCTCTCAGAAAAAACAATCGAGAAG
ATCAAAAGAGTTTTATTCTACTTCAAAAATGTTGCTAGTG
>No_name
CACTGGCAACATTTTTGAAGTAGAATAAAACTCTGTTGATCTTCTCGATTCTTTTTTCTG
AGAGGTTTGAAGTAAAACTCTTCGATGCTTTTCCGCAGAC
>No_name
GCGGAAAAGCATCGAAGAGTTTTACTTCAAACCTCTCAGAAAAAAGAATCGAGAAGATCA
AAAGAGATTTATTCTACTTCAGAAATGGTGCTAGTTGTTT
>No_name
CGGAATTTCGACAATTAAAAATAAACATAAAACCACTAGCAACATTTTTGAAGTAGAATA
AAACTCTTTTGATCTTCTCGATTCTTTTTTCTGAGAGGTT
>No_name
CTATTCCATTCGGAATTTCGACAATTAAAAATAAACATAAAACCACTAGCAACATGTTTG
AAGTAGAATAAAACTCTTTTGATCTCCTCGATTCTTTTTT
>No_name
AAGAATCGAGAAGATCAAAAGAGTTTTATTCTACTTCAAAAATGTTGCTAGTGGTTTTAT
GTTTATTTTTAATTGTCGAAATTCCGAATGAAATAGCAAT
>No_name
GATTGCTATTCCATTCGGAATTTCGACAATTAAAAATAAACATAAAACCACTAGCAACAT
TTTTGAAGTAGAATAAAACTCTTTTGATCTTCTCGATTCT
>No_name
CGTGATTGCTATTCCATTCGGAATTTCGACAATTAAAAATAAACATAAAACCACTAGCAA
CATTTTTGAAGTAGAATAAAACTCTTTTGATCTTCTCGAT
>No_name
GAAAGATTTTTGAATCATATACAGCGTGATTGCTATTCCATTCGGAATTTCGACAATTAA
AAATAAACATAAAACCACTAGCAACATTTTTGAAGTAGAA
>No_name
GGAAGAGAAAGATTTTTGAATCATATACAGCGTGATTGCTATTCCATTCGGAATTTCGAC
AATTAAAAATAAACATAAAACCACTAGCAACATTTTTGAA
>No_name
TGTTGCTAGTGGTTTTATGTTTATTTTTAATTGTCGAAATTCCGAATGGAATAGCAATCA
CGCTGTATATGTTTCAAAAATCTTTCTCTTCCAACAACTC
>No_name
TGTTGCTAGTGGTTTTATGTTTATTTTTAATTGTCGAAATTCCGAATGGAATAGCAATCA
CGCTGTATATGATTCAAAAATCTTTCTCTTCCAACAACTC
>No_name
GTGGTTTTATGTTTATTTTTAATTGTCGAAATTCCGAATGGAATAGCAATCACGCTGTAT
ATGATTCAAAAATCTTTCTCTTCCAACAACTCAAACGACA
>No_name
GTTTTATGTTTATTTTTAATTGTCGAAATTCCGAATGGAATAGCAATCACGCTGTATATG
ATTCAAAAATCTTTCTCTTCCAACAACTAAAACGACAGTT
>No_name
AAACTGTCGTTTGAGTTGTTGGAAGAGAAAGATTTTTGAATCATATACAGCGTGATTGCT
ATTCCATTCGGAATTTCGACAATTAAAAATAAACATAAAA
>No_name
CCAGAAACTGTCGTTTGAGTTGTTGGAAGAGAAAGATTTTTGAATCATATACAGCGTGAT
TGCTATTCCATTCGGAATTTCGACAATTAAAAATAAACAT
>No_name
ATTGAATTCATTTTCCCCCAGAAACTGTCGTTTGAGTTGTTGGAAGAGAAAGATTTTTGA
ATCATATACAGCGTGATTGCTATTCCATTCGGAATTTCGA
>No_name
ATTGAATTCATTTTCCCCCAGAAACTGTCGTTTGAGTTGTTGGAAGAGAAAGATTTTTGA
ATCATATACAGCGTGATTGCTATTCCATTCGGAATTTCGA
>No_name
TGCAAATTGAATTCATTTTCCCCCAGAAACTGTCGTTTGAGTTGTTGGAAGAGAAAGATT
TTTGAATCATATACAGCGTGATTGCTATTCCATTCGGAAT
>No_name
GAATGGAATAGCAATCACGCTGTATATGATTCAAAAATCTTTCTCTTCCAACAACTCAAA
CGACAGTTTCTGGGGGAAAATGAATTCAATTTGCAACATT
>No_name
CAAAAATCTTTCTCTTCCAACAACTCAAACGACAGTTTCTGGGGGAAAATGAATTCAATT
TGCAACATTCTTATCATCTTTTCCTATCCCTTAAACTTTG
>No_name
CAAAAATCTTTCTCTTCCAACAACTCAAACGACAGTTTCTGGGGGAAAATGAATTCAATT
TGCAACATTCTTATCATCTTTTCCTATCCCTTAAACTTTC
>No_name
TGACAAAGTTTAAGGGATAGGAAAAGATGATAAGAATGTTGTAAATTGAATTCATTTTCC
TCCAGAAACTGTCTTTTGAGTTGTTGGGAGAGAAAGATTT
>No_name
AAATGACAAAGTTTAAGGGATAGGAAAAGATGATAAGAATGTTGCAAATTGAATTCATTT
TCCCCCAGAAACTGTCGTTTGAGTTGTTGGAAGAGAAAGA
>No_name
GTAAATGACAAAGTTTAAGGGATAGGAAAAGATGATAAGAATGTTGCAAATTGAATTCAT
TTTCCCCCAGAAACTGTAGTTGGAGTTGTTGGAAGAGAAA
>No_name
GTAAATGACAAAGTTTAAGGGATAGGAAAAGATGATAAGAATGTTGCAAATTGAATTCAT
TTTCCCCCAGAAACTGTCGTTTGAGTTGTTGGAAGAGAAA
>No_name
TTGCAGTAAATGACAAAGTTTAAGGGATAGGAAAAGATGATAAGAATGTTGCAAATTGAA
TTCATTTTCCCCCAGAAACTGTCGTTTGAGTTGTTGGAAG
>No_name
CAACAACTCAAACGACAGTTTCTGGGGGAAAATGAATTCAATTTGCAACATTCTTATCAT
CTTTTCCTATCCCTTAAACTTTGTCATTTACTGCATAATG
>No_name
CAAACGACAGTTTCTGGGGGAAAATGAATTCAATTTGCAACATTCTTATCATCTTTTCCT
ATCCCTTAAACTTTGTCATTTACTGCATAATGTCTAGGAA
>No_name
TTCTGGGGGAAAATGAATTCAATTTGCAACATTCTTATCATCTTTTCCTATCCCTTAACC
TTTGTCATTTACTGCATAATGTCTAGGAATTTTAGAGAAA
>No_name
ATTTGCAACATTCTTATCATCTTTTCCTATCCCTTAAACTTTGTCATTTACTGCATAATG
TCTAGGAATTTTAGAGAAACTCTAAAATTCATTATAGGAA
>No_name
ATCATCTTTTCCTATCCCTTAAACTTTGTCATTTACTGCATAATGTCTAGGAATTTTAGA
GAAACTCTAAAATTCATTATAGGAATTTCTAATTCTGCTA
>No_name
CTTTGTCATTTACTGCATAATGTCTAGGAATTTTAGAGAAACTCTAAAATTCATTATAGG
AATTTCTAATTCTGCTAATATTGTTACGAATGTCTCAGCT
>No_name
GCATAATGTCTAGGAATTTTAGAGAAACTCTAAAATTCATTATAGGAATTTCTAATTCTG
CTAATATTGTTACGAATGTCTCAGCTGTTCGTTCTGGAGT
>No_name
CCAGCATTCAGTCGAACTCCAGAACGAACAGCTGAGACATTCGTAACAATATTAGCAGAA
TTAGAAATTCCTATAATGAATTTTAGAGTTTCTCTAAAAT
>No_name
CCAGCATTCAGTCGAACTCCAGAACGAACAGCTGAGACATTCGTAACAATATTAGCAGAA
TTAGAAATTCCTATAATGAATTTTAGAGTTTCTCTAAAAT
>No_name
GAAACTCTAAAATTCATTATAGGAATTTCTAATTCTGCTAATATTGTTACGAATGTCTCA
GCTGTTCGTTCTGGAGTTCGACTGAATGCTGGGAAAAAAA
>No_name
TTGAGAGTTTTGGATGTTTTTTTCCCAGCATTCAGTCGAACTCCAGAACGAACAGCTGAG
ACATTCGTAACAATATTAGCAGAATTAGAAATTCCTATAA
>No_name
GGAATTTCTAATTCTGCTAATATTGTTACGAATGTCTCAGCTGTTCGTTCTGGAGTTCGA
CTGAATGCTGGGAAAAAAACCTCCAAAACTCTCAAACCAG
>No_name
TCTGGTTTGAGAGTTTTGGATGTTTTTTTCCCAGCATTCAGTCGAACTCCAGAACGAACA
GCTGAGACATTCGTAACAATATTAGCAGAATTAGAAATTC
>No_name
ATTTCTGGTTTGAGAGTTTTGGAGGTTTTTTTCCCAGCATTCAGTCGAACTCCAGAACGA
ACAGCTGAGACATTCGTAACAATATTATCAGAATTAGAAA
>No_name
CTAATTCTGCTAATATTGTTACGAAGGACTCAGCTGTTCGTTCTGGAGCTCGACTGAATG
CTGGGAAAAAAACCTCCAAAGCTCTCAAACCAGAAATCAC
>No_name
TTTAAAGCTGTGATTTCTGGTTTGAGAGTTTTGGAGGTTTTTTTCCCAGCATTCAGTCGA
ACTCCAGAACAGACAGCTGAGACATTCGTAACAATATTAG
>No_name
GAATGTCTCAGCTGTTCGTTCTGGAGTTCGACTGAATGCTGGGAAAAAAACCTCCAAAAC
TCTCAAACCAGAAATCACAGCTTTAAAGTTTAATAACGAA
>No_name
CTTTCGGATTCGTTATTAAACTTTAAAGCTGTGATTTCTGGTTTGAGAGTTTTGGATGTT
TTTTTTCCCAGCATTCAGTCGAACTCCAGAACGAACAGCT
>No_name
CAAACCAGAAATCACAGCTTTAAAGTTTAATAACGAATCCGAAAGAAACATGTTGATTAA
TTCCGTTCCGAAAATGGAATATTCAGCAGCTCCGAATGTT
>No_name
TTATTTTTGAAACATTCGGAGCTGCTGAATATTCCATTTTCGGAACGGAATTAATCAACA
TGTTTCTTTCGGATTCGTTATTAAACTTTAAAGCTGTGAT
>No_name
GAGAACTGCGATATTTCCAATGATGGTTAGGACAAATATCATTCCATAACATATAGACAA
AATACAAATTACCAGCCCTGAATGCTTAAAATATGGTAAA
>No_name
TTTGTATTTTGTCTATATGTTATGGAATGATATTTGTCCTAACCATCATTGGAAATATCG
CAGTTCTCTTGACGGTTATCCGACACGTCAGCATGAGGAC
>No_name
ATTATGTATACTTTGAAGCAGAGTAATTGGAAGAACAAACAGAGCGCAAAGAATATCAGC
AATGCTGAGATTACAAATGAACATGTTTATGACGGTCCTC
>No_name
CCACTCATTATGTATACTTTGAAGCAGAGTAATTGGAAGAACAAACAGAGCGCAAAGAAT
ATCAGCAATGCTGAGATTACAAATGAAAATGTTTATGACG
>No_name
GAAGATACGGCGAGGCTCTACATAAGAGAGTACCAAAATGCCACTCATTATGTATACTTT
GAAGCAGAGTAATTGGAAGAACAAAAAGAGCGCAAAGAAT
>No_name
TATCTTCAAGGAACAACAGTTTGTGCTTCAATTTCAACATTGACAATTATTGCTTTTGAC
AGATACGTAGCCATATGCCATCCAATGAAAAGAGTGATAA
>No_name
TTTATTTATCACTCTTTTCATTGGATGGCATATGGCTACGTATCTGTCAAAAGCAATAAT
TGTCAATGTTGAAATTGAAGCACAAACTGTTGTTCCTTGA
>No_name
TTTTTATTTATCACTCTTTTCATTGGATGGCATATGTCTACGTATCTGTCAAAAGCAATA
ATTGTCAATGTTGAAATTGAAGCACAAACTGTTGTTCCTT
>No_name
GAACAACAGTTTGTGCTTCAATTTCAACATTGACAATTATTGCTTTTGACAGATACGTAG
CCATATGCCATCCAATGAAAAGAGTGATAAATAAAAAGAC
>No_name
TTTCAACATTGACAATTATTGCTTTTGACAGATACGTAGCCATATGCCATCCAATGAAAA
GAGTGATAAATAAAAAGACCACTTACATAATAGTGATTGG
>No_name
ATTCCAATCACTATTATGTAAGTGGTCTTTTTATTTATCACTCTTTTCATTGGATGGCAT
ATGGCTACGTATCTGTCAAAAGCAATAATTGTCAATGTTG
>No_name
GACAATTATTGCTTTTGACAGATACGTAGCCATATGCCATCCAATGAAAAGAGTGATAAA
TAAAAAGACCACTTACATAATAGTGATTGGAATATGGATA
>No_name
ATGATATCCATATTCCAATCACTATTATGTAAGTGGTCTTTTTATTTATCACTCTTTTCA
TTGGATGGCATATGGCTACGTATCTGTCAAAAGCAATAAT
>No_name
GCCCACGGTAAAAGAATAATTGCTGATGATATCCATATTCCAATCACTATTATGTAAGTG
GTCTTTTTATTTATCACTCTTTTCATTGGATGGCATATGG
>No_name
AAAAAGACCACTTACATAATAGTGATTGGAATATGGATATCATCAGCAATTATTCTTTTA
CCGTGGGCAGTTTATTATAAAATACAAATAAAAGTCACAA
>No_name
GTTAGATTTGTGACTTTTATTTGTATTTTATAATAAACTGCCCACGGTAAAAGAATAATT
GCTGATGATATCCATATTCCAATCACTATTATGTAAGTGG
>No_name
GGAATATGGATATCATCAGCAATTATTCTTTTACCGTGGGGAGTTTATTATAAAATACAA
ATAAAAGTCACAGATCTAACTTGGAATGGAAGCTTTCAAC
>No_name
CTTTTACCGTGGGCAGTTTATTATAAAATACAAATAAAAGTCACAAATCTAACTTGGAAT
GGAAGCTTTCAACTCCATCGAAAAATTTGTTTAATGGAAT
>No_name
GTTTGGCCATTCCATTAAACAAATTTTTCGATGGAGTTGAAAGCTTCCATTCCAAGTTAG
ATTTGTGACTTTTATTTGTATTTTATAATAAACTGCCCAC
>No_name
GTTTGGCCATTCCATTAAACAAATTTTTCGATGGAGTTGAAAGCTTCCATTCCAAGTTAG
ATTTGTGACTTTTATTTGTATTTTATAATAAACTGCCCAC
>No_name
TCCTTCTCCTTTGTTTGGCCATTCCATTAAACAAATTTTTCGATGGAGTTGAAAGCTTCC
ATTCCAAGTTAGATTTGTGACTTTTATTTGTATTTTATAA
>No_name
ATAAAATACAAATAAAAGTCACAAATCTAACTTGGAATGGAAGCTTTCAACTCCATCGAA
AAATTTGTTTAATGGAATGGCCAAACAAAGGAGAAGGGAA
>No_name
AAAAAGTATTCTTTCCCTTCTCCTTTGTTTGGCCATTCCATTAAACAAATTTTTCGATGG
AGTTGAAAGCTTCCATTCCAAGTTAGATTTGTGACTTTTA
>No_name
GTCACAAATCTAACTTGGAATGGAAGCTTTCAACTCCATCGAAAAATTTGTTTAATGGAA
TGGCCAAACAAAGGAGAAGGGAAAGAATACTTTTTGGGAG
>No_name
AGAATAATAAAAATGACTCCCAAAAAGTATTCTTTCCCTTCTCCTTTGTTTGGCCATTCC
ATTAAACAAATTTTTCGATGGAGTTGAAAGCTTCCATTCC
>No_name
GAAGCTTTCAACTCCATCGAAAAATTTGTTTAATGGAATGGCCAAACAAAGGAGAAGGGA
AAGAATACTTTTTGGGAGTCATTTTTATTATTCTTTATGT
>No_name
TAACATAAAGAATAATAAAAATGACTCCCAAAAAGTATTCTTTCCCTTCTCCTTTGTTTG
GCCATTCCATTAAACAAATTTTTCGATGGAGGTGAAAGCT
>No_name
ATAACATAAAGAATAATAAAAATGACTCCCAAAAAGTATTCTTTCCCTTCTCCTTTGTTT
GGCCATTCCATTAAACAAATTTTTCGATGGAGTTGAAAGC
>No_name
AAACTTTTTACCACTATTATCTGGGTTCACGCGCTGCCAAACCTTTAATCCGACTGCTGC
GTAAAAGATTGATATAAGAGTCAATGGGATAACATAAAGA
>No_name
CGCATGTGTGATTTAAACAAAACTTTTTACCACTATTATCTGTGCTCACGCGCTGCCAAA
CCTTTAATCCGACTGCTGCGTAAAAGATTGATATAAGAGT
>No_name
CAATCTTTTACGCAGCAGTCGGATTAAAGGTTTGGCAGCGCGTGAACACAGATAATAGTG
GTAAAAAGGTTTGTTTAAATCACACATGCGGAGGTATTGA
>No_name
GTTTGGCAGCGCGTGAGCACAGATAATAGTGGTAAAAAGTTTTGTTTAAATCACACATGC
GGAGGTATTGATAGAAAGAAGTCAATAAAATTAGTGAAAA
>No_name
CGTGAACACAGATAATAGTGGTAAAAAGTTTTGTTTAAATCACACATGCGGAGGTATTGA
TAGAAAGAAGTCAATAAAATTAGTGAAAATGCTACTGACA
>No_name
TAATAGTGGTAAAAAGTTTTGTTTAAATCACACATGCGGAGGTATTGATAGAAAGAAGTC
AATAAAATTAGTGAAAATGCTACTGACAGTTGTTGTTTTC
>No_name
CCATGAAATCGCAAAGAAAACAACAACTGTCAGTAGCATTTTCACTAATTTTATTGACTT
CTTTCTATCAATACCTCCGCATGTGTGATTTAAACAAAAC
>No_name
GAAAGAAGTCAATAAAATTAGTGAAAATGCTACTGACAGTTGTTGTTTTCTTTGCGATTT
CATGGTTGCCACTCTATATAACGCTTCTTCTTTACTATTA
>No_name
GTTGCCACTCTATATAACGCTTCTTCTTTACTATTATTTAAACAATCAATCATGTAATGT
CAATGTGAATACAATCTTTTTGACTTATTGTCTGCCGATA
>No_name
AAAACTTGAAATATCGGCAGGAAATAAGTCAAAACGATTGTTTTCACATTGACATTCCAT
GATTGATTGTTTAAATAATAGTAAAGAAGAAGCGTTATAT
>No_name
TAAAACTTGAAATATCGGCAGAAAATAAGTCAAAACGATTGTTTTCACATTGACATTCCA
TGATTGATTGTTTAAATAATAGTAAAGAAGAAGCGTTATA
>No_name
TAAAACTTGAAATATCGGCAGAAAATAAGTCAAAACGATTGTTTTCACATTGACATTCCA
TGATTGATTGTTTAAATAATAGTAAAGAAGAAGCGTTATA
>No_name
CGCTCCTAAAACTTGAAATATCGGCAGAAAATAAGTCAAAACGATTGTTTTCACATTGAC
ATTCCATGATTGATTGTTTAAATAATAGTAAAGAAGAAGC
>No_name
ATTTAAACAATCAATCATGGAATGTCAATGTGAAAACAATCGTTTTGACTTATTTTCTGC
CGATATTTCAAGTTTTAGGAGCATCAAACAACTGTATAAA
>No_name
CAATCAATCATGGAATGTCAATGTGAAAACAATCGTTTTGACTTATTTTCTGCCGATATT
TCAAGTTTTATGAGCATCAAACAACTGTATAAATCCATTT
>No_name
AGAATAGTTATAATAAATAAATGGATTTATACAGTTGTTTGATGCTCCTAAAACTTGAAA
TATCGGCAGAAAATAAGTCAAAACGATTGTTTTCACATTG
>No_name
GTGAAAACAATCGTTTTGACTTATTTTCTGCCGATATTTCAAGTTTTAGTAGCATCAAAC
AACTGTATAAATCCATTTATTTATTATAACTATTCTCGAA
>No_name
CTTATTTTCTGCCGATATTTCAAGTTTTAGGAGCATCAAACAACTGTATAAATCCATTTA
TTTATTATAACTATTCTCGAAAGTATCATGCTGGAATTAA
>No_name
CAGGAATAGATCGACAACAGATAACGGCATTAATTCCATCATGATACTTTCGAGAATAGT
TATAATAAATAAATGGATTTATACAGTTGTTTGATGCTCC
>No_name
CAACTGTATAAATCCATTTATTTATTATAACTATTCTCGAAAGTATCATGATGGAATTAA
TGCCGTTATCTGTTGTCGATCTATTCCTGGCAATGGTTAC
>No_name
CTTGAAGGTAACCATTGCCAGGAATAGATCGACAACAGATAACGGCATTAATTCCATCAT
GATACTTTCGAGAATAGTTATAATAAATAAATGGATTTAT
>No_name
CGAAAGTGACATTGTAACCTGACGCTCCTTGAAGGTAACCATTGCCAGGAATAGATCGAC
AACAGATAACGGCATTAATTCCATCATGATACTTTCGAGA
>No_name
CCGAAAGTGACATTGTAACCTGACGCTCCTTGAAGGTAACCATTGCCAGGAATAGATCGA
CAACAGATAACGGCATTAATTCCATCATGATACTTTCGAG
>No_name
GATTTATAAGATTTGTTTGTTATTTCTAAGCCTTCATTTGCCTTTCTTAAAGAACAAGAG
TTTGTTCCGAAAGTGACATTGTAACCTGACGCTCCTTGAA
>No_name
AAGATTTATAAGATTTGTTTGTTATTTCTAAGCCCTCATTTGCCTTTCTTAAAGAACAAG
AGTTTGTTCCGAAAGTGACATTGTAACCTGACGCTCCTTG
>No_name
GAAGATTTATAAGATTTGTTTGTTATTTCTAAGCCCTCATTTGCCTTTCTTAAAGAACAA
GAGTTTGTTCCGAAAGTGACATTGTAACCTGACGCTCCTT
>No_name
CATTCTTGCGGAATAAAATGTCGGAGAAGATTTATAAGATTTGTTTGTTATTTCTAAGCC
CTCATTTGCCTTTCTTAAAGAACAAGAGTTTGTTCCGAAA
>No_name
AATCATTCTTGCGGAATAAAATGTCGGAGAAGATTTATAAGATTTGTTTGTTATTTCTAA
GCCTTCATTTGCCTTTCTTAAAGAACAAGAGTTTGTTCCG
>No_name
ATTTTTCCACTTTTTAGCATTGCTGAAAAACTGTCCAACATTCTGGACATTCACTAGATC
AGCTGTAAACGATTCTGATTCGGGTGCATGCTTAATAAAT
>No_name
TATGATGGGAATAAACGAGAATATCACTGACGGAATATATGATGGACATAATCTCCACAT
TGATATCGGCACGAAGGCTAAGAATTGTCCACATAACTAT
>No_name
GTCATATTGATATTCATTTTCTGATTATTGGGAAATTTCGTTTTGATAATTATCATTCTC
GCTAACAAGCAAATGCGAACTTTGCCAAATTTTCTCATCT
>No_name
CTGCTAGATTGACGATGAGAAAATTTGGCAAAGTTCGCATTCGCTTGTTAGCGAGAATGA
TAATTATCAAAACGAAATTTCCCAATAATCCGAAAATGAA
>No_name
GTGAAATTTCGATAAAATGTACGTTGGTAAAGTCGACAAGACGTGAGCCAAAAGAAAAAT
CGTATCCCCAACTGCTAGATTGACGATGAGAAAATTAGGC
>No_name
TGGGGATACGATTTTTCTTTTGGCTCACGTCTTGTCGACTTTACCAACGTACATTTTATC
GAAATTTCACGCGGATTCTACTTTGTGTAAATTATTAACT
>No_name
CCAAGAGTGTAGTTTCTAGTGAAAGTTAATAATTTACACAAAGTAGAATCCGCGGGAAAT
TTCGATAAAATGTACGTTGGTAAAGTCGACAAGACGTGCG
>No_name
TACCAACGTACATTTTATCGAAATTTCACGCGGATTCTACTTTGTGTAAATTATTAACTT
TCACTAGAAACTACACTCTTGGGATCAGTATATTCACATT
>No_name
GAAACATTAATGTGAATATACTGATCCCAAGAGTGTAGTTTCTAGTGCAAGTTAATAATT
AACACAAAGTACAATCCGCGTGAAATTTCGATAAAATGTA
>No_name
ATCAATTGCAAGAAACATTAATGTGAATATACTGATCCCAAGAGTGTAGTTTCTAGTGAA
AGTTAATAATTTACACAAAGTAGAATCCGCGTGAAATTTC
>No_name
AAATTATTAACTTTCACTAGAAACTACACTCTTGGGATCAGTATATTCACATTAATGTTT
CTTGCAATTGATCGACTTCGTGTTATAGTCTGTCCTCTGA
>No_name
CTAGAAACTACACTCTTGGGATCAGTATATTCACATTAATGTTTCTTGCAATTGATCGAC
TTCGTGTTATAGTCTGTCCTCTGAGAAGGCAATTATCTCC
>No_name
AGGAGATAATTGCCTTCTCAGAGGACAGACTATAACACGAAGTCGATCAATTGCAAGAAA
CATTAATGTGAATATACTGATCCCAAGAGTGTAGTTTCTA
>No_name
AAAACTGTTTATGTCAACCATATTCCGACAACTCCTGTCGTTGCAAATAATCTAGATTGA
TCAGGAGATAATTGCCTTCTCAGAGGACAGACTATAACAC
>No_name
ATTTTCAATGCTTATGTTAATTTTTGCTATATAACTATTTATTGCGTTGGGTGTTGCTAA
AACTGTTGATGTCAACCATATTCCGACAACTCCTGTCGTT
>No_name
GAAGAGACAGATGGTCTGATTGCCTTCATTTTCAATGCTTATGTTAATTTTTGCTATATA
ACTATTTATTGCGTTGGGTGTTGCTAAAACTGTTGATGTC
>No_name
TGAAAATGAAGGCAATCAGACCATCTGTCTCTTCACAGAAGTTTGTTCAAGTCGAGCCGA
TTATCATTCCTATCAGGAAAAGATTTTTCAATTTTGGATA
>No_name
GTAGAAATCGAGTTTATGTTTCCCGGGGTCCTTGAATGGCACATTAAATACAGTGCAATA
AATGTGTAACAAGTGCCAATGACGACAAAAGGAATTAGGA
>No_name
GGGAAACATAAACTCGATTTCTACAGTTCAGATAACGTCGAGAAAGAAATTAGCAAAAAT
TGTGCTTGGTTTGATAATCATTTTCCTATTTTGCAAGTTG
>No_name
CTCACTTTTGTGTATCCGTGTCTTAATCCTTTGACACTTTGCATTTTGAGTTTGTCATAT
CGTAGGCAGTTTATTTCATGTATATTTCGATGTAAAATAG
>No_name
CTATAATCAAACAAAAGTACCAGTTTCAATTTTGTTGAATTGGTGGGAAATGTTTCGAAA
TTGGATAACAGTTATGATAGGACTCGAAAGATATTTGATA
>No_name
CCACCACTTTTTGAAATCAAGAGCATGACAAATTATCAAATATCTTTCGAGTCCTATCAT
AACTGTTATCCAATTTCGAAACATTTCACACCAATTCAAC
>No_name
GTCACTTTGAGGTTCCACCACTTTTTGAAATCAAGAGCATGACAAATTATCAAATATCTT
TCGAGTCCTATCATAACTGTTATCCAATTTCGAAACATTT
>No_name
AGACGAGTCACTTTGAGGTTCCACCACTTTTTGAAATCAAGAGCATGACAAATTATCAAA
TATCTTTCGAGTCCTATCATAACTGTTATCCAATTTCGAA
>No_name
CTCGAACATTATCATGGGTCTCTTTAGTTTTTGAAGACATTGAAAGATTTGCTGATAAGT
TTCGAATTTGTTTTGCAATAGCAAAACTACAAACTAACAA
>No_name
GTTTGTAGTTTTGCTATTGCAAAACAAATTCGAAACTTATCAGCAAATCTTTCAATGTCT
TCAAAAACTAAAGAGACCCATGATAATGTTCGAGCATCTT
>No_name
GGGTTGTTAAATTGTGAGCGAGAAATACTTATTGAAGATGCTCGAACATTATCATGGGTC
TCTTTAGTTTTTGAAGACATTGAAAGATTTGCTGATAAGT
>No_name
TGATAATGTTCGAGCATCTTCAATAAGTATTTCTCGCTCACAATTTAACAACACATCGAG
AATTGATAGAGTAAGAACAAGAGTGCATAAAATGTTAATG
>No_name
GTTTGCGGAACTCCGTTTATAATAAATGCTGTTGTTCGAATAATTGCCGGAGATCTCTCT
CTATTCAACCAAAATATCACATCTAATCCAAATCCAATAG
>No_name
AAATAATACTACAAAACCAACATAATACACTCAAAATCTTTGAAACCACTTTTGAGCATT
CCTGATCTATTGGATTTGGATTAGATGTGATATTTTGGTT
>No_name
GTTGAATAAATAATACTACAAAACCAACATAATACACTCAAAATCTTTGAAACCACTTTT
GAGCATTCCTGATCTATTGGATTTGGATTAGATGTGATAT
>No_name
CAAATCCAATAGATCAGGAATGCTCAAAAGTGGTTTCAAAGATTTTGAGTGTATTATGTT
GGTTTTGTAGTATTATTTATTCAACGACAAACTTTTTTGT
>No_name
CACGAGCATTCTATGAATAATTTGACGATACTTTTTAAAGTAGCAAACATAGACAAAAAA
GTTTGTCGTTGAATAAATAATACTACAAAACCAACATAAT
>No_name
CTGTAACAGTCTGATGATGACATTAGTCGACCTCTAACTGAAACCATTGAAGGATTTACC
AGTTGGTAGTCCATATATTCGTCATTATTATTCCACTGGC
>No_name
GTAAACTTAAAAAATTTGACTTAATTGAGCAGCCTTTTTCCTCAAAATATGAATGAACAT
TTTTAGGTGAACATATTGATAATCGGCTGCTGTAACAGTC
>No_name
GAAACGATAAAATAATTCCCAATAACTCGAAGCTTTTTCTCCAACGCAAATGCTGTAATG
ACCAAAATGTTGCCAGCAATTGTAATGACACTGACGGCTA
>No_name
GACAGGCTGTGTAATCCACTGACAACCATAAATCACATAAAAATTGACCTAACGGCCAAC
AACCTAATAAAAGATAAACAGTGAATAAGTTCATCGAAAA
>No_name
TTTTTATGTGATTTATGGTTGTCAGTGGATTACACAGCCTGTCTCACGTCACAATGCACT
GTGTTGTCCATAACGGTGGAGCGTTATTGCTCAGTGAAAA
>No_name
CACAGCCTGTCTCACGTCACAATGCACTGTGTTGTCCATAACAGCGGATCGTTATTGCTC
AGCGAAAATACCAAACATCTATCGTTCTTGGAGAACCGGT
>No_name
ATCGCTTGGTTGGTACCCTCGATTCTATTCTTTACTGCGATTCTTGGTTGGCCACTTTTC
ACAATACGAAAGCGATTAATTCATGAATGTTTCGCTGACT
>No_name
CGACATTATAAATCCCATAATATAGAAACAGCATGATAAAAAGTGGAACCCAAAAATAAC
CAACTGTCAAAAGAGTATTGACAACCGGTTGAGACGTAAA
>No_name
CGACATTATAAATCCCATAATATAGAAACAGCATGATAAAAAGTGGAACCCAAAAATAAC
CAACTGTCAAAAGAGTATTGAAAACCGGTTGAGACGTAAA
>No_name
CCAGAATCCTTTCTCGGATGGTTTTCCGATTCATTGTTATTCCAGTTAACCCCGACTCCG
ATTCGTGACATTGTCTGACCGGCCATTGCCATGAGAGTTG
>No_name
CCAGAATCCTTTCTCGGATGGTTTTCCGATTCATTGTTATTCCAGTTAACCCCGACTCCG
ATTCGTGACATTGTCTGACCGGCCATTGCCATGAGAGGTG
>No_name
CAGATCATTTGGAAGCGCTTTATGCCCATTGCTAGAACATGTCGGATGCTTTTCGGTTTG
TAAATAATCCCCAGAATCCTTTCTCGGACGGTTTTCCGAT
>No_name
GTCAAAACACCGAGTCTCAAACTCATGAAGGTAATAAATTTCCCGATAAATCTCCAACAA
CTTACATTACCGATTCTGAGTCCGGTGCTGGTCCGGTAAA
>No_name
GTCCAGTAAATCAAAGTATTAGCGCCGCTTTTAGTTCTTCTTTAATGGGAGTTCTAAAAA
AGCCATATTACAATAAATTTGTCAAACGTTCTAAACGAAA
>No_name
CTTTCTTGCGCGGTTTTCTGACCGAGAGATGGTTTTGTTTCGTTTAGCACGTTTGACAAA
TTTATTGTAATATGCCTTTTTTAGAACTCCCATTAGAGAA
>No_name
CAGAATTAAACTTATCGTTCGAAATGCCTTTCTTGCGCGGTTTTCTGACCGAGAGATGGT
TTTGTTTCGTTTAGAACGTTTGACAAATTTATTGTAATAT
>No_name
AAACCATCTCTCGGTCAGAAAACCGCGCAAGAAAGGCATTTCGAACGATAAGTTTAATTC
TGGGCGCATTTCTAGCATGCTGGACTCCATACCATGTTCT
>No_name
CTGGTGATGATCAAAGGTTTCTGTTATAATCGAAGCGAAATCTGTGTGAATGACCATTTG
TATAATATTTCCTATTGGCTTTGCTATATGAATTCTCCCA
>No_name
CTGTTATAATCGAAGCGAAATCTGTGTGAATGACCATTTGTATAATATTTCCTATTGGCT
TTGCTATATGAATTCTCCCATTAATCCTTTCTGTTATGCA
>No_name
ATCAGCAATGGATCTTTGTTGGATAAGCAATCGGCAACAATCGGCAATGGATAAAAATTG
GATCAACCAAATTGATCATCAAAACAAATCAAATCTCATA
>No_name
CGGGTTCAAATTGTAAAAGATCAACAATTCTATGAGATTTGATTTGTTTTGATGATCAAT
TTGGTTGATCCAATTTTTATACATTTCCGATTGTTGCCGA
>No_name
TCGGGTTCAAATTGTAAAAGATCAACAATTCTATGAGATTTGATTTGTTTTGATGATCAA
TTTGGTTGATCCAATTTTTATACATTTCCGATTGTTGCCG
>No_name
AGACAACTCCTCCGATGGGTTTGCGTTGTAGACGTTTTCCTGGAGTATGAGTTTTACTTT
TTCAATTTCCTGAGACCAGATTTCAGGATTGGAAATCAAA
>No_name
CAACGCTTTAATAGACCGAAAATCAACACAAACTGATCGATAATCGCTAGTAGACTTAAG
AAAATGCAAGTCGACACAGTTTTGCCGGCAAAATTGCACA
>No_name
CGCCATACGGTTTTAAAATTCCTATATGACTCCGAAAATCCACAGACAAAATTATTATCT
GTCGATTCAAACAACTGAGTACTATTAGTCAGATCCAATG
>No_name
ATTTTCGGAGTCATATAGGAATTTTAAAACCATATGGCTTTTGATTGACGCTATCATTTA
CAGTTTTCTTCCTTTTATTTTCATATTTGCTTTGAATGTG
>No_name
ATTCAGAGTCATCATAGATTGTCTTGTTCTTCTAGCTTGACAAACCTTAATCAGTATTAT
CACATTCAAAGCAAATATGAAAATAAAAGGAAGAAAACTG
>No_name
CTCTTCTGCCCACGATTCAGAGTCATCATAGATTGTCTTGTTCTTCTAGCTTGACAAACC
TTAATCAGTATTATCACATTCAAAGCAAATATGAAAATAA
>No_name
CGCTAATCATCAAAAGCATTATTGTCAATTGTCTCGTACTTTCTGATCTGTACACACTCT
TCTGCCCACGATTCAGAGTCATCATAGATTGTCTTGTTCT
>No_name
AAACGTTCCGCTAATCATCAAAAGCATTATTGTCAATTGTCTCGTACTTTCTGATCTGTA
CACACTCTTCTGCCCACGATTCAGAGTCATCATAGATTGT
>No_name
AAAGTTTTTGGAATGGCTTTTGAAAATGCTTTCGGAACAACATATAACATTTTTACAATA
AAAATCGGAGTCGTTGTGATGAGAAACGTTCCGCTAATCA
>No_name
CCGAAAGCATTTTCAAAAGCCATTCCAAAAACTTTTCATGCGCCAGGAATCAGAGATGCG
GTTGCGTCACAATTCGCTGACTCAATTGCGGAGAATCTGA
>No_name
GCAGAATTTGAGGAGTAATGGAAATATCGAAACAATCTACATTTACTAAACAAGGATTTC
AAACATGCTCGAAATTTATTCCCACTCGCACAATACAGAT
>No_name
GCAGAATTTGAGGAGTAATGGAAATATCGAAACAATCTACATTTACTAAACAAGGATTTC
AAACATGCTCGAAATTTATTCCCACTCGCACAATACAGAT
>No_name
TTCGCAAACAAACTATTTTGGGCAGCAGAATTTGAGGAGTAATGGAAATATCGAAACAAT
CTACATTTACTAAACAAGGATTTCAAACATGCTCGAAATT
>No_name
TATTGCTTCACTGGCAATAGCGGATTTGACTTTCATTGCGTTTTGCATCCCATTTACCGG
GGTTATCTATGTCAAACAAGGCTGGCCTCTCGGGGAGTCC
>No_name
GACGTATATGAGAAATTGATAAATCCGACAAAAAGACTCCCCGAGAGGCCAGCCTTGTTT
GACATAGATAACCCCGGTAAATGGGATGCAAAACGCAATG
>No_name
CTATTGTTCATATCTACCTTTAGTGCGGTGGAATGATACGACGGACCAATACGTCGTGGA
CATCAAATTCGGTAAAAGATTCTTTACAAGTTTCTTTATT
>No_name
CGAAGCTTTGAAATCTAAGAAGCGTGTTACAATCATGGTAGTCATTGTCATTGTTGCATT
TGCAGCTTGCTGGCTGCCGATTCAGAGTGTTTTTCTACTT
>No_name
CCGATTCAGAGTGTTTTTCTACTTCAAATCTATGAATTTGACGTCGGAGGACCTTTGTTT
AGAACAATTCACATTTTTAGTAACTGTCTCGCCTATGCGA
>No_name
TTGCTTCCTCCTCGATTGTGACTGAAATGAGTCTTTTCGTATTCGACCCGAGACTGGGTT
GCTTGACAGCAAAGCAGATCCCTGAATGATCTGCGAAAGT
>No_name
AATAGTTTCAAAGGCAGAACTCGAAGACAGAGTAAAAACGACGGAAATGACATGAAAACG
TCGTCGATGAGAGCCATTGAAACTACTCAAAATGACGTTT
>No_name
CTTGGTTGTTGAATTGCAGTTTATTAAAACGTCATTTTGAGTAGTTTCAATGACTCTCAT
CGTCGACGTTTTCATGTCGTGTCCGTCCGCTTTACTCTGT
>No_name
CTTTTCTAAGTTTTATTGTAATTTTCATAACTATTGCTGGAAATATCTTGGTCATTGTCG
GATTTTGTTATAAAAAAAGTCTCCGATTTCTCAGTAACTA
>No_name
GTTTAAAAGTCATTCTATACCTTTTGGTGAATGTTATGTTCAGTTTTTATTCTTTCTACC
AATACTTACTGTTTTGGTATCGTCATTGGTATATTTTATA
>No_name
TTTGAATGTATAAAACTGCTATAATAATTGTTGGTATAAAATATACCAATGACGATACCA
AAACAGAAAGTATTGGTAGAAAGAATAAAAACTGAACATA
>No_name
CTTTGATTAAAACAAATTTTAGCAGATCCTCAAATATACAGTTATGTGAGAAATCTGAAC
ATATAAAATTTTGGCAAAGAGTCACATGCCCCTCAACTGA
>No_name
GTAATTGAAACGCTTTCTTTGTCAGAAATTTTTTCCACAGAATTTGAAATAGTTTTCATC
AACTTGGTATTTGTCCTCAAAAAATGATTGCTATCTTTAG
>No_name
GCCGTAATTCCATTTTCCATTGTTTATTTCAATCCAAATACAAATTGGCATCACCAATAT
GGCCAGACTTATGTCTGCTATGGCCAAGGATAGGATAAAG
>No_name
TTTATCCTATCCTTGGCCATAGCAGACATAAGTCTGGCCATATTGGTGATGCCAATTTGT
ATTTGGATTGAAATAAACAATGGAAAATGGAATTACGGTA
>No_name
ATTTTCATCATTTTCCATTGGCAAACTGTCACAAATATGAATTTCTGGATAATTATTTGT
TTGTTTTGTGTTTTTAATTTTGTTTCGATAAATGATGACT
>No_name
CTTTCAGCGATCTTCCATTAATTCCAATTCCATTATGGCCAATCCGGCTATAACTCGTGA
TGGAAGTGACTTCCAGTCAATGGTCGATTTTCGTCGACAT
>No_name
TTCGTCGACATTTAAAACAAAGAATTCATTCAGCAAAAGAAATTCAATTAAATAAAAGCG
CGACATATTTGCGTCCTTTAAAAGTCAAATTCATTCATTT
>No_name
AAAGAATTCATTCAGCAAAAGAAATTCAATTAAATAAAAGCGCAACATATTTGCGTCCTT
TAAAAGTCAAATTCATTCATTTTAAAATTCATAAAAACTC
>No_name
GTGAGTTTTTATGAATTTTAAAATGAATGAATTTGACTTTTAAAGGACGCAAATATTTCG
CGCTTTTATTTAATTGAATTTCTTTTGCTGAATGAATTCT
>No_name
TCTCTGTTTGATCTTGTCTTTTTTGAATTCTGTGAGTTTTTATGAATTTTAAAATGAATG
AATTTGACTTTTAAAGGACGCAAATATGTCGCGCTTTTAT
>No_name
CCAGAATTGAGAGACCTCATTGCACAAATCGCTGATAAATTCAAGATCCAAGCAATAACT
ATTATGACACCGGCAAGTAGAAGATTGACAGGGAACTGCA
>No_name
CCAGAATTGAGAGACCTCATTGCACAAATCGCTGATAAATTCAAGATCCAAGCAATAACT
ATTATGACACCGGCAAGTAGAAGATTGACAGGGAACAATT
>No_name
CTTGTACCAGAATTGAGAGACCTCATTGCACAAATCGCTGATAAATTCAAGATCCAAGCA
ATAACTATTATGACACCGGCAAGTAGAAGATTGACAGGGA
>No_name
GTCAATCTTCTACTTGCCGGTGTCATGATAGTTATTGCTTGGATCTTGAATTTATCAGCG
ATTTGTGCGATGAGGTCTCTCAATTCTGGTACAAGGGTCG
>No_name
CTTCTACTTGCCGGTGTCATAATAGTTATTGCTTGGATCTTGAATTTATCAGCGATTTGT
GCAATGAGGTCTCTCAATTCTGGTACAAGGGTCGTTTATG
>No_name
CTTGGATCTTGAATTTATCAGCGATTTGTGCAATGAGGTCTCTCAATTCTGGTACAAGGG
TCGTTTATGCATTTCTCAGTTCAATGTGCGTTGCCAACCT
>No_name
AATTTATCAGCGATTTGTGCAATGAGGTCTCTCAATTCTGGTACAAGGGTCGTTTATGCA
TTTCTCAGTTCAATGTGCGTTGCCAACCTCTTTTTGGCCA
>No_name
ATCAGCGATTTGTGCAATGAGGTCTCTCAATTCTGGTACAAGGGTCGTTTATGCATTTCT
CAGTTCAATGTGCGTTGCCAAACTCTTTTTGGCCACGATA
>No_name
GGAAAATCTATCGTGGCCAAAAAGAGGTTGGCAACGCACATTGAACTGAGAAATGCATAA
ACGACCCTTGTACCAGAATTGAGAGACCTCATTGCACAAA
>No_name
GTGGAAAATCTATCGTGGCCAAAAAGAGGTTGGCAACGCACATTGAACTGAGAAATGCAT
AAACGACCCTTGTACCAGAATTGAGAGACCTCATTGCACA
>No_name
GGAAAATCTATTGTGGCCAAAAAGAGGTTGGTAAAGCACATTGAAATGAGAAATGCATAA
ATGACCCTTGAACAAGAATTGAGAGACTTGATTGCACTAT
>No_name
CAATTCTGGTACAAGGGTCGTTTATGCATTTCTCAGTTCAATGTGCGTTGCCAACCTCTT
TTTGGCCACGATAGATTTTCCACCGCCTATTATATCAAAA
>No_name
CTGGTACAAGGGTCGTTTATGCATTTCTCAGTTCAATGTGCGTTGCCAACCTCTTTTTGG
CCACGATAGATTTTCCACCGCCTATTATATCAAAAATATT
>No_name
CTGATATCTAATATTTTTGATATAATAGGCGGTGGAAAATCTATCGTGGCCAAAAAGAGG
TTGGCAACGCACATTGAACTGAGAAATGCATAAACGACCC
>No_name
CGTTGATACTAATATTTTTGATATAATAGGCGGTGGAAAATCTATCGTGGCCAAAAAGAG
GTTGGCAACGCACATTGAACTGAGAAATGCATAAACGACC
>No_name
ATTAACTCATCTAATATTTTTGATATAATAGGCGGTGGAAAATCTATCGTGGCCAAAAAG
AGGGTAGCAACGCACATTGAACTGAGAAATGCATAAACGA
>No_name
CAAATAAGTCCAGGATACACACATAATATGCTGCATAGACGTTGATACTAATATTTTTGA
TATAATAGGCGGTGGAAAATCTATCGTGGCCAAAAAGAGG
>No_name
TGATAACATTACATAGCAAAGTGTCCAAATAAGTCCAGGATACACACATAATATGCTGCA
TAGACGTTGATACTAATATTTTTGATATAATAGGCGGTGG
>No_name
GTTTAAGGCAAGTTAATATTTGCTTTGTGGAATCCATGTATCGAGATGGATGACGAAGAC
GTAAATATGAGTCCAGACTGCACCCAAGAAGATGCAGGAT
>No_name
CTTGGGTGCAGTCTGGACTCATATTTACGTCTTCGTCATCCATCTCGATACATGGATTCC
ACAAAGCAAATATTAACTTGCCTTAAACTGTCTGCACCAT
>No_name
CACGAGGCAAATATTAACTTGCCTTAAACTGTCTGCCCCATGGACTTTAAGTTTCGTTCA
GTCGACAGCTTTTATGGCCATTGCTCAGATTTCAGAATCT
>No_name
CAGATATAAAGCAAACACCGTCTTGAATAGTAGATTCTGAAATCTGAGCAATGGCCATAA
AAGCTGTCGACTGAACTAAACTTAAAGTCCATGGTGCAGT
>No_name
TGGACTTTAAGTTTCGTTCAGTCGACAGCTTTTATGGCCATTGCTCAGATTTCAGAATCT
ACTATTCAAGACGGTGTTTGCTTTATATCTGATCCCAATT
>No_name
GAAGAATCAAGAAATTGGGATCAGATATAAAGCAAACACCGTCTTGAATAGTAGATTCTG
AAATCTGAGCAATGGCCATAAAAGCTGTCGACTGAACGAA
>No_name
TTTTTATGGCCATTGCTCAGATTTCAGAATCTACTATTCAAGACGGTGTTTGCTTTATAT
CTGATCGCAATTTCTTGATTCTTCGTTCGGTTATGTGTTT
>No_name
AGGAAATCCAAAACACATAACCGAACGAAGAATCAAGAAATTGGGATCAGATATAAAGCA
AAGACCGTCTTGAATAGTAGATTCTGAAATCTGAGCAATG
>No_name
GTCAAATGAAGAAAGACTTTTGGCAGCAAGAAATACTAATATTGAACTAACTGAGATAGG
AAATCCAAAACACATAACCGAACGAAGAATCAAGAAATTG
>No_name
TTTGGATTTCCTATCTCAGTTAGTTCAATATTAGTATTTCTTGCTGCCAAAAGTCTTTCT
TCATTTGACAGAAAACTACAAACCTATAAATCTAAAGAAA
>No_name
GTTAGTTCAATATTAGTATTTCTTGCTGCCAAAAGTCTTTCTTCATTTGACAGAAAACTA
CAAACCTATAAATCTAAAGAAAAGAAAGAAGATATTATGA
>No_name
GTTCAATATTAGTATTTCTTGCTGCCAAAAGTCTTTCTTCATTTGACAGAAAACTACAAA
CCTATAAATCTAAAGAAAAGAAAGAAGATATTATGACAAC
>No_name
AGTAGTTGAAATGTTTCCGCTTCAGTTGTCATAATATCTTCTTTCTTTTCTTTAGATTTA
TAGGTTTGTAGTTTTCTGTCAAATGAAGAAAGACTTTTGG
>No_name
GGAGAAAGTAGTTGAAATGTTTCCGCTTCAGTTGTCATAATATCTTCTTTCTTTTCTTTA
GATTTATAGGTTTGTAGTTTTCTGTCAAATGAAGAAAGAC
>No_name
TTTCTTCATTTGACAGAAAACTACAAACCTATAAATCTAAAGAAAAGAAAGAAGATATTA
TGACAACTGAAGCGGAAACATTTCAACTACTTTCTCCTAG
>No_name
CCTAGGAGAAAGTAGTTGAAATGTTTCCGCTTCAGTTGTCATAGTATCTTCTTTCTTTTC
TTTAGATTTATAGGTTTGTAGTTTTCTGTCAAATGAAGAA
>No_name
ATTTGACAGAAAACTACAAACCTATAAATCTAAAGAAAAGAAAGAAGATATTATGACAAC
TGAAGCGGAAACATTTCAACTACTTTCTCCTAGGCATAAT
>No_name
GAAAACTACAAACCTATAAATCTAAAGGAAAGAAAGAAGATATTATGACAACTGAAGCGG
AAACATTTCAACTACTTTCTCCTAGGCATAATTTAATCAC
>No_name
GCGTTCGCAAAATAGTTTCTTGAGTTTCATCTCTGTTGATTAAATTATGCCTAGGAGGAA
GTAGTTGAAATGTTTCCGCTTCAGTTGTCATCATATCTTC
>No_name
TGAAGCGGAAACATTTCAACTACTTTCTCCTAGGCATAATTTAATCAACAGAGATGAAAC
TCAAGAAACTATTTTGCGAACGTCAGACGATCCGAATACT
>No_name
GTACAATCAAATGTCTGAGAAGAGACTACAGTATTCGGATCGTCTGACGTTCGCAAAATA
GTTTCTTGAGTTTCATCTCTGTTGATTAAATTATGCCTAG
>No_name
CAGAATTTAATCAACAGAGATGAAACTCAAGAAACTATTTTGCGAACGTCAGACGATCCG
AATACTGTAGTCTCTTCTCAGACATTTGATTGTACCAATA
>No_name
CTGTAGTCTCTTCTCAGACATTTGATTGTACCAATACACTAAACTATTATCATCATCAGT
GTCCTCAACATGGAATTCTTTCCATTCCTATTGACCGAAG
>No_name
TCTTCTCAGACATTTGATTGTACCAATACACTAAACTATTATCATCATCAGTGTCCTCAA
CATGGAATTCTTTCCATTCCTATTGACCGAAGTGCCCATA
>No_name
ATTCGGAAAAATATGGGCACTTCGGTCAATAGGAATGGAAAGAATTCCATGTTGAGGGCA
CTGATGATGAGAATAGTTTAGTGTATTGGTACAATCAACT
>No_name
CGAATTCGGAAAAATATTGGCACTTCGGGCAATAGGAATATAAAGAATTCCATGTTGAGG
ACACTGATGATGATAATAGTTTAGGGTATGGGGGCAATCA
>No_name
CTATTATCATCATCAGTGTCCTCAACATGGAATTCTTTCCATTCCTATTGACCGAAGTGC
CCATATTTTTCCGAATTCGAGCCATGTTTCTAAATATGAT
>No_name
CTTTCCATTCCTATTGACCGAAGTGCCCATATTTTTCCGAATTCGAGCCATGTTTCTAAA
TATGATCCATTCATTATGAGTCCATCTTGTGACATACTAT
>No_name
CTTGTGTTGAACAACACTGATATAGTATGTCACAAGATGGACTCATAATGAATGGATCAT
ATTTAGAAACATGGCTCGAATTCGGAAAAATATGGGCACT
>No_name
CTAAATATGATCCATTCATTATGAGTCCATCTTGTGACATACTATATCAGTGTTGTTCAA
CACAAGCAGCAATTAAAGAGCCATCGGTTCTTTCTGAAAA
>No_name
CATTCATTATGAGTCCATCTTGTGACATACTATATCAGTGTTGTTCAACACAAGCAGCAA
TTAAAGAGCCATCGGTTCTTTCTGAAAATGTTTATACTTC
>No_name
ATTTGAAGTATAAACATTTTCAGAAAGAACCGATGGCTCTTTAATTGCTGCTTGTGTTGA
ACAACACTGATATAGTATGTCACAAGATGGACTCATAATG
>No_name
CGCTAGTGGAGGACTGCATAGTTGGAATAACATCAGGACAGTGTTTGGTGTCGGAAGGAT
AAATATAATTTGAAGTATAAACATTTTCAGAAAGAACCGA
>No_name
CGCTAGTGGAGGACTGCATAGTTGGAATAACATCAGGACAGTGTTTGGGGTCGGAAGGAT
AAATATAATTTGAAGTATAAACATTTTCAGAAAGAACCGA
>No_name
GTTCTTTCTGAAAATGTTTATACTTCAAATTATATTTATCCTTCCGACACCAAACACTGT
CCTGATGTTATTCCAACTATGCAGTCCTCCACTAGCGATC
>No_name
ATGCAGTCCTCCACTAGCGATCCCATTTCAAATCCTTTAGTGAATAATTCCATTTTGAGG
AATCCAAATATGCATCAATCTAGATCGTCAGGAGACATTC
>No_name
TAGCGATCCCATTTCAAATCCTTTAGTGAATAATTCCATTTTGAGGGATCCAAATATGCA
TCAATCTAGATCGTCAGGAGACATTCTAGATTCACATCCT
>No_name
TTCAAATCCTTTAGTGAATAATTCCATTTTGAGGAATCCAAATATGCATCAATCTAGATC
GTCAGGAGACATTCTAGATTCACATCCTCATTACTTAACA
>No_name
CGGAAGTGTACAGTAATGAGGATGTGAATCTAGAATGTCTCCTGACGATCTAGATTGATG
CATATTTGGATTCCTCAAAATGGAATTATTCACTAAAGGA
>No_name
GCGGAAGTGTACAGTAATGAGGATGTGAGTCTAGAATGTCTCCTGACGGTCTAGATTGTT
GCTTATTTGGATTCCTCAAAATGGAATTATTCACTAAAGG
>No_name
GATTTTCATATATTCTTTGAAAGTCCAAAGATTGACTTGGCGGAAGTGTACAGTAATGAG
GATGTGAATCTAGAATGTCTCCTGACGATCTAGATTGATG
>No_name
CTGGGATTATTTGATTTTCATATATTCTTTGAAAGTCCAAAGATTGACTTGGCGGAAGTG
AACAGGAATGAGGATGTGAATCTAGAAAGTCTCCTGACGA
>No_name
GCCGAAGGTTTTTCAATATGAGATTTTGTAACATTTGTTTCTGGGATTATTTGAGTTTCA
TATATTCTTTGAAAGTCCAAAGATTGACTTGGCGGAAGTG
>No_name
CGCCGAAGGTTTTTCAATATGAGATTTTGTAACATTTGTTTCTGGGATTATTTGATTTTC
ATATATTCTTTGAAAGTCCAAAGATTGACTTGGCGGAAGT
>No_name
GTCAATCTTTGGACTTTCAAAGAATATATGAAAATCAAATAATCCCAGAAACAAATGTTA
CAAAATCTCATATTGAAAAACCTTCGGCTTCAATAACAAA
>No_name
GTGCGTTCATGAGATCTTACAAGATTTAGGGGTTTTGTTATTGAAGCCGAAGGTTTTTCA
ATATGAGATTTTGTAACATTTGTTTCTGGGATTATTTGAT
>No_name
AATCGCTATCGTCGTGCGTTCATGAGATCTTACAAGATTTAGGGGGTTTGTTATTGAAGC
CGAAGGCTTTTCAATATGAGATTTTGTAACATTTGTTTCT
>No_name
AAAATATAATTGAGATAATGCAAAGAGATAAATTAATCGCTATCGTCGTGCGTTCATGAG
ATCTTACAAGATTTAGGGGTTTTGTTATTGAAGCCGAAGG
>No_name
GAACGCACGACGATAGCGATTAATTTATCTCTTTGCATTATCTCAATTATATTTTGGGGA
CCATTTATTATTGGATCATTAATCCAGGGAGTATGCAAAC
>No_name
GGTTTGCATACTCCCTGGATTAATGATCCAATAATAAATGGTCCCCAAAATATAATTGAG
ATAATGCAAAGAGATAAATTAATCGCTATCGTCGTGCGTT
>No_name
GGGGTTTGCATACTCCCTGGATTAATGATCCAATAATAAATGGTCCCCAAAATATAATTG
AGATAATGCAAAGAGATAAATTAATCGCTATCGTCGTGCG
>No_name
CTTTGCATTATCTCAATTATATTTTGGGGACCATTTATTATTGGATCATTAATCCAGGGA
GTATGCAAACCCCCTTTTTGTATTTTACCCATTTCTAATT
>No_name
ATTGATACGAGAATTAGAAATGGGTAAAATACAAAAAGGGGGTTTGCATACTCCCTGGAT
TAATGATCCAATAATAAATGGTCCCCAAAATATAATTGAG
>No_name
CTTGAATTCATTGATACGAGAATTAGAAATGGGTAAAATACAAAAAGGGGGTTTGCATAC
TCCCTGGATTAATGATCCAATAATAAATGGTCCCCAAAAT
>No_name
ATTAATCCAAGGAGTATGCAAACCCCCTTTTTGTATTTTACCCATTTCTAATTCTCGTAT
CAATGAATTCAAGTGGTTATCTTATGTTCTTTGCATTATA
>No_name
GAATGTCTCTATCAATGATTAGTATAACTAATGGATATATAATGCAAAGAACATAAGATA
ACCACTTGAATTCATTGATACGAGAATTAGAAATGGGTAA
>No_name
TTCGAGAAGAGGGCAAATCGAGATTCAGTGAGACAGAACTGATCAATGTCAACACAATTT
ATGAAGAATATTCTTCTGTTCTAAACCGACCAGCAAAACC
>No_name
ATTTGAATAATTGCTTAAATTCTTCATCGCCAAAGAATGAATGGTGCACAGAACCGAGCA
TGGTGCGATTTCAGTTTGTTTTCAATGTTTTTATTGTGGG
>No_name
CTTAAATTCTTCATCGCCAAAGAATGAATGGTGCACAGAACCGAGCATGGTGCGATTTCA
GTTTGTTTTCAATGTTTTTATTGTGGGCTTGATAATAATT
>No_name
CACAGAACCGAGCATGGTGCGATTTCAGTTTGTTTTCAATGTTTTTATTGTGGGCTTGAT
AATAATTTTCGGTTTTGTTGGCAACTTTATATCAATATTG
>No_name
CTTCCAGTCTTTCTTTAGTACCAATATTGATATAAAGTTGCCAACAAAACCGAAAATTAT
TATCAAGCCCACAATAAAAACATTGAAAACAAACTGAAAT
>No_name
GTTTGTTTTCAATGTTTTTATTGTGGGCTTGATAATAATTTTCGGTTTTGTTGGCAACTT
TATATCAATATTGGTACTAAAGAAAGACTGGAAGAGATCA
>No_name
GTTTTTATTGTGGGCTTGATAATAATTTTCGGTTTTGTTGGCAACTTTATATCAATATTG
GTACTAAAGAAAGACTGGAAGAGATCATCCATGAATGTGC
>No_name
CTTGATAATAATTTTCGGTTTTGTTGGCAACTTTATATCAATATTGGTACTAAAGAAAGA
CTGGAAGAGATCATCCATGAATGTGCTACTTTGCACATTG
>No_name
TCGGTTTTGTTGGCAACTTTATATCAATATTGGTACTAAAGAAAGACTGGAAGAGATCAT
CCATGAATGTGCTACTTTGCACATTGGCTGTATATGACGT
>No_name
GTAAAAACAGGACGTCATATACAGCCAATGTGCAAAGTAGCACATTCATGGATGATCTCT
TCCAGTCTTTCTTTAGTACCAATATTGATATAAAGTTGCC
>No_name
GCAAATACAATGTAGTATGAGGATAAAAGTAAAAACAGGACGTCATATACAGCCAATGTG
CAAAGTAGCACATTCATGGATGATCTCTTCCAGTCTTTCT
>No_name
CGCAAATACAATGTAGTATGAGGATAAAAGTAAAAACAGGACGTCATATACAGCCAATGT
GCAAAGTAGCACATTCATGGATGATCTCTTCCAGTCTTTC
>No_name
CATGAATGTGCTACTTTGCACATTGGCTGTATATGACGTCCTGTTTTTACTTTTATCCTC
ATACTACATTGTATTTGCGAGAGGAATAATAATCTACTTC
>No_name
CCTGTTTTTACTTTTATCCTCATACTACATTGTATTTGCGAGAGGAATAATAATCTACTT
CTCTCATCTACTTCCTGAATTATCCAAAAATTTCATCTCA
>No_name
GTAACGTTTCCTAAATACCAAGTTAATGAGATGAAATTTTTGGCTAATTCAGGAAGTAGA
TGAGAGAAGTAGATTATTATTCCTCTCGCAAATACAATGT
>No_name
CGACCATATCTGGTAACGTTTCCTAAATACCAAGTTAATGAGATGAAATTTTTGGATAAT
TCAGGAAGTAGATGAGAGAAGTAGATTATTATTCCTCTCG
>No_name
GAGAGGAATAATAATCTACTTCTCTCATCTACTTCCTGAATTATCCAAAAATTTCATCTC
ATTAACTTGGTATTTAGGAAACGTTACCAGATATGGTCGT
>No_name
AGAAACTGCAATCCAATTACGACCATATCTGGTAACGTTTCCTAAATACCAAGTTAATGA
GATGAAATTTTTGGATAATTCAGGAAGTAGATGAGAGAAG
>No_name
CCAATGCAACAGAAACTGCAATCCAATTACGACCATATCTGGTAACGTTTCCTAAATACC
AAGTTAATGAGATGAAATTTTTGGATAATTCAGGAAGTAG
>No_name
CGACCATTATAAACCTATCCAATGCAACAGAAACTGCAATCCAATTACGACCATATCTGG
TAACGTTTCCTAAATACCAAGTTAATGAGATGAAATTTTT
>No_name
GCTCTAAAAGGATTTCGGACCATTATAAACCTATCCAATGCAACAGAAACTGCAATCCAA
TTACGACCATATCTGGTAACGTTTCCTAAATACCAAGTTA
>No_name
GTGAGCTCTAAAAGGATTTCGGACCATTATAAACCTATCCAATGCAACAGAAACTGCAAT
CCAATTACGACCGTATCTGGTAACGTTTCCTAAATACCAA
>No_name
TCGTAATTGGATTGCAGTTTCTGTTGCATTGGATAGGTTTATAATGGTCCGAAATCCTTT
TAGAGCTCACCAACGTAATACATCATTTAGAGCTCAAATT
>No_name
TACAATTTGAGCTCTAAATGATGTATTACGTTGGTGAGCTCTAAAAGGATTTCGGACCAT
TATAAACCTATCCAATGCAACAGAAACTGCAATCCAATTA
>No_name
TGCAGTTTCTGTTGCATTGGATAGGTTTATAATGGTCCGAAATCCTTTTAGAGCTCACCA
ACGTAATACATCATTTAGAGCTCAAATTGTAAGTGCATCC
>No_name
CCAGAACCGTGGAATATTGTAAACAAAAGTAGCAAATGCAATGGATGCACTTACAATTTG
AGCTCTAAATGATGTATTACGTTGGTGAGCTCTAAAAGGA
>No_name
CCCAGAACCGTGGAATATTGTAAACAAAAGTAGCAAATGCAATGGATGCACTTACAATTT
GAGCTCTAAATGATGTATTACGTTGGTGAGCTCTAAAAGG
>No_name
CAAGCCTTTGCGTAATCCCAGAACCGTGGAATATTGTAAACAAAAGTAGCAAATGGAATG
GATGCACTTACAATTTGAGCTCTAATTGATGTATTACGTT
>No_name
TTTTATCCCAAGCCTTTGCGTAATCCCAGAACCGTGGAATATTGTAAACAAAAGTAGCAA
ATGCAATGGATGCACTTACAATTTGCGCTCTAAATGATGT
>No_name
CTCAAATTGTAAGTGCATCCATTGCATTTGCTACTTTTGTTTACAATATTCCACGGTTCT
GGGATTACGCAAAGGCTTGGGATAAAAGGACGTGTAAATG
>No_name
ATTATCCATTTACACGTCCTTTTATCCCAAGCCTTTGCGTAATCCCAGAACCGTGGAATA
TTGTAAACAAAAGTAGCAAATGCAATGGATGCACTTACAA
>No_name
CAGGGTTCATTATTATTATCCATTTACACGTCCTTTTATCCCAAGCCTTTGCGTAATCCC
AGAACCGTGGAATATTGTAAACAAAAGTAGCAAATGCAAT
>No_name
CATATTTATGGAAATTAGAAAGGTTAGGGTTCATTATTATTATCCATTTACACGTCCTTT
TATCCCAAGCCTTTGCGTAATCCCAGAACCGTGGAATATT
>No_name
CACATATTTATGGAAATTAGAAAGGCTAGGGTTCATTATTATTATCCATATACACGGCCT
TTTATCCCAAGCCTTTGCTTAAGGCCATAACCGTTGAATA
>No_name
GTAAATGGATAATAATAATGAACCCTAACCTTTCTAATTTCCATAAATATGTGTACAGCA
TTATTTTACAGATGTTAATCATGATATATGGTCTCATGAT
>No_name
GTTAAAAACTATCAGAAGAATCATGGGTCCATATATCATGATTAACATCTGTAAAATAAT
GTTGTACACATATTTATGGAAATTAGAAAGGTTAGGGTTC
>No_name
GTACAACATTATTTTACAGATGTTAATCATGATATATGGACCCATGATTCTTCTGATAGT
TTTTAACTCGCTTTTAACAATAAGTTTAGTGCGGGCAAAA
>No_name
CATGATTCTTCTGATAGTTTTTAACTCGCTTTTAACAATAAGTTTAGTGCGGGCAAAAAA
TGTCCGACAAAGTCTAATGGCAAAACAAAATCAAGCTCGG
>No_name
CGGGCAAAAAATGTCCGACAAAGTCTAATGGCAAAACAAAATCAAGCTCGGCCCTCTGGA
CAAATGGAAACAAAAATGCTGATTGTAGTAATTGGTGTTT
>No_name
GTCTAATGGCAAAACAAAATCAAGCTCGGCCCTCTGGACAAATGGAAACAAAAATGCTGA
TTGTAGTAATTGGTGTTTTCCTCTTCACAGAACTACCGAG
>No_name
GGCAAAACAAAATCAAGCTCGGCCCTCTGGACAAATGGAAACAAAAATGCTGATTGTAGT
AATTGGTGTTTTCCTCTTCACAGAACTACCGAGCTCGATT
>No_name
AACAAAATCAAGCTCGGCCCTCTGGACAAATGGAAACAAAAATGCTGATTGTAGTAATTG
GTGTTTTCCTCTTCACAGAACTACCGAGCTCGATTTTACA
>No_name
AACAAAAATGCTGATTGTAGTAATTGGTGTTTTCCTCTTCACAGAACTACCGAGCTCGAT
TTTACAAGCAATCACGACGAAGAATTGTTTCATCTATAGA
>No_name
CTGTAGATGACAAAATTTATCGAGGAATTCAAAATCGTCAGACCATCACAAATCGGGATT
AGAAGTCTATAGATGAAACAATTCTTCGTCGTGATTGCTT
>No_name
CACACATGCTGTAGATGACAAAATTTATCGAGGAATTCAAAATCGTCAGACCATCACAAA
TCGGGATTAGAATTCTATAGATGAAACAATTCTTCGTCGT
>No_name
CACACATGCTGTAGATGACAAAATTTATCGAGGAATTCAAAATCGTCAGACCATCACAAA
TCGGGATTAGAATTCTATAGATGAAACAATTCTTCGTCGT
>No_name
GTATTAAAGTTCTTCTGGCGATTCAAAAGGTCTTGATCACGATTGGTTTTGAAAAACATC
TTTCTGAGATTCTCACGGAATCTTTGACCACACATGCTGT
>No_name
GTTCGTATTAAAGTTCTTCTGGCGATTCAAAAGGTCTTGATCACGATTGGTTTTGAAAAA
CATCTTTCTGAGATTCTCACGGAATCTTTGACCACACATG
>No_name
TGTTGAATCGCCAGAAGAACTTTAATACGAACGTCACAATCTTGTCAATGAAAAAACAAA
ATAATGTTAACTCTAAAGATGATAATTTTTCTTTTGACAA
>No_name
GCAAGAGAAGCTATGAAATAATTTGTCGAAGTCCTCAGAGCTCTTTCAAAGAAAAACGAC
ACAATGACAAGTAGATTTCCCATTATTGTTGATACACTAA
>No_name
ATAATCTAATGACAACCACAAATCACAAAACAATTCGTCCAGTGGCCAGTAGGATAGTAA
CAGATAAACTGTATAGAAATTCATAGAAAAAAACCCCTAT
>No_name
ATTTTTTACCACAATAATGGGCTGGCCATATTTCAATAATCAAGGAAGAATAAGAGAACC
CGACCAGTGCTATGCAGAATTCGCGAAAGAACCAATCTTT
>No_name
CCGACCAGTGCTATGCAGAATTCGCGAAAGAACCAATCTTTAATACAATTTTAACAATTG
CTTACTTTTGGATCACTTTGATGGTAATGGTCATTCTTTA
>No_name
CTCGCTCTACTGACGGTTCTTTCGCGTCTTTTGGTGCTTTTATCCGATTTTTTATAAAAG
TATTGAGCAACGAATTTAATTGGAGCAATTAATGATGAGG
>No_name
CAGGTAGCACAGCCAATAGGTGAGATTATACAAATGGGAATTGACGCAAGTGTGCTTGTC
CTTGGTGGAATCACAGAATCCTTTGATTAAAACAATTATA
>No_name
AAAAGAATGAATTTTTCCAACTCCTCTCAAATAACTGATGAATGCTCTTCTCATCTGTTG
AAATTCCAGAAAGTATTTGGTCAGTTGTATCCCTACGCAG
>No_name
CTGACACCAAGCAAATAACCAAAGCTGCGTAGGGATACAACTGACCAAATACTTTCTGGA
ATTTCAACAGATGAGAAGAGCATTCATAAGTTATTTGAGA
>No_name
ATCGTTCTGACTGATTATTAGGGGAATTTGGGAAAGGCAAACGAGAATATCGCTTATGGC
GATTGCCAAGAGAATTGTGTTTGTAGACGACCCCATTTTT
>No_name
CCAAATTCCCCTAATAATCAGTCAGAACAATCCCAATAATCTCCATTATTACTTTTGGTC
TGTTACATATCTGTGCACTAATAGTGCAGCTTTATTGGCG
>No_name
CTTTTGGTCTGGTACATATCTGTGCACTAATAGTGCTTCTTTATTGGCGCATACAACGTC
TCTTTTGTTGTGGTTTGTTTTGGCAATTTTTCGTCTACTT
>No_name
GGCGCATACAGCGTCTCTTTGGTTGGGTGTTGTTTTGGCAATTTTTCGTCTACTTTTTAT
AAAGCTATATCCATCTCGAGCGGCCAAACAATACTTTGGA
>No_name
GCTATATCCATCTCGAGCGGCCAAACAATACTTTGGAATCCAGAGAGCTAAAATTTCAAT
TATTTTGACATACTCAATCTGGATCTTACTTCTTGTGCCG
>No_name
TTGTAGTCAGATACGGCACAAGAAGTAAGATCCAGATTGAGTATGTCAAAATAATTGAAA
TTTTAGCTCTCTGGATTCCAAAGTATTGTTTGGCCGCTCG
>No_name
CGCAATATTCCAAAAGTTATACATTTCCAGTTTGGAATTTTTGGTGCTTCTTGTTGGAAA
GAAATGAGTGACATTTTCTATATTTTGTTCAGTAATACGC
>No_name
CAAAATATAGAAAATGTCACTCATTTCTTTCCAACAAGAAGCACCAAAAATTCCAAACTG
GAAATGTATAACTTTTGGAATATTGCGATTCTTGGAAAGA
>No_name
CAAAATATAGAAAATGTCACTCATTTCTTTCCAACAAGAAGCACCAAAAATTCCAAACTG
GAAATGTATAACTTTTGGAATATTGCGATTCTTGGAAAGA
>No_name
ATTTTAAAGTTGACAATAAACAACAACCAAAAATGATCGTCAGGGAGCAAGGAAAAATCT
TTCCAAGAATCGCAATATTCCAAAAGTTATACATTTCCAG
>No_name
CCTCTTTCTCCGATGAATCTCGAATTCCGAGTAATTTGTCATGACGATCTCGGGTAAATT
TTAAAGTTGACAATAAACAACAACCAAAAATTATCGTCAG
>No_name
GTCAACTTTAAAATTTACCCGAGATCGTCATGACAAATTACTCGGAATTCGAGATTCATC
GGAGAAAGAGGAGAATAAGAATTCTATTACAGGAAATCAC
>No_name
CCTCGTTGTCCTACGATGATCTTGACTTCTACGAGAGAGTTTTGTCGAAATGCTTTTCCT
GTGATTTCCTGTGATAGAATTCTTATTCTCCTCTTTCTCC
>No_name
AAATTTTTTAACAGATTTAAAAAGTCTAAAAGATCTCCAAGATGAAGATAAATGCATTTA
ATATTTTCTTTGATTCTTGTAGCCAACATTAAACAGGCTA
>No_name
CCTGTTTAATGTTGGCTACAAGAATCAAAGAAAATATTAAATGTATTTATCTTCATCTTG
GAGATCTTTTAGACTTTTTAAATCTGTTAAAAAATTTCCT
>No_name
AATGTTGGCTACAAGAATCAAAGAAAATATTAAATGTATTTATCTTCATCTTGGAGATCT
TTTAGACTTTTTAAATCTGTTAAAAAATTTCCTGACTTTT
>No_name
AAAATATTAAATGTATTTATCTTCATCTTGGAGATCTTTTAGACTTTTTAAATCTGTTAA
AAAATTTCCTGACTTTTGTGCTATATTGTTCCATGTCTAC
>No_name
ATTTATCTTCATCTTGGAGATCTTTTAGACTTTTTAAATCTGTTAAAAAATTTCCTGACT
TTTGTGCTATATTGTTCCATGTCTACTGAATATCGAAGTG
>No_name
CGAATGATGAAAAATGGAACAAAAAGTCTTTTAAATTCACTTCGATATTCAGAAGACATG
GAACAATATAGCACAAAAGTCAGGGAATTTTTTAGCAGAT
>No_name
CTTTTTGTTCCATTTTTCATCATTCGACAGACATCTGACAATCCAGGATCATTGGTTCCT
TTGAGAAACAGCGAAGCCGAGGCAGAACATAAAAGGTCGT
>No_name
TGATAAACGACCTTTTATGTTCTGCCTCGACTTCGCTGTTTCTCAAAGGAACCAATGATC
CTGGATTGTCAGATGTCTGTCGAATGATGAAAAATGGAAC
>No_name
CTGCCGTGTTAGATATATTGATAAACGACCTTTTATGTTCTGCCTCGACTTCGCTGTTTC
TCAAAGGAACCAATGATCCTGGATTGTCAGATGTCTGTCG
>No_name
TGACAATCCAGGATCATTGGTTCCTTTGAGAAACAGCGAAGTCGAGGCAGAACATAAAAG
GTCGTTTAGCAATATATCTAACACGGCAGACTTTCCTAAA
>No_name
CAGTATTTAGGAAAGTCTGCCGTGTTAGATATATTGATAAACGACCTTTTATGTTCTGCC
TCGACTTCACTGTTTCTCAAAGGAACCAATGATCCTGGAT
>No_name
CTGTGATTAAACAGTATTTAGGAAAGTCTGCCGTGTTAGATATATTGATAAACGACCTTT
TATGTTCTGCCTCGACTTCGCTGTTTCTCAAAGGAACCAA
>No_name
ATAAAAGGTCGTTTATCAATATATCTAACACGGCAGACTTTCCTAACTACTGTTTAATCT
CAGATAGCCATTTTCCAACGACAAGTTTTCGTAAAGACTT
>No_name
TAAAAGGTCGTTTATCATTATATCTAACACGGCAGACTTTCCTAAATACTGTTTAATCTC
AGATAGCCATTTTCCAACGACAAGTTTTCGTAAAGACTTC
>No_name
TAAATACTGTTTAATCTCAGATAGCCATTTTCCAACGACAAGTTTTCGTAAAGACTTCAA
AACTTATCAATCAGTTGAACCTTTGAATAAATTTCTTTAT
>No_name
CTGAACATAAAGAAATTTATTCAAAGGTTCAACTGATTGATAAGTTTTGAAGTCTTTACG
AAANNTTGTCGTTGGAAAATGGCTATCTGAGATTGAACAG
>No_name
CGACCTTTCTATGTCCTGAACATAAAGAAATTTATTCAAAGGTTCAACTGATTGATAAGT
TTTGAAGTCTTTACGAAAACTTGTCGTTGGAAAATGGCTA
>No_name
ATCGAGCTTTCTATGTCCTGAACATAAAGAAATTTATTCAAAGGTTCAACTGATTGATAA
GTTTTGAAGTCTTTACGAAAACTTGTCGTTGGAAAATGGT
>No_name
AATTCTTCTAATAATTTAACTTTACCGAAAATTCCTTCATTTAACGGATACAATTTATTC
AAATCTGTGTTTTTTCTCGTTGTATTTTTTATTTCTATTC
>No_name
CTGCTGTTTTTTGTGTGAAAGAAGCTTTTGGAAATTGTTCGAATTCTCACTTATTCGGTT
GATGACGATTGTTTCGTTGTCGTTGTTGCTTCCTGAGTGT
>No_name
AATACAAGGCCGATCTGTCGCTCCAGAATTATCTGCTGCCCATCTTTTATTCTGTCATCT
TTTTGATGGGTTTGATGGGAAATATTACTGTTATTTACAT
>No_name
CGCTCCAGAATTATCTGCTGCCCATCTTTTATTCTGTCATCTTTTTGATGGGTTTGATGG
GAAATATTACTGTTATTTACATAATCTTTTTTAAACCCGG
>No_name
CAGTGGTCATGCCGGGTTTAAAAAAGATTATGTAAATAACAGTAATATTTCCCATCAAAC
CCATCAAAAAGATGACAGAATAAAAGATGGGCAGCAGATA
>No_name
CTTTTTGATGGGTTTGATGGGAAATATTACTGTTATTTACATAATATTTTTTAAACCGGG
CATGACCACTGTGCCCAATCTATTAATTGCGAACTTATCG
>No_name
GTTTGATGGGAAATATTACTGTTATTTACATAATCTTTTTTAAACCCGGCATGACCACTG
TGCCCAATCTATTAATTGCGAACTTATCGCTTGGAGATAT
>No_name
GTTTGATGGGAAATATTACTGTTATTTACATAATCTTTTTTAAACCCGGCATGACCACTG
TGCCCAATCTATTAATTGCGAACTTATCTCTTGGAGATAT
>No_name
CTTTTTTAAACCCGGCATGACCACTGTGCCCAATCTATTAATTGCGAACTTATCGCTTGG
AGATATAGTTTTCATATTCGGACATATGTGCTTCTCGATT
>No_name
GCAGATACGAAGGAATCGAGAAGCACATATGTCCGAATATGAAAACTATATCTCCAAGCG
ATAAGTTCGCAATTAATAGATTGGGCACAGTGGTCATGCC
>No_name
CCACTGTGCCCAATCTATTAATTGCGAACTTATCGCTTGGAGATATAGTTTTCATATTCG
GACATATGTGCTTCTCGATTCCTTCGTATCTGCTTCCGGG
>No_name
GTGCCCAATCTATTAATTGCGAACTTATCGCTTGGAGATATAGTTTTCATATTCGGACAT
ATGTGCTTCTCGNTTCCTTCGTATCTGCTTCCGTGATTCT
>No_name
ATTGTCTTGGCATTAGCATCTTCACCTTGACATTTATGGCAGTTGACAGATTTGGCGCTA
TTACTCGCCCCCTTCATCATCAGGTGCTCAGCGGAGGCGC
>No_name
GTTATCACGGCGACTCGGCTGAGAGCCTGCTGATGAAGGGGGCGAGTAATCGCGCGAAAT
CTGTCAACTGCCATAAATGTCAAGGCGAAGATGCTAATGC
>No_name
ACAGATTTCGCGCGATTACTCGCCCCCTTCATCAGCAGGCTCTCAGCCGAGTCGCCGTGA
TAACCGTCATGGTCACCATTTGGATATTCTCAATGGCGGC
>No_name
AATGGCGGCGTCCGTACCAACGATTATGTACACTGAAAACAAGGTCCACCCAATTTCGAA
CAACGACACGTGCTTCATATTGCGATTCTGCAGCAGTGAA
>No_name
GAACATCCTTATTTTGAAGTGATCACTTGGGTCAGATTTTGCGTTTATTTTGTTATCCCA
TTTTTTGTCATTAGTTTCTGTTACATTGCTATTTCGACTA
>No_name
GTAGTCGAAATAGCAATGTAACAGAAACTAATGACAAAAAATGGGATAACAACATAAACG
CAAAATCTGACCCACGTGATCACTTCAAAATAAGGATGTT
>No_name
TACACAGGGTAGTCGAAATAGCAATGTAACAGAAACTAATGACAAAAAATGGGATAACAA
AATAAACGCAAAATCTGACCCAAGGGATCACTTCAAAATA
>No_name
ATTTTGAAGTGATCACTTGGGTCAGATTTTGCGTTTATTTTGTTATCCCATTTTTTGTCA
TTAGTTTCTGTTACATTGCTATTTCGACTACCCTGTGTAA
>No_name
ATTTTGAAGTGATCACTTGGGTCAGATTTTGCGTTTATTTTGTTATCCCATTTTTTGTCA
TTAGTTTCTGTTACATTGCTATTTCGACTACCCTGTGTAA
>No_name
CTTGGGCCAGATTTTGCGTTTATTTTGTTATCCCATTTTTTGTCATTAGTTTCTGTTACA
TTGCTATTTCGACTACCCTGTGTAAAACCCAAAGTGTATC
>No_name
GTCAGATTTTGCGTTTATTTTGTTATCCCATTTTTTGTCATTAGTTTCTGTTACATTGCT
ATTTCGACTACCCTGTGTAAAACCCAAAATGTATCGCTTC
>No_name
TTTGCGTTTATTTTGTTATCCCATTTTTTGTCATTAATTTCTGTTACATTGCTATTTCGA
CTACCCTGTGTAAAACCCAAAATGTATCGCTTATTGTTTT
>No_name
GTTTATTTTGTTATCCCATTTTTTGTCATTAGTTTCTGTTACATTGCTATTTCGACTACC
CTGTGTAAAACCCAAAATGTATCGCTTCTTGTTGTTACGA
>No_name
ATTTGTAACAACAAGAAGCGATACATTTTGGGTTTTACACAGGGTAGTCGAAATAGCAAT
GTAACAGAAACTAATGACAAAAAATGGGATAACAAAATAA
>No_name
CAAGGTTTTATTGTCCATATGATTCGTAACAACAAGAAGCGATACATTTTGGGTTTTACA
CAGGGTAGTCGAAATAGCAATGTAACAGAAACTAATGACA
>No_name
AGTTGTCTCCGAGGAATCGCCAAAGTTTTATGGTCCATATGATTCGTAACAACAAGAAGC
GATACATTTTGGGTTTTACACAGGGTAGTCGAAATAGCAA
>No_name
CGGCAAACAACAAATATCACAACAAGAGCTAATACGACAACCGATAATTTCCTTCTCGCT
TCCATTTGTCTCCGAGGAATCGCCAAAGTTTTATTGTCCA
>No_name
GGACAATAAAACTTTGGCGATTCCTCGGAGACAAATGGAAGCGAGAAGGAAATTATCGGT
TGTCGTATTAGCTCTTGTTGTTATATTTGTTGTTTGTCGC
>No_name
CTCTTGTTGTGATATTTGTTGTTTGCCGCTTACCATATGAATCCTATTCGATCTTCTTGC
TTTTGCAAAGTGAAAGCATTTAGTGGTGGTTAGATTCGGA
>No_name
GTAGCCGCAGCTGACCACCACTGAATGCTTTCACTTTGCAAAAGCAAGAAGATCGAATGG
GATTCATATGGTAAGCGGCAAACAACAAATATCACAACAA
>No_name
ATAGAAATAGAGGAGGACAGTAGCCGCAGCTGACCACCACTGAATGCTTTCACTTTGCAA
AAGCAAGAAGATCGAATGGGATTCATATGGTAAGCGGCAA
>No_name
GCCGCTTACCATATGAATCCCATTCGATCTTCTTGCTTTTGCAAAGTGAAAGCATTCAGT
GGTGGTCAGCTGCGGCTACTGTCCTCCTCTATTTCTATTC
>No_name
CATTCGATCTTCTTGCTTTTGCAAAGTGAAAGCATTCAGTGGTGGTCAGCTGCGGCTACT
GTCCTCCTCTATTTCTATTCGTCGATAAATCCTTTAATTT
>No_name
TGAGAATACCTAAAATTAAAGGATTTATCGACGAATAGAAATAGAGGAGGACAGTAGCCG
CAGCTGACCACCACTGAATGCTTTCACTTTGCAACAGCAA
>No_name
CCGGCGGAAAGTTGGACTGAGAATACCTAAAATTAAAGGATTTATCGACGAATAGAAATA
GAAAAGAACAGCAGCCGCAGCTAACCACCACTGAATGCTC
>No_name
ATTAGAAAAATTAAAAAAGCATCTGCACCACATTTTAAGCATAAACCGGCGGAAAGTTGG
ACTGAGAATACCTACAATTAAAGGATTTATCGACGAATAG
>No_name
CGGTTGTATACGATCTTGGTTGAATTCGGAGGAGCAGAATGAGTCTGGACGGTATTAGAA
AAATTAAAAAAGCATCTGCACCACATTTTAAGCATAAACC
>No_name
GTTCGTTCGGGTGTAGACGATCTTGGTAGAATTCGTAGGAGCAGAATGAGTCTGGACGGT
ATTAGAAAAATTAAAAAAGCATCTGCACCACATTTTAAGC
>No_name
CTTAAAATGTGGTGCAGATGCTTTTTTAATTTTTCTAATACCGTCCAGACTCATTCTGCT
CCTCCGAATTCAACCAAGATCGTATACAACCGAACGAACA
>No_name
CTTACATGAGAAGTTCACAAGGAGAAGGAGATCTGTTCGTTCGGTTGTATACGATCTTGG
TAGAATTCGGAGGAGCAGAATGAGTCTGGACGGTATTAGA
>No_name
CAAAAACAACGAAAACAATCCTAGCGAAATTATTAAAATCTTAGCTCGATGAACTGTGAA
AATTTGATGAAATGGATGACAAATATTGCAGTAGCGGTCA
>No_name
ATTCGGATTTATTTCCTTGCGAAATATTGGAAGCCAATTCAGCCATGGATAGAAAGGCAA
ATTGGGTTGTCGTAATCGCCAAAAACAACGAAAACAATCC
>No_name
AACGAACTCATCATCTCGTGACTTTTTGCATCGATGCGCCCTTGCAACTGGCGCTTTCGG
TATCTCAATAGTATAATTGCCCGATAGATTAATATATAAA
>No_name
CGTAATAATTATACAGATATTTATTCTAATAAATTGTTGAATTTCTATTCTGATTTTAAA
TATCCATTTGCTGACAGGATCACAACAATTATTACAACAA
>No_name
GAAATTTATTCTAATAAATTGTTGAATTTATATTCTGATTTTAAATATCCATTTGTTGAC
AGGATCAAAATAATTATTACAACAATTTTCTCTCTCTCTA
>No_name
GAAATTTATTCTAATAAATTGTTGAATTTATATTCTGATTTTAAATATCCATTTGTTGAC
AGGATCAAAATAATTATTACAACAATTTTCTCTCTCTCTA
>No_name
TTCCAATTAGGGTGACTAGAATAGAGAGAGAGAAAATTGTTGTAATAATTATTTTGATCC
TGTCAACAAATGGATATTTAAAATCAGAATATAAATTCAA
>No_name
TGACAATAAATGAAATCAAAAGTTGAACAACTGATAAATTAACCATTAGGATATTTGTGA
CATTTCTAGATGATTTCTTTTGAAAAATAACGAAAAAGAG
>No_name
AGGAATGACAATAAATGAAATCAAAAGTTGAACAACTGATAAATTAACCATTAGGATATT
TGTGACATTTCTAGATGATTTCTTTTGAAAAATAACGAAA
>No_name
GACCCCAAAAGGCCACTGGGCAAAATTCCAAAATTTCACGAGATTGGCAGGGATGACAAT
AAATGAAATCAAAAGATGAACAACTCATAAATTAAACATT
>No_name
CTAGAGTATACGAGCTGGCATACATAGTCAGCACATGCATGAAACTAACGAAATAGCACG
AGCCGACCCCAAAAGGCCACTGGGCGAAATTCCAAAATTT
>No_name
GCGACTATTTGTCACGATTTCTGTCATTTGGGGTCTGTCGATAATGATTGCGTTTCCTCA
TTTGTTTTTCATCATAACGAATAAAAACCTGTCTCTCCAA
>No_name
TGATTGCGTTTCCTCATTTTTTTTTCATCATAATGAATAAAAACCTGTCTCTCCAAAACT
GTTTCAAGCTCCATTTGACCGGATCAAAAAATTTCATGTC
>No_name
CAAGAGGAATAAAATATTGCAATAAAAAATTTGTCAAAATAATCCAAACTCTCCACTTAA
ACGGAAATAAAATCTTACATGACATGAAATTTTTTGATCC
>No_name
CGCATACATGTAAATAATTGCCACAAGAGGAATAAAATATTGCAATAAAAAATTTGTCAA
AATAATCCAAACTCTCCACTTAAACGGAAATAAAATCTTA
>No_name
CACGCATACATGTAAATAATTGCCACAAGAGGAATAAAATATTGCAATAAAAAATTTGTC
AAAATAATCCAAACTCTCCACTTAAACGGAAATAAAATCT
>No_name
CCAGATTCTATGAGCAACGCACGCATACATGTAAATAATTGCCACAAGAGGAATAAAATA
TTGCAATAAAAAATTTGTCAAAATAATCCAAACTCTCCAC
>No_name
GAGAGTTTGGATTTTTTTGACAAATTTTTTATTGCAATATTTTATTCCTCTTGTGGCAAT
TATTTACATGTATGCGTGCGTTGCTCATAGAATCTGGAAA
>No_name
CAAATTTTTTATTGCAATATTTTATTCCTCTTGTGACAATTATTTACATGTATGCGTGCG
CTGCTCATAGAATCTGGAAAGCCAAACCTGTCCGGTCGAA
>No_name
CAATTATTTACATGTATGCGTGCGTTGCTCATAGAATCTGGAAAGCCAAACCTGTCCGGT
CGAAGTTTGGTCAGATAATAACTTTCTCCTCTGGATCATC
>No_name
GGAAAGCCAAACCTGTCCGGTCGAAGTTTGGTCAGATAATAACTTTCTCCTCTGGATCAT
CGTCTGAACAGTCTTATGATACTTACCGAAGGAATATCTT
>No_name
CTAAAGTAAATCTGTTGAATAAAGATATTCCTTCGGTAAGTATCATAAGACTGTTCAGAC
GATGATCCAGAGGAGAAAGTTATTATCTGACCAAACTTCG
>No_name
CAGATAATAACTTTCTCCTCTGGATCATCGTCTGAACAGTCTTATGATACTTACCGAAGG
AATATCTTTATTCAACAGATTTACTTTAGGCAGCGCCGAA
>No_name
AAACAAAGTAACGATTACTAACATAAGAATTGTAGACTTTTTGATGACATAATCTATATT
GCTTCGGCGCTGCCTAAAGTAAATCTGTTGAATAAAGATA
>No_name
CAACAGATTTACTTTAGGCAGCGCCGAAGCAATATAGATTATGTCATCAAAAAGTCTACA
ATTCTTATGTTAGTAATCGTTACTTTGTTTTTTATTTCAT
>No_name
AAGCAATATAGATTATGTCATCAAAAAGACTACAATTCTTATGTTAGTAATCGTTACTTT
GTTTTTTATTTCATGGGCTCCATTCCATATTTATTTATTT
>No_name
GTCAGAAATAAATAAATATGGAATGGAGCCCATGAAATAAAAAACAAAGTAACGATTACT
AACATAAGAATTGTAGACTTTTTGATGACATAATCTATAT
>No_name
GATTATGTCATCAAAAAGTCTACAATTCTTATGTTAGTAATCGTTACTTTGTTTTTTATT
TCATGGGCTCCATTCCATATTTATTTATTTCTGACGGCCT
>No_name
GGGATTCTTAAGGCCGTCAGAAATAAATAAATATGGAATGGAGCCCATGAAATAAAAAAC
AAAGTAACGATTACTAACATAAGAATTGTAGACTTTTTGA
>No_name
CTTATGTTAGTAATCGTTACTTTGTTTTTTATTTCATGGGCTCCATTCCATATTTATTTA
TTTCTGACGGCCTTAAGAATCCCGCACAATTTCTTTATTT
>No_name
AATACATATTTCAAAAGATTTACATTATTTTTATTAACCCAATAATAAACGATCGGATTG
TAACAAATGTTACTAAAAGCGAGCCAATAGAGAATGTAAT
>No_name
CACAAATGTCGAAAGAATGCCCCAGTCATATGAAATATTCTAATTTACGCCCCTTGTTTG
TTAAATATTGTTTTTCTTGGAGCTTTGCATTGCTGAGTTT
>No_name
CACAAATGTCGAAAGAATGCCCCAGTCATATGAAATATTCTAATTTACGCCCCTTGTTTG
TTAAATATTGTTTTTCTTGGAGCTTTGCATTGCTGAGTTT
>No_name
CGCCAAACTCAGCAATGCAAAGCTCCAAGAAAAACAATATTTAACAAACAAGGGGCGTAA
ATTAGAATATTTCATATGACTGGGGCATTCTTTCGACATT
>No_name
CTTTGCATTGCCCCAGTCATATGAAATATTCTAATTTACGCCCCTTGTTTGTTAAATATT
GTTTTTCTTGGAGCTTTGCATTGCTGAGTTTGGCGGGCAT
>No_name
GCCCAGTCATATGAAATATTCTAATTTACGCCCCTTGTTTGTTAAATATTGTTTTTCTTG
GAGCTTTGCATTGCTGAGTTTGGCGGGCATTTTTGGAAGT
>No_name
GTCATATGAAATATTCTAATTTACGCCCCTTGTTTGTTAAATATTGTTTTTCTTGGAGCT
TTGCATTGCTGATTTTGGCGGGCATTTTTGGAAGTCTAAT
>No_name
TGAAAACTCGATGCTTCACAATGACGATGATGCACATTAGACTTCCAAAAATGCCCGCCA
AACTCAGCAATGCAAAGCTCCAAGAAAAACAATATTTAAC
>No_name
GAATGAAAACTCGATGCTTCACAATGACGATGATGCACATTAGACTTCCAAAAATGCCCG
CCAAACTCAGCAATGCAAAGCTCCAAGAAAAACAATATTT
>No_name
TGTTTTTCTTGGAGCTTTGCATTGCTGAGTTTGGCGGGCCTTTTTGGAAGTCCAATGTGC
ATCCTCGGCATTGTGAAGCATCGAGATTTCACTCATGGAA
>No_name
ATCAGCATAAGAAAATCACTCATAGACAAATAAATGAACCAATATTTCGTTCCATGAATG
AAAGCTCGATGCTTCACAGTGACGATGATGCACATTAGAC
>No_name
CGGAATAATCAGCATAAGAAAATCACTCATAGACAAATAAATGAACCAATATTTCGTTCC
ATGAATGAAAACTCGATGCTTCACAATGACGATGATGCAC
>No_name
CGGAATAATCAGCATAAGAAAATCACTCATAGACAAATAAATGAACCAATATTTCGTTCC
ATGAATGAAAACTCGATGCTTCACAATGACGATGATGCAC
>No_name
ATCGAGTTTTCATTCATGGAACGAAATATTGGTTCATTTATTTGTCTATGAGTGATTTTC
TTATGCTGATTATTCCGGCCTGTGATTTATACTTTTACTA
>No_name
GTTTTCATTCATGGAACGAAATATTGGTTCATTTATTTGTCTATGAGTGATTTTCTTATG
CTGATTATTCCGGCCTGTGATTTATACTTTTACTATATGT
>No_name
CGAAATATTGGTTCATTTATTTGTCTATGAGTGATTTTCTTATGCTGATTATTCCGGCCT
GTGATTTATACTTTTACTATATGTTAGAGGAGTACTATAT
>No_name
TTTGTCTATGAGTGAGTTTCTTATGCTGATTATTCCGGCCTGTGATTTATACTTTTACTA
TATGTTAGAGGAGTACTATATTAAGACGTTGAATAGGATG
>No_name
TGCGCAACTCACAACCGAAAATACTCATCCTATTCAACGTCTTAATATAGTACTCCTCTA
ACATATAGTAAAAGTATAAATCACAGGCCGGAATAATCAG
>No_name
CTGTGATTTATACTTTTACTATATGGTAGAGGAGTACTATATTAAGACGTTGAATAGGAT
GAGTATTTTCGGTTGTGAGTTGCGCTACTTTGCCATTAAT
>No_name
GTGATTTATACTTTTACTATATGTTAGAGGAGTACTATATTAAGACGTTGAATAGGATGA
GTATTTTCGGTTGTGAGTTGCGCTACTTTGCCATTAATTT
>No_name
GTACTATATTAAGACGTGGAATAGGATGAGTATTTTCGGTTGTGAGGTGCGCTACTTTTC
CATGAATTTCTTTAGTTGGACTGCAAACGTTTTGCTGGCT
>No_name
TATATTAAGACGTTGAATAGGATGAGTATTTTCGGTTGTGAGTTGCGCTACTTTGCCATT
AATTTCTTTAGTTGGAATGCAAACGTTTTGCAGGCTGGCT
>No_name
GAGTATTTTCGGTTGTGAGTTGCGCTACTTTGCCATTAATTTCTTTAGTTGGAATGCAAA
CGTTTTGCAGGCTGGCTTATCAATTGAAAGAACTATCAGT
>No_name
AAAGATAATTCTTGAGCGAATCGGATTCAAAACACTGATAGTTCTTTCAATTGATAAGCC
AGCCTGCAAAACGTTTGCATTCCAACTAAAGAAATTAATG
>No_name
CGTAAAGATAATTCTTGAGCGAATCGGATTCAAAACACTGATAGTTGTTTCAATTGATAA
GCCAGCCTGCAAAACGGTTGCATTCCAACTAAAGAAATTA
>No_name
CGTAAAGATAATTCTTGAGCGAATCGGATTCAAAACACTGATAGTTCTTTCAATTGAGAA
GTCAGCCTGCAAAACGTTTGCATTCCAACTAAAGAAATTA
>No_name
ATTGAAAGAACTATCAGTGTTTTGAATCCGATTCGCTCAAGAATTATCTTTACGACAGGT
CGAACTAAATTTATTATCAGTGTCCTAATTGGGTTCTGTT
>No_name
CTCTTTCAAATGTTAGCATATCGATAACCGAAGAAGATACAAAACAGAACCCAATTAGGA
CACTGATAATAAATTTAGTTCGACCTGTCGTAAAGATAAT
>No_name
CTTTACGACAGGTCGAACTAAATTTATTATCAGGGTCCTAATTGGGGTCTGTTTTGTATC
TTCTTCGGTTATCGAGATGCTAACATTTGAAAGAGTGAAT
>No_name
ATTTATTATCAGTGTCCTAATTGGGTTCTGTTTTGTATCTTCTTCGGTTATCGATATGCT
AACATTTGAAAGAGAGAATGGGACTTGTAGGCGGAAGACC
>No_name
TAATTGGGTTCTGTTTTGTATCTTCTTCGGTTATCGATATGCTAACATTTGAAAGAGTGA
ATGGGACTTGTAGGCGGAAGACCCATCCAAATTCATCAAT
>No_name
TTTGTATCTTCTTCGGTTATCGATATGCTAACATTTGAAAGAGTGAATGGGACTTGTAGG
CGGAAGACCCATCCAAATTCATCAATTGACGTGACACATT
>No_name
TATAGAATGTGTCACGTCAATTGATTAATTTGGATGGGTCTTCCGCCTACAAGTCCCATT
CACTCTTTCAAATGTTAGCATATCGATAACCGAAGAAGAT
>No_name
GAAAGAGTGAATGGGACTTGTAGGCGGAAGACCCATCCAAATTCATCAATTGACGTGACA
CATTCTATATACACCATTGATTTGATATTGTTTCGAGCGA
>No_name
AAAAGGTATCGCGCGAAACAATATCAAATCAATGGTGTATATAGAATGTGTCACGTCAAT
TGATGAATTTGGATGGGTCTTCCGCCTACAAGTCCCATTC
>No_name
AGAAAAGGTATCGCTCGAAACAATATCAAATCAATGGTGTATATAGAATGTGTCACGTCA
ATTGATGAATTTGGATGGGTCTTCCGCCTACAAGTCCCAT
>No_name
ACTAGAAAAGGTATCGCTCGAAACAATATCAAATCAATGGTGTATATAGAATGTGTCACG
TCAATTGATGAATTTGGATGGGTCTTCCGCCTACAAGTCC
>No_name
CTTGTAGGCGGAAGACCCATCCAAATTCATCAATTGACGTGACACATTCTATATACACCA
TTGATTTGATATTGTTTCGAGCGATACCTTTTCTAGTGAT
>No_name
GTAGGCGGAAGACCCATCCAAATTCATCAATTGACGTGACACATTCTATATACACCATTG
ATTTGATATTGTTTCGAGCGATACCTTTTCTAGTGATGCT
>No_name
CTCGTTTGATGCTGTGCAATTTCATGAGGATTACGATAATTATGGAAGAAATTAGCATCA
CTAGAAAAGGTATCGCTCGAAACAATATCAAATCAATGGT
>No_name
ATTTGATATTGTTTCGAGCGATACCTTTTCTAGTGATGCTAATTTCTTCCATAATTATCG
TAATCCTCATGAAATTGCACAGCATCAAACGAGATCGAAT
>No_name
ATTTGATATTGTTTCGAGCGATACCTTTTCTAGTGATGCTAATTTCTTCCATAATTATCG
TAATCCTCATGAAATTGCACAGCATCAAACGAGATCGAAT
>No_name
CTTTTCTAGTGATGCTAATTTCTTCCATAATTATCGTAATCCTCATGAAATTGCACAGCA
TCAAACGAGATCGAATCGGGCACCATCAAATGGGAAATCC
>No_name
ATTTTTTGTTAGGATTTCCCATTTGATGGTGCCCGATTCGATCTCGTTTGATGCTGTGCA
ATTTCATGAGGATTACGATAATTATGGAAGAAATTAGCAT
>No_name
TCGTAATCCTCATGAAATTGCACAGCATCAAACGAGATCGAATCGGGCACCATCAAATGG
GAGATCCTAACAAAAAATCCTTCCAGAAATATCGACAATT
>No_name
TAATCCTCATGAAATTGCACAGCATCAAACGAGATCGAATCGGGCACCATCAAATGGGAA
ATCCTAACAAAAAATCCTCCCAGAAATATCGAGAATTCAA
>No_name
CGACATTTTGAATTCTCGATATTTCTGGGAGGATTTTTTGTTAGGATTTCCCATTTGATG
GTGCCCGATTCGATCTCGTTTGATGCTGTGCAATTTCATG
>No_name
ATGAAATTGCACAGCATCAAACGAGATCGAATCGGGCACCATCAAATGGGGAATACTAAC
AAAAAATCCTCCCAGAAATATCGAGAATTCAAAATGTCGG
>No_name
CCGACATTTTGAATTCTCGATATTTCTGGGAGGATTTTTTGTTAGGATTTCCCATTTGAT
GGTGCCCGATTCGATCTCGTTTGATGCTGTGCAATTTCAT
>No_name
CACATTCATTGATATCAAGATAACCGACATTTTGAATTCTCGATATTTCTGGGAGGATTT
TTTGTTAGGATTTCCCATTTGATGGTGCCCGATTCGATCT
>No_name
CAAATGGGAAATCCTAACAAAAAAATCCTCCCAGAAATATCGAGAATTCAAAATGTCGGT
TATCTTGATATCAATGAATGTGGCAACCTTAGTAACGAAT
>No_name
CAGAAATATCGAGAATTCAAAATGTCGGTTATCTTGATATCAATGAATGTGGCAACCTTA
GTAACGAATCCGTTGTTTTTGATTTTCGAATTGATAGACG
>No_name
CGAGAATTCAAAATGTCGGTTATCTTGATATCAATGAATGTGGCAACCTTAGTAACGAAT
CCGTTGTTTTTGATTTTCGAATTGATAGACGGAGCGGGCT
>No_name
CGAGCCCGCTCCGTCTATCAATTCGAAAATCAAAAACAACGGATTCGTTACTAAGGTTGC
CACATTCATTGATATCAAGATAACCGACATTTTGAATTCT
>No_name
CTTGATATCAATGAATGTGGCAACCTTAGTAACGAATCCGTTGTTTTTGATTTTCGAATT
GATAGACGGAGCGGGCTCGGCGGGTCAGAAATACGGTAAG
>No_name
GGCAACCTTAGTAACGAATCCGTTGTTTTTGATTTTCGAATTGATAGACGGAGCGGGCTC
GGAGGGTCAGAAATACGGAAAGTTAACGAAAAATCGCTGC
>No_name
GTGAATTAAAGAGCAAATTGAAGAAATCTGAAACGCAGCGATTTTTCGTTAACTTTCCGG
ATTTCTGACCCTCCGAGCCCGCTCCGTCTATCAATTCGAA
>No_name
GTTTGATTGTTAAAATAGATCAGTGAATTAAAGAGCAAATTGAAGAAATCTGAAACGCAG
CGATTTTTCGTTAACTTTCCGTATTTCTGACCCTCCGAGC
>No_name
GTTTGTTTGATTGTTAAAATAGATCAGTGAATTAAAGAGCAAATTGAAGAAATCTGAAAC
GCAGCGATTTTTCGTTAACTTTCCGTATTTCTGACCCTCC
>No_name
CGGAAAGTTAACGAAAAATCGCTGCGTTTCAGATTTCTTCAATTTGCTCTTTAATTCACT
GATCTATTTTAACAATCAAACAAACTGGATATTTTACGTC
>No_name
ATTTTAACAATCAAACAAACTGGATATTTTACGTCTTAATTGGGGCGAAATTTCAGCACT
ATTTTCTCATGATCCTCTCCAATTTTCTCCCGTTTCTCAA
>No_name
TTTTAACAATCAAACAAACTGGATATTTTACGTCTTAATTGGGGCGAAATTTCAGCACTA
TTTTCTCATGATCCTCTCCAATTTTCTCCCGTTCCTCAAA
>No_name
TAACAATCAAACAAACTGGATATTTTACGTCTTAATTGGGGCGAAATTCCAGCACTATTT
TCTCATGATCCTCTCCAATTTTCTCCCGTTCCTCAAACGA
>No_name
AATCAAACAAACTGGATATTTTACGTCTTAATTGGGGCGAAATTTCAGCACTATTTTCTC
ATGATCCTCTCCAATTTTCTCCCGTTCCTCAAACGAGACA
>No_name
CAAACAAACTGGATATTTTACGCCTTGATTGGGGCGAAGTTTCAGCACTATTTTCTCATG
ATCCTCTCCAATTTTCTCCCGTTCCTCAAACGAGACATTG
>No_name
GAGACATTGACGAATCAGCGAGTTTACCTTTCGAGTCGACGATGAACATTGAAAAAAATC
TTCAACGGAATTCTGAATTGAATCTTAAAAATAAGATTCA
>No_name
CGACGATGAACATTGAAAAAAATCTTCAACGGAATTCTGAATTGAATCTTAAAAATAAGA
TTCAAAATTCAAATTGTCAACGAAAATATTCGTGTTTATG
>No_name
ATTCTGAATTGAATCTTAAAAATAAGATTCAAAATTCAAATTGTCAACGAAAATATTCGT
GTTTATGTTGGACAATAAACAACCGAAATATCAAAAACAA
>No_name
TGAATCTTAAAAATAAGATTCAAAATTCAAATTGTCAACGAAAATATTCGTGTTTATGTT
GGAAAATAAACAAGCGAAATATCAAAAACAAAATTGACGA
>No_name
ATAATCGTCAATTTTGTTTTTGATATTTCGGTTGTTTATTTTCCAACATAAACACGAATA
TTTTCGTTGGCAATTTGAATTTTGAATCTTATTTTTAAGA
>No_name
CTCTGTTTCTTTTTGGTTGTTTGTTAAAGTTTCAACATAATCGTCAATTTTGTTTTTGAT
ATTTCGGTTGTTTATTTTCCAACATAAACACGAATAATTA
>No_name
CGCAATAACCTCTGTTTCTTTTTGGTTGTTTGTTAAAGTTTCAACATAATCGTCAATTTT
GTTTTTGATATTTCGGTTGTTTATTTTCCAACATAAACAC
>No_name
CAACGCAATAACCTCTGTTTCTTTTTGGTTGTTTGTTAAAGTTTCAACATAATCGTCAAT
TTTGTTTTTGATATTTCGGTTGTTTATTTTCCAACATAAA
>No_name
GGATCAACGCAATAACCTCTGTTTCTTTTTGGTTGTTTGTTAAAGTTTCAACATAATCGT
CAATTTTGTTTTTGATATTTCGGTTGTTTATTTTCCAACA
>No_name
TGATAAATAAATAAAACCTTCGTAAAGCTTCTAATAGCTTTATCTTTGTAAAATACTATA
AAATTAAGAATGTTTCCAACTATACCAATTGACATTAGTA
>No_name
GTCAAAAGTGGGCTATCAAAATGATAATAGTAACAGCTTTGTATTCGTTGGTGACTTTTA
CGCCTTGTATCATTATATTATTTTTATACAATACTGGTGC
>No_name
GGAAAGTGAAATAAACCGAACCGAAAATTTACAAAACAATTTAACTTTATTTCTTATACG
AAAGTATTTATGGAGTTCTACGTTCTATTTGCATCGCTAT
>No_name
CAAAGAACCATAGCGATGCAAATAGAACGTAGAACTCCATAAATACTTTCGTATAAGAAA
TAAAGTTAAATTGTTTTGTAAATTTTCGGTTCGGTTTATT
>No_name
ACCGAACCGAAAATTTACAAAACAATTTAACTTTATTTCTTATACGAAAGTATTTATGGA
GTTCTACGTTCTATTTGCATCGCTATGGTTCTTTGCTTTG
>No_name
CATCAACCAAAGCAAAGAACCATAGCGATGCAAATAGAACGTAGAACTCCATAAATACTT
TCGTATAAGAAATAAAGTTAAATTGTTTTGTAAATTTTCG
>No_name
CACTCATCAACCAAAGCAAAGAACCATAGCGATGCAAATAGAACGTAGAACTCCATAAAT
ACTTTCGTATAAGAAATAAAGTTAAATTGTTTTGTAAATT
>No_name
CACTCATCAACCAAAGCAAAGAACCATAGCGATGCAAATAGAACGTAGAACTCCATAAAT
ACTTTCGTATAAGAAATAAAGTTAAATTGTTTTGTAAATT
>No_name
CCCACTCATCAACCAAAGCAAAGAACCATAGCGATGCAAATAGAACGTAGAACTCCATAA
ATACTTTCGTATAAGAAATAAAGTTAAATTGTTTTGTAAA
>No_name
GTCCACTCATCAACCAAAGCAAAGAACCATAGCGATGCAAATAGAACGTAGAACTCCATA
AATACTTTCGTATAAGAAATAAAGTTAAATTGTTTTGTAA
>No_name
AAACAATTTAACTTTATTTCTTATACGAAAGTATTTATTGAGTGCTACGTTCTATTTGCA
TCGCTATGGCTCTTTGCTTTGGTTGATGAGTGGACTTGTA
>No_name
CTAAAGTGTTTAATACAAGTCCACTCATCAACCAAAGCAAAGAACCATAGCGATGCAAAT
AGAACGTAGAACTCCATAAATACTTTCGTATAAGAAATAA
>No_name
GCTAAAGTGTTTAATACAAGTCCACTCATCAACCAAAGCAAAGAACCATAGCGATGCAAA
TAGAACGAAGAACTCCATAAATACTTTCGTATAAGAAATA
>No_name
CTATTTGCATCGCTATGGTTCTTTGCTTTGGTTGATGAGTGGACTTGTATTAAACACTTT
AGCCTTTATAATATGGACCAGACCAAGACTTAGAAGATCA
>No_name
GGATGTATTTGATCTTCTAAGTCTTGGTCTGGTCCATATTATAAAGGCTAAAGTGTTTAA
TACAAGTCCACTCATCAACCAAAGCAAAGAACCATAGCGA
>No_name
CTATGGTTCTTTGCTTTGGTTGATGAGTGGACTTGTATTAAACACTTTAGCCTTTATAAT
ATGGACCAGACCAAGACTTAGAAGATCAAATACATCCGCA
>No_name
CTTTGCTTTGGTTGATGAGTGGACTTGTATTAAACACTTTAGCCTTTATAATATGGACCA
GACCAAGACTTAGAAGATCAAATACATCCGCAAATTATTT
>No_name
TGCTTTGGTTGATGAGTGGACTTGTATTAAACACTTTAGCCTTTATAATATGGACCAGAC
CAAGACTTAGAAGATCAAATACATCCGCAAATTATTTGGC
>No_name
GTGGACTTGTATTAAACACTTTAGCCTTTATAATATGGACCAGACCAAGACTTAGAAGAT
CAAATACATCCGCAAATTATTTGGCAGGACTAGCCATGTC
>No_name
GTGGACTTGTATTAAACACTTTAGCCTTTATAATATGGACCAGACCAAGACTTAGAAGAT
CAAATACATCCGCAAATTATTTGGCAGGAATAGCCATGTC
>No_name
CTTGTATTAAACACTTTAGCCTTTATAATATGGACCAGACCAAGACTTAGAAGATCAAAT
ACATCCGCAAATTATTTGGCAGGAATAGCCATGTCAGACA
>No_name
CTTGTATTAAACACTTTAGCCTTTATAATATGGACCAGACCAAGACTTAGAAGATCAAAT
ACATCCGCAAATTATTTGGCAGGAATAGCCATGTCAGACA
>No_name
TTGTATTAAACACTTTAGCCTTTATAATATGGACCAGACCAAGACTTAGAAGATCAAATA
CATCCGCAAATTATTTGGCAGGAATAGCCATGTCAGACAC
>No_name
AAACACTTTAGCCTTTATAATATGGACCAGACCAAGACTTAGAAGATCAAATACATCCGC
AAATTATTTGGCAGGAATAGCCATGTCAGACACCATATTT
>No_name
AGAATGTATAATAACCAAAATATGGGGTCTGACATGGCTATTCCTGCCAAATAATTTGCG
GATGTATTTGATCTTCTAAGTCTTGGTCTGGGCCATATTA
>No_name
GAAGAATGTATAATAACCAAAATATGGTGTCTGACATGGCTATTCCTGCCAAATAATTTG
CGGATGTATTTGATCTTCTAAGTCTTGGTCTGGTCCATAT
>No_name
GGACCAGACCAAGACTTAGAAGATCAAATACATCCGCAAATTATTTGGCAGGAATAGCCA
TGTCAGACACCATATTTTGGTTATTATACATTCTTCATTA
>No_name
CCAGACCAAGACTTAGAAGATCAAATACATCCGCAAATTATTTGGCAGGAATAGACATGT
CAGACACCATATTTTGGTTATTATACATTCTTCATTACAT
>No_name
CCAAGACTTAGAAGATCAAATACATCCGCAAATTATTTGGCAGGAATAGCCATGTCAGAC
ACCATATTTTGGTTATTATACATTCTTCATTACATGCAAA
>No_name
GAAGTTTGCATGTAATGAAGAATGTATAATAACCAAAATATGGTGTCTGACATGGCTATT
CCTGCCAAATAATTTGCGGATGTATTTGATCTTCTAAGTC
>No_name
CGAAGTTTGCATGTAATGAAGAATGTATAATAACCAAAATATGGTGTCTGACATGGCTAT
TCCTGCCAAATAATTTGCGGATGTATTTGATCTTCTAAGT
>No_name
CGAAGTTTGCATGTAATGAAGAATGTATAATAACCAAAATATGGTGTCTGACATGGCTAT
TCCTGCCAAATAATTTGCGGATGTATTTGATCTTCTAAGT
>No_name
CAAATACATCCGCAAATTATTTGGCAGGAATAGCCATGTCAGACACCATATTTTGGTTAT
TATACATTCTTCATTACATGCAAACTTCGTGGGACATTTG
>No_name
GGAATATCTTGAACACAAATGTCCCACGAAGTTTGCATGTAATGAAGAATGTATAATAAC
CAAAATATGGTGTCTGACATGGCTATTCCTGCCAAATAAT
>No_name
GGAATATCTTGAACACAAATGTCCCACGAAGTGTGCATGTAATGAAGAATGGATAATAAC
AAAAATATGGTGTCTGACGTGGCTAGTCCGCCCAAATAAT
>No_name
CCATGTCAGACACCATATTTTGGTTATTATACATTCTTCATTACATGCAAACTTCGTGGG
AAATTTGTGTTCAAGATATTCCTGTATGGTGTGAAATGTT
>No_name
AATAAATAAACCTTGAAACATTTCACACCATACTGGAATATCTTGAACACAAATGTCCCA
CGAAGTTTGCATGTAATGAAGAATGTATAATAACCAAAAT
>No_name
GAAAAGTATTGACTTGAAATAAATAAACCTTGAAACATTTCACACCATACTGGAATATCT
TGAACACAAATGTCCCACGAAGTTTGCATGTAATGAAGAA
>No_name
GAAAAGTATTGACTTGAAATAAATAAACCTTGAAACATTTCACACCATACTGGAATATCT
TGAACACAAATGTCCCACGAAGTTTGCATGTAATGAAGAA
>No_name
CGGAAAAGTATTGACTTGAAATAAATAAACCTTGAAACATTTCACACCATACTGGAATAT
CTTGAACACAAATGTCCCACGAACTTTGCATGTAATGAAG
>No_name
TGCAAACTTCGTGGGACATTTGTGTTCAAGATATTCCAGTATGGTGTGAAATGTTTCAAG
GTTTATTTATTTCAAGTCAATACTTTTCCGTACCTCTCGT
>No_name
TATATATCTCTCCAATGAAAAAATCAAAACGAGAGGTACGGAAAAGTATTGACTTGAAAT
AAATAAACCTTGAAACATTTCACACCATACTGGAATATCT
>No_name
TGCTATATATCTCTCCAATGAAAAAATCAAAACGAGAGGTACGGAAAAGTATTGACTTGA
AATAAATAAACCTTGAAACATTTCACACCATACTGGAATA
>No_name
TATGGTGTGAAATGTTTCAAGGTTTATTTATTTCAAGTCAATACTTTTCCGTACCTCTCG
TTTTGATTTTTTCATTGGAGAGATATATAGCAGTATGCCA
>No_name
CGGCATACTGCTATATATCTCTCCAATGAAAAAATCAAAACGAGAGGTACGGAAAAGTAT
TGACTTGAAATAAATAAACCTTGAAACATTTCACACCATA
>No_name
GAGCTTTTCTCTTTTAAATGGATGGCATACTGCTATATATCTCTCCAATGAGAAAATCAA
AACGAGAGGTACGGAAAAGTATTGACTTGAAATAAATAAA
>No_name
CAGTGACTCCACAAACAATTGTATTGACCAGAGCCTTTCTATGAGTGCAGAGCTTTTCTC
TTAAAAATGGATGGCATACTGCTATATATCTCCCCAATGA
>No_name
CGCAGTGACTCCACAAACAATTGTATTGATCAGAGCCTTTCTATGAGTGCAGAGCTTTTC
TCTTTTCAATGGATGGCATACTGCTCTATATCTCTCCAAT
>No_name
AGAACATCCTAATATCAGCGCAGTGACTCCACAAACAATTGTATTGACCAGAGCCTTTCT
ATGAGTGCAGAGCTTTTCTCTTTTAGATGGATGGCATACT
>No_name
ATTTAAAAGAGAAAAGCTCTGCACTCATAGAAAGGCTCTGGTCAATACAATTGTTTGTGG
AGTCACTGCGCTGATATTAGGATGTTCTCAGAGTATTTCA
>No_name
ATTTAAAAGAGAAAAGCTCTGCACTCATAGAAAGGCTCTGGTCAATACAATTGTTTGTGG
AGTCACTGCGCTGATATTAGGATGTTCTCAGAGTATTTCA
>No_name
AAAGAGAAAAGCTCTGCACTCATAGAAAGGCTCTGGTCAATACAATTGTCTGCGGAGTCA
CTGCGCTGTGATTATGCTGTTCTCAGAGGATCTCAAGAGA
>No_name
ATTCTCTTGAAATACTCTGAGAACATCCTAATATCAGCGCAGTGACTCCACAAACAATTG
TATTGACCAGAGCCTTTCTATGAGTGCAGAGCTTTTCTCT
>No_name
GAAAAGCTCTGCACTCATAGAAAGGCTCTGGTCAATACAATTGTTTGTGGAGTCACTGCG
CTGATATTAGGATGTTCTCAGAGTATTTCAAGAGAATACA
>No_name
CTCATAGAAAGGCTCTGGTCAATACAATTGTTTGTGGAGTCACTGCGCTGATATTAGGAT
GTTCTCAGAGTATTTCAAGAGAATACAATGACGTATCGAA
>No_name
ATAGAAAGGCTCTGGTCAATACAATTGTTTGTGGAGTCACTGCGCTGATATTAGGATGTT
CTCAGAGTATTTCAAGAGAATACAATGACGTATCGAAAAA
>No_name
TAATATCACATTTTTTCGATACGTCATTGTATTCTCTTGAAATACTCTGAGAACATCCTA
ATATCAGCGCAGTGACTCCACAAACAATTGTATTGACCAG
>No_name
ACTTCCTCTAATATCACATTTTTTCGATACGTCATTGTATTCTCTTGAAATACTCTGAGA
ACATCCTAATATCAGCGCAGTGACTCCACAAACAATTGTA
>No_name
TGTGGAGTCACTGCGCTGATATTAGGATGTTCTCAGAGTATTTCAAGAGAATACAATGAC
GTATCGAAAAAATGTGATATTAGAGGAAGTGTTGTAAATA
>No_name
CGCTGATATTAGGATGTTCTCAGAGTATTTCAAGAGAATACAATGACGTATCGAAAAAAT
GTGATATTAGAGGAAGTGTTGTAAATACTCGCAATTGGTT
>No_name
GCTGATATTAGGATGTTCTCAGAGTATTTCAAGAGAATACAATGACGTATCGAAAAAATG
TGATATTAGAGGAAGTGTTGTAAATACTCGCACTTGGTTC
>No_name
GCAAATATGAACCAATTGCGAGTATTTACAACACTTCCTCTAATATCACATTTTTTCGAT
ACGTCATTGTATTCTCTTGAAATACTCTGGGAACATCCTA
>No_name
GGATGTTCTCAGAGTATTTCAAGAGAATACAATGACGTATCGAAAAAATGTGATATTAGA
GGAAGTGTTGTAAATACTCGCAATTGGATCATATTTGCCA
>No_name
GTTCTCAGAGTATTTCAAGAGAATACAATGACGTATCGAAAAAATGTGATATTAGAGGAA
GTGTTGTAAATACTCGCAATTGGTTCATATTTGCCACTGG
>No_name
GACGTATCGAAAAAATGTGATATTAGAGGAAGTGTTGTAAATACTCGCAATTGGTTCATA
TTTGCCACTGGGACTGAAATACTCATTAGTGCGCTGCTGC
>No_name
GTATCGAAAAAATGTGATATTAGAGGAAGTGTTGTAAATACTCGCAATTGGTTCATATTT
GCCACTGGGACTGAAATACTCATTAGTGCGCTGCTGCCAT
>No_name
GTGACGATTAAAGTTGCAAATGGCAGCAGCGCACTAATGAGTATTTCAGTCCCAGTGGCA
AATATGAACCAATTGCGAGTATTTACAACACTTCCTCTAA
>No_name
TCGCAATTGGTTCATATTTGCCACTGGGACTGAAATACTCATTAGTGCGCTGCTGCCATT
TGCAACTTTAATCGTCAATATCTTAGTTATTATAGAACTG
>No_name
ATTTGCCACTGGGACTGAAATACTCATTAGTGCGCTGCTGCCATTTGCAACTTTAATCGT
CAATATCTTAGTTATTATAGAACTGAAATCTATCACAAGT
>No_name
ATTTGCCACTGGGACTGAAATACTCATTAGTGCGCTGCTGCCATTTGCAACTTTAATCGT
CAATATCTTAGTTATTATAGAACTGAAATCTATCACAAGT
>No_name
TTTGCCACTGGGACTGAAATACTCATTAGTGCGCTGCTGCCATTTGCAACTTTAATCGTC
AATATCTTAGTTATTATAGAACTGAAATCTATCACAAGTA
>No_name
CTCATTAGTGCGCTGCTGCCATTTGCAACTTTAATCGTCAATATCTTAGTTATTATAGAA
CTGAAATCTATCACAAGTAAAACTACATTGATAAAACCCT
>No_name
CTCATTAGTGCGCTGCTGCCATTTGCAACTTTAATCGTCAATATCTTAGTTATTATAGAA
CTGAAATCTATCACAAGTAAAACTACATTGATAAAACCCT
>No_name
TAGTGCGCTGCTGCCATTTGCAACTTTAATCGTCAATATCTTAGTTATTATAGAACTGAA
ATCTATCACAAGTAAAACTACATTGATAAAACACTCAGTA
>No_name
CTGCCATTTGCAACTTTAATCGTCAATATCTTAGTTATTATAGAACTGAAATCTATCACA
AGTAAAACTACATTGATAAAACCCTCAGTAACTGCTCCAT
>No_name
GGTTAATGGAGCAGTTACTGAGGGCTTTATCAATGTAGTTTTACTTGTGATAGATTTCAG
TTCTATAATAACTAAGATATTGACGATTAAAGTTGCAAAT
>No_name
CTTTAATCGTCAATATCTTAGTTATTATAGAACTGAAATCTATCACAAGTAAAACTACAT
TGATAAAACCCTCAGTAACTGCTCCATTAACCTCCTCCAC
>No_name
CGTCAATATCTTAGTTATTATAGAACTGAAATCTATCACAAGTAAAACTACATTGATAAA
ACCCTCAGTAACTGCTCCATTAACCTCCTCCACTAGTACC
>No_name
TGGTACTAGTGGAGGAGGTTAATGGAGCAGTTACTGAGGGTTTTATCAATGTAGTTTTAC
TTGTGATAGATTTCAGTTCTATAATAACTAAGATATTGAC
>No_name
CAATATCTTAGTTATTATAGAACTGAAATCTATCACAAGTAAAACTACATTGATAAAACC
CTCAGTAACTGCTCCATTAACCTCCTCCACTAGTACCAGT
>No_name
ATATCTTAGCTATTATAGAACTGAAAACTATCACAAGTAAAACTACATTGATAAAACCCT
CAGCAACTGCTCCATTAACCTCCTCCACTAGTACCAGTGA
>No_name
CTCACTGGTACTAGTGGAGGAGGTTTATGGAGCAGTTACTGAGGGATTTATCAATGTCGA
TTTACTTGTGATAGATTTCAGTTCTATAATAACTAAGATA
>No_name
CTCACTGGTACTAGTGGAGGAGGTTAATGGAGCAGTTACTGAGGGTTTTATCAATGTAGT
TTTACTTGTGATAGATTTCAGTTCTATAATAACTAAGATA
>No_name
GTTATTATAGAACTGAAATCTATCACAAGTAAAACTACATTGATAAAACCCTCAGTAACT
GCTCCATTAACCTCCTCCACTAGTACCAGTGAGCAACATC
>No_name
CTGAAATCTATCACAAGTAAAACTACGTTGATAAAACCCTCAGTAACTGCTCCATTAACC
TCCTCCACTAGTACCAGTGAGCAACATCTTCAAATTCAAA
>No_name
CTTGGTTTCTTTGAATTTGAAGATGTTGCTCACTGGTACTAGTGGAGGAGGTTAATGGAG
CAGTTACTGAGGGGTTTATCAATGTAGTTTTACTTGTGAT
>No_name
CTACCTTGGTTTCTTTGAATTTGAAGATGTTGCTCACTGGTACTAGTGGAGGAGGTTAAT
GGAGCAGTTACTGAGGGTTTTATCAATGTAGTTTTACTTG
>No_name
CATTGATAAAACCCTCAGTAACTGCTCCATTAACCTCCTCCACTAGTACCAGTGAGCAAC
ATCTTCAAATTCAAAGAAACCAAGGTAGTACGGAAAAGCT
>No_name
TAAAACCCTCAGTAACTGCTCCATTAACCTCCTCCACTAGTACCAGTGAGCAACATCTTC
AAATTCAAAGAAACCAAGGTAGTACGGAAAAGCTAAATAT
>No_name
GAAAACCCTCAGTAACTGCTCCATTAACCTCCTCCACTAGTACCAGTGAGCAACATCTTC
AAATTCAAAGAAACCAAGGTAGTACGGAAAAGCTAAATAT
>No_name
AAAACCCTCAGTAACTGCTCCATTAACCTCCTCCACTAGTACCAGTGAGCAACATCTTCA
AATTCAAAGAAACCAAGGTAGTACGGAAAAGCTAAATATC
>No_name
GCTTTTTGATATTTAGCTTTTCCGTACTACTTTGGTTTCTTTGAATTTGAAGATGTTGCT
CACTGGTACTAGTGGAGGAGGTTAATGGAGCAGTTACTGA
>No_name
CAGTAACTGCTCCATTAACCTCCTCCACTAGTACCAGTGAGCAACATCTTCAAATTCAAA
GAAACCAAGGTAGTACGGAAAAGCTAAATATCAAAAAGCA
>No_name
CTGTTGGCTAATGGAATGCTTTTTGATATTTTGCTTTTCCGTACTACTTTGGTTTCTTTG
AATTTGAAGGTGTTGGTCACTGGTACTGGTGGAGGAGGTT
>No_name
CTTTATTCTGTTGGCTAATGGAATGCTTTTTGATATTTAGCTTTTCCGTACTACCTTGGT
TTCTTTGAATTTGAAGATGTTGCTCACTGGTACTAGTGGA
>No_name
TTTTCTTTATTCTGTTGGCTAATGGAATGCTTTTTGATATTTAGCTTTTCCGTACTACCT
TGGTTTCTTTGAATTTGAAGATGTTGCTCACTGGTACTAG
>No_name
GCAACATCTTCAAATTCAAAGAAACCAAGGTAGTACGGAAAAGCTAAATATCAAAAAGCA
TTCCATTAGCCAACAGAATAAAGAAAAGAGTGCATTCAAA
>No_name
CAACATCTTCAAATTCAAAGAAACCAAGGTAGTACGGAAAAGCTAAATATCAAAAAGCAT
TCCATTAGCCAACAGAATAAAGAAAAGAGTGCATTCAAAT
>No_name
GATTTGAATGCACTCTTTTCTTTATTCTGTTGGCTAATGGAATGCTTTTTGATATTTAGC
TTTTCCGTACTACCTTGGTTTCTTTGAATTTGAAGATGTT
>No_name
CTGGATTTGAATGCACTCTTTTCTTTATTCTGTTGGCTAATGGAATGCTTTTTGATATTT
AGCTTTTCCGTACTACCTTGGTTTCTTTGAATTTGAAGAT
>No_name
CTGGATTTGAATGCACTCTTTTCTTTATTCTGTTGGCTAATGGAATGCTTTTTGATATTT
AGCTTTTCCGTACTACCTTGGTTTCTTTGAATTTGAAGAT
>No_name
CAAATTCAAAGAAACCAAGGTAGTACGGAAAAGCTAAATATCAAAAAGCATTCCATTAGC
CAACAGAATAAAGAAAAGAGTGCATTCAAATCCAGTACAA
>No_name
GGAAAAGCTAAATATCAAAAAGCATTCCATTAGCCAACAGAATAAAGAAAAGAGTGCATT
CAAATCCAGTACAATTTTGCTTTTAAGTGTCTCGTTTCTT
>No_name
GAAGAAACGAGACACTTAAAAGCAAAATTGTACTGGATTTGAATGCACTCTTTTCTTTAT
TCTGTTGGCTAATGGAATGCTTTTTGATATTTAGCTTTTC
>No_name
GAAAAGCTAAATATCAAAAAGCATTCCATTAGCCAACAGAATAAAGAAAAGAGTGCATTC
AAATCCAGTACAATTTTGCTTTTAAGTGTCTCGTTTCTTC
>No_name
TAAATATCAAAAAGCATTCCATTAGCCAACAGAATAAAGAAAAGAGTGCATTCAAATCCA
GTACAATTTTGCTTTTAAGTGTCTCGTTTCTTCTAATAGT
>No_name
ATCAAAAAGCATTCCATTAGCCAACAGAATAAAGAAAAGAGGGCATGCAAATCCAGTACA
ATTTTACTTTTAAGTGCCTCTTTTCTTCTAATAGTCACAA
>No_name
AAGCATTCCATTAGCCAACAGAATAAAGAAAAGAGTGCATTCAAATCCAGTACAATTTTG
CTTTTAAGTGTCTCGTTTCTTCTAATAGTCACAACTCTAC
>No_name
ACGAAACCGGTTGGTAGAGTTGTGACTATTAGAAGAAACGAGACACTTAAAAGCAAAATT
GTACTGGATTTGAATGCACTCTTTTCTTTATTCTGTTGGC
>No_name
TAAACGAAACCGGTTGGTAGAGTTGTGACTATTAGAAGAAACGAGACACTTAAAAGCAAA
ATTGGACTGGATTTGAATGCACTCTTTTCTTTATTCTGTT
>No_name
AGAAAAGAGTGCATTCAAATCCAGTACAATTTTGCTTTTAAGTGTCTCGTTTCTTCTAAT
AGTCACAACTCTACCAACCGGTTTCGTTTATGCGCTCCAA
>No_name
GACAAATTGGAGCGCATAAACGAAACCGGTTGGTAGAGTTGTGACTATTAGAAGAAACGA
GACACTTAAAAGCAAAATTGTACTGGATTTGAATGCACTC
>No_name
GTGCATTCAAATCCAGTACAATTTTGCTTTTAAGTGTCTCGTTTCTTCTAATAGTCACAA
CTCTACCAACCGGCTTCGTTTATGCGCTCCAATTTGTCTG
>No_name
TTCAAATCCAGTACAATTTTGCTTTTAAGTGTCTCGTTTCTTCTAATAGTCACAACTCTA
CCAACCGGTTTCGTTTATGCGCTCCAATTTGTCTGTCCAG
>No_name
CTTAAAGTTTCGTTTCCAACTGGACAGACAAATTGGAGCGCATAAACGAAACCGGTTGGT
AGAGTTGTGACTATTAGAAGAAACGAGACACTTAAAAGCA
>No_name
CTTAAAGTTTCGTTTCCAACTGGACAGACAAATTGGAGCGCATAAACGAAACCGGTTGGT
AGAGTTGTGACTATTAGAAGAAACGAGACACTTAAAAGCA
>No_name
CGACGCTTAAAGTTTCGTTTCCAACTGGACAGACAAATTGGAGCGCATAAACGAAACCGG
TTGGTAGAGTTGTGACTATTAGAAGAAACGAGACACTTAA
>No_name
CGACTTTCATTTGTTCGACGCTTAAAGTTTCGTTTCCAACTGGACAGACAAATTGGAGCG
CATAAACGAAACCGGTTGGTAGAGTTGTGACTATTAGAAG
>No_name
CGACTTTCATTTGTTCGACGCTTAAGGTTTCGTTTCCAACTGGACAGACAAATTGGAGCG
CATAAACGAAACCGGTTGGTAGAGTTGTGACTATTAGAAG
>No_name
CGACTTTCATTTGTTCGACGCTTAAAGTTTCGTTTCCAACTGGACAGACAAATTGGAGCG
CATAAACGAAACCGGTTGGTAGAGCTGTGACTATTAGAAG
>No_name
ATCGACTTTCATTTGTTCGACGCTTAAAGTTTCGTTTCCAACTGGACAGACAAATTGGAG
CGCATAAACGAAACCGGTTGGTAGAGTTGTGACTATTAGA
>No_name
GTTTCGTTTATGCGCTCCAATTTGTCTGTCCAGTTGAAAACGAAACTTTAAGCGTCGAAC
AAATGAAAGTCGATCCAGATTGGATAAAGCTTATTAACTA
>No_name
ATGCGCTCCAATTTGTCTGTCCAGTTGGAAACGAAACTTTAAGCGTCGGACACATGAAAT
TCGATCCACATGAGATAAAGTTTATTAACTATCAAATTTT
>No_name
ATGCGCTCCAATTTGTCTGTCCAGTTGGAAACGAAACTTTAAGCGTCGAACAAATGAAAG
TCGATCCAGATTGGATAAAGTTTATTAACTATCAAATTTT
>No_name
AATTTGTCTGTCCAGTTGGAAACGAAACTTTAAGCGTCGAACAAATGAAAGTCGATCCAG
ATTGGATAAAGTTTATTAACTATCAAATTTTAAAAGAGGT
>No_name
AAACTTTAAGCGTCGAACAAATGAAAGTCGATCCAGGTTGGATAAAGTTTATTAACTATC
AAATTTTAAAAGAGGTTGTTGACTTTTTTTCAATGATCCA
>No_name
AAAGTCGATCCAGATTGGATAAAGTTTATTAACTATCAAATTTTAAAAGAGGTTGTTGAC
TTTTTTTCAATGATCCATTTCAGTATAAATTTTGTTATTT
>No_name
CGATCCAGATTGGATAAAGTTTATTAACTATCAAATTTTAAAAGAGGTTGTTGACTTTTT
TTTCAATGATCCATTTCAGTATAAATTTTGTTATTTATTA
>No_name
CAGTAATATAATAAATAACAAAATTTATACTGAAATGGATCATTGAAAAAAAGTCAACAA
CCTCTTTTAAAATTTGATAGTTAATAAACTTTATCCAATC
>No_name
CAGTAATATAATAAATAACAAAATTTATACTGAAATGGATCATTGAAAAAAAAGTCAACA
ACCTCTTTTAAAATTTGATAGTTAATAAACTTTATCCAAT
>No_name
ATTGGATAAAGTTTATTAACTATCAAATTTTAAAAGAGGTTGTTGACTTTTTTTCAATGA
TCCATTTCAGTATAAATTTTGTTATTTATTATATTACTGG
>No_name
AAAGTTTATTAACTATCAAATTTTAAAAGAGGTTGTTGACTTTTTTTCAATGATCCATTT
CAGTATAAATTTTGTTATTTATTATATTACTGGCGAAAGT
>No_name
AGTTTATTAACTATCAAATTTTAAAAGAGGTTGTTGACTTTTTTTCAATGATCCATTTCA
GTATAAATTTTGTTATTTATTATATTACTGGCGAAAGTTT
>No_name
GTTTATTAACTATCAAATTTTAAAAGAGGTTGTTGACTTTTTTTCAATGATCCATTTCAG
TATAAATTTTGTTATTTATTATATTACTGGCGAAAGTTTT
>No_name
TAACTATCAAATTTTAAAAGAGGTTGTTGACTTTTTTTCAATGTTCCATTTCTTTATAAA
GTTTGTTATTTATTATATGACTGGCGAAAGTTTGAGATCA
>No_name
GTTGACTTTTTTTTCAATGATCCATTTCAGTATAAATTTTGTTATTTATTATATTACTGG
CGAAAGTTTTAGAACAGAATTTTACCTTCTGTTTCAAAAT
>No_name
TTTTTTCAATGATCCATTTCAGTATAAATTTTGTTATTTATTATATTACTGGCGAAAGTT
TTAGAACAGAATTTTACCTTCTGTTTCAAAATGCAAAACG
>No_name
CAGGACCTTTGAATCGTTTTGCATTTTGAAACAGAAGGTAAAATTCTGTTCTAAAACTTT
CGCCAGTAATATAATAAATAACAAAATTTATACTGAAATG
>No_name
TTTCAGTATAAATTTTGTTATTTATTATATTACTGGCGAAAGTTTTAGAACAGAATTTTA
CCTTCTGTTTCAAAATGCAAAACGACTCAAAGGTCCTGAC
>No_name
TTCAGTATAAATTTTGTTATTTATTATATTACTGGCGAAAGTTTTAGAACAGAATTTTAC
CTTCTGTTTCAAAATGCAAAACGATTCAAAGGTCCTGACG
>No_name
AAATTTTGTTATTTATTAGATTACTGGCGAAAGTTTTAGAACAGAATTTTACCTTCTGTT
TCAAAATGCAAAACGATTCAAAGGTCCTGACGATACTTCC
>No_name
ATTTTGTTATTTATTATATTACTGGCGAAAGTTTTAGAACAGAATTTTACCTTCTGTTTC
AAAATGCAAAACGATTCAAAGGTCCTGACGATACTTCCAT
>No_name
CATTTCTATTTGAAAAATAGGAATTACCGATGGCAGTATCGTCAGGACCTTTGAATCGTT
TTGCATTTTGAAACAGAAGGTAAAAATCTGTTCTAAAACT
>No_name
GTTTTAGAACAGAATTTTACCTTCTGGTTCAAAATGCAAAACGATTCAAAGGTCCTGACG
ATACTTCCAGTGGTAATTCCTATTTTTCAAATAGAAATGG
>No_name
TTAGAACAGAATTTTACCTTCTGTTTCAAAATGCAAAACGATTCAAAGGTCCTGACGATA
CTTCCATTGGTAATTCCTATTTTTCAAATAGAAATGGGCA
>No_name
ACAGAATTTTACCTTCTGTTTCAAAATGCAAAACGATTCAAAGGTCCTGACGATACTTCC
ATTGGTAATTCCTATTTTTCAAATAGAAATGGGCACAATC
>No_name
TTTACCTTCTGTTTCAAAATGCAAAACGATTCAAAGGTCCTGACGATACTTCCATTGGTA
ATTCCTATTTTTCAAATAGAAATGGGCACAATCAGAGAGT
>No_name
ATTAACTCTCTGATTGTGCCCATTTCTATTTGAAAAATAGGAATTACCAATGGAAGCATC
GTCAGGACCGTTGAATCGTTTTGCATTTTGAAACAGAAGG
>No_name
TCAAAATGCAAAACGATTCAAAGGTCCTGACGATACTTCCATTGGTAATTCCTATTTTTC
AAATAGAAATGGGCACAATCAGAGAGTTAATCACACCGAA
>No_name
AGCATTTCGGTGTGATTAACTCTCTGATTGTGCCCATTTCTATTTGAAAAATAGGAATTA
CCAATGGAAGTATCGTCAGGACCTTTGAATCGTTTTGCAT
>No_name
ATTCAAAGGTCCTGACGATACTTCCATTGGTAATTCCTATTTTTCAAATAGAAATGGGCA
CAATCAGAGAGTTAATCACACCGAAATGCTCCGAAAACAG
>No_name
GGATTTTATTAAATATTTGTAATTGTCGTGTGTTCGGCCTGTTTTCGGAGCATTTCGGTG
TGATTAACTCTCTGATTGTGCCCATTTCTATTTGAAAAAT
>No_name
CTTCATCAATTCATTATAAGCTCGAGTGAGAATGGAGATATTCGAATCGGGATTGAAAAT
AATCTGGAAAATCCTTTTTACCATTTGATAATCGAGAGAC
>No_name
CTCGATTATCAAATGGTAAAAAGGAATTTCCAGATTATTTTCAATCCCGATTCGAATATC
TCCATTCTCACTCGAGCTTATAATGAATTGATGAAGCACC
>No_name
TTGAGTTTTTCTGATTCATTTCTAATCGAATCATCATTCAGGTGCTTCATCAATTCATTA
TAAGCTCGAGTGAGAATGGAGATATTCGAATCGGGATTGA
>No_name
ATTCTCACTCGAGCTTATAATGAATTGATGAAGCACCTGAATGATGATTCGATTAGAAAT
GAATCAGAAAAACTCAAAGCATTATTACATTCGAAGTATG
>No_name
GATAATAGACCTGGTTTGATAATTTGAAAGCTCCAGCTTTTGATTCATACTTCGAATGTA
ATAATGCTTTGAGTTTTTCTGATTCATTTCTAATCGAATC
>No_name
TATTAATATGCGTAACTGGAGTCGTCAGTAACTTGGTTGTCATCATCACTTTGTGGCGGA
ATCCATGCAAATTAATTTATGAAATCTTTTGTATTGGTCT
>No_name
CTTTCTTCTATTGGCAGTTCCACTGACGAGTGTTCATTATTTACTGTTGAATTGGATACT
TGGCAGCTTTATGTGCAAACTGATTAACTATCTTATCCAA
>No_name
CTTGAAAACGTTAAGCCGACTAGGATCAGTGATGATGAAAGTACAACACTTTGGATAAGA
TAATTAATCAGTTTGCACATAAAGCTGCCAAGTATCCAAT
>No_name
CCGATTTTTCTGTATCATGATAGTAAAAATATGGCGTAGATATCGAAAATCCAATAAACC
ATCCAATGATACAAGCCCATTTTGCGCCATTTAAAGTCAT
>No_name
TTCCGATTTTTCTGTATCATGATAGTAAAAATATGGCGTAGATATCGAAAATCCAATAAA
CCATCCAATGATACAAGCCCATTTTGCGCCATTTAAAGTC
>No_name
GTAATAAATCTCATCCATGAATCCGATTTTTCTGTATCATGATAGTAAAAATATGGCGTA
GATATCGAAAATCCAATAAAGCATCCAATGATACAAGCCC
>No_name
GTAATAAATCTCATCCATGAATCCGATTTTTCTGTGTCATGATAGTAAAAATATGGCGTA
GATATCGAAAATCCAATAAACCATCCAATGATACAAGCCC
>No_name
CATTTATTGGGATTTTAATAATGAATGCAATGGTGGTTTGTTATGTGCAAAAAGAATGCC
TAAAGGAAAAGGGAACAAAAAAGGAAATTAAAAAAGAAGT
>No_name
GTTTGATATAAGGCTATCACGATAATGCTCTGGAAATTTAACTTCTTTTTTAATTTCCTT
TTTTGTTCCCTTTTCCTTTAGGCATTCTTTTTGCACATAA
>No_name
AAGAAGTTAAATTTCCAGAGCATTATCGTGATAGCCTTATATCAAACGATATCGTTAACA
AAGTGAAAGCATCTAAACTTTTCAGGCGCCGGCAGATGCA
>No_name
GCCTTATATCAAACGATATCGTTAACAAAGTGAAAGCATCTAAACTTTTCGGGCGCCGGC
AGATGCAGAAAAGGGTAACCAATCTAGTTTTATTAGTGAC
>No_name
GCAGAAAAGGGTAACCAATCTAGTTTTATTAGTGACATCAGTATATGGTCTTTGCTGGCT
ACCGATAAATATCATAAACGCTTGGTACAATCTGAGTCCG
>No_name
CTGGTGTTGAAGGAAAACTAGCCGGACTCAGATTGTACCAAGCGTTTATGATATTTATCG
GTAGCCAGCAAAGACCATATACTGATGTCACTAATAAAAC
>No_name
CGATAAATATCATAAACGCTTGGTACAATCTGAGTCCGGCTAGTTTGCCTTCAACACCAG
CTATGGAATATGTTAGATATGTCTCTCAAACTCTATCATT
>No_name
GGGAATGTTTTCTGTGTAAGGTAAAATTCTTTAAAAATGGAAACCGATCTATGAAAGCAC
TTTTAAACGCTTTGCTTGCTATTGAATAGACGATCGGATT
>No_name
GTTTATTAAAGAATCTGTAAATGATTCCTTGGCGTTTTTTATTTTTAGAATTTCACTGGT
AAGTCTAGGAATAATTGCAAACTCTGTGCTTTTCCGTTTT
>No_name
TTATTAAAGAATCTGTAAATGATTCCTTGGCGTTTTTTATTTTTAGAATTTCACTGGTAA
GTCTAGGAATAATTGCAAACTCTGTGCTTTTCAGTTTTGT
>No_name
CTTTACTATATCATTTCTTTTATTGTTGCCAGTATTCTGGGAGACATCTGTAATTTCGGA
TAACAATTCTTCAATCACGATTTTGTCACAAACAACGAAT
>No_name
AAAACATCAAAAAAAATATTTCCATGAATTTCACTATTTCATCAATTATTATTTTTATTT
TTTATATTGCAACTTATAGTGCAGATTCGATTATTTATAT
>No_name
GTGAAGACAATGTTATGTGAAAATAAGTCATATTTTTATCAATCAGTGGAAGAGAATTCA
ACGGTCACGTCTAGCCTTGAATTGGAATTGAGATGCGGTC
>No_name
ATTATCCGACATTTTTAACCCAATATCAAAATAATATTACAATTAGTGTGGCAATTTTTG
TTTTAAACGTGGTTTTGCCCACAATTTGTCATACGGCATC
>No_name
CTTTGAATGGCTAAAATAACCGTTAACCAGATTGATGCCGTATGACACATTGTGGGCAAA
ACCACGTTTAAAACAAAAATTGCCACACTAATTGTAATAT
>No_name
TTTGGTTTTAAACGTGGTTTTGCCCACAATTTGTCATACGGCATCAATCTGGTTAACGGT
TATTTTAGCCATTCAAAGGTACATTTATATAACAATGCCA
>No_name
CAGAGAGCGAGTTCTGGTTGAGAATGACGTCTTCTACTGAGATCAAAAGACGGTTCAAAA
CCAAATAAAGTTTTGTAAGTTTCTCGGAATTGTTTAGACA
>No_name
TCTCGCTTAAAAGACTAACTGACATAACTAAGGATGCCACCATCAGATCTGCAACGGCAA
GGCTGAGAATAAGATAATTTGATACGCTTTGAAGATTCTT
>No_name
AAATTATCTTATTCTCAGCCTTGCCGTTGCAGATCTGATGGTGGCATCCTTAGTTATGTC
AGTTAGTCTTTTAAGCGAGATTTCTAAACAGTGGTTTTTA
>No_name
AACAAACCCAAAAATCGCATAGCTCTATTCCTAAAAACCACTGTTTAGAAATCTCGCTTA
AAAGACTAACTGACATAACTAAGGATGCCACCATCAGATC
>No_name
GTTTTGATGTGCTCTGTTGTTCGGCTTCGATTCTTCACTTAGTTGCAATAGCATTTGATA
GATATTGGGCCGTCACCAATATAGACTATATCAGAATGAG
>No_name
GGAAATAATAATAGAGAGGAACCAAACAATTATAATCATTATAATAATTCGTTTAGCCGT
CCTCATTCTGATATAGTCTATATTGGTGACGGCCCAATAT
>No_name
AAATGATGAATATTTCTATACGATTTTCTCAACTGTCGGTGCTTTTTATATGCCAATGTT
TCTTTTGATTGGTATTTATTTAAAGATTTATCAAACAGCT
>No_name
TATTTCTATACGATTTTCTCAACTGTCGGTGCTTTTTATATGCCAATGTTTCTTTTGATT
GGTATTTATTTAAAGATTTATCAAACAGCTCGAGCAAGAA
>No_name
ATTTATTTAAAGATTTATCAAACAGCTCGAGCAAGAATTCGGAAACATGGCTTCCATAAA
TCCAAGTCAAAATTCAACAACAGTTTTTTTAACAGTATTA
>No_name
CTTTTTTCGGCCATCGAAATGGGAATTTTTTAATACTGTTAAAAAAACTGTTGTTGAGTT
TTTACTTGGATTTATGGAATCCATTTTTCCGAATTCTTGC
>No_name
CCAAGTCAAAATTCAACAACAGTTTTTTTAACAGTATTAAAAAATTCCCATTTCGATGGC
CGAAAAAAGTGAAATTTATCCCAGTAAAGAGAGAAATGAA
>No_name
TCGTTATCAATGCAGCTCTAACTTTAGTCAAACAAACAATTATCTTCAAATGAAAATAGA
CATGCAATCATACGAAATCTCCTCATATTATGGGAAAAAT
>No_name
GGGAAAAATATGTCGAAAAATCAGGTAAACTCATATGATTTAGATTCAGTGAATCAAAGT
TCATGTGATCCTCAATCAAGCTCATCCTCACATAAATATT
>No_name
CACAACTTGAGTTGCAATATTTATGTGAGGATGAGCTTGATTGAGGATCACATGAACTTT
GATTCACTGAATCTAAATCATATGAGTTTACCTGATTTTT
>No_name
CATATGATTTAGATTCAGTGAATCAAAGTTCATGTGATCCTCAATCAAGCTCATCCTCAC
ATAAATATTGCAACTCAAGTTGTGAGCACATCAATATGAA
>No_name
TCCAGCTCAGTGTCTAGAAAACTATGACGAAAAGATCATTTGGAATTGGAAGGAAACAAG
TAGTCTCAACAGTTCTCCGAGAATTACTTGCCCTAATCGA
>No_name
CGAAAAGATCATTTGGAATTGGAAGGAAACAAGTAGTCTCAACAGTTCTCCGAGAATTAC
TTGCCCTAATCGACCAAGACATGATTGCATAGAATATATA
>No_name
AATGAATATTCGGACTCAGTGAGTTCTGCGAATGGAGTTTTCTTTTGGTTTTCTTTATAT
ATTCTATGCAATCATGTCTTGGTCGATTAGGGCAAGTAAT
>No_name
CAAGACATGATTGCATAGAATATATAAAGAAAACCAAAAGAAAACTCCATTCGCAGAACT
CACTGAGTCCGAATATTCATTACAAAATCACAGGAATATT
>No_name
ATAAAGAAAACCAAAAGAAAACTCCATCCGCAGAACTCACTGAGTCCGAATATTCATTAC
AAAATCACAGGAATATTAGTTCCGGATAGAGTAAACTTGC
>No_name
CTATTTTCAAAGTTTTGCATGTTTAAATGATTTTTGATGTTTATTGAGTTATGGTTCACA
TGCAAGTTTACTCTATCCGGAACTATTATTCCTGTGATTT
>No_name
GCAAATCTCAATTACCAACTCATGGGTCTCGCACAGGCACATATCCGAAAACTTTTGTAA
CAAACAGTGATTTTACCTCAAAGAAATCCTTTATTGAACA
>No_name
CAATTACCAACTCATGGTTCTCGTACAGACACATATCCGAAAACTTTTGTAACAAACAGT
GATTTTACCTCAAAGAAATCCTTTATTGAACAACAGAAAC
>No_name
AAAACGGCAAGTACAACGCTTGAATAAAAAATGGCAACCAACAGAGGATGAAACAACCTG
TAATTATTGCCAGTGTCCGAGCGGCTTTTCTTTCACGTTT
>No_name
TCTGGAGAAAAGATTGATTAAATTATAGGATTCAAAAGAGAATTACAATATCCAAGCCAT
AGAAAAAACGAGCTAAAGATATCATTTGGAACACATTGAC
>No_name
TATTCTTACAATGTTTTCTAGGGAAATAGAATCTTCTGTACAAATGCGACTCTATTCAAT
GTCCAAGCGACATTTTGTAGTTGTAATATGCTTATTTTTT
>No_name
GTTACAATGTGTTCTAGGGAAATAGAATCTTCTGTACAAATGCGACTCTATTCAATGTCC
AAGCGACATTTTGTAGTTGTAATATGCTTATTTTTTTTCT
>No_name
TTACAATGTTTTCTAGGGAAATAGAATCTTCTGTACAAATGCGACTCTATTCAATGTCCA
AGCGACATTTTGTAGTTGTAATATGCTTATTTTTTCTCTC
>No_name
GTTTTCTAGGTAAATAGAATCTTCTTTACAAATGCGACTCTATTCAATGTCCAAGCGACA
TTTTGTAGCTGTAATATGCTTATTTTTTCTCTCATTTACA
>No_name
GTTAATGTAAATGAGAGAAAAAATAAGCATATTACAACTACAAAATGTCGCTTGGACATT
GAATAGAGTCGCATTTGTACAGAAGATTCTATTTCCCTAG
>No_name
GGGAAATAGAATCTTCTGTACAAATGCGACTCTATTCAATGTCCAAGCGACATTTTGTAG
TTGTAATATGCTTATTTTTTCTCTCATTTACATTAACTCT
>No_name
CCAATTAGAAGAGTTAATGTAAATGAGAGAAAAAATAAGCATATTACAACTACAAAATGT
CGCTTGGACATTGAATAGAGTCGCATTTGTACAGAAGATT
>No_name
CTTCTGTACAAATGCGACTCTATTCAATGTCGAAGCGACATTTTGTAGTTGTAATATGCT
TATTTTTTCTCTCATTTACATTAACTCTTCTAATTGGAAT
>No_name
CTTCTGTACAAATGCGACTCTATTCAATGTCCAAGCGACATTTTGTAGTTGTAATATGCT
TATTTTTTCTCTCATTTACATTAACTCTTCTAATTGGAAT
>No_name
ATTCCAATTAGAAGAGTTAATGTAAATGAGAGAAAAAATAAGCATATTACAACTACAAAA
TGTCGCTTGGACATTGAATAGAGTCGCATTTGTACAGAAG
>No_name
CTTCTGGACAAATGCGACTCTATTCAATGTCCAAGCGACATTTTGTAGTTGTAATATGCT
TATTTTTTCTCTCATTTACATTAACTCTTCTAATTGGAAT
>No_name
CTATTCCAATTAGAAGAGTTAATGTAAATGAGAGAAAAAATAAGCATATTACAACTACAA
AATGTCGCTTGGACATTGAATAGAGTCGCATTTGTACAGA
>No_name
CTGCTGTACAAATGCGACTCTATTCAATGTCCAAGCAACATTTTGTAGTTGTAATATGCT
TATTTTTTCTCTCATTTACATTAACTCTTCTAATTGGAAT
>No_name
TGCTATTCCAATTAGAAGAGTTAATGTAAATGAGAGAAAAAATAAGCATATTACAACTAC
AAAATGTCGCTTGGACATTGAATAGAGTCGCATTTGTACA
>No_name
TGCTATTCCAATTAGAAGAGTTAATGTAAATGAGAGAAAAAATAAGCATATTACAACTAC
AAAATGTCGCTTGGACATTGAATAGAGTCGCATTTGTACA
>No_name
TGCTATTCCAATTAGAAGAGTTAATGTAAATGAGAGAAAAAATAAGCATATTACAACTAC
AAAATGTCGCTTGGACATTGAATAGAGTCGCATTTGTACA
>No_name
TGCTATTCCAATTAGAAGAGTTAATGTAAATGAGAGAAAAAATAAGCATATTACAACTAC
AAAATGTCGCTTGGACATTGAATAGAGTCGCATTTGTACA
>No_name
CTGCTATTCCAATTAGAAGAGTTAATGTAAATGAGAGAAAAAATAAGCATATTACAACTA
CAAAATGTCGCTTGGACATTGAATAGAGTCGCATTTGTAC
>No_name
CTGCTATTCCAATTAGAAGAGTTAATGTAAATGAGAGAAAAAATAAGCATATTACAACTA
CAAAATGTCGCTTGGACATTGAATAGAGTCGCATTTGTAC
>No_name
TACAAATGCGACTCTATTCAATGTCCAAGCGACATTTTGTAGTTGTAATATGCTTATTTT
TTTTCTCATTTACATTAATTCTTCTAATTGGAATAGCAGG
>No_name
CCTGCTATTCCAATTAGAAGAGTTAATGTAAATGAGAGAAAAAATAAGCATATTACAACT
ACAAAATGTCGCTTGGACATTGAATAGAGTCGCATTTGTA
>No_name
ACAAATGCTACTCTATTCAATTTCCAAACGAGATTTTGTAGTTGTAATATGCTTATTTTT
CCTCTCATTTACATTAACTCTTCTAATTTGAATAGCAGGT
>No_name
CAAATGCGACTCTATTCAATGTCCAAGCGACATTTTGTAGTTGTAATATGCTTATTTTTT
CTCTCATTTACATTAACTCTTCTAATTGGAATAGCAGGTC
>No_name
GGACCTGCTATTCCAATTAGAAGAGTTAATGTAAATGAGAGAAAAAATAAGCATATTACA
ACTACAAAATGTCTCTTGGACATTGAATAGAGTCGCATTT
>No_name
CGGACCTGCTATTCCAATTAGAAGAGTTAATGTAAATGAGAGAAAAAATAAGCATATTAC
AACTACAAAATGTCGCTTGGACATTGAATAGAGTCGCATT
>No_name
CGACTCTATTCAATGTCCAAGCGACATTTTGTAGTTGTAATATGCTTATTTTTTCTCTCA
TTTACATTAACTCTTCTAATTGGAATAGCAGGTCCTCCAA
>No_name
TAGAATATGAAATAATGATTGGAGGACCTGCTATTCCAATTAGAAGAGTTAATGTAAATG
AGAGAAAAAATAAGCATATTACAACTACAAAATGTCGCTT
>No_name
CGACATTTTGTAGTTGTAATATGCTTATTTTTTCTCTCATTTACATTAACTCTTCTAATT
GGAATAGCAGGTCCTCCAATCATTATTTCATATTCTAACA
>No_name
CGACATTTTGTAGTTGTAATATGCTTATTTTTTCTCTCATTTACATTAACTCTTCTAATT
GGAATAGCAGGTCCTCCAATCATTATTTCATATTCTAACA
>No_name
GACATTTTGTAGTTGTAATATGCTTATTTTTTCTCTCATTTACATTAACTCTTCTAATTG
GAATAGCAGGTCCTCCAATCATTATTTCATATTCTAACAA
>No_name
GTTATTGTTAGAATATGAAATAATTATTGGAGGACCTGCTATTCCAATTAGAAGAGTTAA
TGTAAATGAGAGAAAAAATAAGCATATTACAACTACAAAA
>No_name
CTGTTATTGTTAGAATATGAAATAATGATTGGGGGACTGGCTATTCCAATTAGAAGAGTT
AATGTAAATGAGAGAAAAAATAAGCATATTACAACTACAA
>No_name
TTTACTGTTATTGTTAGAATATGAAATAATGATTGGAGGACCTGCTATTCCAATTAGAAG
AGTTAATGTAAATGAGAGAAAAAATAAGCATATTACAACT
>No_name
GTAGTAATATGCTTATTTTTTCTCTCATTTACATTAACTCTTCTAATTGGAATAGCAGGT
CCTCCAATCATTATTTCATATTCTAACAATAACACTAAAG
>No_name
GTAATATGCTTATTTTTTCTCTCATTTACATTAACTCTTCTAATTGGAATAGCAGGTCCT
CCAATCATTATTTCATATTCTAACAATAACAGTAAAGTTA
>No_name
GCTAACTTTACTGTTATGGTTAGAATATGAAATAATGATTGGTGGACCTGCTATTCCAAT
TAGAAGAGTTAATGTAAATGAGAGAAAAAATAAGAATATT
>No_name
GCTAACTTTACTGTTATTGTTAGAATATGAATTAATGATTGGAGGACCTGCTATTCCAAT
TAGAATAGATAATGTAAATGAGAGAAAAAATAAGCATATT
>No_name
TTGGGCTAACTTTACTGTTATTGTTAGAATATGAAATAATGATTGGAGGACCTGCTATTC
CAATTAGAAGAGTTAATGTAAATGAGAGAAAAAATAAGCA
>No_name
ATTTTTTCTCTCATTTACATTAACTCTTCTAATTGGAATAGCAGGTCCTCCAATCATTAT
TTCATATTCTAACAATAACAGTAAAGTTAGCCAATCTAAT
>No_name
ATTTTTTCTCTCATTTACATTAACTCTTCTAATTGGAATAGCAGGTCCTCCAATCATTAT
TTCATATTCTAACAATAACAGTAAAGTTAGCCAATTTAAT
>No_name
ATTTTTTCTCCCATTTACATTAACTCTTCTAATTGGAATAGCAGGTCCTCCAATCATTAT
TTCATATTCTAACAATAACAGTAAAGTTAGCCAATTTAAT
>No_name
ATTTTTTCTCTCATTTACATTAACTCTTCTAATTGGAATAGCAGGTCCTCCAATCATTAT
TTCATATTCTAACAATAACAGTAAAGTTAGCCAATCTAAT
>No_name
TTTTTTTCTCTCATTTACATTAACTCTTCTAATTGGAATAGCAGGTCCTCCAATCATTAT
TTCATATTCTAACAATAACAGTAAAGTTAGCCAATTTAAT
>No_name
TTTTTCTCTCATTTACATTAACTCTTCTAATTGGAATAGCAGGTCCTCCAATCATTATTT
CATATTCTAACAATAACAGTAAAGTTAGCCAATCTAATGA
>No_name
CTCTCATTTACATTAACTCTTCTAATTGGAATAGCAGGTCCTCCAATCATTATTTCATAT
TCTAACAATAACAGTAAAGTTAGCCAATTTAATGAAATTA
>No_name
CTCATTTACATTAACTCTTCTAATTGGAATAGCAGGTCCTCCAATCATTATTTCATATTC
TAACAATAACAGTAAAGTTAGCCAATCTAATGAAATGAAA
>No_name
GTTTGAGTAAAATTTTTTCATTTCATTAGATTGGCTAACTTTACTGTTATTGTTAGAATA
TGAAATAATGATTGGAGGACCTGCTATTCCAATTAGAAGA
>No_name
CTGGGTCTAATTGGAATAGCAGGTCCTCCAATCATTATTTCATATTCTAACAATAACAGT
AAAGTTAGCCAATTTAATGAAATGAAAAAATTTTACTCAA
>No_name
CCGAGTTTGAGTAAAATTTTTTCATTTCATTAGATTGGCTAACTTTACTGTTATTGTTAG
AATATGAAATAATGATTGGAGGACNATCTATTGCAATTAG
>No_name
CCGAGTTTGAGTAAAATTTTTTCATTTCATTAGATTGGCTAACTTTACTGTTATTGTTAG
AATATGAAATAATGATTGGAGGACCTGCTATTCCAATTAG
>No_name
CCGAGTTTGAGTAAAATTTTTTCATTTCATTAGATTGGCTAACTTTACTGTTATTGTTAG
AATATGAAATAATGATTGGAGGACCTGCTATTCCAATTAG
>No_name
CCGAGTTTGAGTAAAATTTTTTCATTTCATTAGATTGGCTAACTTTACTGTTATTGTTAG
AATATGAAATAATGATTGGAGGACCTGCTATTCCAATTAG
>No_name
CCGAGTTTGAGTAAAATTTTTTCATTTCATTAGATTGGCTAACTTTACTGTTATTGTTAG
AATATGAAATAATGATTGGAGGACCTGCTATTCCAATTAG
>No_name
CCGAGTTTGAGTAAAATTTTTTCATTTCATTAGATTGGCTAACTTTACTGTTATTGTTAG
AATATGAAATAATGATTGGAGGACCTGCTATTCCAATTAG
>No_name
CCGAATTTGAGTAAAATTTTTTCATTTCATTAAATTGGCTAACTTTACTGTTATTGTTAG
AATATGAAATAATGATTGGAGGACCTGCTATTCCAATTAG
>No_name
ATTGGAATAGCAGGTCCTCCAATCATTATTTCATATTCTAACAATAACAGTAAAGTTAGC
CAATTTAATGAAATGAAAAAATTTTACTCAAATTCGGTCG
>No_name
CGACCGAGTTTGAGTAAAATTTTTTCATTTCATTAGATTGGCTAACTTTACTGTTATTGT
TAGAATATGAAATAATGATTGGAGGACCTGCTATTCCAAT
>No_name
TTGGAATAGCAGGTCGTCCAATCATTATTTCATATTCTAACAATAACAGTAAAGTTAGCC
AATCTAATGAAATGAAAAAATTTTACTCAAACTCGGTCGT
>No_name
TTGGAATAGCAGGTCCTCCAATCATTATTTCATATTCTAACAATAACAGTAAAGTTAGCC
AATTTAATGAAATGAAAAAATTTTACTCAAATTCGGTCGT
>No_name
GCAGGTCCTCCAATCATTATTTCATATTCTAACAATAACAGTAAAGTTAGCCAATTTAAT
GAAATGAAAAAATTTTACTCAAATTCGGTCGTATCCAAAT
>No_name
GTCCTCCAATCATTATTTCATATTCTAACAATAACAGTAAAGTTAGCCAATCTAATGAAA
TGAAAAAATTTTACTCAAACTCGGTCGTATCCAAATCAAT
>No_name
GTCCTCCAATCATTATTTCATATTCTAACAATAACAGTAAAGTTAGCCAATTTAATGAAA
TGAAAAAATTTTACTCAAATTCGGTCGTATCCAAATCAAT
>No_name
CCTCCAATCATTATTTCATGTTCTAACAATAACAGTAAAGTTAGCCAATTTAATGAAATG
AAAAAATTTTACTCAAATTCGGTCGTATCCAAATCAATGT
>No_name
CTCCAATCATTATTTCATATTCTAACAATAACAGTAAAGTTAGCCAATCTAATGAAATGA
AAAAATTTTACTCAAACTCGGTCGTATCCAAATCAATGTC
>No_name
CTCCAATCATTATTTCATATTCTAACAATAACAGTAAAGTTAGCCAATTTAATGAAATGA
AAAAATTTTACTCAAATTCGGTCGTATCCAAATCAATGTC
>No_name
CTCCAATCATTATTTCATATTCTAACAATAACAGTAAAGTTAGCCAATCTAATGAAATGA
AAAAATTTTACTCAAACTCGGTCGTATCCAAATCAATGTC
>No_name
CTCCAATCATTATTTCATATTCTAACAATAACAGTAAAGTTAGCCAATCTAATGAAATGA
AAAAATTTTACTCAAACTCGGTCGTATCCAAATCAATGTC
>No_name
CTCCAATCATTATTTCATATTCTAACAATAACAGTAAAGTTAGCCAATTTAATGAAATGA
AAAAATTTTACTCAAATTCGGTCGTATCCAAATCAATGTC
>No_name
CTGACATTGATTTGGATACGACCGAATTTGAGTAAAATTTTTTCATTTCATTAAATTGGC
TAACTTTACTGTTATTGTTAGAATATGAAATAATGATTGG
>No_name
CTGACATTGATTTGGATACGACCGAGTTTGAGTAAAATTTTTTCATTTCATTAGATTGGC
TAACTTTACTGTTATTGTTAGAATATGAAATAATGATTGG
>No_name
ATCATTATTTCATATTCTAACAATAACAGTAAAGTTAGCCAATCTAATGAAATGAAAAAA
TTTTACTCAAACTCGGTCGTATCCAAATCAATGTCAGTGT
>No_name
ATCATTATTTCATATTCTAACAATAACAGTAAAGTTAGCCAATTTAATGAAATGAAAAAA
TTTTACTCAAATTCGGTCGTATCCAAATCAATGTCAGTGT
>No_name
ATTATTTCATATTCTAACAATAACAGTAAAGTTAGCCAATCTAATGAAATGAAAAAATTT
TACTCAAACTCGGTCGTATCCAAATCAATGTCAGTGTTTA
>No_name
ATTAGTTCATATTCTAACAATAACAGTAAAGTTAGCCAATCTAATGAAATGAAAAAATTT
TACTCAAACTCGGTCGTATCCAAATCAATGTCAGTGTTTA
>No_name
GTTAAACACTGACATTGATTTGGATACGACCGAATTTGAGTAAAATTTTTTCATTTCATT
AAATTGGCTAACTTTACTGTTATTGTTAGAATATGAAATA
>No_name
GTTGCTGGTTAAACACTGACATTGATTTGGATACGACCGAGGTTGAGTAAAATTTTTTCA
TTTCATTAGATTGGCTAACTTTACTGTTATTGTTAGAATA
>No_name
CACAGTTGCTGGTTAAACACTGACATTGATTTGGATACGACCGAATTTGAGTAAAATTTT
TTCATTTCATTAAATTGGCTAACTTGACTGTTATTGTTAG
>No_name
GCCACAGTTGCTGGTTAAACACTGACATTGATTTGGATACGACCGAATTTGAGTAAAATT
TTTTCATTTCATTAAATTGGCTAACTTTACTGTTATTGTT
>No_name
CTTACAATAACAGTAAAGTTAGCCAATCTAATGAAATGAAAAAATTTTACTCAAACTCGG
TCGTATCCAAATCAATGTCAGTGTTTAACCAGCAACTGTG
>No_name
GTGAGCCACAGTTGCTGGTTAAACACTGACATTGATTTGGATACGACCGAGTTTGAGTAA
AATTTTTTCATTTCATTAGATTGGCTAACTTTACTGTTAT
>No_name
GTGAGCCACAGTTGCTGGTTAAACACTGACATTGATTTGGATACGACCGAGTTTGAGTAA
AATTTTTTCATTTCATTAGATTGGCTAACTTTACTGTTAT
>No_name
CGGTGAGCCACAGTTGCTGGTTAAACACTGACATTGATTTGGATACGACCGAATTTGAGT
AAAATTTTTTCATTTCATTAAATTGGCTAACTTTACTGTT
>No_name
CGGTGAGCCACAGTTGCTGGTTAAACACTGACATTGATTTGGAGACGACCGAGTTTGAGT
AAAATTTTTTCATTTCATTAGATTGGCTAACTTTACTGTT
>No_name
CCGGTGAGCCACAGTTGCTGGTTAAACACTGACATTGATTTGGATACGACCGAGTTTGAG
TAAAATTTTTTCATTTCATTAGATTGGCTAACTTTACTGT
>No_name
TATCAGTAGAGTTAGCCAATCTAATGAAATGAAAATATTTTACTCAAACTCGGTCGTATC
CAAATCAATGTCAGTGTTTAACCAGCAAGTGTGGCTCACC
>No_name
CAGTAAAGTTAGCCAATTTAATGAAATGAAAAAATTTTACTCAAATTCGGTCGTATCCAA
ATCAATGTCAGTGTTTAACCAGCAACTGTGGCTCACCGCA
>No_name
GTAAAGTTAGCCAATTTAATGAAATGAAAAAATTTTACTCAAATTCGGTCGTATCCAAAT
CAATGTCAGTGTTTAACCAGCAACTGTGGCTCACCGCAAC
>No_name
GTTGCGGTGAGCCACAGTTGCTGGTTAAACACTGACATTGATTTGGATACGACCGAGTTT
GAGTAAAATTTTTTCATTTCATTAGATTGGCTAACTTTAC
>No_name
GTTAGCCAATCTAATGAAATGAAAAAATTTTACTCAAACTCGGTCGTATCCAAATCAATG
TCAGTGTTTAACCAGCAACTGTGGCTCACCGCAACAATAA
>No_name
GTTATTGTTGCGGTGAGCCACAGTTGCTGGTTAAACACTGACATTGATTTGGATACGACC
GAATTTGAGTAAAATTTTTTCATTTCATTAAATTGGCTAA
>No_name
AGCCAATTTAATGAAATGAAAAAATTTTACTCAAATTCGGTCGGATCCAAATCAATGTCA
GTGTTTAACCAGCAACTGTGGCTCACCGCAACAATAACTA
>No_name
AGCCAATTTAATGAAATGAAAAAATTTTACTCAAATTCGGTCGTATCCAAATCAATGTCA
GTGTTTAACCAGCAACTGTGGCTCACCGCAACAATAACTA
>No_name
AGCCAATTTAATGAAATGAAAAAATTTTACTCAAATTCGGTCGTATCCAAATCAATGCGA
GCGTTTAACCAGCAACTGTGGCTCACCGCAACAATAACTA
>No_name
TGTAGTTATTGTTGCGGTGAGCCACAGTTGCTGGTTAAACACTGACATTGATTTGGGTAC
GACCGAATTTGAGTAAAATTTTTTCATTTCATTAAATTGG
>No_name
TTTGTAGTTATTGTTGCGGTGAGCCACAGTTGCTGGTTAAACACTGACATTGATTTGGAT
ACGACCGAATTTGAGTAAAATTTTTTCATTTCATTAAATT
>No_name
ATTTAATGAAATGAAAAAATTTTACTCAAATTCGGTCGGATCCAAATCAATGTCAGTGTT
TAACCAGCAACTGTGGCTCACCGCAACAATAACTACAAAA
>No_name
TTTTGTAGTTATTGTTGCGGTGAGCCACAGTTGCTGGTTAAACACTGACATTGATTTGGA
TACGACCCAATTTGAGTAAAATTTTTTTATTTCATTAAAT
>No_name
CTTTTGTAGTTATTGTTGCGGTGAGCCACAGTTGCTGGTTAAACACTGACATTGATTTGG
ATACGACCGAATTTGAGTAAAATTTTTTCATTTCATTAAA
>No_name
CTTTTGTAGTTATTGTTGCGGTGAGCCACAGTTGCTGGTTAAACACTGACATTGATTTGG
ATACGACCGAGTTTGAGTAAAATTTTTTCATTTCATTAGA
>No_name
GTCGTTTGTAGTTATTGTTGCGGTGAGCCACAGTGGCTGGTTAAACACTGACATTGATTT
GGATACGACCGAATTTGAGTAAAATTTTTTCATTTCATTA
>No_name
CGTCTTTTGTAGTTATTGTTGCGGTGAGCCACAGTTGCTGGTTAAACACTGACATTGATT
TGGATACGACCGAATTTGAGTAAAATTTTTTCATTTCATT
>No_name
CTTCGTCGTCTTTTGTAGTTATTGTTGCGGTGAGCCACAGTTGCTGGTTAAACACTGACA
TTGATTTGGATACGACCGAGTTTGAGTAAAATTTTTTCAT
>No_name
AAAAAATTTTACTCAAATTCGGTCGTATCCAAATCAATGTCAGCGTTTAACCAGCAACTG
TGGCTCACCGCAACAATAACTACAAAAGACGACGAAGAAA
>No_name
AAAAATTTTACTCAAATTCGGTCGTATCCAAATCAATGTCAGTGTTTAACCAGCAACTGT
GGCTCACCGCTACAATAACTACAAAAGACGACGAAGAAAA
>No_name
GAAATTTTTCTTCGTCGTCTTTTGTAGTTATTGTTGCGGTGAGCCACAGTTGCTGGTTAA
ACACTGACATTGATTTGGATACGACCGAATTTGAGTAAAA
>No_name
GGAAATTTTTCTTCGTCGTCTTTTGTAGTTATTGTTGCGGTGAGCCACAGTTGCTGGTTA
AACACTGACATTGATTTGGATACGATCGAGTTTGAGTAAA
>No_name
GGAAATTTTTCTTCGTCGTCTTTTGTAGTGATTGTTGCGGTGAGCCACAGTTGCTGGTTA
AACACTGACATTGATTTGGATACGACCGAATTTGAGTAAA
>No_name
CGGAAATTTTTCTTCGTCGTCTTTTGTAGTTATTGTTGCGGTGAGCCACAGTTGCTGGTT
AAACACTGACATTGATTTGGATACGACCGAGTTTGAGTAA
>No_name
CGGAAATTTTTCTTCGTCGTCTTTTGTAGTTATTGTTGCGGTGAGCCACAGTTGCTGGTT
AAACACTGACATTGATTTGGATACGACCGAGTTTGAGTAA
>No_name
CGGAAATTTTTCTTCGTCGTCTTTTGTAGTTATTGTTGCGGTGAGCCACAGTTGCTGGTT
AAACACTGACATTGATTTGGATACGACCGAATTTGAGTAA
>No_name
CGGAAATTTTTCTTCGTCGTCTTTTGTAGTTATTGTTGCGGTGAGCCACAGTTGCTGGTT
AAACACTGACATTGATTTGGATACGACCGAATTTGAGTAA
>No_name
TCGGAAATTTTTCTTCGTCGTCTTTTGTAGTTATTGTTGCGGTGAGCCACAGTTGCTGGT
TAAACACTGACATTGATTTGGATACGACCGAATTTGAGTA
>No_name
CGGAAATTTTTCTTCGTCGTCTTTTGTAGTTATTGTTGCGGTGAGCCACAGTTGCTGGTT
AAACACTGACATTGGTTTGGATACGACCGAATTTGAGGAA
>No_name
CTTCGGAAATTTTTCTTCGTCGTCTTTTGTAGTTATTGTTGCGGTGAGCCACAGTTGCTG
GTTAAACACTGACATTGATTTGGATACGACCGAATTTGAG
>No_name
CTTCGGAAATTTTTCTTCGTCGTCTTTTGTAGTTATTGTTGCGGTGAGCCACAGTTGCTG
GTTAAACACTGACATTGATTTGGATACGACCGAGTTTGAG
>No_name
CTTCGGAAATTTTTCTTCGTCGTCTTTTGTAGTTATTGTTGCGGTGAGCCACAGTTGCTG
GTTAAACACTGACATTGATTTGGATACGACCGAATTTGAG
>No_name
TTTACCTTCGGAAATTTTTCTTCGTCGTCTTTTGTAGTTATTGTTGCGGTGAGCCACAGT
TGCTGGTTAAACACTGACATTGATTTGGATACGACCGAGA
>No_name
CTCGGTCGTATCCAAATCAATGTCAGTGTTTAACCAGCAACTGTGGCTCACCGCAACAAT
AACTACAAAAGACGACGAAGAAAAATTTCCGAAGGTAAAT
>No_name
CTCGGTCGTATCCAAATCAATGTCAGTGTTTAACCAGCAACTGTGGCTCACCGCAACAAT
AACTACAAAAGACGACGAAGAAAAATTTCCGAAGGTAAAT
>No_name
CATTTACCTTCGGAAATTTTTCTTCGTCGTCTTTTGTAGTTATGGTTGCGGTGAGCCACA
GTTGCTGGTTAAACACTGACATTGATTTGGATACGACCGA
>No_name
GTCACATTTACCTTCGGAAATTTTTCTTCGTCGTCTTTTGTAGTTATTGTTGCGGGGAGC
CACAGGTGCTGGTTAAACACTGACATTGATTTGGATACGA
>No_name
GTCACATTTACCTTCGGAAATTTTTCTTCGTCGTCTTTTGTAGTTATTGTTGCGGTGAGC
CACAGTTGCTGGTTAAACACTGACATTGATTTGGATACGA
>No_name
CTGTCACATTTACCTTCGGAAATTTTTCTTCGTCGTCTTTTGTAGTTATTGTTGCGGTGA
GCCACAGTTGCTGGTTAAACACTGACATTGATTTGGATAC
>No_name
TCCAAATCAATGTCAGTGTTTAACCAGCAACTGTGGCTCACCGCAACAATAACACAAAAA
GATGAGGAGGAAAAATTTCCGAGGTAAATTTGAACGCTAA
>No_name
CCAAATCAATGTCAGTGTTTAACCAGCAACTGTGGCTCACCGCAACAATAACTACAAAAG
ACGACGAAGAAAAATTTCCGAAGGTAAATGTGACAGTGAA
>No_name
CCAAATCAATGTCAGTGTTTAACCAGCAACTGTGGCTCACCGCAACAATAACTACAAAAG
ACGACGAAGAAAAATTTCCGAAGGTAAATGTGACAGTGAA
>No_name
CAAATCAATGTCAGTGTTTAACCAGCAACTGTGGCTCACCGCAACAATAACTACAAAAGA
CGACGAAGAAAAATTTCCGAAGGTAAATGTGACAGTGAAT
>No_name
CAAATCAATGTCAGTGTTTAACCAGCAACTGTGGCTCACCGCAAGAATAACTACAAAAGA
CGATGAAGAAAAATTTCCGAAGGGAAATGTAAAAGGGACA
>No_name
AATCAATGTCAGTGTTTAACCAGCAACTGTGGCTCACCGCAACAATAACTACAAAAGACG
ACGAAGAAAAATTTCCGAAGGGAAATGTGACAGTGAATAT
>No_name
ATCAATGTCAGTGTTTAACCAGCAACTGTGGCTCACCGCAACAATAACTACAAAAGACGA
CGAAGAAAAATTTCCGAAGGTAAAGTTGACAGTGGATATT
>No_name
ATCAATGTCAGTGTTTAACCAGCAACTGTGGCTCACCGCAACAATAACTACAAAAGACGA
CGAAGAAAAATTTCCGAAGGTAAATGTGACAGTGAATATT
>No_name
ATCAATGTCAGTGTTTAACCAGCAACTGTGGCTCACCGCAACAATAACTACAAAAGACGA
CGAAGAAAAATTTCCGAAGGTAAATGTGACAGTGAATATT
>No_name
ATCAATGTCAGTGTTTAACCAGCAACTGTGGCTCACCGCAACAATAACTACAAAAGACGA
CGAAGAAAAATTTCCGAAGGTAAATGTGACAGTGAATATT
>No_name
CGACAATATTCACTGTCACATTTACCTTCGGAAATTTTTCTTCGTCGTCTTTTGTAGTTA
TTGTTGCGGTGAGCCACAGTTGCTGGTTAAACACTGACAT
>No_name
GTCAGTGTTTAACCAGCAACTGTGGCTCACCGCAACAATAACTACAAAAGACGACGAAGA
AAAATTTCCGAAGGTAAATGTGACAGTGAATATTGTCGGA
>No_name
TCCGACAATATTCACTGTCACATTTACCTTCGGAAATCTTTCTTCGGCGTCTGTTGCAGT
TATTGTTGCGGTGAGCCACAGTTGCTGGTTAAACACTAAC
>No_name
TGATTCCGACAATATTCACTGTCACATTTACCTTCGGAAATTTTTCTTCGTCGTCTTTTG
TAGTTATTGTTGCGGTGAGCCACAGTTGCTGGTTAAACAC
>No_name
TTTAACCAGCAACTGTGGCTCACCGCAACAATAACTACAAAAGACGACGAAGAAAAATTT
CCGAAGGTAAATGTGACAGTGAATATTGTCGGAATCATTA
>No_name
AGCAACTGTGGCTCACCGCAACAATAACTACAAAAGACGACGAAGAAAAATTTCCGAAGG
TAAATGTGACAGTGAATATTGTCGGAATCATTAAAGGAAA
>No_name
GTTTCCTTTAATGATTCCGACAATATTCACTGTCACATTTACCTTCGGAAATTTTTCTTC
GTCGTCTTTTGTAGTTATTGTTGCGGTGAGCCACAGTTGC
>No_name
GTTTCCTTTAATGATTCCGACAATATTCACTGTCACATTTACCTTCGGAAATTTTTCTTC
GTCGTCTTTTGTAGTTATTGTTGCGGTGAGCCACAGTTGC
>No_name
CAACTGTGGCTCACCGCAACAATAACTACAAAAGACGACGAAGAAAAATTTCCGAAGGTA
AATGTGACAGTGAATATTGTCGGAATCATTAAAGGAAACA
>No_name
CATTGTTTCCTTTAATGATTCCGACAATATTCACTGTCACATTTACCTTCGGAAATTTTT
CTTCGTCGTCTTTTGTAGTTATTGTTGCGGTGAGCCACAG
>No_name
CTCATTGTTTCCTTTAATGATTCCGACAATATTCACTGTCACATTTACCTTCGGAAATTT
TTCTTCGTCGTCTTTTGTAGTTATTGTTGCGGTGAGCCAC
>No_name
CTATGGCTCACCGCAACAATAACTACAAAAGACGACGAAGAAAAATTTCCGAAGGTAAAT
GTGACAGTGAATATTGTCGGAATCATTAAAGGAAACAATG
>No_name
CTCTCATTGTTTCCTTTAATGATTCCAACAATATTCACTGTCACATTTACCTTCGGAAAT
TTTTCTTCGTCGTCTTTTGTAGTTATTGTTGCGGTGAGCC
>No_name
CAATATCTCATTGTTTCCTTTAATGATTCCGACAATATTCACTGTCACATTTACCTTCGG
AAATTTTTCTTCGTCGTCTTTTGTAGTTATTGTTGCGGTG
>No_name
CACCGCAACAATAACTACAAAAGACGACGAAGAAAAATTTCCGAAGGTAAATGTGACAGT
GAATATTGTCGGAATCATTAAAGGAAACAATGAGATATTG
>No_name
CGCAACAATAACTACAAAAGACGACGAAGAAAAATTTCCGAAGGTAAATGGGACAGTGAA
TATTGTCGGAATCATTAAAGGAAACAATGAGATATTGATA
>No_name
CGCAACAATAACTACAAAAGACGACGAAGAAAAATTTCCGAAGGTAAATGTGACAGTGAA
TATTGTCGGAATCATTAAAGGAAACAATGAGATATTGATA
>No_name
ATTGTATATCAATATCTCATTGTTTCCTTTAATGATTCCGACAATATTCACTGTCACATT
TACCTTCGGAAATTTTTCTTCGTCGTCTTTTGTAGTTATT
>No_name
CCATTGTATATCAATATCTCATTGTTTCCTTTAATGATTCCGACAATATTCACTGTCACA
TTTACCTTCGGAAATTTTTCTTCGTCGTCTTTTGTAGTTA
>No_name
CCATTGTATATCAATATCTCATTGTTTCCTTTAATGATTCCGACAATATTCACTGTCACA
TTTACCTTCGGAAATTTTTCTTCGTCGTCTGTTGTAGTTA
>No_name
TGGAGCCATTGTATATCAATATCTCATTGTTTCCTTTAATGATTCCGACAATATTCACTG
TCACATTTACCTTCGGAAATTGTTCTTCGTCGTCTTTTGT
>No_name
CAAAAGACGACGAAGAAAAATTTCCGAAGGTAAATGTGACAGTGAATATTGTCGGAATCA
TTAAAGGAAACAATGAGATATTGATATACAATGGCTCCAA
>No_name
ATTGGAGCCATTGTATATCAATATCTCATTGTTTCCTTTAATGATTCCGACAATATTCAC
TGTCACATTTACCTTCGGAAATTTTTCTTCGTCGTCTTTG
>No_name
AATTTATTGGAGCCATTGTATATCAATATCTCATTGTTTCCTTTAATGATTCCGACAATA
TTCACTGTCACATTTACCTTCGGAAATTTTTCTTCGTCGT
>No_name
TGAATTTATTGGAGCCATTGTATATCAATATCTCATTGTTTCCTTTAATGATTCCGACAA
TATTCACTGTCACATTTACCTTCGGAAATTTTTCTTCGTC
>No_name
TGAATTTATTGGAGCCATTGTATATCAATATCTCATTGTTTCCTTTAATGATTCCGACAA
TATTCACTGTCACATTTACCTTCGGAAATTTTTCTTCGTC
>No_name
TGAATTTATTGGAGCCATTGTATATCAATATCTCATTGTTTCCTTTAATGATTCCGACAA
TATTCACTGTCACATTTACCTTCGGAAATTTTTCTTCGTC
>No_name
TGAATTTATTGGAGCCATTGTATATCAATATCTCATTGTTTCCTTTAATGATTCCGACAA
TATTCACTGTCACATTTACCTTCGGAAATTTTTCTTCGTC
>No_name
GTGAATTTATTGGAGCCATTGTATATCAATATCTCATTGTTTCCTTTAATGATTCGGACA
ATATTCACTGTCACATTTACCTTCGGAAATTTTTCTTCGT
>No_name
CGCCGAAGAAAAATTTCCGAAGGTAAATGTGACAGTGAATATTGTCGGAATCATTAAAGG
AAACAATGAGATATTGATATACAATGGCTCCAATAAATTC
>No_name
GTGAATTTATTGGAGCCATTGTATATCAATATCTCATTGTTTCCTTTAATGATTCCGACA
ATATTCACTGTCACATTTACCTTCGGAAATTTTTTCTTCG
>No_name
CTCTGGGTGAATTTATTGGAGCCATTGTATATCAATATCTCATTGTTTCCTTTAATGATT
CCGACAATATTCACTGTCACATTTACCTTCGGAAATTTTT
>No_name
CTCTGGGTGAATTTATTGGAGCCATTGTATATCAATATCTCATTGTTTCCTTTAATGATT
CCGACAATATTCACTGTCACATTTACCTTCGGAAATTTTT
>No_name
CTCTGGGTGAATTTATTGGAGCCATTGTATATCAATATCTCATTGTTTCCTTTAATGATT
CCGACAATATTCACTGTCACATTTACCTTCGGAAATTTTT
>No_name
CTCTGGGTGAATTTATTGGAGCCATTGTATATCAATATCTCATTGTTTCCTTTAATGATT
CCGACAATATTCACTGTCACATTTACCTTCGGAAATTTTT
>No_name
CTCTGGGTGAATTTATTGGAGCCATTGTATATCAATATCTCATTGTTTCCTTTAATGATT
CCGACAATATTCACTGTCACATTTACCTTCGGAAATTTTT
>No_name
CTCTGGGTGAATTTATTGGAGCCATTGTATATCAATATCTCATTGTTTCCTTTAATGATT
CCGACAATATTCACTGTCACATTTACCTTCGGAAATTTTT
>No_name
CTCTGGGAGAATTTATTGGAGCCATTGTATATCAATATCTCATTGTTTCCTTTAATGATT
CCGACAATATTCACTATCACATTTACCTTCGGAAATTTTT
>No_name
CTCTGGGTGAATTTATTGGAGCCATTGTATATCAATATCTCATTGTTTCCTTTAATGATT
CCGACAATATTCACTGTCACATTTACCTTCGGAAATTTTT
>No_name
ATTTCCGAAGGTAAATGTGACAGTGAATATTGTCGGAAGCATTAAAGGAAACAATGAGAT
ATTGATATACAATGGCTCCAATAAATTCACCCAGAGAAAA
>No_name
ATTTAAATTTTCTCTGGGTGAATTTATTGGAGCCATTGTATATCAATATCTCATTGTTTC
CTTTAATGATTCCGACAATATTCACTGTCACATTTACCTT
>No_name
CGCATTTAAATTTTCTCTGGGTGAATTTATTGGAGCCATTGTATATCAATATCTCATTGT
TTCCTTTAATGATTCCGACAATATTCACTGTCACATTTAC
>No_name
CGCATTTAAATTTTCTCTGGGTGAATTTATTGGAGCCATTGTATATCAATATCTCATTGT
TTCCTTTAATGATTCCGTCAATATTCACTGTCACATTTAC
>No_name
AACGCATTTAAATTTTCTCTGGGTGAATTTATTGGAGCCATTGTATATCAATATCTCATT
GTTTCCTTTAATGATTCCGACAATAATCACTGTCACATTT
>No_name
AACGCATTTAAATTTTCTCTGGGTGAATTTATTGGAGCCATTGTATATCAATATCTCATT
GTTTCCTTTAATGATTCCGACAATATTCACTGTCACATTT
>No_name
AACGCATTTAAATTTTCTCTGGGTGAATTTATTGGAGCCATTGTATATCAATATCTCATT
GTTTCCTTTAATGATTCCGACAATATTCACTGTCACATTT
>No_name
TTAACGCATTTAAATTTTCTCTGGGTGAATTTATTGGAGCCATTGTATATCAATATCTCA
TTGTTTCCTTTAATGATTCCGACAATATTCACTGTCACAT
>No_name
GTCTTAACGCATTTAAATTTTCTCTGGGTGAATTTATTGGAGCCATTGTATATCAATATC
TCATTGTTTCCTTTAATGATTCCGACAATATTCACTGTCA
>No_name
GTCTTAACGCATTTAAATTTTCTCTGGGTGAATTTATTGGAGCCATTGTATATCAATATC
TCATTGTTTCCTTTAATGATTCCGACAATATTCACTGTCA
>No_name
CTTTGTCTTAACGCATTTAAATTTTCTCTGGGCGAATTTATTGGAGCCATTGTATATCAA
TATCTCATTGTTTCCTTTAATGATTCCGACAATATTCACT
>No_name
GTGAATATTGTCGGAATCATTAAAGGAAACAATGAGATATTGATATACAATGGCTCCAAT
AAATTCACCCAGAGAAACTTTAAATGCGTTAAGACAAAGT
>No_name
GCACTTTGTCTTAACGCATTTAAATTTTCTCTGGGTGAATTTATTGGAGCCATTGTATAT
CAATATCTCATTGTTTCCTTTAATGATTCCGACAATATTC
>No_name
CGCACTTTGTCTTAAGGCATTTAAATTTTCTCTGGGTGAATTTATTGGAGCCATTGTATA
TCAATATCTCATTGTTTCCTTTAATGATTCCGACAATATT
>No_name
CGCACTTTGTCTTAACGCATTTAAATTTTCTCTGGGTGAATTTATTGGAGCCATTGTATA
TCAATATCTCATTGTTTCCTTTAATGATTCCGACAATATT
>No_name
CGCACTTTGTCTTAACGCATTTAAATTTTCTCTGGGTGAATTTATTGGAGCCATTGTATA
TCAATATCTCATTGTTTCCTTTAATGATTCCGACAATATT
>No_name
TCGCACTTTGTCTTAACGCATTTAAATTTTCTCTGGGTGAATTTATTGGAGCCATTGTAT
ATCAATATCTCATTGTTTCCTTTAATGATTCCGACAATAT
>No_name
CTCGCACTTTGTCTTAACGCATTTAAATTTTCTCTGGGTGAATTTATTGGAGCCATTGTA
TATCAATATCTCATTGTTTCCTTTAATGATTCCGACAATA
>No_name
CTCGCACTTTGTCTTAACGCATTTAAATTTTCTCTGGGTGAATTTATTGGAGCCATTGTA
TATCAATATCTCATTGTTTCCTTTAATGATTCCGACAATA
>No_name
CTCGCACTTTGTCTTAACGCAGTTAAATTTTCTCTGGAGGGATTTATTGGAGCCATTGTA
TATNAATATCTCATTGTTTCCTTTAATGATTCCGACAATA
>No_name
CTCGCACTTTGTCTTAACGCATTTAAATTTTCTCTGGGTGAATTTATTGGAGCCATTGTA
TATCAATATCTCATTGTTTCCTTTAATGATTCCGACAATA
>No_name
CTCGCACTTTGTCTTAACGCATTTAAATTTTCTCTGGGTGAATTTATTGGAGCCATTGTT
TATCAATATCTCATTGTTTCCTTTAATGATTCCGACAATA
>No_name
TCTCGCACTTTGTCTTAACGCATTTAAATTTTCTCTGGGTGAATTTATTGGAGCCATTGT
ATATCAATATCTCATTGTTTCCTTTAATGATTCCGACAAT
>No_name
TCTCGCACTTTGTCTTAACGCATTTAAATTTTCTCTGGGTGAATTTATTGGAGCCATTGT
ATATCAATATCTCATTGTTTCCTTTAATGATTCCGACAAT
>No_name
CCTCGCACTTTGTCTTAACGCATTTAAATTTTCTCTGGGTGAATTTATTGGAGCCATTGT
ATATCAATATCTCATTGTTTCCTTTAATGATTCCGACAAT
>No_name
TCGGAATCATTAAAGGAAACAATGAGATATTGATATACAATGGCTCCAATAAATTCACCC
AGAGAAAATTTAAATGCGTTAAGACAAAGTGCGAGGCAAT
>No_name
CGGAATCATTAAAGGAAACAATGAGATATTGATATACAATGGCTCCAATAAATTCACCCA
GAGAAAATTTAAATGCGTTAAGACAAAGTGCGAGGAAATC
>No_name
TGAAGATTTCCTCGCACTTTGTCTTAACGCATTTAAATTTTCTCTGGGTGAATTTATTGG
AGCCATTGTATATCAATATCTCATTGTTTCCTTTAATGAT
>No_name
TGAAGATTTCCTCGCACTTTGTCTTAACGCATTTAAATTTTCTCTGGGTGAATTTATTGG
AGCCATTGTATATCAATATCTCATTGTTTCCTTTAATGAT
>No_name
ATTCATTAAAGGAAACAATGAGATATTGATATACAATGGCTCCAATAAATTCACCCAGAG
AAAATTTAAATGCGTTAAGACAAAGTGCGAGGAAATCTTC
>No_name
GTGCAATGAAGATTTCCTCGCACTTTGTCTTAACGCATTTAAATTTTCTCTGGGTGAATT
TATTGGAGCCATTGTATATCAATATCTCATTGTTTCCTTT
>No_name
GTGCAATGAAGATTTCCTCGCACTTTGTCTTAACGCATTTAAATTTTCTCTGGGTGAATT
TATTGGAGCCATTGTATATCAATATCTCATTGTTTCCTTT
>No_name
GGAAACAATGAGATATTGATATACAATGGCTCCAATAAATTCACCCAGAGAAAATTTAAA
TGCGTTAAGACAAAGTGCGAGGAAATCTTCATTGCACATA
>No_name
TGAGATATTGATATACAATGGCTCCAATAAATTCACCCAGAGAAAATTTAAATGCGTTAA
GACAAAATGCGAGGAAATCTTCATTGCACATATTAATTTT
>No_name
GAGATATTGATATACAATGGCTCCAATAAATTCACCCAGAGAAAATTTAAATGCGTTAAG
ACAAAGTGCGAGGAAATCTTCATTGCACATATTAATTTTA
>No_name
TTGATATACAATGGCTCCAATAAATTCACCCAGAGAAAATTTAAATGCGTTAAGACAAAG
TGCGAGGAAATCTTCATTGCACATATTAATTTTATTTCAA
>No_name
TTTATAGATTTTCATTGAAATAAAATTAATATGTGCAATGAAGATTTCCTCGCACTTTGT
CTTAACGCATTTAAATTTTCTCTGGGTGAATTTATTGGAG
>No_name
AATAAATTCACCCAGAGAAAATTTAAATGCGTTAAGACAAAGTGCGAGGAAATCTTCATT
GCACATATTAATTTTATTTCAATGAAAATCTATAAATTCT
>No_name
ATAAATTCACCCAGAGAAAATTTAAATGCGTTAAGACAAAGTGCGAGGAAATCTTCATTG
CACATATTAATTTTATTTCAATGAAAATCTATAAATTCTA
>No_name
CCCACATAGAATTTATAGATTTTCATTGAAATAAAATTAATATGTGCAATGAAGATTTCC
TCGCACTTTGTCTTAACGCATTTAAATTTTCTCTGGGTGA
>No_name
CCCACATAGAATTTATAGATTTTCATTGAAATAAAATTAATATGTGCAATGAAGATTTCC
TCGCACTCTGTCTTAACGCATTTAAATTTTCTCTGGGTGA
>No_name
ACCCAGAGAAAATTTAAATGCGTTAAGACAAAGTGCGAGGAAATCTTCATTGCACATATT
AATTTTATTTCAATGAAAATCTATAAATTCTATGTGGGAA
>No_name
GAGAAAATTTAAATGCGTTAAGACAAAGTGCGAGGAAATCTTCATTGCACATATTAATTT
TATTTCAATGAAAATCTATAAATTCTATGTGGGAATTTCT
>No_name
AGAAATTCCCACATAGAATTTATAGATTTTCATTGAAATAAAATTAATATGTGCAATGAA
GATTTCCTCGCACTTTGTCTTAACGCATTTAAATTTTCTC
>No_name
GAAAATTTAAATGCGTTAAGACAAAGTGCGAGGAAATCTTCATTGCACATATTAATTTTA
TTTCAATGAAAATCTATAAATTCTATGTGGGAATTTCTCA
>No_name
AAAATTTAAATGCGTTAAGACAAAGTGCGAGGAAATCTTCATTGCACATATTAATTTTAT
TTCAATGAAAATCTATAAATTCTATGTGGGAATTTCTCAT
>No_name
ATTTAAATGCGTTAAGACAAAGTGCGAGGAAATCTTCATTGCACATATTAATTTTATTTC
AATGAAAATCTATAAATTCTATGTGGGCATTTCTCATAAC
>No_name
ATTTAAATGCGTTAAGACAAAGTGCGAGGAAATCTTCATTGCACATATTAATTTTATTTC
AATGAAAATCTATAAATTCTATGTGGGAATTTCTCATAAC
>No_name
ATTTAAATGCGTTAAGACAAAGTGCGAGGAAATCTTCATTGCACATATTAATTTTATTTC
AATGAAAATCTATAAATTCTATGTGGGAATTTCTCATAAC
>No_name
TTAAATGCGTTAAGACAAAGTGCGAGGAAATCTTCATTGCACATATTAATTTTATTTCAA
TGAAAATCTATAAATTCTATGTGGGAATTTCTCATAACAA
>No_name
TTGATATCCAAATTGTTATGAGAAATTCCCACATAGAATTTATAGATTTTCATTGAAATA
AAATTAATATGTGCAATGAGGATTTCCTCGCACTTTGTCT
>No_name
TTGATATCCAAATTGTTATGAGAAATTCCCACATAGAATTTATAGATTTTCATTGAAATA
AAATTAATATGTGCAATGAAGATTTCCTCGCACTTTGTCT
>No_name
TTGATATCCAAATTGTTATGAGAAATTCCCACATAGAATTTATAGATTTTCATTGAAATA
AAATTAATATGTGCAATGAAGATTTCCTCGCACTTTGTCT
>No_name
CTTGATATCCAAATTGTTATGAGAAATTCCCACATAGAATTTATAGATTTTCATTGAAAT
AAAATTAATATGTGCAATGAAGATTTCCTCGCACTTTGTC
>No_name
CTTGATATCCAAATTGTTATGAGAAATTCCCACATAGAATTTATAGATTTTCATTGAAAT
AAAATTAATATGTGCAATGAAGATTTCCTCGCACTTTGTC
>No_name
CAAAGTGCGAGGAAATCTTCATTGCACATATTAATTTTATTTCAATGAAAATCTATAAAT
TCTATGTGGGAATTTCTCATAACAATTTGGATATCAAGAC
>No_name
TGTCTTGATATCCAAATTGTTATGAGAAATTCCCACATAGAATTTATAGATTTTCATTGA
AATAAAATTAATATGAGCAATGAAGATTTCCTCGCACTTT
>No_name
AGGAAATCTTCATTGCACATATTAATTTTATTTCAATGAAAATCTATAAATTCTATGTGG
GAATTTCTCATAACAATTTGGATATCAAGACTATCGAATT
>No_name
GGAAATCTTCATTGCACATATTAATTTTATTTCAATGAAAATCTATAAATTCTATGTGGG
AATTTCTCATAACAATTTGGATATCAAGACTATCGAATTT
>No_name
GAAATCTTCATTGCACATATTAATTTTATTTCAATGAAAATCTATAAATTCTATTTAGAG
ATTTCGCATAACGCTTTGGATATCAATACTATCGAATTTA
>No_name
GAAATCTTCATTGCACATATTAATTTTATTTCAATGAAAATCTATAAATTCTATGTGGGA
ATTTCTCATAACAATTTGGATATCAAGACTATCGAATTTA
>No_name
GAAATCTTCATTGCACATATTAATTTTATTTCAATGAAAATCTATAAATTCTATGTGGGA
ATTTCTCATAACAATTTGGATATCAAGACTATCGAATTTA
>No_name
CTTCATTGCACATATTAATTTTATTTCAATGAAAATCTATAAATTCTATGTGGGAATTTC
TCATAACAATTTGGATATCAAGACTATCGAATTTACATTT
>No_name
CTTCATTGCACATATTAATTTTATTTCAATGAAAATCTATAAATTCTATGTGGGAATTTC
TCATAACAATTTGGATATCAAGACTATCGAAATTACATTT
>No_name
CTTCATTGCACATATTAATTTTATTTCAATGAAAATCTATAAATTCTATGTGGGAATTTC
TCATAACAATTTGGATATCAAGACTATCGAATTTACATTT
>No_name
GTTGAAAATGTAAATTCGATAGTCTTGATATCCAATTTGTTATGAGAAATTCCCACATAG
ATTTTATAGATTTTCATTGAAATAAAATTAATATGTGCAA
>No_name
CACATATTAATTTTATTTCAATGAAAATCTATAAATTCTATGTGGGAATTTCTCATAACA
ATTTGGATATCAAGACTATCGAATTTACATTTTCAACATT
>No_name
AAATGTTGAAAATGTAAATTCGATAGTCTTGATATCCAAATTGTTATGAGAAATTCCCAC
ATAGAATTTATAGATTTTCATTGAAATAAAATTAATATGT
>No_name
TAAATGTTGAAAATGTAAATTCGATAGTCTTGATATCCAAATTGTTATGAGAAATTCCCA
CATAGAATTTATAGATTTTCATTGAAATAAAATTAATATG
>No_name
GCTAAATGTTGAAAATGTAAATTCGATAGTCTTGATATCCAAATTGTTATGAGAAATTAC
CACATAGAATTTATAGATTTTCATTGAAATAAAATTAATA
>No_name
AGTAATTTTATTTCAATGAAAATCTATAAATTCTATGTGGGAATTTCTCATAACAATTTG
GATATCAAGACTATCGAATTTACATTTTCAACATTTAGCA
>No_name
TTTTATTTCAATGAAAATCTATAAATTCTATGTGGGAATTTCTCATAACAATTTGGATAT
CAAGACTATCGAATTTACATTTTCAACATTTAGTAGTTAC
>No_name
TTTTATTTCAATGAAAATCTATAAATTCTATGTGGGAATTTCTCATAACAATTGGGATAT
CAAGACTATCGAATTTACATTTTCAACATTTAGCAGTTAC
>No_name
ATATTATTTCAATGAAAATCTATAAATTCTATGTGGGAATTTCTCATAACAATTTGGATA
TCAAGACTATCGAATTTACATTTTCAACATTTAGTAGTTA
>No_name
TTTCAATGAAAATCTATAAATTCTATGTGGGAATTTCTCATAACAATTTGGATATCAAGA
CTATCGAATTTACATTTTCAACATTTAGCAGTTACTTTTC
>No_name
AAATTCTATGTGGGAATTTCTCATAACAATTTGGATATCAAGACTATCGAATTTACATTT
TCAACATTTAGCAGTTACTTTTCTCAGTTGGAAATTTGGT
>No_name
AAATTCTATGTGGGAATTTCTCATAACAATTTGGATATCAAGACTATCGAATTTACATTT
TCAACATTTAGCAGTTACTTTTCTCAGTTGGAAATTTGGT
>No_name
AAATTCTATGTGGGAATTTCTCATAACAATTTGGATATCAAGACTATCGAATTTACATTT
TCAACATTTAGCAGTTACTTTTCTCAGTTGGAAATTTGGT
>No_name
CTATGTGGGAATTTCTCATAACAATTTGGATATCAAGACTATCGAATTTACATTTTCAAC
ATTTAGCAGTTACTTTTCTCAGTTGGAAATTTGGTTCAGA
>No_name
CTATGTGGGAATTTCTCATAACAATTTGGATATCAAGACTATCGAATTTACATTTTTAAC
ATTTAGCAGTTAATTTTATCAGTTGGAAATTTGGTTCAGA
>No_name
ATCTGAACCAAATTTCCAACTGAGAAAAGTAACTGCTAAATGTTGAAAATGTAAATTCGA
TAGTCTTGATATCCAAATTGTTATGAGAAATTCCCACATA
>No_name
GTGGGAATTTCTCATAACAATTTGGATATCAAGACTATCGAATTTACATTTTCAACATTT
AGTAGTTACTTTTCTCAGTTGGAAATTTGGTTCAGATTTT
>No_name
GGGGGAATTTCTCATAACAATTTGGATATCAAGACTATCGAATTTACATTTTCAACATTT
AGTAGTTACTTTTCTCAGTTGGAAATTTGGTTCAGATTTT
>No_name
GGAATTTCTCATAACAATTTGGATATCAAGACTATCGAATTTACATTTTCAACATTTAGT
AGTTACTTTTCTCAGTTGGAAATTTGGTTCAGATTTTCAT
>No_name
GGAATTTCTCATAACAATTTGGATATCAAGACTATCGAATTTACATTTTCAACATTTAGT
AGTTACTTTTCTCAGTTGGAAATTTGGTTCAGATTTTCAT
>No_name
ATTTCTCATAACAATTTGGATATCAAGACTATCGAATTTACATTTTCAACATTTAGCAGT
TACTTTTCTCAGTTGGAAATTTGGTTCAGATTTTCATTTC
>No_name
ATTTCTCATAACAATTTGGATATCAAGACTATCGAATTTACATTTTCAACATTTAGCAGT
TACTTTTCTCAGTTGGAAATTTGGTTCAGATTTTCATTTC
>No_name
TTTCTCTTAACAATTTGGATATCAAGACTATCGAATTTACATTTTCAACATTTAGCAGTT
ACTTTTCTCAGTTGGAAATTTGGTTCAGATTTTCATTTCT
>No_name
CAAGAAATGAAAATCTGAACCAAATTTCCAACTGAGAAAAGTAACTGCTAAATGTTGAAA
ATGTAAATTCGATAGTCTTGATATCCAAATTGTTATGAGA
>No_name
CAAGAAATGAAAATCTGAACCAAATTTCCAACTGAGAAAAGTAACTACTAAATGTTGAAA
ATGTAAATTCGATAGTCTTGATATCCAAATTGTTATGAGA
>No_name
CAAGAAATGAAAATCTGAACCAAATTTCCAACTGAGAAAAGTAACTGCTAAATGTTGAAA
ATGTAAATTCGATAGTCTTGATATCCAAATTGTTATGAGA
>No_name
TCTCATAACAATTTGGATATCAAGACTATCGAATTTACATTTTCAACATTTAGCAGTTAC
TTTTCTCAGTTGGAAATTTGGTTCAGATTTTCATTTCTTG
>No_name
TCTCATAACAATTTTGATATCAAGACTATCGAATTTACATTTTCAACATTTAGCAGTTAC
TTTTCTCAGTTGGAAATTTGGTTCAGATTTTCATTTCTTG
>No_name
CATGAAATGAAAATCTGAACCAAATTTCCAACTGAGAAAAGTAACTACTAAATGTTGAAA
ATGTAAATTCGATAGTCTTGATATCCAAATTGTTATGAGA
>No_name
CTCATAACAATTTGGATATCAAGACTATCGAATTTACATTTTCAACATTTAGTAGTTACT
TTTCTCAGTTGGAAATTTGGTTCAGATTTTCATTTCTTGT
>No_name
CTCATAACAATTTGGATATCAAGACTATCGAATTTACATTTTCAACATTGAGCAGTTACT
TTTCTCAGTTGGAAATTTCGTTCAGATTTTCATTTCTTGT
>No_name
CTCATAACAATTTGGATATCAAGACTATCGAATTTACATTTTCAACATTTAGCAGTTACT
TTTCTCAGTTGGAAATTTGGTTCAGATTTTCATTTCTTGT
>No_name
TAACAATTTGGATATCAAGACTATCGAATTTACATTTTCAACATTTAGCAGTTACTTTTC
TCAGTTGGAAATTTGGTTCAGATTTTCATTTCTTGTCCTT
>No_name
TAACAATTTGGATATCAAGACTATCGAATTTACATTTTCAACATTTAGTAGTTACTTTTC
TCAGTTGGAAATTTGGTTCAGATTTTCATTTCTTGTCCTT
>No_name
CAAGGACAAGAAATGAAAATCTGAACCAAATTTCCAACTGAGAAAAGTAACTACTAAATG
TTGAAAATGTAAATTCGATAGTCTTGATATCCAGATTGTT
>No_name
AACAATTTGGATATCAAGACTATCGAATTTACATTTTCAACATTTAGTAGTTACTTTTCT
CAGTTGGAAATTTGGTTCAGATTTTCATTTCTTGTCCTTG
>No_name
CAAGGACAAGAAATGAAAATCTGAACCAAATTTCCAACTGAGAAAAGTAACTGCTAAATG
TTGAAAATGTAAATTCGATAGTCTTGATATCCAAATTGTT
>No_name
CCAAGGACAAGAAATGAAAATCTGAACCAAATTTCCAACTGAGAAAAGTAACTGCTAAAT
GTTGAAAATGTAAATTCGATAGTCTTGATATCCAAATTGT
>No_name
AATTTGGATATCAAGACTATCGAATTTACATTTTCAACATTTAGCAGTTACTTTTCTCAG
TTGGAAATTTGGTTCAGATTTTCATTTCTTGTCCTTGGGT
>No_name
ATTTGGATATCAAGACTATCGAATTTACATTTTCAACATTTAGTAGTTACTTTTCTCAGT
TGGAAATTTGGATCAGATTTTCATTTCTTGTCCTTGGGTT
>No_name
TTTGGATATCAAGACTATCGAATTTACATTTTCAACATTTAGTAGTTACTTTTCTCAGTT
GGAAATTTGGTTCAGATTTTCATTTCTTGTCCTTGGGTTT
>No_name
TTTGGATATCAAGACTATCGAATTTACATTTTCAACATTTAGTAGTTACTTTTCTCAGTT
GGAAATTTGGTTCAGATTTTCATTTCTTGTCCTTGGGTTT
>No_name
CAAGACTATCGAATTTACATTTTCAACATTTAGCAGTTACTTTTCTCAGTTGGGAGTTTG
GTTNNGATTTTCATTTCTTGTCCTTGGGTTTATTGCTACA
>No_name
AGACTATCGAATTTAAATTTTCAACATTTAGCAGTTACTTTTCTCAGTTTGAAATTTGGG
TCAGATTTTCATTTCTTGACCTTGGGTTTATTGCTACAGC
>No_name
ATCGAATTTACATTTTCAACATTTAGTAGTTACTTTTCTCAGTTGGAAATTTGGTTCAGA
TTTTCATTTCTTGTCCTTGGGTTTATTGCTACAGTTATTT
>No_name
ATCGAATTTACATTTTCAACCTTTAGTAGTTACTTTTCTCAGTTTGAAATTTGGTTCAGA
TTTTCATTTCTTGTCCTTGGGTTTATTGCTACAGTTATTT
>No_name
ATCGAATTTACATTTTCAACATTTAGCAGTTACTTTTCTCAGTTGGAAATTTGGTTCAGA
TTTTCATTTCTTGTCCTTGGGTTTATTGCTACAGTTATTT
>No_name
ATCGAATTTACATTTTCAACATTTAGCAGTTACTTTTCTCAGTTGGAAATTTGGTTCAGA
TTTTCATTTGTTGTCCTTGGGTTTATTGCTAAAGTTATTT
>No_name
CGAATTTACATTTTCAATATTTAGCAGTTACTTTTCTCAGTTGAAAATTTGGTTCAGATT
TTCATTTCTTGTNCTTGGGTTTATTGCTACAGTTATTTAC
>No_name
AATTTACATTTTCAACATTTAGTAGTTACTTTTCTCAGTTGGAAATTTGGTTCAGATTTT
CATTTCTTGTCCTTGGGTTTATTGCTACAGTTATTTACAA
>No_name
ATTTACATTTTCAACATTTAGCAGTTACTTTTCTCAGTTGGAAATTTGGTTCAGATTTTC
ATTTCTTGTCCTTGGGTTTATTGCTACAGTTATTTACAAT
>No_name
TTTACATTTTCAACCTTTAGCAGTTACTTTTCTCAGTTGGAAATTTGGTTCAGATTTTCA
TTTCTTGTCCTTGGGTTTATTGCTACAGTTATTTACAATA
>No_name
GTTATTGTAAATAACTGTAGCAATAAACCCAAGGACAAGAAATGAAAATCTGAACCAAAT
TTCCAACTGAGAAAAGTAACTACTAAATGTTGAAAATGTA
>No_name
ATTTTCAACATTTAGCAGTTACTTTTCTCAGTTGGAAATTTGGTTCAGATTTTCATTTCT
TGTCCTTGGGTTTATTGCTACAGTTATTTACAATAACTCA
>No_name
ATTTTCAACATTTAGCAGTTACTTTTCTCAGTTGGAAATTTGGTTCAGATTTTCATTTCT
TGTCCTTGGGTTTATTGCTACAGTTATTTACAATAACTCA
>No_name
GTGAGTTATTGTAAATAACTGTAGCAATAAACCCAAGGACAAGAAATGAAAATCTGAACC
AAATTTCCAACTGAGAAAAGTAACTGCTAAATGTTGAAAA
>No_name
TTTCAACATTTAGCAGTTACTTTTCTCAGTTGGAAGTTTGGTGCAGATTTTCATTTCTTG
TCCTTGGGTTTATTGCTACAGTTATTTACAATAACTCACT
>No_name
CCTGAGTGAGTTATTGTAAATAACTGTAGCAATAAACCCAAGGACAAGAAATGAAAATCT
GAACCAAATTTCCAACTGAGAAAAGTAACTACTAAATGTT
>No_name
CCCTGAGTGAGTTATTGTAAATAACTGTAGCAATAAACCCAAGGACAAGAAATGAAAATC
TGAACCAAATTTCCAACTGAGAAAAGTAACTACTAAATGT
>No_name
TTTAGCAGTTACTTTTCTCAGTTGGAAATTTGGTTCAGATTTTCATTTCTTGTCCTTGGG
TTTATTGCTACAGTTATTTACAATAACTCACTCAGGAAGT
>No_name
GTTACTTTTCTCAGTTGGAAATTTGGTTCAGATTTTCATTTCTTGTCCTTGGGTTTATTG
CTACAGTTATTTACAATAACTCACTCAGGAAGTTTTCTAT
>No_name
CGCTAATAGAAAACTTCCTGAGTGAGTTATTGTAAATAACTGTAGCAATAAACCCAAGGA
CAAGAAATGAAAATCTGAACCAAATTTCCAACTGAGAAAA
>No_name
CTCTAATAGAAAACTTCCTGAGTGAGTTATTGTAAATAACTGTAGCAATAAACCCAAGGA
CAAGAAATGAAAATCTGAACCAAATTTCCAACTGAGAAAA
>No_name
CTCTAATAGAAAACTTCCTGAGTGAGTTATTGTAAATAACTGTAGCAATAAACCCAAGGA
CAAGAAATAAAAATCTGAACCAAATTTCCAACTGAGAAAA
>No_name
AATCTCTAATAGAAAACTTCCTGAGTGAGTTATTGTAAATAACTGTAGCAATAAACCCAA
GGACAAGAAATGAAAATCTGAACCAAATTTCCAACTGAGA
>No_name
CAATCTCTAATAGAAAACTTCCTGAGTGAGTTATTGTAAATAACTGTAGCAATAAACCCA
AGGACAAGAAATGAAAATCTGAACCAAATTTCCAACTGAG
>No_name
CAATCTCTAATAGAAAACTTCCTGAGTGAGTTATTGTAAATAACTGTAGCAATAAACCCA
AGGACAAGAAATGAAAATCTGAACCAAATTTCCAACTGAG
>No_name
CTCAGTTGGAAATTTGGTTCAGATTTTCATTTCTTGTCCTTGGGTTTATTGCTACAGTTA
TTTACAATAACTCACTCAGGAAGTTTTCTATTAGAGATTG
>No_name
CCAATCTCTAATAGAAAACTTCCTGAGCGAGTTATTGTAAATAACTGTAGCAATAAACCC
AAGGACAAGAAATGAAAATCTGAACCAAATTTCCAACTGA
>No_name
TCCAATCTCTAATAGAAAACTTCCTGAGTGAGTTATTGTAAATAACTGTAGCAATAAACC
CAAGGACAAGAAATGAAAATCTGAACCAAATTTCCAACTG
>No_name
CTCCAATCTCTAATAGAAAACTTCCTGAGTGAGTTATTGTAAATAACTGTAGCAATAAAC
CCAAGGACAAGAAATGAAAATCTGAACCAAATTTCCAACT
>No_name
CTCCAATCTCTAATAGAAAACTTCCTGAGTGAGTTATTATAAATAACTGTAGCAATAAAC
CCAAGGACAAGAAATGAAAATCTGAACCAAATTTCCAACT
>No_name
CTCCAATCTCTAATAGAAAACTTCCTGAGTGAGTTATTGTAAATAACTGTAGCAATAAAC
CCAAGGACAAGAAATGAAAATCTGAACCAAATTTCCAACT
>No_name
CATGCTCCAATCTCTAATAGAAAACTTCCTGAGTGAGTTATTGTAAATAACTGTAGCAAT
AAACCCAAGGACAAGAAATGAAAATCTGAACCAAATTTCC
>No_name
GGAAATTTGGTTCAGATTTTCATTTCTTGTCCTTGGGTTTATTGCTACAGTTATTTACAA
TAACTCACTCAGGAAGTTTTCTATTAGAGATTGGAGCATG
>No_name
CCATGCTCCAATCTCTAATAGAAAACTTCCTGAGTGAGTTATTGTAAATAACTGTAGCAA
TAAACCCAAGGACAAGAAATGAAAATCTGAACCAAATTTC
>No_name
CCGTGCTCCAATCTCTAATAGAAAACTTCCTGAGTGAGTTATTGTAAATAACTGTAGCAA
TAAACCCAAGGACAAGAAATGAAAATCTGAACCAAATTTC
>No_name
CCATGCTCCAATCTCTAATAGAAAACTTCCTGAGTGAGTTATTGTAAATAACTGTAGCAA
TAAACCCAAGGACAAGAAATGAAAATCTGAACAAAATTTC
>No_name
CCATGCTCCAATCTCTAATAGAAAACTTCCTGAGTGAGTTATTGTAAATAACTGTAGCAA
TAAACCCAAGGACAAGAAATGAAAATCTGAACCAAATTTC
>No_name
CTATGCTCCAATCTCTAATAGAAAACTTCCTGAGTGAGTTATTGTAAATAACTGTAGCAA
TAAACCCAAGGACAAGAAATGAAAATCTGAACCAAATTTC
>No_name
CTCCATGCTCCAATCTCTAATAGAAAACTTCCTGAGTGAGTTATTGTAAATAACTGTAGC
AATAAACCCAAGGACAAGAAATGAAAATCTGAACCAAATT
>No_name
CTCCATGCTCCAATCTCTAATAGAAAACTTCCTGAGTGAGTTATTGTAAATAACTGTAGC
AATAAACCCAAGGACAAGAAATGAAAATCTGAACCAAATT
>No_name
GCTCCATGCTCCAATCTCTAATAGAAAACTTCCTGAGTGAGTTATTGTAAATAACTGTAG
CAATAAACCCAAGGACAAGAAATGAAAATCTGAACCAAAT
>No_name
ATTTGGTTGAGATTTTCATTTCTTGTCCTTGGGTTTATTGCTACAGTTATTTACAATAAC
TCACTCAGGAAGTTTTCTATTAGAGATTGGAGCATGGAGC
>No_name
TTTGGTTCAGATTTTCATTTCTTGTCCTTGGGTTTGTTGCTACAGTTATTTACAATAACT
CACTCAGGAAGTTTTCTATTAGAGATTGGAGCATGGAGCT
>No_name
CTGCTCCATGCTCCAATCTCTAATAGAAAACTTCCTGAGTGAGTTATTGTAAATAACTGT
AGCAATAAACCCAAGGACAAGAAATGAAAATCTGAACCAA
>No_name
TTCAGATTTTCATTTCTTGTCCTTGGGTTTATTGCTACAGTTATTTACAATAACTCACTC
AGGAAGTTTTCTATTAGAGATTGGAGCATGGAGCAGAAAT
>No_name
CCCATTTCTGCTCCATGCTCCAATCTCTAATAGAAACCTTCCTGAGTGAGTTATTGTAAA
TAACTGTAGCAATAAACCCAAGGACAAGAAATGAAAATCT
>No_name
CCCATTTCTGCTCCATGCTCCAATCTCTAATAGAAAACTTCCTGAGTGAGTTATTGTAAA
TAACTGTAGCAATAAACCCAAGGACAAGAAATGAAAATCT
>No_name
CCCATTTCTGCTCCATGCTCCAATCTCTAATAAAAAACTTCCTGAGTAAGTTATTGTAAA
TAACTGTAGCAATAAACCCAAGGACAAGAAATGAAAATCT
>No_name
ATCCATTTCTGCTCCATGCTCCAATCTCTAATAGAAAACTTCCTGAGTGAGTTATTGTAA
ATAACTGTAGCAATAAACCCAAGGACAAGAAATGAAAATC
>No_name
TTTTCATTTCTTGTCCTTGGGTTTATTGCTACAGTTATTTACAATAACTCACTCAGGAAG
TTTTCTATTAGAGATTGTAGCATGGAGCAGAAATGGGTGG
>No_name
CCACCCATTTCTGCTCCATGCTCCAATCTCTAATAGAAAACTTCCTGAGTGAGTTATTGT
AAATAACTGTAGCAATAAACCCAAGGACAAGAAATGAAAA
>No_name
CATTTCTTGTCCTTGGGTTTATTGCTACAGTTATTTACAATAACTCACTCAGGTAGTTTT
CTATTAGAGATTGGAGCATGGAGCAGAAATGGATGTCTGT
>No_name
CTTGTCCTTGGGTTTATTGCTACAGGTATTTACAATAACTCACTCAGGAAGTTTTCTATT
AGAGATTGGAGCATGGAGCAGAAATGAGTGGCTGTTTTGT
>No_name
AACAAAACAGCCACCCATTTCTGCTCCATGCTCCAATCTCTAATAGAAAACTTCCTGAGT
GAGTTATTGTAAATAACTGTAGCAATAAACCCAAGGACAA
>No_name
TTGGGTTTATTGCTACAGTTATTTACAATAACTCACTCAGGAAGTTTTCTATTAGAGATT
GGAGCATGGAGCAGAAATGGGTGGCTGTTTTGTTGCCATC
>No_name
AAATCACAAGAGATGGCAACAAAACAGCCACCCATTTCTGCTCCATGCTCCAATCTCTAA
TAGAAAACTTCCTGAGTGATTTATTGTAAATAACTGTAGC
>No_name
AAATCACAAGAGATGGCAACAAAACAGCCACCCATTTCTGCTCCATGCTCCAATCTCTAA
TAGAAAACTTCCTGAGTGAGTTATTGTAAATAACTGTAGC
>No_name
ATAAATCACAAGAGATGGCAACAAAACAGCCACCCATTTCTGCTCCATGCTCCAATCTCT
AATAGAAAACTTCCTGAGTGAGTTATTGTAAATAACTGTA
>No_name
ATAAATCACAAGAGATGGCAACAAAACAGCCACCCATTTCTGCTCCATGCTCCAATCTCT
AGTAGAAAACTTCCTGAGTGAGTTATTGTAAATAACTGTA
>No_name
ATAAATCACAAGAGATGGCAACAAAACAGCCACCCATTTCTGCTCCATGCTCCAATCTCT
AATAGAAAACTTCCTGAGTGAGTTATTGTAAATAACTGTA
>No_name
CAGTTATTTACAATAACTCACTCAGGAAGTTTTCTATTAGAGATTGGAGCATGGAGCAGA
AATGGGTGTCTGTGTTGTTTCCATCGCTTGTGATTTATAA
>No_name
CAGTTATTTACAATAACTCACTCAGGAAGTTTTCTATTAGAGATTGGAGCATGGAGCAGA
AATGGGTGGCTGTTTTGTTGCCATCTCTTGTGATTTATAA
>No_name
CAGTTATTTACAATAACTCACTCAGGAGGTTTTCTATTAGAGATTGGAGCATGGAGCAGA
AATGGGTGGCTGTTTTGTTGCCATCTCTTGTGATTTATAT
>No_name
ATTATAAATCACAAGAGATGGCAACAAAACAGCCACCCATTTCTGCTCCATACTCCAATC
TCTAATAGAAACCTTCCTGAGTGAGTTATTGTAAATAACT
>No_name
ACGATAAATCACAAGAGATGGCAACAAAACAGCCACCCATTTCTGCTCCATGCTCCAATC
TCTAATAGAAAACTTCCTGAGTGAGTTATTGTAAATAACT
>No_name
ATTATAAATCACAAGAGATGGCAACAAAACAGCCACCCATTTCTGCTCCATGCTCCAATC
TCTAATAGAAAACTTCCTGAGTGAGTTATTGTAAATAACT
>No_name
GTTATAATAAATCACAAGAGATGGCAACAAAACAGCCACCCATTTCTGCTCCATGCTCCA
ATCTCTAATAGAAAACTTCCTGAGTGAGTTATTGTAAATA
>No_name
GTTATTATAAATCACAAGAGATGGCAACAAAACAGCCACCCATTTCTGCTCCATGCTCCA
ATCTCTAATAGAAAACTTCCTGAGTGAGTTATTGTAAATA
>No_name
GTTATTAGAAATCACAAGAGATGGCAACAAAACAGCCACCCATTTCTGCTCCATGCTCCA
ATCTCTAATAGAAAACTTCCTGAGTGAGTTATTGTAAATA
>No_name
GGTTATTATAAATCACAAGAGATGGCAACAAAACAGCCACCCATTTCTGCTCCATGCTCC
AATCTCTAATAGAAAACTTCCTGAGTGAGTTATTGTAAAT
>No_name
ATTTACAATAACTCACTCAGGAAGTTTTCTATTAGAGATTGGAGCATGGAGCAGAAATGG
GTGGCTGTTTTGTTGCCATCTCTTGTGATTTATAATAACC
>No_name
GGTTATTATAAATCACAAGAGATGGCAACAAAACAGCCACCCATTTCTGCTCCATGCTCC
AATCTCTAATAGAAAACTTCCTGAGTGAGTTATTGTAAAT
>No_name
ATTTACAATAACTCACTCAGGAAGTTTTCTATTAGAGATTGGAGCATGGAGCAGAAATGG
GTGGCTGTTTTGTTGCCATCTCTTGTGATTTATAATAACC
>No_name
ATTTACAATAACTCACTCAGGAAGTTTTCTATTAGAGATTGGAGCATGGAGCAGAAATGG
GTGGCTGTTTTGTTGCCATCTCTTGTGATTTATAATAACC
>No_name
CTGGGGGTTATTATAAATCACAAGAGATGGCAACAAAACAGCCACCCATTTCTGCTCCAT
GCTCCAATCTCTAATAGAAAACTTCCTGAGTGAGTTATTG
>No_name
CCAGGGGGTTATTATAAATCACAAGAGATGGCAACAAAACAGCCACCCATTTCTGCTCCA
TGCTCCAATCTCTAATAGAAAACTTCCTGAGTGAGTTATT
>No_name
CCAGGGGGGTATTATAAATCACAAGAGATGGCAACAAAACAGCCACCCATTTCTGCTCCA
TGCTCCAATCTCTAATAGAAAACTTCCTGAGTGAGTTATT
>No_name
ATTTCAAAGGAACCAGGGGGTTATTATAAATCACAAGAGATGGCAACAAAACAGCCACCC
ATTTCTGCTCCATGCTCCAATCTCTAATAGAAAACTTCCT
>No_name
TTTCTATTAGAGATTGGAGCATGGAGCAGAAATGGGTGGCTGTTTTGTTGCCATCTCTTG
TGATTTATAATAACCCCCTGGTTCTTTTGAAATTTATTGT
>No_name
TTCTATTAGAGATTGGAGCATGGAGCAGAAATGGGTGGCTGTTTTGTTGCCATCTCTTGT
GATTTATAATAACCCCCTGGTTCCTTTGAAATTTATTGTC
>No_name
ATTGACAATAAATTTCAAAGGAACCAGGGGGTTATTATAAATCACAAGAGATGGCAACAA
AACAGCCACCCATTTCTGCTCCATGCTCCAATCTCTAATA
>No_name
ATTAGAGATTGGAGCATGGAGCAGAAATGGGTGGCTGTTTTGTTGCCATCTCTTGTGATT
TATAATAACCCCCTGGTTCCTTTGAAATTTATTGTCAATA
>No_name
CAGGACTATTGACAATAAATTTCAAAGGAACCAGGGGGTTATTATAAATCACAAGAGATG
GCAACAAAACAGCCACCCATTTCTGCTCCATGCTCCAATC
>No_name
GGAGCATGGAGCAGAAATGGGTGGCTGTTTTGTTGCCATCTCTTGTGATTTATAATAACC
CCCTGGTGCCTATTAAATTTATTGTCAATAGTCCTTGGAC
>No_name
GCAGAAATGGGTGGCTGTTTTGTTGCCATCTCTTGTGATTTATAATAACCCCCTGGTTCC
TTGGAAATTTATTGTCAATAGTCCCGTTACTAGTGTATTG
>No_name
GCAGAAATGGGTGGCTGTTTTGTTGCCATCTCTTGTGATTTATAATAACCCCCTGGTTCC
TTTGAAATTTATTGTCAATAGTCCTGTTACTAGTGTATTG
>No_name
CAGAAATGGGTGGCTGTTTTGTTGCCATCTCTTGTGATTTATAATAACCCCCTGGTTCCT
TTGAAATTTATTGTCAATAGTCCTGTTACTAGTGTATTGG
>No_name
GTGGCTGTTTTGTTGCCATCTCTTGTGATTTATAATAACCCCCTGGTTCCTTTGAAATTT
ATTGTCAATAGTCCTGTTACTAGTGTATTGGATACTATTT
>No_name
AAATAGTATCCAATACACTAGTAACAGGACTATTGACAATAAATTTCAAAGGAACCAGGG
GGTTATTATAAATCACAAGAGATGGCAACAAAACAGCCAC
>No_name
AAATAGTATCCAATACACTAGTAACAGGACTATTGACAATAAATTTCAAAGGAACCAGGG
GGTTATTATAAATCACAAGAGATGGCAACAAAACAGCCAC
>No_name
GGCTGTTTTGTTGCCATCTCTTGTGATTTATAATAACCCCCTGGTTCCTTTGAAATTTAT
TGTCAATAGTCCTGTTACTAGTGTATTGGATACTATTTTC
>No_name
TGAAAATAGTATCCAATACACTAGTAACAGGACTATTGACAATAAATTTCAAAGGAACCA
GGGGGTTATTATAAATCACAAGAGATGGCAACAAAACAGC
>No_name
CTTGAAAATAGTATCCAATACACTAGTAACAGGACTATTGACAATAAATTTCAAAGGAAC
CAGGGGGTTATTATAAATCACAAGAGATGGCAACAAAACA
>No_name
GTTTTGTTGCCATCTCTTGTGATTTATAATAACCCCCTGGTTCCTTTGAAATTTATTGTC
AATAGTCCTGTTACTAGTGTATTGGATACTATTTTCAAGG
>No_name
TTGTGATTTATAATAACCCCCTGGTTCCTTTGAAATTTATTGTCAATAGTCCTGTTACTA
GTGTATTGGATACTATTTTCAAGGCAACATTCATTTGTCT
>No_name
GATTTAGAATAACCCCCTGGTTCCTTTGAAATTTATTGTCAATAGTCCTGTTACTAGTGT
ATTGGATACTATTTTCAAGGCAACATTCATTTGTCTGTTA
>No_name
ATTTATAATAACCCCCTGGTTCCTTTGAAATTTGTTGTCAATAGTCCTGTTACTAGTGTA
TTGGATACTATTTTCAAGGCAACATTCATTTGTCTGTTAA
>No_name
ATTTATAATAACCCCCTGGTTCCTTTGAAATTTATTGTCAATAGTCCTGTTACTAGTGTA
TTGGATACTATTTTCAAGGCAACATTCATTTGTCTGTTAA
>No_name
ATTTATAATAACCCCCTGGGTCCTTTGAAATTTATTGTCAATAGTCCTGTTACTAGTGTA
TTGGATACTATTTTCAAGGCAACATTCATTTGTCTGTTAA
>No_name
TTTATAATAACCCCCTGGTTCCTTTGAAATTTATTGTCAATAGTCCTGTTACTAGTGTCT
TGGATACTATTTTCAAGGCAACATTCATTTGTCTGTTAAT
>No_name
ATAACATTAACAGACAAATGAATGTTGCCTTGAAAATAGTATCCAATACACTAGTAACAG
GACTATTGACAATAAATTTCAAAGGAACCAGGGGGTTATT
>No_name
ATAACATTAACAGACAAATGAATGTTGCCTTGAAAATAGTATCCAATACACTAGTAACAG
GACTATTGACAATAAATTTCAAAGGAACCAGGGGGTTATT
>No_name
AATAACATTAACAGACAAATGAATGTTGCCTTGAAAATAGTATCCAATACACTAGTAACA
GGACTATTGACAATAAATTTCAAAGGAACCAGGGGGTTAT
>No_name
AAATAACATTAACAGACAAATGAATGTTGCCTTGAAAATAGTATCCAATACACTAGTAAC
AGGACTATTGACAATAAATTTCAAAGGAACCAGGGGTTTA
>No_name
AAAATAACATTAACAGACAAATGAATGTTGCCTTGAAAATAGTATCCAATACACTAGTAA
CAGGACTATTGACAATAAATTTCAAAGGAACCAGGGGGTT
>No_name
CAATTTCAGACCCCCTGGTTCCTGTGAAATTTATTGTCAATAGTCCTGTTACTAGTGTAT
TGGATACTATTTTCAAGGCAACATTCATTTGTCTGTTAAT
>No_name
CAAAATAACATTAACAGACAAATGAATGTTGCCTTGAAAATAGTATCCAATACACTAGTA
ACAGGACTATTGACAATAAATTTCAAAGGAACCAGGGGGT
>No_name
CCAAAATAACATTAACAGACAAATGAATGTTGCCTTGAAAATAGTATCCAATACACTAGT
AACAGGACTATTGACAATAAATTTCAAAGGAACCAGGGGG
>No_name
CCAAAATAACATTAACAGACAAATGAATGTTGCCTTGAAAATGGTATCCAATACACTAGT
AACAGGACTATTGACAATAAATTTCAAAGGAACCAGGGGG
>No_name
CCCCTGGTTCCTTTGAAATTTATTGTCAATAGTCCTGTTACTAGTGTATTGGATACTATT
TTCAAGGCAACATTCATTTGTCTGTTAATGTTATTTTGGG
>No_name
CCCCTGGTTCCTTTGAAATTTATTGTCAATAGTCCTGTTACTAGTGTATTGGATACTATT
TTCAAGGCAACATTCATTTGTCTGTTAATGTTATTTTGGG
>No_name
CCTGGTTCCTTTGAAATTTATTGGCAATAGTCCTGTTTCTAGTGTATTGGATACTATTTT
CAATCCAACATTGATTTGTCTGGTAATTTTATTTTGGGTG
>No_name
CTGGTTCCTTTGAAATTTATTGTCAATAGTCCTGTTACTAGTGTATTGGATACTATTTTG
AAGGCAACATTCATTTGTCTGTTAATGTTATTTTTGGTGA
>No_name
CTGGTTCCTTTGAAATTTATTGTCAATAGTCCTGTTACTAGTGTATTGGATACTATTTTC
AAGGCAACATTCATTTGTCTGTTAATGTTATTTTGGGTGA
>No_name
CTGGTTCCTTTGAAATTTATTGTCAATAGTCCTGTTACTAGTGTATTGGATACTATTTTC
AAGGCAACATTCATTTGTCTGTTAATGTTATTTTGGGTGA
>No_name
GGTTCCTTTGAAATTTATTGTCAATAGTCCTGTTACTAGTGTATTGGATACTATTTTCAA
GGCAACATTCATTTGTCTGTTAATGTTATTTTGGGTGACA
>No_name
GTTCCTTTGAAATTTATTGTCAATAGTCCTGTTACTAGTGTATTGGATACTAGTTTTAAG
GCAACATTCATTTGTCTGTTAATGTTATTTTGGGTGACAA
>No_name
GTTCCTTTGAAATTTATTGTCAATAGTCCTGTTACTAGTGTATTGGATACTATTTTCAAG
GCAACATTCATTTGTCTGTTAATGTTATTTTGGGTGACAA
>No_name
GTTCCTTTGAAATTTATTGTCAATAGTCCTGTTACTAGTGTATTGGATACTATTTTCAAG
GCAACATTCATTTGTCTGTTAATGTTATTTTGGGTGACAA
>No_name
AATTGTCACCCAAAATAACATTAACAGACAAATGAATGTTGCCTTGAAAATAGTATCCAA
TACACTAGTAACAGGACTATTGACAATAAATTTCAAAGGA
>No_name
CTTTGAAATTTATTGTCAATAGTCCTGTTACTAGTGTATTGGATACTATTTTTAAGGCAA
CATTCATTTGTCTGTTAATGTTATTTTGTGTGACAATTTA
>No_name
ATAAATTGTCACCCAAAATAACATTAACAGACAAATGAATGTTGCCTTGAAAATAGTATC
CAATACACTAGTAGCAGGACTATTGACAATAAATTTCAAA
>No_name
GATAAATTGTCACCCAAAATAACATTAACAGACAAATGAATGTTGCCTTGAAAATAGTAT
CCAATACACTAGTAACAGGACTATTGACAATAAATTTCAA
>No_name
TGATAAATTGTCACCCAAAATAACATTAACAGACAAATGAATGTTGCCTTGAAAATAGTA
TCCAATACACTAGTAACAGGACTATTGACAATAAATTTCA
>No_name
GAAATTTATTGTCAATAGTCCTGTTACTAGTGTATTGGATACTATTTTCAAGGCAACATT
CATTTGTCTGTTAATGTTATTTTGGGTGACCATTTATCAT
>No_name
AATTTATTGTCAATAGTCCTGTTACTAGTGTATTGGATACTATTTTCAAGGCAACATTCA
TTTGTCTGGTAATGTTATTTTGGGTGACAATTTATCATGG
>No_name
AATTTATTGTCAATAGTCCTGTTACTAGTGTATTGGATACTATTTTCAAGGCAACATTCA
TTTGTCTGTTAATGTTATTTTGGGTGACAATTTATCATGG
>No_name
TGCATTCCATGATAAATTGTCACCCAAAATAACATTAACAGACAAATGAATGTTGCCTTG
AAAATAGTATCCAATACACTAGTAACAGGACTATTGACAA
>No_name
GTTGCGTTCCATGATAAATTGTCACCCAAAATAACATTAACAGACAAATGAATGTTGCCT
TGAAAATAGTATCCAATACACTAGTAACAGGACTATTGAC
>No_name
CAATAGTCCTGTTACTAGTGTATTGGATACTATTTTCAAGGCAACATTCATTTGTCTGTT
AATGTTATTTTGGGTGACAATTTATCATGGAATGCAACAG
>No_name
AACCAACCTGTTGCATTCCATGATAAATTGTCACCCAAAATAACATTAACAGACAAATGA
ATAATGCCTTGAAAATAGAATCCAATACACTACTAACAGC
>No_name
CTTTTTGTCTGTTGCATTCCATGATAAATTGTCACCCAAAATAACATTAACAGACAAATG
AATGTTGCCTTGAAAATAGTATCCAATACACTAGTAACAG
>No_name
CTTTTTGTCTGTTGCATTCCATGATAAATTGTCACCCAAAATAACATTAACAGACAAATG
AATGTTGCCTTGAAAATAGTATCCAATACACTAGTAACAG
>No_name
CTTTTTGTCTGTTGCATTCCATGATAAATTGTCACCCAAAATAACATTAACAGACAAATG
AATGTTGCCTTGAAAATAGTATCCAATACACTAGTAACAG
>No_name
GTTACTAGTGTATTGGATACTATTTTCAAGGCAACATTCATTTGTCTGTTAATGTTATTT
TGGGTGACAATTTATCATGGGATGCAACAGACAAAAAGAA
>No_name
GTTACTAGTGTATTGGATACTATTTTCAAGGCAACATTCATTTGTCTGTTAATGTTATTT
TGGGTGACAATTTATCATGGAATGCAACAGACAAAAAGAA
>No_name
CCTTCTTTTTGTCTGTTGCATTCCATGATAAATTGTCACCCAAAATAACATTAACAGACA
AATGAATGTTGCCTTGAAAATAGTATCCAATACACTAGTA
>No_name
CACCTTCTTTTTGTCTGTTGCATTCCATGATAAATTGTCACCCAAAATAACATTAACAGA
CAAATGAATGTTGCCTTGAAAATAGTATCCAATACACTAG
>No_name
CACCTTCTTTTTGTCTGTTGCATTCCATGATAAATTGTCACCCAAAATAACATTAACAGA
CAAATGAATGTTGCCTTGAAAATAGTATCCAATACACTAG
>No_name
CTAGTGTATTGGATACTATTTTCAAGGCAACATTCATTTGTCTGTTAATGTTATTTTTGG
AGACAATTTATCATGGAATGCAACAGACAAAAAGAAGGCG
>No_name
CTAGTGTATTGGATACTATTTTCAAGGCAACATTCATTTGTCTGTTAATGTTATTTTGGG
TGACAATTTATCATGGAATGCAACAGACAAAAAGAAGGTG
>No_name
GCACCTTCTTTTTGTCTGTTGCATTCCATGATAAATTGTCACCCAAAATAACATTAACAG
ACAAATGAATGTTGCCTTGACAATAGTATCCAATACACTA
>No_name
AGGCACCTTCTTTTTGTCTGTTGCATTCCATGATAAATTGTCACCCAAAATAACATTAAC
AGACAAATGAATGTTGCCTTGAAAATAGTATCCAATACAC
>No_name
ATTGGATACTATTTTCAAGGCAACATTCATTTGTCTGTTAATGTTATTTTGGGTGACAAT
TTATCATGGAATGCAACAGACAAAAAGAAGGTGCCTCACA
>No_name
TGGATACTATTTTCAAGGCAACATTCATTTGTCTGTTAATGTTATTTTGGGTGACAATTT
ATCATGGAATGCAACAGACAAAAAGAAGGTGCCTCACATT
>No_name
GATACTATTTTCAAGGCAACATTCATTTGTCTGTTAATGTTATTTTGGGTGACAATTTAT
CATGGAATGCAACAGACAAAAAGAAGGTGCCTCACATTTT
>No_name
ATAAAATGTGAGGCACCTTCTTTTTGTCTGTTGCATTCCATGATAAATTGTCACCCAAAA
TAACATTAACAGACAAATGAATGTTGCCTTGAAAATAGTA
>No_name
CTATTTTCAAGGCAACATTCATTTGTCTGTTAGTGTTATTTTGGGTGACAATTTATCATG
GAATGCAACAGACAAAAAGAAGGTGCCTCACATTTTATTT
>No_name
GAAATAAAATGTGAGGCACCTTCTTTTTGTCTGTTGCATTCCATGATAAATTGTCACCCA
AAATAACATTAACAGACAAATGAATGTTGCCTTGAAAATA
>No_name
ATTTTCAAGGCAACATTCATTTGTCTGTTAATGTTATTTTGGGTGACAATTTATCATGGA
ATGCAACAGACAAAAAGAAGGTGCCTCACATTTTATTTCC
>No_name
GGGAAATAAAATGTGAGGCACCTTCTTTTTGTCTGTTGCATTCCATGATAAATTGTCACC
CAAAATAACATTAACAGACAAATGAATGTTGCCTTGAAAA
>No_name
TTTCAAGGCAACATTCATTTGTCTGTTAATGTTATTTTGGGTGACAATTTATCATGGAAT
GCAACAGACAAAAAGAAGGTGCCTCACATTTTATTTCCCA
>No_name
TTTCAAGGCAACATTCATTTGTCTGTTAATGTTATTTTGGGTGACAATTTATCATGGAAT
GCAACAGACAAAAAGAAGGTGCCTCACATTTTATTTCCCA
>No_name
GGGGAAATAAAATGTGAGGCACCTTCTTTTTGTCTGTTGCATTCCATGATAAATTGGCAC
CCAAAATAACATTAACAGACAAATGAATGTTGCCTTGAGA
>No_name
TTGGGGAAATAAAATGTGAGGCACCTTCTTTTTGTCTGTTGCATTCCATGATAAATTGTC
ACCCAAAATAACATTAACAGACAAATGAATGTTGCCTTGA
>No_name
GCAACATTCATTTGTCTGTTAATGTTATTTTGGGTGACAATTTATCATGGAATGCAACAG
ACAAAAAGAAGGAGCCTCACATTTTATTTCCCAAAGATTT
>No_name
GCAAATCTTGGGGAAATAAAATGTGAGGCACCTTCTTTTTGTCTGTTGCATTCCATGATA
AATTGTCACCCAAAATAACATTAACAGACAAATGAATGTT
>No_name
TGCAAATCTTGGGGAAATAAAATGTGAGGCACCTTCTTTTTGTCTGTTGCATTCCATGAT
AAATTGTCACCCAAAATAACATTATCAGACAAATGAATGT
>No_name
TGCAAATCTTGGGGAAATAAAATGTGAGGCACCTTCTTTTTGTCTGTTGCATTCCATGAT
AAATTGTCACCCAAAATAACATTAACAGACAAATGAATGT
>No_name
TGTAAATCTTTGGGAAATAAAATGTGAGGCACCTTCTTTTTGTCTGTTGCATTCCATGAT
AAATTGTCACCCAAAATAACATTAACAGACAAATGAATGT
>No_name
TCATTTGTCTGTTAATGTTATTTTGGGTGACAATTTATCATGGAATGCAACAGACAAAAA
GAAGGTGCCTCACATTTTATTTCCCCACGATTTGCATCGT
>No_name
GACGATGCAAATCTTGGGGAAATAAAATGTGAGGCACCTTCTTTTTGTCTGTTGCATTCC
ATGATAAATTGTCACCCAAAATAACATTAACAGACAAATG
>No_name
CAATAAGACGATGCAAATCTTGGGGAAATAAAATGTGAGGCACCTTCTTTTTGTCTGTTG
CATTCCATGATACATTGTCACCCAAAATAACATTAACAGA
>No_name
GTTATTTTGGGTGACAATTTATCATGGAATGCAACAGACAAAAAGAAGGTGCCTCACATT
TTATTTCCCAAAGATTTGCATCGTCTTATTGATATGGTTC
>No_name
GTTATTTTGGGTGACAATTTATCATGGAATGCAACAGACAAAAAGAAGGTGCCTCACATT
TTATTTCCCCAAGATTTGCATCGGCTTATTGATATGGTTC
>No_name
ATTTTGGGTGACAATTTATCATGTAATCCAACAGACAAAAAGAAGGTGCCTCACATTTTA
TTTCCCCACGATTTGCATCGTCTTATTGATATGGTTCATG
>No_name
ATTTTGGGTGACAATTTATCATGGAATGCAACAGACAAAAAGAAGGTGCCTCACATTTTA
TTTNNCAAAGATTTGCATCGTCTGAATGATATGGTTCATG
>No_name
ATTTTGGGTGACAATTTATCATGGAATGCAACAGACAAAAAGAAGGTGCCTCACATTTTA
TTTCCCCAAGATTTGCATCGTCTTATTGATATGGTTCATG
>No_name
ATTTTGGGTGACAATTTATCATGGAATGCAACAGACAAAAAGAAGGTGCCTCACATTTTA
TTTCCCAAAGATTTGCATCGTCTTATTGATATGGTTCATG
>No_name
TTTTGGGTGACAATTTATCATGGAATGCAACAGACAAAAAGAAGGTGCCTCACATTTTAT
TTCCCCAAGATTTGCATCGTCTTATTGATATGGTTCATGA
>No_name
GGGTGACAATTTATCATGGAATGCAACAGACAAAAAGAAGGTGCCTCACATTTTATTTCC
CCAAGATTTGCATCGTCTTATTGATATGGTTCATGATTGT
>No_name
AAACAATCATGAACCATATCAATAAGACGATGCAAATCTTGGGGAAATAAAATGTGAGGC
ACCTTCTTTTGGTCTGTTGCATTCCATGATAAATTGTCAC
>No_name
AAACAATCATGAACCATATCAATAAGACGATGCAAATCTTTGGGAAATAAAATGTGAGGC
ACCTTCTTTTTGTCTGTTGCATTCCATGATAAATTGTCAC
>No_name
AAAACAATCATGAACCATATCAATAAGACGATGCAAATCTTTGGGAAATAAAATGTGAGG
CACCTTCTTTTTGTCTGTTGCATTCCATGATAAATTGTCA
>No_name
CAATAAAACAATCATGAACCATATCAATAAGACGATGCAAATCTTTGGGAAATAAAATGT
GAGGCACCTTCTTTTGTCTGTTGCATTCCATGATAAATTG
>No_name
CAATAAAACAATCATGAACCATATCAATAAGACGATGCAAATCTTTGGGAAATAAAATGT
GAGGCACCTTCTTTTTGTCTGTTGCATTCCATGATAAATT
>No_name
GCAATAAAACAATCATGAACCATATCAATAAGACGATGCAAATCTTGGGGAAATAAAATG
TGAGGCACCTTCTTTTTGTCTGTTGCATTCCATGATAAAT
>No_name
CAGGCAATAAAACAATCATGAACCATATCAATAAGACGATGCAAATCTTGGGGAAATAAA
ATGTGAGCCACATTCTTTTTGTCTGTTGCATTCCATGATA
>No_name
ATCATGGAATGCAACAGACAAAAAGAAGGTGCCTCACATTTTATTTCCCAAAGATTTGCA
TCGTCTTATTGATATGGTTCATGATTGTTTTATTGCCTGC
>No_name
CATGGAATGCAACAGACAAAAAGAAGGTGCCTCACATTTTATTTCCCCAAGATGTGCATC
GTCTTATTGATATGGTTCATGATTGTTTTATTGCCTGCTT
>No_name
ATGGAATGCAACAGACAAAAAGAAGGTGCCTCACATTTTATTTCCCAAAGATTTGCATCG
TCTTGTTGATATGGTTCATGATTGTTTTATTGCCTGCTTT
>No_name
ATGGAATGCAACAGACAAAAAGAAGGTGCCTCACATTTTATTTCCCAAAGATTTGCATCG
TCTTATTGATATGGTTCATGATTGTTTTATTGCCTGCTTT
>No_name
ATGGAATGCAACAGACAAAAAGAAGGTGCCTCACATTTTATTTCCCAAAGATTTGCATCG
TCTTATTGATATGGTTCATGATTGTTTTATTGCCTGCTTT
>No_name
ATGGAATGCAACAGACAAAAAGAAGGTGCCTCACATTTTATTTCCCAAAGATTTGCATCG
TCTTATTGATATGGTTCATGATTGTTTTATTGCCTGCTTT
>No_name
CAACAGACAAAAAGAAGGTGCCTCACATTTTATTTCCCAAAGATTTGCATCGTCTTATTG
ATATGGTTCATGATTGTTTTATTGCCTGCTTTTCAAGCAA
>No_name
CAACAGACAAAAAGAAGGTGCCTCACATTTTATTTCCCAAAGATTTGCATCGTCTTATTG
ATATGGTTCATGATTGTTTTATTGCCTGCTTTTCAAGCAA
>No_name
CTGGTTTCAGACAAAAAGAAGGGGCCTCACATTTTGTTTCCCAACGATTTGCATCGTCTT
ATTGATCTGGGTCATGATTGTTTTATTGCCTGCTTTTCAA
>No_name
TGGTTTCAGACAAAAAGAAGGTGCCTCACATTTTATTTCCCCAAGATTTGCATCGTCTTA
ATGATATGGTTCATGATTGTTTTATTGCCTGCTTTTCAAG
>No_name
CAGACAAAAAGAAGGTGCCTCACATTTTATTTCCCAAAGATTTGCATCGTCTTATTGATA
TGGTTCATGATTGTTTTATTGCCTGCTTTTCAAGCAATTA
>No_name
CTAATTGCTTGAAAAGCAGGCAATAAAACAATCATGAACCATATCAATAAGACGATGCAA
ATCTTTGGGAAATAAAATGTGAGGCACCTTCTTTTTGTCT
>No_name
CTCTAATTGCTTGAAAAGCAGGCAATAAAACAATCATGAACCATATCAATAAGACGATGC
AAATCTTTGGGAAATAAAATGTGAGGCACCTTCTTTTTGT
>No_name
CAAAAAGAAGGTGCCTCACATTTTATTTCCCAAAGATTTGCATCGTCTTATTGATATGGT
TCATGATTGTTTTATTGCCTGCTTTTCAAGCAATTAGAGA
>No_name
CAAAAAGAAGGTGCCTCACATTTTATTTCCCCAAGATTTGCATCGTCTTATTGATATGGT
TCATGATTGTTTTATTGCCTGCTTTTCAAGCAATTAGAGA
>No_name
CAAAAAGAAGGTGCCTCACATTTTATTTCCCAAAGATTTGCATCGTCTTATTGATATGGT
TCATGATTGTTTTATTGCCTGCTTTTCAAGCAATTAGAGC
>No_name
AAAAAGAAGGTGCCTCACATTTTATTTCCCCAAGATTTGCATCGTCTTATTGATATGGTT
CATGATTGTTTTATTGCCTGCTTTTCAAGCAATTAGAGAT
>No_name
AAAAGAAGGTGCCTCACATTTTATTTCCCAAAGATTTGCATCGTCTTATTGATATGGTTC
ATGATTGTTTTATTGCCTGCTTTTCAAGCAATTAGAGATT
>No_name
AAAGAAGGTGCCTCACATTTTATTTCCCAAAGATTTGCATCGTCTTATTGATATGGTTCA
TGATTGTTTTATTGCCTGCTTTTCAAGCAATTAGAGATTC
>No_name
AAAGAAGGTGCCTCACATTTTATTTCCCAAAGATTTGCATCGTCTTATTGATATGGTTCA
TGATTGTTTTATTGCCTGCTTTTCAAGCAATTAGAGATTC
>No_name
AAAGAAGGGGCCTCACATTTTATTTCCCAAAGATTTTCATCGTCTTATTGATATGGTTCA
TGATTGTTTTATTGCCTGCTTTTCAAGCAATTAGAGATTC
>No_name
TTAATCTCTAATTGCTTGAAAAGCAGGCAATAAAACAATCATGAACCATATCAATAAGAC
GATGCAAATCTTGGGGAAATAAAATGTGAGGCACCTTCTT
>No_name
CTGAATCTCTAATTGCTTGAAAAGCAGGCAATAAAACAATCATGAACCATATCAATAAGA
CGATGCAAATCTTTGGGAAATAAAATGTGAGGCACCTTCT
>No_name
CTGAATCTCTAATTGCTTGAAAAGCAGGCAATAAAACAATCATGAACCATATCAATAAGA
CGATGCAAATCTTGGGGAAATAAAATGTGAGGCACCTTCT
>No_name
GCTGAATCTCTAATTGCTTGAAAAGCAGGCAATAAAACAATCATGAACCATATCAATAAG
ACGATGCAAATCTTGGGGAAATAAAATGTGAGGCACCTTC
>No_name
GCTGAATCTCTAATTGCTTGAAAAGCAGGCAATAAAACAATCATGAACCATATCAATAAG
ACGATGCAAATCTTTGGGAAATAAAATGTGAGGCACCTTC
>No_name
GCTGAATCTCTAATTGCTTGAAAAGCAGGCAATAAAACAATCATGAACCATATCAATAAG
ACGATGCAAATCTTTGGGAAATAAAATGTGAGGCACCTTC
>No_name
GCTGAATCTCTAATTGCTTGAAAAGCAGGCAATAAAACAATCATGAACCATATCAATAAG
ACGATGCAAATCTTGGGGAAATAAAATGTGAGGCACCTTC
>No_name
TGGTGCCTCACATTTTATTTCCCAAAGATTTGCATCGTCTTATTGATATGGTTCATGATT
GTTTTATTGCCTGCTTTTCAAGCAATTAGAGATTCAGCTG
>No_name
CTCACATTTTATTTCCCAAAGATTTGCATCGTCTTATTGATATGGTTCATGATTGTTTTA
TTGCCTGCTTTTCAAGCAATTAGAGATTCAGCTGATCATA
>No_name
CTCACATTTTATTTCCCCAAGATTTGCATCGTCTTATTGATATGGTTCATGATTGTTTTA
TTGCCTGCTTTTCAAGCAATTAGAGATTCAGCTGATCCTA
>No_name
TCACATTTTATTTCCCAAAGATTTGCATCGTCTTATTGATATGGTTCATGATTGTTTTAT
TGCCTGCTTTTCAAGCAATTAGAGATTCAGCTGATCCTAC
>No_name
ATTTTATTTCCCAAAGATTTGCATCGTCTTATTGATATGGTTCATGATTGTTTTATTGCC
TGCTTTTCAAGCAATTAGAGATTCAGCTGATCCTACTTTT
>No_name
ATTTTATCTCCCCAAGATTTGCATCGTCTTATTGATATGGTTCATGATTGTTTTATTGCC
TGCTTTTCAAGCAATTAGAGATTCAGCTGATCCTACTTTT
>No_name
ATTTTATTTCCCAAAGATTTGCATCGTCTTATTGATATGGTTCATGATTGTTTTATTGCC
TGGTTTTCAAGCAATTAGAGATTCAGCTGATCCTACTTTT
>No_name
ATTTTATTTCCCAAAGATTTGCATCGTCTTATTGATATGGTTCATGATTGTTTTATTGCC
TGCTTTTCAAGCAATTAGAGATTCAGCTGATCCTACTTTT
>No_name
ATTTTATTTCCCAAAGATTTGCATCGTCTTATTGATATGGTTCATGATTGTTTTATTGCC
TGCTTTTCAAGCAATTAGAGATTCAGCTGATCCTACTTTT
>No_name
TTTTATTTCCCCAAGATTTGCATCGGCTTATTGATATGGTTCATGATTGTTTTATTGCCT
GCTTTTCAAGCAATTAGAGATTCAGCTGATCCTACTTTTT
>No_name
TTTTATTTCCCCAAGATTTGCATCGTCTTATTGATATGGTTCATGATTGTTTTATTGCCT
GCTTTTCAAGCAATTAGAGATTCAGCTGATCCTACTTTTT
>No_name
ATTTCCCCAAGATTTGCATCGTCTTATTGATATGGTTCATGGTTGTTTTATTGCCTGCTT
TTCAAGCAATTAGAGATTCAGCTGATCCTACTTTTTATTA
>No_name
CAAAGATTTGCATCGTCTTATTGATAGGGTTCATGATTGTTTTATTGCCTGCTTGTCAAG
CAATTAGAGATTCAGCTGATCCTACTTTTTATTACAAATT
>No_name
GTAATTTGTAATAAAAAGTAGGATCAGCTGAATCTCTAATTGCTTGAAAAGCAGGCAATA
AAACAATCATGAACCATATCAATAAGACGATGCAAATCTT
>No_name
ATTTGCATCGTCTTATTGATATGGTTCATGATTGTTTTATTGCCTGCTTTTCAAGCAATT
AGAGATTCAGCTGATCCTACTTTTTATTACAAATTACAAA
>No_name
GTCTTATTGATATGGTTCATGATTGTTTTATTGCCTGCTTTTCAAGCAATTAGAGATTCA
GCTGATCCTACTTTTTATTACAAATTACAAAATACATTTT
>No_name
AAAAATGTATTTTGTAATTTGTAATAAAAAGTAGGATCAGCTGAATCTCTAATTGCTTGA
AAAGCAGGCAATAAAACAATCATGAACCATATCAATAAGA
>No_name
CAAAAATGTATTTTGTAATTTGTAATAAAAAGTAGGATCAGCTGAATCTCTAATTGCTTG
AAAAGCAGGCAATAAAACAATCATGAACCATATCAATAAG
>No_name
CTTATTGATATGGTTCATGATTGTTTTATTGCCTGCTTTTCAAGCAATTAGAGATTCAGC
TGATCCTACTTTTTATTACAAATTACAAAATACATTTTTG
>No_name
CTTATTGATATGGTTCATGATTGTTTTATTGCCTGCTTTTCAAGCAATTAGAGATTCAGC
TGATCCTACTTTTTATTACAAATTACAAAATACATTTTTG
>No_name
CAAAAATGTATTTTGTAATTTGTAATAAAAAGTAGGATCAGCTGAATCTCTAATTGCTTG
AAAAGCAGGCAATAAAACAATCATGAACCATATCAATAAG
>No_name
TATTGATATGGTTCATGATTGTTTTATTGCCTGCTTTTCAAGCAATTAGAGATTCAGCTG
ATCCTACTTTTTATTACAAATTACAAAATACATTTTTGTT
>No_name
TATTGATATGGTTCATGATTGTTTTATTGCCTGCTTTTCAAGCAATTAGAGATTCAGCTG
ATCCTACTTTTTATTACAAATTACAAAATACATTTTTGTT
>No_name
ATTGATATGGTTCATGATTGTTTTATTGCCTGCTTTTCAAGCAATTAGAGATTCAGCTGA
TCCTACTTTTTATTACAAATTACAAAATACATTTTTGGTA
>No_name
ATTGATATGGTTCATGATTGTTTTATTGCCTGCTTTTCAAGCAATTAGAGATTCAGCTGA
TCCTACTTTTTATTACAAATTACAAAATACATTTTTGTTC
>No_name
GATATGGTTCATGATTGTTTTATTGCCTGCTTTTCAAGCAATTAGAGATTCAGCTGATCC
TACTTTTTATTACAAATTACAAAATACATTTTTGTTCTAT
>No_name
TATAGAACAAAAATGTATTTTGTAATTTGTAATAAAAAGTAGGATCAGCTGAATCTCTAA
TTGCTTGAAAAGCAGGCAATAAAACAATCATGAACCATAT
>No_name
TATAGAACAAAAATGTATTTTGTAATTTGTAATAAAAAGTAGGATCAGCTGAATCTCTAA
TTGCTTGAAAAGCAGGCAATAAAACAATCATGAACCATAT
>No_name
TATAGAACAAAAATGTATTTTGTAATTTGTAATAAAAAGTAGGATCAGCTGAATCTCTAA
TTGCTTGAAAAGCAGGCAATAAAACAATCATGAACCATAT
>No_name
ATATGGTTCATGATTGTTTTATTGCCTGCTTTTCAAGCAATTAGAGATTCAGCTGATCCT
ACTTTTTATTACAAATTACAAAATACATTTTTGTTCTATA
>No_name
TATGGTTCATGATTGTTTTATTGCCTGCTTTTCAAGCAATTAGAGATTCAGCTGATCCTA
CTTTTTATTACAAATTACAAAATACATTTTTGTTCTATAA
>No_name
ATTTATAGAACAAAAATGTATTTTGGAATTTGTAATAAAAAGTAGGATCAGCTGAATCTC
TAATTGCTTGAAAAGCAGGCAATAAAACAATCATGAACCA
>No_name
ATTTATAGAACAAAAATGTATTTTGTAATTTGTAATAAAAAGTAGGATCAGCTGAATCTC
TAATTGCTTGAAAAGCAGGTAATAAAACAATCATGAACCA
>No_name
GTTCATGATTGTTTTATTGCCTGCTTTTCAAGCAATTAGAGATTCAGCTGATCCTACTTT
TTATTACAAATTACAAAATACATTTTTGTTCTATAAATTC
>No_name
TGAATTTATAGAACAAAAATGTATTTTGTAATTTGTAATAAAAAGTAGGATCAGCTGAAT
CTCTAATTGCTTGAAAAGCAGGCAATAAAACAATCATGAA
>No_name
GTGAATTTATAGAACAAAAATGTATTTTGTAATTTGTAATAAAAAGTAGGATCAGCTGAA
TCTCTAATTGCTTGAAAAGCAGTCAATAAAACAATCATGA
>No_name
CATGATTGTTTTATTGCCTGCTTTTCAAGCAATTAGAGATTCAGCTGATCCTACTTTTTA
TTACAAATTACAAAATACATTTTTGTTCTATAAATTCACT
>No_name
CATGATTGTTTTATTGCCTGCTTTTCAAGCAATTAGAGATTCAGCTGATCCTACTTTTTA
TTACAAATTACAAAATACATTTTTGTTCTATAAATTAACT
>No_name
AGTAGAGTGAATTTATAGAACAAAAAGGTATTTTGTAATTTGTAATAAAAAGTAGGATCA
GCGGAATCTCTAATTGCTTGAAAAGCAGGCAATAAAACAA
>No_name
GTTTTATTGCCTGCTTTTCAAGCAATTAGAGATTCAGCTGATCCTACTTTTTATTACAAA
TTACAAAATACATTTTTGTTCTATAAATTCACTCTACTTG
>No_name
GTTTTATTGCCTGCTTTTCAAGCAATTAGAGATTCAGCTGATCCTACTTTTTATTACAAA
TTACAAAATACATTTTTGTTCTATAAATTCACTCTACTTG
>No_name
GTTTTATTGCCTGCTTTTCAAGCAATTAGAGATTCAGCTGATCCTACTTTTTATTACAAA
TTACAAAATACATTTTTGTTCTATAAATTCACTCTACTTG
>No_name
GTTTTATTGCCTGCTTTTCAAGCAATTAGAGATTCAGCCGATCCTACTTTTTATTACAAA
TTACAAAATACATTTTTGTTCTATAAATTCACTCTACTTG
>No_name
GTTTTATTGCCTGCTTTTCAAGCAATTAGAGATTCAGCTGATCCTACTTTTTATTACAAA
TTACAAAATACATTTTTGTTCTATAAATTCACTCTACTTG
>No_name
GTTTTATTGCCTGCTTTTCAAGCAATTAGAGATTCAGCTGATCCTACTTTTTATTACAAA
TTACAAAATACATTTTTGTTCTATAAATTCACTCTACTTG
>No_name
GCCAGGTAGAGTGAATTTATAGAACAAAAATGTATTTTGTAATTTGTAATAAAAAGTAGG
ATCAGCTGAATCTCTAATTGCTTGAAAAGCAGGCAATAAA
>No_name
CGCCAAGTAGAGTGAATTTATAGAACAAAAATGTATTTTGTAATTTGTAATAAAAAGTAG
GATCAGCTGAATCTCTAATTGCTTGAAAAGCAGGCAATAA
>No_name
CTGCCAAGTAGAGTGAATTTATAGAACAAAAATGTATTTTGTAATTTGTAATAAAAAGTA
GGATCAGCTGAATCTCTAATTGCTTGAAAAGCAGGCAATA
>No_name
GCCTGCTTTTCAAGCAATTAGAGATTCAGCTGATCCTACTTTTTATTACAAATTACAAAA
TACATTTTTGTTCTATAAATTCACTCTACTTGGCAGTATC
>No_name
TGCTTTTCAAGCAATTAGAGATTCAGCTGATCCTACTTTTTATTACAAATTACAAAATAC
ATTTTTGTTCTATAAATTCACTCTACTTGGCAGTATCGTC
>No_name
GACGATACTGCCAAGTAGAGTGAATTTATAGAACAAAAATGTATTTTGTAATTTGTAATA
AAAAGTAGGATCAGCTGAATCTCTAATTGCTTGAAAAGCA
>No_name
AATGACGATACTGCCAAGTAGAGTGAATTTATAGAACAAAAATGTATTTTGTAATTTGTA
ATAAAAAGTAGGATCAGCTGAATCTCTAATTGCTTGAAAA
>No_name
ATATAAATGACGATACTGCCAAGTAGAGTGAATTTATAGAACAAAAATGTATTTTGTAAT
TTGTAATAAAAAGTAGGATCAGCTGAATCTCTAATTGCTT
>No_name
AGAGAATATAAATGACGATACTGCCAAGTAGAGTGAATTTATAGAACAAAAATGTATTTT
GTAATTTGTAATAAAAAGTAGGATCAGCTGAATCTCTAAT
>No_name
TGCAGCTGATCCTACTTTTTATTACAAATTACAAAATACATTTTTGTTCTATAAATTCAC
TCTACTTAGCAGTATCGTCATTTATATTCTCTATGCATTA
>No_name
AAATAATGCATAGAGAATATAAATGACGATACTGCAAAGTAGAGTGACTTTATAGAACAA
AAATGTATTTTGTAATTTGTAATAAAAAGTAGGATCAGCT
>No_name
AGCTGATCCTACTTTTTATTACAAATTACAAAATACATTTTTGTTCTATAAATTCACTCT
ACTTGGCAGTATCGTCATTTATATTCTCTATGCATTATTT
>No_name
AAATAATGCATAGAGAATATAAATGACGATACTGCCAAGTAGAGTGAATTTATAGAACAA
AAATGTATTTTGTAATTTGTAATAAAAAGTAGGATCAGCT
>No_name
GAAATAATGCATAGAGAATATAAATGACGATACTGCCAAGTAGAGTGAATTTATAGAACA
AAAATGTATTTTGTAATTTGTAATAAAAAGTAGGATCAGC
>No_name
GAGAAATAATGCATAGAGAATATAAATGACGATACTGCCAAGTAGAGTGAATTTATAGAA
CAAAAATGTATTTTGTAATTTGTAATAAAAAGTAGGATCA
>No_name
GCGGATCCTACTTTTTATTACAAATTACAAAATACATTTTTGTTCTATAAATTCACTCTA
CTTGGCAGTATCGTCATTTATATTCTCTATGCATTATTTC
>No_name
TGATGAGAAATAATGCATAGAGAATATAAATGACGATACTGCCAAGTAGAGTGAATTTAT
AGAACAAAAATGTATTTTGTAATTTGTAATAAAAAGTAGG
>No_name
CCTACTTTTTATTACAAATTACAAAATACATTTTTGTTCTATAAATTCACTCTACTTGGC
AGTATCGTCATTTATATTCTCTATGCATTATTTCTCATCA
>No_name
TGATGAGAAATAATGCATAGAGAATATAAATGACGATACTGCCAAGTAGAGTGAATTTAT
AGAACAAAAATGTATTTTGTAATTTGTAATAAAAAGTAGG
>No_name
TGATGAGAAATAATGCATAGAGAATATAAATGACGATACTGCCAAGTAGAGTGAATTTAT
AGAACAAAAATGTATTTTGTAATTTGTAATAAAAAGTAGG
>No_name
TGATGAGAAATAATGCATAGAGAATATAAATGACGATACTGCCAAGTAGAGTGAATTTAT
AGAACAAAAATGTATTTTGTAATTTGTAATAAAAAGTAGG
>No_name
AATGATGAGAAATAATGCATAGAGAATATAAATGACGATACTGCCAAGTAGAGTGAATTT
ATAGAACAAAAATGTATTTTGTAATTTGTAATAAAAAGTA
>No_name
GTAATGATGAGAAATAATGCATAGAGAATATAAATGACGATACTGCCAAGTAGAGTGAAT
TTATAGAACAAAAATGTATTTTGTAATTTGTAATAAAAAG
>No_name
GTAATGATGAGAAATAATGCATAGAGAATATAAATGACGATACTGCCAAGTAGAGTGAAT
TTATAGAACAAAAATGTATTTTGTAATTTGTAATAAAAAG
>No_name
GTAATGATGAGAAATAATGCATAGAGAATATAAATGACGATACTGCCAAGTAGAGTGAAT
TTATAGAACAAAAATGTATTTTGTAATTTGTAATAAAAAG
>No_name
TTTTATTACAAATTACAAAATACATTTTTGTTCTATAAATTCACTCTACTTGGCAGTATC
GTCATTTATATTCTCTATGCATTATTTCTCATCATTACCG
>No_name
CGGTAATGATGAGAAATAATGCATAGAGAATATAAATGACGATACTGCCAAGTAGAGTGA
ATTTATAGAACAAAAATGTATTTTGTAATTTGTAATAAAA
>No_name
CGGTAATGATGAGGAATAATGCATAGAGAATATAAATGACGATACTGCCAAGTAGAGTGA
ATTTATAGAACAAAAATGTATTTTGTAATTTGTAATAAAA
>No_name
CGGTAATGATGAGAAATAATGCATAGAGAATATAAATGACGATACTGCCAAGTAGAGTGA
ATTTATAGAACAAAAATGTATTTTGTAATTTGTAATAAAA
>No_name
CGCGGTAATGATGAGAAATAATGCATAGAGAATATAAATGACGATACTGCCAAGTAGAGT
GAATTTATAGAACAAAAATGTATTTTGTAATTTGTAATAA
>No_name
TCTCCACAAGCGGTAATGATGAGAAATAATGCATAGAGAATATAAATGACGATACTGCCA
AGTAGAGTGAATTTATAGAACAAAAATGTATTTTGTAATT
>No_name
CAAAATACATTTTTGTTCTATAAATTCACTCTACTTGGCAGTATCGTCATTTATATTCTC
TATGCATTATTTCTCATCATTACCGCTTGTGGGGGATTGA
>No_name
CTCAATTCTCCACAAGCGGTAATGATGAGAAATAATGCATAGAGAATATAAATGACGATA
CTGCCAAGTAGAGTGAATTTATAGAACAAAAATGTATTTT
>No_name
AAAATACATTTTTGTTCTATAAATTCACTCTACTTGGCAGTATCGTCATTTATATTCTCT
ATGCATTATTTCTCATCATTACCGCTTGTGGTGAATTGAG
>No_name
CTCAATTCTCCACAATCGGTAATGATGAGAAATAATGCATAGAGAATATAAATGACGATA
CTGCCAAGTAGAGTGAATTTATAGAACAAAAATGTATTTT
>No_name
CTCAATTCTCCACAAGCGGTAATGATGAGAAATAATGCATAGAGAATATAAATGACGATA
CTGCCAAGTAGAGTGAATTTATAGAACAAAAATGTATTTT
>No_name
CTCAATTCTCCACAAGCGGTAATGATGAGAAATAATGCATAGAGAATATAAATGACGATA
CTGCCAAGTAGAGTGAATTTATAGAACAAAAATGCATTTT
>No_name
CTCAATTCTCCACAAGCGGTAATGATGAGAAATAATGCATAGAGAATATAAATGACGATA
CTGCCAAGTAGAGTGAATTTATAGAACAAAAATGTATTTT
>No_name
CCGATCTCAATTCTCCACAAGCGGTAATGATGAGAAATAATGCATAGAGAATATAAATGA
CGATACTGCCAAGTAGAGTGAATTTATAGAACAAAAATGT
>No_name
CCGATCTCAATTCTCCACAAGCGGTAATGATGAGAAATAATGCATAGAGAATATAAATGA
CGATACTGCCAAGTAGAGTGAATTTATAGAACAAAAATGT
>No_name
CCGATCTCAATTCTCCACAAGCGGTAATGATGGGAAATAATGCATAGAGAATATAAATGA
CGATACTGCCAAGTAGAGGGAATTTATAGAACAAAAATGA
>No_name
CATTTTTGTTTTATAAATTCACTCTACTTGGCAGTATCGTGATTTATATTCTCTATGCAT
TATTTCTCATCATTACCGCTTGTGGAGAATTGAGATCGGT
>No_name
TTTTTGTTCTATAAATTCACTCTACTTGGCAGTATCGTCATTTATATTCTCTATGCATTA
TTTCTCATCATTACCGCTTGTGGAGAATTGAGATCGGTTC
>No_name
GCTAGTTCTATAAATTCACTCTACTTGGCAGTATCGTCATTTATATTCTCTATGCATTAT
TTCTCATCATTACCGCTTGTGGAGAATTGAGATCGGTTCC
>No_name
CTAGTTCTATAAATTCACTCTACTTGGCAGTATCGTCATTTATATTCTCTATGCATTATT
TCTCATCATTACCGCTTGTGGAGAATTGAGATCGGTTCCT
>No_name
AAGGAACCGATCTCAATTCTCCACAAGCGGTAATGATGAGAAATAATGCATAGAGAATAT
AAATGACGATACTGCCAAGTAGAGTGAATTTATAGAACTA
>No_name
TATAAATTCACTCTACTTGGCAGTATCGTCATTTATATTCTCTATGCATTATTTCTCATC
ATTACCGCTTGTGGAGAATTGAGATCGGTTCCTTATTTTA
>No_name
ATTCACTCTACTTGGCAGTATCGTCATTTATATTCTCTATGCATTATTTCTCATCATTAC
CGCTTGTGGAGAATTGAGATCGGTTCCTTATTTTAATATT
>No_name
ATTCACTCTACTTGGCAGTATCGTCATTTATATTCTCTATGCATTATTTCTCATCATTAC
CGCTTGTGGAGAATTGAGATCGGTTCCTTATTTTAATATT
>No_name
CTCTACTTGGCAGTATCGTCATTTATATTCTCTATGCATTATTTCTCATCATTACCGCTT
GTGGAGAATTGAGATCGGTTCCTTATTTTAATATTCGAAT
>No_name
AAAAATTATACTAAAATAAGGAACCGATCTCAATTCTCCACAAGCGGTAATGATGAGAAA
TAATGCATAGAGAATATAAATGACGATACTGCCAAGTAGA
>No_name
AAAAAATTATACTAAAATAAGGAACCGATCTCAATTCTCCACAAGCGGTAATGATGAGAA
ATAATGCATAGAGAATATAAATGACGATACTGCCAAGTAG
>No_name
CTACTTGGCAGTATCGTCATTTATATTCTCTATGCATTATTTCTCATCATTACCGCTTGT
GGAGAATTGAGATCGGTTCCTTATTTTAATATTCGAATCC
>No_name
TAAAAAAATTATACTAAAATAAGGAACCGATCTCAATTCTCCACAAGCGGTAATGATGAG
AAATAATGCATAGAGAATATAAATGACGATACTGCCAAGT
>No_name
CTTGGCAGTATCGTCATTTATATTCTCTATGCATTATTTCTCATCATTACCGCTTGTGGA
GAATTGAGATCGGTTCCTTATTTTAATATTCGAATCCGAT
>No_name
CAAAAAATCGGATTCGAATATTAAAATAAGGAACCGATCTCAATTCTCCACAAGCGGTAA
TGATGAGAAATAATGCATAGAGAATATAAATGACGATACT
>No_name
GTCATTTATATTCTCTATGCATTATTTCTCATCATTACCGCTTGTGGAGAATTGAGATCG
GTTCCTTATTTTAATATTCGAATCCGATTTTTTGCTTGTT
>No_name
ATTTATATTCTCTATGCATTATTTCTCATCATTACCGCTTGTGGAGAATTGAGAGCGGGT
CCTTAGTTTAATATTCGAATCCCATTTTTTGCTTGTTTCA
>No_name
ATTTATATTCTCTATGCATTATTTCTCATCATTACCGCTTGTGGAGAATTGAGATCGGTT
CCTTATTTTAATATTCGAATCCGATTTTTTGGTTGTTTCA
>No_name
TTTATATTCTCTATGCATTATTTCTCATCATTACCGCTTGTGGAGAATTGAGATCGGTTC
CTTATTTTAATATTCGAATCCGATTTTTTGCTTGTTTCAT
>No_name
ATTCTCTATGCATTATTTCTCATCATTACCGCTTGTGGGGCATTGAGATCGGTTCCTTAT
CTTCATATTCGAATCCGATTTTTTGCTTGTTTCATGTTTA
>No_name
TAAACATGAAACAAGCAAAAAATCGGATTCGAATATTAAAATAAGGAACCGATCTCAATT
CTCCACAAGCGGTAATGATGAGAAATAATGCATAGAGAAT
>No_name
TCTATGCATTATTTCTCATCATTACCGCTTGTGGAGAATTGAGATCGGCTCCTTATTTTA
ATATTCGAATCCGATTTTTTGCTTGTTTCATGTTTATCGT
>No_name
TATGCATTATTTCTCATCATTACCGCTTGTGGGGAATTGAGATCGGCTCCTTATTTTAAT
ATACGAATACGATTTTTTGCTTGTTTCATGTTTATCGTCT
>No_name
ATTTCTCATCATTACCGCTTGTGGAGAATTGAGATCGGTTCCTTATTTTAATATTCGAAT
CCGATTTTTTGCTTGTTTCATGTTTATCGTATTGGTTTTC
>No_name
CTGAAAACCAATACGATAAACATGAAACAATCAAAAAATCGGATTCGAATATTAAAATAA
GGAACCGATCTCAATTCTCCACAACCGGTAATGATGAGAA
>No_name
CTTAAAACCAATACGATAAACATGAAACAAGCAAAAAATCGGATTCGCATATTAAAATAA
GGAACCGATCTCAATTCTCCACAAGCGGAGATGATGAGAA
>No_name
CTGGAAACCAATACGATAAACATGAAACAAGCAAAAAATCGGATTCGAATATTAAAATAA
GGAACCGATCTCAATTCTCCACAAGCGGTAATGATGAGAA
>No_name
CTGAAAACCAATACGATAAACATGAAACAAGCAAAAAATCGGATTCGAATATTAAAATAA
GGAACCGATCTCAATTCTCCACAAGCGGTAATGATGAGAA
>No_name
CTGAAAACCAATACGATAAACATGAAACAAGCAAAAAATCGGATTCGAATATTAAAATAA
GGAACCGATCTCAATTCTCCACAAGCGGTAATGATGAGAA
>No_name
CTCATCATTACCGCTTGTGGAGAATTGAGATCGGTTCCTTATTTTAATATTCGAATCCGA
TTTTTTGCTTGTTTCATGTTTATCGTATTGGTTTTCAGCA
>No_name
TAACGATGCTGAAAACCAATACGATAAACATGAAACAAGCAAAAAATCGGATTCGAATAT
TAAAATAATGAACCGATCTCAATTCTCCACAAGCGTTAAT
>No_name
GGAGAATTGAGATCGGTTCCTTATTTTAATATTCGAATCCGATTTTTTGCTTGTTTCATG
TTTATCGTATTGGTTTTCAGCATCGTTATGATCGGTTTGC
>No_name
GGAGAATTGAGATCGGTTCCTTATTTTAATATTCGAATCCGATTTTTTGCTTGTTTCATG
TTTATCGTATTGGTTTTCAGCATCGTTATGATCGGTTTGC
>No_name
GGAGAATTGAGATCGGTTCCTTATTTTAATATTCGAATCCGATTTTTTGCTTGTTTCATG
TTTATCGTATTGGTTTTCAGCATCGTTATGATCGGTTTGC
>No_name
GGAGAATTGAGATCGGTTCCTTATTTTAATATTCGAATCCGATTTTTTGCTTGTTTCATG
TTTATCGTATTGGTTTTCAGCATCGTTATGATCGGGTTGC
>No_name
GGAGAATTGAGATCGGTTCCTTATTTTAATATTCGAATCCGATTTTTTGCTTGTTTCATG
TTTATCGTATTGGTTTTCAGCATCGTTATGATCGGTTTGC
>No_name
CGCAAACCGATCATAACGATGCTGAAAACCAATACGATAAACATGAAACAAGCAAAAAAT
CGGATTCGAATATTAAAATAAGGAACCGATCTCAATTCTC
>No_name
CGCAAACCGATCATAACGATGCTGAAAACCAATACGATAAACATGAAACAAGCAAAAAAT
CGGATTCGAATATTAAAATAAGGAACCGATCTCAATTCTC
>No_name
TCGCAAACCGATCATAACGATGCTGAAAACCAATACGATAAACATGAAACAAGCAAAAAA
TCGGATTCGAATATTAAAATAAGGAACCGATCTCAATTCT
>No_name
TCGCAAACCGATCATAACGATGCTGAAAACCAATACGATAAACATGAAACAAGCAAAAAA
TCGGATTCGAATATTAAAATAAGGAACCGATCTCAATTCT
>No_name
AATTGAGATCGGTTCCTTATTTTAATATTCGAATCCGATTTTTTGCTTGTTTCATGTTTA
TCGTATTGGTTTTCAGCATCGTTATGATCGGTTTGCGATA
>No_name
TATCGCAAACCGATCATAACGATGCTGAAAACCAATACGATAAACATGAAACAAGCAAAA
AATCGGATTCGAATATTAAAATAAGGAACCGATCTCAATT
>No_name
GTATCGCAAACCGATCATAACGATGCTGAAAACCAATACGATAAACATGAAACAAGCAAA
AAATCGGATTCGAATATTAAAATAAGGAACCGATCTCAAT
>No_name
TTGAGATCGGTTCCTTATTTTAATATTCGAATCCGATTTTTTGTTTGTTTCATGTTTATC
GTATTGGTTTTCAGCATCGTTATGATCGGTTTGCGATACA
>No_name
TTGAGATCGGTTCCTTATTTTAATATTCGAATCCGATTTTTTGCTTGTTTCATGTTTATC
GTATTGGTTTTCAGCATCGTTATGATCGGTTTGCGATACG
>No_name
GTATCGCAAACCGATCATAACGATGCTGAAAACCAATACGATAAACATGAAACAAGCAAA
AAAATAGGATTCGAATATTAAAATAAGGAACCGATCTCAA
>No_name
CGTATCGCAAACCGATCATAACGATGCTGAAAACCAATACGATAAACATGAAACAAGCAA
AAAATCGGATTCGAATATTAAAATAAGGAACCGATCTCAA
>No_name
TTGAGATCGGTTCCTTATTTTAATATTCGAATCCGATTTTTTGCTTGTTTCATGTTTATC
GTATTGGTTTTCAGCATCGTTATGATCGGTTTGCGATACG
>No_name
CGTATCGCAAACCGATCATAACGATGCTGAAAACCAATACGATAAACATGAAACAAGCAA
AAAATCGGATTCGAATATTAAAATAAGGAACCGATGTCAA
>No_name
CCCGTATCGCAAACCGATCATAACGATGCTGAAAACCAATACGATAAACATGAAACAAGC
AAAAAATCGGATAAGAATATTAAAATAAGGAACCGATCTC
>No_name
CCCGTATCGCAAACCGATCATAACGATGCTGAAAACCAATACGATAAACATGAAACAAGC
AAAAAATCGGATTCGAATATTAAAATAAGGAACCGATCTC
>No_name
CCCGTATCGCAAACCGATCATAACGATGCTGAAAACCAATACGATAAACATGAAACAAGC
AAAAAATCGGATTCGAATATTAAAATAAGGAACCGATCTC
>No_name
GAGATCGGTTCCTTATTTTAATATTCGAATCCGATTTTTTGCTTGTTTCATGTTTATCGT
ATTGGTTTTCAGCATCGTTATGATCGGTTTGCGATACGGG
>No_name
CAGACCCGTATCGCAAACCGATCATAACGATGCTGAAAACCAATACGATAAACATGAAAC
AAGCAAAAAATCGGATTCGAATATTAAAATAAGGAACCGA
>No_name
TCCAGACCCGTATCGCAAACCGGTCATAACGATGCTGAAAACCAATACGATAAACATGAA
ACAAGCAAAAAATCGGATTCGAATATTAAAATAAGGACCC
>No_name
CCTTATTTTAATATTCGAATCCGATTTTTTGCTTGTTTCATGTTTATCGTATTGGTTTTC
AGCATCGTTATGATCGGTTTGCGATACGGGTCTGGATTGT
>No_name
CTTATTTTAATATTCGAATCCGATTTTTTGCTTGTTTCATGTTTATCGTATTGGTTTTCA
GCATCGTTATGATCGGTTTGCGATACGGGTCTGGATTGTT
>No_name
ATTTTAATATTCGAATCCGATTTTTTGCTTGTTTCATGTTTATCGTATTGGTTTTCAGCA
TCGCTATGATCGGTTTCCGATACGGGGCTGGATTGTTCAA
>No_name
TTTTAATATTCGAATCCGATTTTTTGCTTGTTTCATGTTTATCGTATTGGTTTTCAGCAT
CGTTATGATCGGTTTGCGATACGGGTCTGGATTGTTCAAC
>No_name
TTTTAATATTCGAATCCGATTTTTTGCTTGTTTCATGTTTATCGTATTGGTTTTCAGCAT
CGTTATGATCGGTTTGCGATACGGGTCTGGATTGTTCAAC
>No_name
TTTTAATATTCGAATCCGATTTTTTGCTTGTTTCATGTTTATCGTATTGGTTTTCAGCAT
CGTTATGATCGGTTTGCGATACGGGTCTGGATTGTTCAAC
>No_name
TTTTAATATTCGAATCCGATTTTTTGCTTGTTTCATGTTTATCGTATTGGTTTTCAGCAT
CGTTATGATCGGTTTGCGATACGGGTCTGGATTGTTCGAC
>No_name
GAACAATCCAGACCCGTATCGCAAACCGATCATAACGATGCTGAAAACCAATACGATAAA
CATGAAACAAGCAAAAAATCGGATTCGAATATCTGGACAG
>No_name
CAAAGTTATTGTTGAACAATCCAGACCCGTATCGCAAACCGATCATAACGATGCTGAAAA
CCAATACGATAAACATGAAACAAGCAAAAAATCGGATTCG
>No_name
CAAAGTTATTGTTGAACAATCCAGACCCGTATCGCAAACCGATCATAACGATGCGGAAAA
CCAATACGATAAACATGAAACAAGCAAAAAATCGGATTCG
>No_name
CACAAAGTTATTGTTGAACAATCCAGACCCGTATCGCAAACCGATCATAACGATGCTGAA
AACCAATACGATAAACATGAAACAAGCAAAAAATCGGATT
>No_name
CACAAAGTTATTGTTGAACAATCCAGACCCGTATGGCAAACCGATCATAACGATGCTGAA
AACCAATACGATAAACATGAAACAAGCAAAAAAATCGGAT
>No_name
CGATTTTTTGCTTGTTTCATGTTTATCGTATTGGTTTTCAGCATCGTTATGATCGGATTG
CGATACGGGTCTGGATTGTTCAACAATAACTTTGTGTTTG
>No_name
CAAACACAAAGTTATTGTTGAACAATCCAGACCCGTATCGCAAACCGATCATAACGATGC
TGAAAACCAATACGATAAACATGAAACAAGCAAAAAATCG
>No_name
CGATTTTTTGCTTGTTTCATGTTTATCGTATTGGTTTTCAGCATCGTTATGATCGGTTTG
CGATACGGGTCTGGATTGTTCCACAATAACTTTGTGTTTG
>No_name
CAAACACAAAGTTATTGTTGAACAATCCAGACCCGTATCGCAAACCGATCATAACGATGC
TGAAAACCAATACGATAAACATGAAACAAGCAAAAAATCG
>No_name
GATTTTTTGCTTGTTTCATGTTTATCGTATTGGTTTTCAGCATCGTTATGATCGGTTTGC
GATACGGGGCTGGATTGTTCAACAATAACTTTGTGTTTGA
>No_name
TTCAAACACAAAGTTATTGTTGAACAATCCAGACCCGTATCGCAAACCGATCATAACGAT
GCTGAAAACCAATACGATAAACATGAAACAAGCAAAAAAT
>No_name
TTCAAACACAAAGTTATTGTTGAACAATCCAGACCCGTATCGCAAACCGATCATAACGAT
GCTGAAAACCAATACGATAAACATGAAACAAGCAAAAAAT
>No_name
CTCGTTCAAACACAAAGTTATTGTTGAACAATCCAGACCCGTATCGCAAACCGATCATAA
CGATGCTGAAAACCAATACGATAAACATGAAACAAGCAAA
>No_name
CGCTTGTTTCATGTTTATCGTATTGGTTTTCAGCATCGTTATGATCGGTTTGCGATACGG
GGCTGTATTGTTCAACAATAACTTTGTGTTTGAACGAGCA
>No_name
GCTTGTTTCATGTTTATCGTATTGGTTTTCAGCATCGTTATGATCGGTTTGCGATACGGG
TCTGGATTGTTCAACAATAACTTTGTGTTTGAACGAGCAA
>No_name
CTTGTTTCATGTTTATCGTATTGGTTTTCAGCATCGTTATGATCGGTTTGCGATACGGGT
CTGGATTGTTCAACAATAACTTTGTGTTTGAACGAGCAAG
>No_name
CTTGTTTCATGTTTATCGTATTGGTTTTCAGCATCGTTATGATCGGTTTGCGATACGGGT
CTGGATTGTTCAACAATAACTTTGTGTTTGAACGAGCAAG
>No_name
CTTGTTTCATGTTTATCGTATTGGTTTTCAGCATCGTTATGATCGGTTTGCGATACGGGT
CTGGATTGTTCAACAATAACTTTGTGTTTGAACGAGCAAG
>No_name
GTTTCATGTTTATCGTATTGGTTTTCAGCATCGTTATGATCGGTTTGCGATACGGGTCTG
GATTGTTCAACAATAACTTTGTGTTTGCACGAGCAAGCAG
>No_name
CTGCTTGCTCGTTCAAACACAAAGTTATTGTTGAACAATCCAGACCCGTATCGCAAACCG
ATCATAACGATGCTGAAAACCAATACGATAAACATGAAAC
>No_name
TTCATGTTTATCGTATTGGTTTTCAGCATCGTTATGATCGGTTTGCGATACGGGCCTGGA
TTGTTCAACAATAACTTTGTGTTTGAACGAGCAAGCAGAT
>No_name
CTTGCTCGTTCGAACACAAAGTTATTGTTGAACAATCCAGACCGGTATCGCAAACCGTTC
ATAACGATGGTGAAAACCAATAGGCTACACATGATCCAAG
>No_name
CATATCTGCTTGCTCGTTCAAACACAAAGTTATTGTTGAACAATCCAGACCCGTATCGCA
AACCGATCATAACGATGCTTAAAACCAATACGATAAACAT
>No_name
TGTTTATCGTATTGGTTTTCAGCATCGTTATGATCGGTTTGCGATACGGGTCTGGATTGT
TCAACAATAACTTTGTGTTTGAACGAGCAAGCAGAGATGC
>No_name
ATCGTATTGGTTTTCAGCATCGTTATGATCGGTTTGCGATACGGGTCTGGATTGTTCAAC
AATAACTTTGTGTTTGAACGAGCAAGCAGATATGCAAATT
>No_name
ATCGTATTGGTTTTCAGCATCGTTATGATCGGGTTGCGATACGGGTCTGGATTGTTCAAC
AATAACTTTGTGTTTGAACGAGCAAGCAGATATGCAAATT
>No_name
CCCGTATTGGTTTTCAGCATCGTTATGATCGGTTTGCGATACGGGTCTGGATTGTTCAAC
AATAACTTTGTGTTTGAACGAGCAAGCAGATATGCAAATT
>No_name
GGAATTTGCATATCTGCTTGCTCGTTCAAACACAAAGTTATTGTTGAACAATCCAGACCC
GTATCGCAAACCGATCATAACGATGCTGAAAACCAATACG
>No_name
CGGAATTTGCATATCTGCTTGCTCGTTCAAACACAAAGTTATTGTTGAACAATCCAGACC
CGTATCGCAAACCGATCATAACGATGCTGAAAACCAATAC
>No_name
ATTGGGTTTCAGCATCGTTATGATCGGTTTGCGATACGGGTCTGGATTGTTTAACAATAC
CTTTGTGTTTGAACGAGCAAGCAGATATGTACATTCCGTG
>No_name
ATTGGTTTTCAGCATCGTTATGATCGGTTTGCGATACGGGTCTGGATTGTTCAACAATAA
CTTTGTGTTTTAACGAGTAAGCAGATATGCAAATTCCGTG
>No_name
CACGGAATTTGCATATCTGCTTGCTCGTTCAAACACAAAGTTATTGTTGAACAATCCAGA
CCCGTATCGCAAACCGATCATAACGATGCTGAAAACCAAT
>No_name
GGTTTTCAGCATCGTTATGATCGGTTTGCGATACGGGTCTGGATTGTTCAACAATAACTT
TGTGTTTGAACGAGCAAGCAGATATGCAAATTCCGTGGAA
>No_name
GTTTTCAGCATCGTTATGATCGGTTTGCGATACGGGTCTGGATTGTTCAACAATAACTTT
GTGTTTGAACGAGCAAGCAGATATGCAAATTCCGTGGAAT
>No_name
CAGAATTCCACGGAATTTGCATATCTGCTTGCTCGTTCAAACACAAAGTTATTGTTGAAC
AATCCAGACCCGTATCGCAAACCGATCATAACGATGCTGA
>No_name
CAGAATTCCACGGAATTTGCATATCTGCTTGCTCGTTCAAACACAAAGTTATTGTTGAAC
AATCCAGACCCGTATCGCAAACCGATCATAACGATGCTGA
>No_name
CAGAATTCCACGGAATTTGCATATCTGCTTGCTCGTTCAAACACAAAGTTATTGTTGAAC
AATCCAGACCCGTATCGCAAACCGATCATAACGATGCTGA
>No_name
CAGAATTCCACGGAATTTGCATATCTGCTTGCTCGTTCAAACACAAAGTTATTGTTGAAC
AATCCAGACCCGTATCGCAAACCGAACATAACGATACTGA
>No_name
CAGAATTCCACGGAATTTGCATATCTGCTTGCTCGTTCAAACACAAAGTTATTGTTGAAC
AATCCAGACCCGTATCGCAAACCGATCATAACGATGCTGA
>No_name
CAGAATTCCACGGAATTTGCATATCTGCTTGCTCGTTCAAACACAAAGTTATTGTTGAAC
AATCCAGACCCGTATCGCAAACCGATCATAACGATGCTGA
>No_name
CAGAATTCCACGGAATTTGCATATCTGCTTGCTCGTTCAAACACAAAGTTATTGTTGAAC
AATCCAGACCCGTATCGCAAACCGATCATAACGATGCTGA
>No_name
CAGAATTCCACGGAATTTGCATATCTGCTTGCTCGTTCAAACACAAAGTTATTGTTGAAC
AATCCAGAACCGTATTGCAAACCTATAATAACGATACTGT
>No_name
CATCGTTATGATCGGTTTGCGATACGGGTCTGGATTGTTCAACAATAACTTTGTGTTTGA
ACGAGCAAGCAGATATGCAAATTCCGTGGAATTCTGTGCT
>No_name
ATCGTTATGATCGGTTTGCGATACGGGTCTGGATTGTTCAACAATAACTTTGTGTTTGAA
CGAGCAAGCAGATATGCAAATTCCGTGGAATTCTGTGCTC
>No_name
ATCGTTATGATCGGTTTGCGATACGGGTCTGGATTGTTCAACAATAACTTTGTGTTTGAA
CGAGCAAGCAGATATGCAAATTCCGTGGAATTCTGTGCTC
>No_name
ATCGTTATGATCGGTTTGCGATACGGGGCTGGATTGTTCAACAATAACTTTGTGTTTGTA
CGAGCAAGCAGATATGCAAATTCCGTGGAATTATGTGCTC
>No_name
TGAGCACAGAATTCCACGGAATTTGCATATCTGCTTGCTCGTTCAAACACAAAGTTATTG
TTGAACAATCCAGACCCGTATCGCAAACCGATCATAACGA
>No_name
GTTATGATCGGTTTGCGATACGGGTCTGGATTGTTCAACAAAAACTTTGTGTTTGAACCA
GCAAGCAGATATGCAAATTCCGTGGAATTCTGTGCTCAAT
>No_name
GTTATGATCGGTTTGCGATACGGGTCTGGATTGTTCAACAATAACTTTGTGTTTGAACGA
GCAAGCAGATATGCAAATTCCGTGGAATTCTGTGCTCAAT
>No_name
GTTATGATCGGTTTGCGATACGGGTCTGGATTGTTCAACAATAACTTTGTGTTTGAACGA
GCAAGCAGATATGCAAATTCCGTGGAATTCTGTGCTCAAT
>No_name
TTATGATCGGTTTGCGATACGGGTCTGGATTGTTCAACAATAACTTTGTGTTTGAACGAG
CAAGCAGATATGCAAATTCCGTGGAATTCTGTGCTCAATA
>No_name
TGATCGGTTTGCGATACGGGTCTGGATTGTTCAACAATAACTTTGTGTTTGAACGAGCAA
GCAGATATGCAAATTCCGTGGAATTCTGTGCTCAATATGG
>No_name
GATCGGTTTGCGATACGGGTCTGGATTGTTCAACAATAACTTTGTGTTTGAACGAGCAAG
CAGATATGCAAATTCCGTGGAATTCTGTGCTCAATATGGA
>No_name
ATCGGTTTGCGATACGGGTCTGGATTGTTCAACAATAACTTTGTGTTTGAACGAGCAAGC
AGATATGCAAATTCCGTGGAATTCTGTGCTCAATATGGAA
>No_name
TCGGTTTGCGATACGGGTCTGGATTGGTCAACAATAACTTTGTGTTTGAACGAGCAAGCA
GATATGCAAATTCCGTGGAATTCTGTGCTCAATATGGAAT
>No_name
TCGGTTTGCGATACGGGTCTGGATTGTTCAACAATAACTTTGTGTTTGAACGAGCAAGCA
GATATGCAAATTCCGTGGAATTCTGTGTTCAATATGGAAT
>No_name
GTTTGCGATACGGGTCTGGATTGTTCAACAATAACTTTGTGTTTGAACGAGCAAGCAGAT
ATGGGATTTCCGTGGAATTATGTGCTGAATATGGAATGAT
>No_name
TATCATTCCATATTGAGCACAGAATTCCACGGAATTTGCATATCTGCTTGCTCGTTCAAA
CACAAAGTTATTGTTGAACAATCCAGACCCGTATCGCAAA
>No_name
TATCATTCCATATTGAGCACAGAATTCCACGGAATTTGCATATCTGCTTGCTCGTTCAAA
CACAAAGTTATTGTTGAACAATCCAGACCCGTATCGCAAA
>No_name
GATTTATCATTCCATATTAAGCACAGAATTCCACGAAATTTGCATATCTGCTTGCTCGTT
CAAACACAAAGTTATTGTTGACCAATCCAGACCCGTATGG
>No_name
GTGATTTATCATTCCATATTGAGCACATAATTCCACGGAATTTGCATATCTGCTTGCTCG
TTCAAACACAAAGTTATTGTTGAACAATCCAGACCCGTAT
>No_name
TAGAGATTTATCATTCCATATTGAGCACAGAATTCCACGGAATTTGCATATCTGCTTGCT
CGTTCAAACACAAAGTTATTGTTGAACAATCCAGACCCGT
>No_name
TAGAGATTTATCATTCCATATTGAGCACAGAATTCCACGGAATTTGCATATCTGCTTGCT
CGTTCAAACACAAAGTTATTGTTGAACAATCCAGACCCGT
>No_name
TAGAGATTTATCATTCCATATTGAGCACAGAATTCCACGGAATTTGCATATCTGCTTGCT
CGTTCAAACACAAAGTTATTGTTGAAAAATCCAGACCCGT
>No_name
AATAGAGATTTATCATTCCATATTGAGCACAGAATTCCACGGAATTTGCATATCTGCTTG
CTCGTTCAAACACAAAGTTATTGTTGAACAATCCAGACCC
>No_name
CTGGATTGTTCAACAATAACTTTGTGTTTGAACGAGCAAGCAGATATGCAAATTCCGTGG
AATTCTGTGCTCAATATGGAATGATAAATCTCTATTTGTT
>No_name
CTGGATTGTTCAACAATAACTTTGTGTTTGAACGAGCAAGCAGATATGCAAATTCCGTGG
AATTCTGTGCTCAATATGGAATGATAAGTCTCTATTTGTT
>No_name
CTGGATTGTTCAACAATAACTTTGTGTTTGAACGAGCAAGCAGATATGCAAATTCCGTGG
AATTCTGTGCTCAATATGGAATGATAAATCTCTATTTGTT
>No_name
CTGGATTGTTCAACAATAACTTTGTGTTTGAACGAGCAAGCAGATATGCAAATTCCGTGG
AATTCTGTGCTCAATATGGAATGATAAATCTCTATTTGTT
>No_name
CTGGATTGTTCAACAATAACTTTGTGTTTGAACGAGCAAGCAGATATGCAAATTCCGTTG
AATTCTGTGCTCAATATGGAATGATAAATCTCTATTTGTT
>No_name
CTGGATTGTTCAACAATAACTTTGTGTTTGAACGAGCAAGCAGATATGCAAATTCCGTGG
AATTCTGTGCTCAATATGGAATGATAAATCTCTATTTGTT
>No_name
CTGGATTGTTCAACAATAACTTTGTGTTTGAACGAGCAAGCAGATATGCAAATTCCGTGG
AATTCTGTGCTCAATATGGAATGATAAATCTCTATTTGTT
>No_name
CTGGATTGTTCAACAATAACTTTGTGTTTGAACGAGCAAGCAGATATGCAAATTCCGTGG
AATTCTGTGCTCAATATGGAATGATAAATCTCTATTTGTT
>No_name
AAACAAATAGAGATTTATCATTCCATATTGAGCACAGAATTCCACGGAATTTGCATATCT
GCTTGCTCGTTCAAACACAAAGTTATTGTTGAACAATCCA
>No_name
TGGATTGTTCAACAATAACTTTGTGTTTGAACGAGCAAGCAGATATGCAAATTCCGTGGA
ATTCTGTGCTCAATATGGAATGATAAATCTCTATTTGTTT
>No_name
AAACAAATAGAGATTTATCATTCCATATTGAGCACAGAATTCCACGGAATTTGCATATCT
GCTTGCTCGTTCAAACACAAAGTTATTGTTGAACAATCCA
>No_name
GGATTGTTCAACAATAACTTTGTGTTTGAACGAGCAAGCAGATATGCAAATTCCGTGGAA
TTCTGTGCTCAATATGGAATGATAAATCTCTATTTGTTTA
>No_name
ATTGTTCAACAATAACTTTGTGTTTGAACGAGCAAGCAGATATGCAAATTCCGTGGAATT
CTGTGCTCAATATGGAATGATAAATCTCTATTTGTTTATC
>No_name
ATTGTTCAACAATAACTTTGTGTTTGAACGAGCAAGCAGATATGCAAATTCCGTGGAATT
CTGTGCTCAATATGGAATGATAAATCTCTATTTGTTTATC
>No_name
ATTGTTCAACAATAACTTTGTGTTTGAACGAGCAAGCAGATATGCAAATTCCGTGGAATT
CTGTGCTCAATATGGAATGATAAATCTCTATTTGTTTATC
>No_name
TTGTTCAACAATAACTTTGTGTTTGAACGAGCAAGCAGATATGCGAATTCCGTGGAATTC
TGTGCTCAATATGGAATGATAAATCTCTATTTGTTTATCA
>No_name
GTTCAACAATAACTTTGTGTTTGAACGAGCAAGCAGATATGCAAATTCCGTGGAATTCTG
TGCTCAATATGGAATGATAAATCTCTATTTGTTTATCATG
>No_name
GTTCAACAATAACTTTGTGTTTGAACGAGCAAGCAGATATGCAAATTCCGTGGAATTCTG
TGCTCAATATGGAATGATAAATCTCTATTTGTTTATCATG
>No_name
GTTCAACAATAACTTTGTGTTTGAACGAGCAAGCAGATATGCAAATTCCGTGGAATTCTG
TGCTCAATATGGAATGATAAATCTCTATTTGTTTATCATG
>No_name
GTTCAACAATAACTTTGTGTTTGAACGAGCAAGCAGATATGCAAATTCCGTGGAATTCTG
TGCTCAATATGGAATGATAAATCTCTATTTGTTTATCATG
>No_name
TTCAACAATAACTTTGTGTTTGAACGAGCAAGCAGATATGCAAATTCCGTGGAATTCTGT
GCTCAATATGGAATGATAAATCTCTATTTGTTTATCATGG
>No_name
TTCAACAATAACTTTGTGTTTGAACGAGCAAGCAGATATGCAAATTCCGTGGAATTCTGT
GCTCAATATGGAATGATAAATCTCTATTTGTTTATCATGG
>No_name
GCCATGATAAACAAATAGAGATTTATCATTCCATATTGAGCACAGAATTCCACGGAATTT
GCATATCTGCTTGCTCGTTCAAACACAAAGTTATTGTTGA
>No_name
CAATAACTTTGTGTTTGAACGAGCAAGCAGATATGCAAATTCCGTGGAATTCTGTGCTCA
ATATGGAATGATAAATCTCTATTTGTTTATCATGGCATAC
>No_name
ATAACTTTGTGTTTGAACGAGCAAGCAGATATGCAAATTCCGTGGAATTCTGTGCTCAAT
ATGGAATGATAAATCTCTATTTGTTTATCATGGCATACGC
>No_name
ATAACTTTGTGTTTGAACGAGCAAGCAGATATGCAAATTCCGTGGAATTCTGTGCTCAAT
ATGGAATGATAAATCTCTATTTGTTTATCATGGCATACGC
>No_name
TAAGCGTATGCCATGATAAACAAATAGAGATTTATCATTCCATATTGAGCACAGAATTCC
ACGGAATTTGCATATCTGCTTGCTCGTTCAAACACAAAGT
>No_name
GAATAAGCGTATGCCATGATAAACAAATAGAGATTTATCATTCCATATTGAGCACAGAAT
TCCACGGAATTTGCATATCTGCTTGCTCGTTCAAACACAA
>No_name
GAATAAGCGTATGCCATGATAAACAAATAGAGATTTATCATTCCATATTGAGCACAGAAT
TCCACGGAATTTGCATATCTGCTTGCTCGTTCAAACACAA
>No_name
GGAGAATAAGCGTATGCCATGATAAACAAATAGAGATTTATCATTCCATATTGAGCACAG
AATTCCACGGAATTTGCATATCTGCTTGCTCGTTCAAACA
>No_name
GGAGAATAAGCGTATGCCATGATAAACAAATAGAGATTTATCATTCCATATTGAGCACAG
AATTCCACGGAATTTGCATATCTGCTTGCTCGTTCAAACA
>No_name
GGAGAATAAGCGTATGCCATGATAAACAAATAGAGATTTATCATTCCATATTGAGCACAG
AATTCCACGGAATTTGCATATCTGCTTGCTCGTTCAAACA
>No_name
GGAGAATAAGCGTATGCCATGATAAACAAATAGAGATTTATCATTCCATATTGAGCACAG
AATTCCACGGAATTTGCATATCTGCTTGCTCGTTCAAACA
>No_name
GTTTGAACGAGCAAGCAGATATGCAAATTCCGTGGAATTCTGTGCTCAATATGGAATGAT
AAATCTCTATTTGTTTATCATGGCATACGCTTATTCTCCT
>No_name
GTTTGAACGAGCAAGCAGATATGCAAATTCCGTGGAATTCTGTGCTCAATATGGAATGAT
AAATCTCTATTTGTTTATCATGGCATACGCTTATTCTCCT
>No_name
CAGGAGAATAAGCGTATGCCATGATAAACAAATAGAGATTTATCATTCCATATTGAGCAC
AGAATTCCACGGAATTTGCATATCTGCTTGGTCGTTCAAA
>No_name
CGAGCAAGCAGATATGCAAATTCCGTGGAATTCTGTGCTCAATATGGAATGATAAATCTC
TATTTGTTTATCATGGCATACGCTTATTCTCCTGCAAAAA
>No_name
CGAGCAAGCAGATATGCAAATTCCGTGGAATTCTGTGCTCAATATGTAATGATATATCTC
TTTTTGTTTATCATTGCATACGCTTAGTCTCCTGTAATGA
>No_name
ATTTTTTGCAGGAGAATAAGCGTATGCCATGATAAACAAATAGAGATTTATCATTCCATA
TTGAGCACAGAATTCCACGGAATTTGCATATCTGCTTGCT
>No_name
ATTTTTTGCAGGAGAATAAGCGTATGCCATGATAAACAAATAGAGATTTATCATTCCATA
TTGAGCACAGAATTCCACGGAATTTGCATATCTGCTTGCT
>No_name
ATTTTTTGCAGGAGAATAAGCGTATGCCATGATAAACAAATAGAGATTTATCATTCCATA
TTGAGCACAGAATTCCACGGAATTTGCATATCTGCTTGCT
>No_name
ATTTTTTGCAGGAGAATAAGCGTATGCCATGATAAACAAATAGAGATTTATCATTCCATA
TTGAGCACAGAATTCCACGGAATTTGCATATCTGCTTGCT
>No_name
GCATTTTTTGCAGGAGAATAAGCGTATGCCATGATAAACAAATAGAGATTTATCATTCCA
TATTGAGCACAGAATTCCACGGAATTTGCATATCTGCTTG
>No_name
GGCATTTTTTGCAGGAGAATAAGCGTATGCCATGATAAACAAATAGAGATTTATCATTCC
ATATTGAGCACAGAATTCCACGGAATTTGCATATCTGCTT
>No_name
GGCATTTTTTGCAGGAGAATAAGCGTATGCCATGATAAACAAATAGAGATTTATCATTCC
ATATTGAGCACAGAATTCCACGGAATTTGCATATCTGCTT
>No_name
GGCATTTTTTGCAGGAGAATAAGCGTATGCCATGATAAACAAATAGAGATTTATCATTCC
ATATTGAGCACAGAATTCCACGGAATTTGCATATCTGCTT
>No_name
GGCATTTTTTGCAGGAGAATAAGCGTATGCCATGATAAACAAATAGAGATTTATCATTCC
ATATTGAGCACAGAATTCCACGGAATTTGCATATCTGCTT
>No_name
AGCAGATATGCAAATTCCGTGGAATTCTGTGCTCAATATGGAATGATAAATCTCTATTTG
TTTATCATGGCATACGCTTATTCTCCTGCAAAAAAATGCC
>No_name
AGCAGATATGCAAATTCCGTGGAATTCTGTGCTCAATATGGAATGATAAATCTCTATTTG
TTTATCATGGCATACGCTTATTCTCCTGCAAAAAATGCCA
>No_name
TGAATGGCATTTTTTGCAGGAGAATAAGCGTATGCCATGATAAACAAATAGAGATTTATC
ATTCCATATTGAGCACAGAATTCCACGGAATTTGCATATC
>No_name
ATGAATGGCATTTTTTGCAGGAGAATAAGCGTATGCCATGATAAACAAATAGAGATTTAT
CATTCCATATTGAGCACAGAATTCCACGGAATTTGCATAT
>No_name
ATGAATGGCATTTTTTGCAGGAGAATAAGCGTATGCCATGATAAACAAATAGAGATTTAT
CATTCCATATTGAGCACAGAATTCCACGGAATTTGCATAT
>No_name
CATGAATGGCATTTTTTGCAGGAGAATACGCGCATGCCATGATAAACAAATAGAGCTTTA
TCATTCCATATTGAGCACAGAATTCCACGGAATTTGCATA
>No_name
CATGAATGGGATTTTTTGCAGGAGAATAAGCGTATGCGATGATAAACAAATAGAGATTTA
TCATTCCATATTGAGCACAGAATTCCACGGAATTTGCATA
>No_name
CATGAATGGCATTTTTTGCAGGAGAATAAGCGTATGCCATGATAAACAAATAGAGATTTA
TCATTCCATATTGAGCACAGAATTCCACGGAATTTGCATA
>No_name
CATGAATGGCATTTTTTGCAGGAGAATAAGCGTATGCCATGATAAACAAATAGAGATTTA
TCATTCCATATTGAGCACAGAATTCCACGGAATTTGCATA
>No_name
CCATGAATGGCATTTTTTGCAGGAGAATAAGCGTATGCCATGATAAACAAATAGAGATTT
ATCATTCCATATTGAGCACAGAATTCCACGGAATTTGCAT
>No_name
GCAAATTCCGTGGAATTCTGTGCTCAATATGGAATGATAAATCTCTATTTGTTTATCATG
GCATACGCTTATTCTCCTGCAAAAAATGCCATTCATGAGG
>No_name
TGGCCTCATGAATGGCATTTTTTGCAGGAGAATAAGCGTATGCCATGATAAACAAATAGA
GATTTATCATTCCATATTGAGCACAGAATTCCACGGAATT
>No_name
ATTTACCATGAATGGCATTTTTTGCAGGAGAATAAGCGTATGCCATGATAAACAAATAGA
GATTTATCATTCCATATTGAGCACAGAATTCCACGGAATT
>No_name
ATTTACCATGAATGGCATTTTTTGCAGGAGAATAAGCGTATGCCATGATAAACAAATAGA
GAGTTATCATTCCATATTGAGCACAGAATTCCACGGAATT
>No_name
ATTTACCATGAATGGCATTTTTTGCAGGAGAATAAGCGTATGCCATGATAAACAAATAGA
GATTTATCATTCCATATTGAGCACAGAATTCCACGGAATT
>No_name
ATTTACCATGAATGGCATTTTTTGCAGGAGAATAAGCGTATGCCATGATAAACAAATAGA
GATTTATCATTCCATATTGAGCACAGAATTCCACGGAATT
>No_name
TGAATTTACCATGAATGGCATTTTTTGCAGGAGAATAAGCGTATGCCATGATAAACAAAT
AGAGATTTATCATTCCATATTGAGCACAGAATTGCACGGA
>No_name
GTGGAATTCTGTGCTCAATATGGAATGATAAATCTCTATTTGTTTATCATGGCATACGCT
TATTCTCCTGCAAAAAATGCCATTCATGAGGCCAATTTTC
>No_name
TGAAAATTGGCCTCATGAATGGCATTTTTTGCAGGAGAATAAGCGTATGCCATGATAAAC
AAATAGAGATTTATCATTCCATATTGAGCACAGAATTCCA
>No_name
TGAAAATTGGCCTCATGAATGGCATTTTTTGCAGGAGAATAAGCGTATGCCATGATAAAC
AAATAGAGATTTATCATTCCATATTGAGCACAGAATTCCA
>No_name
CTTGAAAATTGGCCTCATGAATGGCATTTTTTGCAGGAGAATAAGCGTATGCCATGATAA
ACAAATAGAGATTTATCATTCCATATTGAGCACAGAATTC
>No_name
CTTGAAAATTGGCCTCATGAATGGCATTTTTTGCAGGAGAATAAGCGTATGCCATGATAA
ACAAATAGAGATTTATCATTCCATATTGAGCACAGAATTC
>No_name
CTTGAAAATTGGCCTCATGAATGGCATTTTTTGCAGGAGAATAAGCGTATGCCATGATAA
ACAAATAGAGATTTATCATTCCATATTGAGCACAGAATTC
>No_name
CTTGGAAATTGGCCTCATGAATGGCATTTTTTGCAGGAGAATAAGAGTATGCCATGATAA
ACAAATAGAGATTTATCATTCCATATTGAGCACAGAATTC
>No_name
CTTGAAAATTGGCCTCATGAATGGCATTTTTTGCAGGAGAATAAGCGTATGCCATGATAA
ACAAATAGAGATTTATCATTCCATATTGAGCACAGAATTC
>No_name
CTTGAAAATTGGCCTCATGAATGGCATTTTTTGCAGGAGAATAAGCGTATGCCATGATAA
ACAAATAGAGATTTATCATTCCATATTGAGCACAGAATTC
>No_name
ATCTTGAAAATTGGCCTCATGAATGGCATTTTTTGCAGGAGAATAAGCGTATGCCATGAT
AAACAAATAGAGATTTATCATTCCATATTGAGCACAGAAT
>No_name
GTCATCTTGAAAATTGGCCTCATGAATGGCATTTTTTGCAGGAGAATAAGCGTATGCCAT
GATAAACAAATAGAGATTTATCATTCCATATTGAGCACAG
>No_name
GTCATCTTGAAAATTGGCCTCATGAATGGCATTTTTTGCAGGAGAATAAGCGTATGCCAT
GATAAACAAATAGAGATTTATCATTCCATATTGAGCACAG
>No_name
GTCATCTTGAAAATTGGCCTCATGAATGGCATTTTTTGCAGGAGAATAAGCGTATGCCAT
GATAAACAAATAGAGATTTATCATTCCATATTGAGCACAG
>No_name
GTCATCTTGAAAATTGGCCTCATGAATGGCATTTTTTGCAGGAGAATAAGCGTATGCCAT
GATAAACAAATAGAGATTTATCATTCCATATTGAGCACAG
>No_name
GTCATCTTGAAAATTGGCCTCATGAATGGCATTTTTTGCAGGAGAATAAGCGTATGCCAT
GATAAACAAATAGAGATTTATCATTCCATATTGAGCACAG
>No_name
GTCATCTTGAAAATTGGCCTCATGAATGGCATTTTTTGCAGGAGAATAAGCGTGTGCCAT
GATAAACAAATAGAGATTTATCATTCCATATTGAGCACAG
>No_name
GTCATCTTGAAAATTGGCCTCATGAATGGCATTTTTTGCAGGAGAATAAGCGTATGCCAT
GATAAACAAATAGAGATTTATCATTCCATATTGAGCACAG
>No_name
GTCATCTTGAAAATTGGCCTCATGAATGGCATTTTTTGCAGGAGAATAAGCGTATGCCAT
GATAAACAAATAGAGATTTATCATTCCATATTGAGCACAG
>No_name
GTCATCTTGAAAATTGGCCTCATGAATGGCATTTTTTGCAGGAGAATAAGCGTATGCCAT
GATAAACAAATAGAGATTTATCATTCCATATTGAGCACAG
>No_name
GTCATCTTGAAAATTGGCCTCATGAATGGCATTTTTTGCAGGAGAATAAGCGTATGCCAT
GATAAACAAATAGAGATTTATCATTCCATATTGAGCACAG
>No_name
GTCATCTTGAAAATTGGCCTCATGAATGGCATTTTTTGCAGGAGAATAAGGGTATGCCAT
GATAAACAAATAGAGATTTATCATTCCATATTGAGCACAG
>No_name
CTGTGCGCAATATGGAATGATAAATCTCTATTTGTTTATCATGGCATACGCTTATTCTCC
TGCAAAAAATGCCATTCATGAGGCCAATTTTCAAGATGAC
>No_name
CTGTGCTCAATATGGAATGATAAATCTCTATTTGTTTATCATGGCATACGCTTATTCTCC
TGCAAAAAATGCCATTCATGAGGCCAATTTTCAAGATGAC
>No_name
CTGTGCTCAATATGGAATGATAAATCTCTATTTGTTTATCATGGCATACGCTTATTCTCC
TGCAAAAAATGCCATTCATGAGGCCAATTTTCAAGATGAC
>No_name
GTCATCTTGAAAATTGGCCTCATGAATGGCATTTTTTGCAGGAGAATAAGCGTATGCCAT
GATAAACAAATAGAGATTTATCATTCCATATTGAGCACAG
>No_name
GTCATCTTGAAAATTGGCCTCATGAATGGCATTTTTTGCAGGAGAATAAGCGTATGCCAT
GATAAACAAATAGAGATTTATCATTCCATATTGAGCACAG
>No_name
GTCATCTTGAAAATTGGCCTCATGAATGGCATTTTTTGCAGGAGAATAAGCGTATGCCAT
GATAAACAAATAGAGATTTATCATTCCATATTGAGCACAG
>No_name
GTCATCTTGAAAATTGGCCTCATGAATGGCATTTTTTGCAGGAGAATAAGCGTATGCCAT
GATAAACAAATAGAGATTTATCATTCCATATTGAGCACAG
>No_name
GGGTCATCTTGAAAATTGGCCTCATGAATGGCATTTTTTGCAGGAGAATAAGCGTATGCC
ATGATAAACAAATAGAGATTTATCATTCCATATTGAGCAC
>No_name
GTGCTCAATATGGAATGATAAATCTCTATTTGTTTATCATGGCATACGCTTATTCTCCTG
CAAAAAATGCCATTCATGAGGCCAATTTTCAAGATGACCC
>No_name
TGGGTCATCTTGAAAATTGGCCTCATGAATGGCATTTTTTGCAGGAGAATAAGCGTATGC
CATGATAAACAAATAGAGATTTATCATTCCATATTGAGCA
>No_name
CTCAATATGGAATGATAAATCTCTATTTGTTTATCATGGCATACGCTTATTCTCCTGCAA
AAAATGCCATTCATGAGGCCAATTTTCAAGATGACCCTAA
>No_name
GAAAGATTAGGGTCATCTTGAAAATTGGCCTCATGAATGGCATTTTTTGCAGGAGAATAA
GCGTATGCCATGATAAACAAATAGAGATTTATCATTCCAT
>No_name
ATAAATCTCTATTTGTTTATCATGGCATACGCTTATTCTCCTGCAAAAAATGCCATTCAT
GAGGCCAATTTTCAAGATGACCCTAATCTTTCTATGGTAA
>No_name
TAAATCTCTATTTGTTTATCATGGCATACGCTTATTCTCCTGCAAAAAATGCCATTCATG
AGGCCAATTTTCAAGATGACCCTAATCTTTCTATGGTAAA
>No_name
CATTTACCATAGAAAGATTAGGGTCATCTTGAAAATTGGCCTCATGAATGGCATTTTTTG
CAGGAGAATAAGCGTATGCCATGATAAACAAATAGAGATT
>No_name
ATCTCTATTTGTTTATCAGGGCATACGCTTATTCTCCTGCAAAAAATGCCATTCATGAGG
CCAATTTTCAAGATGACCCTAATCTTTCTATGGTAAATGA
>No_name
ATTCATTTACCATAGAAAGATTAGGGTCATCTTGAAAATTGGCCTCATGAATGGCATTTT
TTGCAGGAGAATAAGCGTATGCCATGATAAACAAATAGAG
>No_name
CTATTTGTTTATCATGGCATACGCTTATTCTCCTGCAAAAAATGCCATTCATGAGGCCAA
TTTTCAAGATGACCCTACTCTTTCTATGGTAAATGAATCA
>No_name
GTCTGATTCATTTACCATAGAAAGATTAGGGTCATCTTGAAAATTGGCCTCATGAATGGC
ATTTTTTGCAGGAGAATAAGCGTATGCCATGATAAACAAA
>No_name
GTCTGATTCATTTACCATAGAAAGATTAGGGTCATCTTGAAAATTGGCCTCATGAATGGC
ATTTTTTGCAGGAGAATAAGCGTATGCCATGATAAACAAA
>No_name
CGCTTATTCTCCTGCAAAAAATGCCATTCATGAGGCCAATTTTCAAGATGACCCTAATCT
TTCTATGGTAAATGAATCAGACGAAGATGTTCTCTATGGT
>No_name
GCTTATTCTCCTGCAAAAAATGCCATTCATGAGGCCAATTTTCAAGATGACCCTAATCTT
TCTATGGTAAATGAATCAGACGAAGATGTTCTTTATGGTT
>No_name
CAAAAAATGCCATTCATGAGGCCAATTTTCAAGATGACCCTAATCTTTCTATGGTAAATG
AATCAGACGAAGATGTTCTCTATGGTTCTGACATAGAAGA
>No_name
AAATGCCATTCATGAGGCCAAATTTCAAGATGACCCTAATCTTTCTATGGTAAATGAATC
AGACGAAGATGTTCTCTATGGTTCTGACATAGAAGAAGCA
>No_name
GCCATTCATGAGGCCAATTTTCAAGATGACCCTAATCTTTCTATGGTAAATGAATCAGAC
GAAGATGTTCTCTATGGTTCTGACATAGAAGAAGCAAATT
>No_name
GTCATTCATGAGGCCAATTTTCAAGATGACCCTAATCTTTCTATGGTAAATGAATCAGAC
GAAGATGTTCTCTATGGTTCTGACATAGAAGAAGCAAATT
>No_name
GATAATAAATTTGCTTCTTCTATGTCAGAACCATAGAGAACATCTTCGTCTGATTCATTT
ACCATAGAAAGATTAGGGACATCTTGAAAATTGGCCTCAT
>No_name
CTTGATAATAAATTTGCTTCTTCTATGTCAGAACCATAGAGAACATCTTCGTCTGATTCA
TTTACCATAGAAAGATTAGGGTCATCTTGAAAATTGGCCT
>No_name
CTTGATAATAAATTTGCTTCTTCTATGTCAGAACCATAGAGAACATCTTCGTCTGATTCA
TTTACCATAGAAAGATTAGGGTCATCTTGAAAATTGGCCT
>No_name
CTTGATAATAAATTTGCTTCTTCTATGTCAGAACCATAGAGAACATCTTCGTCTGATTCA
TTTACCATAGAAAGATTAGGGTCATCTTGAAAATTGGCCT
>No_name
CTTGATAATAAATTTGCTTCTTCTATGTCAGAACCATAGAGAACATCTTCGTCTGATTCA
TTTACCATAGAAAGATTAGGGTCATCTTGAAAATTGGCCT
>No_name
CCAATTTTCAAGATGACCCTAATCTTTCTATGGTAAATGAATCAGACGAAGATGTTCTCT
ATGGGTCTGACATAGAAGAAGCAAATTTATTATCAAGACA
>No_name
CAATTATCAAGATGACCCTAATCTTTCTATGGTAAATAAATCAGACGAAGATGTTCTCTA
TGCTTCTGACATAGAAGAAGCAAATTTATTATCAAGAAAA
>No_name
ATTTTCTTGATAATAAATTTGCTTCTTCTATGTCAGAACCATATAGAACATCTTCGTCTG
ATTCATTTACCATAGAAAGATTAGGGTCATCTTGAAAATT
>No_name
ATTTTCTTGATAATAAATTTGCTTCTTCTATGTCAGAACCATAGAGAACATCTTCGTCTG
ATTCATTTACCATAGAAAGATTAGGGTCATCTTGAAAATT
>No_name
ATTTTCTTGATAATAAATTTGCTTCTTCTATGTCAGAACCATAGAGAACATCTTCGTCTG
ATTCATTTACCATAGAAAGATTAGGGTCATCTTGAAAATT
>No_name
GATTTTCTTGATAATAAATTTGCTTCTTCTATGTCAGAACCATAGAGAACATCTTCGTCT
GATTCATTTACCATAGAAAGATTAGGGTCATCTTGAAAAT
>No_name
AGATTTTCTTGATAATAAATTTGCTTCTTCTATGTCAGAACCATAGAGAACATCTTCGTC
TGATTCATTTACCATAGAAAGATTAGGGTCATCTTGAAAA
>No_name
GTAGATTTTCTTGATAATAAATTTGCTTCTTCTATGTCAGAACCATAGAGAACATCTTCG
TCTGATTCATTTACCATAGAAAGATTAGGGTCATCTTGAA
>No_name
GTAGATTTTCTTGATAATAAATTTGCTTCTTCTATGTCAGAACCATAGAGAACATCTTCG
TCTGATTCATTTACCATAGAAAGATTAGGGTCATCTTGAA
>No_name
TCAAGATGACCCTAATCTTTCTATGGTAAATGAATCAGACGAAGATGTTCTCTATGGTTC
TGACATAGAAGAAGCAAATTTATTATCAAGAAAATCTACC
>No_name
GGTAGATTTTCTTGATAATAAATTTGCTTCTTCTATGTCAGAACCATAGAGAACATCTTC
GTCTGATTCATTTACCATAGAAAGATTAGGGTCATCTTGA
>No_name
AGATGACCCTAATCTTTCTATGGTAAATGAATCAGACGAAGATGTTCTCTATGGTTCTGA
CATAGAAGAAGCAAATTTATTATCAAGAAAATCTACCAAA
>No_name
TTTGGATTTGGTAGATTTTCTTGATAATAAATTTGCTTCTTCTATGTCAGAACCATAGAG
AACATCTTCGTCTGATTCATTTACCATAGAAAGATTAGGG
>No_name
ATCTTTCTATGGTAAATGAATCAGACGAAGATGTTCTCTATGGTTCTGACATAGAAGAAG
CAAATTTATTATCAAGAAAATCTACCAAATCCAAATTAAA
>No_name
TCTTTCTATGGTAAATGAAGCAGACGAAGATGTTCTCTATGGTTCTGACATAGAAGAAGC
AAATTTATTATCAAGAAAATCTACCAAATCCAAATTAAAC
>No_name
AATGAATCAGACGAAGATGTTCTCTATGGTTCTGACATAGAAGAAGCAAATTTATTATCA
AGAAAATCTACCAAATCCAAATTAAACAAACGTTGAAAAG
>No_name
ATCAGACGAAGATGTTCTCTATGGTTCTGACATAGAAGAAGCAAATTTATTATCAAGAAA
ATCTACCAAATCCAAATTAAACAAACGTTGAAAAGTGATT
>No_name
TGATGATTGAGAGCAAACAGATTCAGGAACATCTACCTGATCCAAATAGCTGGTTAGATT
TGGTCTATATGATCTTATTTCTTATCATTCTTGGAGTAAC
>No_name
CAACAGTAAAAACAAGTTCAAGAGCCAAGTTACTCCAAGAATGATAAGAAATAAGATCAT
ANAGACCAAATCTAACCAGCTATTTGGATCAGGTAGATGT
>No_name
CAAATAGCTGGTTAGATTTGGTCTATATGATCTTATTTCTTATCATTCTTGGAGTAACTT
GGCTCTTGAACTTGTTTTTACTGTTGGCAATTTACCGAAA
>No_name
CTTGGCTCTTGAACTTGTTTTTACTGTTGGCAATTTACCGAAACCGGAAGGGTAAAGGAC
CACTGCATAATATTGACACTATGAGAGTAGAATGCAAATG
>No_name
CACGGCTCTTGAACTTGTTTTTACTGTTGGGAATTTACCGAAACCGGAAGCGTAAAGGAC
CACTGCATAATATTGACACTATGAGATGAGAATGCAAATG
>No_name
CTCGCCGTGTCCTTCAATCCGCCAATTATTATTGTTTTTCGATGGTTAAATTTCAATAAC
AATCCTCTATGGAAAGTCTACTGTTTGATAGTAATCAGCA
>No_name
CTTCAATCCGCCAATTATTATTGTTTTTCGATGGTTGAATGTCAATAACAATCCTCTATG
GAGAGTCTACTGTTTGGTAGAAATCAGCATCAACACTATT
>No_name
CTAGATTGCAGAAAATAGTGTTGATGCTGATTTCTATCAAACAGTAGACTTTCCATAGAG
GATTGTTATTGAAATTCAACCATCGAAAAACAATAATAAT
>No_name
GTTTTTCGATGGTTGAATTTCAATAACAATCCTCTATGGAAAGTCTACTGTTTGATAGAA
ATCAGCATCAACACTATTTTCTGCAATCTAGCATTCCTAC
>No_name
GAAACGTGTCGAGACTTGAAAATAAAATGTGTAGGAATGCTAGATTGCAGAAAATAGTGT
TGATGCTGATTTCTATCAAACAGTAGACTTTCCATAGAGG
>No_name
CGGGGAATAGAGTCGTAGAAACGTGTCGAGACTTGAAAATAAAATGTGTAGGAATGCTAG
ATTGCAGAAAATAGTGTTGATGCTGGTTTCTATCATACAG
>No_name
CGCTGATATTTTCAATACGTTAGTACTGGGTCTTTGACTATATATATACATTTTCGGGGA
ATAGAGTCGTAGAAACGTGTCGAGACTTGCAAATAAAATG
>No_name
GCACCTTGGGTAGTAACTTGTATCCAAGCAGGTTGTCAACTATCTATAAGTAGTAAAGAC
AGTCTAAGATCGAGATTGCTTCATTGTCTCATTGATGATG
>No_name
CTTGTATCCAAGCAGGTTGTCAACTATCTATAAGTAGTAAAGACAGTCTAAGATCGAGAT
TGCTTCATTGTCTCATTGATGATGTAAATTTCCTCATTCT
>No_name
CTTGTATCCAAGCAGGTTGTCAACTATCTATAAGTAGTAAAGACAGTCTAAGATCGAGAT
TGCTTCATTGTCTCATTGATGATGTAAATTTCCTCATTCT
>No_name
CTGCAAACGAAGTGACACTTCGAAGAATGAGGAAATTTACATCATCAATGAGACAATGAA
GCAATCTCGATCTTAGACTGTCTTTACTACTTATAGACAG
>No_name
ATCGAGATTGCTTCATTGTCTCTTTGATGATGTAAATTTCCTCATTCTTCGAAGTGTCAT
TTCGTTTGCAGTTCCATTGGTGGCTTGTGTTCTTTTAACA
>No_name
ATTTCCTCATTCTTCGAAGTGTCATTTCGTTTGCAGTTCCATTGTTGGCTTGTGTTATTT
TAACAATTCTTCTATTGTATTTTCTCAGAAAGTTGTTTCA
>No_name
GTCGCATAGTTTCGTCGGTGATGTGAGACAACTTTCTGAGATAATACAATTGAAGAATTG
TTAAAATAACACAAGCCAACAATGGAACTGCAAACGAAAT
>No_name
CCGGAAGTTCTAAATTATACAGATACGTTGAGAATAAGTGTCGCATAGTTTCGTCGGTGA
TGTGAGACAACTTTCTGAGAAAATACAATTGAAGAATTGA
>No_name
TATGAATCAAAACAAAATTTTCCGGAAGTTCTAAATTATACAGATACGTTGAGAATAAGT
GTCGCATAGTTTCGTCGGTGATGTGAGACAACTTTCTGAG
>No_name
CGAAACTATGCGACACTTATTCTCAACGTATCTGTATAATTTAGAACTTCCGGAAAATTT
TGTTTTGATTCATAGGTCTGTTCAAAATAATAACAATATA
>No_name
GCGACACTTATTCTCAACGGATCTGTATAATTTAGAACTTCCGGAAAATTTTGTTTTGAT
TCATAGGTCTGTTCAAAATAATAACAATATAAACAATGTA
>No_name
ATTCTCAACGTATCTGTATAATTTAGAACTTCCGGAAAATTTTGTTTTGATTCATAGGTC
TGTTCAAAATAATAACAATATAAACAATGTAAACAATAAT
>No_name
TTTAGAACTTCCGGAAAATTTTGTTTTGATTCATAGGTCTGTTCAAAATAATAACAATAT
AAACAATGTAAACAATAATGACACTGAAATGAAAATAAAT
>No_name
CTGAAATGAAAATAAATTTCCCTTCTAATATTCCAAGAGATATAACTGGAGAAACTTTGG
CTTCAATTCAATCAACTACACTGGATGCTCCAATAATCCA
>No_name
CTGAAATGAAAATAAATTTCCCTTCTAATATTCCAAGAGATATAACTGGAGAAACTTTGG
CTTCAATTCAATCAACTACACTGGATGCTCCAATAATCCG
>No_name
TTTGGCTTCAATTCAATCAACTACACTGGATGCTCCAATAATCCATTTTCATCCCCAGGT
TGGAATGTCCCATGTTTCATTAGATTTTACTGCAAATCAT
>No_name
CTGGCGCTTTCAAGAGAAACTGATTTTATGAGTTTAGCTTGTTGATGATTTGCAGTAAAA
TCTAATGCAACATGGGACATTCCAACCTGCGGATGAAAAT
>No_name
GTCGGAATGTCCCATGTTGCATTAGATTTTACTGCAAATCATCAACAAGCTAAACTCATA
AAATCAGTTTCTCTTGAAAGCGCCAGAGAAACAAGTCCGA
>No_name
GCCATGTTGAGCGCAATTGACATCTGTTCTCTTTGATACATGAAGTTCCATAGAACTCGT
TTCTGAACCTTATTTTCTGATATATTATTCGGACTTGTTT
>No_name
GGAATTTGGAAAAAGCAACTCGATTGTTCACAGAGCCTGAATGTCAATGTGGATAAAATC
AAAGGAGACCATATCCCAATGGCAACGATGCATGAGGCCA
>No_name
CTCATGCATCGTTGCCATTGGGATATGGTCTCCTTTGATTTTATCCACATTGACATTCAG
GCTCTGTGAACAATCGAGTTGCTTTTTCCAAATTCCTGTT
>No_name
CGGCAAAAGACCACCAATGAAAATTACTTATTCTTTCAACAGGAATTTGGAAAAAGCAAC
TCGATTGTTCACAGAGCCTGAATGTCAATGTGGATAAAAT
>No_name
GCTGATCTTCATTATTCCTTTTCTGGGAATTTTCGGAAATGTAATCATTTGCGTGTCGAT
AAAAATTGAAAAGAAATTACAAAAACGATTCAACTATTTT
>No_name
CTGCAAGCCAAGGATAATAGAAAATAGTTGAATCTTTTTTGTAATTTCTTTTCAGTTTTT
ATCGACACGCAAATGATTACATTTCCGAGAATTCCCAGAA
>No_name
TACGAATGTGAAGTTAATAATTAGTTTATTTACAGTTATACTGAATAAAAATTGTATACA
AAACCAGACGTTTACCCATCCATAATTCTTTCCGTCGTAT
>No_name
GCTACCGCGGCCGACAATATCCACGAGCATGTTAAACCAATTTTAAAGCATTTTTTTCTA
TACCGATGGCTTTTAAAAGGATTTCTTAACACAATATACC
>No_name
CTTATTTTATAGTTTTGTCAACAGTTTTGACATTTTATTTACCATTGTTAATAATGACAT
TGACGTATTCATTTACACAGATTTCATAAGGAAAGCAGAA
>No_name
TTATTTTATAGTTTTGTCAACAGTTTTGACATTTTATTTACCATTGTTAATAATGACATT
GACGTATTCATTGACAGTGATTTCATTAAAAAAGCAGAAT
>No_name
CATTTGTCAGGTGACCGGAGGCTTTTGGGAATACACAGAATTACTTTGTGATATTTTCAT
CATGCTTGATGTCATGTTCTCAACAGCGTCCATCATGAAT
>No_name
GTTTGGTTGTGTTGTTGAGTCCGCAAGCTATCGGTAGAGCTATAAAAAATGAAAGCACCC
AAGTTATCGCAATCGTAATGTAGACTCGCGTGAAGTTGTT
>No_name
CGCGAATTTGGATAACTTTGAAAATCCTATAATACAAAATGAGCAAAATCACCGCTGGGA
TATAAAACGACCCTAAAGACGATAAAATTATGAAATTCGA
>No_name
CAAAATTAGAGAACCGCTCGAAAACGATTATTAAAATTCAAGAATCAGATAAAGAAACGA
TTTACATTCCAGAAGAATTGAATTCCGATTGTGATTCTTC
>No_name
TGGAATTCTACTAAGCTTCCTCTTTATCAACCGGATCGGATCTGTCAGCAGCAATATTTT
GGTTCGTTTGCAAACCATTGTAGACATCTTGTCGTTGATT
>No_name
GGAAAACATAGCGAAAATGACACTAATCAACGACAAGATGTCTACAATGGTTTGCAAACG
AACCAAAATATTGCTGCTGACAGATCCGATCCGGTTGATA
>No_name
ACCATGGAAAACCAAAATAAATAATTTGTGTGAAATATTCGACAATAAATTTGATAAATC
ACCAAATTATCAATCCAAATTGCCTCTAGATGGGAAAACA
>No_name
CCTAAATACCATGGAAAACCAAAATAAATAATTTGTGTGAAATATTCGACAATAAATTTG
ATAAATCACCAAATTATCAATCCAAATTGCCTCTTGATGG
>No_name
GGCAATTTGGATTGATAATTTGGAGATTTAGCAAATTTATTGTCGAATATTTCACACAAA
TTATTTATTTTGGTTGTCCATGGTATTTAGGGGTTATATT
>No_name
AACGACAACTATCAACCGATCTATGGAAGTAGCAAAAAGAATATAACCCCTAAATACCAT
GGAAAACCAAAATAAATAATTTGTGTGAAATATTCGACAA
>No_name
GTAAACGACAACTATCAACCGATCTATGGAAGTAGCAAAAAGAATATAACCCCTAAATAC
CATGGAAAACCAAAATAAATAATTTGTGTGAAATATTCGA
>No_name
GTTGTCGTTTACCCACTCAAGTATCGGGACATCCGAATGAGTAGGTATCGAATATGTATT
GTCCTAGCTTTTATTCTTTTATTTTTTCTTGTATTACCTG
>No_name
CTTTTATTCTTTCATTTTTTCTGGTATTACCTGTATTGTGGGAAACAACTGTTGTTGGGA
ATATAGCTTACAATTTTTCAACGCAACCTCTTATTTTGAA
>No_name
TTTTCAGCTATTTCCTACCGGCTTCTGTGGTGATAGGGATTTATCTCAAAATCATAACGG
AATTAAATTCATCTAAGCATACATTCAACGTTCAATCTAT
>No_name
GTCATAAAAAGTGAGTAATTCCATCATATTCAGAACAAAAATGACGCAGTCAACGCTGTA
TGTTACAATGTAAAATGCAAAAATAATAATGGATGATATG
>No_name
CATAAAACTAATTTCCGGACATATTTCCGGAAATTTTTAATCAAAACAAGATAAACATAC
GGATTGATCATCGCATTTTTACCCAGTAAGAAATTACAAT
>No_name
CTTCCTTGTAATTTCCTTGACCGCATAAAACTAATTTCCGGACATATTTCCTGAAATATT
TAATCAAAACAAGATAAACATACGGATTGATCATCGCATT
>No_name
TGAAACACGGGATAATTCATTTCATTCTCACTCTGTTGATTTTGGAAACTTTTATTATGC
TAACAATTGTGGGAAATATTCTTGTCGTTTTGGCTGTACT
>No_name
AAACCATCGGTTCGAAATTTCATAAACTGCGCTCAAATTCATTACAAATATCGCTACTAC
CAAATCTGTGATCGCCATACTGAGGATCAGATAGTTTGAA
>No_name
CAGAAATCACACCATGCTATCCCAAAAAACCATCGGTTCGAAATTTCATAAACTGCGCTC
AAATTCATTACAAATATCGCTACTACCAAATCTGTGATCG
>No_name
GCAAAGTATAGAAATAACCGCTGTTGATTAAACATCGTCCTTTTATTACGACTTCCTGGA
ACATGTGTGTTTCTAGGCTGTGGAAATGAAACCTAGAAGG
>No_name
AGCAAAGTATAGAAATAACCGCTGTTGATTAAACATCGTCCTTTTATTACGACTTCCTGG
AACATTTGTGTTTCTAGTCTGTGGAAATGAAACCTAGAAG
>No_name
GTAGAAAGCAATGACCGTTGATAGCAAAGGATAGAAATAACCGCTGTTGATTAAACATCG
TCCTTTTATTACGACTTCCTGGAACATTTGTGTTTCTAGT
>No_name
GTTTAATCAACAGCGGCTATTTCTATACTTTGCTATCACCGGGCATTGCTTTCTACGCTC
CAATGATTTTTATGATGATAATATATTGGAAAATATTCCA
>No_name
ATGAAGTTACTTTTGACTCAAAATACAAATCAATCTGCCGATATTTCCACTGCTGTCACA
GGACAACTGAATCAGAGTTCTCTACAACTGGAGACCAATA
>No_name
GTTCTCTACAACTGGAGACCAATACCTTATCAATAGCAGTGTGAAAAGTAAATACACTTG
CTGTTTGATGGAGTACACCGTCAGGGATATGTAATACGCT
>No_name
CTTCGATATTTTTCGTTAGGTTGTAGGGCATAACTGAAACTTTCAACGTTCTGAAAGTTG
AAAGACGTCGCATCCTTGCAGTATGAACATCGGTGTCATT
>No_name
CTCTTCGATAGTTTTCGTTAGGTTGTAGGGCATAACTGAAACCTTCAACGTTCTCAAAGA
TGAAAGACTGCTCATCCTTGCAATATGAACATCGTTGACA
>No_name
GTTTCAGTTATGCCCTACAACCTAACGAAAACTATCGAAGAGCAACGACACAAAGTCGAA
GTGAAACGTGAAAGAAAGGCTATAATCACTGTCGGCATAA
>No_name
ATAAAACAGCAAGTAATTATGCCGACAGTGATTATAGCCTTTCTTTCACGTTTCACTTCG
ACTTTGTGTCGTTGCTCTTCGATAGTTTTCGTTAGGGTGT
>No_name
AATCACTGTCGGCATAATTACTTGCTGTTTTATTCTCTGTTGGATGCCGTTTTTCACGTT
GACTTTAGTTTTACCATTTTGTGGCGCGTATTGTATTGTT
>No_name
GTTCATCCGATTATTTCATCAGTTTTACTTTGGCTTGGTTATTTGAATTGTCGTCTTAAT
CCTTTTATTTATACAATATTTTCTCAAGAGTTTAGATGTG
>No_name
CAGGTCTCAGACTCGAATAGAAAAAGTAAGTAATCAGAAATAACGTATCTGAAACGCATA
AAAGCCTTAAAATAATACTCGGACTTTGACTGGCATGGCT
>No_name
ATTTGAATCGTCATGGCCAAAGACCACAAATATGGAACTAAATACGGATAAATATCATGA
TATTGTACTAAGTACGATGTCATCGGATAAACATGTCTCA
>No_name
CTTCCTCATCTATTGTCTTGGTGGTAAGAAGTTTAGATTTACACTACGACGGCTATGTCG
TCGAAGTACTCAAAGTAAAATACCGAGAATATTTCTAGCT
>No_name
ATAGAGACATCTTGACTAGAAACGACTCAACAACAAATTACAAAACCACAATTCTTCCTA
CAAGTGCTCAATGTACTTTTTACGACAGTGTTTCCGCCAA
>No_name
CTAGAAACGACTCAACAACAAATTACAAAACCACAATTCTTCCTACAAGTGCTCAATGTA
CTTTTTACGACAGTGTTTCCGCCAAGTATCTTTCCATACT
>No_name
AAACACACGAAAAATACAATGACAACTGCAATAAGGATTTTCAAGATTGCCTTTCTTGCC
CGAACGGTTTGATTGTTGACATCATAGAAATGTTCAATGG
>No_name
ATTTCTATGATGTCAACAATCAAACCGTTCGGGCAAGAAAGGCAATCTTGAAAATCCTTA
TTGCAGTTGTCATTGTATTTTTCGTGTGTTTTCTGCCTCA
>No_name
TTCATAACGAATTTGGCAATTTCTGATTTATTATTATGCGTTGTTGATGTCACTTTTACT
CCTATAGCATTTTATTCGAAGCATTGGAGAATGCCGAACA
>No_name
TTTTACTCCTATAGCATTTTATTCGAAGCATTGGAGAATGCCGAACATTCTCTGCAAAAT
CATTGCCATGACAATGTCTGTCGCAGTTCACGTCTCCACG
>No_name
CGAAATTCGCGAGAAAATTCAACAACAAAATCAAAGTGTCAGAAATAGCGAGAGAAATTA
AAATTAAATAAAGGGAAAATATTTTTCGGCGATTTTTTTT
>No_name
AAAGTATCGGCGAGACATTTGTATTCAGAATTCAATTATAAAGGAAGAGCTTCGAAAGCT
AAATCAAATCAAAGCTAATGTGACTGTCGAAACGGTATTT
>No_name
TACAAATAAAAAATAGCAAGCTCCGATGTAAATGTATTTAAAATATATTTGCGTTGCTAA
ATATGTTTTGATAAAAGGATACATGTAAGCTTGACAATAC
>No_name
GAATTGCTAGAACGAGTTGAATATTGCAAACTGTTATGAAAATCAACGGCAACAGGAATA
CAAATAAAAAATAGCAAGCTCCAATGTAAATGTATTTAAA
>No_name
CTCGGTTTGGGTGGAGAATATCATGATATATTCACTGCTGGAATCGAGCACATTAATGAA
AGAGGGAGGCAATCCGAGAATGTAGAACAACAACACGATA
>No_name
CGACAATTCTATCAAATTTCGTATTGCTATTTCTATTTTGTGAATAATGTCTATAATAGG
ATCTGGAAATGAAGCTACTGTTCTCCATTTCTGAGACGCT
>No_name
GTCGCGTAGTCCATTTCGACAATTCTATCAAATTTCGTATTGCTATTTCTATTTTGTGAA
TAATGTCTATAATAGGATCTGGAAATGAAGCTACTGTTCT
>No_name
ATTTTTCAGAACAATAACAGATAAAAAATTCCCAATTATCCCAAAGGATATAACTATTAT
AGTTATTATTTGAGTTCCCTCAATAAAATTGTTCATCATA
>No_name
CATGACCTTATTTTTCAGAACAATAACAGATAAAAAATTCCCAATTATCCCAAAGGATAT
AACTATTATAGTTATTATTTGAGTTCCCTCAATAAAATTG
>No_name
CTTTGGGATAATTGGGAATTTTTTATCTGTTATTGTTCTGAAAAATAAGGTCATGAGGTC
ATCTGTATCAATTTATCTTCTTGCTTTGACATTGTGGGAC
>No_name
CAGTTATCCAAATCGGAGCGGTTTGAGCTACAAGAGCTGGAGGATAGAATATTTTAAAAA
ATATAACTCGTAAATTCTCGAATCTCATGAATATTCCGCT
>No_name
GATATTTTGCTGTGTGTTTTCCACTAAAAGCCCAATTTTTCATAAGCATGAAAAAATCTT
TCTGGTGTGTCATTTTGATATCTTTATTTTCAATTTTCTA
>No_name
TAAAAGCCCAATTTTTCATAAGCATGAAAAAATCTTTCTGGTGTGTCATTTTGATATCTC
TATTTTCAATTTTCTACAATGTACCAAGATGGCTAGAAGA
>No_name
AATCTTTCTGGTGTGTCATTTTGATATCTCTATTTTCAATTTTCTACAATGTACCAAGAT
GGCTAGAAGAAATCCCAATGTCTATTAACAACTCAGAACA
>No_name
AATCTTTCTGGTGTGTCATTTTGATATCTCTATTTTCAATTTTCTACAATGTACCAAGAT
GGCTAGAAGAAATCCCAATGTCTATTAACAACTCAGAACA
>No_name
CTTTGTCAACCATTCCGACTCAACTATTGGGTTTCACAAATTCTATTATTCATATGCTTA
CATTGTGATCATGTTTTTCATTCCAGTACTTGTAGTATCA
>No_name
CACAAATTCTATTATTCATATGCTTACATTGTGATCATGTTTTTCATTCCATTACTTGTA
TTATCAAGCATGAATTATATGCTAATACGAGAGCTGAAAA
>No_name
GGCTTATTAGACTTTTATTTGTATCATTTAAAACGTAGAGCTGAGAATTTTTCAGCTCTC
GTATTAGCATATAATTCATGCTTGATAATACAAGTAATGG
>No_name
TATCAAGCATGAATTATATGCTAATACGAGAGCTGAAAAATTCCCAGCTCTACGTTTTAA
ATGATACAAATAAAAGTCTAATAAGCTCTAAGTCACGAAG
>No_name
CCGAATTCTTCGTGACTTAGAGCTTATTAGAGTTTTATTTGTATCATTTAAAACGTAGAG
CTGATAATTTTTCCGCTCTCTTATTAGAATATAATTCATG
>No_name
GAAAAATTCCCAGCTCTACGTTTTAAATGATACAAATAAAAGTCTAATAAGCTCTAAGTC
ACGAAGAATTCGGTCGCCTAACAATGTCACAAGAATGATC
>No_name
CAGAATATAAAAATAGAGACGACCACTACGATCATTCTTGTGACATTGTTATCCGACCGA
ATTCTTCGTGACTTAGAGCTTATTAGACTTTTATTTGTAT
>No_name
CGGTCGGATAACAATGTCACAAGAATGATCGTAGTGGTCGTCTCTATTTTTATATTCTGT
CAATTTCCTGCACTTATTTATAACATAAAATTTGGCATTC
>No_name
CGAAATGTCATTTGCGGGCTGAATGCCAGATTTTATGTTATAAATAAGTGCAGGAAATTG
ACAGAATATAAGAATAGAGACGACCACTACGATCATTCTT
>No_name
AATAGATGCAGCTATTATTAACTTTGTTATCCAAGGCGGAATTCCTCTCATCAGTTTCAC
AGTGTTCAATGTGATGTCTGCGAGGAATCTGTTACGGAAT
>No_name
GTTTGTCAGTATAACTCAATGAACACAAGTACATTACATGGCGAGGAAGTTGAGCCAAGG
TATACAATAAAGAAATTGTAATAACTGTTTTCAGAAGCTT
>No_name
GAAAATTTTTGATGACATCGCAGTGAGGATTTTTGGATGGAGACTAATTTTCTATATTTC
GGGTTTATACAAAAATAAATAATTGGATTATAGCAGCTGG
>No_name
GTTTTATTGGGTGATTAATTCGCTCGGAGTGTTTAACTATCTGTCGGACCAAGCAATTTT
CAAAAACATTCTCTTCTAATCATTCAAGATGCTTACACAC
>No_name
CTGAAAGTCTAGATGGTAACAAAACAAAATGAGATATTGAAGGTTTGGTAGTTCTATCCA
AACCAACCTCTTCATCCGATTGCCCCCTCACAAATAGGCC
>No_name
TTTTTCTGCCATGAATTCTATGAAAAATCTAACCTCGGATAATATCTGGCAATGGACAAG
CTTTAAAGTGATTCTTTTTTTCCTCTACTCTGTTATTTTT
>No_name
TTTTTCTGCCATGAATTCTATGAAAAATCTAACCTCGGATAATATCTGGCAATGGACAAG
CTTTAAAGTGATTCTTTTTTTCCTCTACTCTGTTATTTTT
>No_name
ATGAAAAATCTAACCTCGGATAATATCTGGCAATGGACAAGCTTTAAAGTGATTCTTTTT
TTCCTCTACTCTGTTATTTTTGTTTTGGCATCTATCGGTA
>No_name
GCAATGGACAAGCTTTAAAGTGATTCTTTTTTTCCTCTACTCTGTTATTTTTGTTTTGGC
ATCTGTCGGTAATTACTTGGTTGTGTACGTAGTTTTACGA
>No_name
CTTTAAAGTGATTCTTTTTTTCCTCTACTCTGTTATTTTTGTTTTGGCATGGATCGGTAA
ATACTTGGGTGTGTACGTAGTTTTACGAAGTAAGTCAATG
>No_name
CTTTTTTTCCTCTACTCTGTTATTTTTGTTTTGGCATCTATCGGTAATTACTTGGTTGTG
TACGTAGTTTTACGAAATAAGTCAATGCAAACAATCACGA
>No_name
CGAGATTTGTGATAAACATATTCGTGATTGTTTGCATTGACTTATTTCGTAAAACTACGT
ACACAACCAAGTAATTACCGATAGATGCCAAAACAAAAAT
>No_name
ATCGGGGTGAAAGGAATAGCAATAAGAGTCGTCAAAATATCTGAAAGAGCGAGATTTGTG
ATAAACATATTCGTGATTGTTTGCATTGACTTATTTCGTA
>No_name
GACACATAGACGGATAATCCCATTGTCATAGGAAGTAATTTACAAAGGAATGCTGGAAAT
ATCCATTCTTCCAAATAAACCGCAATCGGGGTGAAAGGAA
>No_name
TGAGAGTTGACACATAGACGGATAATCCCATTGTCATAGGAAGTAATTTACAAAGGAATG
CTGGAAATATCCATTCTTCCAAATAAACCGCAATCGGGGT
>No_name
GTGAGAGTTGACACATAGACGGATAATCCCATTGTCATAGGAAGTAATTTACAAAGGAAT
GCTGGAAATATCCATTCTTCCAAATAAACCGCAATCGGGG
>No_name
GTTTATTTGGAAGAATGGATATTTCCAGCATTCCTTTGTAAATTACTTCCTATGACAATG
GGGTTATCCGTCTATGTGTCAACTCTCACCTCAAACGCAA
>No_name
CTTCATTTTCATTCTTGGAATGAATGGATGGACAATCATGATATACCGATCTAGAGCAAT
TGCGGTTGAGGTGAGAGTTGACACATAGACGGATAATCCC
>No_name
CTTCATTTTCATTCTTGGAATGAATGGATGGACAATCATGATATACCGATCTAGAGCAAT
TGCGGTTGAGGTGAGAGTTGACACATAGACGGATAATCCC
>No_name
CTATGTGTCAACTCTCACCTCAACCGCAATTGCTCTAGATCGGTATATCATGATTGTCCA
TCCATTCATTCCAAGAATGAAAATGAAGGTCTGCATTTTA
>No_name
TTGCTCTAGATCGGTATATCATGATTGTCCATCCATTCATTCCAAGAATGAAAATGAAGG
TCTGCATTTTATTAATTTTCCTGATTTGGGTTGTTGGTAC
>No_name
CTGCAAGAGGTAACGTTATTAAAGTACCAACAACCCAAGTCAGGAAAATTAATAAAATGC
AGACCTTCATTTTCATTCTTGGAATGAATGGATGGAAAAT
>No_name
AACTGCAAGAGGTAACGTTATTAAAGTACCAACAACCCAAATCAGGAAAATTAATAAAAT
GCAGACCTTCATTTTCATTCTTGGAATGAATGGATGGACA
>No_name
TAATAATTTTCCTGATTTGGGTTGTTGGTACTTTAATAACGTTACCTCTTGCAGTTTATC
AGTCCAAGCTGTTTATGAACAGCACTAATAGAACGGATTG
>No_name
ATTAAACAGGGCATTATAAATTGTAAAATAAAATTGAATGATGTATAAATCTCCCTTGAT
TTTGGAGTTTGCCACACTTCAACACAATCCGTTCTATTAG
>No_name
GGGAGATTTATACATCATTCAATTTTATTTTACAATTTATAATGCCCTGTTTAATTACCT
CAATTTGTTATTTTCAAGTGAGTAAAGTTTTAAATATGAG
>No_name
GATTTATACATCATTCAATTTTATTTTACAATTTATAATGCCCTGTTTAATTACCTCAAT
TTGTTATTTTCAAGTGAGTAAAGTGNTAAATATGAGAGGG
>No_name
TATTAGCATGTGATTTGTTCTTCTTTTTCGTTTCACTTCCAATTCTTCTCTTTCTCGACT
TTTTATTCGACAACCAATTTTGTTAGCCCCTCTCATATTT
>No_name
CATGTGTTGGACTCCTCTAAATCTATTGTGGATATTTGGAGAGATTCTCCAAAAGTTTGA
CATTTCTTTATCACAGAGTGGTCATTTTTTTCTTTTTTTT
>No_name
GAAAAGGATTGTACATTGTGCCACTCATGGCAATCAATGAAAACAAAGAAAAAAAAGAAA
AAAATGACCACTCTGTGATAAAGAAATGTCAAACTTTTGG
>No_name
CATGAGTGGCACAATGTACAATCCTTTTCTTTATGGATGGGTGAATAAAAACTTTCGTCT
GGAATTTCAGAAGGTTTTACCGTGTTTGAAAATTCCTGTC
>No_name
CTTTTCTTTATGGATGGATGAATAAAAACTTTCGTCTGGAATTTCAGAAGGTTTTACCGT
GTTTGAAAATTCCTGTCGAACCAGATACAAAGACATTAGT
>No_name
ACCACTTCCTCGTTTAAAATGTGTATTATCTTCAACTAATGTCTTTGTATCTGGTTCGAC
AGGAATTTTCAAACACGGTAAAACCTTCTGAAATTCCAGA
>No_name
AAAGACATTAGTTGAAGATAATACACATTTTAAACGAGGAAGTGGTTTTCAAGAGAACTA
TGTCAATCAAGAACTGTCCTTGCACAACAGAGCGTCAGTT
>No_name
GTTGTAATCTATACTATCAACTGACGCTCTGTTGTGCAAGGACAGTTCTTGATTGACATA
GTTCTCTTGAAAACCACTTCCTCGTTTAAAATGTGTATTA
>No_name
CACATTTTAAACGAGGAAGTGGTTTTCAAGAGAACTATGTCAATCAAGAACTGTCCGTGC
ACAACAGAGCGTCAGTTGATAGTATAGATTACAACAAATC
>No_name
CAACAGAGCGTCAGTTGATAGTATAGATTACAACAAATCTCTTCTTTTACAAGTTCCAAA
CTCCAGTTATTTCAATGTAAGATTCAAAATATCATCTTTA
>No_name
CGCAACGTTTAAATTTCAACAATTCATTATCGGAAAGACTTGCAAAAGAAAAGTTTTCAT
TGTTTGCATTTTCAAATTGAAATTTGATGATTTCCAAAAT
>No_name
GCGATTTTTCCCGCCGGATTTTCCGGTTTTGATTTCCGTCATGATTTGAATGCACTCATC
AACGCAACGTTTAAATTTCAACAATTCATTATCGGAAAGA
>No_name
CAATTTCCAAATGCGCGATTTTTCCCGCCGGATTTTCCGGTTTTGATTTCCGTCATGATT
TGAATGCACTCATCAACGCAACGTTTAAATTTCAAAAATT
>No_name
CCAATTTCCAAATGCGCGATTTTTCCCGCCGGATTTTCCGGTTTTGATTTCCGTCATGAT
TTGAATGCACTCATCAACGCAACGTTTAAATTTCAACAAT
>No_name
CGGAAATCAAAACCGGAAAATCCGGCGGGAAAAATCGCGCATTTGGAAATTGGTGCAACA
GATCTGCACAGGCTTGGTTCCATGAACTGTACTATGTGCC
>No_name
ATGAACTGTACTATGTGCTCTGGAAGCGGTCACCGGAAGTAAAGGTGCTGAAAAACGTCG
TTGAGCCGTATTTGGTTCCGATATTTCTCGCTTGGCTTAT
>No_name
GAAGCGGTCACCGGAAGTAAATGTGCTGAAAAACGTCGTTGAGCCGTATTTTGTTCCGAG
ATTTCTCACTTGGTGGATCATTCAAATAGCTATTATGGCG
>No_name
CTCAATTACGCAAATCCAATTCACTTTGGGTTTTTCTGTTTTGGTATTGTTTGTCGAGTG
AGGCCGAATTGGTTATTGTCACTTTGTTGTTTAATATCTT
>No_name
CTCTGTCGCAGCAAACAGTTCATTTCGTCTACTTTGTCGGCGATTCCTCACTGGATTTTA
GCCGAGGCCTTGTTTAATCAATCTTTGACGTCTTTGAGAT
>No_name
GTTTAATCAATCTTTGACGTCTTTGAGATGTTCTAATTTGCCTCCGGTTGCGGCGTTGGG
TACGAAAATTATCATCACTTGTTCAGTTGTAGCGATTGTT
>No_name
TGTGTTCATACTGATCGACGCTGTAAAGCCATAAAGAATGAGCATTTAAAACAACAATCG
CTACAACTGAACAAGTGATGATAATTTTCGTACCCAACGC
>No_name
CCGGGTTTACTTTTTTGAATATACAGTAGACTAAGACAAACACGCAAGCCAATATCACAA
TTCCAGGAATGATGTTTTCTATTATTTCTAGATAAATAGG
>No_name
GTTTTCACAAGATTTTCTTCCGGGTTTACTTTTTTGAATATACAGTAGACTAAGACAAAT
ACGCAAGCCATTATCACAATTCCAGGAATGATGTTTTCTA
>No_name
ATCATTCCTGGAATTGTGATATTGGCTTTGGTGTTTGTCTTTGTCTTCTGTTTATTTCAA
AAAAAAAAACCGGAAGAAAAACTTGTGAAAAACCCCTTGC
>No_name
GTTGAAAATCAAATAATTTAATCCTAAAATCAAAGGGGTTTTCACAAGATTTTCTTCCGG
GTTTACTTTTTTGAATATACAGTAGACTAAGACAAACACG
>No_name
CTATAGGCAGAATGAAAAAGTTTGACTGATTTGCAAAGAAATCCACAACAAATTTGATAA
TTGTTGTCATTTTCAGTTCATTAAATGGTTTGAGAGAAGA
>No_name
CGAAAATAAAACAGTTTCCAATCAATCCAATGATCAAAATGATAATCAACGGATACGGTC
TCAGGGGCATATATACACCATCCAACTCCATTTGTCTGTG
>No_name
CGAAAATAAAACAGTTTCCAATCAATCCAATGATCAAAATGATAATCAACGGATACGTTC
TCAGGTGCATATATACACCATCCAACTCCATTTGTCTGTG
>No_name
AAATGGAGTTGGATGGTGTATATATGCACCTGAGAACGTATCCGTTGATTATCATTTTGA
TCATTGGATTGATTGGAAACTGTTTTATTTTCGCTATATT
>No_name
ATGGAGTTGGATGGTGTATATATGCACCTGAGAACGTATCCGTTGATTATCATTTTGGTC
ATGGGATTGATTGGAAACTGTTTTATTTTCGCTATATTTC
>No_name
TGGAGTTGGATGGTGTATATATGCACCTGAGAACGTATCCGTTGATTATCATTTTGATCA
TTGGATTGATTGGAAACTGTTTTATTTTCGCTCTATTTCT
>No_name
GGATGGTGTATATATGCACCTGAGAACGTATCCGTTGATTATCATTTTGATCATTGGATT
GATTGGAAACTGTTTTATTTTCGCTATATTTCTGCGAAAG
>No_name
GGATGGAGTATATATGCACCTGAGAACGCATCCGTTGATTATCATTTTGATCATTGGATT
GTTTGGAAATTGTTTTATTTTCGCTATATTTCTGCGAAAG
>No_name
CTTTCGCAGAAATATAGCGAAAATAAAACAGTTTCCAATCAATCCAATGATCAAAATGAT
AATCAACGGATACGTTCTCAGGTGCATATATACACCATCC
>No_name
GGATGGTGTATATATGCACCTGAGAACGTATCCGTTGATTATCATTTTGATCATTGGATT
GATTGGAAACTGTTTTATTTTCGCTATATTTCTGCGAAAG
>No_name
ATGGTGTATATATGCACCTGAGAACGTATCCGTTGATTATCATTTTGATCATTGGATTGA
TTGGAAACTGTTTTATTTTCGCTATATTTCTGCGAAAGAC
>No_name
GTTCTTTCGCAGAAATATAGCGAAAATAAAACAGTTTCCAATCAATCCAATGATCAAAAT
GATAATCAACGGATACGTTCTCAGGTGCATATATACACCA
>No_name
AAAGTTCTTTCGCAGAAATATAGCGAAAGTAAAACAGTTTCCAATCAATCCAATGATCAA
AATGATAATCAACGGATACGTTCTCAGGTGCATATATACA
>No_name
AAAGTTCTTTCGCAGAAATATAGCGAAAATAAAACAGTTTCCAATCAATCCAATGATCAA
AATGATAATCAACGGATACGTTCTCAGGTGCATATATACA
>No_name
GAAAGTTCTTTCGCAGAAATATAGCGAAAATAAAACAGTTTCCAATCAATCCAATGATCA
AAATGATAATCAACGGATACGTTCTCAGGTGCATATATAC
>No_name
GAAAGTTCTTTCGCAGAAATATAGCGAAAATAAAACAGTTTCCAATCAATCCAATGATCA
AAATGATAATCAACGGATACGTTCTCAGGTGCATATATAC
>No_name
GAAAGTTCTTTCGCAGAAATATAGCGAAAATAAAACAGTTTCCAATCAATCCAATGATCA
AAAGGATAATCAACGGATACGCTCTCAGGTGCATATATAC
>No_name
CGAAAGTTCTTTCGCAGAAATATAGCGAAAATAAAACAGTTTCCAATCAATCCAATGATC
AAAATGATAATCAACGGATACGTGCTCAGGTGCATATATA
>No_name
CGAAAGTTCTTTCGCAGAAATATAGCGAAAATAAAACAGTTTCCAATCAATCCAATGATC
AAAATGATAATCAACGGATACGTTCTCAGGTGCATATATA
>No_name
CGAAAGTTCTTTCGCAGAAATATAGCGAAAATAAAACAGTTTCCAATCAATCCAATGATC
AAATTGATAATCAACGGATACGTTCTCAGGTGCATATATA
>No_name
TATATATGCACCTGAGAACGTATCCGTTGATTATCATTTTGATCATTGGATTGATTGGAA
ACTGTTTTATTTTCGCTATATTTCTGCGAAAGAACTTTCG
>No_name
TATATATGCACCTGAGAACGTATCCGTTGATTATCATTTTGATCATTGGATTGATTGGAA
ACTGTTTTATTTTCGCTATATTTCTGCGAAAGAACTTGCG
>No_name
CGAAAGTTCTTTCGCAGAAATATAGCGAAAATAAAACAGTTTCCAATCAATCCAATGATC
AAAATGATAATCAACGGATACGTTCTCAGGTGCATATATA
>No_name
CGAAAGTTCTTTCGCAGAAATATAGCGAAAATAAAACAGTTTCCAATCAATCCAATGATC
AAAATGATAATCAACGGATACGTTCTCAGGTGCATATATA
>No_name
CGAAAGTTCTTTCGCAGAAATATAGCGAAAATAAAACAGTTTCCAATCAATCCAATGATC
AAAATGATAATCAACGGATACGTTCTCAGGTGCATATATA
>No_name
CGAAAGTTCTTTCGCAGAAATATAGCGAAAATAAAACAGTTTCCAATCAATCCAATGATC
AAAATGATAATCAACGGATACGTTCTCAGGTGCATATATA
>No_name
CGAAAGTTCTTTCGCAGAAATATAGCGAAAATAAAACAGTTTCCACTCAATCCAATGATC
AAAATGATAATCAACGGATACGTTCTCATGTGCACATATA
>No_name
TCGAAAGTTCTTTCGCAGAAATATAGCGAAAATAAAACAGTTTCCAATCAATCCAATGAT
CAAAATGATAATCAACGGATACGTTCTCAGGTGCATATAT
>No_name
TTCGAAAGTTCTTTCGCAGAAATATAGCGAAAATAAAACAGTTTCCAATCAATCCAATGA
TCAAAATGATAATCAACGGATACGTTCTCAGGTGCATATA
>No_name
TTCGAAAGTTCTTTCGCAGAAATATAGCGAAAATAAAACAGTTTCCAATCAATCCAATGA
TCAAAATGATAATCAACGGATACGTTCTCAGGTGCATATA
>No_name
TTCGAAAGTTCTTTCGCAGAAATATAGCGAAAATAAAACAGTTTCCAATCAATCCAATGA
TCAAAATGATAATCAACGGATACGTTCTCAGGTGCATATA
>No_name
TTCGAAAGTTCTTTCGCAGAAATATAGCGAAAATAAAACAGTTTCCAATCAATCCAATGA
TCAAAATGATAATCAACGGATACGTTCTCAGGTGCATATA
>No_name
TTCGAAAGTTCTTTCGCAGAAATATAGCGAAAATAAAACAGTTTCCAATCAATCCAATGA
TCAAAATGATAATCAACGGATACGTTCTCAGGTGCATATA
>No_name
TATGCACCTGAGAACGTATCCGTTGATTATCATTTTGATCATTGGATTGATTGGAAACTG
TTTTATTTTCGCTATATTTCTGCGAAAGAACTTTCGAACC
>No_name
TATGCACCTGAGAACGTATCCGTTGATTATCATTTTGATCATTGGATTGATTGGAAACTG
TTTTATTTTCGCTATATTTCTGCGAAAGAACTTTCGAACC
>No_name
TGGTTCGAAAGTTCTTTCGCAGAAATATAGCGAAAATAAAACAGTTTCCAATCAATCCAA
TGATCAAAATGATAATCAACGGATACGTTCTCAGGTGCAT
>No_name
GCTGGTTCGAAAGTTCTTTCGCAGAAATATAGCGAAAATAAAACAGTTTCCAATCAATCC
AATGATCAAAATGATAATCAACGGATACGTTCTCAGGTGC
>No_name
GCTGGTTCGAAAGTTCTTTCGCAGAAATATAGCGAAAATAAAACAGTTTCCAATCAATCC
AATGATCAAAATGATAATCAACGGATACGTTCTCAGGTGC
>No_name
GTTGGTTCGAAAGTTCTTTCGCAGAAATATAGCGAAAATAAAACAGTTTCCAATCAATCC
AATGATCAAAATGATAATCAACGGATACGTTCTCAGGTGC
>No_name
GCTGGTTCGAAAGTTCTTTCGCAGAAATATAGCGAAAATAAAACAGTTTCCAATCAATCC
AATGATCAAAATGATAATCAACGGATACGTTCTCAGGTGC
>No_name
GCTGGTTCGAAAGTTCTTTCGCAGAAATATAGCGAAAATAAAACAGTTTCCAATCAATCC
ACTGATCAAAATGATAATCAACGGATACGTTCTCAGGTGC
>No_name
GCTGGTTCGAAAGTTCTTTCGCAGAAATATAGCGAAAATAAAACAGTTTCCAATCAATCC
AATGATCAAAATGATAATCAACGGATACGTTCTCAGGTGC
>No_name
GCTGGTTCGAAAGTTCTTTCGCAGAAATATAGCGAAAATAAAACAGTTTCCAATCAATCC
AATGATCAAAATGATAATCAACGGATACGTTCTCAGGTGC
>No_name
CACCTGAGAACGTATCCGTTGATTATCATTTTGATCATTGGATTGATTGGAAACTGTTTT
ATTTTCGCTATATTTCTGCGAAAGAACTTTCGAACCAGCA
>No_name
CCTGAGAACGTATCCGTTGATTATCATTTTGATCATTGGATTGCTTGGAAACTGTTTTAT
TTTCGCTATATTTCTGCGAAAGAACTTTCGAACCAGCACA
>No_name
CTGAGAACGTATCCGTTGATTATCATTTTGATCATTGGATTGAGTGGGAGCTGATTTATT
TTCGCTATATTTGTGCGAAAGAACTTTCGAAGCAGCACAA
>No_name
CTGAGAACGTATCCGTTGATTATCATTTTGATCATTGGATTGATTGGAAACTGTTTTATT
TTCGCTATATTTCTGCGAAAGAACTTTCGAACCAGCACAA
>No_name
CTGAGAACGTATCCGTTGATTATCATTTTGATCATTGGATTGATTGGAAACTGTTTTATT
TTCGCTATATTTCTGCGAAAGAACTTTCGAACCAGCACAA
>No_name
TGTTATTGTGCTGGTTCGAAAGTTCTTTCGCAGAAATATAGCGAAAATAAAACAGTTTCC
AATCAATCCAATGATCAAAATGATAATCAACGGATACGTT
>No_name
CGTATCCGTTGATTATCATTTTGATCATTGGATTGATTGGAAACTGTTTTATTTTCGCTA
TATTTCTGCGAAAGAACTTTCGAACCAGCACAATAACAAT
>No_name
ATCCGTTGATTATCATTTTGATCATTGGATTGATTGGAAACTGTTTTATTTTCGCTATAT
TTCTGCGAAAGAACTTTCGAACCAGCACAATAACAATATA
>No_name
GTTGATTATCATTTTGATCATTGGATTGATTGGAAACTGTTTTATTTTCGCTATATTTCT
GCGAAAGAACTTTCGAACCAGCACAATAACAATATACATT
>No_name
GTTGATTATCATTTTGATCATTTGATTGATTGGAAACTGTTTTATTTTCGCTATATTTCT
GCGANAGAACTTTCGAACCAGCACAATAACAATATACATT
>No_name
CGAATGTATATTGTTATTGTGCTGGTTCGAAAGTTCTTTCGCAGAAATATAGCGAAAATA
AAACAGTTTCCAATCAATCCAATGATCAAAATGATAATCA
>No_name
GTGGATTATCATTTTGATCATTGGATTGATTGGAAACTGTTTTATTTTCGCTATATTTCT
GCGAAAGAACTTTCGAACCAGCACAATAACAATATACATT
>No_name
GATTATCATTTTGATCATTGGATTGATTGGAAACTGTTTTATTTTCGCTATATTTCTGCG
AAAGAACTTTCGAACCAGCACAATAACAATATACATTCGA
>No_name
TTATCATTTTGATCATTGGATTGATTGGAAAATGTTTTATTTTCGCTATATTTCTGCGAA
AGAACTTTCGAACCAGCACAATAAAAATATAAATTCGAAT
>No_name
ATCATTTTGATCATTGGATTGATTGGAAACTGTTTTATTTTCGCTATATTTCTGCGAAAG
AACTTTCGAACCAGCACAATAACAATATACATTCGAATAT
>No_name
TCATTTTGATCATTGGATTGATTGGAAACTGTTTTATTTTCGCTATATTTCTGCGAAAGA
ACTTTCGAACCAGCACAATAACAATATACATTCGAATATT
>No_name
CAATATTCGAATGTATATTGTTATTGTACTGGTTCGAAAGGTCTTTCGCAGAAATATAGC
GAAAATAAAACAGTTTCCAATCAATCCAATGATCAAAATG
>No_name
CAATATTCGAATGTATATTGTTATTGTGCTGGTTCGAAAGTTCTTTCGCAGAAATATAGC
GAAAATAAAACAGTTTCCAATCAATCCAATGATCAAAATG
>No_name
ATTTTGATCATTGGATTGATTGGAAACTGTTTTATTTTCGCTATATTTCTGCGAAAGAAC
TTTCGAACCAGCACAATAACAATATACATTCGAATATTGG
>No_name
ATTTTGATCATTGGATTGATTGGAAACTGTTTTATTTTCGCTATATTTCTGCGAAAGAAC
TTTCGAACCAGCACAATAACAATATACATTCGAATATTGG
>No_name
TTTTGATCATTGGATTGATTGGGAACTGTTTTATTTTCGCTATATTTCTGCGAAAGAACT
TTCGAACCAGCACAATAACAATATACATTCGATTATTGGC
>No_name
GCCAATATTCGAATGTATATTGTTATTGTGCTGGTTCGAAAGTTCTTTCGCAGAAATATA
GCGAAAATAAAACAGTTTCCAATCAATCCAATGATCAAAA
>No_name
TTTGATCATTGGATTGATTGGAAACTGTTTTATTTTCGCTATATTTCTGCGAAAGAACTT
TCGAACCAGCACAATAACAATATACATTCGAATATTGGCC
>No_name
TTTGATCATTGGATTGATTGGAAACTGTTTTATTTTCGCTATATTTCTGCGAAAGAACTT
TCGAACCAGCACAATAACAATATACATTCGAATATTGGCC
>No_name
GGCCAATATTCGAATGTATATTTTTATTTTGCTGTTTCGAAAGTGCTTTCGCGGTAATAT
ATCTAAAATAAAACAGTTTCCAATTAATCCAATGATCAAA
>No_name
GGCCAATATTCGAATGTATATTGTTATTGTGCTGGTTCGAAAGTTCTTTCGCAGAAATAT
AGCGAAAATAAAACAGTTTCCAATCAATCCAATGATCAAA
>No_name
GATCATTGGATTGATTGGAAACTGTTTTATTTTCGCTATATTTCTGCGAAAGAACTTTCG
AACCAGCACAATAACAATATACATTCGAATATTGGCCGTG
>No_name
CACGGCCAATATTCGAATGTATATTGTTATTGTGCTGGTTCGAAAGTTCTTTCGCAGAAA
TATAGCGAAAATAAAACAGTTTCCAATCAATCCAATGATC
>No_name
CACGGCCAATATTCGAATGTATATTGTTATTGTGCTGGTTCGAAAGTTCTTTCGCAGAAA
TATAGCGAAAATAAAACAGTTTCCAATCAATCCAATGATC
>No_name
CCACGGCCAATATTCGAATGTATATTGTTATTGTGCTGGTTCGAAAGTTCTTTCGCAGAA
ATATAGCGAAAATAAAACAGTTTCCAATCAATCCAATGAT
>No_name
GCCACGGCCAATATTCGAATGTATATTGTTATTGTGCTGGTTCGAAAGTTCTTTCGCAGA
AATATAGCGAAAATAAAACAGTTTCCAATCAATCCAATGA
>No_name
GCTACGGCCAATATTCGAATGTATATTGTTATTGTGCTGGTTCGAAAGTTCTTTCGCAGA
AATATAGCGAAAATAAAACAGTTTCCAATCAATCCAATGA
>No_name
ATTGGAAACTGTTTTATTTTCGCTATATTTCTGCGAAAGAACTTTCGAACCAGCACAATA
ACAATATACATTCGAATATTGGCCGTGGCAGACAGTGTTC
>No_name
TTGGAAACTGTTTTATTTTCGCTATATTTCTGCGAAAGAACTTTCGAACCAGCACAATAA
CAATATACATTCGAATATTGGCCGTGGCAGACAGTGTTCT
>No_name
GGAAACTGTTTTATTTTCGCTATATTTCTGCGAAAGAACTTTCGAACCAGCACAATAACA
ATATACATTCGAATATTGGCCGTGGCAGACAGTGTTCTCC
>No_name
GGAAACTGTTTTATTTTCGCTATATTTCTGCGAAAGAACTTTCGAACCAGCACAATAACA
ATATACATTCGAATATTGGCCGTGGCAGACAGTGTTCTCC
>No_name
GTTTTATTTTCGCTATATTTCTGCGAAAGAACTTTCGAACCAGCACAATAACAATATACA
TTCGAATATTGGCCGTGGCAGACAGTGTTCTCCTGTTGGC
>No_name
GTTTTATTTTCGCTATATTTCTGCGAAAGAAGTTTCGAACCAGCACAATAACAATACACA
TTCGAATATTGGCCGTGGCAGACAGTGTTCTCCTGTTGGC
>No_name
GTTTTATTTTCGCTATATTTCTGCGAAAGAACTTTCGAACCAGCACAATAACAATATACA
TTCGAATATTGGCCGTGGCAGACAGTGTTCTCCTGTTGGC
>No_name
GTTTTATTTTCGCTATATTTCTGCGAAAGAACTTTCGAACCAGCACAATAACAATATACA
TTCGAATATTGGCCGTGGCAGACTGTGTTCTCCTGTTGGC
>No_name
GTTTTATTTTCGCCATATTTCTGCGAAAGAACTTTCGAACCAGCACAATAACAATATACA
TTCGAATATTGGCCGTGGCAGACAGTGTTCTCCTGTTGGC
>No_name
GTTTTATTTTCGCTATATTTCTGCGAAAGGACTTTCGAACCAGCACAATAACAATATACA
TTCGAATATTGGCCGTGGCAGACAGAGTTCTCCTGTTGGC
>No_name
TTTATTTTCGCTATATTTCTGCGAAAGAACTTTCGAACCAGCACAATAACAATATACATT
CGAATATTGGCCGTGGCAGACAGTGTTCTCCTGTTGGCTG
>No_name
ATTTTCGCTATATTTCTGCGAAAGAACTTTCGAACCAGCACAATAACAATATACATTCGA
ATATTGGCCGTGGCAGACAGTGTTCTCCTGTTGGCTGCAG
>No_name
CTGCAGCCAACAGGAGAACACTGTCTGCCACGGCCAATATTCGAATGTATATTGTTATTG
TGCTGGTTCGAAAGTTCTTTAGCAGAAATATAGCGAAAAT
>No_name
ATTTTCGCTATATTTCTGCGAAAGAACTTTCGAACCAGCACAATAACAATATACATTCGA
ATATTGGCCGTGGCAGACAGTGTTCTCCTGTTGGCTGCAG
>No_name
CTGCTGCAGCCAACAGGAGAACACTGTCTGCCACGGCCAATATTCGAATGTATATTGTTA
TTGTGCTGGTTCGAAAGTTCTTTCGCAGAAATATAGCGAA
>No_name
GTACTGCTGCAGCCAACAGGAGAACACTGTCTGCCACGGCCAATATTCGAATGTATATTG
TTATTGTGCTGGTTCGAAAGTTCTTTCGCAGAAATATAGC
>No_name
CTGCGAAAGAACTTTCGAACCAGCACAATAACAATATACATTCGAATATTGGCCGTGGCA
GACAGTGTTCTCCTGTTGGCTGCAGCAGTACCGAATATTT
>No_name
AAATATTCGGTACTGCTGCAGCCAACAGGAGAACACTGTCTGCCACGGCCAATATTCGAA
TGTATATTGTTATTGTGCTGGTTCGAAAGTTCTTTCGCAG
>No_name
AAATATTCGGTACTGCTGCAGCCAACAGGAGAACACTGTCTGCCACGGCCAATATTCGAA
TGTATATTGTTATTGTGCTGGTTCGAAAGTTCTTTCGCAG
>No_name
AAATATTCGGTACTGCTGCAGCCAACAGGAGAACACTGTCTGCGACGGCCAATATTCGAA
TGTATATTGTTATTGTGCTGGTTCGAAAGGTCTTTCGCAG
>No_name
AAATATTCGGTACTGCTGCAGCCAACAGGAGAACACTGTCTGCCACGGCCAATATTCGAA
TGTATATTGTTATTGTGCTGGTTCGAAAGTTATTTCGCAG
>No_name
TAAATATTCGGTACTGCTGCAGCCAACAGGAGAACACTGTCTGCCACGGCCAATATTCGA
ATGTATATTGTTATTGTGCTGGTTCGAAAGTTCTTTCGCA
>No_name
GTAAATATTCGGTACTGCTGCAGCCAACAGGAGAACACTGTCTGCCACGGCCAATATTCG
AATGTATATTGTTATTGTGCTGGTTCGGACGTTCTTGCGC
>No_name
GTAAATATTCGGTACTGCTGCAGCCAACAGGAGAACACTGTCTGCCACGGCCAATATTCG
AATGTATATTGTTATTGTGCTGGTTCGAAAGTTCTTTCGC
>No_name
GTAAATATTCGGTACTGCTGCAGCCAACAGGAGAACACTGTCTGCCACGGCCAATATTCG
AATGTATATTGTTATTGTGCTGGTTCGAAAGTTCTTTCGC
>No_name
GCGAAAGAACTTTCGAACCAGCACAATAACAATATACATTCGAATATTGGCCGTGGCAGA
CAGTGTTCTCCTGTTGGCTGCAGCAGTACCCGATATTTAC
>No_name
GAAAGAACTTTCGAACCAGCACAATAACAATATACATTCGAATATTGGCCGTGGCAGACA
GTGTTCTCCTGTTGGCTGCAGCAGTACCGAATATTTACAG
>No_name
GAAAGAACTTTCGAACCAGCACAATAACAATATACATTCGAATATTGGCCGCGGCAGACA
GTGTTATCCTGGTGGCTGCAGCAGTACCGAATATTTACAG
>No_name
GAAAGAACTTTCGAACCAGCACAATAACAATATACATTCGAATATTGGCCGTGGCAGACA
GTGTTCTCCTGGTGGCTGCAGCAGTACCGAATATTTACAG
>No_name
AAAGAACTTTCGAACCAGCACAATAACAATATACATTCGAATATTGGCCGTGGCAGACAG
TGTTCTCCTGTTGGCTGCAGCAGTACCGAATATTTACAGA
>No_name
AAAGAACTTTCGAACCAGCACAATAACAATATACATTCGAATATTGGCCGTGGCAGACAG
TGTTCTCCTGTTGGCTGCAGCAGCACCGAAAATTTATAGA
>No_name
AAAGAACTTTCGAACCAGCACAATAACAATATACATTCGAATATTGGCCGTGGCAGACAG
TGTTCTCCTGTTGGCTGCAGCAGTACCGAATATTTACAGA
>No_name
AAAGAACTTTCGAACCAGCACAATAACAATATACATTCGAATATTGGCCGTGGCAGACAG
TGTTCTCCTGTTGGCTGCAGCAGTACCGAATATTTACAGA
>No_name
CTCTGTAAATATTCGGTACTGCTGCAGCCAACAGGAGAACACTGTCTGCCACGGCCAATA
TTCGAATGTATATTGTTATTGTGCTGGTTCGAAAGTTCTT
>No_name
CTCTGTAAATATTCGGTACTGCTGCAGCCAACAGGAGAACACTGTCTGCCACGGCCAATA
TTCGAATGTATATTGTTATTGTGCTGGTTCGAAAGTTCTT
>No_name
CCTCTGTAAATATTCGGTACTGCTGCAGCCAACAGGAGAACACTGTCTGCCACGGCCAAT
ATTCGAATGTATATTGTTATTGTGCTGGTTCGAAAGTTCT
>No_name
GAACTTTCGAACCAGCACAATAACAATATACATTCGAATATTGGCCGTGGCAGACAGTGT
TCTCCTGTTCGCTGCAGCAGTACCGAATATTTACAGAGGA
>No_name
GTACTTTCGAACCAGCACAATAACAATATACATTCGAATATTGGCCGTGGCAGACAGTGT
TCTCCTGTTGGCTGCAGCAGTACCGAATATTTACAGAGGA
>No_name
GTTATCCTCTGTAAATATTCGGTACTGCTGCAGCCAACAGGAGAACACTGTCTGCCACGG
CCAATATTCGAATGTATATTGTTATTGTGCTGGTTCGAAA
>No_name
TTTCGAACCAGCACAATAACAATATACATTCGAATATTGGCCGTGGCAGACAGTGTTCTC
CTGTTGGCTGCAGCAGTACCGCATATTTACAGAGGAGATC
>No_name
TTCGAACCAGCACAATAACAATATACATTCGAATATTGGCCGTGGCAGACAGTGTTCTCC
TGTTGGCTGCAGCAGTACCGAATATTTACAGAGGCTTTCA
>No_name
GTGAAATCCTCTGTAAATATTCGGTACTGCTGCAGCCAACAGGAGAACACTGTCTGCCAC
GGCCAATATTCGAATGTATATTGTTATTGTGCTGGTTCGA
>No_name
GTGAAATCCTCTGTAAATATTCGGTACTGCTGCAGCCAACAGAAGAACACTATCTGCCAC
GGCCAATATTCGAATGTATATTGTTATTGTGCTGGTTCGA
>No_name
GTGAAATCCTCTGTAAATATTCGGTACTGCTGCAGCCAACAGGAGAACACTGTCTGCCAC
GGCCAATATTCGAATGTATATTGTTATTGTGCTGGTTCGA
>No_name
GTGAAATCCTCTGTAAATATTCGGTACTGCTGCAGCCAACAGGAGAACACTGTCTGCCAC
GGCCAATATTCGAATGTATATTGTTATTGTGCTGGTTCGA
>No_name
GTGAAATCCTCTGTAAATATTCGGTACTGCTGCAGCCAACAGGAGAACACTGTCTGCCAC
GGCCAATATTCGAATGTATATTGTTATTGTGCTGGTTCGA
>No_name
TCGAACCAGCACAATAACAATATACATTCGAATATTGGCCGTGGCAGACAGTGTTCTCCT
GATGGCTGCAGCAGGACCGAATATTTACAGAGGATTTCAC
>No_name
GTGAAATCCTCTGTAAATATTCGGTACTGCTGCAGCCAACAGGAGAACACTGTCTGCCAC
GGCCAATATTCGAATGTATATTGTTATTGTGCTGGTTCGA
>No_name
GTGAAATCCTCTGTAAATATTCGGTACTGCTGCAGCCAACAGGAGAACACTGTCTGCCAC
GGCCAATATTCGAATGTATATTGTTATTGTGCTGGTTCGA
>No_name
GTGAAATCCTCTGTAAATATTCGGTACTGCTGCAGCCAACAGGAGAACACTGTCTGCCAC
GGCCAATATTCGAATGTATATTGTTATTGTGCTGGTTCGA
>No_name
GTGAAATCCTCTGTAAATATTCGGTACTGCTGCAGCCAACAGGAGAACACTGTCTGCCAC
GGCCAATATTCGAATGTATATTGTTATTGTGCTGGTTCGA
>No_name
GTGAAATCCTCTGTAAATATTCGGTACTGCTGCAGCTAACAGGAGAACACTGTCTGCCAC
GGCCAATATTCGAATGTATATTGTTATTGTGCTGGTTCGA
>No_name
GTGAAATCCTCTGTAAATATTCGGTACTGCTGCAGCCAACAGAAGAAGACTGTCTGCCAC
GGCCAATATTCGAGTGTATATTGTTATTGTGCTGGTTCGT
>No_name
CGTGAAATCCTCTGTAAATATTCGGTACTGCTGCAGCCAACAGGAGAACACTGTCTGCCA
CGGCCAATATTCGAATGTATATTGTTATTGTGCTGGTTCG
>No_name
CCGTGAAATCCTCTGTAAATATTCGGTACTGCTGCAGCCAACAGGAGAACACTGTCTGCC
ACGGCCAATATTCGAATGTATATTGTTATTGTGCTGGTTC
>No_name
CCGTGAAATCCTCTGTAAATATTCGGTACTGCTGCAGCCAACAGGAGAACACTGTCTGCC
ACGGCCAATATTCGAATGTATATTGTTATTGTGCTGGTTC
>No_name
ATCTCCGTGAAATCCTCTGTAAATATTCGGTACTGCTGCAGCCAACAGGAGAACACTGTC
TGCCACGGCCAATATTCGAATGTATATTGTTATTGTGCTG
>No_name
CAGCACAATAACAATATACATTCGAATATGGGCCGTGGCAGACAGTGTTCTCCTGCTGGC
TGCACCAGTACCGAATATTTACAGAGCAGTTCACAGAGAT
>No_name
CATATCTCCGTGAAATCCTCTGTAAATATTCGGTACTGCTGCAGCCAACAGGAGAACACT
GTCTGCCACGGCCAATATTCGAATGTATATTGTTATTGTG
>No_name
CACAATAACAATATACATTCGAATATTGGCCGTGGCAGACAGTGTTCTCCTGTTGGCTGC
AGCAGTACCGAATATTTACAGAGGATTTCATGGAGATATG
>No_name
CACAATAACAATATACATTCGAATATTGGCCGTGGCAGACAGTGTTCTCCTGTTGGCTGT
AGCAGTACCGAATCTTTACAGAGGATTTCACGGAGATATG
>No_name
CCATATCTCCGTGAAATCCTCTGTAAATATTCGGTACTGCTGCAGCCAACAGGAGAACAC
TGTCTGCCACGGCCAATATTCGAATGTATATTGTTATTGT
>No_name
CCCATATCTCCGTGAAATCCTCTGTAAATATTCGGTACTGCTGCAGCCAACAGGAGAACA
CTGTCTGCCACGGCCAATATTCGAATGTATATTGTTATTG
>No_name
CCCATATCTCCGTGAAATCCTCTGTAAATATTCGGTACTGCTGCAGCCAACAGGAGAACA
CTGTCTGCCACGGCCAATATTCGAATGTATATTGTTATTG
>No_name
CCCATATCTCCGTGAAATCCTCTGTAAATATTCGGTACTGCTGCAGCCAACAGGAGAACA
CTGTCTGCCACGGCCAATATTCGAATGTATATTGTTATTG
>No_name
CCCATATCTCCGTGAAATCCTCTGTAAATATTCGGTACTGCTGCAGCCAACAGGAGAACA
CTGTCTGCCACGGCCAATATTCGAATGTATATTGTTATTG
>No_name
CTCCCATATCTCCGTGAAATCCTCTGTAAATATTCGGTACTGCTGCAGCCAACAGGAGAA
CACTGTCTGCCACGGCCAATATTCGAATGTATATTGTTAT
>No_name
CTCCCATATCTCCGTGAAATCCTCTGTAAATATTCGGTACTGCTGCAGCCAACAGGAGAA
CACTGTCTGAGACGGCCAATATTAGAATGTATATTGTTAT
>No_name
CTCCCATATCTCCGTGAAATCCTCTGTAAATATTCGGTACTGCTGCAGCCAACAGGAGAA
CACTGTCTGCCACGGCCAATATTCGAATGTATATTGTTAT
>No_name
CTCCCATATCTCCGTGAAATCCTCTGTAAATATTCGGTACTGCTGCAGCCAACAGGAGAA
CACTGTCTGCCACGGCCAATATTCGAATAGATATTGTTAT
>No_name
CTCCCATATCTCCGTGAAATCCTCTGTAAATATTCGGTACTGCTGCAGCCAACAGGAGAA
CACTGTCTGCCACGGCCAATATTCGAATGTATATTGTTAT
>No_name
CTCCCATATCTCCGTGAAATCCTCTGTAAATATTCGGTACTGCTGCAGCCAACAGGAGAA
CACTGTCTGCCACGGCCAATATTCGAATGTATATTGTTAT
>No_name
TAACAATATACATTCGAATATTGGCCGTGGCAGACAGTGTTCTCCTGTTGGCTGCAGCAG
TACCGAATATTTACAGAGGATTTCACGGAGATATGGGAGA
>No_name
TAACAATATACATTCGAATATTGGCCGTGGCAGACAGTGTTCTCCTGTTGGCTGCAGCAG
AACCGAAGATTTACAGAGGATTTCACGGAGATATGGGAGA
>No_name
AATATACATTCGAATATTGGCCGTGGCAGACAGTGTTCTCCTGTTGGCTGCAGCAGTACC
GAATATTTACAGAGGATTTCCCGGAGATATGGGAGAAATT
>No_name
ATACATTCGAATATTGGCCGTGGCAGACAGTGTTCTCCTGTTGGCTGCAGCAGTACCGAA
TATTTACAGAGGATTTCACGGAGATATCGGAGAAATTGAC
>No_name
GTCAATTTCTCCCATATCTCCGTGAAATCCTCTGTAAATATTCGGTACTGCTGCAGCCAA
CAGGAGAACACTGTCTGCCACGGCCAATATTCGAATGTAT
>No_name
ATACATTCGAATATTGGCCGTGGCAGACAGAGTTCTCCTGTTGGCTGCAGCAGGACCGAC
AAATTACAGAGGAGTTCACGGAGATATGGGAGCAATTAAC
>No_name
GTCAATTTCTCCCATATCTCCGTGAAATCCTCTGTAAATATTCGGTACTGCTGCAGCCAA
CAGGAGAACACTGTCTGCCACGGCCAATATTCGAATGTAT
>No_name
TTCGAATATTGGCCGTGGCAGACAGTGTTCTCCTGTTGGCTGCAGCAGTACCGAATATTT
ACAGAGGATTTCACGGAGGTATGGGAGAAATTGACAGAAC
>No_name
TTCGAATATTGGCCGTGGCAGACAGTGTTCTCCTGTTGGCTGCAGCAGTACCGAATATTT
ACAGAGGATTTCACGGAGATATGGGAGAAATTGACAGAAC
>No_name
CGAATATTGGCCGTGGCAGACAGTGTTCTCCTGTTGGCTGCAGCAGTACCGAATATTTAC
AGAGGATTTCACGGAGATATGGGAGAAATTGACAGAACTT
>No_name
AAGCAACTGAAGTTCTGTCAATTTCTCCCATATCTCCGTGAAATCCTCTGTAAATATTCG
GTACTGCTGCAGCCAACAGGAGAACACTGTCTGCCACGGC
>No_name
AAGCAACTGAAGGTCTGTCAATTTCTCCCATATCTCCGTGAAATCCTCTGTAAATATTCG
GTACTGCTGCAGCCAACAGGAGAACACTGTCTGCCACGGC
>No_name
CACAAGCAACTGAAGTTCTGTCAATTTCTCCCATATCTCCGTGAAATCCTCTGTAAATAT
TCGGTACTGCTGCAGCCAACAGGAGAACACTGTCTGCCAC
>No_name
GGCAGACAGTGTTCTCCTGTTAGCTGCAGCAGTACCGAATATTTACAGAGGATTTCACGG
AGATATGGGAGAAAGTGACAGAACTTCAGTTTTTTTTTTC
>No_name
CACAAGCAACTGAAGTTCTGTCAATTTCTCCCATATCTCTGTGAAATCCTCTGTAGATAT
TCGGTACTGCTGCAGCATACAGGAGAACGCAGTCTGCAAC
>No_name
AGACAGTGTTCTCCTGTTGGCTGCAGCAGTACCGAATATTTACAGAGGATTTCACGGAGA
TATGGGAGGAATTGACAGAACTTCAGTTGCTTTTGTCATC
>No_name
GACAGTGTTCTCCTGTTGGCTGCAGCAGTACCGAATATTTACAGAGGATTTCACGGAGAT
ATGGGAGAAATTGACAGAACTTCAGTTGCTTGTGTTATCC
>No_name
GACAGTGTTCTCCTGTTGGCTGCAGCAGTACCGAATATTTACAGAGGATTTCACGGAGAT
ATGGGAGAAATTGACAGAACTTCAGTTGCTTGTGTTATCC
>No_name
GACAGTGTTCTCCTGTTGGCTGCAGCAGTACCGAATATTTACAGAGGATTTCACGGAGAT
CTGGGAGAAATTGACAGAACTTCAGTTGCTTGTGTCATCC
>No_name
CAGTGTTCTCCTGTTGGCTGCAGCAGTACCGAATATTTACAGAGGATTTCACGTAGATAT
GGGAGAAATGTACAGAACTTCAGTTGCTTGTGTCATCCAA
>No_name
TTGGATGACACAAGCAACTGAAGTTCTGTCAATTTCTCCCATATCTCCGTGAAATCCTCT
GTAAATATTCGGTACTGCTGCAGCCAACAGGAGAACACTG
>No_name
TTTGGATGACACAAGCAACTGAAGTTCTGTCAATTTCTCCCATATCTCCGTGAAATCCTC
TGTAAATATTCGGTACTGCTGCAGCCAACAGGAGAACACT
>No_name
AGTGTTCTCCTGTTGGCTGCAGCAGTACCGAATATTTACAGAGGATTTCACGGAGATATG
GGAGAAATTGACAGAACTTCAGTTGCTTGTGTTATCCAAA
>No_name
CTTTGGATGACACAAGCAACTGAAGTTCTGTCAATTTCTCCCATATCTCCGTGAAATCCT
CTGTAAATATTCGGTACTGCTGCAGCCAACAGGAGAACAC
>No_name
GTGTTCTCCTGTTGGCTGCAGCAGTACCGAATATTTACAGAGGATTTCACGGAGATATGG
GAGAAATTGACAGAACTTCAGTTGCTTGTGTTATCCAAAG
>No_name
GTGTTCTCCTGTTGGCTGCAGCAGTACCGAATATTTACAGAGGATTTCACGGAGATATGG
GAGAGATTGACAGAACTTCAGTTGCTTGTGTCATCCAAAG
>No_name
GTTCTCCTGTTGGCTGCAGCAGTACCGAATATTTACAGAGGATTTCACGGAGATATGGGA
GAAATTGACAGAACTTCAGTTGCTTGTGTCATCCAAAGGC
>No_name
CAGCCTTTGGATAACACAAGCAACTGAAGTTCTGTCAATTTCTCCCATATCTCCGTGAAA
TCCTCTGTAAATATTCGGTACTGCTGCAGCCAACAGGAGA
>No_name
CAGCCTTTGGATGACACAAGCAACTGAAGTTCTGTCAATTTCTCCCATATCTCCGTGAAA
TCCTCTGTAAATATTCGGTACTGCTGCAGCCAACAGGAGA
>No_name
CTCCTGTTGGCTGCAGCAGTACCGAATATTTACAGAGGATTTCACGGAGATGTGGGAGAG
ATTGACAGAACTTCAGTTGCTTGTTTCATCCAAAGTCTGA
>No_name
ATCAGCCTTTGGATGACACAAGCAACTGAAGTTCTGTCAATTTCTCCCATATCTCCGTGA
AATCCTCTGTAAATATTCGGTACTGCTGCAGCCAACAGGA
>No_name
ATCAGCCTTTGGATGACACAAGCAACTGAAGTTCTGTCAATTTCTCCCATATCTCCGTGA
AATCCTCTGTAAATATTCGGTACTGCTGCAGCCAACAGGA
>No_name
TATCAGCCTTTGGATGACACAAGCAACTGAAGTTCTGTCAATTTCTCCCATATCTCCGTG
AAATCCTCTGTAAATATTAGGTACTGCTGCAGCCAACAGG
>No_name
GGCTGCAGCAGTACCGAATATTTACAGAGGATTTCACGGAGATATGGGAGAAATTGACAG
AACTTCAGTTGCTTGTGTTATCCAAAGGCTGATAATGTTT
>No_name
AAACATTATCAGCCTTTGGATAACACAAGCAACTGAAGTTCTGTCAATTTCTCCCATATC
TCCGTGAAATCCTCTGTAAATATTCGGTACTGCTGCAGCC
>No_name
TAAACATTATCAGCCTTTGGATGACACAAGCAACTGAAGTTCTGTCAATTTCTCCCATAT
CTCCGTGAAATCCTCTGTAAATATTCGGTACTGCTGCAGC
>No_name
CAGCAATAAACATTATCAGCCTTTGGATGACACAAGCAACTGAAGTTCTGTCAATTTCTC
CCATATCTCCGTGAAATCCTCTGTAAATATTCGGTACTGC
>No_name
CAGCAATAAACATTATCAGCCTTTGGATGACACAAGCAACTGAAGTTCTGTCAATTTCTC
CCATATCTCCGTGAAATCCTCTGTAAATATTCGGTACTGC
>No_name
GCAGTACCGAATATTTACAGAGGATTTCACGGAGATATGGGAGAAATTGACAGAACTTCA
GTTGCTTGTGTCATCCAAAGGCGGATAATGTTTTTTGCTG
>No_name
[truncated: 4,690,630 more chars]
