# Supplementary material for: GPCRs Direct Germline Development and Somatic Gonad Function in Planarians
Source: PLoS Biol. 2016 May 10;14(5):e1002457. doi: 10.1371/journal.pbio.1002457 (PMC4862687; doi:10.1371/journal.pbio.1002457)
Supplement: S6 Data — (ZIP) [file pbio.1002457.s006.zip › TC_control_asexual_3.fa]

>No_name
ATGGTGACACCAATTCGTCTCTCATAGGCCCAGGCATGGGCACCTACTTCGTTGGGGTTC
TGTTTGGGATTCTCGTTTTAACAACAATATCTGGAAACAT
>No_name
GGCATGGGCACCTACTTCGTTGGGGTTCTGTTTGGGATTCTCGTTTTGACAACAATATCT
GGAAACATTCTCGTCATTGTGTCGGTGATAATGGAACGCA
>No_name
GTTCTGTTTGGGATTCTCGTTTTGACAACAATATCTGGAAACATTCTCGTCATTGTGTCG
GTGATAATGGAACGCAATCTAAGGACAATTACTAATTTCT
>No_name
GTTTGGGATTCTCGTTTTGACAACAATATCTGGAAACATTCTCGTGATTGTGTCGGTGAT
AATGGAACGCAATCTAAGGACAATTACTAATTTCTTTATT
>No_name
CCCATCAACAAATCGGCACAAGCCAGCGAGACAATAAAGAAATTAGTAATTGTCCTTAGA
TTGCGTTCCATTATCACCGACACAATGACGAGAATGTTTC
>No_name
CCCGAATATCCAATAGCCGGCACTGAGTTCGGAATACGCAGAAAACGGCATCACCACGCA
TCCCATCAACAAATCGGCACAAGCCAGCGAGACAATAAAG
>No_name
GTGGTGATGCCGTTTTCTGCGTATTCCGAACTCAGTGCCGGCTATTGGATATTCGGGTAT
CATTGGTGTGATCTTTGGCATGCGTTTGATGTTTTGAGTT
>No_name
GTGATGCCGTTTTCTGCGTATTCCGAACTCAGTGCCGGCTATTGGATATTCGGGTATCAT
TGGTGTGATCTTTGGCATGCGTTTGATGTTTTGAGTTCGA
>No_name
GTCGAACTCAAAACATCAAACGCATGCCAAAGATCACACCAATGATACCCGAATATCCAA
TAGCCGGCACTGAGTTCGGAATACGCAGAAAACGGCATCA
>No_name
GTCGAACTCAAAACATCAAACGCATGCCAAAGATCACACCAATGATACCCGAATATCCAA
TAGCCGGCACTGAGTTCGGAATACGCAGAAAACGGCATCA
>No_name
TGGATATTCGGGTATCATTGGTGTGATCTTTGGCATGCGTTTGATGTTTTGAGTTCGACC
GCAAGTATTCTCAATTTATGCATGATTGCAATCGAGAGAT
>No_name
CCAAAATCTCTCGATTGCAATCATGCATAGATTGAGAATACTTGCGGTCGAACTCAAAAC
ATCAAACGCATGCCAAAGATCACACCAATGATACCCGAAT
>No_name
GAGATTTTGGGCGACGGAAAACCCCATAACTTACGGATCAAGGATGAGTCACAAAAGATG
TATTGTCATGATTGCCATAGTTTGGATGTGTTCGTCTTTG
>No_name
CTGGAAAAGAAATCAAAGACGAACACATCCAAACTATGGCAATCATGACAATACATCTTT
TGTGACTCATCCTTGATCCGTAAGTTATGGGGTTTTCCGT
>No_name
CGCCACCATAGAATAGCTGGAAAAGAAATCAAAGACGAGCACATCCAAACTATGGCAATC
ATGACAATACATCTTTTGTGACTCATCCTTGATCCGTAAG
>No_name
CCATTACATGCCACCATAGAATAGCTGGAAAAGAAATCAAAGACGAACACATCCAAACTA
TGGCAATCATGACAATACATCTTTTGTGACTCATCCTTGA
>No_name
CTCCATTACATGCCACCATAGAATAGCTGGAAAAGAAATCAAAGACGAGCACATCCAAAC
TATGGCAATCATGACAATACATCTTTTGTGACTCATCCTT
>No_name
GGATGAGTCACAAAAGATGTATTGTCATGATTACCATAGTTTGGATGTGCTCGTCTTTGA
TTTCTTTTCCAGCTATTCTATGGTGGCATGTAATGGAGAT
>No_name
CCATAGTTTGGATGTGCTCGTCTTTGATTTCTTTTCCAGCTATTCTATGGTGGCATGTAA
TGGAGTCACAGAAAAATCTTACGAAAATCCTATTGGTTGA
>No_name
CTTTGATTTCTTTTCCAGCTATTCTATGGTGGCATGTAATGGAGTCACAGAAAAATCTTA
CGAAAATCCTATTGGTTGACCGAACAACCTTGTGTGAGTT
>No_name
GAGTCACAGAAAAATCTTACGAAAATCCTATTGGTTGACCGAACAACCTTGTGTGAGTTT
CCCGATGATAAGGCTTATTTAGTAATATATTCAACAATCT
>No_name
ATTCTAATGTAAACAACTATCATAATAATTAGAGGAATGTAAAAGGATATAGTTGAAGAT
ATTATTAAATAAGCCTTATCATCGGGAAACTCACACAAGG
>No_name
GTTCGGTATATTCTAATGTAAACAACTATCATAATAATTAGAGGAATGTAAAAGGATATA
GTTGAAGATATTATTAAATAAGCCTTATCATCGGGAAACT
>No_name
CCCGATGATAAGGCTTATTTAATAATATCTTCAACTATATCCTTTTACATTCCTCTAATT
ATTATGATAGTTGTTTACATTAGAATATACCGAACGGCGA
>No_name
CCGATGATAAGGCTTATTTAATAATATCTTCAACTATATCCTTTTACATTCCTCTAATTA
TTATGATAGTTGTTTACATTAGAATATACCGAACGGCAAC
>No_name
GGCTTATTTAATAATATCTTCAACTATATCCTTTTACATTCCTCTAATTATTATGATAGT
TGTTTACATTAGAATATACCGAACGGCAACAACAGTCATG
>No_name
AAGAGTTTTCATGACTGTTGTTGCCGTTCGGTATATTCTAATGTAAACAACTATCATAAT
AATTAGAGGAATGTAAAAGGATATAGTTGAAGATATTATT
>No_name
TTTACATTCCTCTAATTATTATGATAGTTGTTTACATTAGAATATACCGAACGGCGACAA
CAGTCATGAAAACTCTTACGACTGGAACGAAAATTGTATA
>No_name
GTCCGCTTTGACTGTTTTTGTATACAATTTTCGTTCCAGTCGTAAGAGTTTTCATGACTG
TTGTTGCCGTTCGGTATATTCTAATGTAAACAACTATCAT
>No_name
CCACGGTGAATACCAAGACGTAATACCTCTCCGCTTTGACTGTTTTTGTATACAATTTTC
GTTCCAGTCGTAAGAGTTTTCATGACTGTTGTCGCCGTTC
>No_name
CCACGGTGAATACCAAGACGTAATACCTCTCCGCTTTGACTGTTTTTGTATACAATTTTC
GTTCCAGTCGTAAGAGTTTTCATGACTGTTGTTGCCGTTC
>No_name
CGGCAACAACAGTCATGAAAACTCTTACGACTGGAACGAAAATTGTATACAAAAACAGTC
AAAGCGGAGAGGTATTACGTCTTGGTATTCACCGTGGAGG
>No_name
AAAACTCTTACGACTGGAACGAAAATTGTATACAAAAACAGTCAAAGCGGAGAGGTATTA
CGTCTTGGTATTCACCGTTGAGGAGGTTACAATAGCAATA
>No_name
CGTTGACTTTACTCTTTTGGTGGTAAACATTATTATCTGATGAATTGTTGCTTTTATTAT
TGCTATTGTAAACTCCTCCACGGTGAATACCAAGACGTAA
>No_name
GTCTTGGTATTCACCGTGGAGGAGTTTACAATAGCAATAATAAAAGCAACAATTCATCAG
ATAATAATGTTTACCACCAAAAGAGTAAAGTCAACGGAAA
>No_name
AGATAATAATGTTTACCACCAAAAGAGTAAAGTCAACGGAAACATTAAATCTGAAAAGTC
ATTTTTATGTTTCAAATATTCTGTCAAACTCAGACCTAAA
>No_name
CGGAAACATTAAATCTGAAAAGTCATTTTTATGTTTCAAATATTCTGTCAAACTCAGACC
TAAAGATGTTTCTTTGACTGGTCTCAAAGTGTCTTTCGAA
>No_name
GGAAACATTAAATCTGAAAAGTCATTTTTATGTTTCAAATATTCTGTCAAACTCAGACCT
AAAGATGTTTCTTTGACTGGTCTCAAAGTGTCTTTCGAAA
>No_name
CTGAAAAGTCATTTTTATGTTTCAAATATTCTGTCAAACTCAGACCTAAAGATGTTTCTT
TGACTGGTCTCAAAGTGTCTTTCGAAAGAAAATATAGTCC
>No_name
TGAAAAGTCATTTTTATGTTTCAAATATTCTGTCAAACTCAGACCTAAAGATGTTTCTTT
GACTGGTCTCAAAGTGTCTTTCGAAAGAAAATATAGTCCA
>No_name
GTCAAACTCAGACCTAAAGATGTTTCTTTGACTGGTCTCAAAGTGTCTTTCGAAAGAAAA
TATAGTCCAATTCATTTGGTTTCGAGCTCATATCCATCCT
>No_name
ACGAAAACGAGGATGGATATGAGCTCGAAACCAAATGAATTGGACTATATTTTCTTTCGA
AAGACACTTTGAGACCAGTCAAAGAAACATCTTTAGGTCT
>No_name
ACGAAAACGAGGATGGATATGAGCTCGAAACCAAATGAATTGGACTATATTTTCTTTCGA
AAGACACTTTGAGACCAGTCAAAGAAACATCTTTAGGTCT
>No_name
AAAGATGTTTCTTTGACTGGTCTCAAAGTGTCTTTCGAAAGAAAATATAGTCCAATTCAT
TTGGTTTCGAGCTCATATCCATCCTCGTTTTCGTCGCCAA
>No_name
AAAGATGTTTCTTTGACTGGTCTCAAAGTGTCTTTCGAAAGAAAATATAGTCCAATTCAT
TTGGTTTCGAGCTCATATCCATCCTCGTTTTCGTCGCCAA
>No_name
GTTTCTTTGACTGGTCTCAAAGTGTCTTTCGAAAGAAAATATAGTCCAATTCATTTGGTT
TCGAGCTCATATCCATCCTCGTTTTCGTCGCCAACATTTC
>No_name
TGGCAGAACTTTCGCTTGCACAACTTTGAAATGTTGGCGACGAAAACGAGGATGGATATG
AGCTCGAAACCAAATGAATTGGACTATATTTTCTTTCGAA
>No_name
CAGTGAGTTAGAATTACTGGCAGAACTTTCGCTTGCACAACTTTGAAATGTTGGCGACGA
AAACGAGGATGGATATGAGCTCGAAACCAAATGAATTGGA
>No_name
CTTTTTCAAAGTATGCTTCAGTGAGTTAGAATTACTGGCAGAACTTTCGCTTGCACAACT
TTGAAATGTTGGCGACGAAAACGAGGATGGATATGAGCTC
>No_name
GTTTCTTTTTCAAAGTATGCTTCAGTGAGTTAGAATTACTGGCAGAACTTTCGCTTGCAC
AACTTTGAAATGTTGGCGACGAAAACGAGGATGGATATGA
>No_name
TTTCTGTTCTCTAGCAAACTTTTTAAATTTCTTACCCAAAGAAATCGACACAGATCTTTT
GTAGCGTTTCTTTTTCAAAGTATGCTTCAGTGAGTTAGAA
>No_name
TTTCTGTTCTCTAGCAAACTTTTTAAATTTCTTACCCAAAGAAATCGACACAGATCTTTT
GTAGCGTTTCTTTTTCAAAGTATGCTTCAGTGAGTTAGAA
>No_name
GAAAAAGAAACGCTACAAAAGATCTGTGTCGATTTCTTTGGGTAAGAAATTTAAAAAGTT
GCTAGAGAGCAGAAAGCCGCCAAAACTCTTGGCATTGTCA
>No_name
AAATAATAAAAATCCCCATGACAATGCCAAGAGTTTTGGCGGCTTTCTGTTCTCTAGCAA
ACTTTTTAAATTTCTTACCCAAAGAAATCGACACAGATCT
>No_name
TCTGTGTCGATTTCTTTGGGTAAGAAATTTAAAAAGTTTGCTAGAGAACAGAAAGCCGCC
AAAACTCTTGGCATTGTCATGGGGATTTTTATTTTTTGCT
>No_name
CAGCAAATAATAAAAATCCCCATGACAATGCCAAGAGTTTTGGCGGCTTTCTGTTCTCTA
GCAAACTTTTTAAATTTCTTACCCAAAGAAATCGACACAG
>No_name
CAACCAGCAAATAATAAAAATCCCCATGACAATGCCAAGAGTTTTGGCGGCTTTCTGTTC
TCTAGCAAACTTTTTAAATTTCTTACCCAAAGAAATCGAG
>No_name
TTGTAAACAGCAGAAAGAATGTTACAAACAAAAAATGGCAACCAGCAAAAAATAAAAATC
CCCATGACAATGCCAAGAGTTTTGGCGGCTTTCTGTTCTC
>No_name
CTTTGCTCTGACCAAACGCTTCATTGTAAACAGCAGAAAGAATGTTACAAACAAAAAATG
GCAACCAGCAAAAAATAAAAATCCCCATGACAATGCCAAG
>No_name
GATTTTTATTATTTGCTGGTTGCCATTTTTTGTTTGTAACATTCTTTCTGCTGTTTACAA
TCAAGCGTTTGGTCAGAGCAAAGGTGTAGTTATGATTGTA
>No_name
CACGTGACTACAATCATAACTACACCTTTGCTCTGACCAAACGCTTCATTGTAAACAGCA
GAAAGAATGTTACAAACAAAAAATGGCAACCAGCAAAAAA
>No_name
CAACCACGTAACTACAATCATAACTACACCTTTGCTCTGACCAAACGCTTCATTGTAAAC
AGCAGAAAGAATGTTACAAACAAAAAATGGCAACCAGCAA
>No_name
ATTTTTTGTTTGTAACATTCTTTCTGCTGTTTACAATGAAGCGTTTGGTCAGAGCAAAGG
TGTAGTTATGATTGTAGTTACGTGGTTGGGTTATATCAAT
>No_name
CCCTCATAGAATGAGCATATATCATCGGATTGACGGCTGAATTGATATAACCCAACCACG
TAACTACAATCATAACTACACCTTTGCTCTGACCAAACGC
>No_name
GTTATATCAATTCAGCCGTCAATCCGATGATATATGCTCATTCTATGAGGGATTTTAGAC
GGGCTTTCATACACATTCTTTGTGGTTTATGTCCCCTTCG
>No_name
ATCAATTCAGCCGTCAATCCGATGATATATGCTCATTCTATGAGGGATTTTAGACGGGCT
TTCATACACATTCTTTGTGGTTTATGTCCCCTTCGTTCTC
>No_name
CGATGATATATGCTCATTCTATGAGGGATTTTAGACGGGCTTTCATACACATTCTTTGTG
GTTTATGTCCCCTTCTTTCTCAAATTTTCCGATTATCTCG
>No_name
CCGAGATAATCGGAAAATTTGAGAACGAAGGGGACATAAACCACAAAGAATGTGTATGAA
AGCCCGTCTAAAATCCCTCATAGAATGAGCATATATCATC
>No_name
CCGAACCGAGGATGAAGGTGTTATTACGTTTCGATTTACTTCCGCCCGAGATAATCGGAA
AATTTGAGAACGAAGGGGACATAAACAACAAAAAATGTGG
>No_name
TGCGAACCCGAACCGAGGATGAAGGTGTTATTACGTTTCGATTTACATCCGCCCGAGATA
ATCGGAAAATTTGAGAACGAAGGGGACATAAACCACAAAG
>No_name
CCGATTATCTCGGGCGGATGTAAATCGAAACGTAATAACACCTTCATCCTCGGTTCGGGT
TCGCAGCCATCATCTAGGAAATATGAAATAGTTGAACAAT
>No_name
ATTATCCTTGCTATTCTGCTTGGGAATTGCATGGTGATTTTGGCGGTCTGCTATGAACGG
AAATTAAGAATAGCTTGCAACCTTTATCTTATTAGTTTGT
>No_name
GTCCAAAGCACAATGCTCTGGGGACTGTTTTGATTGTCCCCATCCGAACAGAATCGGCAT
ACTAATTACAAAGGAAATACTCCAGAGCGTTAGAATGATA
>No_name
CTTCGTAGCAATCTGATAAATACGACTGTAAAAGAAAATCATCACAGCTAAAGGGAGAAA
AAAAGATAAACTGGATGAATAAATAGTGAAGATTGGGTCA
>No_name
CAGAATTGCACAGTGAGAAATTCAACGCCCAATCTTTCAGCGAAATGGATAATGAAAATC
TCTCCTGGAATGACATTTGTGGCCATTTTATTATCTTGCT
>No_name
CACAGTGAGAAATTCAACGCCCAATCTTTCAGCGAAATGGATAATGAAAATCTCTCCTGG
AATGACATTTGTGGCCATTTTATTATCTTGCTGTTCGTTG
>No_name
CAGTGAGAAATTCAACGCCCAATCTTTCAGCGAAATGGATAATGAAAATCTCTCCTGGAA
TGACATTTGTGGCCATTTTATTATCTTGCTGTTCGTTGTT
>No_name
GAAATTCAACGCCCAATCTTTCAGCGAAATGGATAATGAAAATCTCTCCTGGAATGACAT
TTGTGGCCATTTTATTATCTTGCTGTTCGTTGTTGACGAT
>No_name
CACCGACCTCAGACATCGCTCCTTCAAAACGGCAATTATCACCAAACTGTTGCCGAGAAT
CGTCAACAACGAACAGCAAGATAATAAAATGGCCACAAAT
>No_name
GGCCATTTTATTATCTTGCTGTTCGTTGTTGACGATTCTCGGCAACAGTTTGGTGATAAT
TGCCGTTTTGAAGGAGCGATGTCTGAGGTCGGTGACAAAT
>No_name
CGGCAACAGTTTGGTGATAATTGCCGTTTTGAAGGAGCGATGTCTGAGGTCGGTGACAAA
TTATTTCATTGTCTCCTTAGCAGCTGCGGATTTGGTTATG
>No_name
CATAAATCCAAACCCCTTGAAGAATCTCTTCTGAGACAGCAAATGGCATCACGATCAAAC
CCATAACCAAATCCGCAGCTGCTAAGGAGACAATGAAATA
>No_name
CATAAATCCAAACCCCTTGAAGAATCTCTTCTGAGACAGCAAATGGCATCACGATCAAAC
CCATAACCAAATCCGCAGCTGCTAAGGAGACAATGAAATA
>No_name
TATGGGTCTGTCTGGTGTGACTTTTGGCATGCCACTGATGTTTGGAGTTCAACTTGTAGT
ATATTAAATCTATGAGCATTAGCTGTTGAACGGTACTATG
>No_name
TTTTGGCATGCCACTGATGTTTGGAGTTCAACTTGTAGTATATTAAATCTATGTGCAATA
GCTGTTGAACGGTACTATGCAACTCACAATCCGATTTTAC
>No_name
CTTCGTTGGCGACTTATTCGCGCCGCGTGTAAAATCGGATTGTGAGTTGCATAGTACCGT
TCAACAGCTATTGCACATAGATTTAATATACTACAAGTTG
>No_name
CAGCAATTGTAAAACCACTTCGTTGGCGACTTATTCGCGCCGCGTGTAAAATCGGATTGT
GAGTTGCATAGTACCGTTCAACAGCTATTGCACATAGATT
>No_name
CGCGGCGCGAATAAGTCGCCAACGAAGTGGTTTTACAATTGCTGGAATCTGGCTGTTCTC
TGCCATTATATCATTTCCTGCTATTTTATGGTGGCAAGCC
>No_name
ATCCATTCTGGCTTGCCACCATAAAATAGCAGGAAATGATATAATGGCAGAGAACAGCCA
GATTCCAGCAATTGTAAAACCACTTCGTTGACGACTTATT
>No_name
GGATAATCCATTCTGGCTTGCCACCATAAAATAGCAGGAAATGATATAATGGCAGAGAAA
AGCCAGATTCCAGCAATTGTAAAACCACTTCGTTGGCGAC
>No_name
TTTACAATTGCTAGAATCTGGCTGTTCTCTGCCATTATATCATTTCCTGCTATTTTATGG
TGGCAAGCCAGAATGGATTATCCTCGTAACAAAAACGAAT
>No_name
CTGGAATCTGGCTGTTCTCTGCCATTATATCATTTCCTGCTATTTTATGGTGGCAAGCCA
GAATGGATTATCCTCGTAACAAAAACGAATGCCCCTTTAC
>No_name
CTATCATTGGTAAAGGGGCATTCGTTTTTGTTACGAGGATAATCCATTCTGGCTTGCCAC
CATAAAATAGCAGGAAATGATATAATGGCAGAGAACAGCC
>No_name
GCCAGAATGGATTATCCTCGTAACAAAAACGAATGCCCCTTTACCAATGATAGTTCGTAC
TTATTATTATCTTCAATTTTATCATTTTATATGCCTCTGG
>No_name
CAGATTTCAATGACCGAAGGGTGTCTGTAGCAATTTTATATATTTTATAATATACAAAAA
CCATAATAACCAGAGGCATATAAAATGATAAAATTGAAGA
>No_name
ACAATGTTCAGATTTATCTTTTATTACTCTAAAACCAGATTTCAATGACCGAAGGGTGTC
TGTAGCAATTTTATATATTTTATAATATACAAAAACCATA
>No_name
ATTATAAAATATATAAAATTGCTACAGACACCCTTCGGTCATTGAAATCTGGTTTTAGAG
TAATAAAAGATAAATCTGAACATGGTGATACTAAAATCAT
>No_name
AAGATAAATCTGAACATGGTGATACTAAAATCATTCTTAACGTTCATCGAGGCGTAAATA
TAGACTCTCACTCCTCTCGGAGTCCCTCTATCGTTACTCC
>No_name
TTCGGTTTGCCGTCGTCACAAAAGAATTTAGTGGTGTTTACACATGGAGAATAATTTACC
TTTTTGGAGTCAATTTCAAACGGAGTAACGATAGATGGAC
>No_name
GCTTGACCGATCAATCGGTTTGCCGTCGTCACAAAAGAATTTAGTGGTGTTTACACATGG
AGAATAATTTACCTTTTTGGAGTCAATTTCAAACGGAGTA
>No_name
CTCCGTTTGAAATGGACTCCAAAAAGGTAAATTATTCTCCATGTGTAAACACCACTAAAT
TCTTTTGTGACGACGGCAAACCGATTGATCGGTCAAGCTT
>No_name
CAAAAAGGTAAATTATTCTCCATGTGTAAACACCACTAAATTCTTTTGTGACGACGGCAA
ACCGATTGATCGGTCAAGCTTCCAACAAAGTTTAAATAAC
>No_name
CTGATTTTAGTTTTGAAACCGATGGACTTGTTTGATGAAATCTTGGACTTAAATGACTGG
AATAGTTATTTAAACTTTGTTGGAAGCTTGACCGATCAAT
>No_name
CTGATTTTAGTTTTGAAACCGATGGACTTGTTTGATGAAATCTTGGACTTAAATGACTGG
AATAGTTATTTAAACTTTGTTGGAAGCTTGACCGATCAAT
>No_name
CCCATATATATATTCTCTGATTTTAGTTTTGAAACCGATGGATTTGTTTGATGAAATCTT
GGACTTAAATGACTGGAATAGTTATTTAAACTTTGTTGGA
>No_name
CAAAGTTTAAATAACTATTCCAGTCATTTAAGTCCAAGATTTCATCAAACAAGTCCATCG
GTTTCAAAACTAAAATCAGAGAATATATATATGGGTAGAG
>No_name
CGAGAATCTCCTCTACCCATATATATATTCTCTGATTTTAGTTTTGAAACCGATGGACTT
GTTTGATGAAATCTTGGACTTAAATGACTGGAATAGTTAT
>No_name
AACAAGTCCATCGGTTTCAAAACTAAAATCAGAGAATATATATATGGGTAGAGGAGATTC
TCGGTATTCTTTGTGCATAGAACCAAATTTTGGTAACTCC
>No_name
TCTGGACTTGCTATACTACTTCTACTATGTGGCGAGGAGTTACCAAAATTTGGTTCTATG
CACAAAGAATACCGAGAATCTCCTCTACCCATATAAATAT
>No_name
TTCCTGATATTATGTTACACAGTTTGTTGGTTAAGACTTTTACTGGACTTGCTATACTAC
TTCTACTATGTGGCGAGGAGTTACCAAAATTTGGTTCTAT
>No_name
GGAACATAATATCAGGAAAAAGAGCAAAGAATTTCTTACGAGATCAAAGAGCAGCCAAAA
CTCTAGGAATTGTCATGGGGATCTTTGTTTTATGTTGGTT
>No_name
AAAACGGTAACCAACATAAAACAAAGATCCCCATGACAATTCCTAGAGTTTTGGCTGCTC
TTTGATCTCGTAAGAAATTCTTTGCTCTTTTTCCTGATAT
>No_name
GAATTTCTTACGAGATCAAAGAGCAGCCAAAACTCTAGGAATTGTCATGGGGATCTTTGT
TTTATGTTGGTTACCGTTTTTTGTGTGCAACATTCTCGTA
>No_name
CGTCGATAGCTACAAGGATGTTGCAAACAAAAAAAGGTAACCAACATAAAACAAAAATTC
CCATTACAATTCCTAGAGTTTTTGCCGCTCTCTGATCACG
>No_name
CCAAAACTCTAGGAATTGTCATGGGGATCTTTGTTTTATGTTGGTTACCGTTTTTTGTGT
GCAACATTCTCGTAGCGATCGACGGAGAGATATTGAAACC
>No_name
GTTTTCGTGTTTGGTTTCAATATCTCTCCGTCGATCGCTACGAGAATGTTGCACACAAAA
AACGGTAACCAACATAAAACAAAGATCCCCATGACAATTC
>No_name
AATTGACATAGCCCAACCATGTAACGACAGTAATGACGATTTTAGATGTTTTCGTGTTTG
GTTTCAATATCTCTACGTCGATCGCTACGAGAATGTTGCA
>No_name
ATCGGATTGATGCTCGAATTGACATAGCCCAACCATGTAACGACAGTAATGACGATTTTA
GATGTTTTCGTGTTTGGTTTTAATATCTCTCCGTCGATCG
>No_name
CGCCATTCTAAAATCTCTCATTGAATGGGCATAGATAATCGGATTGATGCTCGAATTGAC
ATAGCCCAACCATGTAACGACAGTAATGACGATTTTAGAT
>No_name
GTCAATTCGAGCATCAATCCGATTATCTATGCCCATTCAATGAGAGATTTTAGAATGGCG
TTTGTAAAAATCCTCACCTGTTTAGACTTAAAGTCCTGGT
>No_name
GTCAATTCGAGCATCAATCCGATTATCTATGCCCATTCAATGAGAGATTTTAGAATGGCG
TTTGTAAAAATCCTCACCTGTTTAGACTTAAAGTCCTGGT
>No_name
CAACTTTCTTGAGTTTTCGAATTCTGAGGTCCTACACAACCAGGACTTTAAGTCTAAACA
GGTGAGGATTTTTACAAACGCCATTCTAAAATCTCTCATT
>No_name
AAAAATCCTCACCTGTTTAGACTTAAAGTCCTGGTTGTGTAGGACCTCAGAATTCGAAAA
CTCAAGAAAGTTGTCCGGATTCAACAGTGATGTTTATAAA
>No_name
GCTGATTTCATGTTGATGCCAAGGATGGATTTTGATTTATAAACATCACTGTTGAATCCG
GACAACTTTCTTGAGTTTTCGAATTCTGAGGTCCTACACA
>No_name
CTTTAAAATGCAATTCATTCGAAGAGGCTGATTTCATGTTGATGCCAAGGATGGATTTTG
ATTTATAAAAATCACTGTTGAATCCGGACAACTTTCTTGA
>No_name
GAAAGTTGTCCGGATTCAACAGTGATTTTTATAAATCAAAATCCATCCTTGGCATCAACA
TGAAATCAGCCTCTTCGAATGAATTGCATTTTAAAGACGA
>No_name
CATTTCCAAATATTGCGATGGCAATTATTGTAGACAAAAGCAAGGTTTTGATGCATTTAG
CTATGATTTGGGAAGAAATGCCGAGTTTATTTGATGAAAT
>No_name
TTTTGTCTACAATAATTGCCATCGCAATATTTGGAAATGGTCTCGTAATAGTCAGTGTAC
TTCGGTTTCATAAATTACGACGAATTATTACCAATCGGTT
>No_name
ATTACGACGAATTATTACCAATCGGTTCGTTGTGTCGCTTGCGCTGGCTGACTTATTGAT
TTCTTGTTGCGTAATGACTTTCAGCGCAAGCATGGTTGCG
>No_name
ATCAAATTATGACAAGTCGAAAATCTATCTTAATGCTCATCGGTTGTTGGATTTACGCTC
TTGTCGTCTCGTACATTCCGATTTTCACCGGACTTTATTC
>No_name
CTTAATGCTCATCGGTTGTTGGATTTACGCTCTTGTCGTCTCGTACATTCCGATTTTCAC
CGGACTTTATTCATCGGCTGAAAACTTTCAGTGGCAAAAA
>No_name
GTCGGATTGGATTTTTGCCACTGAAAGTTTTCAGCCGATGAATAAAGTCCGGTGAAAATC
TGAATGTACGAGACGACAAGAGCGTAAATCCAACAACCGA
>No_name
CGCTATGCAAGGAATCCAAAATGAAATTATTGACGAGCCAATTCCAAAAAACGGATTGAC
GCGGAATTCACACTTGGTCGGATTGGATTTTTGCCACTGA
>No_name
GTTTTCTTGCATCTTTGTAAATCAACCCGTAAACTATTGTCATCACTATGCAAGGAATCC
AAAATGAAATTATTGACGAGCCAATTCCAAAAAACGGATT
>No_name
CCCGTTTTTGCATTTGAAATATTTGATTTTCCTGTTTTCTTGCATCTTTGTAAATCAACC
CGTAAACTATTGTCATCACTATGCAAGGAATCCAAAATGA
>No_name
CAATAGTTTACGGGTTGATTTACAAAGATGCAAGAAAACAGGAAAATCAAATATTTCAAA
TGCAAAAACGGACTTTTAGTCACGGACACCGATCGAGTGT
>No_name
CAAAGATGCAAGAAAACAGGAAAATCAAATATTTCAAATGCAAAAACGGACTTTTAGTCA
CGGACACCGATCGAGTGTGAAATGTGATCATAACTCGATA
>No_name
CGGACTTTTAGTCACGGACACCGATCGAGTGTGAAATGTGATCATAACTCGATAAATCTC
AACGACAAAAAGAAAACCCTCTACAAAGAAGAACGAATTA
>No_name
TTCTGGACATCGCAAGCAAGCATTTTTTATGGTCATCCACAGAAAAAATGGCAACCAACA
AACTATAAAGACACCCATAATGATACCAAGAGTTTTTGCT
>No_name
CGAAAATCCTGTTGATAAAATGCATAAATAGCTGGATTGAGTGTAGAGTTGAAATAACCG
ATCCAAAACAAAGTGTCCACCAAAATTGGATGGAGCTCTG
>No_name
CAGAGCTCCATCCAATTTTGGTGGACACTTTGTTTTGGATCGGTTATTTCAACTCTACAC
TCAATCCAGCTATTTATGCATTTTATCAACAGGATTTTCG
>No_name
CGCCGAAAATCCTGTTGATAAAATGCATAAATAGCTGGATTGAGTGTAGAGTTGAAATAA
CCGATCCAAAAAAAAGTGTCCACCAAAATTGGATGGAGCT
>No_name
CGTCGAAAATCCTGTTGATAAAATGCATAAATAGCTGGATTGAGGGTAGAGTTGAAATAA
CCGATCCAAAACAAAGTGTCCACCAAAATTGGATGGAGCT
>No_name
TAGATTTTAAACAGCAAACAGCTCTTTGGAAAATGCAGCAACAACTTTTCAATTGGATTT
TGAAAGCCCGTCGAAAATCCTGTTGATAAAATGCATAAAT
>No_name
CAACAGGATTTTCGACGGGCTTTCAAAATCCAATTGAAAAGTTGTTGCTGCATTTTCCAA
AGAGCTGTTTGCTGTTTAAAATCTAACCGAAATTCATTAC
>No_name
CACAGATGTTAAAAGGATTTGGCAGTTCTTATTTGTCATCCATGAAAGATATCGAATTGG
GTTTCGGATTGCGATATAGCGGTCGAATGATATCACGGTT
>No_name
TGTGTTTTGATAGACAAGAGTCAAAATATTCGGAAACGATATAATAAACGCAAATATCCA
CACAGATGTTAAAAGGATTTGGCAGTTCTTATTTGTCATC
>No_name
CCTAGGAGTTGACTGAATCAATTTTCCTGTTTCATCGGAACTTTCCAAACACTGAGATTT
ACTGCTACTATCCGTTCGGAAACCGCCGCAATGAACTCTC
>No_name
ATCGAATCAGTAATTGCCCTTTCAAGTTTTGCTGTCAAAACAAAATCCCTTTCACGACAC
CAAAATTTTCCTTCAACAAATCTAACAGCCATAACCCGAA
>No_name
GTTTTGCTGTCAAAACAAAATCCCTTTCACGACACCAAAATTTTCCTTCAACAAATCTAA
CAGCCATAACCCGAACCTTGACGACTGTAAATCCATTGAA
>No_name
GACGACTGTAAATCCATTGAATCTATCAATTTCAGCCAAAGAGACACGGGAATTGAATCC
GATTATGAATTATTGAAATCAAATGTTGACTCCATTAATT
>No_name
GTAAATCCATTGAATCTATCAATTTCAGCCAAAGAGACACGGGAATTGAATCCGATTATG
AATTATTGAAATCAAATGTTGACTCCATTAATTTATCCAA
>No_name
ATTGAATCTATCAATTTCAGCCAAAGAGACACGGGAATTGAATCCGATTATGAATTATTG
AAATCAAATGTTGACTCCATTAATTTATCCAAAACAAAAC
>No_name
CTTCGTTTTGTTTTGGATAAATTAATGGAGTCAACATTTGATTTCAATAATTCATAATCG
GATTCAATTCCCGTGTCTCTTTGGCTGAAATTGATAGATT
>No_name
CGTCGAACCAACTATCTGGAATGTTTTTATAAAATGCCCCTGTAACGTAAACGATAAAGA
ATGGAAGCCAACATAAAATGAAAGCTCCACAAATAATGCC
>No_name
GGTTATTGTAATTCTCTGTTAAATCCTTGGATATACGCATTGTTCTCTAAAGATTTCAGG
TTAGCTTATCGGCGATTCCTGTGCAGAAAGCGATTTTAAT
>No_name
AAATGGTGTTGTTTTACGAATATGAAAACGTTACAGAATCTCAGATCGCTCGATTCTCTC
CGAGATTGTCGTGGATTCAGTTTTATATAACCGCCTTATT
>No_name
AAATGGTGTTGTTTTACGAATATGAAAACGTTACAGAATCTCAGATCGCTCGATTCTCTC
CGAGATTGTCGTGGATTCAGTTTTATATAACCGCCTTATT
>No_name
CCAAGAATAAGGCGGTTATATAAAACTGAATCCACGACAATCTCGGAGAGAATCGAGCGA
TCCGAGATTCTGTAAAGTTTTCATATTCGTAAAACACCAC
>No_name
CCAAGAATAAGGCGGTTATATAAAACTGAATCCACGACAATCTCGGAGAGAATCGAGCGA
TCTGAGATTCTGTAACGTTTTCATATTCGTAAAAAAACAC
>No_name
ATGAAAACGTTACAGAATCTCAGATCGCTCGATTCTCTCCGAGATTGTCGTGGATTCAGT
TTTATATAACCGCCTTATTCTTGGGGGCTATAATTCTTTG
>No_name
CTCAGATCGCTCGATTCTCTCCGAGATTGTCGTGGATTCAGTTTTATATAACCGCCTTGT
TCTTGGGGGCTATAATTCTTTGGACTATTATTGGCAATGT
>No_name
CTCGATTCTCTCCGAGATTGTCGTGGATTCAGTTTTATATAACCGCCTTATTCTTGGGGG
CTATAATTCTTTGGACTATTATTGGCAATGTTTTTGAGAT
>No_name
CCGAGATTGTCGTGGATTCAGTTTTATATAACCGCCTTATTCTTGGGGGCTATAATTCTT
TGGACTATTATTGGCAATGTTTTTGTTGTAGCGGCAATTG
>No_name
CCGAGATTGTCGTGGATTCAGTTTTATATAACCGCCTTATTCTTGGGGGCTATAATTCTT
TGGACTATTATTGGCAATGTTTTTGTTGTAGCGGCAATTG
>No_name
TTCAGTTTTATATAACCGCCTTATTCTTGGGGGCTATAATTCTTTGGACTATTATTGGCA
ATGTTTTTGTTGTAGCGGCAATTGTCCTAGAGCGAACTTT
>No_name
ATTCTTTAAAGTTCGCTCTAGGACAATTGCCGCTACAACAAAAACATTGCCAATAATAGG
CCAAAGAATTATAGACACCAAGAATAAGGCGGTTATATAA
>No_name
GGGGGCTATAATTCTTTGGACTATTATTGGCAATGTTTTTGTTGTAGCGGCAATTGTCCT
AGAGCGAACTTTAAAGAATGTGTCCAATTATCTAATATTA
>No_name
CAAGGCTTAATATTAGATAATTGGACACATTCTTTAAAGTTCGCTCTAGGACAATTGCCG
CTACAACAAAAACATTGCCAATAATAGTCCAAAGAATTAT
>No_name
CAATGTTTTTGTTGTAGCGGCAATTGTCCTAGAGCGAACTTTAAAGAATGTGTCCAATTA
TCTAATATTAAGCCTTGCGGTTGCAGATCTAATGGTAGCT
>No_name
GTTTTTGTTGTAGCGGCAATTGTCCTAGAGCGAACTTTAAAGAATGTGTCCAATTATCTA
ATATTAAGCCTTGCGGTTGCAGATCTAATGGTAGAGATCG
>No_name
CACTGATTGGCATTACTAGGATAGCTACCATTAGATCTGCAACCGCAAGGCTTAATATTA
GATAATTGGACACATTCTTTAAAGTTCGCTCTAGGACAAT
>No_name
TTCGCACTGATTGGCATTACTAGGATAGCTACCATTAGATCTGCAACCGCAAGGCTTAAT
ATTAGATAATTGGACACATTCTTTAAAGTTCGCTCTAGGA
>No_name
CAATTATCTAATATTAAGCCTTGCGGTTGCAGATCTAATGGTAGCTATCCTAGTAATGCC
AATCAGTGCGATTAAAGAAGTTTCAAGTACAGATCGGAAG
>No_name
TGCCTAACCACCAAGTACTTGAAACTTCTTTAATCGCACTGATTGGCATTACTAGGATAG
CTACCATTAGATCTGCAACCGCAAGGCTTAATATTAGATA
>No_name
CTAATATTAAGCCTTGCGGTTGCAGATCTAATGGTAGCTATCCTAGTAATGCCAATCAGT
GCGATTAAAGAAGTTTCAAGTACTTGGTGGTTAGGCATTG
>No_name
ACATAATTCAATGCCTAACCACCAAGTACTTGAAACTTCTTTAATCGCACTGATTGGCAT
TACTAGGATAGCTACCATTAGATCTGCAACCGCAAGGCTT
>No_name
CACGTCCACAGATCACATAATTCAATGCCTAACCACCAAGTACTTGAAACTTCTTTAATC
GCACTGATTGGCATTACTAGGATAGCTACCATTAGATCTG
>No_name
AGCAAAACACGTCCACAGATCACATAATTCAATGCCTAACCACCAAGTACTTGAAACTTC
TTTAATCGCACTGATTGGCATTACTAGGATAGCTACCATT
>No_name
CTATCCTAGTAATGCCAATCAGTGCGATTAAAGAAGTTTCAAGTACTTGGTGGTTAGGCA
TTGAATTATGTGATCTGTGGACGTGTTTTGATGTACTAAG
>No_name
GGAGTATTGAAGCTGTACAGCTTAGTACATCAAAACACGTCCACAGATCACATAATTCAA
TGCCTAACCACCAAGTACTTGAAACTTCTTTAATCGCACT
>No_name
GTTTCAAGTACTTGGTGGTTAGGCATTGAATTATGTGATCTGTGGACGTGTTTTGATGTA
CTAAGCTGTAGAGCTTCAATACTCCATTTAGTTGTAATAG
>No_name
GTGATCTGTGGACGTGTTTTGATGTACTAAGCTGTACAGCTTCAATACTCCATTTAGTTG
TAATAGCAATTGACCGCTATTGGGCGGTAACGGACATCAA
>No_name
GGAAGTTCTTCTATGGAGGTAGTTGATGTCCGTTACCGCCCAATAGCGGTCAATTGCTAT
TACAACTAAATGGAGTATTGAAGCTGTACAGCTTAGTACA
>No_name
CTGGAAGTTCTTCTATGGAGGTAGTTGATGTCCGTTACCGCCCAATAGCGGTCAATTGCT
ATTACAACTAAATGGAGTATTGAAGCTGTACAGCTTAGTA
>No_name
GTACAGCTTCAATACTCCATTTAGTTGTAATAGCAATTGACCGCTATTGGGCGGTAACGG
ACATCAACTACCTCCATAGAAGAACTTCCAGCAGAATCAT
>No_name
CTTCAATACTCCATTTAGTTGTAATAGCAATTGACCGCTATTGGGCGGTAACGGACATCA
ACTACCTCCATAGAAGAACTTCCAGCAGAATCATTTTGAT
>No_name
CTTCAATACTCCATTTAGTTGTAATAGCAATTGACCGCTATTGGGCGGTAACGGACATCA
ACTACCTCCATAGAAGAACTTCCAGCAGAATCATTTTGAT
>No_name
CTTCAATACTCCATTTAGTTGTAATAGCAATTGACCGCTATTGGGCGGTAACGGACATCA
ACTACCTCCATAGAAGAACTTCCAGCAGAATCATTTTGAT
>No_name
CAATACTCCATTTAGTTGGAATAGCAATTGACCGCTATTGGGCGGTAACGGACATCAACT
ACCTCCATAGAAGAACTTCCAGCAGAATCATTTTGATGAT
>No_name
TTGACCGCTATTGGGCGGTAACGGACATCAACTACCTCCATAGAAGAACTTCCAGCAGAA
TCATTTTGATGATTATCGGCGTGTGGCTTATTTCGGTCAT
>No_name
CTATGAGTATGGAATCTTGAAGGAACCGAGATTATGACCGAAATAAGCCACACGCCGATA
ATCATCAAAATGATTCTGCTGGAAGTTCTTCTATGGAGGT
>No_name
AGAACTTCCAGCAGAATCATTTTGATGATTATCGGCGTGTGGCTTATTTCGGTCATAATC
TCGGTTCCTTCAAGATTCCATACTCATAGAAATAATGCAG
>No_name
TGATTATCGGCGTGTGGCTTATTTCGGTCATAATCTCGGTTACTTCAAGATTCCATACTC
CTAGAAATAATGCAGAATGGCTGAGAGTCATTGTAAATGG
>No_name
GCCATTTACAATGACTCTCAGCCATTCTGCATTATTTCTATGAGTATGGAATCTTGAAGG
AACCGAGATTATGACCGAAATAAGCCACACGCCGATAATC
>No_name
CTGCCATTTACAATGACTCTCGGCCATTCTGCATTATTTCTATGAGAATGGAATCTTGAA
GGAACCGAGATTATGACCGAAATAAGCAACACGCAGATAA
>No_name
CTGCCATTTACAATGACTCTCAGCCATTCTGCATTATTTCTATGAGTATGGAATCTTGAA
GGAACCGAGATTATGACCGAAATAAGCCACACGCCGATAA
>No_name
CTAAATTGGAAAATACTGTATAACTGACAGATTCATTGATGATGCAGCTGCCATTTACAA
TGACTCTCAGCCATTCTGCATTATTTCTATGAGTATGGAA
>No_name
AATAGAAAGCGCCTAAATTGGAAAATACTGTATAACTGACAGATTCATTGATGATGCAGC
TGCCATTTACAATGACTCTCAGCCATTCTGCATTATTTCT
>No_name
AATGCAGAATGGCTGAGAGTCATTGTAAATGGCAGCTGCATCATCAATGAATCTGTCAGT
TATACAGTATTTTCCAATTTAGGCGCTTTCTATTTACCCA
>No_name
GCCATGGGTAAATAGAAAGCGCCTAAATTGGAAAATACTGTATAACTGACAGATTCATTG
ATGATGCAGCTGCCATTTACAATGACTCTCAGCCATTCTG
>No_name
GCATCATCAATGAATCTGTCAGTTATACAGTATTTTCCAATTTAGGCGCTTTCTATTTAC
CCATGGCATTTATGTCTGTAATTTATTTGAGGATTTATAT
>No_name
ATCGAGATCTAGCAAAAATATAAATCCTCAAATAAATTACAGACATAAATGCCATGGGTA
AATAGAAAGCGCCTAAATTGGAAAAATACTGTATAACTGA
>No_name
ATACAGTATTTTCCAATTTAGGCGCTTTCTATTTACCCATGGCATTTATGTCTGTAATTT
ATTTGAGGATTTATATTTTTGCTAGATCTCGAATTAGATA
>No_name
GTTAGAAAGGCAATGATTCTGCTTCATCTTTTTTCTTGTATATCTAATTCGAGATCTAGC
AAAAATATAAATCCTCAAATAAATTACAGACATAAATGCC
>No_name
ATTTATGTCTGTAATTTATTTGAGGATTTATATTTTTGCTAGATCTCGAATTAGATATAA
AAGAAAAAAGATGAAGCAGAATCATTGCCTTTCTAACACC
>No_name
CGGTGTTAGAAAGGCAATGATTCTGCTTCATCTTTTTTCTTTTATATCTAATTCGAGATC
TAGCAAAAATATAAATCCTCAAATAAATTACAGACATAAA
>No_name
GTTTCGTTTGATCAGTACACGATTTATGATCGGTGTTAGAAAGGCAATGATTCTGCTTCA
TCTTTTTTCTTTTATATCTAATTCGAGATCTAGCAAAAAT
>No_name
GTTTCGTTTGATCAGTACACGATTTATGATCGGTGTTAGAAAGGCAATGATTCTGCTTCA
TCTTTTTTCTTTTATATCTAATTCGAGATCTAGCAAAAAT
>No_name
CTGTTGGTTTCGTTTGATCAGTACACGATTTATGATCGGTGTTAGAAAGGCAATGATTCT
GCTTCATCTTTTTTCTTTTATATCTAATTCGAGATCTAGC
>No_name
ATTTTCTGTTGGTTTCGTTTGATCAGTACACGATTTATGATCGGTGTTAGAAAGGCAATG
ATTCTGCTTCATCTTTTTTCTTTTATATCTAATTCGAGAT
>No_name
TGCCTTTCTAACACCGATCATAAATCGTGTACTGATCAAACGAAACCAACAGAAAATACT
GGACAATGTCCTTGTAATAAACGAAAAATTGATGAAATCA
>No_name
TTCACAGTTGAGAATATAACTGATTTCATCAATTTTTCGTTTATTACAAGGACATTGTCC
AGTATTTTCTGTTGGTTTCGTTTGATCAGTACACGATTTA
>No_name
TTCACAGTTGAGAATATAACTGATTTCATCAATTTTTCGTTTATTACAAGGACATTGTCC
AGTATTTTCTGTTGGTTTCGTTTGATCAGTACACGATTTA
>No_name
ATATTCTCAACTGTGAACACTGTAAACTTGAATCTTTAGTTATTCAAAATCAAAATCGCA
AAGAATGGTTCGACAAACACATGAGCCTTCTTGAATTCGC
>No_name
AGCGAATTCAAGAAGGCTCATGTGTTTGTCGAACCATTCTTTGCGATTTTGATTTTGAAT
AACTAAAGATTCAAGTTTACAGTGTTCACAGTTGAGAATA
>No_name
GTAAACTTGAATCTTTAGTTATTCAAAATCAAAATCGCAAAGAATGGTTCGACAAACACA
TGAGCCTTCTTGAATTCGCTGATGAAGGTGAAAACGATTC
>No_name
CTTGAATCTTTAGTTATTCAAAATCAAAATCGCAAAGAATGGTTCGACAAACACATGAGC
CTTCTTGAATTCGCTGATGAAGGTGAAAACGATTCTTTGT
>No_name
TTTAGTTATTCAAAATCAAAATCGCAAAGAATGGTTCGACAAACACATGAGCCTTCTTGA
ATTCGCTGATGAAGGTGAAAACGATTCTTTGTCAATTCAG
>No_name
CTCTGAATTGACAAAGAATCGTTTTCACCTTCATCAGCGAATTCAAGAAGGCTCATGTGT
TTGTCGAACCATTCTTTGCGATTTTGATTTTGAATAACTA
>No_name
ATAAAAGTTGCTCTGAATTGACAAAGAATCGTTTTCACCTTCATCAGCGAATTCAAGAAG
GCTCATGTGTTTGTCGAACCATTCTTTGCGATTTTGATTT
>No_name
CAAAATCGCAAAGAATGGTTCGACAAACACATGAGCCTTCTTGAATTCGCTGATGAAGGT
GAAAACGATTCTTTGTCAATTCAGAGCAACTTTTATGCTA
>No_name
CTCGAATTTTACATTGGCAAATGTTGTAGCATAAAAGTTGCTCTGAATTGACAAAGAATC
GTTTTCACCTTCATCAGCGAATTCAAGAAGGCTCATGTGT
>No_name
GAAAACGATTCTTTGTCAATTCAGAGCAACTTTTATGCTACAACATTTGCCAATGTAAAA
TTCGAGAACGTTGATCATGTGGCCAACGTCAACTGCGTCG
>No_name
GAAAACGATTCTTTGTCAATTCAGAGCAACTTTTATGCTACAACATTTGCCAATGTAAAA
TTCGAGAACGTTGATCATGTGGCCAACGTCAACTGCGTCG
>No_name
CGACGCAGTTGACGTTGGCCACATGATCAACGTTCTCGAATTTTACATTGGCAAATGTTG
TAGCATAAAAGTTGCTCTGAATTGACAAAGAATCGTTTTC
>No_name
GTTTCAGCTTTGTTTCGATCATTCTCGCCGACGCAGTTGACGTTGGCCACATGATCAACG
TTCTCGAATTTTACATTGGCAAATGTTGTAGCATAAAAGT
>No_name
CTTTTATGCTACAACATTTGCCAATGTAAAATTCGAGAACGTTGATCATGTGGCCAACGT
CAACTGCGTCGGCGAGAATGATCGAAACAAAGCTGAAACG
>No_name
CATCGTTTCAGCTTTGTTTCGATCATTCTCGCCGACGCAGTTGACGTTGGCCACATGATC
AACGTTCTCGAATTTTACATTGGCAAATGTTGTAGCATAA
>No_name
TGCCAATGTAAAATTCGAGAACGTTGATCATGTGGCCAACGTCAACTGCGTCGGCGAGAA
TGATCGAAACAAAGCTGAAACGATGTCCAACCATTAACAG
>No_name
GTAAAATTCGAGAACGTTGATCATGTGGCCAACGTCAACTGCGTCGGCGAGAATGATCGA
AACAAAGCTGAAACGATGTCCAACCATTCACAGAAAAAAA
>No_name
CTGATTTGTTTTTTTCTGTGAATGGTTGGACATCGTTTCAGCTTTGTTTCGATCATTCTC
GCCGACGCAGTTGACGTTGGCCACATGATCAACGTTCTCG
>No_name
GTCGGCGAGAATGATCGAAACAAAGCTGAAACGATGTCCAACCATTCACAGAAAAAAACA
AATCAGACAACAAATTGGTCACCGAAATTAATATTTTATA
>No_name
AATTATAAAATATTAATTTCGGTGACCAATTTGTTGTCTGATTTATTTTTTTCTGTGAAT
GGTTGGACATCGTTTCAGCTTTGTTTCGATCATTCTCGCC
>No_name
TGTAATTATAAAATATTAATTTCGGTGACCAATTTGTTGTCTGATTTGTTTTTTTCTGTG
AATGGTTGGACATCGTTTCAGCTTTGTTTCGATCATTCTC
>No_name
CTTGGCTTTGTAATTATAAAATATTAATTTCGGTGACCAATTTGTTGTCTGATTTATTTT
TTTCTGTGAATGGTTGGACATCGTTTCAGCTTTGTTTCGA
>No_name
CTGAAACGATGTCCAACCATTCACAGAAAAAAATAAATCAGACAACAAATTGGTCACCGA
AATTAATATTTTATAATTACAAAGCCAAGCTTTTGAATTT
>No_name
CAACCATTCACAGAAAAAAACAAATCAGACAACAAATTGGTCACCGAAATTAATATTTTA
TAATTACAAAGCCAAGCTTTTGAATTTTAAAAATGATTTA
>No_name
CAGACAACAAATTGGTCACCGAAATTAATATTTTATAATTACAAAGCCAAGCTTTTGAAT
TTTAAAAATGATTTATCATTTAAAGGTTCTAACAAATCAT
>No_name
AGATGATTTGTTAGAACCTTTAAATGATAAATCATTTTTAAAATTCAAAAGCTTGGCTTT
GTAATTATAAAATATTAATTTCGGCGACCAATTTGTTGTC
>No_name
TTGAATTGCAACTCAGATGATTTGTTAGAACCTTTAAATGATAAATCATTTTTAAAATTC
AAAAGCTTGGCTTTGTAATTATAAAATATTAATTTCGGTG
>No_name
GGTCGTCGTTGAATTGCAACTCAGATGATTTGTTAGAACCTTTAAATGATAAATCATTTT
TAAAATTCAAAAGCTTGGCTTTGTAATTATAAAATATTAA
>No_name
CGAAGATTGGCTTCGGTCGTCGTTGAATTGCAACTCAGATGATTTGTTAGAACCTTTAAA
TGATAAATCATTTTTAAAATTCAAAAGCTTGGCTTTGTAA
>No_name
TGAAACTCAACGAAGATTGGCTTCGGTCGTCGTTGAATTGCAACTCAGATGATTTGTTAG
AACCTTTAAATGATAAATCATTTTTAAAATTCAAAAGCTT
>No_name
TTTTGAATTTTAAAAATGATTTATCATTTAAAGGTTCTAACAAATCATCTGAGTTGCAAT
TCAACGACGACCGAAGCCAATCTTCGTTGAGTTTCAAGGA
>No_name
TTTATCATTTAAAGGTTCTAACAAATCATCTGAGTTGCAATTCAACGACGACCGAAGCCA
ATCTTCGTTGAGTTTCAAGGACAACAAATTCAATGCCATG
>No_name
AAAGGTTCTAACAAATCATCTGAGTTGCAATTCAACGACGACCGAAGCCAATCTTCGTTG
AGTTTCAAGGACAACAAATTCAATGCCATGAATTCTGCGT
>No_name
TGACGCAGAATTCATGGCATTGAATTTGTTGTCCTTGAAACTCAACGAAGATTGGCTTCG
GTCGTCGTTGAATTGCAACTCAGATGATTTGTTAGAACCT
>No_name
CGGCCTTGTTTCTAATAGACGCAGAATTCATGGCATTGAATTTGTTGTCCTTGAAACTCA
ACGAAGATTGGCTTCGGTCGTCGTTGAATTGCAACTCAGA
>No_name
CGACGACCGAAGCCAATCTTCGTTGAGTTTCAAGGACAACAAATTCAATGCCATGAATTC
TGCGTCTATTAGAAACAAGGTCGAACAAAAAAGAGAAAGA
>No_name
CGAAGCCAATCTTCGTTGAGTTTCAAGGACAACAAATTCAATGCCATGAATTCTGCGTCT
ATTAGAAACAAGGTCGAACAAAAAAGAGAAAGAAAAGCCG
>No_name
GCGGCTTTTCTTTCTCTTTTTTGTTCGACCTTGTTTCTAATAGACGCAGAATTCATGGCA
TTGAATTTGTTGTCCTTGAAACTCAACGAAGATTGGCTTC
>No_name
CAACGTTCTAGCGGCTTTTCTTTCTCTTTTTTGTTCGACCTTGTTTCTAATAGACGCAGA
ATTCATGGCATTGAATTTGTTGTCCTTGAAACTCAACGAA
>No_name
GCCAACGTTCTAGCGGCTTTTCTTTCTCTTTTTTGTTCGACCTTGTTTCTAATAGACGCA
GAATTCATGGCATTGAATTTGTTGTCCTTGAAACTCAACG
>No_name
CCGTAATAATGGCCAACGTTCTAGCGGCTTTTCTTTCTCTTTTTTGTTCGACCTTGTTTC
TAATAGACGCAGAATTCATGGCATTGAATTTGTTGTCCTT
>No_name
AGGACAACAAATTCAATGCCATGAATTCTGCGTCTATTAGAAACAAGGTCGAACAAAAAA
GAGAAAGAAAAGCCGCTAGAACGTTGGCCATTATTACAGG
>No_name
NTCCTGTAATAATGGCCAACGTTCTAGCGGCTTTTCTTTCTCTTTTTTGTTCGACCTTGT
TTCTAATAGACGCAGAATTCATGGCATTGAATTTGTTGTC
>No_name
AACAAATTCAATGCCATGAATTCTGCGTCTATTAGAAACAAGGTCGAACAAAAAAGAGAA
AGAAAAGCCGCTAGAACGTTGGCCATTATTACAGGATGTT
>No_name
CAAATTCAATGCCATGAATTCTGCGTCTATTAGAAACAAGGTCGAACAAAAAAGAGAAAG
AAAAGCCGCTAGAACGTTGGCCATTATTACAGGATGTTTC
>No_name
ATTCAATGCCATGAATTCTGCGTCTATTAGAAACAAGGTCGAACAAAAAAGAGAAAGAAA
AGCCGCTAGAACGTTGGCCATTATTACAGGATGTTTCATT
>No_name
ATTTTCAATGCCATGAATTCTGCGTCTATTAGAAACAAGGTCGAACAAAAAAGAGAAAGA
AAAGCCGCGAGACCGTTGGCCATTATTACAGGATGTTTCA
>No_name
TTCAATGCCATGAATTCTGCGTCTATTAGAAACAAGGTCGAACAAAAAAGAGAAAGAAAA
GCCGCTAGAACGTTGGCCATTATTACAGGATGTTTCATTA
>No_name
ACAAGGTCGAACAAAAAAGAGAAAGAAAAGCCGCTAGAACGTTGGCCATTATTACAGGAT
GTTTCATTATTTGCTGGCTTCCATTCGGAATTAATAACGT
>No_name
CTACGTTATTAATTCCGAATGGAAGCCAGCAAATAATGAAACATCCTGTAATAATGGCCA
ACGTTCTAGCGGCTTTTCTTTCTCTTTTTTGTTCGACCTT
>No_name
TACAAAACGCGTGCGCTACGTTATTAATTCCGAATGGAAGCCAGCAAATAATGAAACATC
CTGTAATAATGGCCAACGTTCTAGCGGCTTTTCTTTCTCT
>No_name
CCGTATTACAAAACGCGTGCGCTACGTTATTAATTCCGAATGGAAGCCAGCAAATAATGA
AACATCCTGTAATAATGGCCAACGTTCTAGCGGCTTTTCT
>No_name
CACGGTTCCGTATTACAAAACGCGTGCGCTACGTTATTAATTCCGAATGGAAGCCAGCAA
ATAATGAAACATCCTGTAATAATGGCCAACGTTCTAGCGG
>No_name
ATTACAGGATGTTTCATTATTTGCTGGCTTCCATTCGGAATTAATAACGTAGCGCACGCG
CTTTGTAATACGGAACCGTGTGGAAGTGCTTTATTCGATA
>No_name
ATTACAGGATGTTTCATTATTTGCTGGCTTCCATTCGGAATTAATAACGTAGCGCACGCG
TTTTGTAATACGGAACCGTGTGGAAGTGCTTTATTCGATA
>No_name
CCTGAGTTCACATAGCCTAGCCATAAACAGAGACTATCGAATAAAGCACTTCCACACGGT
TCCGTATTACAAAACGCGTGCGCTACGTTATTAATTCCGA
>No_name
AATTAATAACGTAGCGCACGCGTTTTGTAATACGGAACCGTGTGGAAGTGCTTTATTCGA
TAGTCTCTGTTTATGGCTAGGCGATGTGAACTCAGGCCTT
>No_name
ATTAAGGCCTGAGTTCACATAGCCTAGCCATAAACAGAGACTATCGAATAAAGCACTTCC
ACACGGTTCCGTATTACAAAACGCGTGCGCTACGTTATTA
>No_name
ATAACGTAGCGCACGCGTTTTGTAATACGGAACCGTGTGGAAGTGCTTTATTCGATAGTC
TCTGTTTATGGCTAGGCTATGTGAACTCAGGCCTTAATCC
>No_name
TAACGTAGCGCACGCGTTTTGTAATACGGAACCGTGTGGAAGTGCTTTATTCGATAGTCT
CTGTTTATGGCTAGGCTATGTGAACTCAGGAGATCGGAAG
>No_name
CGCACGCGTTTTGTAATACGGAACCGTGTGGAAGTGCTTTATTCGATAGTCTCTGTTTAT
GGCTAGGCTATGTGAACTCAGGCCTTAATCCAGTGATTTA
>No_name
AGACAGTGTAAATCACTGGATTAAGGCCTGAGTTCACATAGCCTAGCCATAAACAGAGAC
TATCGAATAAAGCACTTCCACACGGTTCCGTATTACAAAA
>No_name
GAAGACAGTGTAAATCACTGGATTAAGGCCTGAGTTCACATAGCCTAGCCATAAACAGAG
ACTATCGAATAAAGCACTTCCACACGGTTCCGTATTACAA
>No_name
CTGGAGAGAAGACAGTGTAAATCACTGGATTAAGGCCTGAGTTCACATAGCCTAGCCATA
AACAGAGACTATCGAATAAAGCACTTCCACACGGTTCCGT
>No_name
GGAACCGTGTGGAAGTGCTTTATTCGATAGTCTCTGTTTATGGCTAGGCTATGTGAACTC
AGGCCTTAATCCAGTGATTTACACTGTCTTCTCTCCAGAT
>No_name
CGAAAATCTGGAGAGAAGACAGTGTAAATCACTGGATTAAGGCCTGAGTTCACATAGCCT
AGCCATAAACAGAGACTATCGAATAAAGCACTTCCACACG
>No_name
GGAAGTGCTTTATTCGATAGTCTCTGTTTATGGCTAGGCTATGTGAACTCAGGCCTTAAT
CCAGTGATTTACACTGTCTTCTCTCCAGATTTTCGAACTG
>No_name
AGCAGTTCGAAAATCTGGAGAGAAGACAGTGTAAATCACTGGATTAAGGCCTGAGTTCAC
ATAGCCTAGCCATAAACAGAGACTATCGAATAAAGCACTT
>No_name
CTTTATTCGATAGTCTCTGTTTATGGCTAGGCTATGTGAACTCAGGCCTTAATCCAGTGA
TTTACACTGTCTTCTCTCCAGATTTTCGAACTGCTTTCAG
>No_name
CCTGAAAGCAGTTCGAAAATCTGGAGAGAAGACAGTGTAAATCACTGGATTAAGGCCTGA
GTTCACATAGCCTAGCCATAAACAGAGACTATCGAATAAA
>No_name
GTGATAATGTCCCAATAAAATCTTTCTGAAAGCAGTTCGAAAATCTGGAGAGAAGACAGT
GTAAATCACTGGATTAAGGCCTGAGTTCACATAGCCTAGC
>No_name
CTTGTGTGATAATGTCCCAATAAAATCTTTCTGAAAGCAGTTCGAAAATCTGGAGAGAAG
ACAGTGTAAATAACTGGATTAAGGCCTGAGTTCACATAGC
>No_name
CTCCTTGTGTGATAATGTCCCAATAAAATCTTTCTGAAAGCAGTTCGAAAATCTGGAGAG
AAGACAGTGTAAATCACTGGATTAAGGCCTGAGTTCACAT
>No_name
CTCCTCGTGTGATAATGTCCCAATAAAATCTTCCTGAAAGCAGTTCGAAAATCTGGAGAG
AAGACAGTGTAAATCACTGGATTAAGGCCTGAGTTCACAT
>No_name
TCCTCCTCGTGTGATAATGTCCCAATAAAATCTTCCTGAAAGCAGTTCGAAAATCTGGAG
AGAAGACAGTGTAAATCACTGGATTAAGGCCTGAGTTCAC
>No_name
GTGAACTCAGGCCTTAATCCAGTGATTTACACTGTCTTCTCTCCAGATTTTCGAACTGCT
TTCAGAAAGATTTTATTGGGACATTATCACACAAGGAGGT
>No_name
CGAAAATTGGGAAATAGTTTTGGGCAGTATTTCTGCAATACTGATCATTTTCATCACCAT
CGTTGGAAACATTTTGGTAATTCTATCAGTTATATATCAT
>No_name
ATCGACGCAGTGCAACAGAATACATCGGAAGTCAACCAAAAATCACACAAAACAGATCCA
AATATCCAACGTCCTAAGATATAATTAATAAGAGCGCATG
>No_name
GTGGCGCTTATATTTTGAGTGGCTTGATTTCAATTCCACCGGTGTTGGGGTGGAAAGAAG
AAATGAAAAATCTTTACGTTTGTAGTCTCAGTGATAACAG
>No_name
CCTTTTTCATCAGTAACCTGTCATTTTGATTTATAAATTTTATTTTATCTCTCAATCTTT
TTCTAATTGCGAAATAGATTCGAATATAAACGAAAAAGAT
>No_name
AATTTTACAAGTTTCATTTTCTAATGAACTATTCTCCTTGCTATCCTTTCTTTTATTTTT
CACTGTTTCCTTTTTCATCAGTAACCTGTCATTTTGATTT
>No_name
TTCCAATAAAGTCAACAATGAAAACACTAATTTTTCCAGTGTCAATAACAGTGATAAATT
GAATCAATTTTGGAATGAAAGACAAAAAAATATCTTTGTC
>No_name
GTTGGAGTCCGTTTTTCCTCATGTATGTAATAGTACCGTTTTGCAGCGCCAGCGTTTGCC
AGAACAGAAATCAAAGAGTTGAAGTATTTTTGGTTTGGTT
>No_name
CGGATGAATACGATTTGTTGTTTTGGAAATGAAACTGTCAGTGTAATCAGCATAGCCTCA
ATTAAAATGTTCCTGTCATTCGGAACAATCTTCGGAAATA
>No_name
GTGTAATCAGCATAGCCTCAATTAAAATGTTCCTGTCATTCGGAACAATCTTCGGAAATA
GTTTGGTCATTATAGCAGTAGCCAGTAATTCCAATTTGAG
>No_name
CCTCAATTAAAATGTTCCTGTCATTCGGAACAATCTTCGGAAATAGTTTGGTCATTATAG
CAGTAGCCAGTAATTCCAATTTGAGAACTTGTACAAATTA
>No_name
AGCAGATCTGCGCAAGCCAACGACACGATGAAATAATTTGTACAAGTTCTCAAATTGGAA
TTACTGGCTACTGCTATAATGACCAAACTATTTCCGAAGA
>No_name
CAAGCTCATTGAGCATTGCAAAAGGCATAACGACCAACCCCATTAGCAGATCTGCGCAAG
CCAACGACACGATGAAATAATTTGTACAAGTTCTCAAATT
>No_name
AGAACTTGTACAAATTATTTCATCGTGTCGTTGGCTTGCGCAGATCTGCTAATGGGGTTG
GTCGTTATGCCTTTTGCAATGCTCAATGAGCTTGGACAAG
>No_name
TTTCATCGTGTCGTTGGCTTGCGCAGATCTGCTAATGGGGTTGGTCGTTATGCCTTTTGC
AATGCTCAATGAGCTTGGACAAGAGGTTTGGATATTTGAG
>No_name
CGATGAGCTTGGACAAGAGGTTTGGATATTTGGTCAAATCTGGTGTGACATGTGGCACGC
GTTTGACGTTCTTAGTACCACTGCAAGTATATTGAATCTT
>No_name
AACAAAACCATACGAGAAAAATCATGATTATACAGTTTTTGTTTGTTAAGTGACGGCCGG
CCAAAAGAGGACTTGTGGTTACTTTGTATCTTTCTATCGC
>No_name
TAGAAAGATACAAAGTAACCACAAGTCCTCTTTTGGCCGGCCGTCACTTAACAAACAAAA
ACTGTATAATCATGATTTTTCTCGTATGGTTTTGTTCGGC
>No_name
CCGTCACTTAACAAACAAAAACTGTATAATCATGATTTTTCTCGTATGCCTTTTTTCGGC
TTGAAAATCCCTTCCAGCGATCATATGGTGGAGATCGGAA
>No_name
GGAAATTTACAAGAACAAACTGAATCATATGTATCAGAACTTTGTCTCCACCATATGATC
GCTGGAAAGGATATGCAAGCCGAACAAAACCATACGAGAA
>No_name
CGATCATATGGTGGAGACAAAGTTCTGATACATATGATTCAGTTTGTTCTTGTAAATTTC
CAACTGATCCATTTTATATTTCTATTTCTTCGATTGTTTC
>No_name
GAAACAATCGAAGAAATAGAAATATAAAATGGATCAGTTGGAAATTTACAAGAACAAACT
GAATCATATGTATCAGAACTTTGTCTCCACCATATGATCG
>No_name
GTGCATAGAAGGAAACAATCGAAGAAATAGAAATATAAAATGGATCAGTTGGAAATTTAC
AAGAACAAACTGAATCATATGTATCAGAACTTTGTCTCCA
>No_name
GACAAAGTTCTGATACATATGATTCAGTTTGTTCTTGTAAATTTCCAACTGATCCATTTT
ATATTTCTATTTCTTCGATTGTTTCCTTCTATGCACCTCT
>No_name
CTATGCACCTCTTGTTTTAATGTTGGTTCTTTATTGGAAAATATACCGAACCGCAAAACG
AATGATAATTTGTCTACAGAAAGGCGAACGAGTAATTGAA
>No_name
CAAGTAATTGAAGACGGAGACAAAGCTTTAAACAATCCTCCGGTAAGATTAAGAATTCAT
AAAGGCGGATTTAGGGCTCTTCAAAAACCAAATTTGTATC
>No_name
GTAAGATTAAGAATTCATAAAGGCGGATTTAGGGCTCTTCAAAAACCAAATTTGTATCAA
AATAGTAAAAATAAATCAAAATGGTTTTCTTGGAAAACGA
>No_name
GGCGGATTTAGGGCTCTTCAAAAACCAAATTTGTATCAAAATAGTAAAAATAAATCAAAA
TGGTTTTCTTGGAAAACGAAACCAATGGGAATATCTGAAC
>No_name
CTCAAAGGTTCAGATATTCCCATTGGTTTCGTTTTCCAAGAAAACCATTTTGATTTATTT
TTACTATTTTGATACAAATTTGGTTTTTGAAGAGCCCTAA
>No_name
CGCAACTCAAAGGTTCAGATATTCCCATTGGTTTCGTTTTCCAAGAAAACCATTTTGATT
TATTTTTACTATTTTGATACAAATTTGGTTTTTGAAGAGC
>No_name
CTTCAAAAACCAAATTTGTATCAAAATAGTAAAAATAAATCAAAATGGTTTTCTTGGAAA
ACGACACCAATGGGAATATATGAACCTTTGAGTTGTGTAG
>No_name
CAAAAACCAAATTTGTATCAAAATAGTAAAAATAAATCAAAATGGTTTTCTTGGAAAACG
AAACCAATGGGAATATCTGAACCTTTGAGTTGTGTAGCAG
>No_name
CTCAATTTAAATGCTATAGAAGCCGAAGACGTTACGGGACCACTGCATAGATCTGCTACA
CAACTCAAAGGTTCAGATATTCCCATTGGTTTCGTTTTCC
>No_name
CTGAACCTTTGAGTTGTGTAGCAGATCTATGCAGTGGTCCCGTAACGTCTTCGGCTTCTA
TAGCATTTAAATTGAGACATTTCACTTTAGGTAAAAAATT
>No_name
CAAGATAAAAGTCCCCATTACAAATCCAAGAGTTCTTGCTGCTTTTTGTTCGGTGTTAAA
TTTAATTAATTTTTTACCTAAAGTGAAATGTCTCAATTTA
>No_name
CAAGAACTCTTGGATTTGTAATGGGGACTTTTATCTTGTGTTGGTTGCCTTTTTTCATTT
GCAATATTCTCAATTCACTAGATAATCAGAATAAATTATT
>No_name
CTTGGATTTGTAATGGGGACTTTTATCTTGTGTTGGTTGCCTTTTTTCATTTGCAATATT
CTCAATTCACTAGATAATCAGAATAAATTATTTAGATCGG
>No_name
GTAGAATATGATCTCCAATGGATCCGGTTCGAAATAATTTATTCTGATTATCTAGTGAAT
TGAGAATATTGCAAATGAAAAAAGGCAACCAACACAAGAT
>No_name
GTAGAATATGATCTCCAATGGATCCGGTTCGAAATAATTTATTCTGATTATCTAGTGAAT
TGAGAATATTGCAAATGAAAAAAGGCAACCAACACAAGAT
>No_name
CGGTAGAATATGATCTCCAATGGATCCGGTTCGAAATAATTTATTCTGATTATCTAGTGA
ATTGAGAATATTGCAAATGAAAAAAGGCAACCAACACAAG
>No_name
TTCATTTGCAATATTCTCAATTCACTAGATAATCAGAATAAATTATTTCGAACCGGATCC
ATTGGAGATCATATTCTACCGCTCGTCACATGGTTGGGCT
>No_name
TAGATAATCAGAATAAATTATTTCGAACCGGATCCATTGGAGATCATATTCTACCGCTCG
TCACATGGTTGGGCTATCTCAACTCATGCATGAATCCAAT
>No_name
GAATAAATTATTTCGAACCGGATCCATTGGAGATCATATTCTACCGCTCGTCACATGGTT
GGGCTATCTCAACTCATGCATGAATCCAATTATCTATGCC
>No_name
GCCATTCTAAAATGTCTCATAGAATGGGCATAGATAATTGGATTCATGCATGAGTTGAGA
TAGCCCAACCATGTGACGAGCGGTAGAATATGATCTCCAA
>No_name
GTATAAATGCCATTCTAAAATGTCTCATAGAATGGGCATAGATAATTGGATTCATGCATG
AGTTGAGATAGCCCAACCATGTGACGAGCGGTAGAATATG
>No_name
CAGATTTCCAAACAATTCTATTAAAAATGGTTCAGATCAAATTCCGTGGACTTTCAATGA
AAAGGTGATGATAATTATTTCTTATTCAACTTCTATCAGT
>No_name
GACATTTCCAAAAAGAGATAAACTGATAGAAGTTGAATAAGAAATAATTATCATCACCTT
TTCATTGAAAGTCCACGGAATTTGATCTGAACCATTTTTA
>No_name
CGACAGTTCTTGACAAATCTTGCTGTGTCAGATTTATTAATAAGCTTATTTTGCGTTCCA
TTCACCTTTACTTATATATTATTATGGGACTGGCCATTTC
>No_name
CAGATTTATTAATAAGCTTATTTTGCGTTCCATTCACCTTTACTTATATATTATTATGGG
ACTGGCCATTTCCATATTTATTCTGTCCAGTTGTTCTTTC
>No_name
CCCAAATACATCCAATTACCAATCCAGATCTTTTCCTGGTAATACGGGATTTCATTGGAT
AAATGACGACCCAAAATCTATCTAAACCAATCACCAAGTT
>No_name
TGGAATCCCGTATTACCAGGAAAAGATCTGGATTGGTAATTGGATGTATTTGGGTGAGCT
CAATCCTGTTTTCTTCGGTTCAATGTTTCGTAAGTCGAGC
>No_name
CACCTTCTCTAATGGATGCTCGACTTACGAAACATTGAACCGAAGAAAACAGGATTGAGC
TCACCCAAATACATCCAATTACCAATCAAGATCTTTTCCT
>No_name
CTGAGCATTCGGTGTATCCACCTTCTCTAATGGATGCTCGACTTACGAAACATTGAACCG
AAGAAAACAGGATTGAGCTCACCCAAATACATCCAATTAC
>No_name
CGTATATGAAATTTGTAGATTATTATTATTCCAATTTTCTGAGCATTCGGTGTATCCACC
TTCTCTAATGGATGCTCGACTTACGAAACATTGAACCGAA
>No_name
CGTATATGAAATTTGTAGATTATTATTATTCCAATTTTCTGAGCATTCGGTGTATCCACC
TTCTCTAATGGATGCTCGACTTACGAAACATTGAACCGAA
>No_name
TGGAAGCGATCCTTACCAGGAGAAGCTGATGAAATACGGGACGCAAAACATATGAAATCA
AAAGTCAAAGTAATAAAAATGTTATCAATAATTGTCATAT
>No_name
CAACACAATCCAAAGCATATGACAATTATTGATAACATTTTTATTACTTTGACTTTTGAT
TTCATATGTTTTGCGTCCAGTATTTCATCAGCTTCTCCTG
>No_name
AAAGAATTAGTAATAAAAATGTTATCAATAATTGTCATATGCTTTGGATTGTGTTGGCTT
CCTCTGCATTTATTCTTCGTTGTCACCCATGTGAACCAGT
>No_name
CCGGGTTGACGAAGCTGTTCGACATTGCGATCCAATGGCAAACGACATACGCGATATTGA
GATTCTTTGTGTATCCCTGAGACTGGTTCACATGGGTGAC
>No_name
GTTGAAGTTGATCTTTCTTGACCAGGATTGTCGTTGACAAAGTCCACAACATTTGTGATG
GACAAGCCATCGAAAATCAGATTTAAATGAATCATTCATG
>No_name
TGTCGTTGTATTTTCTGTTTTGGATCGTTAGTGCTGGAGAAAAGTTATTAGAAACACTAT
TTCGAGCACTCGTTGTGTTGAAGTTGATCTTTCTTGACCA
>No_name
GAAAGATCAACTTCAACACAACGAGTGCTCGAAATAGTGTTTCTAATAACTTTTCTCCAG
CACTAACGATCCAAAACAGAAAATACAACGACAAATTCCC
>No_name
GACAAATTCCCGTCTCGAGATCACTCATCACCAGAAAGGTCCAAGGAGATTCAATTCCTG
TTCAACAAAGACAACAACGAATGTGTGAACCATAATTCAA
>No_name
TTTTGATTTAACTTGGAACTCTCTCGGTAAGTCTATTGAATTATGGTTCACACATTCGTT
GTTGTCTTTGTTGAACAGGAATTGAATCTCCTTGGACCTT
>No_name
AACGAATGTGTGAACCATAATTCAATAGACTTACCGAGAGAGTTCCAAGTTAAATCAAAA
CCCTTGTCAACAAATATGAACAAAATAAAAATTCTCATTC
>No_name
CTTCGGCATCAAGAATGAGAATTTTTATTTTGTTCATATTTGTTGACAAGGGTTTTGATT
TAACTTGGAACTCTCTCGGTAAGTCTATTGAATTATGGTT
>No_name
TGGCATTTAGAGTTGAGTAATTATTTGGTAGTTTTGGTTGGTAAATATTCGATTCTTCTC
AACTTCGGCATCAAGAATGAGAATTTTTATTTTGTTCATA
>No_name
TGCTGTTACAGGCAATGGGAAAAGCAATGTATGATTGACTTTACTGAGAATAATAGTTGA
TGCCGTTGTTGTACCATTAAGAAATCCACTTGAAACTGAC
>No_name
CGAGGATTGCTGTTACAGGCAATGGGAAAAGCAATGTATGATTGACTTTACTGAGAATAA
TAGTTGATGCCGTTGTTGTACCATTAAGAAATCCACTTGA
>No_name
CGAGGATTGCTGTTACAGGCAATGGGAAAAGCAATGTATGATTGACTTTACTGAGAATAA
TAGTTGATGCCGTTGTTGTACCATTAAGAAATCCACTTGA
>No_name
CTAGAAATCCGAGGATTGCTGTTACAGGCAATGGGAAAAGCAATGTATGATTGACTTTAC
TGAGAATAATAGTTGATGCCGTTGTTGTACCATTAAGAAA
>No_name
TCTCAGTAAAGTCAATCATACATTGCTTTTCCCATTGCCTGTAACAGCAATCCTCGGATT
TCTAGCTGGAGTTGTCAGTTTGGCAACCGTCGCTGGTAAC
>No_name
ATCATACATTGCTTTTCCCATTGCCTGTAACAGCAATCCTCGGATTTCTAGCTGGAGTTG
TCAGTTTGGCAACCGTCGCTGGTAACTTGCTAGTAATTAC
>No_name
CGAAAAACGATGTAATTACTAGCAAGTTACCAGCGACGGTTGCCAAACTGACAACTCCAG
CTAGAAATCCGAGGATTGCTGTTACAGGCAATGGGAAAAG
>No_name
GTAACAGCAATCCTCGGATTTCTAGCTGGAGTTGTCAGTTTGGCAACCGTCGCTGGTAAC
TTGCTAGTAATTACATCGTTTTTCGTTGAAAGGGCTTTGA
>No_name
GTCGGATTTCTCAAAGCCCTTTCAACGAAAAACGATGTAATTACTAGCAAGTTACCAGCG
ACGGTTGCCAAACTGACAACTCCAGCTAGAAATCCGAGGA
>No_name
GTCGGATTTCTCAAAGCCCTTTCAACGAAAAACGATGTAATTACTAGCAAGTTACCAGCG
ACGGTTGCCAAACTGACAACTCCAGCTAGAAATCCGAGGA
>No_name
CTCGGATTTCTAGCTGGAGTTGTCAGTTTGGCAACCGTCGCTGGTAACTTGCTAGTAATT
ACATCGTTTTTCGTTGAAAGGGCTTTGAGAAATCCGACGA
>No_name
GTCAGTTTGGCAACCGTCGCTTGTAACTTGCTAGTAATTACATCGTTTTTCGTTGAAAGG
GCTTTGAGAAATCCGACGAATTATTTTATTGCATCGAGAT
>No_name
GTCAGGTTGGCAACCGTCGCTGGTAACTTGCTAGTAATTACATCGTTTTTCGTTGAAAGG
GCTTTGAGAAATCCGACGAATTATTTTATTGCATCATTAG
>No_name
GTCACGGCTTATGATGCAATAAAATAATTCGTCGGATTTCTCAAAGCCCTTTCAACGAAA
AACGATGTAATTACTAGCAAGTTACCAGCGACGGTTGCCA
>No_name
AACTTGCTAGTAATTACATCGTTTTTCGTTGAAAGGGCTTTGAGAAATCCGACGAATTAT
TTTATTGCATCATTAGCCGTGACGGACCTTTTGATTGGAA
>No_name
AATTACATCGTTTTTCGTTGAAAGGGCTTTGAGAAATCCGACGAATTATTTTATTGCATC
ATTAGCCGTGACGGACCTTTTGATTGGAATATTTTCGATG
>No_name
ATAGTTCAAAAGCAAATAAATCGTATAGAAGTTCATCGAAAATATTCCAATCAAAAGGTC
CGTCACGGCTAATGATGCAATAAAATAATTCGTCGGATTT
>No_name
CCGACGAATTATTTTATTGCATCATTAGCCGTGACGGACCTTTTGATTGGAATATTTTCG
ATGAACTTCTATACGATTTATTTGCTTTTGAACTATTGGC
>No_name
CCGACGAATTATTTTATTGCATCATTAGCCGTGACGGACCTTTTGATTGGAATATTTTCG
ATGAACTTCTATACGATTTATTTGCTTTTGAACTATTGGC
>No_name
CGGACCTTTTGATTGGAATATTTTCGATGAACTTCTATACGATTTATTTGCTTTTGAACT
ATTGGCCATTGGGTGAAATGTTTTGTGATTTATGGTTGTC
>No_name
CAACGACAACCATAAATCACAAAACATTTCACCCAATGGCCAATAGTTCAAAAGCAAATA
AATCGTATAGAAGTTCATCGAAAATATTCCAATCAAAAGG
>No_name
CGACAGTTATAAAAAATACGGTATATTGAGACGTTAAACAAGCTGTATAATCCAACGACA
ACCATAAATCACAAAACATTTCACCCAATGGCCAATAGTT
>No_name
CAAAAACGATCGACAGTTATAAAAAATACGGTATATTGAGACGTTAAACAAGCTGTATAA
TCCAACGACAACCATAAATCACAAAACATTTCACCCAATG
>No_name
CAAAAACGATCGACAGTTATAAAAAATACGGTATATTGAGACGTTAAACAAGCTGTATAA
TCCAACGACAACCATAAATCACAAAACATTTCACCCAATG
>No_name
GTTGGATTATACAGCTTGTTTAACGTCTCAATATACCGTATTTTTTATAACTGTCGATCG
TTTTTGTTCAGTCCACATTCCTGCAAAATACAGAAATTGG
>No_name
ATCCAATTTCTGTATTTTGCAGGAATGTGGACTGAACAAAAACGATCGACGGTTATAAAA
AATACGGTATATTGAGTCGTTAACCAAGCCGTATAATCCT
>No_name
GTTCTCCAATTTCTGTATTTTGCAGGAATGTGGACTGAACAAAAACGATCGACAGTTATA
AAAAATACGGTATATTGAGACGTTAAACAAGCTGTATAAT
>No_name
CTTGTTTAACGTCTCAATATACCGTATTTTTTATAACTGTCGATCGTTTTTGTTCAGTCC
ACATTCCTGCAAAATACAGAAATTGGAGAACTGACAACAA
>No_name
CTTGTTTAACGTCTCAATATACCGTATTTTTTATAACTGTCGATCGTTTTTGTTCAGTCC
ACATTCCTGCAAAATACAGAAATTGGAGAACTGACAACAA
>No_name
TAGGACTTTGTTGTCAGTTCTCCAATTTCTGTATTTTGCAGGAATGTGGACTGAACAAAA
ACGATCGACAGTTATAAAAAATACGGTATATTGAGACGTT
>No_name
TCTCAATATACCGTATTTTTTATAACTGTCGATCGTTTTTGTTCAGTCCACATTCCTGCA
AAATACAGAAATTGGAGAACTGACAACAAAGTCCTAATCA
>No_name
TTGCCGCTACCATGATTAGGACTTTGTTGTCAGTTCTCCAATTTCTGTATTTTGCAGGAA
TGTGGACTGAACAAAAACGATCGACAGTTATAAAAAATAC
>No_name
TGTCGATCGTTTTTGTTCAGTCCACATTCCTGCAAAATACAGAAATTGGAGAACTGACAA
CAAAGTCCTAATCATGGTAGCGGCAACTTGGATAATTCCT
>No_name
TGCAAAATACAGAAATTGGAGAACTGACAACAAAGTCCTAATCATGGTAGCGGCAACTTG
GATAATTCCTTCTTCGATATTTTTCACTTGCATTCTTGGT
>No_name
TGCAAAATACAGAAATTGGAGAACTGACAACAAAGTCCTAATCATGGTAGCGGCAACTTG
GATAATTCCTTCTTCGATATTTTTCACTTGCATTCTTGGT
>No_name
CTCGTTTGCCGGTAAAAAACGGCCAACCAAGAATGCAAGTGAAAAATATCGAAGAAGGAA
TTATCCAAGTTGCCGCTACCATGATTAGGACTTTGTTGTC
>No_name
GCCTCGTTTGCCGGTAAAAAACGGCCAACCAAGAATGCAAGTGAAAAATATCGAAGAAGG
AATTATCCAAGTTGCCGCTACCATGATTAGGACTTTGTTG
>No_name
GGCAGCCTCGTTTGCCGGTAAAAAACGGCCAACCAAGAATGCAAGTGAAAAATATCGAAG
AAGGAATTATCCAAGTTGCCGCTACCATGATTAGGACTTT
>No_name
GCGGCAACTTGGATAATTCCTTCTTCGATATTTTTCACTTGCATTCTTGGTTGGCCGTTT
TTTACCGGCAAACGAGGCTGCCCACAAAACGAATGTTGGG
>No_name
ATTCCTTCTTCGATATTTTTCACTTGCATTCTTGGTTGGCCGTTTTTTACCGGCAAACGA
GGCTGCCCACAAAACGAATGTTGGGCTGGATTTCAAACCG
>No_name
ATCGGTTTGAAATCCAGCCCAACATTCGTTTTGTGGGCAGCCTCGTTTGCCGGTAAAAAA
CGGCCAACCAAGAATGCAAGTGAAAAATATCGAAGAAGGA
>No_name
ATCGGTTTGAAATCCAGCCCAACATTCGTTTTGTGGGCAGCCTCGTTTGCCGGTAAAAAA
CGGCCAACCAAGAATGCAAGTGAAAAATATCGAAGAAGGA
>No_name
ATGACGATTAAAGTCAACCAGAAATAACCGATTGTTAGAATTGTGTTGAAAAAAACATCG
GTTTGAAATCCAGCCCAACATTCGTTTTGTGGGCAGCCTC
>No_name
CGAATGTTGGGCTGGATTTCAAACCGATGTTTTTTTCAACACAATTCTAACAATCGGTTA
TTTCTGGTTGACTTTAATCGTCATGTGTAGCCTTTATGGG
>No_name
CCGCCATAAAGGCTACACATGACGATTAAAGTCAACCAGAAATAACCTATTGTTAGAATT
GTGTTGAAAAAAACATCGGTTTGAAATCCAGCCCAACATT
>No_name
CTGGATTTCAAACCGATGTTTTTTTCAACACAATTCTAACAATAGGTTATTTCTGGTTGA
CTTTAATCGTCATGTGTAGCCTTTATGGGGGAATTTATCA
>No_name
CAATGCAACATGATAAATTCCCCCATAAAGGCTACACATGACGATTAAAGTCAACCAGAA
ATAACCGATTGTTAGAATTGTGTTGAAAAAAACATCGGTT
>No_name
TGGAGATTCAATGCAACATGATAAATTCCCCCATAAAGGCTACACATGACGATTAAAGTC
AACCAGAAATAACCTATTGTTAGAATTGTGTTGAAAAAAA
>No_name
CAGACTTTCTTTGGAGATTCAATGCAACATGATAAATTCCCCCATAAAGGCTACACATGA
CGATTAAAGTCAACCAGAAATAACCTATTGTTAGAATTGT
>No_name
CTTCTTTTAGCATCAGACTTTCTTTGGAGATTCAATGCAACATGATAAATTCCCCCATAA
AGGCTACACATGACGATTAAAGTCAACCAGAAATAACCGA
>No_name
AAACAAGACTAGTCATTTTTCTTCTTTTAGCATCAGACTTTCTTTGGAGATTCAATGCAA
CATGATAAATTCCCCCATAAAGGCTACACATGACGATTAA
>No_name
CGTTATGGGGGAATTTATCATGTTGCATTGAATCTCCAAAGAAAGTCTGATGCTAAAAGA
AGAAAAATAACTAGTCTTGTTTCAATGGCTGGACAAACAA
>No_name
CTCCGATTCTGGACATTGTTTGTCCAGCCATTGAAACAAGACTAGTCATTTTTCTTCTTT
TAGCATCAGACTTTCTTTGGAGATTCAATGCAACATGATA
>No_name
CTCCGATTCTGGACATTGTTTGTCCAGCCATTGAAACAAGACTAGTCATTTTTCTTCTTT
TAGCATCAGACTTTCTTTGGAGATTCAATGCAACATGATA
>No_name
GTTGCATTGAATCTCCAAAGAAAGTCTGATGCTAAAAGAAGAAAAATGACTAGTCTTGTT
TCAATGGCTGGACAAACAATGTCCAGAATCGGAGGTGGAA
>No_name
ATTGAATCTCCAAAGAAAGTCTGATGCTAAAAGAAGAAAAATGACTAGTCTTGTTTCAAT
GGCTGGACAAACAATGTCCAGAATCGGAGTTGGAATGACA
>No_name
CTTCGTTCTCATCGTTTGTCATTCCAACTCCGATTCTGGACATTGTTTGTCCAGCCATTG
AAACAAGACTAGTCATTTTTCTTCTTTTAGCATCAGACTT
>No_name
CTTCGTTCTCATCGTTTGTCATTCCAACTCCGATTCTGGACATTGTTTGTCCAGCCATTG
AAACAAGACTAGTCATTTTTCTTCTTTTAGCATCAGACTT
>No_name
AAAGAAGAAAAATGACTAGTCTTGTTTCAATGGCTGGACAAACAATGTCCAGAATCGGAG
GTGGAATTAAAAACGGTGAGAACGAAAACGAAATATTTTA
>No_name
TGACTAGTCTTGTTTCAATGGCTGGACAAACAATGTCCAGAATCGGAGTTGGAATGACAA
ACGATGAGAACGGAGAAGAAATATTTGAACATCGTAAACC
>No_name
TGTTGGTTTACGATGGTCAAATATTTCGTCTTCGTTCTCATCGTTTGTCATTCCAACTCC
GATTCTGGACATTGTTTGTCCAGCCATTGAAACAAGACTA
>No_name
ATTTCATCAAGAACCATATTATTTGTTGGTTTACGATGGTCAAATATTTCGTCTTCGTTC
TCATCGTTTGTCATTCCAACTCCGATTCTGGACATTGTTT
>No_name
AAACAATGTCCAGAATCGGAGTTGGAATGACAAACGATGAGAACGAAGACGAAATATTTG
ACCATCGTAAACCAACAAATAATATGGTTCTTGATGAAAT
>No_name
AAACAATGTCCAGAATCGGAGTTGGAATGACAAACGATGAGAACGAAGATGAAATATTTG
ACCATCGTAAACCAACAAATAATATGGTTCTTGATGAAAT
>No_name
CCAGAATCGGAGTTGGAATGACAAACGATGAGAACGAAGACGAAATATTTGACCATCGTA
AACCAACAAATAATATGGTTCTTGATGAAATGACACCTGG
>No_name
CGAAGATGAAATATTTGACCATCGTAAACCAACAAATAATATGGTTCTTGATGAAATGAC
ACCTGGTGAAGACAATCCTAAGAAGTCGAAAGGATTTCAT
>No_name
ATTTGACCATCGTAAACCAACAAATAATATGGTTCTTGATGAAATGACACCTGGTGAAGA
CAATCCTAAGAAGTCGAAAGGATTTCATTGTCAAGATCGG
>No_name
TCCTGATTGATCAACCTTGTTGCCATGCCAATGAAATCCTTTCGACTTCTTAGGATTGTC
TTCACCAGGTGTCATTTCATCAAGAACCATATTATTTGTT
>No_name
TTCCTGATTGATCAACCTTGTTGCCATGCCAATGAAATCCTTTCGACTTCTTAGGATTGT
CTTCACCAGGTGTCATTTCATCAAGAACCATATTATTTGT
>No_name
ATTAAAACAAAAGAAACATTCAGAAAAACAAGATGATCGATCTAGTAGCCCTACCTTTCC
TTCTGATTCTGATATCGTATCAATTGATAATCTTCAACAA
>No_name
GAAAAACAAGATGATCGATCTAGTAGCCCTACCTTTCCTTCTGATTCTGATATCGTATCA
ATTGATAATCTTCAACAAGGTCCTAAAACAACGGATACTG
>No_name
CTTGGCAAGTTAATAAAACAGTATCCGGTGTTTTAGGACCTTGTTGAAGATTATCAATTG
ATACGATATCAGAATCAGAAGGAAAGGTAGGGCTACTAGA
>No_name
GTTATAATTAAGTCTTGACAAGTTAATAAAACAGTATCCGTTGTTTTACGACCTTGTTGA
AGATTATCAATTGATACGATATCAGAATCAGAAGGAAAGG
>No_name
TTCTGATTCTGATATCGTATCAATTGATAATCTTCAACAAGGTCCTAAAACAACGGATAC
TGTTTTATTAACTTGTCAAGACTTAATTATAACAAAGAAG
>No_name
CAATTGATAATCTTCAACAAGGTCCTAAAACAACGGATACTGTTTTATTAACTTGTCAAG
ACTTAATTATAACAAAGAAGATTCAATCTCCTGTTATTTT
>No_name
ATAATCTTCAACAAGGTCCTAAAACAACGGATACTGTTTTATTAACTTGTCAAGACTTAA
TTATAACAAAGAAGATTCAATCTCCTGTTATTTTAGATGA
>No_name
GAATCATCTAAAATAACAGGAGATTGAATCTTCTTTGTTATAATTAAGTCTTGACAAGTT
AATAAAACAGTATCCGTTGTTTTAGGACCTTGTTGAAGAT
>No_name
GGAGAATCATCTAAAATAACAGGAGATTGAATCTTCTTTGTTATAATTAAGTCTTGACAA
GTTAATAAAACAGTATCCGTTGTTTTAGGACCTTGTTGAA
>No_name
CTGATGGACTTGGAGAATCATCTAAAATAACAGGAGATTGAATCTTCTTTGTTATAATTA
AGTCTTGACAAGTTAATAAAACAGTATCCGTTGTTTTAGG
>No_name
GAAGTTTCTGATGGACTTGGAGAATCATCTAAAATAACAGGAGATTGAATCTTCTTTGTT
ATAATTAAGTCTTGACAAGTTAATAAAACAGTATCCGTTG
>No_name
GAAGTTTCTGATGGACTTGGAGAATCATCTAAAATAACAGGAGATTGAATCTTCTTTGTT
ATAATTAAGTCTTGACAAGTTAATAAAACAGTATCCGTTG
>No_name
GTTTTATTAACTTGTCAAGACTTAATTATAACAAAGAAGATTCAATCTCCTGTTATTTTA
GATGATTCTCCAAGTCCATCAGAAACTTCTCCGTTTAATT
>No_name
CATATTGGAAGAAATTAAACGGAGAAGTTTCTGATGGACTTGGAGAATCATCTAAAATAA
CAGGAGATTGAATCTTCTTTGTTATAATTAAGTCTTGACA
>No_name
CTCATGTTACCATATTGGAAGAAATTAAACGGAGAAGTTTCTGATGGACTTGGAGAATCA
TCTAAAATAACAGGAGATTGAATCTTCTTTGTTATAATTA
>No_name
TGTAACCGTACTCATGTTACCATATTGGAAGAAATTAAACGGAGAAGTTTCTGATGGACT
TGGAGAATCATCTAAAATAACAGGAGATTGAATCTTCTTT
>No_name
GAAGATTCAATCTCCTGTTATTTTAGATGATTCTCCAAGTCCATCAGAAACTTCTCCGTT
TAATTTCTTCCAATATGGTAACATGAGTACGGTTACAACC
>No_name
CTTGATGTGGTTGTAACCGTACTCATGTTACCATATTGGAAGAAATTAAACGGAGAAGTT
TCTGATGGACTTGGAGAATCATCTAAAATAACAGGAGATT
>No_name
GCTTGATGTGGTTGTAACCGTACTCATGTTACCATATTGGAAGAAATTAAACGGAGAAGT
TTCTGATGGACTTGGAGAATCATCTAAAATAACAGGAGAT
>No_name
CTCCTGTTATTTTAGATGATTCTCCAAGTCCATCAGAAACTTCTCCGTTTAATTTCTTCC
AATATGGTAACATGAGTACGGTTACAACCACATCAAGCTC
>No_name
ATTTTAGATGATTCTCCAAGTCCATCAGAAACTTCTCCGTTTAATTTCTTCCAATATGGT
AACATGAGTACGGTTACAACCACATCAAGCTCAAGATTTT
>No_name
CTTCATTTGACGATAAAATCTTGAGCTTGATGTGGTTGTAACCGTACTCATGTTACCATA
TTGGAAGAAATTAAACGGAGAAGTTTCTGATGGACTTGGA
>No_name
CTTCATTTGACGATAAAATCTTGAGCTTGATGTGGTTGTAACCGTACTCATGTTACCATA
TTGGAAGAAATTAAACGGAGAAGTTTCTGATGGACTTGGA
>No_name
CTTCATTTGACGATAAAATCTTGAGCTTGATGTGGTTGTAACCGTACTCATGTTACCATA
TTGGAAGTAATTAAACGGAGAAGTTTCTGATGGACTTGGA
>No_name
CAAGTCCATCAGAAACTTCTCCGTTTAATTTCTTCCAATATGGTAACATGAGTACGGTTA
CAACCACATCAAGCTCAAGATTTTATCGTCAAATGAAGAA
>No_name
CAGAAACTTCTCCGTTTAATTTCTTCCAATATGGTAACATGAGTACGGTTACAACCACAT
CAAGCTCAAGATTTTATCGTCAAATGAAGAACAACTACAT
>No_name
AGAAACTTCTCCGTTTAATTTCTTCCAATATGGTAACATGAGTACGGTTACAACCACATC
AAGCTCAAGATTTTATCGTCAAATGAAGAACAACTACATA
>No_name
CTCCTATGTAGTTGTTCTTCATTTGACGATAAAATCTTGAGCTTGATGTGGTTGTAACCG
TACTCATGTTACCATATTGGAAGAAATTAAACGGAGAAGT
>No_name
ATTTGAATAAGCTGAAACAGCTCCTATGTAGTTGTTCTTCATTTGACGATAAAATCTTGA
GCTTGATGTGGTTGTAACCGTACTCATGTTACCATATTGG
>No_name
ACGGTTACAACCACATCAAGCTCAAGATTTTATCGTCAAATGAAGAACAACTACATAGGA
GCTGTTTCAGCTTATTCAAATGACTCCGATTATCAAACCG
>No_name
GCCATTCTGAAACGTATTCGGTAGAAAATCCACTGGCGGTTTGATAATCGGAGTCATTTG
AATAAGCTGAAACAGCTCCTATGTAGTTGTTCTTCATTTG
>No_name
GAACAACTACATAGGAGCTGTTTCAGCTTATTCAAATGACTCCGATTATCAAACCGCCAG
TGGATTTTCTACCGAATACGTTTCAGAATGGCGTCATAAT
>No_name
CAACTACATAGGAGCTGTTTCAGCTTATTCAAATGACTCCGATTATCAAACCGCCAGTGG
ATTTTCTACCGAATACGTTTCAGAATGGCGTCATAATAAC
>No_name
CAACTACATAGGAGCTGTTTCAGCTTATTCAAATGACTCCGATTATCAAACCGCCAGTGG
ATTTTCTACCGAATACGTTTCAGAATGGCGTCATAATAAC
>No_name
CTTGATCAGAACTGTGCCTATTATTACTGTGATGATATGAGTTATTATGACGCCATTCTG
AAACGTATTCGGTAGAAAATCCACTGGCGGTTTGATAATC
>No_name
CATGATCAGAACTGTGCCTATTATTACTGTGATGATATGAGTTATTATGACGCCATTCTG
AAACGTATTCGGTAGAAAATCCACTGGCGGTTTGATTATC
>No_name
CNATTATCAAACCGCCAGTGGATTTTCTACCGAATACGTTTCAGAATGGCGTCATAATAA
GTCATATCATCACAGTAATAATAGGCACAGTTCTGATCAA
>No_name
GTTTCAGAATGGCGTCATAATAACTCATATCATCACAGTAATAATAGGCACAGTTCTGAT
CAAGGAATTAATAAATCTAATACAACAGCTACTGGTCTAC
>No_name
TTCAGAATGGCGTCATAATAACTCATATCATCACAGTAATAATAGGCACAGTTCTGATCA
AGGAATTAATAAATCTAATACAACAGCTACTGGTCTACAA
>No_name
TAATAACTCATATCATCACAGTAATAATAGGCACAGTTCTGATCAAGGAATTAATAAATC
TAATACAACAGCTACTGGTCTACAATATATAGATTCAAAT
>No_name
ATAACTTATATCATCACAGTAATAATAGGCACAGTTCTGATCAAGGAATTAATAAATCTA
ATACAACAGCTACTGGTCTACAATATATAGATTCAAATAG
>No_name
CACAGTTCTGATCAAGGAATTAATAAATCTAATACAACAGCTACTGGTCTACAATATATA
GATTCAAATAGTCTTCAGAATTCAAGATCCAAATTGATAT
>No_name
GTTCTGATCAAGGAATTAATAAATCTAATACAACAGCTACTGGTCTACAATATATAGATT
CAAATAGTCTTCAGAATTCAAGATCCAAATTGATATTGAA
>No_name
TCAAGGAATTAATAAATCTAATACAACAGCTACTGGTCTACAATATATAGATTCAAATAG
TCTTCAGAATTCAAGATCCAAATTGATATTGAACATTTCT
>No_name
GGTAGATGGACAAAATCCGTTTGCAGGAGAAATGTTCAATATCAATTTGGATCTTGAATT
CTGAAGACTATTTGAATCTATATATTGTAGACCAGTAGCT
>No_name
CGGTAGATGGACAAAATCCGTTTGCAGGAGAAATGTTCAATATCAATTTGGATCTTGAAT
TCTGAAGACTATTTGAATCTATATATTGTAGACCAGTAGC
>No_name
CGGTAGATGGACAAAATCCGTTTGCAGGAGAAATGTTCAATATCAATTTGGATCTTGAAT
TCTGAAGACTATTTGAATCTATATATTGTAGACCAGTAGC
>No_name
TTCGGTAGATGGACAAAATCCGTTTGCAGGCGTAATGTTCAATATCAATTTGGATCTTGA
ATTCTGAAGACTATTTGAGTCTATATTTTGTAGACAAGTA
>No_name
CTGGTCTACAATATATAGATTCAAATAGTCTTCAGAATTCAAGATCCAAATTGATATTGA
ACATTTCTCCTGCAAACGGATTTTGTCCATCTACCGAAAA
>No_name
CTGGTCTACAATATATAGATTCAAATAGTCTTCAGAATTCAAGATCCAAATTGATATTGA
ACATTTCTCCTGCAAACGGATTTTGTCCATCTACCGAACA
>No_name
GAGAATTATTTTCGGTAGATGGACAAAATCCGTTTGCAGGAGAAATGTTCAATATCAATT
TGGATCTTGAATTCTGAAGACTATTTGAATCTATATATTG
>No_name
ATTCAAATAGTCTTCAGAATTCAAGATCCAAATTGATATTGAACATTTCTCCTGCAAACG
GATTTTGTCCATCTACCGAAAATAATTCTCCTGTGTGGAT
>No_name
CAAATAGTCTTCAGAATTCAAGATCCAAATTGATATTGAACATTTCTCCTGCAAACGGAT
TTTGTCCATCTACCGAAAATAATTCTCCTGTGTGGATCAA
>No_name
GTCAACTTTCCTTTTGATCCACACAGGAGAATTATTTTCGGTAGATGGACAAAATCCGTT
TGCAGGAGAAATGTTCAATATCAATTTGGATCTTGAATTC
>No_name
GTCAACTTTCCTTTTGATCCACACAGGAGAATTATTTTCGGTAGATGGACAAAATCCGTT
TGCAGGAGAAATGTTCAATATCAATTTGGATCTTGAATTC
>No_name
TCCAAATTGATATTGAACATTTCTCCTGCAAACGGATTTTGTCCATCTACCGAAAATAAT
TCTCCTGTGTGGATCAAAAGGAAAGTTGACTTACAGGTTT
>No_name
CTGCAAACGGATTTTGTCCATCTACCGAAAATAATTCTCCTGTGTGGATCAAAAGGAAAG
TTGACTTACAGGTTTCAGATGATGAAAAAGACACGTCCGT
>No_name
CGGATTTTGTCCATCTACCGAAAATAATTCTCCTGTGTGGATCAAAAGGAAAGTTGACTT
ACAGGTTTCAGATGATGAAAAAGACACGTCCGTTGAGAAC
>No_name
CATCTACCGAAAATAATTCTCCTGTGTGGATCAAAAGGAAAGTTGACTTACAGGTTTCAG
ATGATGAAAAAGACACGTCCGTTGAGAACAACAACGGTCA
>No_name
TACCGAAAATAATTCTCCTGTGTGGATCAAAAGGAAAGTTGACTTACAGGTTTCAGATGA
TGAAAAAGACACGTCCGTTGAGAACAACAACGGTCATGAG
>No_name
TGGGATCTTGCTCATGACCGTTGTTGTTCTCAACGGACGTGTCTTTTTCATCATCTGAAA
CCTGTAAGTCAACTTTCCTTTTGATCCACACAGGAGAATT
>No_name
AAGGAAAGTTGACTTACAGGCTTCAGATGATGAAAAAGACACGTCCGTTGAGAACAACAA
CGGACATGAGCAAGATCCCATGGGAACCGAAAATTTTGTT
>No_name
GGAAAGTTGACTTACAGGTTTCAGATGATGAAAAAGACACGTCCGTTGAGAACAACAACG
GTCATGAGCAAGATCCCATGGGAACCGAAAATTTTGTTCA
>No_name
GGAAAGTTGACTTACAGGTTTCAGATGATGAAAAAGACACGTCCGTTGAGAACAACAACG
GTCATGAGCAAGATCCCATGGGAACCGAAAATTTTGTTCA
>No_name
GGAAAGTTGACTTACAGGTTTCAGATGATGAAAAAGACACGTCCGTTGAGAACAACAACG
GTCATGAGCAAGATCCCATGGGAACCGAAAATTTTGTTCA
>No_name
TGACTTACAGGTTTCAGATGATGAAAAAGACACGTCCGTTGAGAACAACAACGGTCATGA
GCAAGATCCCATGGGAACCGAAAATTTTGTTCAACGTAAT
>No_name
ATTTGACGCCTTCAGCTTTAGTAGAATTACGTTGAACAAAATTTTCGGTTCCCATGGGAT
CTTGCTCATGACCGTTGTTGTTCTCAACGGACGTGTCTTT
>No_name
GCAAGATCCCATGGGAACCGAAAATTTTGTTCAACGTAATTCTACTAAAGCTGAAGGCGT
CAAATCGAGTCACATTCAATTCTGTGAAATTCCTAATCAA
>No_name
GCAAGATCCCATGGGAACCGAAAATTTTGTTCAACGTAATTCTACTAAAGCTGAAGGCGT
CAAATCGAGTCACATTCAATTCTGTGAAATTCCTAATCAA
>No_name
CAAGATCCCATGGGAACCGAAAATTTTGTTCAACGTAATTCTACTAAAGCTGAAGGCGTC
AAATCGAGTCACATTCAATTCTGTGAAATTCCTAATCAAA
>No_name
GTTTAGTTTTGTTCAATGTTTTGATATCGTGCCTTTGAAAAGTTTGATTAGGAATTTCAC
AGAATTGAATGTGACTCGATTTGACGCCTTCAGCTTTAGT
>No_name
CTAAAGCTGAAGGCGTCAAATCGAGTCACATTCAATTCTGTGAAATTCCTAATCAAACTT
TTCAAAGGCACGATATCAAAACATTGAACAAAACTAAACG
>No_name
GAAGGCGTCAAATCGAGTCACATTCAATTCAGTGAAATTCCTAATCAAACTTTTCAAAGG
CACGATATCAAAACATTGAACAAAACTAAACGACAGTCAT
>No_name
GTCAAATCGAGTCACATTCAATTCTGTGAAATTCCTAATCAAACTTTTCAAAGGCACGAT
ATCAAAACATTGAACAAAACTAAACGACAGAGATCGGAAG
>No_name
CTTCGATACGATGACTGTCGTTTAGTTTTGTTCAATGTTTTGATATCGTGCCTTTGAAAA
GTTTGATTAGGAATTTCACAGAATTGAATGTGACTCGATT
>No_name
GTCACATTCAATTCTGTGAAATTCCTAATCAAACTTTTCAAAGGCACGATATCAAAACAT
TGAACAAAACTAAACGACAGTCATCGTATCGAAGACGCAT
>No_name
CTGTGAAATTCCTAATCAAACTTTTCAAAGGCACGATATCAAAACATTGAACAAAACTAA
ACGACAGTCATCGTATCGAAGACGCATCAATTTAAGAGCA
>No_name
CTTTTCAAAGGCACGATATCAAAACATTGAACAAAACTAAACGACAGTCATCGTATCGAA
GACGCATCAATTTAAGAGCATTCTTCCTTCGAGTTCGAGA
>No_name
TCAAAACATTGAACAAAACTAAACGACAGTCATCGTATCGAAGACGCATCAATTTAAGAG
CATTCTTCCTTCGAGTTCGAGATATCATTCAACAGATCAT
>No_name
CAAAACATTGAACAAAACTAAACGACAGTCATCGTATCGAAGACGCATCAATTTAAGAGC
ATTCTTCCTTCGAGTTCGAGATATCATTCAACAGATCATT
>No_name
CGATAAATGATCTGTTGAATGATATCTCGAACTCGAAGGAAGAATGCTCTTAAATTGATG
CGTCTTCGATACGATGACTGTCGTTTAGTTTTGTTCAATG
>No_name
AAACGACAGTCATCGTATCGAAGACGCATCAATTTAAGAGCATTCTTCCTTCGAGTTCGA
GATATCATTCAACAGATCATTTATCGAATCACTCATCGAA
>No_name
CTCGTTCGATGAGTGATTCGATAAATGATCTGTTGAATGATATCTCGAACTCGAAGGAAG
AATGCTCTTAAATTGATGCGTCTTCGATACGATGACTGTC
>No_name
GTCATCGTATCGAAGACGCATCAATTTAAGAGCATTCTTCCTTCGAGTTCGAGATATCAT
TCAACAGATCATTTATCGAATCACTCATCGAACGAGAGCA
>No_name
ATCGTATCGAAGACGCATCAATTTAAGAGCATTCTTCCTTCGAGTTCGAGATATCATTCA
ACAGATCATTTATCGAATCACTCATCGAACGAGAGCAAAA
>No_name
CAGGGTTTTGCTCTCGTTCGATGAGTGATTCGATAAATGATCTGTTGAATGATATCTCGA
ACTCGAAGGAAGAATGCTCTTAAATTGATGCGTCTTCGAT
>No_name
ATCGAAGACGCATCAATTTAAGAGCATTCTTCCTTCGAGTTCGAGATATCATTCAACAGA
TCATTTATCGAATCACTCATCGAACGAGAGCAAAACCTTG
>No_name
GCAAGGTTTTGCTCTCGTTCGATGAGTGATTCGATAAATGATCTGTTGAATGATATCTCG
AACTCGAAGGAAGAATGCTCTTAAATTGATGCGTCTTCGA
>No_name
ATATCATTCAACAGATCATTTATCGAATCACTCATCGAACGAGAGCAAAACCTTGCCGAG
AACCAAAAGAAATTTTCGAGCGTGGTCGAACTGAAAACCG
>No_name
CTCGGTTTTCAGTTCGACCACGCTCGAAAATTTCTTTTGGTTCTCGGCAAGGTTTTGCTC
TCGTTCGATGAGTGATTCGATAAATGATCTGTTGAATGAT
>No_name
CAACAGATCATTTATCGAATCACTCATCGAACGAGAGCAAAACCTTGCCGAGAACCAAAA
GAAATTTTCGAGCGTGGTCGAACTGAAAACCGAGCGAGAA
>No_name
CCTCAATGCTTTTCTCGCTCGGTTTTCAGTTCGACCACGCTCGAAAATTTCTTTTGGTTC
TCGGCAAGGTTTTGCTCTCGTTCGATGAGTGATTCGATAA
>No_name
CGTCAATGCTTTTCTCGCTCGGTTTTCAGTTCGACCACGCTCGAAAATTTCTTTTGGTTC
TCGGCAAGGTTTTGCTCTCGTTCGATGAGTGATTCGATAA
>No_name
ATCGAATCACTCATCGAACGAGAGCAAAACCTTGCCGAGAACCAAAAGAAATTTTCGAGC
GTGGTCGAACTGAAAACCGAGCGAGAAAAGCATTGAGGAC
>No_name
TGTTATTGTCCTCAATGCTTTTCTCGCTCGGTTTTCAGTTCGACCACGCTCGAAAATTTC
TTTTGGTTCTCGGCAAGGTTTTGCTCTCGTTCGATGAGTG
>No_name
CGAGAATTAATGTTATTGTCCTCAATGCTTTTCTCGCTCGGTTTTCAGTTCGACCACGCT
CGAAAATTTCTTTTGGTTCTCGGCAAGGTTTTGCTCTCGT
>No_name
CGAGAATTAATGTTATTGTCCTCAATGCTTTTCTCGCTCGGTTTTCAGTTCGACCACGCT
CGAAAATTTCTTTTGGTTCTCGGCAAGGTTTTGCTCTCGT
>No_name
CCGAGAACCAAAAGAAATTTTCGAGCGTGGTCGAACTGAAAACCGAGCGAGAAAAGCATT
GAGGACAATAACATTAATTCTCGGAGCTTTTGTCATTTGT
>No_name
CCGAGAACCAAAAGAAATTTTCGAGCGTGGTCGAACTGAAAACCGAGCGAGAAAAGCATT
GAGGACAATAACATTAATTCTCGGAGCTTTTGTCATTTGT
>No_name
CAACAAATGACAAAAGCTCCGAGAATTAATGTTATTGTCCTCAATGCTTTTCTCGCTCGG
TTTTCAGTTCGACCACGCTCGAAAATTTCTTTTGGTTCTC
>No_name
AACCGAGCGAGAAAAGCATTGAGGACAATAACATTAATTCTCGGAGCTTTTGTCATTTGT
TGGACTCCTTTTCACATATTGGTATTGCTGAAAGGATATT
>No_name
CAGATCTGGATAATATCCTTTCAGCAATACCAATATGTGAAAAGGAGTCCAACAAATGAC
AAAAGCTCCGAGAATTAATGTTATTGTCCTCAATGCTTTT
>No_name
CAGATCTGGATAATATCCTTTCAGCAATACCAATATGTGAAAAGGAGTCCAACAAATGAC
AAAAGCTCCGAGAATTAATGTTATTGTCCTCAATGCTTTT
>No_name
CTCGGAGCTTTTGTCATTTGTTGGACTCCTTTTCACATATTGGTATTGCTGAAAGGATAT
TATCCAGATCTGGTCAATGTTCATTTTTTCAATCTTTCAT
>No_name
CTCCTTTTCACATATTGGTATTGCTGAAAGGATATTATCCAGATCTGGTCAATGTTCATT
TTTTTCAATCTTTCATATTGGCTATGCTATGCTAACAGTC
>No_name
CACATATTGGTATTGCTGAAAGGATATTATCCAGATCTGGTCAATGTTCATTTTTTCAAT
CTTTCATATTGGCTATGCTATGCTAACAGTCCGATTAATC
>No_name
CCAAAGCATAACAAAAAGGATTAATCGGACTGTTAGCATAGCATAGCCAATATGAAAGAT
TGAAAAAATGAACATTGACCAGATCTGGATAATATCCTTT
>No_name
CCAGATCTGGTCAATGTTCATTTTTTCAATCTTTCATATTGGCTATGCTATGTTAACAGT
CCGATTAATCCTTTTTGTTATGCTTTGGCCAATGCACAAT
>No_name
CTTTCTTGAATTGTGCATTGGCCAAAGCATAACAAAAAGGATTAATCGGACTGTTAGCAT
AGCATAGCCAATATGAAAGATTGAAAAAATGAACATTGAC
>No_name
CTTAAGAATGCTTTCTTGAATTGTGCATTGGCCAAAGCATAACAAAAAGGATTAATCGGA
CTGTTAGCATAGCATAGCCAATATGAAAGATTGAAAAAAT
>No_name
CCGAAGTAATCTTAAGAATGCTTTCTTGAATTGTGCATTGGCCAAAGCATAACAAAAAGG
ATTAATCGGACTGTTAGCATAGCATAGCCAATATGAAAGA
>No_name
CCCGAAGTAATCTTAAGAATGCTTTCTTGAATTGTGCATTGGCCAAAGCATAACAAAAAG
GATTAATCGGACTGTTAGCATAGCATAGCCAATATGAAAG
>No_name
CTCCCGAAGTAATCTTAAGAATGCTTTCTTGAATTGTGCATTGGCCAAAGCATAACAAAA
AGGATTAATCGGACTGTTAGCATAGCATAGCCAATATGAA
>No_name
CGGCATTTACAGACGGTGACCAACTTCTATGTTGTCTCATTGGCACTTGCTGACCTTTTG
GTATCTGGAACGGTTTTACCACTGACAATAGCAAAAGAAT
>No_name
CAAAAGAATTGCATGGAAAATGGGTCCTAGGGAAGCATGTCTGCCAGTTTTGGGTGTCAA
TGGATATTTTACTTTGTACAGCATCTATTCTTAATTTGTG
>No_name
ATCGCTTGGATCTTGTCAGTAATTATATCGGTGCCCCCGGTAATCGGTTGGTCAGATCAT
AATTTTACCAACACTACTTGTGAAATCAGTATTCATCTTG
>No_name
CCCAGTGATGAATAGATTCTAAATCCAAGATGAATACTGATTTCACAAGTAGTGTTGGTA
AAATTATGATCTGACCAACCGATTACCGGTGGCACCGATA
>No_name
CTCAAGTAAACAAAAATCATGAGGATTAACGGGATAAAAAACGATCCCAGTGATGAATAG
ATTCTAAATCCAAGATGAATACTGATTTCACAAGTAGTGT
>No_name
CTTGGATTTAGAATCTATTCATCACTGGGATCGTTTTTTATCCCGTTAATCCTCATGATT
TTTGTTTACTTGAGAATCTTCGCCATAGCCAACTATCGTA
>No_name
ATTGGATGTTTGGAAATCGAGGGATTTATATGATAAAGAATTAGAAGAATTTTTATTTGA
TTTAATGTTTCTCGAAGATTGATGACTGTTGAGTAAAATT
>No_name
CACGCCCAGTTGAAAGATTGGTGAAATTCTGTAGATTTCCAGATTTGTAAATTAGATTCT
GAAGTGCGCAGCTTCTATGAATGGGCCTCTGGCAAAGATA
>No_name
TGAGAACATAAGCTTTCCAGCACGTAAATAGTGAAAAATGGCAGCCAGCACACTACAAAG
CATCCAATTACCATTGCAATGACTTTGGCAGTTTTATGTT
>No_name
GTAATTGGATGCTTTGTAGTGTGCTGGCTGCCATTTTTCACTATTTACGTGCTGGAAAGC
TTATGTTCTCAACGGATTCTCTGTCCATATCCCATCGGAT
>No_name
CGCTGTTAATGTATCCTAGCCAAGTCACTGATTTTACCAACAACGATCCGATGGGATATG
GACAGAGAATCCGTTGAGAACATAAGCTTTCCAGCACGTA
>No_name
CAGCGCTTTGAATCCGTTTCTCTATGCATTTTATAATAAAGAATATGCAAGGACATTTAA
GAAAATTCTCAGCTGTAAAAAGTGTCTCAAATGAATTTAT
>No_name
TCACGTTTGGACTTGTGGACCTATTCTTGTTATGCTGATTTTATGGACAATCATAGGAAA
TGTATTTGTTGTCGCCGCAATTATACTTGAAAAGAATCTT
>No_name
TGGACCTATTCTTGTTATGCTGATTTTATGGACAATCATAGGAAATGTATTTGTTGTCGC
CGCAATTATACTTGAAAAGAATCTTCAGAGTGTCTCCAAC
>No_name
AGAGTGTCTCCAACTATCTCATTCTGAGTCTGGCAGTAGCAGATTTGATGGTGGCGGTAC
TCGTAATGCCGATCAGCGTCATTAATGAAATCTCCAGTAG
>No_name
CCATCCACCAACTACTGGAGATTTCATTAATGACGCTGATCGGCATTACGAGTACCGCCA
ACATCAAATCTGATACTGACAGACTCAGAATGAGATAGTT
>No_name
GTCTGGCAGTAGCAGATTTGATGGTGGCGGTACTCGTAATGCCGATCAGCGTCATTAATG
AAATCTCCAGTAGTTGGTGGATGGGGATGAGTCTCTGTGA
>No_name
GGATGCTGTGCAGCATAATACATCAAAGAAAATCCAAATATCACAGAGACTCATCCCCAT
CCACCAACTACTGGAGATTTCATTAATGACGCTGATCGGC
>No_name
TTTTCTTTGATGTATTATGCTGCACAGCATCCGTTTTGCATCTTGTAGCAATCGCAATAG
ACAGATACTGGGCCGTTACGCAAATAAATTTTATTCGAAA
>No_name
ATCAATTCCATCAAGATTTCACGGTCACAGAAATCAGTTTCTAACCTCAGAAGACGGAGT
CTGCCGAATGAACACGAATCATACTTACATCATCGTTGCT
>No_name
GTCACAGAAATCAGTTTCTAACCTCAGAAGACGGAGTCTGCCGAATGAACACGAATCATA
CTTACATCATCGTTGCTAATATCGGCGCATTCTTTCTTCC
>No_name
TTGTCTTTTTGCAAATACATAAATCCGAATATAGATAGCCACCATAATTAACATAGGAAG
AAAGAATGCGCCGATATTAGCAACGATGATGTAAGTATGA
>No_name
CTAATATCGGCGCATTCTTTCTTCCTATGTTAATTATGGTGGCTATCTATATTCGGATTT
ATGTATTTGCAAAAAGACAAATCAGAAAACGTTCCACCAA
>No_name
CGGCGCATTCTTTCTTCCTATGTTAATTATGGTGGCTATCTATATTCGGATTTATGTATT
TGCAAAAAGACAAATCAGAAAACGTTCCACCAAGTTTCGA
>No_name
GTTAATTATGGTGGCTATCTATATTCGGATTTATGTATTTGCAAAAAGACAAATCAGAAA
ACGTTCCACCAAGTTTCGACCCCCTGACATCCACACCCTT
>No_name
GCTATCTATATTCGGATTTATGTATTTGCAAAAAGACAAATCAGAAAACGTTCCACCAAG
TTTCGACCCCCTGACATCCACACCCTTTCCAATCTCAACC
>No_name
ATTTTATTTTCCTTTCCAGTTCTAGTGGATTTGGGGTTGAGATTGGAAAGGGTGTGGATG
TCAGGGGGTCGAAACTTGGTGGAACGTTTTCTGATTTGTC
>No_name
GTTCCACCAAGTTTCGACCCCCTGACATCCACACCCTTTCCAATCTCAACCCCAAATCCA
CTAGAACTGGAAAGGAAAATAAAATAGTTTATTTTTCATC
>No_name
CTGAAATGCATCGAAATAAAATTGATGAAAAATAAACTATTTTATTTTCCTTTCCAGTTC
TAGTGGATTTGGGGTTGAGATTGGAAAGGGTGTGGATGTC
>No_name
CCACACCCTTTCCAATCTCAACCCCAAATCCACTAGAACTGGAAAGGAAAATAAAATAGT
TTATTTTTCATCAATTTTATTTCGATGCATTTCAGTGAAA
>No_name
TCCAATCTCAACCCCAAATCCACTAGAACTGGAAAGGAAAATAAAATAGTTTATTTTTCA
TCAATTTTATTTCGATGCATTTCAGTGAAAACTAATACAA
>No_name
CTCGATTGTTTTTTGTATTAGTTTTCACTGAAATGCATCGAAATAAAATTGATGAAAAAT
AAACTATTTTATTTTCCTTTCCAGTTCTAGTGGATTTGGG
>No_name
CTTGATTGTTTTTTGTATTAGTTTTCACTGAAATGCATCGAAATAAAATTGATGAAAAAT
AAACTATTTTATTTTCCTTTCCAGTTCTAGTGGATTTGGG
>No_name
CCCAAATCCACTAGAACTGGAAAGGAAAATAAAATAGTTTATTTTTCATCAATTTTATTT
CGATGCATTTCAGTGAAAACTAATACAAAAAACAATCAAG
>No_name
CTTGATTGTTTTTTGTATTAGTTTTCACTGAAATGCATCGAAATAAAATTGATGAAAAAT
AAACTATTTTATTTTCCTTTCCAGTTCTAGTGGATTTGGG
>No_name
CTGGTCTTGATTGTTTTTTGTATTAGTTTTCACTGAAATGCATCGAAATAAAATTGATGA
AAAATAAACTATTTTATTTTCCTTTCCAGTTCTAGTGGAT
>No_name
CAGAACTGGAAAGGAAAATAAAATAGTTTATTTTTCATCAATTTTATTTCGATGCATTTC
AGTGAAAACTAATACAAAAAACAATCAAGACCAGCTAGTT
>No_name
CTTTGAAAACTAGCTGGTCTTGATTGTTTTTTGTATTAGTTTTCACTGAAATGCATCGAA
ATAAAATTGATGAAAAATAAACTATTTTATTTTCCTTTCC
>No_name
CCAATATGTTCTATATCTTTATCTCCTTTTACTTTATCCAATTCAGAATCTTTAATGACA
TTATTGTCATGATTTGCATCTTTGAAAACTAGCTGGTCTT
>No_name
ATTAAAGATTCTGAATTGGATAAAGTAAAAGGAGATAAAGATATAGAACATATTGGAGAT
TATATTATGAATCCTAATAATATATCAAAAAGACAAATTT
>No_name
CATTAAGGAAATTTGTCTTTTTGATATATTATTAGGATTCATAATATAATCTCCAATATG
TTCTATATCTTTACCTCCTTTTACTTTATCCAATTCAGAA
>No_name
CCAAAACTCATTAGGGAAATTTGTCTTTTTGATATATTATTAGGATTCATAATATAATCT
CCAATATGTTCTATATCTTTATCTCCTTTTACTTTATCCA
>No_name
CACGTAAGGTATATCTGAAAGTTGTGACCCAAAACTCATTAAGGAAATTTGTCTTTTTGA
TATATTATTAGGATTCATAATATAATCTCCAATATGTTCT
>No_name
GAATTTTTTTTAGACAACGAAGAATCATGTTTGATGACTTCATCCTCATCCACGTAAGGT
ATATCTGAAAGTTGTGACCCAAAACTCATTAAGGAAATTT
>No_name
GAAAGCTTTGAAGGTTGCGGTGAATTTTTTTTAGACAACGAAGAATCATGTTTGATGACT
TCATCCTCATCCACGTAAGGTATATCTGAAAGTTGTGACC
>No_name
TTCAGATATACCTTACGTGGATGAGGATGAAGTCATCAAACATGATTCTTCGTTGTCTAA
AAAAAATTCACCGCAACCTTCAAAGCTTTCTAGCCCTTCG
>No_name
CTGCTTTTCAATTGCAGTTACAATAGAAGAACACGAAGGGCTAGAAAGCTTTGAAGGTTG
CGGTGAATTTTTTTTTAGACAACGAAGAATCATGTTTGAT
>No_name
CCGCAACCTTCAAAGCTTTCTAGCCCTTCGTGTTCTTCTCTTGTAACTGCAATTGAAAAG
CAGGCAAATAATAATATAATCAACAATATTGTGACAATTT
>No_name
CAACCTTCAAAGCTTTCTAGCCCTTCGTGTTCTTCTATTGTAACTGCAATTGAAAAGCAG
GCAAATAATAATATAAACAACAATATTGTGACAATTGCCG
>No_name
CCGGAAATTGTCACAATATTGTTGTTTATATTATTATTTGCCTGCTTTTCAATTGCAGTT
ACAATAGAAGAACACGAAGGGCTAGAAAGCTTTGAAGGTT
>No_name
CATGGTTTGTGTAGATGATTCCCCGGAAATTGTCACAATATTGTTGTTTATATTATTATT
TGCCTGCTTTTCAATTGCAGTTACAATAGAAGAACACGAA
>No_name
TTCTATTGTAACTGCAATTGAAAAGCAGGCAAATAATAATATAAACAACAATATTGTGAC
AATTTCCGGGGAATCATCTACACAAACCATGATTGCTTCT
>No_name
CAGATGAGTATCGATGAAATTGAGAAGCAATCATGGTTTGTGTAGATGATTCCCCGGAAA
TTGTCACAATATTGTTGTTTATATTATTATTTGCCTGCTT
>No_name
CAACAATATTGTGACAATTTCCGGGGAATCATCTACACAAACCATGATTGCTTCTCAATT
TCATCGATACTCATCTGATGACACAAATGAAATAAGGTCT
>No_name
ACAATATTGTGACAATTTCCGGGGAATCATCTACACAAACCATGATTGCTTCTCAATTTC
ATCGATACTCATCTGACGACACAAATGAAATAAGGTCTCC
>No_name
CTCAATTTCATCGATACTCATCTGATGACACAAATGAAATAAGGTCTCCGTCAGTTTCTT
GCCGTTCCAGTAACAGCGGAACAGACTTCCAAGTAGATAG
>No_name
CGATACTCATCTGATGACACAAATGAAATAAGGTCTCCGTCAGTTTCTTGCCGTTCCAGT
AACAGCGGAACAGACTTCCAAGTAGATAGTGAATCAGTAT
>No_name
CTATTATTAGATTCAAATACTGATTCACTATCTACTTGGAAGTCTGTTCCGCTGTTACTG
GACCGACAAGAAACTGACGGAGACCTTATTTCATTTGTGT
>No_name
TCTGAATCCAAAGCATTTATACAGTTTTCGCAGAAAAGCTCTTGTGATCCGTGTTTGGTA
CTATTATTAGATTCAAATACTGATTCACTATCTACTTGGA
>No_name
TCTAATTCTGAATCCAAAGCATTTATACAGTTTTCGCAGAAAAGCTCTTGTGATCCGTGT
TTGGTACTATTATTAGATTCAAATACTGATTCACTATCTA
>No_name
CTCTAATTCTGAATCCAAAGCATTTATACAGTTTTCGCAGAAAAGCTCTTGTGATCCGTG
TTTGGTACTATTATTAGATTCAAATACTGATTCACTATCT
>No_name
CAGTATTTGAATCTAATAATAGTACCAAACACGGATCACAAGAGCTTTTCTGCGAAAACT
GTATAAATGCTTTGGATTCAGAATTAGAGTCATCAGGATT
>No_name
GAGCTTTTCTGCGAAAACTGTATAAATGCTTTGGATTCAGAATTAGAGTCATCAGGATTC
CCAATAAGTAGTACTGAATTAGAAGAACATTTAGCTTGTG
>No_name
CCAATAAGTAGTACTGAATTAGAAGAACATTTAGCTTGTGCTAATGAAATCAGTTCAGAC
CATGTCATATCTTATGGTCATCAAGATGATATTGTAGCGA
>No_name
CTCTCAGACTTATTTTCTCTTCTCTACTTGAAATACTTCTCGCTACAATATCATCTTGAT
GACCATAAGATATGACATGGTCTGAACTGATTTCATTAGC
>No_name
CTTTTGTACACATATGAGCGTTGGCATTCACTCTCAGACTTATTTTCTCTTCTCTACTTG
AAATACTTCTCGCTACAATATCATCTTGATGACCATAAGA
>No_name
CAACGCTCATATGTGTACAAAAGAGCCAGCTTGTAGACAGTCTCTTGCGAAAAATAAAAA
TCGTCTTTCGAATGCAATGTGGCATCAACTAAAAATCCGA
>No_name
CTCATATGTGTACAAAAGAGCCAGCTTGTAGACAGTCTCTTGCGAAAAATAAAAATCGTC
TTTCGAATGCAATGTGGCATCAACTAAAAATCCGATCTCG
>No_name
TGCGAGATCGGATTTTTAGTTGATGCCACATTGCATTCGAAAGACGATTTTTATTTTTCG
CAAGAGACTGTCTACAAGCTGGCTCTTTTGTACACATATG
>No_name
AAATCGTCTTTCGAATGCAATGTGGCATCAACTAAAAATCCGATCTCGCATAAAAATTGA
ACAGCGACGTGAGAGAAAAGCCGCCAGAACTTTAGCAATT
>No_name
CATCAACTAAAAATCCGATCTCGCATAAAAATTGAACAGCGACGAGAGAGAAAAGCCGCC
AGAACTTTAGCAATTATTACCGGATGTTTTCTCATTTGTT
>No_name
ATAACTGGTATGATTTGTATTATTTGGTGAGTCTGAAATCAGATTTATCATGTTCTGAGT
AGCAAACGGCAGCCAACAAATGAGAAAACAACCGGTAATA
>No_name
GCCGTTTGCTACTCAGAACATGATAAATCTGATTTCAGACTCACCAAATAATACAAATCA
TACCAGTTATAAAGCTCTTTTAATCGACAGTTTTATATTA
>No_name
GGGATTTAGGCACGAATTAGTATAACCTAACCATAATATAAAACTGTCGATTAAAAGAGC
TTTATAACTGGTATGATTTGTATTATTTGGTGAGTCTGAA
>No_name
AGAAAATACAGTATAGATTATGGGATTTAGGCACGAATTAGTATAACCTAACCATAATAT
AAAACTGTCGATTAAAAGAGCTTTATAACTGGTATGATTT
>No_name
GTTATAAAGCTCTTTTAATCGACAGTTTTATATTATGGTTAGGTTATACTAATTCGTGCC
TAAATCCCATAATCTATACTGTATTTTCTCCCGATTTTCG
>No_name
CGAAAATCGGGAGAAAATACAGTATAGATTATGGGATTTAGGCACGAATTAGTATAACCT
AACCATAATATAAAACTGTCGATTAAAAGAGCTTTATAAC
>No_name
CGAGCGTCGAAAATCGGGAGAAAATACAGTATAGATTATGGGATTTAGGCACGAATTAGT
ATAACCTAACCATAATATAAAACTGTCGATTAAAAGAGCT
>No_name
AAATTATTGCGACCTTTTACCACGGTGGTAATACCGACCAAATAGGATCTTCCTAAACGA
GCGTCGATAATCGGGAGAAAATACAGTATAGATTATGGGA
>No_name
GAATCTTTTTCTCCATGATAAAAGCTGTAATTATCAATCCATTCCCAAACACGGTGCCTA
TGCTGGTGCAAGTGGACGCCAAAATGATAACAACATTTTT
>No_name
ACAGCTTTTATCATGGAGAAAAAGATTCGGATACCCAGCAATTATTTCATTGCATCATTG
GCAATCACAGATATCTTAATTGGACTGTTTTCGATGCATT
>No_name
CACAGATATCTTAATTGGACTGTTTTCGATGAATTTATTTTCTATTTATGTTGTTTTAGG
TTATTGGCCTTTGGGGTACATTCTTTGTAATATTTGGTTG
>No_name
TTTTCGATGAATTTATTTTCTATTTATGTTGTTTTAGGTTATTGGCCTTTGGGGTACATT
CTTTGTAATATTTGGTTGTCATTCGATTATACCGTATGTC
>No_name
ATTTGGTTGTCATTCGATTATACCGTATGTCTAACCTCTCAGTATACGGTACTTTTGATT
ACTGTCGATAGATATTGTTCGGTCAAAATTCCAGCAAAGT
>No_name
ATTCTATACTTTGCTGGAATTTTGACCGAACAATATCTATCGACAGTAATCAAAAGTACC
GTATACTGAGAGGTTAGACATACGGTATAATCGAATGACA
>No_name
CAGCAAAGTATAGAATTTGGAGAACCGAAAAAAAGGTATACTTATTAATTGTTTTGGCTT
GGATTATCCCCGCTTGCTTATTTATAACGATTATCATCAT
>No_name
CCCGCTTGCTTATTTATAACGATTATCATCATTTGGAATTGCCGTTCCCAGTCTCCATCC
ATTGACAGTCAGCAATGCTTTGCGGAATTTACTCTTTATC
>No_name
CAGTGACAGTCAGCAATGCTTTGCGGAATTTACTCTTTATCCGATTTTCAATACAGTCTT
TACAATAGCTTATTTTTGGATAACCCTCATTATCATGTGC
>No_name
CGCACATGATAATGAGGGTTATCCAAAAATAAGCTATTGTAAAGACTGTATTGAAAATCG
GATAAAGAGAAAATTCCGCAAAGCATTGCTGACTGTCAGC
>No_name
CAACCGTTTGCGTTTTGTATCCGAATTTTGATGGAGTCGGCGAGCGACACGATATATTCC
AATATATAAAACGCACATGATAATGAGGGTTATCCAAAAA
>No_name
CAACCGTTTGCGTTTTGTATCCGAATTTTGATGGAGTCGGCGAGCGACACGATATATTCC
AATATATAAGACGCACATGATAATGAGGGGTATCCAAAAA
>No_name
CCGGCAGTTGCCATAAGAGAGGTCAACCGTTTGCGTTTTGTATCCGAATTTTGATGGAGT
CGGCGAGCGACACGATATATTCCTATATATAAAACGCACA
>No_name
GTTTCGTTAAACGGATTATCTTTCAAAAAGTTTTTAAATTGAACATTGACATCCAAATTT
GCTAAACTTAATCCAACCCCAATTTTTGACATTGTTTGAC
>No_name
GTCAAAAATTGGGGTTGGATTAAGTTTAGCAAATTTGGATGTCAATGTTCAATTTAAAAA
CTTTTTGAAAGATAATCCGTTTAACGAACCGACAACCGAG
>No_name
TTTTGAAAGATAATCCGTTTAACGAAACGACAACCGAGAGAAATCTTTTAAATGATAACT
GTCTTTATCCGGACAGTTCTCGGAATAATTACTCAATAAG
>No_name
CGGAATAATTACTCAATAAGTTCACGGGTGTCACCTTCTGAGGAAACGAATAGTTTAATG
ATAAATAATATTTTCCCCAAATCTCACAGTGAAACCTTGT
>No_name
TTACTCAATAAGTTCACGGGTGTCACCTTCTGAGGAAACGAATAGTTTAATGATAAATAA
TATTTTCCCCAAATCTCACAGCGAAACCTTGTTCACTGAT
>No_name
GAAAAACGTAGACTATCAGTGAACAAGGTTTCGCTGTGAGATTTGGGGAAAATATTATTT
ATCATTAAACTATTCGTTTCCTCAGAAGGTGACACCCGTG
>No_name
TCTTTATTAGATTTCGGAGAAAAACGTAGACTATCAGTGAACAAGGTTTCACTGTGAGAT
TTGGGGAAAATATTATTTATCATTAAACTATTCGTTTCCT
>No_name
CGTCAATATACTGAATATCCTCAAAAAGATTAGGACATTTATCTTTATTAGATTTCGGAG
AAAAACGTAGACTATCAGTGAACAAGGTTTCACTGTGAGA
>No_name
CACAGCGAAACCTTGTTCACTGATAGTCTACGTTTTTCTCCGAAATCTAATAAAGATAAA
TGTCTTAATCTTTTTGAAGATATTCAGTATATTGACGAAG
>No_name
CTTGAGTCTTCGTCAATATACTGAATATCTTCAAAAAGATTAGGACATTTATCTTTATTA
GATTTCGGAGAAAAACGTAGACTATCAGTGAACAAGGTTT
>No_name
GTAGAAATTTGAGATATTAAATTCATAGTTTGTTTTACTGTCCCCACTTGAGTCTTCGTC
AATATACTGAATATCTTCAAAAAGATTAAGACATTTATCT
>No_name
CTCCAAATGAAATTTCCCATGGACTTCTGATTGGGAAATGTTTATGCTTGGTAAGTTGTA
TCTATTTGTGTAGAAATTTGAGATATTAAATTCATAGTTT
>No_name
CAGGATTTGTATTTTATTTCCCTATTATTCTCCAAATGAAATTTCCCATGGACTTCTGAT
TGGGAAATGTTTATGCTTGGTAAGTTGTATCTATTTGTGT
>No_name
CCTGATTTGTATTTTATTTCCCTATTATTCTCCAAATGAAATTTCCCATGGACTTCTGAT
TGGGAAATGTTTATGCTTGGTAAGTTGTATCTATTTGTGT
>No_name
CCGGGATTTGTATTTTATTTCCCTATTATTCTCCAAATGAAATTTCCCATGGACTTCTGA
TTGGGAAAAGTTTATGCTTGGTAAGTTGTATCTATTTGTG
>No_name
CCCAGGATTTGTATTTTATTTCCCTATTATTCTCCAAATGAAATTTCCCATGGACTTCTG
ATTGGGAAATGTTTATGCTTGGTAAGTTGTATCTATTTGT
>No_name
AACACTTTTAAGAAACCTCATGGCTTTCAATGCCGATTTGGAAACTGTGTTGTCCCAGGA
TTTGTATTTTATTTCCCTATTATTCTCCAAATGAAATTTC
>No_name
AACACTTTTAAGAAACCTCATGGCTTTCAATGCCGATTTGGAAACTGTGTTGTCCCAGGA
TTTGTATTTTATTTCCCTATTATTCTCCAAATGAAATTTC
>No_name
TTCCAAATCGGCATTGAAAGCCATGAGGTTTCTTAAAAGTGTTCACAACATGTCAAAAAG
AATCGACATTCGTAATCACAGCAAAGCGAAAAAATCTTTG
>No_name
AATAAAACTAATTGTTTTCAAAGATTTTTTCGCTTTGCTGTGATTACGAATGTCGATTCT
TTTTGACATGTTGTGAACACTTTTAAGAAACCTCATGGCT
>No_name
ACAAATTATAAAAGCACCCAGAATAAAACTAATTGTTTTCAAAGATTTTTTCGCTTTGCT
GTGATTACGAATGTCGATTCTTTTTGACATGTTGTGAACA
>No_name
CTTTTATTAAAATGAGAACATGATACGGAGTCCAACAAATTATAAAAGCACCCAGAATAA
AACTAATTGTTTTCAAAGATTTTTTCGCTTTGCTGTGATT
>No_name
CTTTTATAATTTGTTGGACTCCGTATCATGTTCTCATTTTAATAAAAGGATTTTGTGATA
ACCCTCCTAAAAGTTGCATCAACGACGTATTGTATAACGC
>No_name
TTTTAATAAAAGGATTTTGTGATAACCCTCCTAAAAGTTGCATCAACGACGTATTGTATA
ACGCAAGCTACTGGTTGTGCTATATAAATTCTCCGATTAA
>No_name
AAGGGTTAATCGGAGAATTTATATAGCACAACCAGTAGCTTGCGTTATACAATACGTCGT
TGATGCAACTTTTAGGAGGGTTATCACAAAATCCTTTTAT
>No_name
AGGATTTTGTGATAACCCTCCTAAAAGTTGCATCAACGACGTATTGTATAACGCAAGCTA
CTGGTTGTGCTATATAAATTCTCCGATTAACCCTTTCTGT
>No_name
ATCAGGATCTTGAAAAATCTCCTTTGATCAATTTCAAAAGAGTCTTTTTAAATTGCGAAT
TTGAAAGGGCATAACAGAAAGGGTTAATCGGAGAATTTAT
>No_name
ATCAGGATCTTGAAAAATCTCCTTTGATCAATTTCAAAAGAGTCTTTTTAAATTGCGAAT
TTGAAAGGGCATAACAGAAAGGGTTAATCGGAGAATTTAT
>No_name
GTTGTTCTTAGAAATCGGTTATGGGAGATTGTTATAATGATGATCAAATTCCCGATGACA
GTCCACAAGGTTATCATTGAAGGAATAATTGAAAATATAT
>No_name
CACAAAAGTCATTGACTATTGCTAATGGTAAAACTGTAGCTGCCAATAACATGTCACTCA
AAGCGAGATTCCCGATTAATAAGTTTGCGGTTGTTCTTAG
>No_name
GCCAAATGTTACAAATATGAACTCCAAATGGCCAGTGTCCACAAAAGTCATTGACTATTG
CTAATGGTAAAACTGTAGCTGCCAATAACATGTCACTCAA
>No_name
GTAACATTTGGCTCAATACGGATGTACTGTATTGTACAGCCTCTGTATGGAGTCTAGTGA
TGATAGCTTGTGATCGTTATACCGCCACTAAGTTTCCAAT
>No_name
CATGAGAACTTGACCTATACCAAATTGGAAACTTAGTGGCGGTATAACGATCACAAGCTA
TCATCACCTGACTCCATACAGAGGCTGTACAATACAGTAC
>No_name
TGTCCGTCTGACATGAGAACTTGACCTATACCAAATTGGAAACTTAGTGGCGGTATAACG
GTCACAAGCTATCCTCACTAGACTCCATACAGAGGCGGTG
>No_name
GGTAAAATGAAAGATCCCATTGCGGAATATATCACATAATACGGTTCGTTGAATAACTGA
CACTGGTATTGATGGGAGCTATTGTCGTATTGTAAATTAC
>No_name
ATATTCCGCAATGGGATCTTTCATTTTACCCTTAATTATAATGTCGGGTGTTTACATTCT
AATATTTTCCATTAACAAACAAAAAAATAATCTTTTTTCC
>No_name
CAGAACTATTTTCATCGGTTTCTGTGTGCGTTTTCATTGAGGAAATAAATTTTGATTTTA
ACAATGTCGCTGTTGGTTGGTTGTAGGACGAGCAGTTATC
>No_name
AACTGCTCGTCCTACAACCAACCAACAGCGACATTGTTAAAATCAAAATTTATTTCCTCA
ATGAAAACGCACACAGAAACCGATGAAAATAGTTCTGATC
>No_name
CTACAACCAACCAACAGCGACATTGTTAAAATCAAAATTTATTTCCTCAATGAAAACGCA
CACAGAAACCGATGAAAATAGTTCTGATCCTGATTGTTCT
>No_name
GTCTGTGGCAGCAGAAATTCTACTGATATGCACCGTAGACCTTGTTTTGATTTCTTTTTG
GAAATTGAGGATGCTATGGCTTTTAGTTCGCTCGTATGAG
>No_name
CAAAGAGATTCACTAAGAAAAGCTACAGATCCAATTACAAAAAACGTCGACGAGCAAATA
GTATAGTTCGTGCGGAAAAACGAGAGACACGCGCCACGAA
>No_name
AGCGAATCCATTTGTCCGGTTTATCGCTGGCTGCAGATTATCGTCACCTGGTTCGGCTAT
GCTAATAGTTCTATAAATCCGATTTTGTACACAATTCTTA
>No_name
CGGCAGTGATAAACCTTTTGCGTAGGCTGATCCAGTTCTGTTTGTCAAATTGACACTAGT
AAAATAGTACTGATCGTTGTTGGACAGCTTTTCGGTAATC
>No_name
ATTACCGAAAAGCTGTCCAACAACGATCAGTACTATTTTACTAGTGTCAATTTGACGAAC
AGAACTGGATCAGCCTACACAAAAGGTTTATCACTGAGAT
>No_name
CGAAAAGCTGTCCAACAACGATCAGTACTATTTTAATAGTGTCAATTTGACGAACAGAAC
TGGATCAGCCTACACAAAAGGTTTATCACTGCCAGAAATC
>No_name
CTCCCGATATAGAATATATTATGATTTCTGGCAGTGATAAACCTTTTGTGTAGGCTGATC
CAGTTCCGTTCGTCAAATTGACACTAGTAAAATAGTACTG
>No_name
CTCCCGATATAGAATATATTATGATTTCTGGCAGTGATAAACCTTTTGTGTAGGCTGATC
CAGTTCTGTTCGTCAAATTGACACTAGTAAAATAGTACTG
>No_name
AATATATTCTATATTGGGAGGAATAGTCGTCATCATAACGGTGGTCGGCAATTTACTGGT
TTTGACGAGTTTCATCGTTGAAAGAAAGCTTCGATCTATC
>No_name
GTTAGATCGAAGCTGTCTTTCAACGATGAAACTCGTCAAAACCAGTAAATTGCCGACCAC
CGTTATGATGACGACTATTCCTCCCAATATAGAATATATT
>No_name
CAAGGAAAGTAAAAAGTAATTGCTGATAGATCGAAGCTGTCTTTCAACGATGAAACTCGT
CAAAACCAGTAAATTGCCGACCACCGTTATGATGACGACT
>No_name
GTCGTCATCATAACGGTGGTCGGCAATTTACTGGTTTTGACGAGTTTCATCGTTGAAAGA
CAGCTTCGATCTATCAGCAATTACTTTTTACTTTCCTTGG
>No_name
CTGGCATTAGACATGGTGTAATCTATAGATAGCCAAAGATCACAAATATAGTATGGTAAA
GGCCATTCTCCAACAACTAAATATCCAGTATAGAGAGGCA
>No_name
AGAATGGCCTTTACCATACTATATTTGTGATCTTTGGCTATCTATAGATTACACCATGTC
TAATGCCAGTGTTGCAAATTTGTTGATCATCTCCATAGAT
>No_name
CAAAGGTCGAGTGACTGAACAATACCGATCTATGGAGATGATCAACAAATTTGCAACACT
GGCATTAGACATGGTGTAATCTATAGATAGCCAAAGATCA
>No_name
GCCAGTGTTGCAAATTTGTTGATCATCTCCATAGATCGGTATTGTTCAGTCACTCGACCT
TTGACTTATCGAATCAAGAGAACCTCTAAAAAGGTTTCAA
>No_name
CAAAAGAGCTGAAATTATCCATGCAATCCCAATCCATATTGAAACCTTTTTAGAGGTTCT
CTTGATTCGATAAGTCAAAGGTCGAGTGACTGAACACTAC
>No_name
TATCGAATCAAGAGAACCTCTAAAAAGGTTTCAATATGGATTGGGATTGCATGGATAATT
TCAGCTCTTTTGTGGACTCCTTTAATCTACTTATGGCCAA
>No_name
CTTTGGTTTGACGTGCCTTTTTCCATCGATGATTGGCCATAAGTAGATTAAAGGAGTCCA
CAAAAGAGCTGAAATTATCCATGCAATCCCAATCCATATT
>No_name
GATAATTTCAGCTCTTTTGTGGACTCCTTTAATCTACTTATGGCCAATCATCGATGGAAA
AAGGCACGTCAAACCAAAGGAATGTTATATTCAATTTATT
>No_name
CTGGTATAAAATAAGCTAGACTTGCTGTTAATAGAGTCAAAAGATAACTAGATTGAATAA
ATTGAATATAACATTCCTTTGGTTTGACGTGCCTTTTTCC
>No_name
GTCAAACCAAAGGAATGTTATATTCAATTTATTCAATCTAGTTATCTTTTGACTCTATTA
ACAGCAAGTCTAGCTTATTTTATACCAGTAACAATCATAT
>No_name
AAGAATGTTATATTCAATTTATTCAATCTAGTTATCTTTTGACTCTATTAACAGCAAGTC
TAGCTTATTTTATACCAGTAACAATCATATCAATATTGTA
>No_name
AAATACGAAAATACAATATTGATATGATTGTTACTGGTATAAAATAAGCTAGACTTGCTG
TTAATAGAGTCAAAAGATAACTAGATTGAATAAATTGAAT
>No_name
CAAATTAGTCTCTCGATAAATACGAAAATACAATATTGATATGATTGTTACTGGTATAAA
ATAAGCTAGACTTGCTGTTAATAGAGTCAAAAGATAACTA
>No_name
CTTTTGACTCTATTAACAGCAAGTCTAGCTTATTTTATACCAGTAACAATCATATCAATA
TTGTATTTTCGTATTTATCGAGAGACTAATTTGAGACAGA
>No_name
GCAAGTCTAGCTTATTTTATACCAGTAACAATCATATCAATATTGTATTTTCGTATTTAT
CGAGAGACTAATTTGAGACAGAAAGTGTTGAAAAAAATGC
>No_name
CTGGAACCATTTGATGATTGATAACTTGTTTTAATAGGCAACCCGTGCATTTTTTTTCAA
CACTTTCTGTCTCAAATTAGTCTCTCGATAAATACGAAAA
>No_name
CTTGAATGATTTTTATGATTATTAGAACATCTGGAACCATTTGATGATTGATAACTTGTT
TTAATAGGCAACCCGTGCATTTTTTTCAACACTTTCTGTC
>No_name
GCACGGGTTGCCTATTAAAACAAGTTATCAATCATCAAATGGTTCCAGATGTTCTAATAA
TCATAAAAATCATTCAAGGGAGAATCCTTTTCAAAATTTA
>No_name
GTTGCCTATTAAAACAAGTTATCAATCATCAAATGGTTCCAGATGTTCTAATAATCATAA
AAATCATTCAAGGGAGAATCCTTTTCAAAATTTAATAAAG
>No_name
CAGAAATATTATTTTTCCCATTTGACGACGAACTTCGCAGAGAATTTATTTTCTTTATTA
AATTTTGAAAAGGATTCTCCCTTGAATGATTTTTATGATT
>No_name
CTGCAGAAATATTATTTTTCCCATTTGACGACGAACTTCGCAGAGAATTTATTTTCTTTA
TTAAATTTTGAAAAGGATTCTCCCTTGAATGATTTTTATG
>No_name
CTTGCAGAAATATTATTTTTCCCATTTGACGACGAACTTCGCAGAGAATTTATTTTCTTT
ATTAAATTTTGAAAAGGATTCTCCCTTGAATGATTTTTAT
>No_name
AACTGTCGCTGAGTTAGGTCGAAACGGGTGAGATTTAAAACTGTTTGCAGACATATTATT
TTTCCCATTTGACGACGAACTTCGCAGAGACTGTATTTTC
>No_name
GAAGTTCGTCGTCAAATGGGAAAAATAATATTTCTGCAAACAGTTTTAAATCTCACCCGT
TTCGACCTAACTCAGCGACAGGGCTTTCAACTCAAACCTC
>No_name
TTTAAATCTCACCCGTTTCGACCTAACTCAGCGACAGGGCTTTCAACTCAAACCTCTATT
TATCAGGAAGGCGAGAGCTCAAAATTTGAATATGGAAGAT
>No_name
CCCGTTTCGACCTAACTCAGCGACAGGGCTTTCAACTCAAACCTCTATTTATCAGGAAGG
CGAGAGCTCAAAATTTGAATATGGAAGATCCATTTATTCA
>No_name
TTCAACTCAAACCTCTATTTATCAGGAAGGCGAGAGCTCAAAATTTGAATATGGAAGATC
CATTTATTCAGAACTTAGTGCATCTAATCATCGGTTACGA
>No_name
TATTTATCAGGAAGGCGAGAGCTCAAAATTTGAATATGGAAGATCCATTTATTCAGAACT
TAGTGCATCTAATCATCGGTTACGATACAGTAAATCCCAA
>No_name
GCGAGAGCTCAAAATTTGAATATGGAAGATCCATTTATTCAGAACTTAGTGCATCTAATC
ATCGGTTACGATACAGTAAATCCCAATCGCTTGATTCCAA
>No_name
GCGAGAGCTCAAAATTTGAATATGGAAGATCCATTTATTCAGAACTTAGTGCATCTAATC
ATCGGTTACGATACAGTAAATCCCAATCGCTTGATTCCAA
>No_name
TTTCTATTGGTGAAAATCGGTTCCGGTAAAGATGAATTGGAATCAAGCGATTGGGATTTA
CTGTATCGTAACCGATGATTAGATGCACTAAGTTCTGAAT
>No_name
TCTAAACATCGGTTACGATACAGTAAATCCCAATCGCTTGATTCCAATTCATCTTTACCG
GAACCGATTTTCACCAATAGAAATGACACCTCAAAGACCG
>No_name
CTGGAATGTTTATGTTTCCTATGCTGCATTTGTATACGGTCTTTGAGGTGTCATTTCTAT
TGGTGAAAATCGGTTCCGGTAAAGATGAATTGGAATCAAG
>No_name
CATCTTTACCGGAACCGATTTTCACCAATAGAAATGACACCTCAAAGACCGTATACAAAT
GCAGCATAGGAAACATAAACATTCCAGAAGAAGTCAAAAT
>No_name
TCACAAGATTTTCTTTGAGATTTCAACGAAAGATGTCGTATTGGAGAATCGATTCTGTTC
GGTCTGATTTTGACTTCTTCTGGAATGTTTATGTTTCCTA
>No_name
GAAGAAGTCAAAATCAGACCGAACAGAATCGATTCTCCAATACGACATCTTTCGTTGAAA
TCTCAAAGAAAATCTTGTGATGCCGAAAGCTTGAATCATT
>No_name
ATCGATTCTCCAATACGACATCTTTCGTTGAAATCTCAAAGAAAATCTTGTGATGCCGAA
AGCTTGAATCATTTAGTTATCGTGAATCCAAATGCAAAAG
>No_name
CCGGAATAATGTGACAACATAACCATAGCGTTACTGGTGCTAGGTTGATTGGGGAATTCT
TTTGCATTTGGATTCACGATAACTAAATGATTCAAGCTTT
>No_name
CTTTATTTTCAGATTTTTGTGAACCGGAATAATGTGACAACATAACCATAGCGTTACTGG
TGCTAGGTTGATTGGGGAATTCTTTTGCATTTGGATTCAC
>No_name
AGCAGCTTTATTTTCAGATTTTTGTGAACCGGAATAATGTGACAACATAACCATAGCGTT
ACTGGTGCTAGGTTGATTGGGGAATTCTTTTGCATTTGGA
>No_name
CAAAATTGCGCTAAGAGTTTTAGCAGCTTTATTTTCAGATTTTTGTGAACCGGAATAATG
TGACAACATAACCATAGCGTTACTGGTGCTAGGTTGATTG
>No_name
ATAAAAAATGCTAACAAAATTGCGCTAAGAGTTTTAGCAGCTTTATTTTCAGATTTTTGT
GAACCGGAATAATGTGACAACATAACCATAGCGTTACTGG
>No_name
ATAAAAAATGCTAACAAAATTGCGCTAAGAGTTTTAGCAGCTTTATTTTCAGATTTTTGT
GAACCGGAATAATGTGACAACATAACCATAGCGTTACTGG
>No_name
AATGTTATATGGAGTCCATGTTATAAAAAATGCTAACAAAATTGCGCTAAGAGTTTTAGC
AGCTTTATTTTCAGATTTTTGTGAACCGGAATAATGTGAC
>No_name
GAAAATGTTATATGGAGTCCATGTTATAAAAAATGCTAACAAAATTGCGCTAAGAGTTTT
AGCAGCTTTATTTTCAGATTTTTGTGAACCGGAATAATGT
>No_name
AAAAATCTGAAAATAAAGCTGCTAAAACTCTTAGCGCAATTTTGTTAGCATTTTTTATAA
CATGGACTCCATATAACATTTTCACGGTGATAAATGCTTT
>No_name
AAAACTCTTAGCGCAATTTTGTTAGCATTTTTTATAACATGGACTCCATATAACATTTTC
ACGGTGATAAATGCTTTCTATACGGTTGAAACTCAGCCGA
>No_name
CGCAATTTTGTTAGCATTTTTTATAACATGGACTCCATATAACATTTTCACGGTGATAAA
TGCTTTCTATACGGTTGAAACTCAGCCGATAGGGACTACG
>No_name
GATTGACTGTCGAGTTCAAATAGCATAACCAATATCCTAAATTATACACCGTAGTCCCTA
TCGGCTGAGTTTCAACCGTATAGAAAGCATTTATCACCGT
>No_name
AATGGATTGACTGTCGAGTTCAAATAGCATAACCAATATCCTAAATTATACACCGTAGTC
CCTATCGGCTGAGTTTCAACCGTATAGAAAGCATTTATCA
>No_name
GTTGCATAACGCATAGAGCAATGGATTGACTGTCGAGTTCAAATAGCATAACCAATATCC
TAAATTATACACCGTAGTCCCTATCGGCTGAGTTTCAACC
>No_name
CGGAAAGTAACGTTGCATAACGCATAGAGCAATGGATTGACTGTCGAGTTCAAATAGCAT
AACCAATATCCTAAATTATACACCGTAGTCCCTATCGGCT
>No_name
CTCCGGAAAGTAACGTTGCATAACGCATAGAGCAATGGATTGACTGTCGAGTTCAAATAG
CATAACCAATATCCTAAATTATACACCGTAGTCCCTATCG
>No_name
GTGATCCGGAAAGTAACGTTGCATAACGCATAGAGCAATGGATTGACTGTCGAGTTCAAA
TAGCATAACCAATATCCTAAATTATACACCGTAGTCCCTA
>No_name
GAATGTTTTCCGGAAAGTAACGTTGCATAACGCATAGAGCAATGGATTGACTGTCGAGTT
CAAAGCATAACCAATATCCTAAATTATACACCGTAGTCCC
>No_name
TTTTGATATTGAGCAAGTCAAAATAGCTATGAATGTTTTCCGGAAAGTAACGATGCATAA
CGCATAGAGCAATGGATTGACTGTCGAGTTAAAATAGCAT
>No_name
CGCTTGAGTACTTCTTATTTTTGATATTGAGCAAGTCAAAATAGCTATGAATGTTTTCCG
GAAAGTAACGTTGCATAACGCATAGAGCAATGGATTGACT
>No_name
CGAGTAAGGACGATGATGTTTAAAATATTGCACATTATTCCCGGCCAACAGATGACTGGT
AGAATAATTTTGGTACAAATTAATCTGATATGCTCAAGAA
>No_name
CTTGAGCATATCAGATTAATTTGTACCAAAATTATTCTACCAGTCATCTGTTGGCCGGGA
ATAATGTGCAATATTTTAAACATCATCGTCCTTACTCGCC
>No_name
AATTTGTACCAAAATTATTCTACCAGTCATCTGTTGGCCGGGAATAATGTGCAATATTTT
AAACATCATCGTCCTTACTCGCCGTTCAATGATCAGTTCA
>No_name
GGGAATAATGTGCAATATTTTAAACATCATCGTCCTTACTCGCCGTTCAATGATCAGTTC
AACGAATATCTATCTTTTGTCCGTGTCAATAATGGATATT
>No_name
GTTCAACGAATATCTATCTTTTGTCCGTGTCAATTATGGATATTTCATATTTACTCTCGA
TGTTTTGCGTTTCACTTCAGCTTTACAAGAGAGTTCGTCA
>No_name
AATATCCAGACGATTGCAAATAATAAATTCTGTGACTGACGAACTCTCTTGTAAAGATGA
AGAGAAAAGCAAAACATCGAAAGGAAAAATGAAATACCCA
>No_name
CTTCATGGTTGACGGTTTGTTTTACCATGGAGCGATTGTTGGTCGTTCTTAAACCGTTCG
CCATTCGGAAATGGTGTACGGTTACAAAAGCGAAAAAGGT
>No_name
CAGGCATAGAACTATCACCTTTTTCGCTTTTGTAACCGTACACCATTTCCGAATGGCGAA
CGGTTTAAGAACGACCAACAATCGCTCCATGGTAAAACAA
>No_name
GTTTTACCATGGAGCGATTGTTGGTCGTTCTTAAACCGTTCGCCATTCGGAAATGGTGTA
CGGTTACAAAAGCGAAAAAGGTGATAGTTCTATGCCTGTC
>No_name
TTTTACCATGGAGCGATTGTTGGTCGTTCTTAAACCGTTCGCCATTCGGAAATGGTGTAC
GGTTACAAAAGCGAAAAAGGTGATAGTTCTATGCCTGTCG
>No_name
CATGGAGCGATTGTTGGTCGTTCTTAAACCGTTCGCCATTCGGAAATGGTGTACGGTTAC
AAAAGCGAAAAAGGTGATAGTTCTATGCCTGTCGACGGCT
>No_name
GTTGGTCGTTCTTAAACCGTTCGCCATTCGGAAATGGTGTACGGTTACAAAAGCGAAAAA
GGTGATAGTTCTATGCCTGTCGACGGCTTTTATTTTGACA
>No_name
GTTGAAAATCGCATTTAATTTCCCTCGAAAAAATCTCTGGACTTGTCAAAATAAAAGCCG
TCGACAGGCATAGAACTATCACCTTTTTCGCTTTTGTAAC
>No_name
CTGTCGACGGCTTTTATTTTGACAAGTCCAGAGATTTTTTCGAGGGAAATTAAATGCGAT
TTTCAACCGGATAATACAGTCATGATTTGCTGTATTAGGA
>No_name
CTTCCTAATACAGCAAATCATGACTGTATTATCCGGTTGAAAATCGCATTTAATTTCCCT
CGAAAAAATCTCTGGACTTGTCAAAATAAAAGCCGTCGAC
>No_name
CGGCTTTTATTTTGACAAGTCCAGAGATTTTTTCGAGGGAAATTAAATGCGATTTTCAAC
CGGATAATACAGTCATGATTTGCTGTATTAGGAAGACTTC
>No_name
TTTTATTTTGACAAGTCCAGAGATTTTTTCGAGGGAAATTAAATGCGATTTTCAACCGGA
TAATACAGTCATGATTTGCTGTATTAGGAAGACTTCGTTT
>No_name
CCATGGCGCTGAATACGATTATAAAACGAAGTCTTCCTAATACAGCAAATCATGACTGTA
TTATCCGGTTGAAAATCGCATTTAATTTCCCTCGAAAAAA
>No_name
CTCATTTTAAAATACCCATGGCGCTGAATACGATTATAAAACGAAGTCTTCCTAATACAG
CAAATCATGACTGTATTATCCGGTTGAAAATCGCATTTAA
>No_name
CGCACTCATTTTAAAATACCCATGGCGCTGAATACGATTATAAAACGAAGTCTTCCTAAT
ACAGCAAATCATGACTGTATTATCCGGTTGAAAATCGCAT
>No_name
ATGATTTGCTGTATTAGGAAGACTTCGTTTTATAATCGTATTCAGCGCCATGGGTATTTT
AAAATGAGTGCGGTTTTGTTTATAATGATACCGTTGGTGA
>No_name
TTTTATAATCGTATTCAGCGCCATGGGTATTTTAAAATGAGTGCGGTTTTGTTTATAATG
ATACCGTTGGTGATCTTAGCAGTCGTTAATAGCCTGTTGA
>No_name
CCGTTGGTGATCTTAGCAGTCGTTAATAGCCTGTTGATCAAATACATCATAACGGCGAAG
GGTAAGCGAACTAATCTAAGTTTACACAACTCTCAACATT
>No_name
GCCTGTTGATCAAATACATCATAACGGCGAAGGGTAAGCGAACTAATCTAAGTTTACACA
ACTCTCAGCATTCGACTCGGTTGAACATCGATGCCAACTC
>No_name
ATCAAATACATCATAACGGCGAAGGGTAAGCGAACTAATCTAAGTTTACACAACTCTCAA
CATTCGACTCGGTTGAACATCGATGCCAACTCGTCAACGT
>No_name
ATCAAATACATCATAACGGCGAAGGGTAAGCGCACTAATCTAAGTTTACACAACTCTCAG
CATTCGACTCGGTTGAACATCGATGCCCACTCGTCAACGT
>No_name
TGAACGTTGACGAGTTGGCATCGATGTTCAACCGAGTCGAATGTTGAGAGTTGTGTAAAC
TTAGATTAGTTCGCGTACCCTTCGCCGTTATGATGTATTT
>No_name
CTTAAGTCTATTGTTGATCAAGGATCTGTCTTGTTGACTGAACGTTGACGAGTTGGCATC
GATGTTCAACCGAGTCGAATGTTGAGAGTTGTGTAAACTT
>No_name
ATCGATGCCAACTCGTCAACGTTCAGTCAACAAGACAGATCCTTGATCAACAATAGACTT
AAGCACTCTACAAATGTCATAGATCAGTACAAGACCACAT
>No_name
GACGAGTAAATATGTGGTCTTGTACTGATCTATGACATTTGTAGAGTGCTTAAGTCTATT
GTTGATCAAGGATCTGTCTTGTTGACTAAACGTTGACGAG
>No_name
ACAACAATGACGAGTAAATATGTGGTCTTGTACTGATCTATGACATTTGTAGAGTGCTTA
AGTCTATTGTTGATCAAGGATCTGTCTTGTTGACTGAACG
>No_name
GTTTAGTCAACAAGACAGATCCTTGATCAACAATAGACTTAAGCACTCTACAAATGTCAT
AGATCAGTACAAGACCACATATTTACTCGTCATTGTTGTG
>No_name
GACTTAAGCACTCTACAAATGTCATAGATCAGTACAAGACCACATATTTACTCGTCATTG
TTGTGGTGACATTTTGCTGTTTGCAGACCCCCAGCGCAAT
>No_name
CAAAAATTAATTTCGATATAGATCTATTTGGCCTCGTTTCAACGATTACGTAATTAATTG
CGCTGGGGGTCTGCAAACAGCAAAATGTCACCACAACAAT
>No_name
CAAAAATTAATTTTGATATAGATCTATTTGGCCTTGTTTCAACGATTACGTAATTAATTG
CGCTGGGGGTCTGCAAACAGCAAAATGTCACCACAACAAT
>No_name
CTCACGGCCAAAAGTAGATTACAAAAATTCCCAAAAATTAATTTCGATATAGATCTATTT
GGCCTCGTTTCAACGATTACGTAATTAATTGCGCTGGGGG
>No_name
GTTGAAACAAGGCCAAATAGATCTATATCAAAATTAATTTTTGGGAATTTTTGTAATCTA
CTTTTGGCAGTGAGCGCTGCCATGAATTTTATCCTTTACT
>No_name
GCCAACCGAAATTTCTGCGAGAAAAACGAGTAAAGGATAAAATTCATGGCAGCGCTCACT
GCCAAAAGTAGATTACAAAAATTCCCAAAAATTAATTTCG
>No_name
CTATAATGCATTTGTGTTTGATTAGTATAGATAGATACTATTCCATTGTCAGGCCCATAC
AGTACAAGACATCAAGGACTCCCAACCGAGTGCTTGCCAT
>No_name
ATTGGATTCTGTCTATTCGATGCTTCTGAGAATTCAACGGTTCCTGATTATTTGTCACAG
ACGGGTCGTCATCGTCAACAATACAAGAAATTGCTTCAGA
>No_name
AAGCAATTTCTTGTATTGTTGACGATGACGACCCGTCTGTGACAAATAATCAGGAACCGT
TGAATTCTCAGAAGCATCGAATAGACAGAATCCAATCGAA
>No_name
GTCGGACAATAGTTGTATTGGGGGTCGTTGTGGGGGCATTTATTGTGTGTTGGCTGCCGT
TTTTCACCTCCTATTTGATTGTGATTTTCTGTAAATGCAT
>No_name
TTTGGATTTTTCTTCTGGTTGGGTTACTGCAATAGCGGCTTGAAACCGATTTTTTATACT
ATGTACAATCGAGACTATAGAAAAACTTTTTAAATAAAAT
>No_name
AACTAATCCTGATCCGTTTATGGCATTGCCATTTTATCAGATTCTGATCTATTCTTTGAT
TGCAACTATTCTTAGTTTGGCCACAGCTTGTGGCAATCTT
>No_name
TCCGTTTATGGCATTGCCATTTTATCAGATTCTGATCTATTCTTTGATTGCAACTATTCT
TAGTTTGGCCACAGCTTGTGGCAATCTTCTTGTTCTCATT
>No_name
CTTCAATACAAAAAGAAATGAGAACAAGAAGATTGCCACAAGCTGTGGCCAAACTAAGAA
TAGTTGCAATCAAAGAATAGATCAGAATCTGATAAAATGG
>No_name
CTTAGCTGACCTTCAATACAAAAAGAAATGAGAACAAGAAGATTGCCACAAGCTGTGGCC
AAACTAAGAATAGTTGCAATCAAAGAATAGATCAGAATCT
>No_name
CCTTAGCTGACCTTCAATACAAAAAGAAATGAGAACAAGAAGATTGCCACAAGCTGTGGC
CAAACTAAGAATAGTTGCAATCAAAGAATAGATCAGAATC
>No_name
CCTTAGCTGACCTTCAATACAAAAAGAAATGAGAACAAGAAGATTGCCACAAGCTGTGGC
CAAACTAAGAATAGTTGCAATCAAAGAATAGATCAGAATC
>No_name
CTGATCTATTCTTTGATTGCAACTATTCTTAGTTTGGCCACAGCTTGTGGCAATCTTCTT
GTTCTCATTTCTTTTTGTATTGAAGGTCAGCTAAGGACAA
>No_name
CTTAGTTTGGCCACAGCTTGTGGCAATCTTCTTGTTCTCATTTCTTTTTGTATTGAAGGT
CAGCTAAGGACAATTAGTAATTATTATCTTCTTTCTTTGG
>No_name
CTGAAACGGCCAAAGAAAGAAGATAATAATTACTAATTGTCCTTAGCTGACCTTCAATAC
AAAAAGAAATGAGAACAAGAAGATTGCCACAAGCTGTGGC
>No_name
GCCAGAACTGCATAATAAGAAATGTGGAATAAAGTGGCATTGAAATAATTCCAATAAGAA
AGTCTGAAACGGCCAAAGAAAGAAGATAATAATTACTAAT
>No_name
GCCAGAACTGCATAATAAGAAATGTGGAATAAAGTGGCATTGAAATAATTCCAATAAGAA
AGTCTGAAACGGCCAAAGAAAGAAGATAATAATTACTACT
>No_name
CTTTCTTATTGGAATTATTTCAATGCCACTTTATTCCACATTTCTTATTATGCAGTTCTG
GCCATTTAATTCTACAACTTGTGATTTGTGGTTATCACTT
>No_name
TTTCAATGCCACTTTATTCCACATTTCTTATTATGCAGTTCTGGCCATTTAATTCTACAA
CTTGTGATTTGTGGTTATCACTTGACTATACAGTATCGAA
>No_name
ATTATGCAGTTCTGGCCATTTAATTCTACAACTTGTGATTTGTGGTTATCACTTGACTAT
ACAGTATCGAATGCTTCATCGGCAAATCTAGTTCTTATAT
>No_name
ATTTAATTCTACAACTTGTGATTTGTGGTTATCACTTGACTATACAGTATCGAATGCTTC
ATCGGCAAATCTAGTTCTTATATCTTATGACCGATATAAA
>No_name
TTTGTGGTTATCACTTGACTATACAGTATCGAATGCTTCATCGGCAAATCTAGTTCTTAT
ATCTTATGACCGATATAAAACCCTTACTTGTCCATTGACG
>No_name
TGCGGTTATCACTTGACTATACAGTATCGAATGCTTCATCGGCAAATCTAGTTCTTATAT
CTTATGACCGATATAAAACCCTTACTTGTCCATTGACGTA
>No_name
ATATCTTATGACCGATATAAAACCCTTACTTGTCCATTGACGTATAGATGCAAAAGATCA
CCAAGAAAAACTATAATTATTATTCTATTAACATGGATAA
>No_name
CAATAATTGGCCAGATATAAATCAAGGGAGTCCATAATAGTGCACAAATTATCCATGTTA
ATAGAATAATAATTATAGTTTTTCTTGGTGATCTTTTGCA
>No_name
GTGAGCAGAGTTAGCAGTGTGCTGGATTCCATAAATTGCACATAACATTTACCCTGTGGC
ACTGTTCTTTTTCCATCAATAATTGGCCAGATATAAATCA
>No_name
AGAGGTATTAAATATCCAATTGCACAGGTGAGCAGAGTTAGCAGTGTGCTGGATTCCATA
AATTGCACATAACATTTACCCTGTGGCACTGTTCTTTTTC
>No_name
ATGCCGAGTTACGCGATATATTTGTATTGCGAAAACAATGATGATAAAGAGAGGTATTAA
ATATCCAATTGCACAGGTGAGCAGAGTTAGCAGTGTGCTG
>No_name
GTGCAATTGGATATTTAATACCTCTCTTTATCATCATTGTTTTCGCAATACAAATATATC
GCGTAACTCGGCATCGAAATAAAAATCTTCAAACTTTAGG
>No_name
CCATGTTCTTATAATTGTCTCGATGATTGTATTTCAAAGCTGCTCCTCCATAAACCGGAG
TCGCGTAACCTAAAGTTTGAAGATTTTTATTTCGATGCCG
>No_name
AAAATCTTCAAACTTTAGGTTACGCGACTCCGGTTTATGGAGGAGCAGCTTTGAAATACA
ATCATCGAGACAATTATAAGAACATGGATTCTTCGACCGA
>No_name
CGCGACTCCGGTTTATGGAGGAGCAGCTTTGAAATACAATCATCGAGACAATTATAAGAA
CATGGATTCTTCGACCGACACTGAAATCAGTAATAGAAAT
>No_name
CAGCTTTGAAATACAATCATCGAGACAATTATAAGAACATGGATTCTTCGACCGACACTG
AAATCAGTAATAGAAATCCAAAAGAAAAATGTATTAAAAA
>No_name
TTGAAATACAATCATCGAGACAATTATAAGAACATGGATTCTTCGACCGACACTGAAATC
AGTAATAGAAATCCAAAAGAAAAATGTATTAAAAAAGTTC
>No_name
AAAAAAGTTCACAAATTTCAACCGAATTCTCTTATTCTCACTCCACAAAATTTAAATTAT
TCGAGTGTCACTTCAAGCAATTCAACAATACCAAATTGTC
>No_name
TTTCAACCGAATTCTCTTATTCTCACTCCACAAAATTTAAATTATTCGAGTGTCACTTCA
AGCAATTCAACAATACCAAATTGTCAAGGTAATTTGATGA
>No_name
GGCTCATCAAATTACCTTGACAATTTGGTATTGTTGAATTGCTTGAAGTGACACTCGAAT
AATTTAAATTTTGTGGAGTGAGAATAAGAGAATTCGGTTG
>No_name
CTTATTCTCACTCCACAAAATTTAAATTATTCGAGTGTCACTTCAAGCAATTCAACAATA
CCAAATTGTCAAGGTAATTTGATGAGCCATGGACTAAGAC
>No_name
GGCTTTGCTAGAGGAAGGCTTTTTTCGCACTGACTGTCTTAGTCCATGGCTCATCAAATT
ACCTTGACAATTTGGTATTGTTGAATTGCTTGAAGTGACA
>No_name
GCGGCTTTGCTAGAGGAAGGCTTTTTTCGCACTGACTGTCTTAGTCCATGGCTCATCAAA
TTACCTTGACAATTTGGTATTGTTGAATTGCTTGAAGTGA
>No_name
CTAAGACAGTCAGTGCGAAAAAAGCCTTCCTCTAGCAAAGCCGCCAAAACTCTTGCAGCA
ATAATCATTGCATTTTTCGTCACGTGGTTTCCATATAATC
>No_name
CCAAAACCATAAAGAAGTGTCCCTATGGTGGGATTGGACTTTGACCGAGAATATAAATTT
ATAAGTGTAAAAAGATTATATGGAAACCACGTGACGAAAA
>No_name
TTGCAATAAGCATACAATATTGGATTGATTGTGGAATTCAAATAACATAAATAATAGCCA
AAACCATAAAGAAGTGTCCCTATGGTGGGATTGGACTTTG
>No_name
GTCCAATCCCACCATAGGGACACTTCTTTATGGTTTTGGCTATTATTTATGTTATTTGAA
TTCCACAATCAATCCAATATTGTATGCTTATTGCAATATT
>No_name
CTTTATGGTTTTGGCTATTATTTATGTTATTTGAATTCCACAATCAATCCAATATTGTAT
GCTTATTGCAATATTATGTTTCGTAGAACATTTTGGAGAA
>No_name
CTTAGACCGGCCGCATATTAGAATTCTCCAAAATGTTCTACGAAACATAATATTGCAATA
AGCATACAATATTGGATTGATTGTGGAATTCAAATAACAT
>No_name
GTTGCTCTTAGACCGGCCGCATATTAGAATTCTCCAAAATGTTCTACGAAACATAATATT
GCAATAAGCATGCAATATTGGATTGATTGTGGAATTCAAA
>No_name
ATGGCATTGAAGAGAAACGACTTGTGTTGCTCTTAGACCGGCCGCATATTAGAATTCTCC
AAAATGTTCTACGAAACATAATATTGCAATAAGCATACAA
>No_name
ATGGCATTGAAGAGAAACGACTTGTGTTGCTCTTAGACCGGCCGCATATTAGAATTCTCC
AACATGTTCTACGAAACATAATATTGCAATAAGCATACAA
>No_name
GCAAAATGTGGAAATCGTCGAGTCAAGTCTTCGATTTTGATGTTGAAGAAATGATCAATT
CTTCATTGAAATCCAATAGATCTTTTAATTTCGAAAGATA
>No_name
CAGCCAATATCCTTTGATCTGGGTTATGATAGCGAACGGAATGACAGCAACTGCAACAAG
AAAATCACTACAAGCTAAACTAAAGACTAAACAATTGCTG
>No_name
TTTTCTTGTTGCAGTTGCTGTCATTCCGTTCGCTATCATAACCCAGATCAAAGGATATTG
GCTTTTCAGTGAATTCACGTGTGATTTTTTTATCTTTTTG
>No_name
TACAAAGTAAAATATCCAAAAAGATAAAAAAATCACACGTGAATTCACTGAAAAGCCAAT
ATCCTTTGATCTGGGTTATGATAGCGAACGGAATGACAGC
>No_name
CCGTTCGCTATCATAACCCAGATCAAAGGATATTGGCTTTTCAGTGAATTCACGTGTGAT
TTTTTTATCTTTTTGGATATTTTACTTTGTACCGCTTCGA
>No_name
CCGGAAGTTCGTTCCGTATTGACTGAGAGGTTGAAGAATTGTGAAATATCTATCAATTGA
AATGCAGCAAAGATTCAAAATCGAAGCGGTACAAAGTAAA
>No_name
TCGATTTTGAATCTTTGCTGCATTTCAATTGATAGATATTTCACAATTCTTCAACCTCTC
AGTCAATACGGAACGAACTTTCGGCCGGTTTTCTTGATGA
>No_name
AATAATAACGTTAACCAGACATTTATGGGAATGAAATTTACAAAAAATGGACCAAGAGAT
TTGATTTTGAAACAGTTTTCTCTAATTGCTTCTCCTCTGA
>No_name
CAGACATTTATGGGAATGAAATTTACAAAAAATGGACCAAGAGATTTGATTTTGAAACAG
TTTTCTCTAATTGCTTCTCCTCTGAATGCAATTCCTCTTG
>No_name
TTGTATTCAAAGAATTTTTTACAAGAGGAATTGCATTCAGAGGAGAAGCAATTAGAGAAA
ACTGTTTCAAAATCAAATCTCTTGGTCCATTTTTTGTAAA
>No_name
CGGTAGTCAAAACCTGGGAAAACCGATTATTTGTATTCAAAGAATTTTTTACAAGAGGAA
TTGCATTCAGAGGAGAAGCAATTAGAGAAAACTGTTTCAA
>No_name
GTAAAAAGAATTTTCGGTAGTCAAAACCTGGGAAAACCGATTATTTGTATTCAAAGAATT
TTTTACAAGAGGAATTGCATTCAGAGGAGAAGCAATTAGA
>No_name
CCAGGTTTTGACTACCGAAAATTCTTTTTACAAATATAATATTAATGATGACATACTTTC
TGTGTCAAAATTGCAGCAACGTAAAAGTGATGAATCTGAC
>No_name
GTCAGATTCATCACTTTTACGTTGCTGCAATTTTGACACAGAAAGTATGTCATCATTAAT
ATTATATTTGTAAAAAGAATTTTCGGTAGTCAAAACCTGG
>No_name
TCCCATTAATATTCCCAGAGTTTTTATGGCTTTACTTTCAGAAATAATTTTTTTTGATAA
ATATTTCTGTCTGGCTTTCTTAGATTTGATAGAGTTCCAA
>No_name
CTTCACCTTTTGTTGGTTTCCCTTTTTCACGTTACAGTTAATAGTTCCGGTGATTAAAAC
ATATAATATTAATACGAAATACATTCCGATGTGGGTCAGA
>No_name
TGCCACTGTAAGTCCATAAACAACCGGCTACGAACTGCTTCATATACAGAACAATTTGGA
AAATCATTTGTCCAAAGACGGCGCTCTGGCTACGAGAGCA
>No_name
CTGTAAGTCCATAAACAACCGGCTACGAACTGCTTCATATACAGAACAATTTGGAAAATC
ATTTGTCCAAAGACGGCGCTCTGGCTACGAGAGCACTTTG
>No_name
GCTACTTCGACGGGAGGCAGGAAGTTGCAAAGTGCTCTCGTAGCCAGAGCGCCGTCTTTG
GACAAATGATTTTCCAAATTGTTCTGTATATGAAGCAGTT
>No_name
GCTACTTCGACGGGAGGCAGGAAGTTGCAAAGTGCTCTCGTAGCCAGAGCGCCGTCTTTG
GACAAATGATTTTCCAAATTGTTCTGTATATGAAGCAGTT
>No_name
TGAGCCCCGCTTTCAAATCTGGCCTATGACTCTCATTAGTCTATTGTTGATAATTATCAT
CATTTGGACAATTGCCGGCAATGTTCTCGTCATGGTCACT
>No_name
CTATGACTGTCATTAGTCTATTGTTGATAATTATCATCATTTGGACAATTGCCGGCAATG
TTCTCGTCATGGTCACTATTGTTACTGAGCTCAATATTAA
>No_name
CTTAATATTGAGCTCAGTAACAATAGTGACCATGACGAGAACATTGCCGGCAATTGTCCA
AATGATGATAATTATCAACAATAGACTAATGAGAGTCATA
>No_name
TGGGGGAATTCTTAATATTGAGCTCAGTAACAATAGTGACCATGACGAGAACATTGCCGG
CAATTGTCCAAATGATGATAATTATCAACAATAGACTAAT
>No_name
CGGCGAACAAATCAGTCACTGCTAAACTGAATATCAAATGATTGGAGGAATTCTTAATAT
TGAGCTCAGTAACAATAGTGACCATGACGAGAACATTGCC
>No_name
GTTCTCGTCATGGTCACTATTGTTACAGAGCTCAATATTAAGAATTCCTCCAATCATTTG
ATATTCAGTTTAGCAGTGACTGATTTGTTCGTCGCCGTTG
>No_name
GTACTCGTCATGGTCACTATTGTTACTGAGCTCAATATTAAGAATTCCTCCAATCATTTG
ATATTCAGTTTAGCAGTGACTGATTTGTTCGTCGCCGTTG
>No_name
GGTCACTATTGTTACTGAGCTCAATATTAAGAATTCCTCCAATCATTTGATATTCAGTTT
AGCAGTGACTGATTTGTTCGTCGCCGTTGCTGTAATGCCT
>No_name
CTTCCTTAATAGCACTTAAAGGCATTACAGCAACGGCGACGAACAAATCAGTCACTGCTA
AACTGAATATCAAATGATTGGAGGAATTCTTAATATTGAG
>No_name
CTGATTTGTTCGTCGCCGTTGCTGTAATGCCTTTAAGTGCTATTAAGGAAGTCTCCATCA
AATGGTGGTTAGGACTCGAATTATGTGACATTTGGATTTT
>No_name
CTCGAATTATGTGACATTTGGATTTTTACGGACGTACTGACGTGCACAGCGTCGATATTT
CACCTTGTGGTGATAGCAATTGATAGATATTTATCAATTA
>No_name
CAATTGATAGATATTTATCAATTACCAAACTGACATACAATAGAAATCGTTCAACGGTTT
CGACAACAGCTATGATTACATCTTCCTGGATCGCTGCGGC
>No_name
TTATAATTGACTGTTATTCTTTCGGCTGTATTATTCCTTTGTAAATAGAATCTAGATGGG
ATGGAGACAAGAGCCGCAGCGATCCAGGAAGATGTAATCA
>No_name
CTTGTCTCCATTCCATCTAGATTCTATTTACAAAGGAATAATACAGCCGAAAGAATAACA
GTCAATTATCATGGAACATGTCTTATTAATGAAGGAAACT
>No_name
CTAGATTCTATTTACAAAGGAATAATACAGCCGAAAGAATAACAGTCAATTATAATGGAA
CATGTCTTATTAATGAAGGAAACTCGTACACAATTCTTGC
>No_name
CAAAGGAATAATACAGCCGAAAGAATAACAGTCAATTATAATGGAACATGTCTTATTAAT
GAAGGAAACTCGTACACAATTCTTGCAAATTTCTTATCTT
>No_name
AAAGAATAACAGTCAATTATAATGGAACATGTCTTATTAATGAAGGAAACTCGTACACAA
TTCTTGCAAATTTCTTATCTTTTTGTTTTCCGCTTATATT
>No_name
GTTTTTTAATAAAAATAAAAATCTTAAAATAAACGATGCCCATTAATATAAGCGGAAAAC
AAAAAGATAAGAAATTTGCAAGAATTGTGTACGAGTTTCC
>No_name
GGAAACTCGTACACAATTCTTGCAAATTTCTTATCTTTTTGTTTTCCGCTTATATTAATG
GGCATCGTTTATTTTAAGATTTTTATTTTTATTAAAAAAC
>No_name
TTTATTTTAAGATTTTTATTTTTTTTAAAAAACAAACAAAAAATAGAAAAGCAATCAAAA
ATTCAGTAATCGGATCTGATGCTCTTTCAACAACTTTTGC
>No_name
CTAAATCCACAGCGTCTCCATTTCCGCAGTCAGAAATCTGGTCTTCTATTTATGACGACT
CAAAAATAATTATAGATGAAAATTCCTTTGAAAGCACAGT
>No_name
GTTTTCTCCAAAGACTCTGTCACTGTGCTTTCAAAGGAATTTTCATCTATAATTATTTTT
GAGTCGTCATAAATAGAAGACCAGATTTCTGACTGCGGAA
>No_name
CCGCAGTCAGAAATCTGGTCTTCTATTTATGACGACTCAAAAATAATTATAGATGAAAAT
TCCTTTGAAAGCACAGTGACAGAGTCTTTGGAGAAAACGA
>No_name
ATTATTAGACTTTGACTGATTTTCGTCTTCCTCGTCGGCATACTGAAAATTAGAACATTC
TTCATTGACCCATTTCGTTTTCTCCAAAGACTCTGTCACT
>No_name
AGAATGTTCTAATTTTCAGTATGCCGACGAGGAAGACGAAAATCAGTCAAAGTCTAATAA
TAATCTGTCAGAAAATGTTACTAATAAATATTTATATTGT
>No_name
GGATGATTTATCTAGACAATATAAATATTTATTAGTAACATTTTCTGACAGATTATTATT
AGACTTTGACTGATTTTCGTCTTCCTCGTCGGCATACTGA
>No_name
GACGAAAATCAGTCAAAGTCTAATAATAATCTGTCAGAAAATGTTACTAATAAATATTTA
TATTGTCTAGATAAATCATCCACTGAGAGCTTTCCAATGT
>No_name
GTTCAAATAAAGTGATGACATTGGAAAGCTCTCAGTGGATGATTTATCTAGACAATATAA
ATATTTATTAGTAACATTTTCTGACAGATTATTATTAGAC
>No_name
CGAGTGTGCTCATTGTTTCAGTTTTAGCAAGATTGGAAGTTGTGTATATATCTGAATAAG
TTTTCATTCTAAGAGGGTTCAAATAAAGTGATGACATTGG
>No_name
GAAAATTTCACCTTCTATTGTGCTCATTGTTTCAGTTTTAGCAAGATTGGAAGTTGTGTA
TATATCTGAATAAGTTTTCATTGTAAGAGGGTTCAAATAA
>No_name
TTGGAATTGGGAGATTTTAAAATATCTTTATTTTGGTATTTTAATGGGAAAATTTCACCT
TCTATTGTGCTCATTGTTTCAGTTTTAGCAAGATTGGAAG
>No_name
GTTGGAATTGGGAGATTTTAAAATATCTTTATTTTGGTATTTTAATGGGAAAATTTCACC
TTCTATTGTGCTCATTGTTTCAGTTTTAGCAAGATTGGAA
>No_name
CTCGACTTCAAATTCCAGAAAGTTAAAATCTCCGACTTTGTCGTGGTCACCAAAGTTAAC
GTTCTTTCCATATCGGCAATCAAAACCGAGCATTAAAAAT
>No_name
CAGAAAGTTAAAATCTCCGACTTTGTCGTGGTCACCAAAGTTAACGTTCTTTCCATATCG
GCAATCAAAACCGAGCATTAAAAATGGGTTAAATTTCGTA
>No_name
GCTTCTACGAAATTAAACCCATTTTTAATGCTCGGTTTTGATTGCCGATATGGAAAGAAC
GTTAACTTTGGTGACCACGACAAAGTCGGAGATTTTAACT
>No_name
TCGAACTCAATAAAGAGTAGTTTGCTTCTACGAAATTAAACCCATTTTTAATGCTCGGTT
TTGATTGCCGATATGGAAAGAACGTTAACTTTGGTGACCA
>No_name
GTGGTTTTTCAACGGACTACTTATCGAACTCAATAAAGAGTAGTTTGCTTCTACGAAATT
AAACCCATTTTTAATGCTCGGTTTTGATTGCCGATATGGA
>No_name
TCAGCAATCAAAACCGAGCATTAAAAATGGGTTTAATTTCGTAGAAGCAAACTACTCTTT
ATTGAGTTCGATAAGTAGTCCGTTGAAAAACCACAACCAC
>No_name
CTCAAACAATGAACACTTTCAAACTCAAATTTCCGACAGTCTCAACGATAACTCTTTCGC
GTCTTTAGCAGTCCGGGTAAAAAGAATTAATCAAAAACGT
>No_name
CACTTTCAAACTCAAATTTCCGACAGTCTCAACGATAACTCTTTCGCGTCTTTAGCAGTC
CGGGTAAAAAGAATTAATCAAAAACGTGAATATAAAGTTG
>No_name
AACTCTTTCGCGTCTTTAGCAGTCCGGGTAAAAAGAATTAATCAAAAACGTGAATATAAA
GTTGTAAGGACGTTATTCATCATTACGGGTCTATTTATAA
>No_name
AAATAGAATTATGGACAGTATATTTCTTTGGTTGGGGCACGTAAATTCCGGGTTAAATCC
CATTATTTACACAATTTTCTCAACTGAATTTCAGGTAGCA
>No_name
GTCCAGGGCATGCTGTAACAGCAATTGATGAGATCCGCAACGGATATAGATGCTATGAAT
ATATTCATTGACCGACGCATGTTGGGAAACATGAGGATGG
>No_name
AAAGCGATAATAAGAGCAGTAGTGGCTTTCGTGTTTTTCAACACCTGTTGGACACCTTAT
TGTATTCATGTTTATATTGACCATTTTGCGTTTTCAATTC
>No_name
CCCAAATTTGCATCGAATAATATTCATTATAGAAAATCTAAATTTCGTGTTCAAAAGTCC
ATAAATTATGGGATTAAAACTTGAATTTATCATTGCCATC
>No_name
CTTTTTGAAACCTCCATTATTTTATTCTTTTCAATAATATTGAGCATAGTAACTATTGGA
GGAAATCTGTTAGTGTTGTGTTCGTTTTATTTGGAGCCCG
>No_name
ATCGTAACTATTGGAGGAAATCTGTTAGTGTTGTGTTCGTTTTATTTGGAGCCCGGTCTG
AGGGTATCTTCCAATTACTTCATTGCTTCTTTGGCAGTTA
>No_name
GAGGAAATCTGTTAGTGTTGTGTTCGTTTTATTTGGAGCCCGGTCTGAGGGTATCTTCCA
ATTACTTCATTGCTTCTTTGGCAGTTACGGATTTGTTAAT
>No_name
CTGTTAGTGTTGTGTTCGTTTTATTTGGAGCCCGGTCTGAGGGTATCTTCCAATTACTTC
ATTGCTTCTTTGGCAGTTACGGATTTGTTAATTGGATTGT
>No_name
CGTTTTATTTGGAGCCCGGTCTGAGGGTATCTTCCAATTACTTCATTGCTTCTTTGGCAG
TTACGGATTTGTTAATTGGATTGTTTTCAATGAATCTTTA
>No_name
GTTTTATTTGGAGCCCGGTCTGAGGGTATCTTCCAATTACTTCATTGCTTCTTTGGCAGT
TACGGATTTGTTAATTGGATTGTTTTCAATGAATCTTTAT
>No_name
GTTTTATTTGGAGCCCGGTCTGAGGGTATCTTCCAATTACTTCATTGCTTCTTTGGCAGT
TACGGATTTGTTAATTGGATTGTTTTCAATGAATCTTTAT
>No_name
CCGGTCTGAGGGTATCTTCCAATTACTTCATTGCTTCTTTGGCAGTTACGGATTTGTTAA
TTGGATTGTTTTCAATGAATCTTTATACAGTCTACATTGT
>No_name
GGGTAATCCATTGACAGCCACAAGTCACACATGAGTTGACTAAGTGGCCACGATTTAAGA
ACAATGTAGACTGTATAAAGATTCATTGAAAACAATCCAA
>No_name
ATCAGAAATACCGTATATTGGGACGTCAAGCAGGCCGTGTAATCCATTGACAGCCACAAG
TCACACATGAGTTGACTAAGTGGCCACGATTTAAGAGATC
>No_name
CGATCACTTCTCCATTTATTGTATCGCATTGGCATCTTGATGGAGCAAAATCTGTCAACT
GTTATCAGAAATACCGTATATTGGGACGTCAAGCAGGCCG
>No_name
CGATCACTTCTCCATTTATTGTATCGCATTGGCATCTTGATGGAGCAAAATCTGTCAACT
GTTATCAGAAATACCGTATATTGGGACGGCAAGCAGGCCG
>No_name
GTTTAATTGAGAATTCCGCGTAGCATTCATTTGTAGCCCTTTGTCGGCCAACAACGTAAG
GCCAACTCATTATAATTGAATAGAACACAATTGATGGAAT
>No_name
GGCCGACAAAGGGCTACAAATGAATGCTACGCGGAATTCTCAATTAAACCGGTTTTTATT
ACAATTCTTACTGTTTGTTACTTTTGGCTAACTCTAATAG
>No_name
CTACAAATGAATGCTACGCGGAATTCTCAATTAAACCGGTTTTTATTACAATTCTTACTG
TTTGTTACTTTTGGCTAACTCTAATAGTTATGATCGGACT
>No_name
CTACAAATGAATGCTACGCGGAATTCTCAATTAAACCGGTTTTTATTACAATTCTTACTG
TTTGTTACTTTTGGCTAACTCTAATAGTTATGATCGGACT
>No_name
CTACAAATGAATGCTACGCGGAATTCTCAATTAAACCGGTTTTTATTACAATTCTTACTG
TTTGTTACTTTTGGCTAACTCTAATAGTTATGATCGGACT
>No_name
GGTTAATAAATACTTTCTTCTTTCTTTGACAAATCGACAAACGAATCACTTAATTAAAAA
TGCGAAGGAAATTGGATCGGATTCCAATAAGGATGATGAA
>No_name
AAATACTTTCTTCTTTCTTTGACAAATCGACAAACGAATCACTTAATTAAAAATGCGAAG
GAAATTGGATCGGATTCCAATAAGGATGATGAAATTGATA
>No_name
AATTGATACAAGTTCATACAAAACAAATGACTACGACTCAGAGAGTTTGCGACACTCTCA
TTCAAGCTGTTTCATTTTATACTCTGGCCAACTTCCGAAT
>No_name
TTTCGGAAGTTGGCCAGAGTATAAAATGAAACAGCTTGAATGAGAGTGTCGCAAACTCTC
TGAGTCGTAGTCATTTGTTTTGTATGAACTTGTATCAATT
>No_name
GGAGAATCGCTTCTAGAGTGTTTAGGATTATCTTCACATAAAAGAGGGGATTCGATATTC
GGAAGTTGGCCAGAGTATAAAATGAAACAGCTTGAATGAG
>No_name
GCTGTTTCATTTTATACTCTGGCCAACTTACGAATATCGAATCCCCTCTTTTATGTGAAG
ATAATTCTAAACACTCTAGAAGCGATTCTCCAGTATATCA
>No_name
CTGATATACTGGAGAATCGCTTCTAGAGTGTTTAGGATTATCTTCACATAAAAGAGGGGA
TTCGATATTCGGAAGTTGGCCAGAGTATAAAATGAAACAG
>No_name
GAATGAAATAGTTCGACTGAGGAACTTATTGCACTGATATACTGGAGAATCGCTTCTAGA
GTGTTTAGGATTATCTTCACATAAAAGAGGGGATTCGATA
>No_name
TTTGGAATGAAATAGTTCGACTGAGGAACTTATTGCACTGATATACTGGAGAATCGCTTC
TAGAGTGTTTAGGATTATCTTCACATAAAAGAGGGGATTC
>No_name
CCTCAGTCGAACTATTTCATTCCAAACCCAAATTAATTACAGATCTGACGAGATCCATCA
CCATTGCCATTGTAACATTCATCACAATAACTCGACCTTA
>No_name
TGCCATTGTAACATTCATCACAATAACTCGACCTTATTTTGTTTTCATCATAAAAATTGC
ACCGAAATTCCCGGTTACCAATTCATTGATGTTGAAAATC
>No_name
TTTGTTTTCATCATAAAAATTGCACCGAAATTCCCGGTTACCAATTCATTGATGTTGAAA
ATCTCAAGTCTTCATTTAACATGAATTTAACAGATCGGAA
>No_name
CCAAATCGGCGATGAGCAAAGTTTTAGAGTTTTTCCTGAATTTTCCAGGTCCGTTAAATT
CATGTTAAATGAAGACTTGAGATTTTCAACATCAATGAAT
>No_name
GGATGCTGCTGCTTCCAAATCGGCGATGAGCAAAGTTTTAGAGTTTTTCCTGAATTTTCC
AGGTCCGTTAAATTCATGTTAAATGAAGACTTGAGATTTT
>No_name
GAAAAACTCTAAAACTTTGCTCATCGCCGATTTGGAAGCAGCAGCATCCAGTTGAGTCGA
ATTGCGCAAAGGACACTAAATATCTCCCAAATGAAAGTGA
>No_name
CGCCGATTTGGAAGCAGCAGCATCCAGTTGAGTCGAATTGCGCAAAGGACACTAAATATC
TCCCAAATGAAAGTGATGATAAAGCAACCTCTTTTACTTT
>No_name
TTTCGTTTTTTGCAGTGCTCCATAGAATTTTTTCGCAACCTTTTGCAATGGTGACTTCAA
AGTAAAAGAGGTTGCTTTATCATCACTTTCATTTGGGAGA
>No_name
CGATTACTCAAAATCGAAATCGTGCTAAAAAAGCTCTAAAAACGATCAGTTTTATTTTAG
GCGCTTTTATTATTTGTTGGACTCCATTCCACGTGGTCAT
>No_name
GAAATCGTGCTAAAAAAGCTCTAAAAACGATCAGTTTTATTTTAGGCGCTTTTATTATTT
GTTGGACTCCATTCCACGTGGTCATTCTCATCAAGGCTGC
>No_name
TGTTAATATAGCACAACCAATAAGCAAGACGATAAATGTGCTCATTCATGCATGAACGGT
TTAAGGAGTGATCATCACAAGCAGCCTTGATGAGAATGAC
>No_name
CAAGGCTGCTTGTGATGATCACTCCTTAAACCGTTCATGCATGAATGAGCACATTTATCG
TCTTGCTTATTGGTTGTGCTATATTAACAGTCCTATCAAC
>No_name
CCAAAGCATAGCAAAATGGGTTGATAGGACTGTTAATATAGCACAACCAATAAGCAAGAC
GATAAATGTGCTCATTCATGCATGAACGGTTTAAGGAGTG
>No_name
GGCCAACATTGAGGAGGCAGATTGTAAAGTCCTGTCATATTCCACGCCCGAACGGACTTG
GCGCACGCTGAATGAGTGCTTTGATTTTTGGATCCGAAAA
>No_name
GTTCCGGCCAACATTGAGGAGGCAGATTGTAAAGTCCTGTCATATTCCACGCCCGAACGG
AACTGGCGCACGCTGAATGAGTGCTTTGATTTTTGGATCC
>No_name
CCAAGTCCGTTCGGGCGTGGAATATGACAGGACTTTACAATCTGCCTCCTCAATGTTGGC
CGGAACGATATCATCCTGTAACATTAATTGTTTTATATGT
>No_name
CCCAATGACAGTTCCGAGGAAAAGAATTGACAGCATCACATATAAAACAATTAATGTTAC
AGGATGATATCGTTCCGGCCAACATTGAGGAGGCAGATTG
>No_name
CTGTAACATTAATTGTTTTATATGTGATGCTGTCAATTCTTTTCCTCGGAACTGTCATTG
GGAATTCGTTGATGATTTTTGCATTTTTCTTGGTACGTCG
>No_name
CCCACCATCAAATCTGTAACTGCTAAATTGATGATTAACATGTTGCAAGGAGTTCGTAAT
CGACGTACCAAGAAAAATGCAAAAATCATCAACGAATTCC
>No_name
GCAACATGTTAATCATCAATTTAGCAGTTACAGATTTGATGGTGGGAACCTTGGTGATAC
CAATGGCAAGTATTTATCAAATCAAAGGGTATTGGATATT
>No_name
CAGAAATTGCGCATAAATTTAAAATGGACGATGTGCACAATAAGACATCAAATAAAATAA
ATCCGCTGCATATGTAATCATTGAATATCCAATACCCTTT
>No_name
GTGTGTTGCATATCGAAATGGTTGTGTTATTATAAAATACCGGTCCACAGAAATTGCGCA
TAAATTTAAAATGGACGATGTGCACAATAAGACATCAAAT
>No_name
GTTTTGTTGGCCTGTGTGTTGCATATCGAAATGGTTGTGTTATTATAAAATACCGGTCCA
CAGAAATTGCGCATAAATTTAAAATGGACGATGTGCACAA
>No_name
ATTCGTTTTGTTGTCCTGTGTGTTGCATATCGAAATGGTTGTGTTATTATAAAATACCGG
TCCACAGAAATTGCGCATAAATTTAAAATGGACGATGTGC
>No_name
CATTCGTTTTGTTGTCCTGTGTGTTGCATATCGAAATGGTTGTGTTATTATAAAATACCG
GTCCACAGAAATTGCGCATAAATTTAAAATGGACGATGTG
>No_name
GCGCAATTTCTGTGGACCGGTATTTTATAATAACACAACCATTTCGATATGCAACACACA
GGACAACAAAACGAATGCTACTTATGATTTTCATAGTTTG
>No_name
NTGGACCGGTATTTTATAATAACACAACCATTTCGATATGCAACACACAGGACAACAAAA
CGAATGCTACTTATGATTTTCATAGTTTGGGCTGCCTCAG
>No_name
GTATTTTATAATAACACAACCATTTCGATATGCAACACACAGGACAACAAAACGAATGCT
ACTTATGATTTTCATAGTTTGGGCTGCCTCAGCACTGATA
>No_name
ATTTTATAATAACACAACCATTTCGATATGCAACACACAGGACAACAAAACGAATGCTAC
TTATGATTTTCATAGTTTGGGCTGCCTCAGCACTGATAAG
>No_name
ATTTCGGATTACTCCATCCGAACAAAGGGGGTACACTTATCAGTGCTGAGGCAGCCCAAA
CTATGAAGATCATAAGTAGCATTCGTTTTGTTGTCCTGTG
>No_name
CGCCGAGATTCTCGCGATAATCACAGTAGTATTTGGATTTCGGATTACTCCATCCGAACA
AAGGGGGTACACTTATCAGTGCTGAGGCAGCCCAAACTAT
>No_name
CAGCACTGATAAGTGTACCCCCTTTGTTCGGATGGAGTAATCCGAAATCCAAATACTACT
GTGATTATAGCGAGAATCTCGGCTATCAAATATATGCAAC
>No_name
ACCAACATGACAATCAGAGGTAAATAGAAGGCTATAAATGTTGCATATATTTGATAGCCG
AGATTCTCGCTATAATCACAGTAGTATTTGGATTTCGGAT
>No_name
CCGAAATCCAAATACTACTGTGATTATAGCGAGAATCTCGGCTATCAAATATATGCAACA
TTTATAGCCTTCTATTTACCTCTGATTGTCATGTTGGTTT
>No_name
CGCAAGTCTAAAAATACGTCCGTATAAAACCAACATGACAATCAGAGGTAAATAGAAGGC
TATAAATGTTGCATATATTTGATAGCCGAGATTCTCGCTA
>No_name
CGAGACTCTCGGCTATCAAATATATGCAACATTTATAGCCTTCTATTTACCTCTGATTGT
CATGTTGGTTTTATACGGACGTATTTTTAGACTTGCAAAT
>No_name
CATAAATATAATTTGCAAGTCTAAAAATACGTCCGTATAAAACCAACATGACAATCAGAG
GTAAATAGAAGGCTATAAATGTTGCATATATTTGATAGCC
>No_name
CTTGGATTTGTCTATAATGCTATTGTTATTGTTGTTATCGTTGAAATTATTTCTGAAATT
AGAATTTCTTTTAGACTGTTTTGTTTCTTTACCACCCATT
>No_name
CTGGTACATTTAAATGTTTATTTGATTCTTCATTATTAAGTTTTTTCTCAAACTTGGATT
TGTCTATAATGCTATTGTTATTGTTGTTATCGTTGAAATT
>No_name
CCAAGTTTGAGAAAAAAACTTAATAATGAAGAATCAAATAAACATTTAAATGTTCCAGAT
ATCAAAATTAATTTTGCAGAATCTGATGAGGAACTCCATC
>No_name
TTCTTTTACCCGAACTATATTTGGTTTTAGAATTGTGATGGAGTTCCTCATCAGATTCTG
CAAAATTAATTTTGATATCTGGAACATTTAAATGTTTATT
>No_name
ATTTAAATGTTCCAGATATCAAAATTAATTTTGCAGAATCTGACGAGGAACTCCATCACA
ATTCTAAAACCAAATTTAGTTCGGGTAAAAGAGATCGGAA
>No_name
ATTAATTTTGCAGAATCTGATGAGGAACTCCATCACAATTCTAAAACCAAATATAGTTCG
GGTAAAAGAAATAATGAAGCTAAAGCCATCAAAACTCTTG
>No_name
TATGACTCCAAGAGTTTTGATGGCTTTAGCTTCATTATTTCTTTTACCCGAACTAAATTT
GGTTTTAGAATTGTGATGGAGTTCCTCGTCAGATTCTGCA
>No_name
CTTCAATGGAGACAGGTGAGTGTTAAAGTTTCCCAAATGTCGAAACAGAATCGCGCTTCG
GAAATAAAATCAATGAAATTGGCTAGAATGTTGTTTTTGT
>No_name
CTTCAATGGAGACAGGTGAGTGTTAAAGTTTCCCAAATGTCGAAACAGAATCGCGCTTCG
GAAATAAAATCAATGAAATTGGCTAGAATGTTGTTTTTGT
>No_name
CTCCGTATGGAATCGTCGCACTGGTGGATGAGCACAACACTTTTAGTGTAATCACTCACA
TTTTGATAGTGGCATTGGCACATTTTAATAGTAGCGTAAA
>No_name
CGTAAATCCGTTTTTATATGGCTTCACCAATCAGCAATTTCAAGACGCTTATATAAAATT
ATTTCGAAAGATTTTTTGTTTCCATAAAGTTCGTGGCGAA
>No_name
GTATTTTGCTAATTAGTAGTCGAGCTGTGAATTGCATTTTCGCCACGAACTTTATGGAAA
CAAAAAATCTTTCGAAATAATTTTATATAAGCGTCTTGAA
>No_name
TCTCAATTGGTGGCAATGTTCTCGTTTGCATTGCGGTTTGTCAAGATAGAAAACTTAGAA
AACCCAGCAATTCTTTGTACGTTTCTTTGGCGATAGCCGA
>No_name
GACAAAATGGGCTTTTATTTCAATGTTAATTTTCATTTGGTTGTGTAGCGGTATTATTTC
TTTCCTGCCGATAAATTTGAACTGGCATGCCGTTACAAAT
>No_name
GTTACAAATTACCAATCTTCCGTAAGTCCAGATAATAATGCAACAATGTTATTTGAGTGC
ACCCTTCATTTAAATATAACGTATGCGATAGTTTCTTCAA
>No_name
TTAAATATAACTTATGCGATAGTTTCTTCAACGATAAGTTATTTTATACCTTGCATTTGT
TTATTGTTTTTGTACTTTAAACTTTACCGTGAAGCCACTC
>No_name
CAGGAGACGAGTTACTGACAAATGTTTCATAATCTGAGGATATACAACTTGAAACGTTGT
ATTTATTCTGACTGTGAATGACTTGAGCATGACGAGTGGC
>No_name
CATTCACAATCAGAATAAATACAACGTTTCAAGTTGTATATCCTCAGATTATGAAACATT
TGTCAGTAACTCGTCTCCTGGACCCAATAAAGTCAGCAAG
>No_name
AGCAAAATAAAAAGGTACCAGTTATTATTCCCAGAGTGATTGCAGCTTTATGATCTGAGT
TATTCCACTTTTTGCTGACTTTATTGGGTCCAGGAGACGA
>No_name
CTGTTACATTGATAATGAAGAATGGCGTCCAGCAAAATAAAAAGGTACCAGTTATTATTC
CCAGAGTGATTGCAGCTTTATGATCTGAGTTATTCCACTT
>No_name
TATAAATAATGGGATTGAGAGATGAGTTAAGATATCCGAGCCATGTAAGAGTTGAAAATA
TTATATTTGAAATACATTGACAAAAGGTTCCTGTTACATT
>No_name
TTTTGTCAATGTATTTCAAATATAATATTTTCAACTCTTACATGGCTCGGATATCTTAAC
TCATCTCTCAATCCCATTATTTATACGGTCTTTAATGCTG
>No_name
CTGAATTCAGCATTAAAGACCGTATAAATAATGGGATTGAGAGATGAGTTAAGATATCCG
AGCCATGTAAGAGTTGAAAATATTATATCTGATTTTACAA
>No_name
TTCAACTCTTACATGGCTCGGATATCTTAACTCATCTCTCAATCCCATTATTTATACGGT
CTTTAATGCTGAATTCAGAAACGCATTTAAAAGGAATTTA
>No_name
TCTTAACTCATCTCTCAATCCCATTATTTATACGGTCTTTAATGCTGAATTCAGAAACGC
ATTTAAAAGGATTTTATCTTGCTATAAATTCAATTTGTCC
>No_name
CAACTGTTTTTGTTGACGATTTGCTGGCAATGTTGGATTCATTTGCAATGATTCGGTTAG
AATGACAGAGGACAAATTGAATTTATAGCAAGATAAAATC
>No_name
GTTGGGTTGATATTATTTGCTGGGCGGCTGGCTTTCAATGTGGGGTGGCGGCAATTTGGA
TGGATCAACTGTTTTTGTTGACGATTTGCTGGCAATGTTG
>No_name
CCACATTGAAAGCCAGCCGCCCAGCAAATAATATCAACCCAACTCATATCAGCTGTGAAA
ATACTAGTGAATATACGAACTACAACAACGACAACAATAA
>No_name
AAATAATATCAACCCAACTCATATCAGCTGTGAAAATACTAGTGAATATACGAACTACAA
CAACGACAACAATAATAAATGGTATTTTAATGATAAATCC
>No_name
GTTTCATGTGAAAAGATGCGGACCCGGATTTATCATTAAAATACCATTTATTATTGTTGT
CGTTGTTGTAGTTCGTATATTCACTAGTATTTTCACAGCT
>No_name
ATGAATCGTTCAACCGTGACCAATTACGAACTTCTTCTCTCGAATTTCAGTTCTCAACTT
GGATTCGAAATTTGTAAATTTTACTATGAATTGCTGAATA
>No_name
TGTAAATTTTACTATGAATTGCTGAATAACAACAGCATTGGATTCTTTGAAATACCTCAA
ATATGTCGAAAGTATACCCCGACTCAAGAAGTTTTCATCG
>No_name
GTAACATTCTCATAATTATTGCGGTAACTTTGGTGAAAAAACTTCAAACACCCAGCAATC
TTTTGATAGTAAATCTCGCCACGAGCGATCTTCTAGATCG
>No_name
CAAAATCCTTTCAGTTGGAAAATGATGGCAAATGGCAACACGATTCCTGACACAAGAAGA
TCGCTCGTGGCGAGATTTACTATCAAAAGATTGCTGGGTG
>No_name
TTTTGATAGTAAATCTCGCCACGAGCGATCTTCTTGTGTCAGGAATCGTGTTGCCATTTG
CCATCATTTTCCAACTGAAAGGATTTTGGCCGTTTTCGGA
>No_name
CGATCTTCTTGTGTCAGGAATCGTGTTGCCATTTGCCATCATTTTCCAACTGAAAGGATT
TTGGCCGTTTTCGGAATTTTTGTGTGACACTTTCATCTTA
>No_name
CACAAACTGAGAATTGAGCATGTGCATAACAGTACATCCGATAAGATGAAAGTGTCACAC
AAAAATTCCGAAAACGGCCAAAATCCTTTCAGTTGGAAAA
>No_name
CAACGGTCGAGTGATCGCAAAATATCTATCAATCGATATGATACACAAACTGAGAATTGA
GCATGTGCATAACAGTACATCCGATAAGATGAAAGTGTCA
>No_name
ATCGGATGTACTGTTATGCACATGCTCAATTCTCAGTTTGTGTATCATATCGATTGATAG
ATATTTTGCGATCACTCGACCGTTGAAATACGCATCTAAG
>No_name
CATAAATCTGATAGCTCAACGAATCGCTGTATTTGCATTCGTTCTTCACAAATTTCTCTT
TCCATCCGATAAACGGTGGCACACTTATCAATCCAGCTAG
>No_name
CATAAATCTGATAGCTCAACGAATCGCTGTATTTGCATTCGTTCTTCACAAATTTCTCTT
TCCATCCGATAAAAGGTGGCACACTTATCAATCCAGATAG
>No_name
GCTGGATTGATAAGTGTGCCACCGTTTATCGGATGGAAAGAGAAATTTGTGAAGAACGAA
TGCAAATACAGCGATTCGTTGAGCTATCAGATTTATGCAA
>No_name
CCAAATGTTGCATAAATCTGATAGCTCAACGAATCGCTGTATTTGCATTCGTTCTTCACA
AATTTCTCTTTCCATCCGATAAACGGTGGCACACTTATCA
>No_name
AGAAATTTGTGAAGAACGAATGCAAATACAGCGATTCGTTGAGCTATCAGATTTATGCAA
CATTTGGTGCATTTTATGTACCACTTTTTATCATGTTGTT
>No_name
CTTCTGTTGGCAAAACGAATCGCTAATCTCGATCTCAAACAACGCAGTCAAAAGACGTCA
AGACGCAATTCTACTGTTGTTTTTTCAAATCACAATACGA
>No_name
CTGCAATGAAGGTTTTCTATTTTCTGTCGTATTGTGATTTGAAAAAACAACAGTAGAATT
GCGTCTTGACGTCTTTTGACTGCGTTGTTTGAGATCGAGA
>No_name
TACAGATTCAGGCTCGTTCTGTTATAGAGCTTCGTAATTGTATACCGTTTGCTGAAGGCC
ATCTCTTCGGACTTGTCATTGGATTCTCTATGGTCATGTT
>No_name
ACAATTACGAAGCTCTATAACAGAACGAGCCTGAATCTGTACAAAAAATCCAAATTATCA
TCTGAAGTGAAAGCAATTAAAACTTTAGGCATAATTATGG
>No_name
CAAAATTCGGATCTTGGCCTAATGCTTTTGCTATAGGAATCGTTAGCTGAATAATAAAAA
ACGGGCACCAACAAATGGTAAAGCATCCCATAATTATGCC
>No_name
GTTTTTTATTATTCAGCTAACGATTCCTATAGCAAAAGCATTAGGCCAAGATCCGAATTT
TGTACCTCCAACTGTCATTGAAATATTCCTCTGGCTGGGT
>No_name
CAAGATCCGAATTTCGTACCTCCAACTGTCATTGAAATATTCCTCTGGCTGGGTTATTTC
AATAGTTTTCTCAACCCGATTATTTACGCAAACTTCAATC
>No_name
CGTCGGTTGATAGTTCGGCAGCGGAATAAAAGTATTTCTTTGAATGGAGTGCGAAAATCC
CGATTGAATTTTGCGTAAATAATCGGGTTGAGAAAACTAT
>No_name
ACGATTCCGATCTCATTCGTCGGTTGATAGTTCGGCAGCGGAATAAAAGTATTTCTTTGA
ATGGAGTGCGAAAATCCCGATTGAATTTTGCGTAAATAAT
>No_name
GGCGCCTATTCATCATTCCATACTGTTCTACATACGATTCCGATCTCATTCGTCGGTTGA
TAGTTCGGCAGCGGAATAAAAGTATTTCTTTGAATGGAGT
>No_name
GAACTATCAACCGACGAATGAGATCGGAATCGTATGTAGAACAGTATGGAATGATGAATA
GGCGCCGCTCGACATTGGATGTTACGTACAACAATACGGC
>No_name
AAACAGAAATACATACCAAACTGTTACCCCACATACTCAACATTGGAATAATAAACAGAC
CGACATAAGCCCAATTGTATCGAGAATGGAAACTCATGTT
>No_name
TCTGTTTGGGTTGAGGTTGGTCTCAGAAAAAGATTCAATTATTTTCTTGTTTCATTAGCT
ATGAGTGATTTTCTTTGTGCTATTCTCGTCATGCCAATTT
>No_name
CAAACACCATTGATGGTTAATGGTTTCTAGATAATAATTATCAATCATTTTCCAAGCGGA
AATTGGCATGACGAGAATAGCACAAAGAAAATCACTCATA
>No_name
GACAACTAATGATCTATAACGTTTTTGGCCATGAATCTTTAAAGGGTTTTTCAGTGCATT
GTATCTGTCAATTGAGATTGTACACAAGTGAATGATTGTA
>No_name
CGCGCATACCAATTGGACAACTAATGATCTATAACGTTTTTGGCCATGAATCTTTAAAGG
GTTTTTCAGTGCATTGTATCTGTCAATTGAGATTGTACAC
>No_name
TTTAAAGATTCATGGCCAAAAACGTTATAGATCATTAGTTGTCCAATTGGTATGCGCTTG
GATAATACCTTTCAGTATTGCTTGTCCTTTGTTTTTGTTT
>No_name
AAACGTTATAGATCATTAGTTGTCCAATTGGTATGCGCTTGGATAATACCTTTCAGTATT
GCTTGTCCTTTGTTTTTGTTTGCTTTGGAACTGGACAAGA
>No_name
CTCTAGTCTTGTCCAGTTCCAAAGCAAACAAAAACAAAGGACAAGCAATACTGAAAGGTA
TTATCCAAGCGCATACCAATTGGACAACTAATGATCTATA
>No_name
CTCTAGTCTTGTCCAGTTCCAAAGCAAACAAAAACAAAGGACAAGCAATACTGAAAGGTA
TTATCCAAGCGCATACCAATTGGACAACTAATGATCTATA
>No_name
CTCTCTAGTCTTGTCCAGTTCCAAAGCAAACAAAAACAAAGGACAAGCAATACTGAAAGG
TATTATCCAAGCGGATACCAATTGGACAACTAATGATCTA
>No_name
AGATCATTAGTTGTCCAATTGGTATGCGCTTGGATAATACCTTTCAGTATTGCTTGTCCT
TTGTTTTTGTTTGCTTTGGAACTGGACAAGACTAGAGAGC
>No_name
ATCCTTTGAATGACGAATGCTCTCTAGTCTTGTCCAGTTCCAAAGCAAACAAAAACAAAG
GACAAGCAATACTGAAAGGTATTATCCAAGCGCATACCAA
>No_name
AACTGTCATTATTATTAATGGAATGAAAAATGTCACAATTGTAGCAATTAATATGAAATA
AGCGTTTTGTGGACCACATCCTTTGAATGACGAATGCTCT
>No_name
CGATGGTGTTCTGGTAAACTTGGACAAAGAACTTGAAAGCTTTGGTTTGAAAACAAGAGA
AGCTACAGCATTAGAAAAAAGATTAGCCTCAGATTCTTTC
>No_name
CCTTTGTCGATGGTGTTCTGGTAAACTTGGCCAAAGAACTTGAAAGCTTTGGTTTGAAAA
CAAGAGAAGCTACAGCATTCGAATAAAGATTAGCCTCAGC
>No_name
ATAACCTTTGTCGATGGTGTTCTGGTAAACTTGGCCAAAGAACTTGAAAGCTTTGGTTTG
AAAACAAGAGAAGCTACAGCATTCGAATAAAGATTAGCCT
>No_name
TTTCAAGTTCTTTGGCCAAGTTTACCAGAACACCATCGACAAAGGTTATGAGCGAAAAGA
AATTAAACGGAAAAAATGAAAACTCGTCAGCAATGCATAG
>No_name
AAAGAATTTACTAAACAACTTGTTGAAATTGATCTCCTATGCATTGCTGACGAGTTTTCA
TTTTTTCCGTTTAATTTCTTTTCGCTCATAACCTTTGTCG
>No_name
CGTCGTTTTTGCTAACAAAGGAGTCATTTCAAAGTGATTATGGTTTTCTGTTTCTTTGAA
TTCTGAGTCTAAAAAATTTACTAAACAACTTGTTGAAATT
>No_name
ATTTTGTTGAAAATACATCAATGAATCTCTGTGGTTCAGACAATTTGAAACCACCTTTAC
AAGAAGACCAATATAAACAGACCTTACCTCAGAGGCAAGT
>No_name
CAATAATGATTTTTAGTTTTTTGCTGTTCTCTAAAAGAAACTTGCCTCTGAGGTAAGGTC
TGTTTATATTGGTCTTCTTGTAAAGGTGGTTTCAAATTGT
>No_name
AATAAAGCAAGAGGATTTTCCAGCACAGTACAAACTGTGTTTGACTTCCAATAATGATTT
TTAGTTTTTTGCTGTTCTCTAAAAGAAACTTGCCTCTGAG
>No_name
AGATCTTTGATGTGATAATAAAGCAAGAGGATTTTCCAGCACAGTACAAACTGTGTTTGA
CTTCCAATAATGATTTTTAGTTTTTTTGCTGTTCTCTAAA
>No_name
AAAAAACTAAAAATCATTATTGGAAGTCAAACACAGTTTGTACTGTGCTGGAAAATCCTC
TTGCTTTATTATCACATCAAAGATCTTTCAAAATGTCAAA
>No_name
GTCAAACACAGTTTGTACTGTGCTGGAAAATCCTCTTGCTTTATTATCACATCAAAGATC
TTTCAAAATGTCAAACAAAACCAAAACTGATGAATATTCA
>No_name
CCGTTTCTTTCTTTTTCGTATAGAAAGCTGAATATTCATCAGTTTTGGTTTTGTTTGACA
TTTTGAAAGATCTTTGATGTGATAATAAAGCAAGAGGATT
>No_name
CCAACGTTTGTACGGCTTTTCTTGACCGATTAATTTGTTTCAGCTGTTTTTCCGTTTCTT
TCTTTTTCGTATAGAAAGCTGAATATTCATCAGTTTTTGT
>No_name
CAGATAACAAATGACAAAGAGTAGAAATAAAATCCCCAACGTTTGTACGGCTTTTCTTGA
CCGATTAATTTGTTTCAGCTGTTTTTCCGTTTCTTTCTTT
>No_name
AATTAATCGGTCAAGAAAAGCCGTACAAACGTTGGGGATTTTATTTCTACTCTTTGTCAT
TTGTTATCTGCCATTCTTTGTCGCTTATCTCGTTGATTTT
>No_name
CGCTTATCTCGTTGATTTTTTTTTCAAGATATGCTCAGTTTCCTCAACAGCGGAAAAAAT
GCTTACTTTCCTCGAATGGATGGGTTATTCAGGTTCGATG
>No_name
TATGTCGAAAGATGGGATTAAAAAAGTGATAAACAATCGGATTGAACATCGAACCTGAAT
AACCCATCCATTCGAGGAAAGTAAGCATTTTTTCCGCTGT
>No_name
TTTCATTAATCTTTGATAGGTATGTCGAAAGATGGGATTAAAAAAGTGATAAACAATCGG
ATTGAACATCGAACCTGAATAACCCATCCATTCGAGGAAA
>No_name
CGTATGAAGACCCTATAACATTGGCATTTCATTAATCTTTGATAGGTATGTCGAAAGATG
GGATTAAAAAAGTGATAAACAATCGGATTGAACATCGAAC
>No_name
CTGCTAGCGTGGCGTATGAAGACCCTATAACATTGGCATTTCATTAATCTTTGATAGGTA
TGTCGAAAGATGGGATTAAAAAAGTGATAAACAATCGGAT
>No_name
CCGAAATGTAGCTAAACCCTTCAAGGAAACTGAGTGAAATTCCATAAACCAACCAGATTG
TCTAAATTAGCAATAACAACAAAATGACTCTTTTAACAGT
>No_name
CTCAAGTGGATTCTTTCAATACAAAATCAAACCGGCTTTATCGGAACGGATTATATTTAT
AAATATCCAATCACTGCCATCACATTTCTCGTAATGCTTA
>No_name
GTCGTATTCAGTTCTTTGATGGTAGTGATGGCAATGATCGTGAGGATGTTTCCAATTCCT
CCGATTGTCGTGGAGAGGGTAAGCATTACGAGAAATGTGA
>No_name
AAAGAACTGAATACGACGGGTAACATGTTTGTGGTAAACCTGGCTATAACAGACTTGGCG
GTGAGCTTATTTGTTAATCTATTTAACATTGCAGGGGTAA
>No_name
CTGAATACGACGGGTAACATGTTTGTGGTAAACCTGGCTATAACAGACTTGGCGGTGAGC
TTATTTGTTAATCTATTTAACATTGCAGGGGTAATAATCG
>No_name
GGCATAATGCTCCTACCAATTCACAGAGCCATCTATTTACACGAAAGAACATCTCACCGA
TTATTACCCCTGCAATGTTAAATAGATTAACAAATAAGCT
>No_name
CTGAGAAGGGAACAAATGCAAACCGTCAGGCATAATGCTCCTACCAATTCACAGAGCCAT
CTATTTACACGAAAGAACATCTCACCGATTATTACCCCTG
>No_name
ATTGAACCCAACACTGGTGATGCTGAGAAGGGAACAAATGCAAACCGTCAGGCATAATGC
TGCTACCAATTCACAGAGCCATCTATTTACACGAAAGAAC
>No_name
CTTTGTGATATAAAGAGTTGTGGACGATGAAAATATAACGATTGAACCCAACACTGGTGA
TGCTGAGAAGGGAACAAATGCAAACCGTCAGGCATAATGC
>No_name
GGCGAGTATAGACTTTGTGATATAAAGAGTTGTGGACGATGAAAATATAACGATTGAACC
CAACACTGGTGATGCTGAGAAGGGAACAAATGCAAACCGT
>No_name
CTCAGCATCACCAGTGTTGGGTTCAATCGTTATATTTTCATCGTCCACAACTCTTTATAT
CACAAAGTCTATACTCGTCGAAATACAGTTTTGTTTTGTA
>No_name
CACAATCCTATACAAAACAAAACTGTATTTCGACGAGTATAGACTTTGTGATATAAAGAG
TTGTGGACGATGAAAATATAACGATTGAACCCAACACTGG
>No_name
CGAAAATTCTAAAAAACAAAATTCAGAAGCAAATAATTCTATGAGACTTGCTCGGATGCT
TTTTGTGATTTATTTCACGTTTGTAATGTGTTGGTTCCCC
>No_name
CTTTTTGTGATTTATTTCACGTTTGTAATGTGTTGGTTCCCCTATGCTGTGATTGTGTTG
ATTGATTTCCATGATTCTTTCCCAGCCGAGGTCCACGGGA
>No_name
TGACGAATCCTTTTTTGGGAATAGTTCCAATTCGACTGGATCAAATCGGTTTGATTATTA
TTTGTATTCCCAGGATATTACATATCTCTGTATCAATATC
>No_name
CCCAACACGATATTGATACAGAGATATGTAATATCCTGGGAATACAAAATAATAATCAAA
CCGATTTGATCCAGTCGAATTGGAACTATTCCCAAAAAAG
>No_name
TATCTCTGTATCAATATCGTGTTGGGTATTCTGTTCAATTTATGCGTCCCCTTTGCCATA
TCCGTAGATAAAAAACTCTGGATATCAAGTAACTTCCTCA
>No_name
TATCTCTGTATCAATATCGTGTTGGGTATTCTGTTCAATTTATGCGTCCCCTTTGCCATA
TCCGTAGATAAAAAACTCTGGATATCAAGTAACTTCCTCA
>No_name
ATTAGCCAGCGTCACAGGAAGGATGTAACAACAGACCATAAGGTCAACAATAATGATATT
AAGGATGAGGAAGTTACTTGATATCCAGAGTTTTTTATCT
>No_name
ATGAAATTGTTTATTCCCATGCTGATGAACGTGAGAAAAGAATTCACGTGACACCCGATG
TAGCCCATAACATTTCTTGATAAGATCCGATTAGCCAGCG
>No_name
TACATCGGGTGTCACGTGAATTCTTTTCTCACATTCATCAGCATGGGAATAAACAATTTC
ATATTCATGATAATTTCATTCGATAGATATTTGTTTATTT
>No_name
CTGCGTATGGGATAGTTTATGAAAAATAAACAAATATCTATCGAATGAAATTATCATGAA
TATGAAATTGTTTATTCCCATGCTGATGAATGAGAGAAAA
>No_name
TGGAGATTGTAAACAACTGCGTATGGGATAGTTTATGAAAAATAAACAAATATCTATCGA
ATGAAATTATCATGAATATGAAATTGTTTATTCCCATGCT
>No_name
CTCCAACACTCTTATCCTGATTGCACTGGTATGGCTGTTTTGGGATGGATACAGAATCGC
TCTCAGTTTTTTCAAAAGAATCGGTTACGAGTCCGACGCG
>No_name
CTTATCCTGATTGCACTGGTATGGCTGGTTTGGATTGGATACGGAATCGCTCTCAGTTTT
TTTAAAGGATTTGGGTACGAGTCCGACGCATTTTTCTGTT
>No_name
CCGTTCGTGTCAAGAATAAAACAGACAAATGCGTCGGACTCGTAACCGAATCCTTTGAAA
AAACTGAGAGCGATTCCGTATCCAATCCAAAACAGCCATA
>No_name
CGGAATCGCTCTCAGTTTTTTCAAAGGATTCGGTTACGAGTCCGACGCATTTGTCTGTTT
TATTCTTGACACGAACGGCAACATTGTCACTTTGTTTTTC
>No_name
ACGCATTTGTCTGTTTTATTCTTGACACGAACGGCAACATTGTCACTTTGTTTTTCTTGA
CAGTTTTCAATTTCCTTTTGCCGATTTCTGTCAGCACAGG
>No_name
CTCAAGTTGCGTTTGGTTTTGAATAGCTTTACCAGAAGAATCGTGTAAAATCCTGTGCTG
ACAGAAATCGGCAAAAGGAAATTGAAAACTGTCAAGAAAA
>No_name
ATTTTACACGATTCTTCTGGTAAAGCTATTCAAAACCAAACGCAACTTGAGCATTCAAAA
AGAATTCAAGCGACTCTCTGACATCCAACGAGACAAGAAT
>No_name
AGCAAAGAAAAAATGTCCCAACCGTTACAATCAACAAAACCACCATTCTCATTTCATTCT
TGTCTCGTTGGATGTCAGAGAGTCGCTTGAATTCTTTTTG
>No_name
GCCAATTGTTTGCTATATCAGCTTTATCGCTCTGTCCTACAGATGGGACATCGACTGAAT
TTAGGGAGCAAATAATTATTTCTCGGCTCAAAATCGGAAA
>No_name
CGAGAAATAATTATTTGCTCCCTAAATTCAGTCGATGTCCCATCTGTAGGACAGAGCGAT
AAAGCTGATATAGCAAATAATTGGCCAAACGAAGTTTGCC
>No_name
CTGTATTTCAAAGGATTGTTCAGAGCGAAATACCGATCAAGGGATATAGTGCACAGGTGA
ATGATCGTAGTAGCTGTAAAGAACACATCGAGGCTGAACC
>No_name
GTTCTTTACAGCTACTACGATCATTCACCTGTGCACTATATCCCTTGATCGGTATTTCGC
TCTGAACAATCCTTTGAAATACAGAAGAGACAAGCATCAA
>No_name
CGAAAAAGGAATTATCCATGAAGCAAAGATTTTCAAATAAAGCCTGGATGATTGATGCTT
GTCTCTTCTGTATTTCAAAGGATTGTTCAGAGCGAAATAC
>No_name
AAGCAATCGAAAAAGGAATTATCCATGAAGCAAAGATTTTCAAATAAAGCATGGATGATT
GATGCTTGTCTCTTCTGTATTTCAAAGGATTGTTCAGAGC
>No_name
CTTTGAAATACAGAAGAGACAAGCATCAATCATCCAGGCTTTATTTGAAAATCTTTGCTT
CATGGATAATTCCTTTTTCGATTGCTTGTCCGTTGTTTAT
>No_name
CATCAATCATCCAGGCTTTATTTGAAAATCTTTGCTTCATGGATAATTCCTTTTTCGATT
GCTTGTCCGTTGTTTATTCTTGCAATATATTTAGATCGAA
>No_name
GTTTATTCTTGCAATATATTTAGATCGAACAAGCGGATCATACAAAGGTTGTGGACCGGA
CAGGGTATTTTTTATACTGACAGACGTAATAGCCACATTT
>No_name
GTTTATTCTTGCAATATATTTAGATCGAACAAACGGATCATACAAAGGTTGTGGACCGCA
AAGTGCACTTTTTATACTGACAGCCGTAATAGTCACATTT
>No_name
GTTAGAATGTAAGTGATTATCATAATTATTAATGGTATAACAAATGTGACTATTACGGCT
GTCAGTATAAAAAGTGCACTTTGCGGTCCACAACCTTTGT
>No_name
ATCAAATCGTCTTGTTTGAACGATAATTGTATGGACCGTTAGAATGTAAGTGATTATCAT
AATTATTAATGGTATAACAAATGTGACTATTACGGCTGTC
>No_name
CTTACATTCTAACGGTCCATACAATTATCGTTCAAACAAGACGATTTGATGAAATGATGA
TAAACAATCCAATTAAGTCCCCGGCGTTGTCGAAATTTGA
>No_name
TTTCGAATGGCTGAAAAACTCAAATTTCGACAACGCCGGGGACTTAATTGGATTGTTTAT
CATCATTTCATCGAATCGTCTTGTTTGAACGATAATTGTA
>No_name
GACGATTTGATGAAATGATGATAAACAATCCAATTAAGTCCCCGGCGTTGTCGAAATTTG
AGTTTTTCAGCCATTCGAAACCCAAAAGAAACATGTGTGT
>No_name
GCCCTTCAAGTGACGTATCGCAGCTGCCATTTTGCACACACATGTTTCTTTTGGGTTTCG
AATGGCTGAAAAACTCAAATTTCGACAACGCCGGGGACTT
>No_name
CTACTGTTAGATCCTTCAAGTGACGTATCGCAGCTGCCATTTTGCACGCACATGTTTCTT
TTGGGTTTCGAATGGCTGAAAAACTCAAATTTCGACAACG
>No_name
TTCATATTTTTCTGAATAATGATAACTACTGTTAGATCCTTCAAGTGACGTATAGCAGCT
GCCATTTTGCACACACATGTTTCTTTTGGGTTTCGAATGG
>No_name
TGTTCATATTTTTCTGAATAATGATAACTACTGTTAGATCCTTCAAGTGACGTATCGCAG
CTGCCATTTTGCACACACATGTTTCTTTTGGGTTTCGAAT
>No_name
GTTTTAGTTCATATTTTTCTGAATAATGATAACTACTGTTAGATCCTTCAAGTGACGTAT
CGCAGCTGCCATTTTGCACGCACATGTTTCTTTTGGGTTT
>No_name
NTTTTGTATGGTTTGCCATTCATGTTAATCATCGGTTTTAGTTCATATTTTTCTGAATAA
TGATAACTACTGTTAGATCCTTCAAGTGACGTATCGCAGC
>No_name
TTTTCTTTCTTTAGAACTTTTGTATGGTTTGCCATTCATGTTAATCATCGGTTTTAGTTC
ATATTTTTCTGAATAATGATAACTACTGTTAGATCCTTCA
>No_name
AAAACATTTTCTTTCTTTAGAACTTTTGTATGGTTTGCCATTCATGTTAATCATCGGTTT
TAGTTCATATTTTTCTGAATAATGATAACTACTGTTAGAT
>No_name
GAAAAATATGAACTAAAACCGATGATTAACATGAATGGCAAACCATACAAAAGTTCTAAA
GAAAGAAAATGTGTTCCTCAATCAACTTTTTCTTTGGTAA
>No_name
AAAATGTTTTGCAGTTTCAAAGTTTTCTTTGAATCTAGCTCATAGTTTTCATCTGAATTC
ATTTTTACCAAAGAAAAAGTTGATTGAGGAAAACATTTTC
>No_name
AAATGTTTTCCTCAATCAACTTTTTCTTTGGTAAAAATGAATTCAGATGAAAACTATGAG
CTAGATTCAAAGAAAACTTTGAAACTGCAAAACATTTTCC
>No_name
AAATGTTTTCCTCAATCAACTTTTTCTTTGGTAAAAATGAATTCAGATGAAAACTATGAG
CTAGATTCAAAGAAAACTTTGAAACTGCAAAACATTTTCC
>No_name
TTTTTCTTTGGTAAAAATGAATTCAGATGAAAACTATGAGCTAGATTCAAAGAAAACTTT
GAAACTGCAAAACATTTTCCACAGTTATGATGAAGAAAAT
>No_name
GGTAAAAATGAATTCAGATGAAAACTATGAGCTAGATTCAAAGAAAACTTTGAAACTGCA
AAACATTTTCCACAGTTATGATGAAGAAAATTATATCAAA
>No_name
CTAGATTCAAAGAAAACTTTGAAACTGCAAAACATTTTCCACAGTTATGATGAAGAAAAT
TATATCAAAACTCTTGACACTCTTTACAGGCCGAGATCTT
>No_name
GTTGGGTGTTAAAATCAATAGAAGATCTCGGCCTGTAAAGAGTGTCAAGAGTTTTGATAT
AATTTTCTTCATCATAACTGTGGAAAATGTTTTGCAGTTT
>No_name
CAAAACATTTTCCACAGTTATGATGAAGAAAATTATATCAAAACTCTTGACACTCTTTAC
AGGCCGAGATCTTCTATTGATTTTAACACTCAACATCTAT
>No_name
AGAACATAGATGTTGAGTGTTAAAATCAATAGAAGATCTCGGCCTGTAAAGAGTGTCAAG
AGTTTTGATATAATTTTCTTCATCATAACTGTGGAAAATG
>No_name
CTTTTCTATAGAATAATAAGAAGAACATAGATGTTGAGTGTTAAAATCAATAGAAGATCT
CGGCCTGTAAAGAGTGTCAAGAGTTTTGATATAATTTTCT
>No_name
CTTTGGTATATTCTGATCAGAAAATCTTTGATCCTTTTCTATAGAATAATAAGAAGAACA
TAGATGTTGAGTGTTAAAATCAATAGAAGATCTCGGCCTG
>No_name
TTTTGTCAAACATTATGTATCTCAAAGTAGATAATACTCGACCCCAATTAGCTCGAACAA
TAAGCTATGATGAGACAAGAGCATTGGACCGGCCTGAAAT
>No_name
GCATTTCAGGCCGGTCCAATGCTCTTGTCTCATCATAGCTTATTGTTCGAGCTAATTGGG
GTCGAGTATTATCTACTTTGAGATACATAATGTTTGACAA
>No_name
CTCGACCCCAATTAGCTCGAACAATAAGCTATGATGAGACAAGAGCATTGGACCGGCCTG
AAATGCTTCACCTACCAACAGAACAAACAAATCATTTCAC
>No_name
CCCAATTAGCTCGAACAATAAGCTATGATGAGACAAGAGCATTGGACCGGCCTGAAATGC
TTCACCTACCAACAGAACAAACAAATCATTTCACAGATGA
>No_name
CTCCGATTCATCTGTGAAATGATTTGTTTGTTCTGTTGGTAGGTGAAGCATTTCAGGCCG
GTCCAATGCTCTTGTCTCATCATAGCTTATTGTTCGAGCT
>No_name
GTTTTATTCCGATTCATCTGTGAAATGATTTGTTTGTTCTGTTGGTAGGTGAAGCATTTC
AGGCCGGTCCAATGCTCTTGTCTCATCATAGCTTATTGTT
>No_name
GTCTTTTTCCGATTCATCTGTGAAATGATTTGTTTGTTCTGTTGGTAGGTGAAGCATTTC
AGGCCGGTCCAATGCTCTTGTCTCATCATAGCTTATTGTT
>No_name
CTGACTTGGTTTTTTTCCGATTCATCTGTGAAATGATTTGTTTGTTCTGTTGGTAGGTGA
AGCATTTCAGGCCGGTCCAATGCTCTTGTCTCATCATAGC
>No_name
GCCTGAAATGCTTCACCTACCAACAGAACAAACAAATCATTTCACAGATGAATCGGAAAA
AAACCAAGTCAGTGCTGAGACATTAACAGTAACAATTGAA
>No_name
GTTCAATTGTTACTGTTAATGTCTCAGCACTGACTTGGTTTTTTTTCCGATTCATCTGTG
AAATGATTTGTTTGTTCTGTTGGTAGGTGAAGCATTTCAG
>No_name
GAACAAACAAATCATTTCACAGATGAATCGGAAAAAAACCAAGTCAGTGCTGAGACATTA
ACAGTAACAATTGAACAAAATCACACATTAGTTTCACAGG
>No_name
ATGAGAGTGAATCCTGTGAAACTAATGTGTGATTTTGTTCAATTGTTACTGTTAATGTCT
CAGCACTGACTTGGTTTTTTTCCGATTCATCTGTGAAATG
>No_name
CACAGATGAATCGGAAAAAAACCAAGTCAGTGCTGAGACATTAACAGTAACAATTGAACA
AAATCACACATTAGTTTCACAGGATTCACTCTCATTAAAT
>No_name
GTAATTTAATGAGAGTGAATCCTGTGAAACTAATGTGTGATTTTGTTCAATTGTTACTGT
TAATGTCTCAGCACTGACTTGGTTTTTTTCCGATTCATCT
>No_name
AAAAAACCAAGTCAGTGCTGAGACATTAACAGTAACAATTGAACAAAATCACACATTAGT
TTCACAGGATTCACTCTCATTATATTACCGACCTCTTAAT
>No_name
AAAAAACCAAGTCAGTGCTGAGACATTAACAGTAACAATTGAACAAAATCACACATTAGT
TTCACAGGATTCACTCTCATTAAATTACCGACCTCTTAAT
>No_name
CTGAGACATTAACAGTAACAATTGAACAAAATCACACATTAGTTTCACAGGATTCACTCT
CATTAAATTACCGACCTCTTAATGCTTCAACCCCTTTCTT
>No_name
TAACAATTGAACAAAATCACACATTAGTTTCACAGGATTCACTCTCATTAAATTACCGAC
CTCTTAATGCTTCAACCCCTTTCTTAAAGAACAAATCTGC
>No_name
CATTAGTTTCACAGGATTCACTCTCATTAAATTACCGACCTCTTAATGCTTCAACCCCTT
TCTTAAAGAACAAATCTGCCAGTATTGAAAAATCTCCAAT
>No_name
CTTAATGCTTCAACCCCTTTCTTAAAGAACAAATCTGCCAGTATTGAAAAATCTCCAATC
AAATGTTTTCCAAAATATCCATTAAAACTAACAGATAGAA
>No_name
CAAATCTGCCAGTATTGAAAAATCTCCAATCAAATGTTTTCCAAAATATCCATTAAAACT
AACAGATAGAATGAAATTTAATAATGTTCCTCTGTTGTCC
>No_name
GAATGAAATTTAATAATGTTCCTCTGTTGTCCATGACAAGCAAGCAAAGTCAAAGATTTC
AAAATCACACGAAAAGAAATATTAGAAAAAGTCGAAAAGC
>No_name
AAATAGCGTTCCCAATACTTGCACGGCTTTTCGACTTTTTCTAATATTTCTTTTCGTGTG
ATTTTGAAATCTTTGACTTTGCTTGCTTGTCATGGAGAAC
>No_name
AAATAACAAAGCAGAAAAAGACCAAATAGCGTTCCCAATACTTGCACGGCTTTTCGACTT
TTTCTAATATTTCTTTTCGTGTGATTTTGAAATCTTTGAC
>No_name
GTCAAAGATTTCAAAATCACACGAAAAGAAATATTAGAAAAAGTCGAAAAGCCGTGCAAG
TATTGGGAACGCTATTTGGTCTTTTTCTGCTTTGTTATTT
>No_name
AAGATTTCAAAATCACACGAAAAGAAATATTAGAAAAAGTCGAAAAGCCGTGCAAGTATT
GGGAACGCTATTTGGTCTTTTTCTGCTTTGTTATTTGCCG
>No_name
ATTTGGTCTTTTTCTGCTTTGTTATTTGCCGTTTTTCTTAGTGTATATTTTTGATTTCTT
CTGTCCCTCATGTAATAGATCATTGAAAGACGTAATTCGG
>No_name
GCCGAATTACGTCTTTCAATGATCTATTACATGAGGGACAGAAGAAATCAAAAATATACA
CTAAGAAAAACGGCAAATAACAAAGCAGAAAAAGACCAAA
>No_name
CTGAATATCCCACCCATTCTAAATGCCGAATTACGTCTTTCAATGATCTATTACATGAGG
GACAGAAGAAATCAAAAATATACACTAAGAAAAACGGCAA
>No_name
CTTAGTGTATATTTTTGATTTCTTCTGTCCCTCATGTAATAGATCATTGAAAGACGTAAT
TCGGCATTTAGAATGGGTGGGATATTCAGCGTCAATGCTT
>No_name
CGGATTAAGCATTGACGCTGAATATCCCACCCATTCTAAATGCCGAATTACGTCTTTCAA
TGATCTATTACATGAGGGACAGAAGAAATCAAAAATATAC
>No_name
CATTTTGAAAATTGGATTAAATATATGATAAACAACTGGATTAAGCATTGACGCTGAATA
TCCCACCCATTCTAAATGCCGAATTACGTCTTTCAATGAT
>No_name
ATTATTTCTGGATTTCTGACAATTTCCATGAAGAAGTCGTCGAAATGTCATTTTGAAAAT
TGGATTAAATATATGATAAACAACTGGATTAAGCATTGAC
>No_name
ATTCAGAATGCCAAATTTTACCACCGAGTCCATCATAACTGAAATGGTTGCCCCGTCAAT
TTTTGGAGTGATTGTCGTATTTGGATTTTTTGGAAACCTT
>No_name
CCGAGTCCATCATAACTGAAATGGTTGCCCCGTCAATTTTTGGAGTGATTGTCGTATTTG
GATTTTTTGGAAACCTTTTGGTCATCCTGGTCGTCTCCAT
>No_name
CCGAGTCCATCATAACTGAAATGGTTGCCCCGTCAATTTTTGGAGTGATTGTCGTATTTG
GATTTTTTGGAAACCTTTTGGTCATCCTGGTCGTCTCCAT
>No_name
CGAGTCCATCATAACTGAAATGGTTGCCCCGTCAATTTTTGGAGTGATTGTCGTATTTGG
ATTTTTTGGAAACCTTTTGGTCATCCTGGTCGTCTCCATA
>No_name
GTCGTATTTGGATTTTTTGGAAACCTTTTGGTCATCCTGGTCGTCTCCATAAATAAGCAG
TTGCGAAATGGTACAAATATACTCATCGCATCTCTAGCGA
>No_name
TATCGCTAGAGATGCGATGAGGATATTTGTACCATTTCGCAACTGCTTATTTATGGAGAC
GACCAGGATGACCAAAAGGTTTCCAAAAAATCCAAATACG
>No_name
CGTATTTGGATTTTTTGGAAACCTTTTGGTCATCCTGGTCGTCTCCATAAATAAGCAGTT
GCGAAATGGTACAAATATCCTCATCGCATCTCTAGCGATA
>No_name
GTATTTGGATTTTTTGGAAACCTTTTGGTCATCCTGGTCGTCTCCATAAATAAGCAGTTG
CGAAATGGTACAAATATCCTCATCGCATCTCTAGCGATAG
>No_name
GTCGCAGTTAAAGGAACACAAAAAGTAATAAATGTTATGTCAGCTATCGCTAGAGATGCG
ATGAGGATATTTGTACCATTTCGCAACTGCTTATTTATGG
>No_name
ATAAGCAGTTGCGAAATGGTACAAATATCCTCATCGCATCTCTAGCGATAGCTGACATAA
CATTTATTACTTTTTGTGTTCCTTTAACTGCGACGATTTT
>No_name
CTTTTTTAATGAAAATCGTCGCAGTTAAAGGAACACAAAAAGTAATAAATGTTATGTCAG
CTATCGCTAGAGATGCGATGAGGATATTTGTACCATTTCG
>No_name
CCGCCTTTTTTAATGAAAATCGTCGCAGTTAAAGGAACACAAAAAGTAATAAATGTTATG
TCAGCTATCGCTAGAGATGCGATGAGGATATTTGTACCAT
>No_name
CAAATATCCTCATCGCATCTCTAGCGATAGCTGACATAACATTTATTACTTTTTGTGTTC
CTTTAACTGCGACGATTTTCATTAAAAAAGGCTGGTTTTT
>No_name
CCAAAAACCAGCCTTTTTTAATGAAAATCGTCGCAGTTAAAGGAACACAAAAAGTAATAA
ATGTTATGTCAGCTATCGCTAGAGATGCGATGAGGATATT
>No_name
CTCCCCAAAAACCAGCCTTTTTTAATGAAAATCGTCGCAGTTAAAGGAACACAAAAAGTA
ATAAATGTTATGTCAGCTATCGCTAGAGATGCGATGAGGA
>No_name
CTAGCGATAGCTGACATAACATTTATTACTTTTTGTGTTCCTTTAACTGCGACGATTTTC
ATTAAAAAAGGCTGGTTTTTGGGGAGTATTGCTTGCAAAA
>No_name
AAAAAACTGATATATTTTGCAAGCAATACTCCCCAAAAACCAGCCTTTTTTAATGAAAAT
CGTCGCAGTTAAAGGAACACAAAAAGTAATAAATGTTATG
>No_name
GTTAAATATGTAAAAAACTGATATATTTTGCAAGCAATACTCCCCAAAAACCAGCCTTTT
TTAATGAAAATCGTCGCAGTTAAAGGAACACAAAAAGTAA
>No_name
TTTTCATTAAAAAAGGCTGGTTTTTGGGGAGTATTGCTTGCAAAATATATCAGTTTTTTA
CATATTTAACGGCGTACATGAGTGTTTATACTTTGGTATT
>No_name
GGAGTATTGCTTGCAAAATATATCAGTTTTTTACATATTTAACGGCGTACATGAGTGTTT
ATACTTTGGTATTAATGAGTGTCGATAGGTATTTGGCTGT
>No_name
GCAAAATATATCAGTTTTTTACATATTTAACGGCGTACATGAGTGTTTATACTTTGGTAT
TAATGAGTGTCGATAGGTATTTGGCTGTTGTCCATCCGAT
>No_name
AGTGTTTATACTTTGGTATTAATGAGTGTCGATAGGTATTTGGCTGTTGTCCATCCGATT
GCGAGTATTCCAATTAGAACAGAAAAGAACGTCTTGAAAA
>No_name
GACGATTTTCAAGACGTTCTTTTCTGTTCTAATTGGAATACTCGCAATCGGATGGACAAC
AGCCAAATACCTATCGACACTCATTAATACCAAAGTATAA
>No_name
ATTAATGAGTGTCGATAGGTATTTGGCTGTTGTCCATCCGATTGAGAGTATTCCAATTAG
AACAGAAAAGAACGTCTTGAAAATTGTCATATCGACATGG
>No_name
GTCGATAGGTATTTGGCTGTTGTCCATCCGATTGCGAGTATTCCAATTAGAACAGAAAAG
AACGTCTTGAAAATCGTCCTATCGACATGGGTAATCTTTA
>No_name
GGCTGTTGTCCATCCGATTGCGAGTATTCCAATTAGAACAGAAAAGAACGTCTTGAAAAT
CGTCCTATCGACATGGGTAATCTTTATGCTATGTAATTGC
>No_name
CCGGAATTGAACAGCAGTGGGCAATTACATAGCATAAAGATTACCCATGTCGATAGGACG
ATTTTCAAGACGTTCTTTTCTGATCTATTTGGAATACTCG
>No_name
AGTATTCCAATTAGAACAGAAAAGAACGTCTTGAAAATCGTCCTATCGACATGGGTAATC
TTTATGCTATGTAATTGCCCACTGCTGTTCAATTCCGGGG
>No_name
GGAGGATACGCCACCCCGGAATTGAACAGCAGTGGGCAATTACATAGCATAAAGATTACC
CATGTCGATAGGACGATTTTCAAGACGTTCTTTTCTGTTC
>No_name
GGAGGATACGCCACCCCGGAATTGAACAGCAGTGGGCAATTACATAGCATAAAGATTACC
CATGTCGATAGGACGATTTTCAAGACGTTCTTTTCTGTTC
>No_name
ACGGAAGTTGGAGGATACGCCACCCCGGAATTGAACAGCAGCGGGCAATTACATAGCATA
AAGATTACCCATGTCGATAGGACGATGTTCAAGACGTTCT
>No_name
GACGGAAGTTGGAGGATACGCCACCCCGGAATTGAACAGCAGTGGGCAATTACATAGCAT
AAAGATTACCCATGTCGATAGGACGATTTTCAAGACGTTC
>No_name
CTTGAAAATCGTCCTATCGACATGGGTAATCTTTATGCTATGTAATTGCCCACTGCTGTT
CAATTCCGGGGTGGCGTATCCTCCAACTTCCGTCAATGAT
>No_name
CATATATGTACAGTAAAAGTCTTTCGTATCATTGACGGAAGTTGGAGGATACGCCACCCC
GGAATTGAACAGCAGTGGGCAATTACATAGCATAAAGATT
>No_name
CTTTATGCTATGTAATTGCCCACTGCTGTTCAATTCCGGGGTGGCGTATCCTCCAACTTC
CGTCAATGATACGAAAGACTTTTACTGTACATATATGCCA
>No_name
CTTTATGCTATGTAATTGCCCACTGCTGTTCAATTCCGGGGTGGCGTATCCTCCAACTTC
CGTCAATGATACGAAAGACTTTTACTGTACATATATGCCA
>No_name
CTTTATGCTATGTAATTGCCCACTGCTGTTCAATTCCGGGGTGGCGTATCCTCCAACTTC
CGTCAATGATACGAAAGACTTTTACTGTACATATATGCCA
>No_name
GAACTGTTGGCATATATGTACAGTAAAAGTCTTTCGTATCATTGACGGAAGTTGGAGGAT
ACGCCACCCCGGAATTGAACAGCAGTGGGCAATTACATAG
>No_name
GTTTCATTGTAACGAACTGTTGGCATATATGTACAGTAAAAGTCTTTCGTATCATTGACG
GAAGTTGGAGGATACGCCACCCCGGAATTGAACAGCAGTG
>No_name
TGCTGTTCAATTCCGGGGGGGCGTATCCTCCAACTTCCGTCAATGATACGAAAGACTTTT
ACTGTACATATATGCCAACAGTTCGTTACAATGAAACACT
>No_name
GTATCCTCCAACTTCCGTCAATGATACGAAAGACTTTTACTGTACATATATGCCAACAGT
TCGTTACAATGAAACACTAATGGGTTATTTAGAAAATGGC
>No_name
CGGCCATTTTCTAAATAACCCATTAGTGTTTCATTGTAACGAACTGTTGGCATATATGTA
CAGTAAAAGTCTTTCGTATCATTGACGGAAGTTGGAGGAT
>No_name
TCCAAATTGGCCATTTTCTAAATAACCCATTAGTGTTTCATTGTAACGAACTGTTGGCAT
ATATGTACAGTAAAAGTCTTTCGTATCATTGACGGAAGTT
>No_name
TGCCCGTCCAAATTGGCCATTTTCTAAATAACCCATTAGTGTTTCATTGTAACGAACTGT
TGGCATATATGTACAGTAAAAGTCTTTCGTATCATTGACG
>No_name
TTACTGTACATATATGCCAACAGTTCGTTACAATGAAACACTAATGGGTTATTTAGAAAA
TGGCCAATTTGGACGGGTCTACATTCTTTTATTTTCGATA
>No_name
AAATAAGCAAATATCGAAAATAAAAGAATGTAGACCCGTCCAAATTGGCCATTTTCTAAA
TAACCCATTAGTGTTTCATTGTAACGAACTGTTGGCATAT
>No_name
CAAATAAGCAAATATCGAAAATAAAAGAATGTAGACCCGTCCAAATTGGCCATTTTCTAA
ATAACCCATTAGTGTTTCATTGTAACGAACTGTTGGCATA
>No_name
CAACAAATAAGCAAATATCGAAAATAAAAGAATGTAGACCCGTCCAAATTGGCCATTTTC
TAAATAACCCATTAGTGTTTCATTGTAACGAACTGTTGGC
>No_name
CAACAAATAAGCAAATATCGAAAATAAAAGAATGTAGACCCGTCCAAATTGGCCATTTTC
TAAATAACCCATTAGTGTTTCATTGTAACGAACTGTTGGC
>No_name
CAACAAATAAGCAAATATCGAAAATAAAAGAATGTAGACCCGTCCAAATTGGCCATTTTC
TAAATAACCCATTAGTGTTTCATTGTAACGAACTGTTGGC
>No_name
CAACAGTTCGTTACAATGAAACACTAATGGGTTATTTAGAAAATGGCCAATTTGGACGGG
TCTACATTCTTTTATTTTCGATATTTGCTTATTTGTTGCC
>No_name
CAACAGTTCGTTACAATGAAACACTAATGGGTTATTTAGAAAATGGCCAATTTGGACGGG
TCTACATTCTTTTATTTTCGATATTTGCTTATTTGTTGCC
>No_name
GTTATTTAGAAAATGGCCAATTTGGACGGGTCTACATTCTTTTATTTTCGATATTTGCTT
ATTTGTTGCCTCTTTCAGCAATTATATTATTATACACGTT
>No_name
AGAAAATGGCCAATTTGGACGGGTCTACATTCTTTTATTTTCGATATTTGCTTATTTGTT
GCCTCTTTCAGCAATTATATTATTATACACGTTCTTGATA
>No_name
AAAATGGCCAATTTGGACGGGTCTACATTCTTTTATTTTCGATATTTGCTTATTTGTTGC
CTCTTTCAGCAATTATATTATTATACACGTACTTGATATG
>No_name
CTTTTATTTTCGATATTTGCTTATTTGTTGCCTCTTTCAGCAATTATATTATTATACACG
TTCTTGATATGGAAATTACTTTTCAACAGTGAGTCTCGGA
>No_name
GTTGCCTCTTTCAGCAATTATATTATTATACACGTTCTTGATATGGAAATTACTTTTCAA
CAATGAGTCTCGGATATCCCAATCCGACAAAGCTTTACAA
>No_name
CCTCTTTCAGCAATTATATTATTATACACGTTCTTGATATGGAAATTACTTTTCAACAGT
GAGTCTCGGATATCCCAATCCGACAAAGCTTTACAATCAA
>No_name
CTTGTAACTCTCTTTTTTGATTGTAAAGCTTTGTCGGATTGGGATATCCGAGACTCATTG
TTGAAAAGTAATTTCCATATCAAGAACGTGTATAATAATA
>No_name
ATTATACACGTTCTTGATATGGAAATTACTTTTCAACAATGAGTCTCGGATATCCCAATC
CGACAAAGCTTTACAATCAAAAAAGAGAGTTACAAGAATG
>No_name
CACGTTCTTGATATGGAAATTACTTTTCAACAGTGAGTCTCGGATATCCCAATCCGACAA
AGCTTTACAATCAAAAAAGAGAGTTACAAGAATGGTTGTC
>No_name
CACGTTCTTGATATGGAAATTACTTTTCAACAATGAGTCTCGGATATCCCAATCCGACAA
AGCTTTACAATCAAAAAAGAGAGTTACAAGAATGGTTGTC
>No_name
CAATGACAACCATTCTTGTAACTCTCTTTTTTGATTGTAAAGCTTTGTCGGATTGGGATA
TCCGAGACTCACTGTTGAAAAGTAATTTCCATATCAAGAA
>No_name
GCACAATGCAAAAATAACCACAACAATGACAACCATTCTTGTAACTCTCTTTTTTGATTG
TAAAGCTTTGTCGGATTGGGATATCCGAGACTCATTGTTG
>No_name
CTCGGATATCCCAATCCGACAAAGCTTTACAATCAAAAAAGAGAGTTACAAGAATGGTTG
TCATTGTTGTGGTTATTTTTGCATTGTGTTGGATGCCAAT
>No_name
CCTAGGAATTGGATGATGAAAACAATCTGTATTGGCATCCAACACAATGCAAAAATAACC
ACAACAATGACAACCATTCTTGTAACTCTCTTTTTTGATT
>No_name
AAGAATGGTTGTCATTGTTGTGGTTATTTTTGCATTGTGTTGGATGCCAATACAGATTGT
TTTCATCATCCAATTCCTAGGCAGTGAGCCCGACAATGCG
>No_name
GTCATTGTTGTGGTTATTTTTGCATTGTGTTGGATGCCAATACAGATTGTTTTCATCATC
CAATTCCTAGGCAGTGAGCCCGACAATGCGGCGTTCAAAG
>No_name
TTTGCATTGTGTTGGATGCCAATACAGATTGTTTTCATCATCCAATTCCTAGGCAGTGAG
CCCGACAATGCGGCGTTCAAAGCATTCCATGTATTTGCAA
>No_name
CGCTTGCAAATACATGGAATGCTTTGAACGCCGCATTGTCGGGCTCACTGCCTAGGAATT
GGATGATGAAAACAATCTGTATTGGCATCCAACACAATGC
>No_name
GTGCTGTTCGAATAAGCCAGGGCGCTTGCAAATACATGGAATGCTTTGAACGCCGCATTG
TCGGGCTCAATGCCTAGGAATTGGATGGTGAAAACAATCT
>No_name
TTTCATCATCCAATTCCTAGGCAGTGAGCCCGACAATGCGGCGTTCAAAGCATTCCATGT
ATTTGCAAGCGCCCTGGCTTATTCGAACAGCATGATGAAT
>No_name
GATTCATCATGCTGTTCGAATAAGCCAGGGCGCTTGCAAATACATGGAATGCTTTGAACG
CCGCATTGTCGGGCTCACTGCCTAGGAATTGGATGATGAA
>No_name
CGGCAATGCGGCGTTCAAAGCATTCCATGTATTTGCAAGCGCCCTGGCTTATTCGAACAG
CATGATGAATCCGATTTTGTATGCATTTTTCTCCAATAAT
>No_name
GCGGCGTTCAAAGCATTCCATGTATTTGCAAGCGCCCTGGCTTATTCGAACAGCATGATG
AATCCGATTTTGTATGCATTTTTCTCCAATAATTTCCGAG
>No_name
CAACTCGGAAATTATTGGAGAAAAATGCATACAAAATCGGATTCATCATGCTGTTCGAAT
AAGCCAGGGCGCTTGCAAATACATGGAATGCTTTGAACGC
>No_name
CTTAAATGCAACTCGGAAATTATTGGAGAAAAATGCATACAAAATCGGATTCATCATGCT
GTTCGAATAAGCCAGGGCGCTTGCAAATACATGGAATGCT
>No_name
ATTAGATGCAACTCGGAAATTATTGGAGAAAAATGCATACAAACTCGGATTCATAATGCT
GTTCGAATAAGCCAGGGGGCTTGCAAATACATGGCATGAT
>No_name
CTCTTAAATGCAACTCGGAAATTATTGGAGAAAAATGCATACAAAATCGGATTCATCATG
CTGTTCGAATAAGCCAGGGCGCTTGCAAATACATGGAATG
>No_name
CGAACAGCATGATGAATCCGATTTTGTATGCATTTTTCTCCAATAATTTCCGAGTTGCAT
TTAAGAGCGTCCTTTTTTGTCAAAAACAATCGTTTTCCGG
>No_name
ATCCGATTTTGTATGCATTTTTCTCCAATAATTTCCGAGTTGCATTTAAGAGCGTCCTTT
TTTGTCAAAAACAATCGTTTTCCGGAAGAGATTTCGAAAA
>No_name
AAGAGATTTCGAAAAAACGAATTTAAACATCAATCGAAATCTTTCCGAGCAACGAGCCTC
TCGAAAGGCTCTCACTAAGAAAGATTGTGAAGTGAATATA
>No_name
CGAATTTAAACATCAATCGAAATCTTTCCGAGCAACGAGCCTCTCGAAAGGCTCTCACTA
AGAAAGATTGTGAAGTGAATATATATTCAGACAATAAGAA
>No_name
AAAGAAGCGGCAAATATTACTATTATACCCATTGGTATGACAAGGTAATTATTTCCATGT
TTCACATAGTCGTCACATTTAACAATCGCCTTGCAGCTTT
>No_name
CACCAATCCGTTTCCGAAAGAAGCGGCAAATATTACTATTATACCCATTGGTATGACAAG
GTAATTATTTCCATGTTTCACATAGTCGTCACATTTAACA
>No_name
GTGACGACTATGTGAAACATGGAAATAATTACCTTGTAATACCAATGGGTATAATAGTAA
TATTTGCCGCTTCTTTCGGAAACGGATTGGTGATCATCAG
>No_name
GAAACATGGAAATAATTACCTTGTCATACCAATGGGTATAATAGTAATATTTGCCGCTTC
TTTCGGAAACGGATTGGTGATCATCAGTGTTTGGAAATAT
>No_name
CCTCGTTTGCGTCGACAAATAACAAATCACTTTGTCTTTTCTTTAGCATTCGCTGACTTT
CTAGTAGCGATTTTGGTAATGCCTTTTAATTTAATACAAA
>No_name
CTGACTTTCTAGTAGCGATTTTGGTAATGCCTTTTAATTTAATACAAACTGTAAACAATG
GCCGTTGGTTATTTGGTCCAGTTCTTTGCAATATCTTCAA
>No_name
AGTAGCGATTTTGGTAATGCCTTTTAATTTAATACAAACTGTAAACAATGGCCGTTGGTT
ATTTGGTCGAGTTCTTTGCAATATCTTCAATTCGAATGAT
>No_name
GCCGTTGGTTATTTGGTCCAGTTCTTTGCAATATCTTCAATTCGTATGACGTCTTCTTCT
TTAACGATAGCCTTATACATATCGGATGCATCGGAATCGA
>No_name
CTTTGCAATATCTTCAATTCGAATGCCGTCTTCTTCATGAACGATAGCCTTATACATATC
GGATGCATCGGACTCGATCGGTACATTGCAATTATAAAAC
>No_name
GAAAGGTTTTATAATTGCAATGTACCGATCGAGTCCGATGCATCCGATATGTATAAGGCT
AGCGGTACTAAAGAAGACATCATTCGAATTGAAGATATTG
>No_name
CGTCAAGATAATTTCGTATTTGAAAGGTTTTATAATTGCAATGTACCGATCGAGTCCGAT
GCATCCGATATGTATAAGGCTAGCGGTACTGAAGAAGACA
>No_name
CTCGTGAATTCGTCAAGATAATTTCGTATTTGAAAGGTTTTATAATTGCAATGTACCGAT
CGAGTCCGATGCATCCGATATGTATAAGGCTAGCGGTACT
>No_name
CGCCACTCGTGAATTCGTCAAGATAATTTCGTATTTGAAAGGTTTTATAATTGCAATGTA
CCGATCGAGTCCGATGCATCAGATATGTATAAGGCTAGCG
>No_name
AGCCACTCGTGAATTCGTCAAGATAATTTCGTATTTGAAAGGTTTTATAATTGCAATGTA
CCGATCGAGTCCGATGCATCCGATATGTATAAGGCTAGCG
>No_name
CCCGGATGCATCGGACTCGATCGGTACATTGCAATTATAAAACCTTTCAAATACGAAATT
ATCTTGACGAATTCACGAGTGGCAATTATTCTGACAGTGT
>No_name
ATCGGACTCGATCGGTACATTGCAATTATAAAACCTTTCAAATACGAAATTATCTTGACG
AATTCACGAGTGGCAATTATTCTGACAGTGTCATGGATCA
>No_name
GCGACGTGATCCATGACACTGTCAGAATAATTGCCACTCGTGAATTCGTCAAGATAATTT
CGTATTTGAAAGGTTTTATAATTGCAATGTACCGATCGAG
>No_name
GGGAAATCAGCAGCGACGTGATCCATGACACTGTCAGAATAATTGCCACTCGTGAATTCG
TCAAGATAATTTCGTATTTGAAAGGTTTTATAATTGCAAT
>No_name
AAACCTTTCAAATACGAAATTATCTTGACGAATTCACGAGTGGCAATTATTCTGACAGTG
TCATGTATCACGTCGCTGCTGATTTCCCATATTCCTATTC
>No_name
CTTGACGAATTCACGAGTGGCAATTATTCTGACAGTGTCATGGATCACGTCGCTGCTGAT
TTCCCATATTCCTATTCATTCTGGAATTTATACAACTGAA
>No_name
CGAATTCACGAGTGGCAATTATTCTGACAGTGTCATGGATCACGTCGCTGCTGATTTCCC
ATATTCCTATTCATTCTGGAATTTATACAACCGAAGAAAA
>No_name
CAGAATTTAAGTAGAACCAAATTTTCTTCAGTTGTATAAATTCCAGAATGAATAGGAATA
TGGGAAATCAGCAGCGACGTGATCCATGACACTGTCAGAA
>No_name
CTGACAGTGTCATGGATCACGTCGCTGCTGATTTCCCATATTCCTATTCATTCTGGAATT
TATACAACCGAAGAAAATTTGGTTCTACTTAAATTCTGTC
>No_name
GATCACGTCGCTGCTGATTTCCCATATTCCTATTCATTCTGGAATTTATACAACTGAAGA
AAATTTGGTTCTACTTAAATTCTGTCGACTGGTTTGTCAT
>No_name
AAATCATGTTCACTTTAAAATGACAAACCAGTCGACAGAATTTAAGTAGAACCAAATTTT
CTTCAGTTGTATAAATTCCAGAATGAATAGGAATATGGGA
>No_name
CTGGAATTTATACAACTGAAGAAAATTTGGTTCTACTTAAATTCTGTCGACTGGTTTGTC
ATTTTAAAGTGAACATGATTTACGCAATTGTCTCCTCAAC
>No_name
ATTTATACAACTGAAGAAAATTTGGTTCTACTTAAATTCTGTCGACTGGTTTGTCATTTT
AAAGTGAACATGATTTACGCAATTGTCTCCTCAACGATAT
>No_name
GAAAATTTGGTTCTACTTAGATTCTGTCGACTGGTTTGTCATTTTAAAGTGAACATGATT
TACGCAATTGTCTCCTCAACGATATCGTTTTGGATTCCAA
>No_name
CGCACATTATTGAACTTGGAATCCAAAACGATATCGTTGAGGAGACAATTGCGTAAATCA
TGTTCACTTTAAAATGACAAACCAGTCGACAGAATTTAAG
>No_name
TTTAAAGTGAACATGATTTACGCAATTGTCTCCTCAACGATATCGTTTTGGATTCCAAGT
TCAATAATGTGCGTTGTGTATTTGAAGATCTTTAAAGAGG
>No_name
CGCAATTGTCTCCTCAACGATATCGTTTTGGATTCCAAGTTCAATAATGTGCGTTGTGTA
TTTGAAGATCTTTAAAGAGGCCAAAAACCAAGAAAAGAAA
>No_name
ACGATATCGTTTTGGATTCCAAGTTCAATAATGTGCGTTGTGTATTTGAAGATCTTTAAA
GAGGCCAAAAACCAAGAAAAGAAAATTATTTTAGCGACTC
>No_name
GTTTTGGATTCCAAGTTCAATAATGTGCGTTGTGTATTTGAAGATCTTTAAAGAGGCCAA
AAACCAAGAAAAGAAAATTATTTTAGCGACTCCTTATCCG
>No_name
TTGGATTCCAAGTTCAATAATGTGCGTTGTGTATTTGAAGATCTTTAAAGAGGCCAAAAA
CCAAGAAAAGAAAATTATTTTAGCGACTCCTTATCCGAAA
>No_name
CAATAATGTGCGTTGTGTATTTGAAGATCTTTAAAGAGGCCAAAAACCAAGAAAAGAAAA
TTATTTTAGCGACTCCTTATCCGAAAGAAAATAGAAATTC
>No_name
CCACAGTCAAGGAATTTCTATTTTCTTTCGGATAAGGAGTCGCTAAAATAATTTTCTTTT
CTTGGTTTTTGGCCTCTTTAAAGATCTTCAAATACACAAC
>No_name
CTTTAAAGAGGCCAAAACCAAGAAAAGAAAATTATTTTAGCGACTCCTTATCCGAAAGAA
AATAGAAATTCCTTGACTGTGGATATGAATATTCAATCTC
>No_name
CTTTAAAGAGGCCAAAAACCAAGAAAAGAAAATTATTTTAGCGACTCCTTATCCGAAAGA
AAATAGAAATTCCTTGACTCTGGATATGAATATTCAATCT
>No_name
CTGATAGAGATTTCTTAATAAAATTCTGAGATTGAATATTCATATCCACAGTCAAGGAAT
TTCTATTTTCTTTCGGATAAGGAGTCGCTAAAATAATTTT
>No_name
AGAAAATAGAAATTCCTTGACTCTGGATATGAATATTCAATCTCAGAATTTTATTAAGAA
ATCTCAATCAGTTTCCTCAAATATGTCAAAGCGAAACTTT
>No_name
GCCGCTTTATGTTCTCTTTTAAAGTTTCGCTTTGACATATTTGAGGAAACTGATAGAGAT
TTCTTAATAAAATTCTGAGATTGAATATTCATATCCACAG
>No_name
GCCGCTTTATGTTCTCTTTTAAAGTTTCGCTTTGACATATTTGAGGAAACTGATAGAGAT
TTCTTAATAAAATTCTGAGATTGAATATTCATATCCACAG
>No_name
CCAAAGTCTTGGCCGCTTTATGTTCTCTTTTAAAGTTTCGCTTTGACATATTTGAGGAAA
CTGATTGAGATTTCTTAATAAAATTCTGAGATTGAATATT
>No_name
GTTTGAAACTGTGTACCAAATGAAGAATGGCAACCAACACGCAATGAAACATCCCATTAT
GATTCCCAAAGTCTTGGCCGCTTTATGTTCTCTTTTAAAG
>No_name
AGACGTTTGAAACTGTGTACCAAATGAAGAATGGCAACCAACACGCAATGAAACATCCCA
TTATGATTCCCAAAGTCTTGGCCGCTTTATGTTCTCTTTT
>No_name
CAAGACTTTGGGAATCATAATGGGATGTTTCATTGCGTGTTGGTTGCCATTCTTCATTTG
GTACACAGTTTCAAACGTCTGCCAGTCCTCATGTTCGTTC
>No_name
CTGGGAACGAACATGAGGACTGGCAGACGTTTGAAACTGTGTACCAAATGAAGAATGGCA
ACCAACACGCAATGAAACATCCCATTATGATTCCCAAAGT
>No_name
CTGGGAACGAACATGAGGACTGGCAGACGTTTAAAACTGTGTACCAAATGAAGAATGGCA
ACCAACACGCAATGAAACATCCCATTATGATTCCCAAAGT
>No_name
CTGGGAACGAACATGAGGACTGGCAGACGTTTGAAACTGTGTACCAAATGAAGAATGGCA
ACCAACACGCAATGAAACATCCCATTATGATTCCCAAAGT
>No_name
GGGATGTTTCATTGCGTGTTGGTTGCCATTCTTCATTTGGTACACAGTTTCAAACGTCTG
CCAGTCCTCATGTTCGTTCCCAGAAATCATTGGGGATATC
>No_name
ATTTGGTACACAGTTTCAAACGTCTGCCAGTCCTCATGTTCGTTCCCAGAAATCATTGGG
GATATCGTGTTTTGGATAGGTTATGTAAATTCAACTCTCA
>No_name
CAGTTTCAAACGTCTGCCAGTCCTCATGTTCGTTCCCAGAAATCATTGGGGATATCGTGT
TTTGGATAGGTTATGTAAATTCAACTCTCAACCCTATCAT
>No_name
CCTTGTTTGAATGCTTTCCGAAATTCTCGATTGTAGAAGGCGTAAATGATAGGGTTGAGA
GTTGAATTTACATAACCTATCCAAAACACGATATCCCCAA
>No_name
GTGCAATTTTTACAACACCATTTATTATACTTTAAGACTTGTTTGAATGCTTTCCGAAAT
TCTCGATTGTAGAAGGCGTAAATGATAGGGTTGAGAGTTG
>No_name
CTATCATTTACGCCTTCTACAATCGAGAATTTCGGAAAGCATTCAAACAAGTCTTAAAGT
ATAATAAATGGTGTTGTAAAAATTGCACAGACAGGCAATG
>No_name
TGTAAAAATTGCACAGACAGGCAATGTAATTCATTAAACACTCATAGCGGAAACTTTACA
AATTTCACCGGAACTGAGATATACTTTGATCGAAATATGG
>No_name
CACAGACAGGCAATGTAATTCATTAAACACTCATAGCGGAAACTTTACAAATTTCACCGG
AACTGAGATATACTTTGATCGAAATATGGGAAATAGAAGA
>No_name
GTAATTCATTAAACACTCATAGCGGAAACTTTACAAATTTCACCGGAACTGAGATATACT
TTGATCGAAATATGGGAAATAGAAGAACAACTTTGTCATA
>No_name
ATTAAACACTCATAGCGGAAACTTTACAAATTTCACCGGAACTGAGATATACTTTGATCG
AAATATGGGAAATAGAAGAACAACTTTGTCATACCTTAAA
>No_name
ATTTCTTTATTACAGCGATATATATCCCATTGAGTCTCCACGGAGTATATCTGTCTTGGG
TAAATTCAGATTTTCTGTGTAAAGTTATCGAAGGTGGAAA
>No_name
GAAATATACAATCTGTCGAGCTGTTTAATGTTGCTTTTGAAATTTCGGTTTCTTGTTACT
TGCAACCGACATATACTAAGAGTAGAGGTTATATTGACAT
>No_name
TTTCAAACACAATTACTGTGGAGAGCCTTGGCATGAAATTTCCAATAGATTGAAAACCGA
CTCTAATGGAAGTTGGAAATTTCTGAAAATTGAATTCCAC
>No_name
AATTATTCCAAGTGGAACTGTAAAATGTACGAGGTTAACATAAATTTGATAAAGAAATTC
TACTTCAATTTTCAGAAATTTCCAACTTCCATTAGAGTCG
>No_name
CTTAAATCAAGTATTTTAGATTCACCTCCTTCAAAAAGTACCGGGTTTTCAACAGCAGCA
AAAGTCTACACAAAAAAATCCAAAAAAAGCTATGCGGCTT
>No_name
CTTTTTACGCAATGGACACATTTGGAATTTCGAGAAACTTTAGTTGGTTTCAATAGAAAT
TTTGAATACAAAACTTTCAAGTCTTTTTTCAAATATTTTT
>No_name
GAAAAAGTAATATAATTTACAGAGGAAAGCACTTGAAATTCCCCATTCCCAATACTCGAT
ATAAATGGTCATTGGGATAATAGTTATACAAGTAAAACAA
>No_name
CGAGTATTGGGAATGGGGAATTTCAAGTGCTTTCCTCTGTAAATTATATTACTTTTTCAA
TAATTGTACAATTCCTTTCAGTGCCTTTCTTATTAGTCTG
>No_name
CCTTTCAGTGCCTTTCTTATTAGTCTGATCGCAATAGACAGATACATTTGCATATGTCAT
CCTTTTAATAAATTTATGACCCTTTTCAAGTCAAAAGTAT
>No_name
CTTTTCAAGTCAAAAGTATCGGTTGGTTTAGTATTAACTGTTTCTGTTTTGTTGGGTATA
GCATCAACATTTCAAGTCAAAATGATCAAAGGAATCCATC
>No_name
GTATTGGTTAGTTTCGATATGTCTGCACATTCGTAGGAATTTGTCAAATCGTTTGGATGG
ATTCCTTTGATCATTTTGACTTGAAATGTTGATGCTATAC
>No_name
TATAGCATCAACATTTCAAGTCAAAATGATCAAAGGAATCCATCCAAACGATTTGACAAA
TTCCTACGAATGTGCAGACATATCGAAACTAACCAATACG
>No_name
ATCCAAACGATTTGACAAATTCCTACGAATGTGCAGACATATCGAAACTAACCAATACGA
CTACGACAGAAAAGTTATTTTTTAACATTGTCCAAAAAAT
>No_name
ATCCAAACGATTTGACAAATTCCTACGAATGTGCAGACATATCGAAACTAACCAATACGA
CTACGACAGAAAAGTTATTTTTTAACATTGTCCAAAAATT
>No_name
CAACAGTTGAATTTTTTGGACAATGTTAAAAAATAACTTTTCTGTCGTAGTCGTATTGGT
GAGTTTCGATATGTCTGCACATTCGTAGGAATTTGTCAAA
>No_name
CTTTGCAGTATATTGCTACATAAAGACAAATTACTAAAATTATACAAGTCGTGTAGCTCA
ACAGATGAATTTTTTGGACAATGTTAAAAAATAGCTTTTC
>No_name
GGACGTTTGTTAAATTTGATCTACTCTCCCACAGGTATGACGGTTTTTTTACATTTTTAA
TACCTTTAAGTATAGATTTCTTTCTTCTTGTTTGGAGAAC
>No_name
CCGGGTGTCTCTGAGAAGTATCTGTGATACGCAAATATTTCAAAACTTTCGAACGGCAGC
CATGCTATCTGTCGTGGCGTTAATGTACATAATATCTTTT
>No_name
AGAAAATCACTGACTGCAAGAGATACTAAGAAATAATTGAAACGATTTTGGAGTCTCTTC
TCAAGGTAGACAGATACCCCAACGAGAATATTCCCAAATA
>No_name
ATTCTCGTTGGGGTATCTGTCTACCTTGAGAAGAGACTCCAAAATCGTTTCAATTATTTC
TTAGTATCTCTTGCAGTCAGTGATTTTCTATGTGCAATTT
>No_name
GGTATCTGTCTACCTTGAGAAGAGACTCCAAAATCGTTTCAATTATTTCTTAGTATCTCT
TGCAGTCAGTGATTTTCTATGTGCAATTTTAGTTATGCCA
>No_name
TCTACCTTGAGAAGAGACTCCAAAATCGTTTCAATTATTTCTTAGTATCTCTTGCAGTCA
GTGATTTTCTATGTGCAATTTTAGTTATGCCAGTATCAAC
>No_name
CAAATGGCTGGCCACATCAACTGTGTTTAGCATGGTACAGTTTGGATGTCTTCTTTACAG
CAACTACTATTATCCATTTGTGTACAATTTCAATAGATAG
>No_name
GGCAGTCATGATAAAAATTGCATTATTTGGACCGCATCCTTTGAAAGAGCTTTCTTCTTG
ATTCATAGTTTCGATTTTCAAAGATGAGAGAAATAAAGGA
>No_name
GCTCTTTCAAAGGATGCGGTCCAAATAATGCAATTTTTATCATGACTGCCGTCATCGTCA
CTTTCATTTTACCACTGCTTATAATGATGATTTCTTATAT
>No_name
GCTCTTTCAAAGGATGCGGTCCAAATAATGCAATTTTTATCATGACTGCCGTCATCGTCA
CTTTCATTTTACCACTGCTTATAATGATGATTTCTTATAT
>No_name
GCAATTTTTATCATGACTGCCGTCATCGTCACTTTCATTTTACCACTGCTTATAATGATG
ATTTCTTATATTCTAACTGTGAAAACCATTAGAAAACAAA
>No_name
TCGAGATTCTTTGTTTGTTTTCTAATGGTTTTCACAGTTAGAATATAAGAAATCATCATT
ATAAGCAGTGGTAAAATGAAAGTGACGATGACGGCAGTCA
>No_name
AAAGAATCGAGATTCTTTGTTTGTTTTCTAATGGTTTTCACAGTTAGAATATAAGAAATC
ATCATTATAAGCAGTGGTAAAATGAAAGTGACGATGACGG
>No_name
CTAAAACGAGATTTTCTGTGGCCGTTGGTAGAAAAAGAATCGAGATTCTTTGTTTGTTTT
CTAATGGTTTTCACAGTTAGAATATAAGAAATCATCATTA
>No_name
TTCTTATATTCTAACTGTGAAAACCATTAGAAAACAAACAAAGAATCTCGATTCTTTTTC
TACCAACGGCCACAGAAAATCTCGTTTTAGTCAGTCGGAA
>No_name
GCAACTCATCAGGGACCTTCTGGAGAAATCTGTTGAAATTGATAACAAACTGAGTTTCTC
TTGATTTAAAGAATGATTTAAGTCATCACAGACCTTGGAA
>No_name
GAAAGTTGTTGCAACTCATCAGGGACCTTCTGGAGAAATCTGTTGAAATTGATAACAAAC
TGAGTTTCTCTTGATTTAAAGAATGATTTAAGTCATCACA
>No_name
CCTGTATTTTGCTTGGAGTCGTAGGAAAGTTGTTGCAACTCATCAGGGACCTTCTGGAGA
AATCTGTTGAAATTGATAACAAACTGAGTTTCTCTTGATT
>No_name
CCGACTCCAAGCAAAATACAGGAAAATATTGATGGTGACAAGGAAACTTATTTTGATTTC
AGAGGCAAATTTAGCCGATTGTCCCGGCAAATGAGTATAC
>No_name
AAAAATACAGGCAAATATTGATGGTGACAAGGAAACTTATTTTGATTTCAGTGGCAAATT
TAGCCGATTGTGCCGGAAAATGAGTATACCATTCCGCAAG
>No_name
ATTCTTACGGAATGGTATACTCATTTGCCGGGACAATCGGCTAAATTTGCCTCTGAAATC
AAAATAAGTTTCCTTGTCACCATCAATATTTTCCTGTATT
>No_name
CGCAAAGTATTCTTACGGAATGGTATACTCATTTGCCGGGACAATCGGCTAAATTTGCCT
CTGAAATCAAAATAAGTTTCCTTGTCACCATCAATATTTT
>No_name
GGAAACTTATTTTGATTTCAGAGGCAAATTTAGCCGATTGTCCCGGCAAATGAGTATACC
ATTCCGTAAGAATACTTTGCGTCTTCATCGAAACAGTTCA
>No_name
CGGCAAATGAGTATACCATTCCGTAAGAATACTTTGCGTCTTCATCGAAACAGTTCAGTT
AATTCAGAACGTTTAAGATTATGCGCCAATGTGCTTCTAA
>No_name
CGACTATTTAGAAGCACATTGGCGCATAATCTTAAACGTTCTGAATTAACTGAACTGTTT
CGATGAAGACGCAAAGTATTCTTACGGAATGGTATACTCA
>No_name
GTAAGAATACTTTGCGTCTTCATCGAAACAGTTCAGTTAATTCAGAACGTTTAAGATTAT
GCGCCAATGTGCTTCTAAATAGTCGGCTTTCAGTTAACTC
>No_name
TAAGAATACTTTGCGTCTTCATCGAAACAGTTCAGTTAATTCAGAACGTTTAAGATTATG
CGCCAATGTGCTTCTAAATAGTCGGCTTTCAGTTAACTCG
>No_name
AAACAGTTCAGTTAATTCAGAACGTTTAAGATTATGCGCCAATGTGCTTCTAAATAGTCG
GCTTTCAGTTAACTCGCGTAGAATCGCGACTTCTGATTTG
>No_name
AAACAGTTCAGTTAATTCAGAACGTTTAAGATTATGCGCCAATGTGCTTCTAAATAGTCG
GCTTTCAGTTAACTCGCGTAGAATCGCGACTTCTGATTTG
>No_name
AAAAATGGCATGTAACAACAGACAAACAACCCGAAAACTATTCCCAATACTTGAACGGCT
TTTCGAGACTTTTGAATGTATCTCAAAGTCAAATGAGAAG
>No_name
CAGAAAAAATCAGTAAGATAGATCACAAAAAATGGCATGTAACAACAGACAAACAACCCG
AAAACTATTCCCAATACTTGAACGGCTTTTCGAGACTTTT
>No_name
CAGGAAACACAGAAAAAATCAGTAAGATAGATCACAAAAAATGGCATGTAACAACAGACA
AACAACCCGAAAACTATTCCCAATACTTGAACGGCTTTTC
>No_name
CAAGTATTGGGAATAGTTTTCGGGTTGTTTGTCTGTTGTTACATGCCATTTTTTGTGATC
TATCTTACTGATTTTTTCTGTGTTTCCTGCAAAAGTATAA
>No_name
ATTTTTTCTGTGTTTCCTGCAAAAGTATAACGAGTTGGATGATTTCATACAGCGAATGGA
TTGGATATTCTGCTTCAATGATGAATCCAGTCGTTTATCA
>No_name
CTTTGTAGCATCGACATCGAATCAATCTGTTAAATGTCCGACGAAAGGTCGGATTAAAGA
TGTGATAAACGACTGGATTCATCATTGAAGCAGAATATCC
>No_name
CAACAATAGCCATTCGCAAATCAATTGTTCTTCGTTGGCAGAAGATTCCAACAATGCGAC
ATGGATGTGTTGGAGATACAATTCAACAATTGAGCACTTA
>No_name
CATGGATGTGTTGGAGATACAATTCAACAATTGAGCACTTACTCATTGTGTTGTTTACGT
TGTTGATATTCGGAACTCTCGGCGGAAATTGTCTCGTCAT
>No_name
CCAATGACCGCCACGCAATTGAATAAAAGCTACTAATGGAAGGAAGAACGCAACTAGAGT
ATCGCTAGCTGCTAAGCTCAAAATCAAAAAATTGCTCGGA
>No_name
GGCCAATGACCGCCACGCAATTGAATAAAAGCTACTAATGGAAGGAAGAACGCAACTAGA
GTATCGCTAGCTGCTAAGCTCAAAATCAAAAAATTGCTCG
>No_name
CTTCCTTCCATTAGTAGCTTTTATTCAATTGCGTGGCGGTCATTGGCCATTTTCAGAGAC
ATTTTGTGATATATTTATTTGTCTTGATGTGCTGCTGTGC
>No_name
TATCTATCGAAATTGCGCATAAATTCAAAATACTCGAACTGCACAGCAGCACATCAAGAC
AAATAAATATATCACAAAATGTCTCTGAAAATGGCCAATG
>No_name
CAGAGACATTTTGTGATATATTTATTCGTCTTGATGTGCTGCTGTGCAGTTCGAGTATTT
TGAATTTATGCGCAATTTCGATAGATAGATACCTCATTAT
>No_name
GTGGCTTTGTTATAATGAGGTATCTATCTATCGAAATTGCGCATAAATTCAAAATACTCG
AACTGCACAGCAGCACATCAAGACAAATAAATATATCACA
>No_name
GTCTTGATGTGCTGCTGTGCAGTTCGAGTATTTTGAATTTATGCGCAATTTCGATAGATA
GATACCTCATTATAACAAAGCCACTGCAATACGGCAGTCG
>No_name
TTTTGAATTTATGCGCAATTTCGATAGATAGATACCTCATTATAACAAAGCCACTGCAAT
ACGGCAGTCGTCGAACTTTGAAGCAAATGTTTCTTATGAT
>No_name
CGATAGATAGATACCTCATTATAACAAAGCCACTGCAATACGGCAGTCGTCGAACTTTGA
AGCAAATGTTTCTTATGATATTGTTGGTATGGTTTTTATC
>No_name
CTGATAAAAACCATACCAACAATATCATAAGAAACATTTGCTTCAAAGTTCGACGACTGC
CGTATTGCAGTGGCTTTGTTATAATGAGGTATCTATCTAT
>No_name
GTCCTGATAAAAACCATACCAACAATATCATAAGAAACATTTGCTTCAAAGTTCGACGAC
TGCCGTATTGCAGTGGCTTTGTTATAATGAGGTATCTATC
>No_name
AAGCCACTGCAATACGGCAGTCGTCGAACTTTGAAGCAAATGTTTCTTATGATATTGTTG
GTATGGTTTTTATCAGGATTAATTAGTATTCCGCCGGTAA
>No_name
GCCACTGCAATACGGCAGTCGTCGAACTTTGAAGCAAATGTTTCTTATGATATTGTTGGT
ATGGTTTTTATCAGGATTAATTAGTATTCCGCCGGTAATT
>No_name
CTGCAATACGGCAGTCGTCGAACTTTGAAGCAAATGTTTCTTATGATATTGTTGGTATGG
TTTTTATCAGGATTAATTAGTATTCCGCCGGTAATTGGAT
>No_name
TTTTTATCAGGATTAATTAGTATTCCGCCGGTAATTGGATGGAAAGAAGGATTTATTCCT
GGGAAATGTATTTATTCAGAAAATCTTGGTTATCAGATTT
>No_name
CATAAATCTGATAACCAAGATTTTCTGAATAAATACATTTCCCAGGAATAAATCCTTCTT
TCCATCCAATTACCGGCGGAATACTAATTAATCCTGATAA
>No_name
GTTGCATAAATCTGATAACCAAGATTTTCTGAATAAATACATTTCCCAGGAATAAATCCT
TCTTTCCATCCAATTACCGGCGGAATACTAATTAATCCTG
>No_name
CTCCACATGTTGCATAAATCTGATAACCAAGATTTTCTGAATAAATACATTTCCCAGGAA
TAAATCCTTCTTTCCATCCAATTACCGGCGGAATACTAAT
>No_name
GAAGGATTTATTCCTGGGAAATGTATTTATTCAGAAAATCTTGGTTATCAGATTTATGCA
ACATGTGGAGCATTTTATATCCCTTTGATCATCATGCTGG
>No_name
CCGTACAAAACCAGCATGATGATCAAAGGGATATAAAATGCTCCACATGTTGCATAAATC
TGATAACCAAGATTTTCTGAATAAATACATTTCCCAGGAA
>No_name
TTTATTCAGAAAATCTTGGTTATCAGATTTATGCAACATGTGGAGCATTTTATATCCCTT
TGATCATCATGCTGGTTTTGTACGGAAGGATCTTTAAATT
>No_name
CTTGGTTATCAGATTTATGCAACATGTGGAGCATTTTATATCCCTTTGATCATCATGCTG
GTTTTGTACGGAAGGATCTTTAAATGGACACAACCCAGGG
>No_name
CTTTAAATTGACACAATCCATGGTAAAGAAAGATGCTAAATTACATAAACGGGCCTCTCG
CTATGCTTCAGACGTTTTGAAAATGCCTGATAGATCGGAA
>No_name
GTTTGCACATGTTCTCCTTAACAACGCTGTCATCATTTAAATCAGGCATTTTCAAAACGT
CTGAAGCATAGCGAGAGGCCCGTTTATGTAATTTAGCATC
>No_name
GGGCCTCTCGCTATGCTTCAGACGTTTTGAAAATGCCTGATTTAAATGATGACAGCGTTG
TTAAGGAGAACATTTGCAAACGCCTATCATTGTCAGATCA
>No_name
GTTTTTTCGAGTCCATCCAATCATTGCTGCTTTGATCTGACAATGATAGGCGTTTGCACA
TGTTCTCCTTAACAACGCTGTCATCATTTAAATCAGGCAT
>No_name
TNTGCATTTGAAATCGCTAGTTTTTTCGAGTCCATCCAATCATTGCTGCTTTGATCTAAC
AATGATAGTCGTTTGCACATGTTCTCCTTAACAACGCTGT
>No_name
GTCAGATCAAAGCAGCAATGATTGGATGGACTCGAAAAAACTAGCGATTTCAAATGCAAA
AGAAGAATTTATTAAACAATATAAAAAAACAGAGAAAGCC
>No_name
GGCTTTGTTTTCAGCATAATTGGCTTTCTCTGTTTTTTTATATTGTTTAATAAATTCTTC
TTTTGCATTTGAAATCGCTAGTTTTTTCGAGTCCATCCAA
>No_name
CAACGTTGTAATGGCTTTGTTTTCAGCATAATTGGCTTTCTCTGTTTTTTTATATTGTTT
AATAAATTCTTCTTTTGCATTTGAAATCGCTAGTTTTTTT
>No_name
ACAATATAAAAAAACAGAGAAAGCCAATTATGCTGAAAACAAAGCCATTACAACGTTGGG
AGTGATCATGGGATGTTTTACAATCTGTTGGCTGCCGTTC
>No_name
AGAAAGCCAATTATGCTGAAAACAAAGCCATTACAACGTTGGGAGTGATCATGGGATGTT
TTACAATCTGTTGGCTGCCGTTCTTCGTCATCCAGTTAAT
>No_name
GTCTGATTAACTGGATGACGAAGAACGGCAGCCAACAGATTGTAAAACATCCCATGATCA
CTCCCAACGTTGTAATGGCTTTGTTTTCAGCATAATTAGC
>No_name
ATCATGGGATGTTTTACAATCTGTTGGCTGCCGTTCTTCGTCATCCAGTTAATCAAACCG
CTTTTGAAGGTTGCAAACATTGATAGCAATTTATACATTT
>No_name
ATGGGACTAGATTTTTGTTTTTCTTAGATGCTATCAAGACCATTATGTTACCAGAGATAG
TCAGAAAAATCACGCTGAACAAGCATATACCAACAACAGT
>No_name
GGAACATAGAACGAGACAAGCGTTGAAAAAATTACGTAACCCCATGCACTGTTGACTTCA
CAGTTACAATTAGCTAAGTTTTCTATAACGGATAAATTTG
>No_name
AATTTTTTCAACGCTTGTCTCGTTCTATGTTCCATGTATCATAATTATTATATTGTATCA
CTCCATTTATCTGGCCGCTTCAAAACAATCAAGACAATTA
>No_name
ATTTGATAAAATAAAGCCTTGTTTTAATTGTCTTGATTGTTTTGAAGCGGCCAGATAAAT
GGAGTGATACAATATAATAATTATGATACATGGAACATAG
>No_name
CTTGATTTGATAAAATAAAGCCTTGTTTTAATTGTCTTGATTGTTTTGAAGCGGCCAGAT
AAATGGAGTGATACAATATAATAATTATGATACATGGAAC
>No_name
GTAAAAATGAATGTTCATTATAAGTCGTTTATTGACAGAAATAAGGTAATCACTCAGAGC
AACCATAGCTCAAGTAGTAATAGAAAATGTGCAATTTTTC
>No_name
CCAGCATATTATAAAAACTCCCACGACAATTCCAAGAGTTTTTGCAGCTTTTCTTTCCTG
CCGAAAAATTGCACATTTTCTATTACTACTTGAGCTATGG
>No_name
CATAGCTCAAGTAGTAATAGAAAATGTGCAATTTTTCGGCAGGAAAGAAAAGCTGCAAAA
ACTCTTGGAATTGTCGTGGGAGTTTTTATAATATGCTGGT
>No_name
ACAGTTTTCACAGAGAGCTTTTAATGGTAATAAGATGAAAAAGGGTAACCAGCATATTAT
AAAAACTCCCACGACAATTCCAAGAGTTTTTGCAGCTTTT
>No_name
CGGAAATTTTACAGTTTTCACAGAGAGCTTTTAATGGTAATAAGATGAAAAAGGGTAACC
AGCATATTATAAAAACTCCCACGACAATTCCAAGAGTTTT
>No_name
GACGAATAATTCGTCAGAAATTTTACAGTTTTCACAGAGAGCTTTTAATGGTAATAAGAT
GAAAAAGGGTAACCAGCATATTATAAAAACTCCCACGACA
>No_name
GAAAACTGTAAAATTTCTGACGAATTATTCGACTGCATTTTTTGGCTAGGTTACTGTAAC
AGTTTATGCAATCCGGTCATATACAGCTGTACGAATCGCG
>No_name
GTCTGTTCGGCGATCTTTTACAATACAACAGCTGGTAGAAAGCGGCTTTATATTCGCGAT
TCGTACAGCTGTATATGACCGGATTGCATAAACTGTTACA
>No_name
AAATATGTTAGATTTGTGTAAAAGTATTTATAAAGAATGTACTTATTGCATCGAGATTTG
TCTGAACGCATCCTTGAAAGACACAAATACCCCAAACAAC
>No_name
CACAATTAAAACTTCCTTCTGTCTCATGTTTCATGTTGTTTGGGGTATTTGTGTCTTTCA
AGGATGCGTTCAGACAAATCTCGATGCAATAAGTACATTC
>No_name
CCCAAACAACATGAAACATGAGACAGAAGGAAGTTTTAATTGTGTCAAAAACAATGTAAA
TTTGTTCATCAAAATTTTTTTCCCTATTATTTCACTTGTT
>No_name
TTCGCAACGACGGCAATCGTAGAACCACAAAAATTATTAAAATATTAGCAATACAGCCAA
CAATTGAAATAATAGGGAAAAAAATTTTGATGAACAAATT
>No_name
TTTGTTCATCAAAATTTTTTTCCCTATTATTTCAATTGTTGGCTGTATTGCTAATATTTT
AATAATTTTTGTGGTTCTACGATTGCCGTCGTTGCGAAGA
>No_name
ACCCCAAGATCCGCTAATGCCATATTCACTAGGAAGAAATTAGTGTATGATCTTCGCAAC
GACGGCAATCGTAGAACCACAAAAATTATTAAAATATTAG
>No_name
GCCGTCGTTGCGAAGATCATACACTAATTTCTTCCTAGTGAATATGGCATTAGCGGATCT
TGGGGTGGTCATTTGGTGCGTGAATCTGACAACGATAGAA
>No_name
CCATATTCTATCGTTGTCAGATTCACGCACCAAATGACCACCCCAAGATCCGCTAATGCC
ATATTCACTAGGAAGAAATTAGTGTATGATCTTCGCAACG
>No_name
CAACAATCCAGAATAACTCAGCGTCGACATATTCTATCGTTGTCAGATTCACGCACCAAA
TGACCACCCCAAGATCCGCTAATGCCATATTCACTAGGAA
>No_name
CGATAGAATATGTCGACGCTGAGTTATTCTGGATTGTTGGTCCGGCTCTCTGCAAAATGA
ATCATTTTTTACAAATAATGTCATATACTGCCAGTATTCT
>No_name
GACAAATTAGCATCAACAGCAGAATACTGGCAGTATATGACATTATTTGTAAAAAATGAT
TCATTTTGCAGAGAGCCGGACCAACAATCCAGAATAACTC
>No_name
CTGGATTGTTGGTCCGGCTCTCTGCAAAATGAATCATTTTTTACAAATAATGTCATATAC
TGCCAGTATTCTGCTGTTGATGCTAATTTGTCTCGAACGA
>No_name
AAATAATGTCATATACTGCCAGTATTCTGCTGTTGATGCTATTTTGTCTCGAACGATATA
TTGCAATAATATTTCCAATGAAAGTGAAAAATATGCTATC
>No_name
CTCAAACAAACTCGGCAAGCTGAACCCAATACTGAGGAGCCAAATAAAAATTAACAGCAC
AATATAAATCCTTTTTGATAGCATATTTTTCACTTTCATT
>No_name
GCGGTTTTTTTCACACCTAGTAACATTGTGGATTCGTCTGAGCTCGTACTCAAACAAACT
CGGCAAGCTGAACCCAATACTGAGGAGCCAAATAAAAATT
>No_name
CTCAGTATTGGGTTCAGCTTGCCGAGTTTGTTTGAGTACGAGCTCAGACGAATCCACAAT
GTTACTAGGTGTGAAAAAACCGAAAAAATCAGCAAAAAGA
>No_name
GTTTGAGTACGAGCTCAGACGAATCCACAATGTTACTAGGTGTGAAAAAACCGAAAAAAT
CAGCAAAAAGACTTATTATATTTCTTCGTTTGTTTTGCTT
>No_name
ATTAAAACCAATGGTATAATATAAAGCAAAACAAACGAAGAAATATAATAAGTCTTTTTG
CTGATTTTTTCGGTTTTTTCACACCTAGTAACATTGTGGA
>No_name
CGTCCATAAAGAGAGCCCATTAAAACCAATGGTATAATATAAAGCAAAACAAACGAAGAA
ATATAATAAGTCTTTTTGCTGATTTTTTCGGTTTTTTCAC
>No_name
CGTCCAGAAAGAGAGCCCATTAAAACCAATGGTATAATATAAAGCAAAACAAACGAAGAA
ATATAATAAGTCTTTTTGCTGATTTTTTCGGTTTTTTCAC
>No_name
AAAAAACCGAAAAAATCAGCAAAAAGACTTATTATATTTCTTCGTTTGTTTTGCTTTATA
TTATACCATTGGTTTTAATGGGCTCTCTTTATGGACATAT
>No_name
CTTAAACAAATATGTCCATAAAGAGAGCCCATTAAAACCAATGGTATAATATAAAGCAAA
ACAAACGAAGAAATATAATAAGTCTTTTTGCTGATTTTTT
>No_name
AAAAGACTTATTATATTTCTTCGTTTGTTTTGCTTTATATTATACCATTGGTTTTAATGG
GCTCTCTTTATGGACATATTTGTTTAAGTCTAGTGAAATC
>No_name
GTTGGAACTGGTCTGTAAACTTTGAGAATCGAATGATTCGGTATTCATGGAGTTAAGAGA
TTTTATAACTTTCGTTGTTTTAGATCCGGTAATCTTTTTC
>No_name
ACCGGATCTAAAACAACGAAAGTTATAAAATCTCTTAACTCCATGAATACCGAATCATTC
GATTCTCAAAGTTTACAGACCAGTTCCAACAGAAACAATG
>No_name
TTTGTGATTGTTTTTTTGCTGGCAACTTTGACGGAAAAATTCACTTTATCATTGTTTCTG
TTGGAACTGGTCTGTAAACTTTGAGAATCGAATGATTCGG
>No_name
CTGCTTTTGTGATTGTTTTTTTGCTGGCAACTTTGACGGAAAAATTCACTTTATCATTGT
TTCTGTTGGAACTGGTCTGTAAACTTTGAGAATCGAATGA
>No_name
GATTCTCAAAGTTTACAGACCAGTTCCAACAGAAACAATGATAAAGTGAATTTTTCCGTC
AAAGTTGCCAGCAAAAAAACAATCACAAAAGCAGCAAATG
>No_name
GTTCCAACAGAAACAATGATAAAGTGAATTTTTCCGTCAAAGTTGCCAGCAAAAAAAACA
ATCACAAAAGCAGCAAATGAACGAAGACGAGTCATAATAA
>No_name
TGAACGAAGACGAGTCATAATAATGCTTATTGTCATTGTTATTATCTTTGCTTTATGTCG
TCTGCCGAGGCATATTTGGGCAATGATGACATTGCATTCT
>No_name
CCGGAATGCAATGTCATCATTGCCCAAATATGCCTCGGCAGACGACATAAAGCAAAGATA
ATAACAATGACAATAAGCATTATTATGACTCGTCTTCGTT
>No_name
CTACCAGAATGCAATGTCATCATTGCCCAAATATGCCTCGGCAGACGACATAAAGCAAAG
ATAATAACAATGACAATAAGCATTATTATGACTCGTCTTC
>No_name
CATATTTGGGCAATGATGACATTGCATTCTGGTAGAAATACGTATCTGTTATTGATCTTT
CCTCCGTCCGCGTATATGTTCATGTACCTTTCCAGTGCAA
>No_name
ATTTGGGCAATGATGACATTGCATTCTGGTAGAAATACGTATCTGTTATTGATCTTTCCT
CCGTCCGCGTATATGTTCATGTACCTTTCCAGTGCAATTA
>No_name
GATGACATTGCATTCTGGTAGAAATACGTATCTGTTATTGATCTTTCCTCCGTCCGCGTA
TATGTTCATGTACCTTTCCAGTGCAATTAATCCTTTAATC
>No_name
TGACATTGCATTCTGGTAGAAATACGTATCTGTTATTGATCTTTCCTCCGTCCGCGTATA
TGTTCATGTACCTTTCCAGTGCAATTAATCCTTTAATCTA
>No_name
CTCTTCTTATTCAATCTAGGACGAAAACACTTTAAAGCCTTCAATAGATTAATTCGAAAA
GAATTGGAAAAGGCAAAATAGATTAAAGGATTAATTGCAC
>No_name
CGGAATTATTGGAAATAGTCTAATAATTATCGTCTCATTAAAACAAAAAATCAGAGAATT
CACAAAGTTCCTCATCATGACAGAAGCGATTTGGGATTTT
>No_name
ATTTCGAATTTCAATATCATAAAAGGAGAGAAGAAAATAGCGAACTCCTTCTATGATAAT
ATCGAAAAAATCCCAAATCGCTTCTGTCATGATGAGGAAC
>No_name
AAATATCCTGTGTTTACCATTATTTGTAGAGCCGTTAAAGGAATCGAAGAAGTGAACCGA
TAGATTGAAATGATGAAAATCATTCTGAGAACATGCCTAG
>No_name
CTGAAATAGTGATTTGATAAAATGGAGAGACATGGTAAAACAGATAGAATTTTATGGAGT
TATTACTCAAAAGGAGCATTGTTGATATGTTATGCATTAG
>No_name
ATTAAAACTAAAATGTTTCCACCTATTGTAGCGAGGCTTGCCACACTGGACGAAACAACA
ATTAAAAATATTATTGGAATAGATAAAGAATCGTTTCTAG
>No_name
GATGAAATAATTGCTTGGGGTTCTGATACTTTTTTCTAACAGAAAGGCAATTAAAACTAA
AATGTTTCCACCTATTGTAGCGAGGCTTGCCACACTGGAC
>No_name
AGATGCCAAGGAAATGATGAAATAATTGCTTGGGGTTCTGATACTTTTTTCTAACAGAAA
GGCAATTAAAACTAAAATGTTTCCACCTATTGTAGCGAGG
>No_name
GTTTTAATTGCCTTTCTGTTAGAAAAAAGTATCAGAACCCCAAGCAATTATTTCATCATT
TCCTTGGCATCTACTGATCTTTTGATTGGATTAATTTCAA
>No_name
TTTCAATGAATTTGTTTACAATATATCTTATCATCGGAAACTGGCCTTTAAGTCAGTTAC
TTTGTGATTTGTGGCTCTCTTTGGATTATACTGCTTGCTT
>No_name
TGTGGCTCTCTTTGGATTATACTGCTTGCTTGACTTCCCAGTATACTGTTCTTTTTATAA
CAGTGGATAGATTTTGTTCAGTGAAGATTCCTGAGATCGG
>No_name
TTTGTTTTTAGTTCTCCACAACAGATATGTTGCAGGAATCTTCACTGAACAAAATCTATC
CACTGTTATAAAAAGAACAGTATACTGGGAAGTCAAGCAA
>No_name
TACCATTGTTGAAATACGGCCAGCCCAATATGCACGTGAAAAATATCGAGGATGGCCCTA
ACCAACTAATAAGAACCATTATAATGACTTTGTTTTTAGT
>No_name
CACATTACTATAAGAGTAACCCAGAAGTATACTATCGTTAGAACTGTGTTGAAAACTGTA
TTTGAGGTGAACTCTGCATAGCATTCTGTTGCTCCAGATC
>No_name
GCAGAGTTCACCTCAAATACAGTTTTCAACACAGTTCTAACGATAGTATACTTCTGGGTT
ACTCTTATAGTAATGTGTGTTTTATATGCAGGTATTTATC
>No_name
TTACAACACAGTTCTAACGATAGTATACTTCTGGGTTACTCTTATAGTAATGTGTGTTTT
ATATGCAGGTATTTATCGTGTAGCCAAAAGGTTGCAAGCA
>No_name
CACAGTTCTAACGATAGTATACTTCTGGGTTACTCTTATAGTAATGTGTGTTTTATATGC
AGGTATTTATCGTGTAGCCAAAAGGTTGCAAGCATCCTCG
>No_name
CTAACTCCAACACCAATGCGTGACATTGTTTGTCCTGCCATGGCTAATAGTGTATTCATT
CCTTTTCTTTTATCCGAGGATGCTTGCAACCTTTTGGCTA
>No_name
GTTGGATTGGCAATTTCATCTAAATCATCTGCATTACCCCAACTAACTCCAACACCAATG
CGTGACATTGTTTGTCCTGCCATGGCTAATAGTGTATTCA
>No_name
CTTGTAAGGAGAAGTAGGATGGATTACAATGTCATTTTTGTATTCTTTATTTGATGAATC
GTAACCTTCATTTATACGAAAGTTTACAGTTGGATTGGCA
>No_name
GCCGGGTGTTGTTTGTTGGTTTTTTTTGTTTGTAATTATTGTTTTTTGATTTGTTTAGTG
GTAAAATCTCTGAAATGCCCGGTTCCAATTTACTGTTGTA
>No_name
CAGAGATTTTACCACTAAACAAATCAAAAAACAATAATTACAAACAAAAAAAACCAACAA
ACAACACAAAATCTATGAATTTTCAAATTAAATCTGCAAA
>No_name
CTTGTAAACTGTAACCTTTGCAAAGAGGTCTGATTTGAATTTGAAGAACTTGACTGATAT
TTCTTCGACTGTTGCTTTGCAGATTTAATTTGAAAATTCA
>No_name
CTTCAAATTCAAATCAGACCTCTTTGCAAAGGTTACAGTTTACAAGATTCACGTTTATTC
ATCGCAAGGATACAGATGTCAGATCGAGAAATCGTGCAGA
>No_name
TCTCTCAACAATCTCATGAAGGTCGTTTTTATTTGAGAGTTTGCGAGAGCATAGCAGAAA
GGATTAATGGGAGAATTTATATAACACAGCCAATATGACA
>No_name
GGGATCAATAAATTAATTGGATCTCTCTGTGGGCCTTGTTCAAGGCTTATAAATTCCTTG
TCGGTTAAATTATCTTTATACATTTCGTACATTCAAAATT
>No_name
CGGGGTTCTCGTGACTTTAAAATGCAATATAACTCTACATGTTATACAATTTCCAAAAAC
GCCAACAAAAATCAGGACGACATAAATAGTGTTGAACGGG
>No_name
CGGGGTTCTCATGACTTTAAAATGCAATATAACTCTACATGTTATACAATTTCCAAAAAC
GCCAACAAAAATCAGGACGACATAAATAGTGTTGAACGGG
>No_name
TAGAGTTATATTGCATTTTAAAGTCATGAGAACCCCGACAAATTATTATTTATTGAATCT
CGGAATAGCTGACTTAAGTGTGCTTATTTTGGGTTTGACC
>No_name
ATTTTGGGTGTATCGTTAAATCCCTGTTGTCGGAAATGGGCATGTGCACTTCAGTTTTAA
CTGCTACAGGATTCACAATTGAAAGATACATAGCAATATG
>No_name
CGGAAATGGGCATGTGCACTTCAGTTTTAACTGCTACAGGATTCACAATTGAAAGATACA
TAGCAATATGTCACCCCTTGCTGAAACCGTCAGAGAGTAA
>No_name
CGCTTGCTCTACAGATGGGTCTCCAGCAGCTTAAAAGAAATGATTCCTCTACAAACTTTA
CTCAACGGCTATTAGAAGATTCAACAGTTTGTACCCAAAT
>No_name
CTGGAAATTATTTGTTGTTCTCCTCGACAAACCGAATGTCTTATTGTGAGTCCAATTCTC
ATATATAGAACTGACATTAGAATAAAAGGAGTCAAGAAAA
>No_name
CTTGTGTTCAGCGCTGGAAATTATTTGTTGTTCTCCTCGACAAACCGAATGTCTTATTGT
GAGTCCAATTCTCATATATAGAACTGACATTAGAATTAAA
>No_name
CCGCTAACATTTTAACAGCTGCTTTTCGAGCTCTCATTTGATTTCGTCGCTTGTGTTCAG
CGCTGGAAATTATTTGTTGTTCTCCTCGACAAACCGAATG
>No_name
CAAATGAGAGCTCGAAAAGCAGCTGTTAAAATGTTAGCGGCAATTGTCATTTTATTCTTT
TTATGTTTGGCGCCATTCCACGCCGAACAATTGATGGTCA
>No_name
CGGCAATTGTCATTTTATTCTTTTTATGTTTGGCGCCATTCCACGCCGAACGATTGATGG
TAACGTTGATTCCCGAATCAGCTTGGGACTCTCAAAAGAT
>No_name
CGTGAACTCTCCAAAGGATCTTTTGAGAGTCCCAAGCTGATTCGGGAATCAACGTTACCA
TCAATCGTTCGGCGTGGAATGGCGCCAAACATAAAAAGAA
>No_name
TTGGCGCCATTCCGCGCCGAACGATTGATGGTAACGTTGATTCCCGAATCAGCTTGGGAC
TCTCAAAAGATCCTTTGGAGAGTTCACGAATTCAGATCGG
>No_name
TCCACGCCGAACGATTGATGGTCACGTTGATTCCCGAATCAGCTTGGGACTCTCAAAAGA
TCCTTTGGAGAGTTCACGAATTCCTTTACAGTTTATCCGG
>No_name
TCCACGCCGAACGATTGATGGTCACGTTGATTCCCGAATCAGCTTGGGACTCTCAAAAGA
TCCTTTGGAGAGTTCACGAATTCATTTACAGTTTATCCGG
>No_name
ATCATGTCTCATAAATTCCGTAACGGGTTCTGTGATATTGTCAAATGCCGTCGACTCTCG
TCGACCCCAAAAATTCAAATGAGTCTCAGTACAAAACGCT
>No_name
CATGTCTCATAAATTCCGTAACGGGTTCTGTGATATTGTCAAATGCCGTCGACTCTCGTC
GACCCCAAAAATTCAAATGAGTCTCAGTACAAAACGCTAC
>No_name
TTCCGATCGGTTTTGACTGAAAATGTATTGACATTTCTTTATTGACGATTGTTTTAATGG
TTCTTTGGAAATAATCATGTAGCGTTTTGTACTGAGACTC
>No_name
CAAAGAACCATTAAAACAATCGTCAATAAAGAAATGTCAATACATTTTCAGTCAAAACCG
ATCGGAAGACAGACCGGAACGGTCTGAATGTTGTTTTTGT
>No_name
CATCTACACTGTCTTGGTAATGTTCTCGGTTATCATATTTAGGAACACAAAAACAACATT
CAGACCGTTCCGGTCTGTCTTCCGATCGGTTTTGACTGAA
>No_name
GTTACATTAAATGCATCTACACTGTCTTGGTAATGTTCTCGGTTATCATATTTAGGAACA
CAAAAACAACATTCAGACCGTTCCGGTCTGTCTTCCGATC
>No_name
CGACGTATTTGGAGATCTTTCAAGAAACATTTCGGAATATCCACGGATACGTCAGTACGA
GTGCTTGCATTTTCGGCATCGTAACAAATATCGCCAACAT
>No_name
GTATTTGGAGATCTTTCAAGAAACATTTCGGAATATCCACGGATACGTCAGTACGAGTGC
TTGCATTTTCGGCATCGTAACAAATATCGCCAACATTCTC
>No_name
CGAGAATGTTGGCGATATTTGTTACGATGCCGAAAATGCAAGCACTCGTACTGACGTATC
CGTGGATATTCCGAAATGTTTCTTGAAAGATCTCCAAATA
>No_name
GGAATATCCACGGATACGTCAGTACGAGTGCTTGCATTTTCGGCATCGTAACAAATATCG
CCAACATTCTCGTCCTCACTCGTCCAACAATGATAACTTC
>No_name
GCGGAAGTTATCATTGTTGGACGAGTGAGGACGAGAATGTTGGCGATATTTGTTACGATG
CCGAAAATGCAAGCACTCGTACTGACGTATCCGTGGATAT
>No_name
GTCAGTACGAGTGCTTGCATTTTCGGCATCGTAACAAATATCGCCAACATTCTCGTCCTC
ACTCGTCCAACAATGATAACTTCCGCTACAAATTGGTTAT
>No_name
CACATCAATAACCAATTTGTAGCGGAAGTTATCATTGTTGGACGAGTGAGGACGAGAATG
TTGGCGATATTTGTTACGATGCCGAAAATGCAAGCACTCG
>No_name
CGCAATTGCTAGACACATCAATAACCAATTTGTAGCGGAAGTTATCATTGTTGGACGAGT
GAGGACGAGAATGTTGGCGATATTTGTTACGATGCCGAAA
>No_name
CCGCAATTGCTAGACACATCAATAACCAATTTGTAGCGGAAGTTATCATTGTTGGACGAG
TGAGGACGAGAATGTTGGCGATATTTGTTACGATGCCGAA
>No_name
CTCGTCCTCACTCGTCCAACAATGATAACTTCCGCTACAAATTGGTTATTGATGTGTCTA
GCAATTGCGGATCTCTTGACAATGGCTGTATATTTGCCAA
>No_name
GTGTGAAGCAGCAAATCAGGACCAAAATTTGAGGAAATGTAGAATTTTATCAAAATTGGC
AAATATACAGCCATTGTCAAGAGATCCGCAATTGCTAGAC
>No_name
CAACTGTCTGTGTGAAGCAGCAAATCAGGACCAAAATTTGAGGAAATGTAGAATTTTATC
AAAATTGGCAAATATACAGCCATTGTCAAGAGATCCGCAA
>No_name
ATAAATTTCTGATAGACAACCCAGTTCCAACTGTCTGTGTGAAGCAGCAAATCAGGACCA
AAATTTGAGGAAATGTAGAATTTTATCAAAATTGGCAAAT
>No_name
CAATTTTGATAAAATTCTACATTTCCTCAAATTTTGGTCCTGATTTGCTGCTTCACACAG
ACAGTTGGAACTGGGTTGTCTATCAGAAATTTATGGTTAG
>No_name
GATAAAATTCTACATTTCCTCAAATTTTGGTCCTGATTTGCTGCTTCACACAGACAGTTG
GAACTGGGTTGTCTATCAGAAATTTATGGTTAGCTGTACG
>No_name
AAAATTCTACATTTCCTCAAATTTTGGTCCTGATTTGCTGCTTCACACAGACAGTTGGAA
CTGGGTTGTCTATCAGAAATTTATGGTTAGCTGTACGATT
>No_name
CAACCATACTGCAATAGAATGAAAAGAAATCGTACAGCTAACCATAAATTTCTGATAGAC
AACCCAGTTCCAACTGTCTGTGTGAAGCAGCAAATCAGGA
>No_name
ATCGGAATATTGCTAATGAAACTGTCAACCATACTGCAATAGAATGAAAAGAAATCGTAC
AGCTAACCATAAATTTCTGATAGACAACCCAGTTCCAACT
>No_name
CAGAAATTTATGGTTAGCTGTACGATTTCTTTTCATTCTATTGCAGTATGGTTGACAGTT
TCATTAGCAATATTCCGATTCATTTGCATATATATGCCTA
>No_name
AGAAATTTATGGTTAGCTGTACGATTTCTTTTCATTCTATTGCAGTATGGTTGACAGTTT
CATTAGCAATATTCCGATTCATTTGCATATATATGCCTAT
>No_name
GTTTGGGATAGAACACAAAGGTGGGCCTTTAATAGGCATATATATGCAAATGAATCGGAA
TATTGCTAATGAAACTGTCAACCATACTGCAATAGAATGA
>No_name
GTTTTAGATGCGTTTGGGATAGAACACAAAGGTGGGCCTTTAATAGGCATATATATGCAA
ATGAATCGGAATATTGCTAATGAAACTGTCAACCATACTG
>No_name
GGTTTTAGATGCGTTTGGGATAGAACACAAAGGTGGGCCTTTAATAGGCATATATATGCA
AATGAATCGGAATATTGCTAATGAAACTGTCAACCATACT
>No_name
GTTACGACCATGTTTGGTATTGTCACGAGAAAACATAGAATAGAAATAACAAAAGTGGTT
TTAGATGCGTTTGGGATAGAACACAAAGGTGGGCCTTTAA
>No_name
CTAAAACCACTTTTGTTATTTCTATTCTATGTTTTCTCGTGACAATACCAAACATGGTCG
TAACCAAAATTCAATCTTGCCAAAACGCAAAAGACAACAG
>No_name
CTAAAACCACTTTTGTTATTTCTATTCTATGTTTTCTCGTGACAATACCAAACATGGTCG
TAACCAAAATTCAATCTTGCCAAAACGCAAAAGACAACAG
>No_name
CTATGTTTTCTCGTGACAATACCAAACATGGTCGTAACCAAAATTCAATCTTGCCAAAAC
GCAAAAGACAACAGATTGATGGTTTTCTATTTTCTGAAAA
>No_name
ACAATACCAAACATGGTCGTAACCAAAATTCAATCTTGCCAAAACGCAAAAGACAACAGA
TTGATGGTTTTCTATTTTCTGAAAATAGATTCTAGTTTTG
>No_name
CAAACATGGTCGTAACCAAAATTCAATCTTGCCAAAACGCAAAAGACAACAGATTGATGG
TTTTCTATTTTCTGAAAATAGATTCTAGTTTTGAGATGAT
>No_name
CAGAAATTCATTTTACTTATCATCTCAAAACTAGAATCTATTTTCAGAAAATAGAAAACC
ATCAATCTGTTGTCTTTTGCGTTTTGGCAAGATTGAATTT
>No_name
AGACAACAGATTGATGGTTTTCTATTTTCTGAAAATAGATTCTAGTTTTGAGATGATAAG
TAAAATGAATTTCTGGTTACAGGCGACTTTGTTTAAATTG
>No_name
ATCAATTTAAACAAAGTCGCCTGTAACCAGAAATTCATTTTACTTATCATCTCAAAACTA
GAATCTATTTTCAGAAAATAGAAAACCATCAATCTGTTGT
>No_name
CTTGGAATCAATTTAAACAAAGTCGCCTGTAACCAGAAATTCATTTTACTTATCATCTCA
AAACTAGAATCTATTTTCAGAAAATAGAAAACCATCAATC
>No_name
GGCTTTTTTCATAGAAAGAATGAGTCCAACAGTTAAAGCCGTTAGAACGACACTTGGAAT
CAATTTAAACAAAGTCGCCTGTAACCAGAAATTCATTTTA
>No_name
CTTTGTTTAAATTGATTCCAAGTGTCGTTCTAACGGCTTTAACTGTTGGACTCATTCTTT
CTATGAAAAAAGCCACACAGAGACAATCAAATTTATTGAA
>No_name
AACGGCTTTAACTGTTGGACTCATTCTTTCTATGAAAAAAGCCACACAGAGACAATCAAA
TTTATTGAATAACACAAAATCTCAAAGAAAAGCTAAACAT
>No_name
CTCATTCTTTCTATGAAAAAAGCCACACAGAGACAATCAAATTTATTGAATAACACAAAA
TCTCAAAGAAAAGCTAAACATAGAGAACAAAGAACCACTT
>No_name
GGGAGCTTCTGTAAGTAAAAACAAAAGAACAACTGCCAAAAGCATGTAAGTGGTTCTTTG
TTCTCTATGTTTAGCTTTTCTTTGAGATTTTGTGTTATTC
>No_name
CTCAAAGAAAAGCTAAACATAGAGAACAAAGAACCACTTACATGCTTTTGGCAGTTGTTC
TTTTGTTTTTACTTACAGAAGCTCCCCAGGGATTGCTAAT
>No_name
CTTCTTTGAAATAACTCAACAACATTAGCAATCCCTGGGGAGCTTCTGTAAGTAAAAACA
AAAGAACAACTGCCAAAAGCATGTAAGTGGTTCTTTGTTC
>No_name
CCTTCTTTGAAATAACTCAACAACATTAGCAATCCCTGGGGAGCTTCTGTAAGTAAAAAC
AAAAGAACAACTGCCAAAAGCATGTAAGCGGTTCTTTGTT
>No_name
CCTTCTTTGAAATAACTCAACAACATTAGCAATCCCTGGGGAGCTTCTGTAAGTAAAAAC
AAAAGAACAACTGCCAAAAGCATGTAAGTGAGATCGGAAG
>No_name
CCTAATTTTTCATAGACTTTTTCATAGAATCCTTCTTTGAAATAACTCAACAACATTAGC
AATCCCTGGGGAGCTTCTGTAAGTAAAAACAAAAGAACAA
>No_name
GTTGAGTTATTTCAAAGAAGGATTCTATGAAAAAGTCTATGAAAAATTAGGAGATTTGAT
TGATTTTCTAACCTTGGTCAATGAATCAACTAATTTTATT
>No_name
CTTGTTCAACATCATTAGACGCATTTGATATACAACCAAGACAGAAAATACTTGAGAAAA
CATTTCTAAATTGTTTTGACATTGTTGTATACAAAATAAA
>No_name
ACAGTTTTTTCGCATAGATGCTTGTTCAACATCATTAGACGCATTTGATATACAACCAAG
ACAGAAAATACTTGAGAAAACATTTCTAAATTGTTTTGAC
>No_name
ATCGTTACAGTTTTTTCGCATAGATGCTTGTTCAACATCATTAGACGCATTTGATATACA
ACCAAGACAGAAAATACTTGAGAAAACATTTCTAAATTGT
>No_name
GTCAGTGGTGCATTCAGACATTTGATAAAATCTGGCATCGTTACAGTTTTTTCGCATAGA
TGCTTGTTCAACATCATTAGACGCATTTGATATACAACCA
>No_name
TCGATGAATCTTTGAAAAATTGACGATGGCAATTTATGCAATTTTGTTCTGTCAGTGGTG
CATTCAGACATTTGATAAAATCTGGCATCGTTACAGTTTT
>No_name
CACTGACAGAACAAAATTGCATAAATTGCCATCGTCAATTTTTCAAAGATTCATCAATTC
AAATTCCATGTTGACTTCAACGACTCCCAGCAAGAAACCT
>No_name
CATGGATTGACCAGAAATAAGAGGTTTCTTGCTGGGAGTCGTTGAAGTCAACATGGAATT
TGAATTGATGAATCTTTGAAAAATTGACGATGGCAATTTA
>No_name
NAACAATGTCAACTGAATATTCTTTCGAAATGACCAAATATATTTGTGGTGTGATTTTCT
ATCCGGTCTTTTCGATAGTTGGAGTATTTGTCAATATCAA
>No_name
AAATAAATGAAGTCATTCAAAGCTTTCATGAGATCACCAAATGCTATTCCAATTAAATAG
CGATTTGTGCTATTATTCATTGAAGCATGAAGAAAGACGA
>No_name
GTTACAATGGCAAAATACTGTGATAGAAAATAACCATAGGAATAGTAATTAACATAAATT
ATCTTTGATTGCTTTCCGAATAAAACTGACGGAAAATAAA
>No_name
TTTAATGGTTGTCCATCCGATCTGTTATCGAAGTTATTTGGATAAAAATAAAGCAACACT
CATTACTTTAGGTATTTATTTAATTATGGTTTTGTTCACG
>No_name
ATTTGGATAAAAATAAAGCAACACTCATTACTTTAGGTATTTATTTAATTATGGTTTTGT
TCACGTTACCTTGTGGATTTCGGTATGAAAAGGTCTGTAT
>No_name
CTTCGATGTATTAAAAATACTGATACAGACCTTTTCATACCGAAATCCACAAGGTAACGT
GAACAAAACCATAATTAAATAAATACCTAAAGTAATGAGT
>No_name
ATTTAGCAAGAGTAACGTATCACTAATTTCGCGGATAATCTTCCGAGTGATTCCCTCGGC
GTCATGATAGCCCCAGTTCATCATTGACATGAGACTGTCA
>No_name
CTTCGAACGAAAAAACTCTGCTAGAGATCCGACAGATATTTTTACCAATTTCTTATCAAT
TACAATTGTATTCTATTCCAATCTTTCTGAGATCGGAAGA
>No_name
CGACAGATATTTGTACCTATTTCTTATCAATTACAATTGTATTCTATTCCAATCTTTCTG
ACCGTTGGAATACTTGGCAATCCGATTTCCTTTGTTGTGT
>No_name
ATTTTTACCAATTTCTTATCAATTACAATTGTATTCTATTCCAATCTTTCTGACCGTTGG
AATACTTGGCAATCCGATTTCCTTTGTTGTGTGGGTTTCA
>No_name
TTTGTACCTATTTCTTATCAATTACAATTGTATTCTATTCCAATCTTTCTGACCGTTGGA
ATACTTGGCAATCCGATTTCCTTTGTTGTGTGGGTTTCAA
>No_name
CATCGCTATGTAAACTGCAGAAGAATTATTTCGTCGAAGTTTTCTTGAAACCCACACAAC
AAAGGAAATCGGATTGCCAAGTATTCCAACGGTCAGAAAG
>No_name
CCTTTGTTGTGTGGGTTTCAAGAAAACTTCGACGAAATAATTCTTCTGCAGTTTACATAG
CGATGCTTGCCATTAATGACTTTTTCGTTGTTATTTGTAG
>No_name
GTTATTTGTAGCATTATTTATTATTTGAGACATTCATGGGGTTTCGGTATAATAGATATT
AGAGGAATTTGTAAATTCTATATGGTTATTTTCACGTTTT
>No_name
TTATTTGAGACATTCATGGGGTTTCGGTATAATAGATATTAGAGGAATTTGTAAATTCTA
TATGGTTATTTTCACGTTTTTGCAGTATAACTCTATATTA
>No_name
ACATCTTTCACGTCGAAAAGGATAACATACAGCTATCCATCTTTCGATAGTAAATCCAAA
CACTAGTAATATAGAGTTATACTGCAAAAACGTGAAAATA
>No_name
CACGTTTTTGCAGTATAACTCTATATTACTAGTGTTTGGATTTACTATCGAAAGATGGAT
AGCTGTATGTTATCCTTTTCGACGCGAAAGATGTTGCACT
>No_name
TATAACTCTATATTACTAGTGTTTGGATTTACTATCGAAAGATGGATAGCTGTATGTTAT
CCTTTTCGACGTGAAAGATGTTGCACTGAAAATCGAGCCT
>No_name
CCAGGCTCGATTTTCAGTGCAACATCTTTCACGTCGAAAAGGATAACATACAGCTATCCA
TCTTTCGATAGTAAATCCAAACACTAGTAATATAGAGTTA
>No_name
CTCTATATTACTAGTGTTTGGATTTACTATCGAAAGATGGATAGCTGTATGTTATCCTTT
TCGACGTGAAAGATGTTGCACTGAAAATCGAGCCTGGATA
>No_name
CCTGGATAGCTTGTGGAATAATTTTTTCAAGTGTGTTCATATCAGTATTTCCTTTGTTCT
TCGTTTGGCATTATCAACCACTTTGCAGTGTTCCTAAACA
>No_name
CCACTTTGCAGTGTTCCTAAACACTGGATTGAGAATACATATTTCGTTACCTATTCTTTA
ACATTGGAAATTTTATTTAGTGCCTTATTACCTGTAATAA
>No_name
GTTTCGGAAATGTCACTATTGTTTCGGATATTCGGTACATCTCTACGACAACCCGAATAT
TAACTGCTAACGCTATTACAGGTAATAAGGCACTAAATAA
>No_name
CTGTAATAACGTTAGCAGTTAATATTCGGGTTGTCGTAGAGATGTACCGAATATCCGAAA
CAATAGTGACATTTCCGAAACTATCAGCAGTAAATCAGAA
>No_name
CTGTAATAACGTTAGCAGTTAATATTCGGGTTGTCGTAGAGATGTACCGAATATCCGAAA
CAATAGTGACATTTCCGAAACTATCAGTAGTAAATCAGAA
>No_name
ATTTGAAAGAAATACTATTCTCTGTGTTTTTGCTGTGTTTTCTCGACTTTTGACTGGGAA
TTTCAAAATTCTGATTTACTGCTGATAGCTTCGGAAATGT
>No_name
AGTAAATCAGAATTTTGAAATTCCCAGTCAAAAGTCGAGAAAACACAGCAAAAACACAGA
GAATAGTATTTCTTTCAAATCAACAACAATCACATTGTTA
>No_name
AGTAAATCAGAATTTTGAAATTCCCAGTCAAAAGTCGAGAAAACACAGCAAAAACACAGA
GAATAGTATTTCTTTCAAATCAACAACAATCACATTGTTA
>No_name
GTCAAAATCTGAAAAAATGAAACTAATAACAATGTGATTGTTGTTGATTTGAAAGAAATA
CTATTCTCTGTGTTTTTGCTGTGTTTTCTCGACTTTTGAC
>No_name
CAACAATCACATTGTTATTAGTTTCATTTTTTCAGATTTTAACCACTCTACCACTAGGAG
CGGTTTATATTTGTCAAATATTCTATCCGGAAGGCAATGC
>No_name
CTGACGTTGCATTGCCTTCCGGATAGAATATTTGACAAATATAAACCGCTCCTAGTGGTA
GAGTGGTTAAAATCTGAAAAAATAAAACTAATAACAATGT
>No_name
ATTAGTTTCATTTTTTCAGATTTTAACCACTCTACCACTAGGAGCGGTTTATATTTGTCA
AATATTCTATCCGGAAGGCAATGCAACGTCAGTTAAACAA
>No_name
GACTTAGCAAATCTATTATATCTTTTGCACCGTGCATTTGAAAATGTTTTTTCCAAATTG
GATCGTTTTGCATTTGTTTAACTGACGTTGCATTGCCTTC
>No_name
GAAAAAACATTTTCAAATGCACGGTGCAAAAGATATAATAGATTTGTTAAGTCTCTCTCA
TTATTGTTTCAACATTGTCATTTATTTGGCTTCTAGTCAT
>No_name
GTTAAGTCTCTCTCATTATTGTTTCAACATTGTCATTTATTTGGCTTCTAGTCATTTATT
TCGGAATCACTTGATGGGTTTTGTAAAATTATATTTAATG
>No_name
GTCATTTATTTCGGAATCACTTGATGGGTTTTGTAAAATTATATTTAATGAGAAAAGAAA
ACAATAATTCTTTAAACAATTCTTACTATAAACTAAGACA
>No_name
TGAGGGACTTTGGACTCGACAAGTTTTCGTCGAATGCTCATTTCGGTTTTGTGGGTGTCT
TGACTTTGTCTTAGTTTATAGTAAGAATTGTTTAAAGAAT
>No_name
CTTTAAACAATTCTTACTATAAACTAAGACAAAGTCAAGACACCCACAAAACCGAAATGA
GCATTCGACGAAAACTTGTCGAGTCCAAAGTCCCTCTACC
>No_name
AGAGAAAGCTCCAATGGTAGAGGGACTTTGGACTCGACAAGTTTTCGTCGAATGCTCATT
TCGGTTTTGTGGGTGTCTTGACTTTGTCTTAGTTTATAGT
>No_name
TATAAACTAAGACAAAGTCAAGACACCCACAAAACCGAAATGAGCATTCGACGAAAACTT
GTCGAGTCCAAAGTCCCTCTACCATTGGAGGTTTCTCTCG
>No_name
GCCAGTAGATTTATTTCGATTTTGCTTTTGAACCATGACAAGAAAGCTTAGAATGTTTCC
TGGAATTCCCAGAAACATAATCAGTAAGGGTAAATAAAAC
>No_name
CATTAATATTGGCATGTGCCAGAGGAACTTTGAGAATATGTGGAGCGCAAAACAGTTAGC
AAAACTGTTTATTGATAGCAATGTTATAGATATTATTTGA
>No_name
AACAGTTTTGCTAACTGTTTTGCGCTCCACATATTCTCAAAGTTCCTCTGGCACATGCCA
ATATTAATGAACCAAATTTTGGCTCGGTTTTCCTTTATTG
>No_name
AAACAACAACAGAGTCATTTGAAATATTAATTCAATAAAGGAAAACCGAGCCAAAATTTG
GTTCATTAATATTGGCATGTGCCAGAGGAACTTTGAGAAT
>No_name
CCAAATAAAACAACAACAGAGTCATTTGAAATATTAATTCAATAAAGGAAAACCGAGCCA
AAATTTGGTTCATTAATATTGGCATGTGCCAGAGGAACTT
>No_name
CTCTGGCACATGCCAATATTAATGAACCAAATTTTGGCTCGGTTTTCCTTTATTGAATTA
ATATTTCAAATGACTCTGTTGTTGTTTTATTTGGTAGAAT
>No_name
TGCCATTATTAATGAACCAAATTTTGGCTCGGTTTTCCTTTATTGAATTAATATTTCAAA
TGACTCTGTTGTTGTTTTATTTGGTAGAATATATAAAAAT
>No_name
CGAAACAGCGCGTCCATAATTCCTGGATTTACGAATCGAGACGAAATTATGTATTCGTCT
ATTTTTATATATTCTACCAAATAAAACAACAACAGAGTCA
>No_name
CGTCTCGATTCGTAAATCCAGGAATTATGGACGCGCTGTTTCGCTGTATATATTTGTTTT
CCGTTGGATTCCTTATCGCTAGAAATAGCTGGATAATTCT
>No_name
CTCGATTCGTAAATCCAGGAATTATGGACGCGCTGTTTCGCTGTATATATTTGTTTTCCG
TTGGATTCCTTATCGCTAGAAATAGCTGGATAATTCTTTT
>No_name
TGGACGCGCTGTTTCGCTGTATATATTTGTTTTCCGTTGGATTCCTTATCGCTAGAAATA
GCTGGATAATTCTTTTGGCATTCCACAGATTCGAATGCAT
>No_name
CAAATGCATTCGAATCTGTGGAATGCCAAAAGAATTATCCAGCTATTTCTAGCGATAAGG
AATCCAACGGAAAACAAATATATACAGCGAAACAGCGCGT
>No_name
GGATAATTCTTTTGGCATTCCACAGATTCGAATGCATTTGTTATCCGTTGAGAACGAAAC
GATATGTTACCTCAGCGAATATAAATTTTTACTTTTTCGG
>No_name
ATAATTCTTTTGGCATTCCACAGATTCGAATGCATTTGTTATCCGTTGAGAACGAAACGA
TATGTTACCTCAGCGAATATAAATTTTTACTTTTTCGAGA
>No_name
GGAAAGGCTATCAATATTGCAAAACTGACAATTCCGAAAAAGTAAAAATTTATATTCGCT
GAGGTAACATATCGTTTCGTTCTCAACAGATAACAAATGC
>No_name
CCGAGGAAAGGCTATCAATATTGCAAAACTGACAATTCCGAAAAAGTAAAAATTTATATT
CGCTGAGGTAACATATCGTTTCGTTCTCAACGGATAACAA
>No_name
CGATATGTTACCTCAGCGAATATAAATTTTTACTTTTTCGGAATTGTCAGTTTTGCAATA
TTGATAGCCTTTCCTCGGATGTTTGAACAGACTTATACGT
>No_name
CGTTGACAACGTCTCCGGTTTGTAAACAATACGTATAAGTCTGTTCAAACATCCGAGGAA
AGGCTATCAATATTGCAAAACTGACAATTCCGAAAAAGTA
>No_name
CTTTCCTCGGATGTTTGAACAGACTTATACGTATTGTTTACAAACCGGAGATGTTGTCAA
CGTGTCGGAAGCCTTAAGTAATGTTTATCAATATCGGATT
>No_name
GTTTACAAACCGGAGATGTTGTCAACGTGTCGGAAGCCTTAAGTAATGTTTATCAATATC
GGATTGTCTATTTAAACGTTTTTGTTTTTCTTATTCAAAT
>No_name
CGTTGTCAACGTGTCGGAAGCCTTAAGTAATGTTTATCAATATCGGATTGTCTATTTAAA
CGTTTTTGTTTTTCTTATTCAAATAGGTATTCCATTGTTA
>No_name
CATCAATGGAATACCGATTTGAATAAGAAAAACAAAAACGTTTAAATAGACAATCCGATA
TTGATAAACATTACTTAAGGCTTCCGACACGTTGACAACA
>No_name
GTAATGTTTATCAATATCGGATTGTCTATTTAAACGTTTTTGTTTTTCTTATTCAAATAG
GTATTCCATTGTTATCTGTTAATATTTTAAGCATTTTAAT
>No_name
CGAATTTTTCGCAGCATTAAAATGCTTAAAATATTAACAGACATCAATGGAATACCGATT
TGAATAAGAAAAACAAAAACGTTTAAATAGACAATCCGAT
>No_name
AAACGTTTTTGTTTTTCTTATTCAAATCGGTATTCCATTGATGTCTGTTAATATTTTAAG
CATTTTAATGCTGCGAAAAATTCGCCAAAGTTTGACTTTT
>No_name
ATTGTTATCTGTTAATATTTTAAGCATTTTAATGCTGCGAAAAATTCGCCAAAGTTTGAC
TTTTCGACGAACCAGTGCAGCGCCGAATCAGAAAAAGAAA
>No_name
GTTGCGTTGTGCATTACATTTTTTACATTTGAAATGCCATCTTTTTTCTCAAAATTATTT
CACAACAGCCATATTATTTCCAATGACAAAATTATTTACC
>No_name
ATTACATTTTTTACATTTGAAATGCCATCTTTTTTCTCAAAATTATTTCACAACAGCCAT
ATTATTTCCAATGACAAAATTATTTACCATTTAACATTTA
>No_name
TTTTTACATGTGAAATGCCATCTTTTTTCTCAAAATTATTTCACAACAGCCATATTATTT
CCAATGACAAAATTATTTACCATTTAACATTTATAGCGAA
>No_name
CTAGAATCTATATAAATAGAAATATTCGCTATAAATGTTAAATGGTAAATAATTTTGTCA
TTGGAAATAATATGGCTGTTGTGAAATAATTTTGAGAAAA
>No_name
CGTTGATACGGTTTTCTTGTGACTAACTTTGGAGATCTGTTGTAGAACAGCTCCACGAAA
AATTCTATTAGACACCAAATAAATCAACAAATTCCTGCTA
>No_name
TTCCTCTTTTTTCGCTATCGTCAAATACTTTGTCGTTGATACGGTTTTCTTGTGACTAAC
TTTGGAGATCTGTTGTAGAACAGCTCCACGAAAAATTCTA
>No_name
ATTAGTTTTCATTTGAATATTATTTTCACTTAAAGGACTGATAAACTGTTTTTCCTCTTT
TTTCGCTATCGTCAAATACTTTGTCGTTGATACGGTTTTC
>No_name
TTCCATATCAATTTCTGTAACGAGAATGTCATTAGTTTTCATTTGAATATTATTTTCACT
TAAAGGACAGATAAACTGTTTTTCCTCTTTTTTCGCTATC
>No_name
GAAAAAAGAGGAAAAACAGTTTATCAGTCCTTTAAGTGAAAATAATATTCAAATGAAAAC
TAATGACATTCTCGTTACAGAAATTGATATGGAATGATTA
>No_name
CAAACTTACAGCAATGTAGAAAACTCAATTGATTCCATGATTGTCAGCAGCATTTTATTT
GTGCTGATCATTTTGTCATCAATTTGCGGCAACGTTCTCG
>No_name
GTCAGCAGCATTTTATTCGTGCTGATCATTTTGTCATCAATTTGCGGCAACGTTCTCGTA
TGTGCCGCAATTTGTACCGATTCGAATTTGCGGCAACTTT
>No_name
AGCAAATCGGCTACGGCTAAAGAAACGTAAAGACTGTTGGAAAGTTGCCGCAAATTCGAA
TCGGTACAAATTGCGGCACATACGAGAACGTTGCCGCAAA
>No_name
CGGCAACGTTCTCGTATGTGCCGCAATTTGTACCGATTCGAATTTGCGGCAACTTTCCAA
CAGTCTTTACGTTTCTTTAGCCGTAGCCGATTTGCTGGTT
>No_name
CGCAATTTGTACCGATTCGAATTTGCGGCAACTTTCCAACAGTCTTTACGTTTCTTTAGC
CGTAGCCGATTTGCTGGTTTCATCATTGGTAATGACATTT
>No_name
GGCAAATGTCATTACCAATGATGAAACCAGCAAATCGGCTACGGCTAAAGAAACGTAAAG
ACTGTTGGAAAGTTGCCGCAAATTCGAATCGGTACAAATT
>No_name
AATTTGTACCGATTCGAATTTGCGGCAACTTTCCAACAGTCTTTACGTTTCTTTAGCCGT
AGCCGATTTGCTGGTTTCATCATTGGTAATGACATTTGCC
>No_name
TGATGTCCATAGAGAGAAAGAGATTGCAGAAAACCAATCCGAAAACCCATTTACCCATGA
TCCAATCGAGAGTGGCAAATGTCATTACCAATGATGAAAC
>No_name
GCACATGATGTCCATAGAGAGAAAGAGATTGCAGAAAACCAATCCGAAAACCCATTTACC
CATGATCCAATCGAGAGTGGCAAATGTCATTATCAATGAT
>No_name
ATTTAAAATCGACGCAGTGCTGCACATGATGTCCATAGAGAGAAAGAGATTGCAGAAAAC
CAATCCGAAAACCCATTTACCCATGATCCAATCGAGAGTG
>No_name
ATATTTAAAATCGACGCAGTGCTGCACATGATGTCCATAGAGAGAAAGAGATTGCAGAAA
ACCAATCCGAAAACCCATTTACCCATGATCCAATCGAGAG
>No_name
AATATTTAAAATCGACGCAGTGCTGCACATGATGTCCATAGAGAGAAAGAGATTGCAGAA
AACCAATCCGAAAACCCATTTACCCATGATCCAATCGAGA
>No_name
GACAAATCTATCAATGGCTGTCGCTAGAATATTTAAAATCGACGCAGTGCTGCACATGAT
GTCCATAGAGAGAAAGAGATTACAGAAAACCAATCCGAAA
>No_name
TGGTTTTCTGTAATCTCTTTCTCTCTATGGACATCATGTGCAGCACTGCGTCGATTTTAA
ATATTCTAGCGACAGCCATTGATAGATTTGTCCATGTTCA
>No_name
GCAATCTCTTTCTCTCTATGGACATCATGTGCAGCACTGCGTCGATTTTAAATATTCTAG
CGACAGCCATTGATAGATTTGTCCATGTTCACACTCCGTT
>No_name
CCTCCAACAAAATACTTATTAAAGATTCTTGAATAGTGAAACGGAGTGTGAACATGGACA
AATCTATCAATGGCTGTCGCTAGAATATTTAAAATCGACG
>No_name
TGATGATCCAAATACAACCGATAAATCCTCCAACAAAATACTTATTAAAGATTCTTGAAT
AGTGAAACGGAGTGTGAACATGGACAAATCTATCAATGGC
>No_name
CACTGATGATCCAAATACAACCGATAAATCCTCCAACAAAATACTTATTAAAGATTCTTG
AATAGTGAAACGGAGTGTGAACATGGACAAATCTATCAAT
>No_name
GGATTTATCGGTTGTATTTGGATCATCAGTGCCATTATGTCGTTTATGCCGATCCATTTG
GGTTGGCATTTATCCAATTTAACCGTCGACCTCAATTCAA
>No_name
CGGTTGTATTTGGATCATCAGTGCCATCATGTCGTTTATGCCGATCCATTTGGGTTGGCA
TTTATCCAATTTAACCGTCGACCTCAATTCAACAAAGTGC
>No_name
GTCGTTTATGCCGATCCATTTGGGTTGGCATTTATCCAATTTAACCGTCGACCTCAATTC
AACAAAGTGCATGTTGCAGTTGAATCCGTCATACGCGATA
>No_name
CGTAGAGAGCAACCATAATAATACACGGCAAATAGAAACTGATAACGGATCAAATTATCG
CGTATGACGGATTCAACTGCAACATGCACTTTGTTGAATT
>No_name
TGCATTCTTGCAAATCTATACAGTTTTACGTAGAGAGCAACCATAATAATACACGGCAAA
TAGAAACTGATAACGGATGAAATTATCGCGTATGACGGAT
>No_name
ACGTATGCATTCTTGCAAATCTATACAGTTTTACGTAGAGAGCAACCATAATAATACACG
GCAAATAGAAACTGATAACGGATGAAATTATCTCCTATGC
>No_name
GTCATTTGTTTTGTTTGTCTTCACCGTATGCATTCTTGCAAATCTATACAGTTTTACGTA
GAGAGCAACCATAATAATACACGGCAAATAGAAACTGATA
>No_name
CCGTGTATTATTATGGTTGCTCTCTACGTAAAACTGTATAGATTTGCAAGAATGCATATG
GTGAAGACAAACAAACCAAATGACAATTAAACGACCACAG
>No_name
GTTGCTCTCTACGTAAAACTGTATAGATTTGCAAGAATGCATACGGTGAAGACAAACAAA
ACAAATGACAATTCAACGACCACAGCTGGATGCCATAGAC
>No_name
GTTGCTCTCTACGTAAAACTGTATAGATTTGCAAGAATGCATACGGTGAAGACAAACAAA
ACAAATGACAATTCAACGACCACAGCTGGATGCCATAGAC
>No_name
CTTCTGGTCAGTTTTAATCTTTTTATAAATCAGTCTATGGCATCCAGCTGTGGTCGTTGA
ATTGTCATTTGTTTTGTTTGTCTTCACCGTATGCATTCTT
>No_name
GTGAAGACAAACAAAACAAATGACAATTCAACGACCACAGCTGGATGCCATAGACTGATT
TATAAAAAGATTAAAACTGACCAGAAGGCCGCGGTTACAT
>No_name
AATGTAACCGCGGCCTTCTGGTCAGTTTTAATCTTTTTATAAATCAGTCTATGGCATCCA
GCTGTGGTCGTTGAATTGTCATTTGTTTTGTTTGTCTTCA
>No_name
TCCCAATGTAACCGCGGCCTTCTGGTCAGTTTTAATCTTTTTATAAATCAGTCTATGGCA
TCCAGCTGTGGTCGTTGAATTGTCATTTGTTTTGTTTGTC
>No_name
CAATGTAACCGCGGCCTTCTGGTCAGTTTTAATCTTTTTATAAATCAGTCTATGGCATCC
AGCTGTGGTCGTTGAATTGTCATTTGTTTTAGATCGGAAG
>No_name
TGACAATTCAACGACCACAGCTGGATGCCATAGACTGATTTATAAAAAGATTAAAACTGA
CCAGAAGGCCGCGGTTACATTGGGAGTTATTATGGGAACG
>No_name
TGACAATTCAACGACCACAGCTGGATGCCATAGACTGATTTATAAAAAGATTAAAACTGA
CCAGAAGGCCGCGGGTACATTGGGAGTTATTATGGGAACG
>No_name
CAACGACCACAGCTGGATGCCATAGACTGATTTATAAAAAGATTAAAACTGACCAGAAGG
CCGCGGTTACATTGGGAGTTATTATGGGAACGTTTTTGAT
>No_name
TGATTTATAAAAAGATTAAAACTGACCAGAAGGCCGCGGTTACATTGGGAGTTATAATGG
GAACGTTTTTGATATGCTGGTTACCATTTTTTATCATAAA
>No_name
CAATTTATGATAAAAAATGGTAACCAGCATATCAAAAACGTTCCCATTATAACTCCCAAT
GTAACCGCGGCCTTCTGGTCAGTTTTAATCTTTTTATAAA
>No_name
TTAAAATATAGATCTGAAATACATTCCTGGCAAATTGATTTGACGCAATTTATGATAAAA
AATGGTAACCAGCATATCAAAAACGTTCCCATTATAACTC
>No_name
GTTACCATTTTTTATCATAAATTGCGTCAAATCAATTTGCCAGGAATGTATTTCAGATCT
ATATTTTAACATTGCGACTTGGTTGGGATATTTTAACAGT
>No_name
GCCAGGAATGTATTTCAGATCTATATTTTAACATTGCGACTTGGTTGGGATATTTTAACA
GTTGTCTCAATCCTATAATATATCCTTTATTTAATACGGA
>No_name
ATTTCAGATCTATATTTTAACATTGCGACTTGGTTGGGATATTTTAACAGTTGTCTCAAT
CCTATAATATATCCTTTATTTAATACGGATTTCCGGAATG
>No_name
CGCATTATTAGTTTTTTATATGCATTCCGGAAATCCGTATTAAATAAAGGATATATTATA
GGATTGAGACAACTGTTAAAATATCCCAACCAAGTCGCAA
>No_name
GACTTTGTTGGGATATTTTAACAGTTGTCTCAATCCTATAATATATCCTTTATTTAATAC
GGATTTCCGGAATGCATATAAAAAACTAATAATGCGAGCT
>No_name
AACAGTTGTCTCAATCCTATAATATATCCTTTATTTAATACGGATTTCCGGAATGCATAT
AAAAAACTAATAATGCGAGCTCTCTGTTCAACAAAATTAT
>No_name
CTATAATATATCCTTTATTTAATACGGATTTCCGGAATGCATATAAAAAACTAATAATGC
GAGCTCTCTGTTCAACAAAATTATCAAGAAAAAAACTTAA
>No_name
TAATATATCCTTTATTTAATACGGATTTCCGGAATGCATATAAAAAACTAATAATGCGAG
CTCTCTGTTCAACAAAATTATCAAGAAAAAAACTTAAATT
>No_name
GAGAATTTAAGTTTTTTTCTTGATAATTTTGTTGAACAGAGAGCTCGCATTATTAGTTTT
TTATATGCATTCCGGAAATCCGTATTAAATAAAGGATATA
>No_name
CCTTTATTTAATACGGATTTCCGGAATGCATATAAAAAACTAATAATGCGAGCTCTCTGT
TCAACAAAATTATCAAGAAAAAAACTTAAATTCTCAATGC
>No_name
AAATAAATGAGTTGGTGAGCATTGAGAATTTAAGTTTTTTTCTTGATAATTTTGTTGAAC
AGAGAGCTCGCATTATTAGTTTTTTATATGCATTCCGGAA
>No_name
AAATAAATGAGTTGGTGAGCATTGAGAATTTAAGTTTTTTTCTTGATAATTTTGTTGAAC
AGAGAGCTCGCATTATTAGTTTTTTATATGCATTCCGGAA
>No_name
AAACTAATAATGCGAGCTCTCTGTTCAACAAAATTATCAAGAAAAAAAACTTAAATTCTC
AATGCTCACCAACTCATTTATTTCTTCGTACAATTTAAAT
>No_name
CTCTGTTCAACAAAATTATCAAGAAAAAAACTTAAATTCTCAATGCTCACCAACTCATTT
ATTTCTTCGTACAATTTAAATGGTGCCAGTTTAAATATGA
>No_name
TTCATATTTAAACTGGCACCATTTAAATTGTACGAAGAAATAAATGAGTTGGTGAGCATT
GAGAATTTAAGTTTTTTTCTTGATAATTTTGTTGAACAGA
>No_name
AATTATCAAGAAAAAAACTTAAATTCTCAATGCTCACCAACTCATTTATTTCTTCGTACA
ATTTAAATGGTGCCAGTTTAAATATGAACTCCATTGATGA
>No_name
CAAGAAAAAAACTTAAATTCTCAATGCTCACCAACTCATTTATTTCTTCGTACAATTTAA
ATGGTGCCAGTTTAAATATGAACTCCATTGATGAAGGCAA
>No_name
CTTCTTGTTTGCCTTCATCAATGGAGTTCATATTTAAACTGGCACCATTTAAATTGTACG
AAGAAATAAATGAGTTGGTGAGCATTGAGAATTTAAGTTT
>No_name
CAGATCTACATTTATGTTCTTGTAAAGCTTCTTGTTTGCCTTCATCAATGGAGTTCATAT
TTAAACTGGCACCATTTAAATTGTACGAAGAAATAAATGA
>No_name
GCAGATCTACATTTATGTTCTTGTAAAGCTTCTTGTTTGCCTTCATCAATGGAGTTCATA
TTTAAACTGGCACCATTTAAATTGTACGAAGAAATAAATG
>No_name
GCCAGTTTAAATATGAACTCCATTGATGAAGGCAAACAAGAAGCTTTACAAGAACATAAA
TGTAGATCTGCGAGATCTGACAGAGACCCATTTTCTCCTG
>No_name
GGCTGAATCACCCACTAAACAGGGCTGTTTCAATATATATAAATTCTTGAATTTTTGACT
GACAGGAGAAAATGGGTCTCTGTCAGATCTCGCAGATCTA
>No_name
TGACAATTGGCTGAATCACCCACTAAACAGGGCTGTTTCAATATATATAAATTCTTGAAT
TTTTGACTGACAGGAGAAAATGGGTCTCTGTCAGATCTCG
>No_name
AATGTTTCAAACATTACCAATCATTCGAAATATGCCTTTGCCAATGAAGTAGTGCTAGGA
ATTGTATTCTGTGTTCTGATTTTGGGAACTGCATTCGGAA
>No_name
CAATGAAGTAGTGCTAGGAATTGTATTCTGAGTTCTGATTTTGGGAACTGCATTCGGAAA
CGGGTTGGTTATTTTGTCAGTGATTCTGGCGAAATGGCTT
>No_name
GCGAAACGGCTTCAAACGCCAAACAACATTCTGATAGTCAATCTTGCCGTCAGCGATATG
TTGGTGGCGCTTTTGGTTTTGCCTTTGGCTACGATTTATC
>No_name
CGCCAAACAACATTCTGATAGTCAATCTTGCCGTCAGCGATATGTTGGTGGCGCTTTTGG
TTTTGCCTTTGGCTACGATTTATCAGCTGAAAGGTTATTG
>No_name
AGCAAATGAAAAAGTCGCACACAATCTCATTAAACATCCAATAACCTTTCAGCTGATAAA
TCGTAGCCAAAGGCAAAACCAAAAGCGCCACCAACATATC
>No_name
GCCAGATATCTGTCAATTGAAATCGCACACAGATTGAGAATCGATGCTGTACACAACAAG
ACATCGCAGCAAATGAAAAAGTCGCACACAATCTCATTAA
>No_name
TTTGCTGCGATGTCTTGTTGTGTACAGCATCGATTCTCAATCTGTGTGCGATTTCAATTG
ACAGATATCTGGTGATTACCAAACCTTTTCAGTACATTGC
>No_name
GTACAGCATCGATTCTCAATCTGTGTGCGATTTCAATTGACAGATATCTGGTGATTACCA
AACCTTTTCAGTACATTGCCAAAAGAAACAACAGATTAAT
>No_name
GTGATTACCAAACCTTTTCAGTACATTGCCAAAAGAAACAACAGATTAATGGTTACGATG
GTTGGATTATCATGGCTTGTTTCGGCTTTAATCAGCATTC
>No_name
GATTACCAAACCTTTTCAGTACATTGCCAAACGAAACAACAGATTAATGGTTACGATGGT
TGGATTATCATGGCTTTTTTCGGCTTTAATTAGCATTCCT
>No_name
GAAACAACAGATTAATGGTTACGATGGTTGGATTATCATGGCTTGTTTCGGCTTTAATCA
GCATTCCTCCGCTGTTTGGTTGGAAACAGAAAAATGAGAT
>No_name
CAATCTCATATTTCTGTTTCCAACCAAACAGCGGAGGAATGCTGATTAAAGCCGAAACAA
GCCATGATAATCCAACCATCGTAACCATTAATCTGTTGTT
>No_name
CATAGATTTGATATCCTAAACAATCGCTATAAATACATTGACCAATCTCATATTTCTGTT
TCCAACCAAACAGCGGAGGAATGCTGATTAAAGCCGAAAC
>No_name
CAGAAATATGAGATTGGTCAATGTATTTATAGCGATTGTTTAGGATATCAAATCTATGCG
ACTTTTGGAGCGTTTTATATTCCATCGATTATTATGATTG
>No_name
CCGTAAAGAACAATCATAATAATCGATGGAATATAAAACGCTCCAAAAGTCGCATAGATT
TGATATCCTAAACAATCGCTATAAATACATTGACCAATCT
>No_name
GTTCTTAGCAATTTGATAAATTCTTCCGTAAAGAACAATCATAATAATCGATGGAATATA
AAACGCTCCAAAAGTCGCATAGATTTGATATCCTAAACAA
>No_name
CGAATTACAGGAATGTATTGTCATTGGATCTTTGGAAATAGATCCTCTGATACTTTTCAA
TTGAGAATCCATGGCAGCGCTGTTCTTAGCAATTTGATAA
>No_name
GAACAGCGCTGCCATGGATTCTCAATTGAAAAGTATCAGAGGATCTATTTCCAAAGATCC
AATGACAATACATTCCTGTAATTCGTCGTACAAAAGTTCA
>No_name
GGATTCTCAATTGAAAAGTATCAGAGGATCTATTTCCAAAGATCCAATGACAATACATTC
CTGTAATTCGTCGTACAAAAGTTCACAGAGTGACATTCAA
>No_name
TTGACTTTGAATGTCACTCTGTGAACTTTTGTACGACGAATTACAGGAATGTATTGTCAT
TGGATCTTTGGAAATAGATCCTCTGATACTTTTCAATTGA
>No_name
CCTGTAATTCGTCGTACAAAAGTTCACAGAGTGACATTCAAAGTCAAACATCATTCAGTG
CTCAAATTTCATCAACGAAGCACAATATAAATTCTAACAT
>No_name
GTCGTACAAAAGTTCACAGAGTGACATTCAAAGTCAAACATCATTCAGTGCTCAAATTTC
ATCAACGAAGCACAATATAAATTCTAACATTTATCGTTCA
>No_name
CAAATTTCATCAACGAAGCACAATATAAATTCTAACATTTATCGTTCATGCACAACAACC
GATCTGAGACATTCTTGCCAATTGACTTTACCTGAGAAAA
>No_name
CGAGAATTTCGATTATTTTTATTACGACAGTCAGGTATTCCTGGAAAAGAATTTCTAACT
AATCTTTTCTCAGGTAAAGTCAATTGGCAAGAATGTCTCA
>No_name
CGCTACTGTTACGAGAATTTCGATTATTTTTATTACGACAGTCAGGTATTCCTGGAAAAG
AATTTCTAACTAATCTTTTCTCAGGTAAAGTCAATTGGCA
>No_name
CCTGAGAAAAGATTAGTTAGAAATTCTTTTCCAGGAATACCTGACTGTCGTAATAAAAAT
AATCGAAATTCTCGTAACAGTAGCAAACATTCTACAACGA
>No_name
GAAGCTGAGAGTAGAACTCGAATCGTTGTAGAATGTTTGCTACTGTTACGAGAATTTCGA
TTATTTTTATTACGACAGTCAGGTATTCCTGGAAAAGAAT
>No_name
CTTTTCCAGGAATACCTGACTGTCGTAATAAAAATAATCGAAATTCTCGTAACAGTAGCA
AACATTCTACAACGATTCGAGTTCTACTCTCAGCTTCTAG
>No_name
TTTTAGTTAAAGTATCCCTAGAAGCTGAGAGTAGAACTCGAATCGTTGTAGAATGTTTGC
TACTGTTACGAGAATTTCGATTATTTTTATTACGACAGTC
>No_name
CAAACATTCTACAACGATTCGAGTTCTACTCTCAGCTTCTAGGGATACTTTAACTAAAAG
ATGGAAAGATATCATGCATTCGTCAAAACGGTCTTCACAA
>No_name
CTTCACAAAGTGAAGGAAAAGCAATATTTACACTTGGTGTAATAATGGGATGTTTCTGCA
TTTGCTGGTTGCCATTTTTCATCGTTCAAATTTTGAATCC
>No_name
GTTTCTGCATTTGCTGGTTGCCATTTTTCATCGTTCAAATTTTGAATCCAATTTTCAAAA
TTATTCACGGTAACAAATCAAATGCGACATTATTATCAAT
>No_name
GGTATTGATAATAATGTCGCATTTGATTTGTTACCGTGAATAATTTTGAAAATTGGATTC
AAAATTTGAACGATGAAAAATGGCAACCAGCAAATGCAGA
>No_name
TTTCATCGTTCAAATTTTGAATCCAATTTTCAAAATTATTCACGGTAACAAATCAAATGC
GACATTATTATCAATACCGCAGAGTGTTAGTGAACTATTT
>No_name
GAGAAAACTGTTAAAATATCCTAACCAAAGAAATAGTTCACTAACACTCTGCGGTATTGA
TAATAATGTCGCATTTGATTTGTTACCGTGAATAATTTTG
>No_name
AGATAATCGGATTGAGAAAACTGTTAAAATATCCTAACCAAAGAAATAGTTCACTAACAC
TCTGCGGTATTGATAATAATGTCGCATTTGATTTGTTACC
>No_name
CGTAGATAATCGGATTGAGAAAACTGTTAAAATATCCTAACCAAAGAAATAGTTCACTAA
CACTCTGCGGAATTGATAATAATGTCGCATTTGATTTGTT
>No_name
TATCAATACCGCAGAGTGTTAGTGAACTATTTCTTTGGTTAGGATATTTTAACAGTTTTC
TCAATCCGATTATCTACGTGAAATTTAACAAAGAATTTCG
>No_name
ACCGCAGAGTGTTAGTGAACTATTTCTTTGGTTAGGATATTTTAACAGTTTTCTCAATCC
GATTATCTACGTGAAATTTAACAAAGAATTTCGAACTCCA
>No_name
GTGAACTATTTCTTTGGTTAGGATATTTTAACAGTTTTCTCAATCCGATTATCTACGTGA
AATTTAACAAAGAATTTCGAACTCCATTCAAAGAAATTCT
>No_name
TTTTCTGTCGATGTCGTAAGCTGAACGCTCGAATCCGATCAGAATCTTACATGAGACAAA
TTGGGGAATTCCGAAAAATATCAAAACTCAGCACCTTTGT
>No_name
CTTCGCACGCTGCAACAAAGGTGCTGAGTTTTGATATTTTTCGGAATTCCCCAATTTGTC
TCATGTAAGATTCTGATCGGATTCGAGCGTTCAGCTTACG
>No_name
CTCGAATCCGATCAGAATCTTACATGAGACAAATTGGGGAATTCCGAAAAATATCAAAAC
TCAGCACCTTTGTTGCAGCGTGCGAAGATAGAAAACATTC
>No_name
GACAAATTGGGGAATTCCGAAAAATATCAAAACTCAGCACCTTTGTTGCAGCGTGCGAAG
ATAGAAAACATACCTGGAGATATAATTCCGTGAATTACAC
>No_name
GTTTGAACAATTCAGTACGATATTCTGCATTTGACATGTCGGTAACAATGAAAATAAGAT
AATTATTATTGTTAATCTCCACACTGACATGATTTGATGC
>No_name
GTTTGAACAATTCAGTACGATATTCTGCATTTGACATGTCGGTAACAATAAAAATAAGAT
AATTATTATTATTAATCTCCACACTGACATGATTTGATGC
>No_name
GTTTGAACAATTCAGTACGATATTCTGCATTTGACATGTCGGTAACAATGAAAATAAGAT
AATTATTATTGTTAATCTCCACACTGACATGATTTGATGC
>No_name
GTTTGAACAATTCAGTACGATATTCTGCATTTGACATGTCGGTAACAATGAAAATAAGAT
AATTATTATTGTTAATCTCCACACTGACATGATTTGATGC
>No_name
GTTTGAACAATTCAGTACGATATTCTGCATTTGACATGTCGGTAACAATAAAAATAAGAT
AATTATTATTATTAATCTCCACACTGACATGATTTGATGC
>No_name
ATCAAATCATGTCAGTGTGGAGATTAATAATAATAATTATCTTATTTTTATTGTTACCGA
CATGTCAAATGCAGAATATCGTACTGAATTGTTCAAACTA
>No_name
ATCAAATCATGTCAGTGTGGAGATTAACAATAATAATTATCTTATTTTCATTGTTACCGA
CATGTCAAATGCAGAATATCGTACTGAATTGTTCAAACTA
>No_name
ATCAAATCATGTCAGTGTGGAGATTAACAATAATAATTATCTTATTTTCATTGTTACCGA
CATGTCAAATGCAGAATATCGTACTGAATTGTTCAAACTA
>No_name
ATCAAATCATGTCAGTGTGGAGATTAATAATAATAATTATCTTATTTTTATTGTTACCGA
CATGTCAAATGCAGAATATCGTACTGAATTGTTCAAACTA
>No_name
ATCAAATCATGTCAGTGTGGGGATTAACAATAATAATTATCTTATTTTCATTGTTACCGA
CATGTCAAATGCAGAATATCGTACTGAATTGTTCAAACTA
>No_name
CAAATCATGTCAGTGTGGAGATTAATAATAATAATTATCTTATTTTTATTGTTACCGACA
TGTCAAATGCAGAATATCGTACTGAATTGTTCAAACTACA
>No_name
ATCATGTCAGTGTGGAGATTAATAATAATAATTATCTTATTTTTATTGTTACCGACATGT
CAAATGCAGAATATCGTACTGAATTGTTCAAACTACACGA
>No_name
CATAATTCGTGTAGTTTGAACAATTCAGTACGATATTCTGCATTTGACATGTCGGTAACA
ATGAAAATAAGATAATTATTATTGTTAATCTCCACACTGA
>No_name
TCTGACATAATTCGTGTAGTTTGAACAATTCAGTACGATATTCTGCATTTGACATGTCGG
TAACAATGAAAATAAGATAATTATTATTGTTAATCTCCAC
>No_name
TTCTGACATAATTCGTGTAGTTTGAACAATTCAGTACGATATTCTGCATTTGACATGTCG
GTAACAATAAAAATAAGATAATTATTATTATTAATCTCCA
>No_name
GATTAATAATAATAATTATCTTATTTTTATTGTTACCGACATGTCAAATGCAGAATATCG
TACTGAATTGTTCAAACTACACGAATTATGTCAGAATCAA
>No_name
GATTAACAATAATAATTATCTTATTTTCATTGTTACCGACATGTCAAATGCAGAATATCG
TACTGAATTGTTCAAACTACACGAATTATGTCAGAATCAA
>No_name
TAATAATAATAATTATCTTATTTTTATTGTTACCGACATGTCAAATGCAGAATATCGTAC
TGAATTGTTCAAACTACACGAATTATGTCAGAATCAACAA
>No_name
TAACAATAATAATTATCTTATTTTCATTGTTACCGACATGTCAAATGCAGAATATCGTAC
TGAATTGTTCAAACTACACGAATTATGTCAGAATCAACAA
>No_name
ATGAACAATAATAATTATCTTATTTTCATTGTTACCGACATGTCAAATGCAGAATATCGT
ACTGAATTGTTCAAACTACACGAATTATGTCAGAATCAAC
>No_name
TTGACAGATTGTTGATTCTGACATAATTCGTGTAGTTTGAACAATTCAGTACGATATTCT
GCATTTGACATGTCGGTAACAATAAAAATAAGATAATTAT
>No_name
CAAGTCTTGACAGATTGTTGATTCTGACATAATTCGTGTAGTTTGAACAATTCAGTACGA
TATTCTGCATTTGACATGTCGGTAACAATGAAAATAAGAT
>No_name
CAAGTCTTGACAGATTGTTGATTCTGACATAATTCGTGTAGTTTGAACAATTCAGTACGA
TATTCTGCATTTGACATGTCGGTAACAATAAAAATAAGAT
>No_name
CTTATTTTCATTGTTACCGACATGTCAAATGCAGAATATCGTACTGAATTGTTCAAACTA
CACGAATTATGTCAGAATCAACAATCTGTCAAGACTTGTC
>No_name
CTTATTTTCATTGTTACCGACATGTCAAATGCAGAATATCGTACTGAATTGTTCAAACTA
CACGAATTATGTCAGAATCAACAATCTGTCAAGACTTGTC
>No_name
CGACAAGTCTTGACAGATTGTTGATTCTGACATAATTCGTGTAGTTTGAACAATTCAGTA
CGATATTCTGCATTTGACATGTCGGTAACAATAAAAATAA
>No_name
TTTTATTGTTACCGACATGTCAAATGCAGAATATCGTACTGAATTGTTCAAACTACACGA
ATTATGTCAGAATCAACAATCTGTCAAGACTTGTCGTTCC
>No_name
GTTACCGACATGTCAAATGCAGAATATCGTACTGAATTGTTCAAACTACACGAATTATGT
CAGAATCAACAATCTGTCAAGACTTGTCGTTCCATTCGAA
>No_name
CGCATTCGAATGGAACGACAAGTCTTGACAGATTGTTGATTCTGACATAATTCGTGTAGT
TTGAACAATTCAGTACGATATTCTGCATTTGACATGTCGG
>No_name
GCGCATTCGAATGGAACGACAAGTCTTGACAGATTGTTGATTCTGACATAATTCGTGTAG
TTTGAACAATTCAGTACGATATTCTGCATTTGACATGTCG
>No_name
CGACATGTCAAATGCAGAATATCGTACTGAATTGTTCAAACTACACGAATTATGTCAGAA
TCAACAATCTGTCAAGACTTGTCGTTCCATTCGAATAGAT
>No_name
GACATGTCAAATGCAGAATATCGTACTGAATTGTTCAAACTACACGAATTATGTCAGAAT
CAACAATCTGTCAAGACTTGTCGTTCCATTCGAATGCGAA
>No_name
CTTTTCGCATTCGAATGGAACGACAAGTCTTGACAGATTGTTGATTCTGACATAATTCGT
GTAGTTTGAACAATTCAGTACGATATTCTGCATTTGACAT
>No_name
GTCAAATGCAGAATATCGTACTGAATTGTTCAAACTACACGAATTATGTCAGAATCAACA
ATCTGTCAAGACTTGTCGTTCCATTCGAATGCGAAAAGTA
>No_name
CAGATGCAGAATATCGTACTGAATTGTTCAAACTACACGAATTATGTCAGAATCAACAAT
CTGTCAAGACTTGTCGTTCCATTCGAATGCGAAAAGTATC
>No_name
CCGGATACTTTTCGCATTCGAATGGAACGACAAGTCTTGACAGATTGTTGATTCTGACAT
AATTCGTGTAGTTTGAACAATTCAGTACGATATTCTGCAT
>No_name
TCCGGATACTTTTCGCATTCGAATGGAACGACAAGTCTTGACAGATTGTTGATTCTGACA
TAATTCGTGTAGTTTGAACAATTCAGTACGATATTCTGCA
>No_name
CGACCGGATACTTTTCGCATTCGAATGGAACGACAAGTCTTGACAGATTGTTGATTCTGA
CATAATTCGTGTAGTTTGAACAATTCAGTACGATATTCTG
>No_name
CGACCGGATACTTTTCGCATTCGAATGGAACGACAAGTCTTGACAGATTGTTGATTCTGA
CATAATTCGTGTAGTTTGAACAATTCAGTACGATATTCTG
>No_name
CCCGACCGGATACTTTTCGCATTCGAATGGAACGACAAGTCTTGACAGATTGTTGATTCT
GACATAATTCGTGTAGTTTGAACAATTCAGTACGATATTC
>No_name
GTACTGAATTGTTCAAACTACACGAATTATGTCAGAATCAACAATCTGTCAAGACTTGTC
GTTCCATTCGAATGCGAAAAGTATCCGGTCGGGATGGAAG
>No_name
CTTCCATCCCGACCGGATACTTTTCGCATTCGAATGGAACGACAAGTCTTGACAGATTGT
TGATTCTGACATAATTCGTGTAGTTTGAACAATTCAGTAC
>No_name
ACTTCCATCCCGACCGGATACTTTTCGCATTCGAATGGAACGACAAGTCTTGACAGATTG
TTGATTCTGACATAATTCGTGTAGTTTGAACAATTCAGTA
>No_name
CTGAATTGTTCAAACTACACGAATTATGTCAGAATCAACAATCTGTCAAGACTTGTCGTT
CCATTCGAATGCGAAAAGTATCCGGTCGGGATGGAAGTAT
>No_name
AATACTTCCATCCCGACCGGATACTTTTCGCATTCGAATGGAACGACAAGTCTTGACAGA
TTGTTGATTCTGACATAATTCGTGTAGTTTGAACAATTCA
>No_name
GTCTTGACAAATTGTTCAAACTACACGAATTATGTCAGAATCAACAATCTGTCAAGACTT
GTCGTTCCATTCGAATGCGAAAAGTATCCGGTCGGGATGG
>No_name
GAAATACTTCCATCCCGACCGGATACTTTTCGCATTCGAATGGAACGACAAGGCTTGACA
GATTGTTGATTCTGACATTATTCGTGTAGTTTGAACAATT
>No_name
CAGAAATACTTCCATCCCGACCGGATACTTTTCGCATTCGAATGGAACGACAAGTCTTGA
CAGATTGTTGATTCTGACATAATTCGTGTAGTTTGAACAA
>No_name
CCCAGAAATACTTCCATCCCGACCGGATACTTTTCGCATTCGAATGGAACGACAAGTCTT
GACAGATTGTTGATTCTGACATAATTCGTGTAGTTTGAAC
>No_name
CCCAGAAATACTTCCATCCCGACCGGATACTTTTCGCATTCGAATGGAACGACAAGTCTT
GACAGATTGTTGATTCTGACATAATTCGTGTAGTTTGAAC
>No_name
CCCAGAAATACTTCCATCCCGACCGGATACTTTTCGCATTCGAATGGAACGACAAGTCTT
GACAGATTGTTGATTCTGACATAATTCGTGTAGTTTGAAC
>No_name
GTTCAAACTACACGAATTATGTCAGAATCAACAATCTGTCAAGACTTGTCGTTCCATTCG
AATGCGAAAAGTATCCGGTCGGGATGGAAGTATTTCTGGG
>No_name
CCCAGAAATACTTCCATCCCGACCGGATACTTTTCGCATTCGAATGGAACGACAAGTCTT
GACAGATTGTTGATTCTGACATAATTCGTGTAGTTTGAAC
>No_name
CCCAGAAATACTTCCATCCCGACCGGATACTTTTCGCATTCGAATGGAACGACAAGTCTT
GACAGATTGCTGATTCTGACATAATTCGTGTAGTTTGAAC
>No_name
CAAACTACACGAATTATGTCAGAATCAACAATCTGTCAAGACTTGTCGTTCCATTCGAAT
GCGAAAAGTATCCGGTCGGGATGGAAGTATTTCTGGGAAT
>No_name
GTCAGAATCAACAATCTGTCAAGACTTGTCGTTCCATTCGAATGCGAAAAGTATCCGGTC
GGGATGGAAGTATTTCTGGGAATGATTTTCGTTGTCATTG
>No_name
GTCAGAATCAACAATCTGTCAAGACTTGTCGTTCCATTCGAATGCGAAAAGTATCCGGTC
GGGATGGAAGTATTTCTGGGAATGATTTTCGTTGTCATTG
>No_name
CAACAATGACAACGAAAATCATTCCCAGAAATACTTCCATCCCGACCGGATACTTTTCGC
ATTCGAATGGAACGACAAGTCTTGACAGATTGTTGATTCT
>No_name
CACAACAATGACAACGAAAATCATTCCCAGAAATACTTCCATCCCGACCGGATACTTTTC
GCATTCGAATGGAACGACAAGTCTTGACAGATTGTTGATT
>No_name
CCCCACAACAATGACAACGAAAATCATTCCCAGAAATACTTCCATCCCGACCGGATACTT
TTCGCATTCGAATGGAACGACAAGTCTTGACAGATTGTTG
>No_name
CAACAATCTGTCAAGACTTGTCGTTCCATTCGAATGCGAAAAGTATCCGGTCGGGATGGA
AGTATTTCTGGGAATGATTTTCGTTGTCATTGTTGTGGGA
>No_name
CAACAATCTGTCAAGACTTGTCGTTCCATTCGAATGCGAAAAGTATCCGGTCGGGATGGA
AGTATTTCTGGGAATGATTTTCGTTGTCATTGTTGTGGGA
>No_name
CAACAATCTGTCAAGACTTGTCGTTCCATTCGAATGCGAAAAGTATCCGGTCGGGATGGA
AGTATTTCTGGGAATGATTTTCGTTGTCATTGTTGTGGGA
>No_name
CTCCCACAACAATGACAACGAAAATCATTCCCAGAAATACTTCCATCCCGACCGGATACT
TTTCGCATTCGAATGGAACGACAAGTCTTGACAGATTGTT
>No_name
CTCCCGCAACAATGACAACGAAAATCATTCCCAGAAATACTTCCATCCCGACCGGATACT
TTTCGCATTCGAATGGAACGACAAGTCTTGACAGATTGTT
>No_name
CCGATCGCTCCCACAACAATGACAACGAAAATCATTCCCAGAAATACTTCCATCCCGACC
GGATACTTTTCGCATTCGAATGGAACGACAAGTCTTGACA
>No_name
GTCAAGACTTGTCGTTCCATTCGAATGCGAAAAGTATCCGGTCGGGATGGAAGTATTTCT
GGGAATGATTTTCGTTGTCATTGTTGTGGGAGCGATCGGT
>No_name
GTCAAGACTTGTCGTTCCATTCGAATGCGAAAAGTATCCGGTCGGGATGGAAGTATTTCT
GGGAATGATTTTCGTTGTCATTGTTGTGGGAGCGATCGGT
>No_name
GTCAAGACTTGTCGTTCCATTCGAATGCGAAAAGTATCCGGTCGGGATGGAAGTATTTCT
GGGAATGATTTTCGTTGTCATTGTTGTGGGAGCGATCGGT
>No_name
CACCGATCGCTCCCACAACAATGACAACGAAAATCATTCCCAGAAATACTTCCATCCCGA
CCGGATACTTTTCGCATTCGAATGGAACGACAAGTCTTGA
>No_name
CACCGATCGCTCCCACAACAATGACAACGAAAATCATTCCCAGAAATACTTCCATCCCGA
CCGGATACGTTTCGCATTCGAATGGAACGACAAGTCTTGA
>No_name
TCCACCGATCGCTCCCACAACAATGACAACGAAAATCATTCCCAGAAATACTTCCATCCC
GACCGGATACTTTTCGCATTCGAATGGAACGACAAGTCTT
>No_name
CTTCCACCGATCGCTCCCACAACAATGACAACGAAAATCATTCCCAGAAATACTTCCATC
CCGACCGGATACTTTTCGCATTCGAATGGAACGACAAGTC
>No_name
CTTGTCGTTCCATTCGAATGCGAAAAGTATCCGGTCGGGATGGAAGTATTTCTGGGAATG
ATTTTCGTTGTCATTGTTGTGGGAGCGATCGGTGGAAACT
>No_name
CTTGTCGTTCCATTCGAATGCGAAAAGTATCCGGTCGGGATGGAAGTATTTCTGGGAATG
ATTTTCGTTGTCATTGTTGTGGGAGCGATCGGTGGAAACT
>No_name
CTTGTCGTTCCATTCGAATGCGAAAAGTATCCGGTCGGGATGGAAGTATTTCTGGGAATG
ATTTTCGTTGTCATTGTTGTGGGAGCGATCGGTGGAGATC
>No_name
TGTCGATCCATTCGAATGCGAAAAGTATCCGGTCGGGATGGAAGTATTTCTGGGAATGAT
TTTCGTTGTCATTGTTGTGGGAGCGATCGGTGGAAACTTT
>No_name
GTCGTTCCATTCGAATGCGAAAAGTATCCGGTCGGGATGGAAGTATTTCTGGGAATGATT
TTCGTTGTCATTGTTGTGGGAGCGATCGGTGGAAACTTTT
>No_name
CGAGAATAACTAAAAAGTTTCCACCGATCGCTCCCACAACAATGACAACGAAAATCATTC
CCAGAAATACTTCCATCCCGACCGGATACTTTTCGCATTC
>No_name
CGAGAATAACTAAAAAGTTTCCACCGATCGCTCCCACAACAATGACAACGAAAATCATTC
CCAGAAATACTTCCATCCCGACCGGATACTTTTCGCATTC
>No_name
CGCGAGAATAACTAAAAAGTTTCCACCGATCGCTCCCACAACAATGACAACGAAAATCAT
TCCCAGAAATACTTCCATCCCGACCGGATACTTTTCGCAT
>No_name
GAAAAGTATCCGGTCGGGATGGAAGTATTTCTGGGAATGATTTTCGTTGTCATTGTTGTG
GGAGCGATCGGTGGAAACTTTTTAGTTATTCTCGCGATAT
>No_name
GAAAAGTATCCGGTCGGGATGGAAGTATTTCTGGGAATGATTTTCGTTGTCATTGTTGTG
GGAGCGATCGGTGGAAACTTTTTAGTTATTCTCGCGATAT
>No_name
GAAAAGTATCCGGTCGGGATGGAAGTATTTCTGGGAATGATTTTCGTTGTCATTGTTGTG
GGAGCGATCGGTGGAAACTTTTTAGTTATTCTCGCGATAT
>No_name
GGGAAATATCGCGAGAATAACTAAAAAGTTTCCACCGATCGCTCCCACAACAATGACAAC
GAAAATCATTCCCAGAAATACTTCCATCCCGACCGGATAC
>No_name
CCGGTCGGGATGGAAGTATTTCTGGGAATGATTTTCGATGTCATTGTTGTGGGAGCGATC
GGTGGAAACTTTTTAGTTATTCTCGCGATATTTCTCGTCA
>No_name
CGGTCGGGATGGAAGTATTTCTGGGAATGATTTTCGTTGTCATTGTTGTGGGAGCGATCG
GTGGAAACTTTTTAGTTATTCTCGCGATATTTCTCGTCAA
>No_name
GTCGGGATGGAAGTATTTCTGGGAATGATTTTCGTTGTCATTGTTGTGGGAGCGATCGGT
GGAAACTTTTTAGTTATTCTCGCGATATTTCTCGTCAAAA
>No_name
GTCGGGATGGAAGTATTTCTGGGAATGATTTTCGTTGTCATTGTTGTGGGAGCGATCGGT
GGAAACTTTTTAGTTATTCTCGCGATATTTCTCGTCAAAA
>No_name
TGGAAGTATTTCTGGGAATGATTTTCGTTGTCATTGTTGTGGGAGCGATCGGTGGAAACT
TTTTAGTTATTCTCGCGATATTTCTCGTCAAAAAAACTAC
>No_name
AAGTATTTCTGGGAATGATTTTCGTTGTCATTGATGTGGGAGCGATCGGTGGAAACTTTT
TAGTTATTCTCGCGATATTTCTCGTCAAAAAACTACAAAC
>No_name
GGAGTTTGTAGTTTTTTGACGAGAAATATCGCGAGAATAACTAAAAAGTTTCCACCGATC
GCTCCCACAACAATGACAACGAAAATCATTCCCAGAAATA
>No_name
GGGAGTTTGTAGTTTTTTGACGAGAAATATCGCGAGAATAACTAAAAAGTTTCCACCGAT
CGCTCCCACAACAATGACAACGAAAATCATTCCCAGAAAT
>No_name
CTGGGAGTTTGTAGTTTTTTGACGAGAAATATCGCGAGAATAACTAAAAAGTTTCCACCG
ATCGCTCCCACAACAATGACAACGACAATCATTCCAAGAA
>No_name
CTGGGAGTTTGTAGTTTTTTGACGAGAAATATCGCGAGAATAACTAAAAAGTTTCCACCG
ATCGCTCCCACAACAATGACAACGAAAATCATTCCCAGAA
>No_name
CTGGGAGTTTGTAGTTTTTTGACGAGAAATATCGCGAGAATAACTAAAAAGTTTCCACCG
ATCGCTCCCACAACAATGACAACGAAAATCATTCCCAGAA
>No_name
GGGAGTTTGTAGTTTTTTGACGAGAAATATCGCGAGAATAACTAAAAAGTTTCCACCGAT
CGCTCCCACAACAATGACAACGAAAATCATTCCCAGAGAT
>No_name
CTGGGAATGATTTTCGTTGTCATTGTTGTGGGAGCGATCGGTGGAAACTTTTTAGTTATT
CTCGCGATATTTCTCGTCAAAAAACTACAAACTCCCAGTA
>No_name
CTGGGAATGATTTTCGTTGTCATTGTTGTGGGAGCGATCGGTGGTAACTTTTTAGTTATT
CTCGCGATATTTCTCGTCAAAAAAACTACAAACTCCCAGT
>No_name
CTGGGAATGATTTTCGTTGTCATTGTTGTGGGAGCGATCGGTGGAAACTTTTTAGTTATT
CTCGCGATATTTCTCGTCAAAAAACTACAAACTCCCAGTA
>No_name
CTGGGAATGATTTTCGTTGTCATTGTTGTGGGAGCGATCGGTGGAAACTTTTTAGTTATT
CTCGCGATATTTCTCGTCAAAAAACTACAAACTCCCAGTA
>No_name
CAGGGAATGATTTTCGTTGTCATTGTTGTGGGAGCGATCGGTGGAAACTTTTTAGTTATT
CTCGCGATGTTTCTCGTCAAAAAAACTACAAACTCCAGAT
>No_name
ATTACTGGGAGTTTGTAGTTTTTTGACGAGAAATATCGCGAGAATAACTAAAAAGTTTCC
ACCGATCGCTCCCACAACAATGACAACGAAAATCATTCCC
>No_name
GAATGATTTTCGTTGTCATTGTTGTGGGAGCGATCGGTGGAAACTTTTTAGTTATTCTCG
CGATATTTCTCGTCAAAAAACTACAAACTCCCAGTAATTG
>No_name
CAATTACTGGGAGTTTGTAGTTTTTTGACGAGAAATATCGCGAGAATAACTAAAAAGTTT
CCACCGATCGCTCCCACAACAATGACAACGAAAATCATTC
>No_name
GAATGATTTTCGTTGTCATTGTTGTGGGAGCGATCGGTGGAAACTTTTTAGTTATTCTCG
CGATATTTCTCGTCAAAAAACTACAAACTCCCAGTAATTG
>No_name
CAATTACTGGGAGTTTGTAGTTTTTTTGACGAGAAATATCGCGAGAATAACTAAAAAGTT
TCCACCGATCGCTCCCACAACAATGACAACGAAAATCATT
>No_name
AGTATTTTCGTTGTCATTGTTGTGGGAGCGATCGGTGGAAACTTTTTAGTTATTCTCGCG
ATATTTCTCGTCAAAAAACTACAAACTCCCAGTAATTGGC
>No_name
ATTTTCGTTGTCATTGTTGTGGGAGCGATCGGTGGAAACTTTTTAGTTATTCTCGCGATA
TTTCTCGTCAAAAAACTACAAACTCCCAGTAATTGGCTAA
>No_name
GTTGTCATTGTTGTGGGAGCGATCGGTGGAAACTTTTTAGTTATTCTCGCGATATTTCTC
GTCAAAAAACTACAAAATCCCAGTAATTGGCTAATTTTAA
>No_name
GCCAAACTTAAAATTAGCCAATTACTGGGAGTTTGTAGTTTTTTGACGAGAAATATCGCG
AGAATAACTAAAAAGTTTCCACCGATCGCTCCCACAACAA
>No_name
CTAAAAGCCAAACTTAAAATTAGCCAATTACTGGGAGTTTGTAGTTTTTTGACGAGAAAT
ATCGCGAGAATAACTAAAAAGTTTCCACCGATCGCTCCCA
>No_name
GGGAGCGATCGGTGGAAACTTTTTAGTTATTCTCGCGATATTTCTCGTCAAAAAACTACA
AACTCCCAGTAATTGGCTAATTTTAAGTTTGGCTTTTAGT
>No_name
CGATCGGTGGAAACTTTTTAGTTATTCTCGCGATATTTCTCGTCAAAAAACTACAAACTC
CCAGTAATTGGCTAATTTTAAGTTTGGCTTTTAGTGATTT
>No_name
AAAAAAATCACTAAAAGCCAAACTTAAAATTAGCCAATTACTGGGAGTTTGTAGTTTTTT
GACGAGAAATATCGCGAGAATAACTAAAAAGTTTCAACCG
>No_name
GGAAACTTTTTAGTTATTCTCGCGATATTTCTCGTCAAAAAACTACAAACTCCCAGTAAT
TGGCTAATTTTAAGTTTGGCTTTTAGTGATTTTTTTGTGT
>No_name
GAAACTTTTTAGTTATTCTCGCGATATTTCTCGTCAAAAAACTACAAACTCCCAGTAATT
GGCTAATTTTAAGTTTGGCTTTTAGTGATTTTTTTGTGTC
>No_name
CGACACAAAAAAATCACTAAAAGCCAAACTTAAAATTAGCCAATTACTGGGAGTTTGTAG
TTTTTTGACGAGAAATATCGCGAGAATAACTAAAAAGTTT
>No_name
AAACTTTTTAGTTATTCTCGCGATATTTCTCGTCAAAAAACTACAAACTCCCAGTAATTG
GCTAATTTTAAGTTTGGCTTTTAGTGATTTTTCTGTGTCG
>No_name
AAACTTTTTAGTTATTCTCGCGATATTTCTCGTCAAAAAACTACAAACTCCCAGTAATTG
GCTAATTTTAAGTTTGGCTTTTAGTGATTTTTTTGTGTCG
>No_name
CCGACACAAAAAAATCACTAAAAGCCAAACTTAAAATTAGCCAATTACTGGGAGTTTGTA
GTTTTTTGACGAGAAATATCGCGAGAATAACTAAAAAGTT
>No_name
CGACACAAAAAAATCACTAAAAGCCAAACTTAAAATTAGCCAATTACTGGGAGTTTGTAG
TTTTTTTGACGAGAAATATCGCGAGAATAACTAAAAAGTT
>No_name
CCGACACAAAAAAATCACTAAAAGCCAAACTTAAAATTAGCCAATTACTGGGAGTTTGTA
GTTTTTTGACGAGAAATATCGCGAGAATAACTAAAAAGTT
>No_name
CCGACACAAAAAAATCACTAAAAGCCAAACTTAAAATTAGCCAATTACTGGGAGTTTGTA
GTTTTTTGACGAGAAATATCGCGAGAATAACTAAAAAGTT
>No_name
CCGACACAAAAAAATCACTAAAAGCCAAACTTAAAATTAGCCAATTACTGGGAGTTTGTA
GTTTTTTGACGAGAAATATCGCGAGAATAACTAAAAAGTT
>No_name
CTTTTTAGTTATTCTCGCGATATTTCTCGTCAAAAAACTACAAACTCCCAGTAATTGGCT
AATTTTAAGTTTGGCTTTTAGTGATTTTTTTGTGTCGGTT
>No_name
CTTTTTAGTTATTCTCGCGATATTTCTCGTCAAAAAACTACAAACTCCCAGTAATTGGCT
AATTTTAAGTTTGGCTTTTAGTGATTTTTTTGTGTCGGTT
>No_name
GCATGACCAAAACCGACACAAAAAAATCACTAAAAGCCAAACTTAAAATTAGCCAATTAC
TGGGAGTTTGTAGTTTTTTGACGAGAAATATCGCGAGAAT
>No_name
GCATGACCAAAACCGACACAAAAAAATCACTAAAAGCCAAACTTAAAATTAGCCAATTAC
TGGGAGTTTGTAGTTTTTTGACGAGAAATATCGCGAGAAT
>No_name
CAGGCATGACCAAAACCGACACAAAAAAATCACTAAAAGCCAAACTTAAAATTAGCCAAT
TACTGGGAGTTTGTAGTTTTTTGACGAGAAATATCGCGAG
>No_name
CGACAGGCATGACCAAAACCGACACAAAAAAATCACTAAAAGCCAAACTTAAAATTAGCC
AATTACTGGGAGTTTGTAGTTTTTTGACGAGAAATATCGC
>No_name
CGATATTTCTCGTCAAAAAACTACAAACTCCCAGTAATTGGCTAATTTTAAGTTTGGCTT
TTAGTGATTTTTTTGTGTCGGTTTTGGTCATGCCTGTCGC
>No_name
CCCGCGACAGGCATGACCAAAACCGACACAAAAAAATCACTAAAAGCCAAACTTAAAATT
AGCCAATTACTGGGAGTTTGTAGTTTTTTGACGAGAAATA
>No_name
GTAAACCGCGACAGGCATGACCAAAACCGACACAAAAAAATCACTAAAAGCCAAACTTAA
AATTAGCCAATTACTGGGAGTTTGTAGTTTTTTGACGAGA
>No_name
TTGTAAACCGCGACAGGCATGACCAAAACCGACACAAAAAAATCACTAAAAGCCAAACTT
AAAATTAGCCAATTACTGGGAGTTTGTAGGTTTTTTGACG
>No_name
GTCAAAAAACTACAAACTCCCAGTAATTGGCTAATTTTAAGTTTGGCTTTTAGTGATTTT
TTTGTGTCGGGTTTGGTCATGCCTGTCGCGGTTTACAATC
>No_name
CAAAAAAACTACAAACTCCCAGTAATTGGCTAATTTTAAGTTTGGCTTTTAGTGATTTTT
TTGTGTCGGTTTTGGTCATGCCTGTCGCGGTTTACAATCA
>No_name
CATCAGTTGATTGTAAACCGCGACAGGCATGACCAAAACCGACACAAAAAAATCACTAAA
AGCCAAACTTAAAATTAGCCAATTACTGGGAGTTTGTAGT
>No_name
CTACAAACTCCCAGTAATTGGCTAATTTTAAGTTTGGCTTTTAGTGATTTTTTTTGTGTC
GGTTTTGGTCATGCCTGTCGCGGTTTACAATCAAATGATG
>No_name
CTACAAACTCCCAGTAATTGGCTAATTTTAAGTTTGGCTTTTAGTGATTTTTTTGTGTCG
GTTTTGGTCATGCCTGTCGCGGTTTACAATCAACTGATGA
>No_name
CAAACTCCCAGTAATTGGCTAATTTTAAGTTTGGCTTTTAGTGATTTTTTTGTGTCGGTT
TTGGTCATGCCTGTCGCGGTTTACAATCAACTGATGAGGT
>No_name
CGAACTCCCAGTAATTGGCTAATTTTAAGTTTGGCTTTTAGTGATTTTTTTGTGTCGGTT
TTGGTCATGCCTGTCGCGGGTTACAATCAACTGATGAGGT
>No_name
CCCAGTAATTGGCTAATTTTAAGTTTGGCTTTTAGTGATTTTTTTGTGTCGGTTTTGGTC
ATGCCTGTCGCGGTTTACAATCAACTGATGAGGTTCAGAT
>No_name
ATCTGAACCTCATCAGTTGATTGTAAACCGCGACAGGCATGACCAAAACCGACACAAAAA
AATCACTAAAAGCCAAACTTAAAATTAGCCAATTACTGGG
>No_name
ATCTGAACCTCATCAGTTGATTGTAAACCGCGACAGGCATGACCAAAACCGACACAAAAA
AATCACTAAAAGCCAAACTTAAAATTAGCCAATTACTGGG
>No_name
GCCATCTGAACCTCATCAGTTGATTGTAAACCGCGACAGGCATGACCAAAACCGACACAA
AAAAATCACTAAAAGCCAAACTTAAAATTAGCCAATTACT
>No_name
GGCCATCTGAACCTCATCAGTTGATTGTAAACCGCGACAGGCATGACCAAAACCGACACA
AAAAAATCACTAAAAGCCAAACTTAAAATTAGCCAATTAC
>No_name
CGGCCATCTGAACCTCATCAGTTGATTGTAAACCGCGACAGGCATGACCAAAACCGACAC
AAAAAAATCACTAAAAGCCAAACTTAAAATTAGCCAATTA
>No_name
CGGCCATCTGAACCTCATCAGTTGATTGTAAACCGCGACAGGCATGACCAAAACCGACAC
AAAAAAATCACTAAAAGCCAAACTTAAAATTAGCCAATTA
>No_name
AAACGGCCATCTGAACCTCATCAGTTGATTGTAAACCGCGACAGGCATGACCAAAACCGA
CACAAAAAAATCACTAAAAGCCAAACTTAAAATTAGCCAA
>No_name
CTAATTTTAAGTTTGGCTTTTAGTGATTTTTTTGTGTCGGTTTTGGTCATGCCTGTCGCG
GTTTACAATCAACTGATGAGGTTCAGATGGCCGTTTTCTG
>No_name
AAACAATTCAGAAAACGGCCATCTGAACCTCATCAGTTGATTGTAAACCGCGACAGGCAT
GACCAAAACCGACACAAAAAAATCACTAAAAGCCAAACTT
>No_name
GCAAAACAATTCAGAAAACGGCCATCTGAACCTCATCAGTTGATTGTAAACCGCGACAGG
TATGACCAAAACCGACACAAAAAAATCACTAAAAGCCAAA
>No_name
CGCAAAACAATTCAGAAAACGGCCATCTGAACCTCATCAGTTGATTGTAAACCGCGACAG
GCATGACCAAAACCGACACAAAAAAATCACTAAAAGCCAA
>No_name
CGCAAAACAATTCAGAAAACGGCCATCTGAACCTCATCAGTTGATTGTAAACCGCGACAG
GCATGACCAAAACCGACACAAAAAAATCACTAAAAGCCAA
>No_name
CGCAAAACAATTCAGAAAACGGCCATCTGAACCTCATCAGTTGATTGTAAACCGCGACAG
GCATGACCAAAACCGACACAAAAAAATCACTAAAAGCCAA
>No_name
CGCAAAACAATTCAGAAAACGGCCATCTGAACCTCATCAGTTGATTGTAAACCGCGACAG
GCATGACCAAAACCGACACAAAAAAATCACTAAAAGCCAA
>No_name
CTTTTAGTGATTTTTTTGTGTCGGTTTTGGTCATGCCTGTCGCGGTTTACAATCAACTGA
TGAGGTTCAGATGGCCGTTTTCTGGATTGTTTTGCGATTT
>No_name
GATTTTTTTTGTGTCGGTTTTGGTCATGCCTGTCGCGGTTTACAATCAACTGATGAGGTT
CAGATGGCCGTTTTCTGAATTGTTTTGCGATTTCTTTATC
>No_name
ATCACAAATGATAAAGAAATCGCAAAACAATTCAGAAAACGGCCATCTGAACCTCATCAG
TTGATTGTAAACCGCGACAGGCATGACCAAAACCGACACA
>No_name
TGTCGGTTTTGGTCATGCCTGTCGCGGTTTACAATCAACTGATGAGGTTCAGATGGCCGT
TTTCTGAATTGTTTTGCGATTTCTTTATCATTTGTGATGT
>No_name
GTCGGTTTTGGTCATGCCTGTCGCGGTTTACAATCAACTGATGAGGTTCAGATGGCCGTT
TTCTGAATTGTTTTGCGATTTCTTTATCATTTGTGATGTG
>No_name
CAGAGTAACACATCACAAATGATAAAGAAATCGCAAAACAATTCAGAAAACGGCCATCTG
AACCTCATCAGTTGATTGTAAACCGCGACAGGCATGACCA
>No_name
GTCATGCCTGTCGCGGTTTACAATCAACTGATGAGGGTCAGATGGCCGTTTTCTGTATTG
TTTTGCGATTTCTTTATCATTTGTGATGTGTTACTCTGCA
>No_name
GTCATGCCTGTCGCGGTTTACAATCAACTGATGAGGTTCAGATGGCCGTTTTCTGAATTG
TTTTGCGATTTCTTTATCATTTGAGATGTGCTACTCTGCA
>No_name
CATGCCTGTCGCGGTTTACAATCAACTGATGAGGTTCAGATGGCCGTTTTCTGAATTGTT
TTGCGATTTCTTTATCATTTGTGATGTGTTACTCTGCACA
>No_name
ATGCCTGTCGCGGTTTACAATCAACTGATGAGGTTCAGATGGCCGTTTTCTGAATTGTTT
TGCGATTTCTTTATCATTTGTGATGTGTTACTCTGCACAT
>No_name
GCCTGTCGCGGTTTACAATCAACTGATGAGGTTCAGATGGCCGTTTTCTGAATTGTTTTG
CGATTTCTTTATCATTTGTGATGTGTTACTCTGCACATCC
>No_name
CCTGTCGCGGTTTACAATCAACTGATGAGGTTCAGATGGCCGTTTTCTGAATTGTTTTGC
GATTTCTTTATCATTTGTGATGTGTTACTCTGCACATCCA
>No_name
CCTGTCGCGGTTTACAATCAACTGATGAGGTTCAGATGGCCGTTTTCTGAATTGTTTTGC
GATTTCTTTATCATTTGTGATGTGTTACTCTGCACATCCA
>No_name
GCTGGATGTGCAGAGTAACACATCACAAATGATAAAGAAATCGCAAAACAATTCAGAAAA
CGGCCATCTGAACCTCATCAGTTGATTGTAAACCGCGACA
>No_name
GCTGGATGTGCAGAGTAACACATCACAAATGATAAAGAAATCGCAAAACAATTCAGAAAA
CGGCCATCTGAACCTCATCAGTTGATTGTAAACCGCGACA
>No_name
GTCGCGGTTTACAATCAACTGATGAGGTTCAGATGGCCGTTTTCTGAATTGTTTTGCGAT
TTCTTTATCATTTGTGATGTGTTACTCTGCACATCCAGCA
>No_name
GCGGTTTACAATCAACTGATGAGGTTCAGATGGCCGTTTTCTGAATTGTTTTGCGATTTC
TTTATCATTTGTGATGTGTTACTCTGCACATCCAGCATTC
>No_name
GAGAATGCTGGATGTGCAGAGTAACACATCACAAATGATAAAGAAATCGCAAAACAATTC
AGAAAACGGCCATCTGAACCTCATCAGTTGATTGTAAACC
>No_name
GGTTTACAATCAACTGATGAGGTTCAGATGGCCGTTTTCTGAATTGTTTTGCGATTTCTT
TATCATTTGTGATGTGTTACTCTGCACATCCAGCATTCTC
>No_name
GTTTACAATCAACTGATGAGGTTCAGATGGCCGTTTTCTGAATTGTTTTGCGATTTCTTT
ATCATTTGTGATGTGTTACTCTGCACATCCAGCATTCTCA
>No_name
TTTACAATCAACTGATGAGGTTCAGATGGCCGTTTTCTGAATTGTTTTGCGATTTCTTTA
TCATTTGTGATGTGTTACTCTGCACATCCAGCATTCTCAA
>No_name
TTTACAATCAACTGATGAGGTTCAGATGGCCGTTTTCTGAATTGTTTTGCGATTTCTTTA
TCATTTGTGATGTGTTACTCTGCACATCCAGCATTCTCAA
>No_name
TTTACAATCAACTGATGAGGTTCAGATGGCCGTTTTCTGAATTGTTTTGCGATTTCTTTA
TCATTTGTGATGTGTTACTCTGCACATCCAGCATTCTCAA
>No_name
TTTGAGAATGCTGGATGTGCAGAGTAACACATCACAAATGATAAAGAAATCGCAAAACAA
TTCAGAAAACGGCCATCTGAACCTCATCAGTTGATTGTAA
>No_name
TTACAATCAACTGATGAGGTTCAGATGGCCGTTTTCTGAATTGTTTTGCGATTTCTTTAT
CATTTGTGATGTGTTACTCTGCACATCCAGCATTCTCAAT
>No_name
TTACAATCAACTGATGAGGTTCAGATGGCCGTTTTCTGAATTGTTTTGCGATTTCTTTAT
CATTTGTGATGTGTTACTCTGCACATCCAGCATTCTCAAT
>No_name
AATCAACTGATGAGGTTCAGATGGCCGTTTTCTGAATTGTTTTGCGATTTCTTTATCATT
TGTGATGTGTTACTCTGCACATCCAGCATTCTCAATCTTT
>No_name
AATCAACTGATGAGGTTCAGATGGCCGTTTTCTGAATTGTTTTGCGATTTCTTTATCATT
TGTGATGTGTTACTCTGCACATCCAGCATTCTCAATCTTT
>No_name
CAAAGATTGAGAATGCTGGATGTGCAGAGTAACACATCACAAATGATAAAGAAATCGCAA
AACAATTCAGAAAACGGCCATCTGAACCTCATCAGTTGAT
>No_name
ATCAACTGATGAGGTTCAGATGGCCGTTTTCTGAATTGTTTTGCGATTTCTTTATCATTT
GTGATGTGTTACTCTGCACATCCAGCATTCTCAATCTTTG
>No_name
CAAAGATTGAGAATGCTGGATGTGCAGAGTAACACATCACAAATGATAAAGAAATCGCAA
AACAATTCAGAAAACGGCCATCTGAACCTCATCAGTTGAT
>No_name
CAAAGATTGAGAATGCTGGATGTGCAGAGTAACACATCACAAATGATAAAGAAATCGCAA
AACAATTCAGAAAACGGCCATCTGAACCTCATCAGTTGAT
>No_name
CAAAGATTGAGAATGCTGGATGTGCAGAGTAACACATCACAAATGATAAAGAAATCGCAA
AACAATTCAGAAAACGGCCATCTGAACCTCATCAGTTGAT
>No_name
CAAAGATTGAGAATGCTGGATGTGCAGAGTAACACATCACAAATGATAAAGAAATCGCAA
AACAATTCAGAAAACGGCCATCTGAACCTCATCAGTTGAG
>No_name
CAAAGATTGAGAATGCTGGATGTGCAGAGTAACACATCACAAATGATAAAGAAATCGCAA
AACAATTCAGAAAACGGCCATCTGAACCTCATCAGTTGAT
>No_name
CACAAAGATTGAGAATGCTGGATGTGCAGAGTAACACATCACAAATGATAAAGAAATCGC
AAAACAATTCAGAAAACGGCCATCTGAACCTCATCAGTTG
>No_name
CACAAAGATTGAGAATGCTGGATGTGCAGAGTAACACATCACAAATGATAAAGAAATCGC
AAAACAATTCAGAAAACGGCCATCTGAACCTCATCAGTTG
>No_name
TGATGAGGTTCAGATGGCCGTTTTCTGAATTGTTTTGCGATTTCTTTATCATTTGTGATG
TGTTACTCTGCACATCCAGCATTCTCAATCTTTGTGCGAT
>No_name
AATCGCACAAAGATTGAGAATGCTGGATGTGCAGAGTAACACATCACAAATGATAAAGAA
ATCGCAAAACAATTCAGAAAACGGCCATCTGAACCTCATC
>No_name
ATGAGGTTCAGATGGCCGTTTTCTGAATTGTTTTGCGATTTCTTTATCATTTGTGATGTG
TTACTCTGCACATCCAGCATTCTCAATCTTTGTGCGATTT
>No_name
TGAGGTTCAGATGGCCGTTTTCTGAATTGTTTTGCGATTTCTTTATCATTTGTGATGTGT
TACTCTGCACATCCAGCATTCTCAATCTTTGTGCGATTTC
>No_name
ATTGAAATCGCACAAAGATTGAGAATGCTGGATGTGCAGAGTAACACATCACAAATGATA
AAGAAATCGCAAAACAATTCAGAAAACGGCCATCTGAACC
>No_name
GGTTCAGATGGCCGTTTTCTGAATTGTTTTGCGATTTCTTTATCATTTGTGATGTGTTAC
TCTGCACATCCAGCATTCTCAATCTTTGTGCGATTTCAAT
>No_name
GTTCAGATGGCCGTTTTCTGAATTGTTTTGCGATTTCTTTATCATTTGTGATGTGTTACT
CTGCACATCCAGCATTCTCAATCTTTGTGCGATTTCAATC
>No_name
GTTCAGATGGCCGTTTTCTGAATTGTTTTGCGATTTCTTTATCATTTGTGATGTGTTACT
CTGCGCATCCAGCATTCTCAATCTTTGTGCGATTTCAATC
>No_name
ATCGATTGAAATCGCACAAAGATTGAGAATGCTGGATGTGCAGAGTAACACATCACAAAT
GATAAAGAAATCGCAAAACAATTCAGAAAACGGCCATCTG
>No_name
CAGATGGCCGTTTTCTGAATTGTTTTGCGATTTCTTTATCATTTGTGATGTGTTACTCTG
CACATCCAGCATTCTCAATCTTTGTGCGATTTCAATCGAT
>No_name
GCCGTTTTCTGAATTGTTTTGCGATTTCTTTATCATTTGTGATGTGTTACTCTGCACATC
CAGCATTCTCAATCTTTGTGCGATTTCAATCGATAGGTAT
>No_name
GCCGTTTTCTGAATTGTTTTGCGATTTCTTTATCATTTGTGATGTGTTACTCTGCACATC
CAGCATTCTCAATCTTTGTGCGATTTCAATCGATAGGTAT
>No_name
GCCGTTTTCTGAATTGTTTTGCGATTTCTTTATCATTTGTGATGTGTTACTCTGCACATC
CAGCATTCTCAATCTTTGTGCGATTTCAATCGATAGGTAT
>No_name
CCGTTTTCTGAATTGTTTTGCGATTTCTTTATCATTTGTGATGTGTTACTCTGCACATCC
AGCATTCTCAATCTTTGTGCGATTTCAATCGATAGATCGG
>No_name
TCTGAATTGTTTTGCGATTTCTTTATCATTTGTGATGTGTTACTCTGCACATCCAGCATT
CTCAATCTTTGTGCGATTTCAATCGATAGGTATTTAGTGA
>No_name
CTGAATTGTTTTGCGATTTCTTTATCATTTGTGATGTGTTACTCTGCACATCCAGCATTC
TCAATCTTTGTGCGATTTCAATCGATAGGTATTTAGTGAT
>No_name
CGAGTTATCACTAAATACCTATCGATTGAAATCGCACAAAGATTGAGAATGCTGGATGTG
CAGAGTAACACATCACAAATGATAAAGAAATCGCAAAACA
>No_name
GTTTTGCGATTTCTTTATCATTTGTGATGTGTTACTCTGCACATCCAGCATTCTCAATCT
TTGTGCGATTTCAATCGATAGGTATTTAGTGATAACTCGA
>No_name
GTTTTGCGATTTCTTTATCATTTGTGATGTGTTACTCTGCACATCCAGCATTCTCAATCT
TTGTGCGATTTCAATCGATAGGTATTTAGTGATAACTCGA
>No_name
TTTTGCGATTTCTTTATCATTTGTGATGTGTTACTCTGCACATCCAGCATTCTCAATCTT
TGTGCGATTTCAATCGATAGGTATTTAGTGATAACTCGAC
>No_name
GTCGAGTTATCACTAAATACCTATCGATTGAAATCGCACAAAGATTGAGAATGCTGGATG
TGCAGAGTAACACATCACAAATGATAAAGAAATCGCAAAA
>No_name
GCGATTTCTTTATCATTTGTGATGTGTTACTCTGCCCATCCAGCATTCTCAATCTTTGTG
CGATTTCAATCGATAGGTATTTAGTGATAACTCGACCGAT
>No_name
ATCGGTCGAGTTATCACTAAATACCTATCGATTGAAATCGCACAAAGATTGAGAATGCTG
GATGTGCAGAGTAACACATCACAAATGATAAAGAAATCGC
>No_name
CATCGGTCGAGTTATCACTAAATACCTATCGATTGAAATCGCACAAAGATTGAGAATGCT
GGATGTGCAGAGTAACACATCACAAATGATAAAGAAATCG
>No_name
CATCGGTCGAGTTATCACTAAATACCTATCGATTGAAATCGCACAAAGATTGAGAATGCT
GGATGTGCAGAGTAACACATCACAAATGATAAAGAAATCG
>No_name
TTTCTTTATCATTTGTGATGTGTTACTCTGCACATCCAGCATTCTCAATCTTTGTGCGAT
TTCAATCGATAGGTATTTAGTGATAACTCGACCGATGCAA
>No_name
ATTGCATCGGTCGAGTTATCACTAAATACCTATCGATTGAAATCGCACAAAGATTGAGAA
TGTTGGATGTGCAGAGTAACACATCACAAATGATAAAGAA
>No_name
CTTTATCATTTGTGATGTGTTACTCTGCACATCCAGCATTCTCAATCTTTGTGCGATTTC
AATCGATAGGTATTTAGTGATAACTCGACCGATGCAATAC
>No_name
TATCATTTGTGATGTGTTACTCTGCACATCCAGCATTCTCAATCTTTGTGCGATTTCAAT
CGATAGGTATTTAGTGATAACTCGACCGATGCAATACGTC
>No_name
ATCATTTGTGATGTGTTACTCTGCACATCCAGCATTCTCAATCTTTGTGCGATTTCAATC
GATAGGTATTTAGTGATAACTCGACCGATGCAATACGTCG
>No_name
GGACGACGTATTGCATCGGTCGAGTTATCACTAAATACCTATCGATTGAAATCGCACAAA
GATTGAGAATGCTGGATGTGCAGAGTAACACATCACAAAT
>No_name
GTGATGTGTTACTCTGCACATCCAGCATTCTCAATCTTTGTGCGATTTCAATCGATAGGT
ATTTAGTGCTAACTCGACCGATGCAATACGTCGTCCGACG
>No_name
CTCCGTCGGACGACGTATTGCATCGGTCGAGTTATCACTAAATACCTATCGATTGAAATC
GCACAAAGATTGAGAATGCTGGATGTGCAGAGTAACACAT
>No_name
CTCTGCACATCCAGCATTCTCAATCTTTGTGCGATTTCAATCGATAGGTATTTAGTGATA
ACTCGACCGATGCAATACGTCGTCCGACGGACTCCGCTTT
>No_name
CCAGCATTCTCAATCTTTGTGCGATTTCAATCGATAGGTATTTAGTGATAACTCGACCGA
TGCAATACGTCGTCCGACGGACTCCGCTTTTAATTGGAGG
>No_name
ACATTCTCAATCTTTGTGCGATTTCAATCGATAGGTATTTAGTGATAACTCGACCGATGC
AATACGTCGTCCGACGGACTCCGCTTTTAATTGGAGGATT
>No_name
CTCAATCTTTGTGCGATTTCAATCGATAGGTATTTAGTGATAACTCGACCGATGCAATAC
GTCGTCCGACGGACTCCGCTTTTAATTGGAGGATTCATTG
>No_name
CTCAATCTTTGTGCGATTTCAATCGATAGGTATTTAGTGATAACTCGACCGATGCAATAC
GTCGTCCGACGGACTCCGCTTTTAATTGGAGGATTCATTG
>No_name
CTTTGTGCGATTTCAATCGATAGGTATTTAGTGATAACTCGACCGATGCAATACGTCGTC
CGACGGACTCCGCTTTTAATTGGAGGATTCATTGCAGGAG
>No_name
CTCCTGCAATGAATCCTCCAATTAAAAGCGGAGTCCGTCGGACGACGTATTGCATCGGTC
GAGTTATCACTAAATACCTATCGATTGAAATCGCACAAAG
>No_name
ATATGATCCAAGCTCCTGCAATGAATCCTCCAATTAAAAGCGGAGTCCGTCGGACGACGT
ATTGCATCGGTCGAGTTATCACTAAATACCTATCGATTGA
>No_name
CAATCGATAGGTATTTAGTGATAACTCGACCGATGCAATACGTCGTCCGCCGGACTCCGC
TTTTAATTGGAGGATTCATTGCAGGAGCTTGGATCATATC
>No_name
CAATCGATAGGTATTTAGTGATAACTCGACCGATGCAATACGTCGTCCGCCGGACTCCGC
TTTTAATTGGAGGATTCATTGCAGGAGCTTGGATCATATC
>No_name
AATCGATAGGTATTTAGTGATAACTCGACCGATGCAATACGTCGTCCGACGGACTCCGCT
TTTAATTGGAGGATTCATTGCAGGAGCTTGGATCATATCA
>No_name
CTGATATGATCCAAGCTCCTGCAATGAATCCTCCAATTAAAAGCGGAGTCCGTCGGACGA
CGTATTGCATCGGTCGAGTTATCACTAAATACCTATCGAT
>No_name
AGGTATTTAGTGATAACTCGACCGATGCAATACGTCGTCCGACGGACTCCGCTTTTAATT
GGAGGATTCATTGCAGGAGCTTGGATCATATCAGGATTAA
>No_name
AATTAATCCTGATATGATCCAAGCTCCTGCAATGAATCCTCCAATTAAAAGCGGAGTCCG
TCGGACGACGTATTGCATCGGTCGAGTTATCACTCAATAC
>No_name
TGCTAATTAATCCTGATATGATCCAAGCTCCTGCAATGAATCCTCCAATTAAAAGCGGAG
TCCGGCGGACGACGTATTGCATCGGTCGAGTTATCACTAA
>No_name
ATGCTAATTAATCCTGATATGATCCAAGCTCCTGCAATGAATCCTCCAATTAAAAGCGGA
GTCCGGCGGACGACGTATTGCATCGGGCGAGTTATCACTA
>No_name
GATAACTCGACCGATGCAATACGTCGTCCGACGGACTCCGCTTTTAATTGGAGGATTCAT
TGCAGGAGCTTGGATCATATCAGGATTAATTAGCATACCA
>No_name
ACTCGACCGATGCAATACGTCGTCCGACGGACTCCGCTTTTAATTGGAGGATTCATTGCA
GGAGCTTGGATCATATCAGGATTAATTAGCATACCACCGG
>No_name
CCGGTGGTATGCTAATTAATCCTGATATGATCCAAGCTCCTGCAATGAATCCTCCAATTA
AAAGCGGAGTCCGGCGGACGACGTATTGGATCGGTCGAGT
>No_name
CACACTATTACCGGTGGTATGCTAATTAATCCTGATATGATCCAAGCTCCTGCAATGAAT
CCTCCAATTAAAGCGGAGTCCGTCGGACGACGTATTGCAT
>No_name
ACGCTATTACCGGTGGTATGCTAATTAATCCTGATATGATCCAAGCTCCTGCAATGAATC
CTCCAATTAAAAGCGGAGTCCGGCGGACGACGTATTGCAT
>No_name
CCACACTATTACCGGTGGTATGCTAATTAATCCTGATATGATCCAAGCTCCTGCAATGAA
TCCTCCAATTAAAAGCGGAGTCCGTCGGACGACGTATTGC
>No_name
GCAATACGTCGTCCGACGGACTCCGCTTTTAATTGGAGGATTCATTGCAGGAGCTTGGAT
CATATCAGGATTAATTAGCATACCACCGGTAATAGTGTGG
>No_name
CCACACTATTACCGGTGGTATGCTAATTAATCCTGATATGATCCAAGCTCCTGCAATGAA
TCCTCCAATTAAAAGCGGAGTCCGGCGGACGACGTATTGC
>No_name
TTCCACACTATTACCGGTGGTATGCTAATTAATCCTGATATGATCCAAGCTCCTGCAATG
AATCCTCCAATTAAAAGCGGAGTCCGTCGGACGACGTATT
>No_name
AATACGTCGTCCGCCGGACTCCGCTTTTAATTGGAGGATTCATTGCAGGAGCTTGGATCA
TATCAGGATTAATTAGCATACCACCGGTAATAGTGTGGAA
>No_name
ATACGTCGTCCGCCGGACTCCGCTTTTAATTGGAGGATTCATTGCAGGAGCTTGGATCAT
ATCAGGATTAATTAGCATACCACCGGTAATAGTGTGGAAG
>No_name
AAGACGTCGTCCGACGGACTCCGCTTTTAATTGGAGGATTCATTGCAGGAGCTTGGATCA
TATCAGGATTAATTAGCATACCACCGGTAATAGTGTGGAA
>No_name
CGTCGTCCGACGGACTCCGCTTTTAATTGGAGGATTCATTGCAGGAGCTTGGATCATATC
AGGATTAATTAGCATACCACCGGTAATAGTGTGGAAGGAA
>No_name
CGTCGTCCGCCGGACTCCGCTTTTAATTGGAGGATTCATTGCAGGAGCTTGGATCATATC
AGGATTAATTAGCATACCACCGGTAATAGTGTGGAAGGAA
>No_name
GTCCGACGGACTCCGCTTTTAATTGGAGGATTCATTGCAGGAGCTTGGATCATATCAGGA
TTAATTAGCATACCACCGGTAATAGTGTGGAAGGAACCCT
>No_name
CTTCCACACTATTACCGGTGGTATGCTAATTAATCCTGATATGATCCAAGCTCCTGCAAT
GAATCCTCCAATTAAAAGCGGAGTCCGGCGAGATCGGAAG
>No_name
CGACGGACTCCGCTTTTAATAGGAGGATTCATTGCAGGAGCTTGGATCATATCAGGATTA
ATTAGCATACCACCGGTAATAGTGTGGAAGGAACCCTTTA
>No_name
CCAGGTCTAAAGGGTTCCTTCCACACTATTACCGGTGGTATGCTAATTAATCCTGATATG
ATCCAAGCTCCTGCAATGAATCCTCCAATTAAAAGCGGAG
>No_name
GCAAGTTCCAGGTCTAAAGGGTTCCTTCCACACTATTACCGGTGGTATGCTAATTAATCC
TGATATGATCCAAGCTCCTGCAATGAATCCTCCAATTAAA
>No_name
GTCAACTGGCAAGTTCCAGGTCTAAAGGGTTCCTTCCACACTATTACCGGTGGTATGCTA
ATTAATCCTGATATGATCCAAGCTCCTGCAATGAATCCTC
>No_name
AGGATTCATTGCAGGAGCTTGGATCATATCAGGATTAATTAGCATACCACCGGTAATAGT
CTGGAAGGAACCCTTTAGACCTGGAACTTGCCAGTTGACG
>No_name
CGTCAACTGGCAAGTTCCAGGTCTAAGGGGTTCCTTCCACACTATTACCGGTGGTATGCT
AATTAATCCTGATATGATCCAAGCTCCTGCAATGAATCCT
>No_name
CCGTCAACTGGCAAGTTCCAGGTCTAAAGGGTTCCTTCCACACTATTACCGGTGGTATGC
TAATTAATCCTGATATGATCCAAGCTCCTGCAATGAATCC
>No_name
TTTCCGTCAACTGGCAAGTTCCAGGTCTAAAGGGTTCCTTCCACACTATTACCGGTGGTA
TGCTAATTAATCCTGATATGATCCAAGCTCCTGCAATGAA
>No_name
CAAATTTTCCGTCAACTGGCAAGTTCCAGGTCTAAAGGGTTCCTTCCACACTATTACCGG
TGGTATGCTAATTAATCCTGATATGATCCAAGCTCCTGCA
>No_name
GCAGGAGCTTGGATCATATCAGGATTAATTAGCATACCACCGGTAATAGTGTGGAAGGAA
CCCTTTAGACCTGGAACTTGCCAGTTGACGGAAAATTTGG
>No_name
GCAGGAGCTTGGATCATATCAGGATTAATTAGCATACCACCGGTAATAGTGTGGAAGGAA
CCCTTTAGACCTGGAACTTGCCAGTTGACGGAAAATTTGG
>No_name
CCAAATTTTCCGTCAACTGGCAAGTTCCAGGTCTAAAGGGTTCCTTCCACACTATTACCG
GTGGTATGCTAATTAATCCTGATATGATCCAAGCTCCTGA
>No_name
CCCAAATTTTCCGTCAACTGGCAAGTTCCAGGTCTAAAGGGTTCCTTCCACACTATTACC
GGTGGTATGCTAATTAATCCTGATATGATCCAAGCTCCTG
>No_name
CTGGTATCCCAAATTTTCCGTCAACTGGCAAGTTCCAGGTCTAAAGGGTTCCTTCCACAC
TATTACCGGTGGTATGCTAATTAATCCTGATATGATCCAA
>No_name
ATCTGGTATCCCAAATTTTCCGTCAACTGGCAAGTTCCAGGTCTAAAGGGTTCCTTCCAC
ACTATTACCGGTGGTATGCTAATTAATCCTGATATGATCC
>No_name
ATCTGGTATCCCAAATTTTCCGTCAACTGGCAAGTTCCAGGTCTAAAGGGTTCCTTCCAC
ACTATTACCGGTGGTATGCTAATTAATCCTGATATGATCC
>No_name
ATCAGGATTAATTAGCATACCACCGGTAATAGTGTGGAAGGAACCCTTTAGACCTGGAAC
TTGCCAGTTGACGGAAAATTTGGGATACCAGATATATGCC
>No_name
GGCATATATCTGGTATCCCAAATTTTCCGTCAACTGGCAAGTTCCAGGTCTAAAGGGTTC
CTTCCACACTATTACCGGTGGTATGCTAATTAATCCTGAT
>No_name
ATCAGGATTAATTAGCATACCACCGGTAATAGTGTGGAAGGAACCCTTTAGACCTGGAAC
TTGCCAGTTGACGGAAAATTTGGGATACCAGATATATGCC
>No_name
GGATTAATTAGCATACCACCGGTAATAGTGTGGAAGGAACCCTTTAGACCTGGAACTTGC
CAGTTGACGGAAAATTTGGGATACCAGATATATGCCACTC
>No_name
GATTAATTAGCATACCACCGGTAATAGTGTGGAAGGAACCCTTTAGACCTGGAACTTGCC
AGTTGACGGAAAATTTGGGATACCCGATATATGCCACTCT
>No_name
GATTAATTAGCATACCACCGGTAATAGTGTGGAAGGAACCCTTTAGACCTGGAACTTGCC
AGTTGACGGAAAATTTGGGATACCAGATATATGCCACTCT
>No_name
CAAGAGTGGCATATATCTGGTATCCCAAATTTTCCGTCAACTGGCAAGTTCCAGGTCTAA
AGGGTTCCTTCCACACTATTACCGGTGGTATGCTAATTAA
>No_name
AATTAGCATACCACCGGTAATAGTGTGGAAGGAACCCTTTAGACCTGGAACTTGCCAGTT
GACGGAAAATTTGGGATACCAGATATATGCCACTCTTGGT
>No_name
AATTAGCATACCACCGGTAATAGTGTGGAAGGAACCCTTTAGACCTGGAACTTGCCAGTT
GACGGAAAATTTGGGATACCAGATATATGCCACTCTTGGA
>No_name
AGGCACCAAGAGTGGCATATATCTGGTATCCCAAATTTTCCGTCAACTGGCAAGTTCCAG
GTCTAAAGGGTTCCTTCCACACTATTACCGGTGGTATGCT
>No_name
GGGAAGGCACCAAGAGTGGCATATATCTGGTATCCCAAATTTTCCGTCAACTGGCAAGTT
CCAGGTCTAAAGGGTTCCTTCCACACTATTACCGGTGGTA
>No_name
CGGTAATAGTGTGGAAGGAACCCTTTAGACCTGGAACTTGCCAGTTGACGGAAAATTTGG
GATACCAGATATATGCCACTCTTGGTGCCTTCTACATTCC
>No_name
CGGTAATAGTGTGGAAGGAACCCTTTAGACTTGGAACTTCCCGGTTACCGGAAATTTGGG
GTTCCAGGTATAAGCCCCTCCTGGGGCCCTCTACATTTCA
>No_name
TGTGGAAGGAACCCTTTAGACCTGGAACTTGCCAGTTGACGGAAAATTTGGGATACCAGA
TATATGCCACTCTTGGTGCCTTCTACATTCCATTAATAAT
>No_name
GTGGAAGGAACCCTTTAGACCTGGAACTTGCCAGTTGACGGAAAATTTGGGATACCAGAT
ATATGCCACTCTTGGTGCCTTCTACATTCCATTAATAATT
>No_name
NAACATAATTATTAATGGAATGTAGAAGGCACCAAGAGTGGCATATATCTGGTATCCCAA
ATTTTCCGTCAACTGGCAAGTTCCAGGTCTAAAGGGTTCC
>No_name
CACCAACATAATTATTAATGGAATGTAGAAGGCATCAAGAGTGGCATATATCTGGTATCC
CAAATTTTCCGTCAACTGGCAAGTTCCAGGTCTAAAGGGT
>No_name
CTTTAGACCTGGAACTTGCCAGTTGACGGAAAATTTGGGATACCAGATATATGCCACTCT
TGGTGCCTTCTACATTCCATTAATAATTATGTTGGTGCTA
>No_name
CTTTAGACCTGGAACTTGCCAGTTGACGGAAAATTTGGGATACCAGATATATGCCACTCT
TGGTGCCTTCTACATTCCATTAATAATTATGTTGGTGCTA
>No_name
TAATATAGCACCGACATAATTATTAATGGAATGTAGAAGGCACCAAGAGTGGCATATATC
TGGTATCCCAAATTTTCCGTCAACTGGCAAGTTCCAGGTC
>No_name
GACCTGGAACTTGCCAGTTGACGGAAAATTTGGGATACCAGATATATGCCACTCTTGGTG
CCTTCTACATTCCATTAATAATTATGTTGGTGCTATATTA
>No_name
CTGGAACTTGCCAGTTGACGGAAAATTTGGGATACCAGATATATGCCACTCTTGGTGCCT
TCTACATTCCATTAATAATTATGTTGGTGCTATATTATCG
>No_name
CTTGCCAGTTGACGGAAAATTTGGGATACCAGATATATGCCACTCTTGGTGCCTTCTACA
TTCCATTAATAATTATGTTGGTGCTATATTATCGAATTTT
>No_name
AAAAATTCGATAATATAGCACCAACATAATTATTAATGGAATGTAGAAGGCACCAAGAGT
GGCATATATCTGGTATCCCAAATTTTCCGTCAACTGGCAA
>No_name
GTTTAAAAATTCGATAATATAGCACCAACATAATTATTAATGGAATGTAGAAGGCACCAA
GAGTGGCATATATCTGGTATCCCAAATTTTCCGTCAACTG
>No_name
GTTGACGGAAAATTTGGGATACCAGATATATGCCACTCTTGGTGCCTTCTACATTCCATT
AATAATTATGTTGGTGCTATATTATCGAATTTTTAAACTA
>No_name
CTAGTTTAAAAATTCGATAATATAGCACCAACATAATTATTAATGGAATGTAGAAGGCAC
CAAGAGTGGCATATATCTGGTATCCCAAATTTTCCGTCAA
>No_name
CTAGTTTAAAAATTCGATAATATAGCACCAACATAATTATTAATGGAATGTAGAAGGCAC
CAAGAGTGGCATATATCTGGTATCCCAAATTTTCCGTCAA
>No_name
GCTAGTTTAAAAATTCGATAATATAGCACCAACATAATTATTAATGGAATGTAGAAGGCA
CCAAGAGTGGCATATATCTGGTATCCCAAATTTTCCGTCA
>No_name
CCCGGGGAAAATTTGGGATACCAGATATATGCCACTCTTGGTGCCTTCTACATTCCATTA
ATAATTATGTTGGTGCTATATTATCGAATTTTTAAACTAG
>No_name
ATTTCTTGCTAGTTTAAAAATTCGATAATATAGCACCAACATAATTATTAATGGAATGTA
GAAGGCACCAAGAGTGGCATATATCTGGTATCCAAAATTT
>No_name
ATTTCTTGCTAGTTTAAAAATTCGATAATATAGCACCAACATAATTATTAATGGAATGTA
GAAGGCACCAAGAGTGGCATATATCTGGTATCCCAAATTT
>No_name
CCATATTTCTTGCTAGTTTAAAAATTCGATAATATAGCACCAACATAATTATTAATGGAA
TGTAGAAGGCACCAAGAGTGGCATATATCTGGTATCCCAA
>No_name
CTTGGGCCATATTTCTTGCTAGTTTAAAAATTCGATAATATAGCACCAACATAATTATTA
ATGGAATGTAGAAGGCACCAAGAGTGGCATATATCTGGTA
>No_name
CAGATATATGCCACTCTTGGTGCCTTCTACATTCCATTAATAATTATGTTGGTGCTATAT
TATCGAATTTTTAAACTAGCAAGAAATATGGCCCAAGAAG
>No_name
CTTGGCATCTTCTTGGGCCATATTTCTTGCTAGTTTAAAAATTCGATAATATAGCACCAA
CATAATTATTAATGGAATGTAGAAGGCACCAAGAGTGGCA
>No_name
TGCCACTCTTGGTGCCTTCTACATTCCATTAATAATTATGTTGGTGCTATATTATCGAAT
TTTTAAACTAGCAAGAAATATGGCCCAAGAAGATGCCAAG
>No_name
ATTTTCTCTTGGCATCTTCTTGGGCCATATTTCTTGCTAGTTTAAAAATTCGATAATATA
GCACCAACATAATTATTAATGGAATGTAGAAGGCACCAAG
>No_name
TGGTGCCTTCTACATTCCATTAATAATTATGTTGGTGCTATATTATCGAATTTTTAAACT
AGCAAGAAATATGGCCCAAGAAGATGCCAAGAGAAAATTA
>No_name
GTACCTAATTTTCTCTTGGCATCTTCTTGGGCCATATTTCTTGCTAGTTTAAAAATTCGA
TAATATAGCACCAACATAATTATTAATGGAATGTAGAAGG
>No_name
ATTTTCTCTTGGCATCTTCTTGGGCCATATTTCTTGCTAGTTTAAAAATTCGATAATATA
GCACCAACATAATTATTAATGGAATGTAGAAGAGATCGGA
>No_name
TGTACCTAATTTTCTCTTGGCATCTTCTTGGGCCATATTTCTTGCTAGTTTAAAAATTCG
ATAATATAGCACCAACATAATTATTAATGGAATGTAGAAG
>No_name
TTGTACCTAATTTTCTCTTGGCATCTTCTTGGGCCATATTTCTTGCTAGTTTAAAAATTC
GATAATATAGCACCAACATAATTATTAATGGAATGTAGAA
>No_name
CTGTACCTAATTTTCTCTTGGCATCTTCTTGGGCCATATTTCTTGCTAGTTTAAAAATTC
GATAATATAGCACCAACATAATTATTAATGGAATGTAGAG
>No_name
CCTGTACCTAATTTTCTCTTGGCATCTTCTTGGGCCATATTTCTTGCTAGTTTAAAAATT
CGATAATATAGCACCAACATAATTATTAATGGAATGTAGA
>No_name
CCTGTACCTAATTTTCTCTTGGCATCTTCTTGGGCCATATTTCTTGCTAGTTTAAAAATT
CGATAATATAGCAACAACATAATTATTAATGGAATGTAGA
>No_name
CTACATTCCATTAATAATTATGTTGGTGCTATATTATCGAATTTTTAAACTAGCAAGAAA
TATGGCCCAAGAAGATGCCAAGAGAAAATTAGGTACAGGT
>No_name
CATCAGTCATTTGACCTGTACCTAATTTTCTCTTGGCATCTTCTTGGGCCATATTTCTTG
CTAGTTTAAAAATTCGATAATATAGCACCAACATAATTAT
>No_name
GTGCTATATTATCGAATTTTTAAACTAGCAAGAAATATGGCCCAAGAAGATGCCAAGAGA
AAATTAGGTACAGGTCAAATGACTGATGAAGAACAAACTT
>No_name
GTGCTATATTATCGAATTTTTAAACTAGCAAGAAATATGGCCCAAGAAGATGCCAAGAGA
AAATTAGGTACAGGTCAAATGACTGATGAAGAACAAACTT
>No_name
ATATTATCGAATTTTTAAACTAGCAAGAAATATGGCCCAAGAAGATGCCAAGAGAAAATT
AGGTACAGGTCAAATGACTGATGAAGAACAAACTTCATTG
>No_name
ATATTATCGAATTTTTAAACTAGCAAGAAATATGGCCCAAGAAGATGCCAAGAGAAAATT
AGGTACAGGTCAAATGACTGATGAAGAACAAACTTCATTG
>No_name
CGAATTTTTAAACTAGCAAGAAATATGGCCCAAGAAGATGCCAAGAGAAAATTAGGCACA
GGTCAAATTACTGATGAAGAACAAACTTCATTGCTAAATC
>No_name
CGAATTTTTAAACTAGCAAGAAATATGGCCCAAGAAGATGCCAAGAGAAAATTAGGTACA
GGTCAAATGACTGATGAAGAACAAACTTCATTGCCAAATC
>No_name
CGAATTTTTAAACTAGCAAGAAATATGGCCCAAGAAGATGCCAAGAGAAAATTAGGTACA
GGTCAAATGACTGATGAAGAACAAACTTCATTGCCAAATC
>No_name
CGAATTTTTAAACTAGCAAGAAATATGGCCCAAGAAGATGCCAAGAGAAAATTAGGTACA
GGTCAAATGACTGATGAAGAACAAACTTCATTGCCAAATC
>No_name
CTGACTGATTTGGCAATGAAGTTTGTTCTTCATCAGTCATTTGACCTGTACCTAATTTTC
TCTTGGCATCTTCTTGGGCCATATTTCTTGCTAGTTTAAA
>No_name
TTCCTGACTGATTTGGCAATGAAGTTTGTTCTTCATCAGTCATTTGACCTGTACCTAATT
TTCTCTTGGCATCTTCTTGGGCCATATTTCTTGCTAGTTT
>No_name
CTTCCTGACTGATTTGGCAATGAAGTTTGTTCTTCATCAGTCATTTGACCTGTACCTAAT
TTTCTCTTGGCATCTTCTTGGGCCATATTTCTTGCTAGTT
>No_name
CTGCCTGACTGATTTGGCAATGAAGTTTGTTCTTCATCAGTCATTTGACCTGTACCTAAT
TTTCTCTTGGCATCTTCTTGGGCCATATTTCTTGCTAGTT
>No_name
GAAATATGGCCCAAGAAGATGCCAAGAGAAAATTAGGTACAGGTCAAATGACTGATGAAG
AACAAACTTCATTGCCAAATCAGTCAGGAAGAACAAATTC
>No_name
GGAATTTGTTCTTCCTGACTGATTTGGCAATGAAGTTTGTTCTTCATCAGTCATTTGACC
TGTACCTAATTTTCTCTTGGCATCTTCTTGGGCCATATTT
>No_name
CGGAATTTGTTCTTCCTGACTGATTTGGCAATGAAGTTTGTTCTTCATCAGTCATTTGAC
CTGTACCTAATTTTCTCTTGGCATCTTCTTGGGCCATATT
>No_name
CGGAATTTGTTCTTCCTGACTGATTTGGCAATGAAGTTTGTTCTTCATCAGTCATTTGAC
CTGTACCTAATTTTCTCTTGGCATCTTCTTGGGCCATATT
>No_name
GCGGAATTTGTTCTTCCTGACTGATTTGGCAATGAAGTTTGTTCTTCATCAGTCATTTGA
CCTGTACCTAATTTTCTCTTGGCATCTTCTTGGGCCATAT
>No_name
GCGGAATTTGTTCTTCCTGACTGATTTGGCAATGAAGTTTGTTCTTCATCAGTCATTTGA
CCTGTACCTAATTTTCTCTTGGCATCTTCTTGGGCCATAT
>No_name
GCGGAATTTGTTCTTCCTGACTGATTTGGCAATGAAGTTTGTTCTTCATCAGTCATTTGA
CCTGTACCTAATTTTCTCTTGGCATCTTCTTGGGCCATAT
>No_name
CAAGAAGATGCCAAGAGAAAATTAGGTACAGGTCAAATGACTGATGAAGAACAAACTTCA
TTGCCAAATCAGTCAGGAAGAACAAATTCCGCTGAAGAAG
>No_name
AGAGAAAATTAGGTACAGGTCAAATGACTGATGAAGAACAAACTTCATTGCCAAATCAGT
CAGGAAGATCAAATTCCGCTGAAGAAGACAGAAAACTTCT
>No_name
GAAAATTAGGTACAGGTCAAATGACTGATGAAGAACAAACTTCATTGCCAAATCAGTCAG
GAAGAACAAATTCCGCTGAAGAAGACAGAAAACTTCTTCG
>No_name
GGTCAAATGACTGATGAAGAACAAACTTCATTGCCAAATCAGTCAGGAAGAACAAATTCC
GCTGAAGAAGACAGAAAACTTCTTCGGTTTGATCCCACTC
>No_name
GGTCAAATGACTGATGAAGAACAAACTTCATTGCCAAATCAGTCAGGAAGAACAAATTCC
GCTGAAGAAGACAGAAAACTTCTTCGGTTTGATCCCACTC
>No_name
GTCAAATGACTGATGAAGAACAAACTTCATTGCCAAATCAGTCAGGAAGAACAAATTCCG
CTGAAGAAGACAGAAAACTTCTTCGGTTTGATCCCACTCA
>No_name
CTTCACTCGGTCTTTGAGTGGGATCAAACCGAAGAAGTTTTCTGTCTTCTTCAGCGGAAT
TTGTTCTTCCTGACTGATTTGGCAATGAAGTTTGTTCTTC
>No_name
CTTCACTCGGTCTTTGAGTGGGATCAAACCGAAGAAGTTTTCTGTCTTCTTCAGCGGAAT
TTGTTCTTCCTGACTGATTTGGCAATGAAGTTTGTTCTTC
>No_name
GAACAAACTTCATTGCCAAATCAGTCAGGAAGAACAAATTCCGCTGAAGAAGACAGAAAA
CTTCTTCGGTTTGATCCCACTCAAAGACCGAGTGAAGGAA
>No_name
AACAAACTTCATTGCCAAATCAGTCAGGAAGAACAAATTCCGCTGAAGAAGACAGAAAAC
TTCTTCGGTTTGATCCCACTCAAAGACCGAGTGAAGGAAA
>No_name
ATTTCCTTCACTCGGTCTTTGAGTGGGATCAAACCGAAGAAGTTTTCTGTCTTCTTCAGC
GGAATTTGTTCTTCCTGACTGATTTGGCAATGAAGTTTGT
>No_name
CAAACTTCATTGCCAAATCAGTCAGGAAGAACAAATTCCGCTGAAGAAGACAGAAAACTT
CTTCGGTTTGATCCCACTCAAAGACCGAGTGAAGGAAATC
>No_name
CAAACTTCATTGCCAAATCAGTCAGGAAGAACAAATTCCGCTGAAGAAGACAGAAAACTT
CTTCGGTTTGATCCCACTCAAAGACCGAGTGAAGGAAATC
>No_name
CAAACTTCATTGCCAAATCAGTCAGGAAGAACAAATTCCGCTGAAGAAGACAGAAAACTT
CTTCGGTTTGATCCCACTCAAAGACCGAGTGAAGGAAATC
>No_name
CTTGATTTCCTTCACTCGGTCTTTGAGTGGGATCAAACCGAAGAAGTTTTCTGTCTTCTT
CAGCGGAATTTGTTCTTCCTGACTGATTTGGCAATGAAGT
>No_name
CTTGATTTCCTTCACTCGGTCTTTGAGTGGGATCAAACCGAAGAAGTTTTCTGTCTTCTT
CAGCGGAATTTGTTCTTCCTGACTGATTTGGCAATGAAGT
>No_name
CTTGATTTCCTTCACTCGGTCTTTGAGTGGGATCAAACCGAAGAAGTTTTCTGTCTTCTT
CAGCGGAATTTGTTCTTCCTGACTGATTTGGCAATGAAGT
>No_name
CTTGATTTCCTTCACTCGGTCTTTGAGTGGGATCAAACCGAAGAAGTTTTCTGTCTTCTT
CAGCGGAATTTGTTCTTCCTGACTGATTTGGCAATGAAGT
>No_name
CTTGATTTCCTTCACTCGGTCTTTGAGTGGGATCAAACCGAAGAAGTTTTCTGTCTTCTT
CAGCGGAATTTGTTCTTCCTGACTGATTTGGCAATGAAGT
>No_name
ATTTCCTTGATTTCCTTCACTCGGTCTTTGAGTGGGATCAAACCGAAGAAGTTTTCTGTC
TTCTTCAGCGGAATTTGTTCTTCCTGACTGATTTGGCAAT
>No_name
CCATTACCTTGATTTCCTTCACTCGGTCTTTGAGTGGGATCAAACCGAAGAAGTTTTCTG
TCTTCTTCAGCGGAATTTGTTCTTCCTGACTGATTTGGCA
>No_name
GCCAAATCAGTCAGGAAGAACAAATTCCGCTGAAGAAGACAGAAAACTTCTTCGGTTTGA
TCCCACTCAAAGACAGAGTGAAGGAAATCAAGGTAATGGG
>No_name
GCCAAATCAGTCAGGAAGAACAAATTCCGCTGAAGAAGACAGAAAACTTCTTCGGTTTGA
TCCCACTCAAAGACCGAGTGAAGGAAATCAAGGTAATGGG
>No_name
AAATCAGTCAGGAAGAACAAATTCCGCTGAAGAAGACAGAAAACTTCTTCGGTTTGATCC
CACTCAAAGACCGAGTGAAGGAAATCAAGGTAATGGGTTC
>No_name
GGAAGAACAAATTCCGCTGAAGAAGACAGAAAACTTCTTCGGTTTGATCCCACTCAAAGA
CCGAGTGAAGGAAATCAAGGTAATGGGTTCGATGTTGAGA
>No_name
CTTCTCAACATCGAACCCATTACCTTGATTTCCTTCACTCGGTCTTTGAGTGGGATCAAA
CCGAAGAAGTTTTCTGTCTTCTTCAGCGGAATTTGTTCTT
>No_name
CTTCTCAACATCGAACCCATTACCTTGATTTCCTTCACTCGGTCTTTGAGTGGGATCAAA
CCGAAGAAGTTTTCTGTCTTCTTCAGCGGAATTTGTTCTT
>No_name
GAACAAATTCCGCTGAAGAAGACAGAAAACTTCTTCGGTTTGATCCCACTCAAAGACCGA
GTGAAGGAAATCAAGGTAATGGGTTCGATGTTGAGAAGAC
>No_name
CAGTCTTCTCAACATCGAACCCATTACCTTGATTTCCTTCACTCGGTCTTTGAGTGGGAT
CAAACCGAAGAAGTTTTCTGTCTTCTTCAGCGGAATTTGT
>No_name
CAAATTCCGCTGAAGAAGACAGAAAACTTCTTCGGTTTGATCCCACTCAAAGACCGAGTG
AAGGAAATCAAGGTAATGTGTACGATGTCGAGAAGACTGA
>No_name
CCAGTCTTCTCAACATCGAACCCATTACCTTGATTTCCTTCACTCGGTCTTTGAGTGGGA
TCAAACCGAAGAAGTTTTCTGTCTTCTTCAGCGGAATTTG
>No_name
AAATTCCGCTGAAGAAGACAGAAAACTTCTTCGGTTTGATCCCACTCAAAGACCGAGTGA
AGGAAATCAAGGTAATGGGTTCGATGTTGAGAAGACTGGA
>No_name
AAATTCCGCTGAAGAAGACAGAAAACTTCTTCGGTTTGATCCCACTCAAAGACCGAGTGA
AGGAAATCAAGGTAATGGGTTCGATGTTGAGAAGACTGGA
>No_name
GTTCCAGTCTTCTCAACATCGAACCCATTACCTTGATTTCCTTCACTCGGTCTTTGAGTG
GGATCAAACCGAAGAAGTTTTCTGTCTTCTTCAGCGGAAT
>No_name
CCAGTTCCAGTCTTCTCAACATCGAACCCATTACCTTGATTTCCTTCACTCGGTCTTTGA
GTGGGATCAAACCGAAGAAGTTTTCTGTCTTCTTCAGCGG
>No_name
CGCTGAAGAAGACAGAAAACTTCTTCGGTTTGATCCCACTCAAAGACCGAGTGAAGGAAA
TCAAGGTAGTGGGTTCGATGTTGAGAAGACTGGAACTGGA
>No_name
AGAAGACAGAAAACTTCTTCGGTTTGATCCCACTCAAAGACCGAGTGAAGGAAATCAAGG
TAATGGGTTCGATGTTGAGAAGACTGGAACTGGACCTAAA
>No_name
GTTTTAGGTCCAGTTCCAGTCTTCTCAACATCGAACCCATTACCTTGATTTCCTTCACTC
GGTCTTTGAGTGGGATCAAACCGAAAAAGTTTTCTGTCTT
>No_name
CAGAAAACTTCTTCGGTTTGATCCCACTCAAAGACCGAGTGAAGGAAATCAAGGTAATGG
GTTCGATGTTGAGAAGACTGGAACTGGACCTAAAACAAAT
>No_name
ATTTGTTTTAGGTCCAGTTCCAGTCTTCTCAACATCGAACCCATTACCTTGATTTCCTTC
ACTCGGTCTTTGAGTGGGATCAAACCGAAGAAGTTTTCTG
>No_name
AGAAAACTTCTTCGGTTTGATCCCACTCAAAGACCGAGTGAAGGAAATCAAGGTAATGGG
TTCGATGTTGAGAAGACTGGAACTGGACCTAAAACAAATC
>No_name
GAAAACTTCTTCGGTTTGATCCCACTCAAAGACCGAGTGAAGGAAATCAAGGTAATGGGT
TCGATGTTGAGAAGACTGGAACTGGACCTAAAACAAATCC
>No_name
GAAAACTTCTTCGGTTTGATCCCACTCAAAGACCGAGTGAAGGAAATCAAGGTAATGGGT
TCGATGTTGAGAAGACTGGAACTGGACCTAAAACAAATCC
>No_name
GAAAACTTCTTCGGTTTGATCCCACTCAAAGACCGAGTGAAGGAAATCAAGGAAATGGGT
ACGATGTTCAGAAGACTGGAACTAGACCTAAAACAAACCC
>No_name
CGGGGATTTGTTTTAGGTCCAGTTCCAGTCTTCTCAACATCGAACCCATTACCTTGATTT
CCTTCACTCGGTCTTTGAGTGGGATCAAACCGAAGAAGTT
>No_name
CGGGGATTTGTTTTAGGTCCAGTTCCAGTCTTCTCAACATCGAACCCATTACCTTGATTT
CCTTCACTCGGTCTTTGAGTGGGATCAAACCGAAGAAGTT
>No_name
CTTTTTCCGGGGATTTGTTTTAGGTCCAGTTCCAGTCGTCTCAACATCGAACCCATTACC
TTGATTTCCTTCACTCGGTCTTTGAGTGGGATCACACCGA
>No_name
TTTCTTTTTCCGGGGATTTGTTTTAGGTCCAGTTCCAGTCTTCTCAACATCGAACCCATT
ACCTTGATTTCCTTCACTCGGTCTTTGAGTGGGATCAAAC
>No_name
CTGTTTCTTTTTCCGGGGATTTGTTTTAGGTCCAGTTCCAGTCTTCTCAACATCGAACCC
ATTACCTTGATTTCCTTCACTCGGTCTTTGAGTGGGATCA
>No_name
CTCTGTTTCTTTTTCCGGGGATTTGTTTTAGGTCCAGTTCCAGTCTTCTCAACATCGAAC
CCATTACCTTGATTTCCTTCACTCGGTCTTTGAGTGGGAT
>No_name
CTCTGTTTCTTTTTCCGGGGATTTGTTTTAGGTCCAGTTCCAGTCTTCTCAACATCGAAC
CCATTACCTTGATTTCCTTCACTCGGTCTTTGAGTGGGAT
>No_name
CTCTGTTTCTTTTTCCGGGGATTTGTTTTAGGTCCAGTTCCAGTCTTCTCAACATCGAAC
CCATTACCTTGATTTCCTTCACTCGGTCTTTGAGTGGGAT
>No_name
CTCTGTTTCTTTTTCCGGGGATTTGTTTTAGGTCCAGTTCCAGTCTTCTCAACATCGAAC
CCATTACCTTGATTTCCTTCACTCGGTCTTTGAGTGGGAT
>No_name
CTCTGTTTCTTTTTCCGGGGATTTGTTTTAGGTCCAGTTCCAGTCTTCTCAACATCGAAC
CCATTACCTTGATTTCCTTCACTCGGTCTTTGAGTGGGAT
>No_name
CTCTGTTTCTTTTTCCGGGGATTTGTTTTAGGTCCAGTTCCAGTCTTCTCAACATCGAAC
CCATTACCTTGATTTCCTTCACTCGGTCTTTGAGTGGGAT
>No_name
TCTCTGTTTCTTTTTCCGGGGATTTGTTTTAGGTCCAGTTCCAGTCTTCTCAACATCGAA
CCCATTACCTTGATTTCCTTCACTCGGTCTTTGAGTGGGA
>No_name
CTCAAAGACCGAGTGAAGGAAATCAAGGTAATGGGTTCGATGTTGAGAAGACTGGAACTG
GACCTAAAACAAATCCCCGGAAAAAGAAACAGAGTAACAA
>No_name
CAAAGACCGAGTGAAGGAAATCAAGGTAATGGGTTCGATGTTGAGAAGACTGGAACTGGA
CCTAAAACAAATCCCCGGAAAAAGAAACAGAGTAACAATG
>No_name
CTCTGTTTCTTTTTCCGGGGATTTGTTTTAGTCCAAGTCCAGGCCTCTCAAAAATGAAAC
CCATTACTTTGTTTTCTTCAATTCGTCTTTTGGGTGGATT
>No_name
CGATTCATTGTTACTCTGTTTCTTTTTCCGGGGATTTGTTTTAGGTCCAGTTCCAGTCTT
CTCAACATCGAACCCATTACCTTGATTTCCTTCACTCGGT
>No_name
CGAGTGAAGGAAATCAAGGTAATGGGTTCGATGTTGAGAAGACTGGAACTGGACCTAAAA
CAAATCCCCGGAAAAAGAAACAGAGTAACAATGAATCGAA
>No_name
TTTCGATTCATTGTTACTCTGTTTCTTTTTCCGGGGATTTGTTTTAGGTCCAGTTCCAGT
CTTCTCAACATCGAACCCATTACCTTGATTTCCTTCACTC
>No_name
CTTTCGATTCATTGTTACTCTGCTTCTTTTTCCGGGGATTTGTTTTAGGTCCAGTTCCAG
TCTTCTCAACATCGAACCCATTACCTTGATTTCCTTCACT
>No_name
AGGAAATCAAGGTAATGGGTTCGATGTTGAGAAGACTGGAACTGGACCTAAAACAAATCC
CCGGAAAAAGAAACAGAGTAACAATGAATCGAAAGCAATA
>No_name
TTTCGATTCATTGTTACTCTGTTTCTTTTTCCGGGGATTTGTTTTAGGTCCAGTTCCAGT
CTTCTCAACATCGAACCCATTACCTTGATTTCCAGATCGG
>No_name
GGAAATCAAGGTAATGGGTTCGATGTTGAGAAGACTGGAACTGGACCTAAAACAAATCCC
CGGAAAAAGAAACAGAGTAACAATGAATCGAAAGCAATAA
>No_name
AGGTAATGGGTTCGATGTTGAGAAGACTGGAACTGGACCTAAAACAAATCCCCGGAAAAA
GAAACAGAGTAACAATGAATCGAAAGCAATAACAACTCTA
>No_name
CTCCTAGAGTTGTTATTGCTTTCGATTCATTGTTACTCTGTTTCTTTTTCCGGGGATTTG
TTTTAGGTCCAGTTCCAGTCTTCTCAACATCGAACCCATT
>No_name
ATGGGTTCGATGTTGAGAAGACTGGAACTGGACCTAAAACAAATCCCCGGAAAAAGAAAC
AGAGTAACAATGAATCGAAAGCAATAACAACTCTAGGAGT
>No_name
GTTCGATGTTGAGAAGACTGGAACTGGACCTAAAACAAATCCCCGGAAAAAGAAACAGAG
TAACAATGAATCGAAAGCAATAACAACTCTAGGAGTTATT
>No_name
GAGAAGACTGGAACTGGACCTAAAACAAATCCCCGGAAAAAGAAACAGAGTAACAATGAA
TCGAAAGCAATAACAACTCTAGGAGTTATTATGGGCTGTT
>No_name
GAAGACTGGAACTGGACCTAAAACAAATCCCCGGAAAAAGAAACAGAGTAACAATGAATC
GAAAGCAATAACAACTCTAGGAGTTATTATGGGCTGTTTC
>No_name
GAAGACTGGAACTGGACCTAAAACAAATCCCCGGAAAAAGAAACAGAGTAACAATGAATC
GAAAGCAATAACAACTCTAGGAGTTATTATGGGCTGTTTC
>No_name
CTGGAACTGGACCTAAAACAAATCCCCGGAAAAAGAAACAGAGTAACAATGAATCGAAAG
CAATAACAACTCTAGGAGTTATTATGGGCTGTTTCACATT
>No_name
CTGGAACTGGACCTAAAACAAATCCCCGGAAAAAGAAACAGAGTAACAATGAATCGAAAG
CAATAACAACTCTAGGAGTTATTATGGGCTGTTTCACATT
>No_name
CTGGAACTGGACCTAAAACAAATCCCCGGAAAAAGAAACAGAGTAACAATGAATCGAAAG
CAATAACAACTCTAGGAGTTATTATGGGCTGTTTCACATA
>No_name
CTGGAACTGGACCTAAAACAAATCCCCGGAAAAAGAAACAGAGTAACAATGAATCGAAAG
CAATAAAAACTCTAGGAGTTATTATGGGCTGTTTCACATT
>No_name
CATAATGTGAAACAGCCCATAATAACTCCTAGAGTTGTTATTGCTTTCGATTCATTGTTA
CTCTGTTTCTTTTTCCGGGGATTTGTTTTAGGTCCAGTTC
>No_name
CAACATAATGTGAAACAGCCCATAATAACTCCTAGAGTTGTTATTGCTTTCGATTCATTG
TTACTCTGTTTCTTTTTCCGGGGATTTGTTTTAGGTCCAG
>No_name
AACAAATCCCCGGAAAAAGAAACAGAGTAACAATGAATCGAAAGCAATAACAACTCTAGG
AGTTATTATGGGCTGTTTCACATTATGTTGGCTTCCATTT
>No_name
CCCCGGAAAAAGAAACAGAGTAACAATGAATCGAAAGCAATAACAACTCTAGGAGTTATT
ATGGGCTGTTTCACATTATGTTGGCTTCCATTTTTCATAA
>No_name
GAATTATGAAAAATGGAAGCCAACATAATGTGAAACAGCCCATAATAACTCCTAGAGTTG
TTATTGCTTTCGATTCATTGTTACTCTGTTTCTTTTTCCG
>No_name
GGAAAAAGAAACAGAGTAACAATGAATCGAAAGCAATAACAACTCTAGGAGTTATTATGG
GCTGTTTCACATTATGTTGGCTTCCATTTTTCATAATTCA
>No_name
AAAAGAAACAGAGTAACAATGAATCGAAAGCAATAACAACTCTAGGAGTTATTATGGGCT
GTTTCACATTATGTTGGGTTCCATTTTTCATAATTCAGAT
>No_name
ATCTGAATTATGAAAAATGGAAGCCAACATAATGTGAAACAGCCCATAATAACTCCTAGA
GTTGTTATTGCTTTCGATTCATTGCTACTCTGTTTCTTTT
>No_name
AATCTGAATTATGAAAAATGGAAGCCAACATAATGTGAAACAGCCCATAATAACTCCTAG
AGTTGTTATTGCTTTCGATTCATTGTTACTCTGTTTCTTT
>No_name
GAGAATCTGAATTATGAAAAATGGAAGCCAACATAATGTGAAACAGCCCATAATAACTCC
TAGAGTTGTTATTGCTTTCGATTCATTGTTACTCTGTTTC
>No_name
TGAGAATCTGAATTATGAAAAATGGAAGCCAACATAATGTGAAACAGCCCATAATAACTC
CTAGAGTTGTTATTGCTTTCGATTCATTGTTACTCTGTTT
>No_name
TGAGAATCTGAATTATGAAAAATGGAAGCCAACATAATGTGAAACAGCCCATAATAACTC
CTAGAGTTGTTATTGCTTTCGATTCATTGTTACTCTGTTT
>No_name
TGAGAATCTGAATTATGAAAAATGGAAGCCAACATAATGTGAAACAGCCCATAATAACTC
CTAGAGTTGTTATTGCTTTCGATTCATTGTTACTCTGTTT
>No_name
AAACAGGGTAACAATGAATCGAAAGCAATAACAACTCTAGGAGTTATTATGGGCTGTTTC
ACATTATGTTGGCTTCCATTTTTCATAATTCAGATTCTCA
>No_name
TTGAGAATCTGAATTATGAAAAATGGAAGCCAACATAATGTGAAACAGCCCATAATAACT
CCTAGAGTTGTTATTGCTTTCGATTCATTGTTACTCTGTT
>No_name
GTTTGAGAATCTGAATTATGAAAAATGGAAGCCATCATAATGTGAAACAGCCCATAATAA
CTCCTAGAGTTGTTATTGCTTTCGATTCATTGTTACTCTG
>No_name
GTAACAATGAATCGAAAGCAATAACAACTCTAGGAGTTATTATGGGCTGTTTCACATTAT
GTTGGCTTCCATTTTTCATAATTCAGATTCTCAAACCCAT
>No_name
ATGGGTTTGAGAATCTGAATTATGAAAAATGGAAGCCAACATAATGTGAAACAGCCCATA
ATAACTCCTAGAGTTGTTATTGCTTTCGATTCATTGTTAC
>No_name
GTTTGAGAATCTGAATTATGAAAAATGGAAGCCAACATAATGTGAAACAGCCCATAATAA
CTCCTAGAGTTGTTATTGCTTTCGATTCATTGTTAGATCG
>No_name
GAAAGCAATAACAACTCTAGGAGTTATTATGGGCTGTTTCACATTATGTTGGCTTCCATT
TTTCATAATTCAGATTCTCAAACCCATTCTCATTGTTTCT
>No_name
CTTTAGAAACAATGAGAATGGGTTTGAGAATCTGAATTATGAAAAATGGAAGCCAACATA
ATGTGAAACAGCCCATAATAACTCCTAGAGTTGTTATTGC
>No_name
ATAACAACTCTAGGAGTTATTATGGGCTGTTTCACATTATGTTGGCTTCCATTTTTCATA
ATTCAGATTCTCAAACCCATTCTCATTGTTTCTAAAGTTG
>No_name
CAACTTTAGAAACAATGAGAATGGGTTTGAGAATCTGAATTATGAAAAATGGAAGCCAAC
ATAATGTGAAACAGCCCATAATAACTCCTAGAGTTGTTAT
>No_name
CAACTTAAGAAACAATGAGAATGGGTTTGAGAATCTGAATTATGAAAAATGGAAGCCAAC
ATAATGTGAAACAGCCCATAATAACTCCTAGAGTTGTTAT
>No_name
NTCAACTTTAGAAACAATGAGAATGGGTTTGAGAATCTGAATTATGAAAAATGGAAGCCA
ACATAATGTGAAACAGCCCATAATAACTCCTAGAGTTGTT
>No_name
TTCATGATCAACTTTAGAAACAATGAGAATGGGTTTGAGAATCTGAATTATGAAAAATGG
AAGCCAACATAATGTGAAACAGCCCATAATAACTCCTAGA
>No_name
GGAGTTATTATGGGCTGTTTCACATTATGTTGGCTTCCATTTTTCATAATTCAGATTCTC
AAACCCATTCTCATTGTTTCTAAAGTTGATCATGAAAAGT
>No_name
GTTATTATGGGCTGTTTCACATTATGTTGGCTTCCATTTTTCATAATTCAGATTCTCAAA
CCCATTCTCATTGTTTCTAAAGTTGATCATGAAAAGTATC
>No_name
CAAAAGATACTTTTCATGATCAACTTTAGAAACAATGAGAATGGGTTTGAGAATCTGAAT
TATGAAAAATGGAAGCCAACATAATGTGAAACAGCCCATA
>No_name
GGCTGTTTCACATTATGTTGGCTTCCATTTTTCATAATTCAGATTCTCAAACCCATTCTC
ATTGTTTCTAAAGTTGATCATGAAAAGTATCTTTTGCCTT
>No_name
GCTGTTTCACATTATGTTGGCTTCCATTTTTCATAATTCAGATTCTCAAACCCATTCTCA
TTGTTTCTAAAGTTGATCATGAAAAGTATCTTTTGCCTTG
>No_name
CCAAGGCAAAAGATACTTTTCATGATCAACTTTAGAAACAATGAGAATGGGTTTGAGAAT
CTGAATTATGAAAAATGGAAGCCAACATAATGTGAAACAG
>No_name
CTGTTTCACATTATGTTGGCTTCCATTTTTCATAATTCAGATTCTCAAACCCATTCTCAT
TGTTTCTAAAGTTGATCATGAAAAGTATCTTTTGCCTTGG
>No_name
ACCAAGGCAAAAGATACTTTTCATGATCAACTTTAGAAACAATGAGAATGGGTTTGAGAA
TCTGAATTATGAAAAATGGAAGCCAACATAATGTGAAACA
>No_name
CACCAAGGCAAAAGATACTTTTCATGATCAACTTTAGAAACAATGAGAATGGGTTTGAGA
ATCTGAATTATGAAAAATGGAAGCCAACATAATGTGAAAC
>No_name
TCTCATTATGTTGGCTTCCATTTTTCATAATTCAGATTCTCAAACCCATTCTCATTGTTT
CTAAAGTTGATCATGAAAAGTATCTTTTGCCTTGGTGTTA
>No_name
CTCGTAACACCAAGGCAAAAGATACTTTTCATGATCAACTTTAGAAACAATGAGAATGGG
TTTGAGAATCTGAATTATGAAAAATGGAAGCCAACATAAT
>No_name
CAGCTCGTAACACCAAGGCAAAAGATACTTTTCATGATCAACTTTAGAAACAATGAGAAT
GGGTTTGAGAATCTGAATTATGAAAAATGGAAGCCAACAT
>No_name
CAGAAACAGCTCGTAACACCAAGGCAAAAGATACTTTTCATGATCAACTTTAGAAACAAT
GAGAATGGGTTTGAGAATCTGAATTATGAAAAATGGAAGC
>No_name
CTTCCATTTTTCATAATTCAGATTCTCAAACCCATTCTCATTGTTTCTAAAGTTGATCAT
GAAAAGTATCTTTTGCCTTGGTGTTACGAGCTGTTTCTGT
>No_name
CTTCCATTTTTCATAATTCAGATTCTCAAACCCATTCTCATTGTTTCTAAAGTTGATCAT
GAAAAGTATCTTTTGCCTTGGTGTTACGAGCTGTTTCTGT
>No_name
CACAGAAACAGCTCGTAACACCAAGGCAAAAGATACTTTTCATGATCAACTTTAGAAACA
ATGAGAATGGGTTTGAGAATCTGAATTATGAAAAATGGAA
>No_name
TTCCATTTTTCATAATTCAGATTCTCAAACCCATTCTCATTGTTTCTAAAGTTGATCATG
AAAAGTATCTTTTGCCTTGGTGTTACGAGCTGTTTCTGTG
>No_name
CCAAGCCACAGAAACAGCTCGTAACACCAAGGCAAAAGATACTTTTCATGATCAACTTTA
GAAACAATGAGAATGGGTTTGAGAATCTGAATTATGAAAA
>No_name
CATAATTCAGATTCTCAAACCCATTCTCATTGTTTCTAAAGTTGATCATGAAAAGTATCT
TTTGCCTTGGTGTTACGAGCTGTTTCTGTGGCTTTGTTTT
>No_name
TTCAGATTCTCAAACCCATTCTCATTGTTTCTAAAGTTGATCATGAAAAGTATCTTTTGC
CTTGGTGTTACGAGCTGTTTCTGTGGCTTGGTTTTCTCAA
>No_name
TTCAGATTCTCAAACCCATTCTCATTGTTTCTAAAGTTGATCATGAAAAGTATCTTTTGC
CTTGGTGTTACGAGCTGTTTCTGTGGCTTTGTTATCACAA
>No_name
CAGATTCTCAAACCCATTCTCATTGTTTCTAAAGTTGATCATGAAAAGTATCTTTTGCCT
TGGTGTTACGAGCTGTTTCTGTGGCTTGGTTATCTCAATA
>No_name
GATTCTCAAACCCATTCTCATTGTTTCTAAAGTTGATCATGAAAAGTATCTTTTGCCTTG
GTGTTACGAGCTGTTTCTGTGGCTTTGTTATTCCATTAAT
>No_name
CTCAAACCCATTCTCATTGTTTCTAAAGTTGATCATGAAAAGTATCTTTTGCCTTGGTGT
TACGAGCTGTTTCTGTGGCTTGGTTATCTCAATAGATTCC
>No_name
CAAACCCATTCTCATTGTTTCTAAAGTTGATCATGAAAAGTATCTTTTGCCTTGGTGTTA
CGAGCTGTTTCTGTGGCTTTGTTATCTCAATAGTTTCCTG
>No_name
ACCCATTCTCATTGTTTCTAAAGTTGATCATGAAAAGTATCTTTTGCCTTGGTGTTACGA
GCTGTTTCTGTGGCTTTGTTATCTCAAAAGTTTCCTGAAT
>No_name
GATTCAGGAAACTATTGAGATAACCAAGCCACAGAAACAGCTCGTAACACCAAGGCAAAA
GATACTTTTCATGATCAACTTTAGAAACAATGAGAATGGG
>No_name
CGGGATTCAGGAAACTATTGAGATAACCAAGCCACAGAAACAGCTCGTAACACCAAGGCA
AAAGATACTTTTCATGATCAACTTTAGAAACAATGAGAAT
>No_name
CGGGATTCAGGAAACTATTGAGATAACCAAGCCACAGAAACAGCTCGTAACACCAAGGCA
AAAGATACTTTTCATGATCAACTTTAGAAACAATGAGAAT
>No_name
CTGGATTCAGGAAACTATTGAGATAACCAAGCCACAGAAACAGCTCGTAACACCAAGGCA
AAAGATACTTTTCATGATCAACTTTAGAAACAATGAGAAT
>No_name
CGGGATTCAGGAAACTATTGAGATAACCAAGCCACAGAAACAGCTCGTAACACCAAGGCA
AAAGATACTTTTCATGATCAACTTTAGAAACAATGAGAAT
>No_name
TTCTCATTGTTTCTAAAGTTGATCATGAAAAGTATCTTTTGCCTTGGTGTTACGAGCTGT
TTCTGTGGCTTGGTTATTTTAATAGTTTTCTTAATCACCT
>No_name
CTCATTGTTTCTAAAGTTGATCATGAAAAGTATCTTTTGCCTTGGTGTTACGAGCTGTTT
CTGTGGCTTGGTTATTTCCATAGTTTTCTGAATCCCGTGG
>No_name
CTCATTGTTTCTAAAGTTGATCATGAAAAGTATCTTTTGCCTTGGTGTTACGAGCTGTTT
CTGTGGCTTTGGTATCTCAATAATTTTCTTAATCCCGTGA
>No_name
ATTGAATTTGGCATATATCACGGGATTCAGGAAACTATTGAGATAAACAAGCCACAGAAA
CAGCTCGTAACACCAAGGCAAAAGATACTTTTCATGATCA
>No_name
TCTCTATTGAATTTGGCATATATCACGGGATTCAGGAAACTATTGAGATAACCAAGCCAC
AGAAACAGCTCGTAACACCAAGGCAAAAGATACTTTTCAT
>No_name
AAAAGTATCTTTTGCCTTGGTGTTACGAGCTGTTTCTGTGGCTTGGGTATCTCAATAGAT
TTCTGAATACCGTGATATATGCCAAAATCAATAGAGAAAT
>No_name
AAAAGTATCTTTTGCCTTGGTGTTACGAGCTGTTTCTGTGGCTTTGGTATTTCAATACTT
TCCTGAATACAGTCATATATTACAGATTCAATAAAAAAAT
>No_name
AAAAGTATCTTTTGCCTTGGTGTTACGAGCTGTTTCTGTGGCTTTTTTTTCTCAATAGTT
TCCTGGATCCCCAGATACAAATCAAATTCAATATAGAATT
>No_name
CGAAATTCTCTATTGAATTTGGCATATATCACGGGATTCAGGAAACTATTGAGATAACCA
AGCCACAGAAACAGCTCGTAACACCAAGGCAAAAGATACT
>No_name
CGAAATTCTCTATTGAATTTGGCATATATCACGGGATTCAGGAAACTATTGAGATAACCA
AGCCACAGAAACAGCTCGTAACACCAAGGCAAAAGATACT
>No_name
CGAAATTCTCTATTGAATTTGGCATATATCACGGGATTCAGGAAACTATTGAGATAACCA
AGCCACAGAAACAGCTCGTAACACCAAGGCAAAAGATACT
>No_name
TCGAAATTCTCTATTGAATTTGGCATATATCACGGGATTCAGGAAACTATTGAGATAACC
AAGCCACAGAAACAGCTCGTAACACCAAGGCAAAAGATAC
>No_name
TATCTTTTGCCTTGGTGTTACGAGCTGTTTCTGTGGCTTTGTTATCTCAATAGTTTCCTG
AATCCCGTGATATATGCCAAATTCAATAAAGAATTTCGAA
>No_name
TTTCGAAATTCTCTATTGAATTTGGCATATATCACGGGATTCAGGAAACTATTGAGATAA
CCAAGCCACAGAAACAGCTCGTAACACCAAGGCAAAAGAT
>No_name
TGGGTTTCGAAATTCTCTATTGAATTTGGCATATATCACGGGATTCAGGAAACTATTGAG
ATAACCAAGCCACAGAAACAGCTCGTAACACCAAGGCAAA
>No_name
GTGGGTTTCGAAATTCTCTATTGAATTTGGCATATATCACGGGATTCAGGAAACTATTGA
GATAACCAAGCCACAGAAACAGCTCGTAACACCAAGGCAA
>No_name
ATGGGTTTCGAAATTCTCTATTGAATTTGGCATATATCACGGGATTCAGGAAACTATTGA
GATAACCAAGCCACAGAAACAGCTCGTAACACCAAGGAAA
>No_name
GCTTGGTTATCTCAATAGTTTCCTGAATCCCGTGATATATGCCAAATTCAATAGAGAATT
TCGAAACCCATTTAAACAGATTTTATTTTTTCACTGTATA
>No_name
AATAGTTTCCTGAATCCCGTGATATATGCCAAATTCAATAGAGAATTTCGAAACCCATTT
AAACAGATTTTATTTTTTCACTGTATAAATATCAATGCTC
>No_name
CCTGAATCCCGTGATATATGCCAAATTCAATAGAGAATTTCGAAACCCATTTAAACAGAT
TTTATTTTTTTCACTGTATAAATATCAATGCTCGAATTCG
>No_name
CCTGAATCCCGTGATATATGCCAAATTCAATAGAGAATTTCGAAACCCATTTAAACAGAT
TTTATTTTTTCACTGTATAAATATCAATGCTCGAATTCGA
>No_name
CTGAATCCCGTGATATATGCCAAATTCAATAGAGAATTTCGAAACCCATTTAAACAGATT
TTATTTTTTCACTGTATAAATATCAATGCTCGAATTCGAG
>No_name
CTGAATCCCGTGATATATGCCAAATTCAATAGAGAATTTCGAAACCCATTTAAACAGATT
TTATTTTTTCACTGTATAAATATCAATGCTCGAATTCGAG
>No_name
GTCGACTCGAATTCGAGCATTGATATTTATACAGTGAAAAAATAAAATCTGTTTAAATGG
GTTTCGAAATTCTCTATTGAATTTGGCATATATCACGGGA
>No_name
GTCTACTCGAATTCGAGCATTGATATTTATACAGTGAAAAAATAAAATCTGTTTAAATGG
GTTTCGAAATTCTCTATTGAATTTGGCATATATCACGGGA
>No_name
GTCGACTCGAATTCGAGCATTGATATTTATACAGTGAAAAAATAAAATCTGTTTAAATGG
GTTTCGAAATTCTCTATTGAATTTGGCATATATCACGGGA
>No_name
CCCGTGATATATGCCAAATTCAATAGAGAATTTCGAAACCCATTTAAACAGATTTTATTT
TTTCACTGTATAAATATCAATGCTCGAATTCGAGTCGACA
>No_name
CCGTGATATATGCCAAATTCAATAGAGAATTTCGAAACCCATTTAAACAGATTTTATTTT
TTCACTGTATAAATATCAATGCTCGAATTCGAGTCGACAC
>No_name
CCGTGATATATGCCAAATTCAATAGAGAATTTCGAAACCCATTTAAACAGATTTTATTTT
TTCACTGTATAAATATCAATGCTCGAATTCGAGTCGACAC
>No_name
GGCAAATGTGTCGACTCGAATTCGAGCATTGATATTTATACAGTGAAAAAATAAAATCTG
TTTAAATGGGTTTCGAAATTCTCTATTGAATTTGGCATAT
>No_name
CGGCAAATGTGTCGACTCGAATTCGAGCATTGATATTTATACAGTGAAAAAATAAAATCT
GTTTAAATGGGTTTCGAAATTCTCTATTGAATTTGGCATA
>No_name
CGGCAAATGTGTCGACTCGAATTCGAGCATTGATATTTATACAGTGAAAAAATAAAATCT
GTTTAAATGGGTTTCGAAATTCTCTATTGAATTTGGCATA
>No_name
TGCCAAATTCAATAGAGAATTTCGAAACCCATTTAAACAGATTTTATTTTTTCACTGTAT
AAATATCAATGCTCGAATTCGAGTCGACACATTTGCCGAA
>No_name
GCCAAATTCAATAGAGAATTTCGAAACCCATTTAAACAGATTTTATTTTTTCACTGTATA
AATATCAATGCTCGAATTCGAGTCGACACATTTGCCGAAC
>No_name
GCCAAATTCAATAGAGAATTTCGAAACCCATTTAAACAGATTTTATTTTTTCACTGTATA
AATATCAATGCTCGAATTCGAGTCGACACATTTGCCGAAC
>No_name
TGTTCGGCAAATGTGTCTACTCGAATTCGAGCATTGATATTTATACAGTGAAAAAATAAA
ATCTGTTTAAATGGGTTTCGAAATTCTCTATTGAATTTGG
>No_name
GTATTGTTCGGCAAATGTGTCTACTCGAATTCGAGCATTGATATTTATACAGTGAAAAAA
TAAAATCTGTTTAAATGGGTTTCGAAATTCTCTATTGAAT
>No_name
CGTATTGTTCGGCAAATGTGTCGACTCGAATTCGAGCATTGATATTTATACAGTGAAAAA
ATAAAATCTGTTTAAATGGGTTTCGAAATTCTCTATTGAA
>No_name
CCGTATTGTTCGGCAAATGTGTCGACTCGAATTCGAGCATTGATATTTATACAGTGAAAA
AATAAAATCTGTTTAAATGGGTTTCGAAATTCTCTATTGA
>No_name
AAACCGTATTGTTCGGCAAATGTGTCTACTCGAATTCGAGCATTGATATTTATACAGTGA
AAAAATAAAATCTGTTTAAATGGGTTTCGAAATTCTCTAT
>No_name
GAATTTCGAAACCCATTTAAACAGATTTTATTTTTTCACTGTATAAATATCAATGCTCGA
ATTCGAGTAGACACATTTGCCGAACAATACGGTTTACCAA
>No_name
AATTTCGAAACCCATTTAAACAGATTTTATTTTTTCACTGTATAAATATCAATGCTCGAA
TTCGAGTAGACACATTTGCCGAACAATACGGTTTACCAAT
>No_name
CCGTATTGTTCGGCAAATGTGTCTACTCGAATTCGAGCATTGATATTTATACAGTGAAAA
AATAAAATCTGTTTAAATGGGTTTCGAAATAGATCGGAAG
>No_name
TTTCGAAACCCATTTAAACAGATTTTATTTTTTCACTGTATAAATATCAATGCTCGAATT
CGAGTCGACACATTTGCCGAACAATACGGTTTACCAATGC
>No_name
TTCGAAACCCATTTAAACAGATTTTATTTTTTCACTGTATAAATATCAACGCTCGAATTC
GAGTAGACACATTTGCCGAACAATACGGTTTACCAATGCA
>No_name
GTTTTTTGCATTGGTAAACCGTATTGTTCGGCAGATGTGTCTACTCGAATTCGAGCATTG
ATATTTATACAGTGAAAAAATAAAATCTGTTTAAATGGGT
>No_name
CCCATTTAAACAGATTTTATTTTTTCACTGTATAAATATCAATGCTCGAATTCGAGTCGA
CACATTTGCCGAACAATACGGTTTACCAATGCAAAAAACT
>No_name
CATAGTTTTTTGCATTGGTAAACCGTATTGTTCGGCAAATGTGTCGACTCGAATTCGAGC
ATTGATATTTATACAGTGAAAAAATAAAATCTGTTTAAAT
>No_name
GTCGACATAGTTTTTTGCATTGGTAAACCGTATTGTTCGGCAAATGTGTCTACTCGAATT
CGAGCATTGATATTTATACAGTGAAAAAATAAAATCTGTT
>No_name
GTCGACATAGTTTTTTGCATTGGTAAACCGTATTGTTCGGCAAATGTGTCGACTCGAATT
CGAGCATTGATATTTATACAGTGAAAAAATAAAATCTGTT
>No_name
GGTCGACATAGTTTTTTGCATTGGTAAACCGTATTGTTCGGCAAATGTGTCGACTCGAAT
TCGAGCATTGATATTTATACAGTGAAAAAATAAAATCTGT
>No_name
CAGATTTTATTTTTTCACTGTATAAATATCAATGCTCGAATTCGAGTAGACACATTTGCC
GAACAATACGGTTTACCAATGCAAAAAACTATGTCGACCT
>No_name
GATTTTATTTTTTCACTGTATAAATATCAATGCTCGAATTCGAGTAGACACATTTGCCGA
ACAATACGGTTTACCAATGCAAAAAACTATGTCGACCTCT
>No_name
TTTTATTTTTTCACTGTATAAATATCAATGCTCGAATTCGAGTAGACACATTTGCCGAAC
AATACGGTTTACCAATGCAAAAAACTATGTCGACCTCTCA
>No_name
TTTTATTTTTTCACTGTATAAATATCAATGCTCGAATTCGAGTAGACACATTTGCCGAAC
AATACGGTTTACCAATGCAAAAAACTATGTCGACCTCTCA
>No_name
CTGAGAGGTCGACATAGTTTTTTTGCATTGGTAAACCGTATTGTTCGGCAAATGTGTCTA
CTCGAATTCGAGCATTGATATTTATACAGTGAAAAAATAA
>No_name
TTTCACTGTATAAATATCAATGCTCGAATTCGAGTAGACACATTTGCCGAACAATACGGT
TTACCAATGCAAAAAACTATGTCGACCTCTCAGTACGAAA
>No_name
GTCGTTTCGTACTGAGAGGTCGACATAGTTTTTTGCATTGGTAAACCGTATTGTTCGGCA
AATGTGTCGACTCGAATTCGAGCATTGATATTTATACAGT
>No_name
ATTCAAGTGAGTCGTTTCGTACTGAGAGGTCGACATAGTTTTTTGCATTGGTAAACCGTA
TTGTTCGGCAAATGTGTCGACTCGAATTCGAGCATTGATA
>No_name
TATCAATGCTCGAATTCGAGTCGACACATTTGCCGAACAATACGGTTTACCAATGCAAAA
AACTATGTCGACCTCTCAGTACGAAACGACTCACTTGAAT
>No_name
CAATGCTCGAATTCGAGTCGACACATTTGCCGAACAATACGGTTTACCAATGCAAAAAAA
CTATGTCGACCTCTCAGTACGAAACGACTCACTTGAATAC
>No_name
CAATGCTCGAATTCGAGTAGACACATTTGCCGAACAATACGGTTTACCAATGCAAAAAAA
CTATGTCGACCTCTCAGTACGAAACGACTCACTTGAATAC
>No_name
CAATGCTCGAATTCGAGTCGACACATTTGCCGAACAATACGGTTTACCAATGCAAAAAAC
TATGTCGACCTCTCAGTACGAAACGACTCACTTGAATACT
>No_name
CAATGCTCGAATTCGAGTAGACACATTTGCCGAACAATACGGTTTACCAATGCAAAAAAC
TATGTCGACCTCTCAGTACGAAACGACTCACTTGAATACT
>No_name
CAATGCTCGAATTCGAGTCGACACATTTGCCGAACAATACGGTTTACCAATGCAAAAAAA
CTATGTCGACCTCTCAGTACGAAACGACTCACTTGAATAC
>No_name
CAATGCTCGAATTCGAGTAGACACATTTGCCGAACAATACGGTTTACCAATGCAAAAAAA
CTATGTCGACCTCTCAGTACGAAACGACTCACTTGAATAC
>No_name
GAGTATTCAAGTGAGTCGTTTCGTACTGAGAGGTCGACATAGTTTTTTGCATTGGTAAAC
CGTATTGTTCGGCAAATGTGTCTACTCGAATTCGAGCATT
>No_name
CTCGAATTCGAGTCGACACATTTGCCGAACAATACGGTTTACCAATGCAAAAAACTATGT
CGACCTCTCAGTACGAAACGACTCACTTGAATACTCACGT
>No_name
CTCGAATTCGAGTCGACACATTTGCCGAACAATACGGTTTACCAATGCAAAAAACTATGT
CGACCTCTCAGTACGAAACGACTCACTTGAATACTCACGT
>No_name
CTCGAATTCGAGTCGACACATTTGCCGAACAATACGGTTTACCAATGCAAAAAAACTATG
TCGACCTCTCAGTACGAAACGACTCACTTGAATACTCACG
>No_name
CTCGAATTCGAGTAGACACATTTGCCGAACAATACGGTTTACCAATGCAAAAAACTATGT
CGACCTCTCAGTACGAAACGACTCACTTGAATACTCACGT
>No_name
CGTGAGTATTCAAGTGAGTCGTTTCGTACTGAGAGGTCGACATAGTTTTTTTGCATTGGT
AAACCGTATTGTTCGGCAAATGTGTCGACTCGAATTCGAG
>No_name
CACGAATTCGAGTCGACACATTTGCCGAACAATACGGTTTACCAATGCAAAAAAACTATG
TCGACCTCACAGTACGAAACGACTCACTTGAATACTCACG
>No_name
TTCGAGTAGACACATTTGCCGAACAATACGGTTTACCAATGCAAAAAACTATGTCGACCT
CTCAGTACGAAACGACTCACTTGAATACTCACGTTAACAG
>No_name
CTGTTAACGTGAGTATTCAAGTGAGTCGTTTCGTACTGAGAGGTCGACATAGTTTTTTGC
ATTGGTAAACCGTATTGTTCGGCAAATGTGTCTACTCGAA
>No_name
CGACTGTTAACGTGAGTATTCAAGTGAGTCGTTTCGTACTGAGAGGTCGACATAGTTTTT
TTGCATTGGTAAACCGTATTGTTCGGCAAATGTGTCTACT
>No_name
GACACATTTGCCGAACAATACGGTTTACCAATGCAAAAAACTATGTCGACCTCTCAGTAC
GAAACGACTCACTTGAATACTCACGTTAACAGTCGTCGTC
>No_name
GACACATTTGCCGAACAATACGGTTTACCAATGCAAAAAACTATGTCGACCTCTCAGTAC
GAAACGACTCACTTGAATACTCACGTTAACAGTCGTCGTC
>No_name
GACGACGACTGTTAACGTGAGTATTCAAGTGAGTCGTTTCGTACTGAGAGGTCGACATAG
TTTTTTTGCATTGGTAAACCGTATTGTTCGGCAAATGTGT
>No_name
CTTCGACGACGACTGTTAACGTGAGTATTCAAGTGAGTCGTTTCGTACTGAGAGGTCGAC
ATAGTTTTTTTGCATTGGTAAACCGTATTGTTCGGCAAAT
>No_name
ACTTCGACGACGACTGTTAACGTGAGTATTCAAGTGAGTCGTTTCGTACTGAGAGGTCGA
CATAGTTTTTTGCATTGGTAAACCGTATTGTTCGGCAAAT
>No_name
CTTCGACGACGACTGTTAACGTGAGTATTCAAGTGAGTCGTTTCGTACTGAGAGGTCGAC
ATAGTTTTTTTGCATTGGTAAACCGTATTGTTCGGCAAAT
>No_name
CTTCGACGACGACTGTTAACGTGAGTATTCAAGTGAGTCGTTTCGTACTGAGAGGTCGAC
ATAGTTTTTTTTGCATTGGTAAACCGTATTGTTCGGCAAA
>No_name
TGAACTTCGACGACGACTGTTAACGTGAGTATTCAAGTGAGTCGTTTCGTACTGAGAGGT
CGACATAGTTTTTTGCATTGGTAAACCGTATTGTTCGGCA
>No_name
TGAACTTCGACGACGACTGTTAACGTGAGTATTCAAGTGAGTCGTTTCGTACTGAGAGGT
CGACATAGTTTTTTTGCATTGGTAAACCGTATTGTTCGGC
>No_name
CTGAACTTCGACGACGACTGTTAACGTGAGTATTCAAGTGAGTCGTTTCGTACTGAGAGG
TCGACATAGTTTTTTGCATTGGTAAACCGTATTGTTCGGC
>No_name
CTGAACTTCGACGACGACTGTTAACGTGAGTATTCAAGTGAGTCGTTTCGTACTGAGAGG
TCGACATAGTTTTTTGCATTGGTAAACCGTATTGTTCGGC
>No_name
CTGAACTTCGACGACGACTGTTAACGTGAGTATTCAAGTGAGTCGTTTCGTACTGAGAGG
TCGACATAGTTTTTTGCATTGGTAAACCGTATTGTTCGGC
>No_name
CTGAACTTCGACTACGACTGTTAACGTGAGTATTCAAGTGAGTCGTTTCGTACTGAGAGG
TCGACATAGTTTTTTGCATTGGTAAACCGTATTGTTCGGC
>No_name
CCGAACAATACGGTTTACCAATGCAAAAAACTATGTCGACCTCTCAGTACGAAACGACTC
ACTTGAATACTCACGTTAACAGTCGTCGTCGAAGTTCAGT
>No_name
ACTGAACTTCGACGACGACTGTTAACGTGAGTATTCAAGTGAGTCGTTTCGTACTGAGAG
GTCGACATAGTTTTTTGCATTGGTAAACCGTATTGTTCGG
>No_name
CGAACAATACGGTTTACCAATGCAAAAAAACTATGCCGACCTCTCAGTACGAAACGACTC
ACTTGAATACTCACGTTAACAGTCGTCGTCGAAGTTCAGT
>No_name
GAACAATACGGTTTACCAATGCAAAAAACTATGTCGACCTCTCAGTACGAAACGACTCAC
TTGAATACTCACGTTAACAGTCGTCGTCGAAGTTCAGTAC
>No_name
GTACTGAACTTCGACGACGACTGTTAACGTGAGTATTCAAGTGAGTCGTTTCGTACTGAG
AGGTCGACATAGTTTTTTTCATTGGTAAACCGTATTGTTC
>No_name
AAGGTACTGAACTTCGACGACGACTGTTAACGTGAGTATTCAAGTGAGTCGTTTCGTACT
GAGAGGTCGACATAGTTTTTTGCATTGGTAAACCGTATTG
>No_name
ATACGGTTTACCAATGCAAAAAAACTATGTCGACCTCTCAGTACGAAACGACTCACTTGA
ATACTCACGTTAACAGTCGTCGTCGAAGTTCAGTACCTTT
>No_name
GTGAAAGGTACTGAACTTCGACGACGACTGTTAACGTGAGTATTCAAGTGAGTCGTTTCG
TACTGAGAGGTCGACATAGTTTTTTGCATTGGTAAACCGT
>No_name
GTGAAAGGTACTGAACTTCGACGACGACTGTTAACGTGAGTATTCAAGTGAGTCGTTTCG
TACTGAGAGGTCGACATAGTTTTTTGCATTGGAAAACCGT
>No_name
GTGAAAGGTACTGAACTTCGACGACGACTGTTAACGTGAGTATTCAAGTGAGTCGTTTCG
TACTGAGAGGTCGACATAGTTTTTTTGCATTGGTAAACCG
>No_name
CGGTTTACCAATGCAAAAAACTATGTCGACCTCTCAGTACGAAACGACTCACTTGAATAC
TCACGTTAACAGTCGTCGTCGAAGTTCAGAACCTTTCACA
>No_name
GTTTACCAATGCAAAAAACTATGTCGACCTCTCAGTACGAAACGACTCACTTGAATACTC
ACGTTAACAGTCGTCGTCGAAGTTCAGTACCTTTCACACC
>No_name
CAGGTGTGAAAGGTACTGAACTTCGACGACGACTGTTAACGTGAGTATTCAAGTGAGTCG
TTTCGTACTGAGAGGTCGACATAGTTTTTTTGCATTGGTA
>No_name
TACCAATGCAAAAAAACTATGTCGACCTCTCAGTACGAAACGACTCACTTGAATACTCAC
GTTAACAGTCGTCGTCGAAGTTCAGTACCTTTCACACCTG
>No_name
CCAATGCAAAAAAACTATGTCGACCTCTCAGTACGAAACGACTCACTTGAATACTCACGT
TAACAGTCGTCGTCGAAGTTCAGTACCTTTCACACCTGTA
>No_name
CCAATGCAAAAAACTATGTCGACCTCTCAGTACGAAACGACTCACTTGAATACTCACGTT
AACAGTCGTCGTCGAAGTTCAGTACCTTTCACACCTGTAA
>No_name
CTTACAGGTGTGAAAGGTACTGAACTTCGACGACGACTGTTAACGTGAGTATTCAAGTGA
GTCGTTTCGTACTGAGAGGTCGACATAGTTTTTTTGCATT
>No_name
CTACTTACAGGTGTGAAAGGTACTGAACTTCGACGACGACTGTTAACGTGAGTATTCAAG
TGAGTCGTTTCGTACTGAGAGGTCGACATAGTTTTTTGCA
>No_name
GCCTACTTACAGGTGTGAAAGGTACTGAACTTCGACGACGACTGTTAACGTGAGTATTCA
AGTGAGTCGTTTCGTACTGAGAGGTCGACATAGTTTTTTG
>No_name
CAAAAAACTATGTCGACCTCTCAGTACGAAACGACTCACTTGAATACTCACGTTAACAGT
CGTCGTCGAAGTTCAGTACCTTTCACACCTGTAAGTAGGA
>No_name
TTCCTACTTACAGGTGTGAAAGGTACTGAACTTCGACGACGACTGTTAACGTGAGTATTC
AAGTGAGTCGTTTCGTACTGAGAGGTCGACATAGTTTTTT
>No_name
AAAAAACTATGTCGACCTCTCAGTACGAAACGACTCACTTGAATACTCACGTTAACAGTC
GTCGTCGAAGTTCAGTACCTTTCACACCTGTAAGTAGGAA
>No_name
ATTTATTTTTCCTACTTACAGGTGTGAAAGGTACTGAACTTCGACGACGACTGTTAACGT
GAGTATTCAAGTGAGTCGTTTCGTACTGAGAGGTCGACAT
>No_name
GTCGACCTCTCAGTACGAAACGACTCACTTGAATACTCACGTTAACAGTCGTCGTCGAAG
TTCAGTACCTTTCACACCTGTAAGTAGGAAAAATAAATCT
>No_name
CGACCTCTCAGTACGAAACGACTCACTTGAATACTCACGTTAACAGTCGTCGTCGAAGTT
CAGTACCTTTCACACCTGTAAGTAGGAAAAATAAATCTTC
>No_name
CAAGAAGATTTATTTTTCCTACTTACAGGTGTGAAAGGTACTGAACTTCGACGACGACTG
TTAACGTGAGTATTCAAGTGAGTCGTTTCGTACTGAGAGG
>No_name
ATTGGCAAGAAGATTTATTTTTCCTACTTACAGGTGTGAAAGGTACTGAACTTCGACGAC
GACTGTTAACGTGAGTATTCAAGTGAGTCGTTTCGTACTG
>No_name
ACGAAACGACTCACTTGAATACTCACGTTAACAGTCGTCGTCGAAGTTCAGTACCTTTCA
CACCTGTAAGTAGGAAAAATAAATCTTCTTGCCAATCAAG
>No_name
CTTGATTGGCAAGAAGATTTATTTTTCCTACTTACAGGTGTGAAAGGTACTGAACTTCGA
CGACGACTGTTAACGTGAGTATTCAAGTGAGTCGTTTCGT
>No_name
GTCTTGATTGGCAAGAAGATTTATTTTTCCTACTTACATGTGTGAAAGGTACTGAACTTC
GACGACGACTGTTAACGTGAGTATTCAAGTGAGTCGTTTC
>No_name
GTCTTGATTGGCAAGAAGATTTATTTTTCCTACTTACAGGTGTGAAAGGTACTGAACTTC
GACGACGACTGTTAACGTGAGTATTCAAGTGAGTCGTTTC
>No_name
AAACGACTCACTTGAATACTCACGTTAACAGTCGTCGTCGAAGTTCAGTACCTTTCACAC
CTGTAAGTAGGAAAAATAAATCTTCTTGCCAATCAAGACC
>No_name
CGACTCACTTGAATACTCACGTTAACAGTCGTCGTCGAAGTTCAGTACCTTTCACACCTG
TAAGTAGGAAAAATAAATCTTCTTGCCAATCAAGACCGAC
>No_name
GGTCGGTCTTGATTGGCAAGAAGATTTATTTTTCCTACTTACAGGTGTGAAAGGTACTGA
ACTTCGACGACGACTGTTAACGTGAGTATTCAAGTGAGTC
>No_name
GGTCGGTCTTGATTGGCAAGAAGATTTATTTTTCCTACTTACAGGTGTGAAAGGTACTGA
ACTTCGACGACGACTGTTAACGTGAGTATTCAAGTGAGTC
>No_name
CGGTCTTGATTGGCAAGAAGATTTATTTTTCCTACTTACAGGTGTGAAAGGTACTGAACT
TCGACGACGACTGTTAACGTGAGTATTCAAGTGAGAGATC
>No_name
GTCGGTCTTGATTGGCAAGAAGATTTATTTTTCCTACTTACAGGTGTGAAAGGTACTGAA
CTTCGACGACGACTGTTAACGTGAGTATTCAAGTGAGAGA
>No_name
CTCACATGAATACTCACGTTAACAGTCGTCGTCGAAGTTCAGTACCTTTCACACCTGTAA
GTAGGAAAAATAAATCTTCTTGCCAATCAAGACCGACCTC
>No_name
CTGAGGTCGGTCTTGATTGGCAAGAAGATTTATTTTTCCTACTTACAGGTGTGAAAGGTA
CTGAACTTCGACGACGACTGTTAACGTGAGTATTCAAGTG
>No_name
CTTGAATACTCACGTTAACAGTCGTCGTCGAAGTTCAGTACCTTTCACACCTGTAAGTAG
GAAAAATAAATCTTCTTGCCAATCAAGACCGACCTCAGAT
>No_name
CTTGAATACTCACGTTAACAGTCGTCGTCGAAGTTCAGTACCTTTCACACCTGTAAGTAG
GAAAAATAAATCTTCTTGCCAATCAAGACCGACAGATCGG
>No_name
ACTGACTGATCTGAGGTCGGTCTTGATTGGCAAGAAGATTTATTTTTCCTACTTACAGGT
GTGAAAGGTACTGAACTTCGACGACGACTGTTAACGTGAG
>No_name
GTTTACTGACTGATCTGAGGTCGGTCTTGATTGGCAAGAAGATTTATTTTTCCTACTTAC
AGGTGTGAAAGGTACTGAACTTCGACGACGACTGTTAACG
>No_name
GTTAACAGTCGTCGTCGAAGTTCAGTACCTTTCACACCTGTAAGTAGGAAAAATAAATCT
TCTTGCCAATCAAGACCGACCTCAGATCAGTCAGTAAACA
>No_name
CTTGTTTACTGACTGATCTGAGGTCGGTCTTGATTGGCAAGAAGATTTATTTTTCCTACT
TACAGGTGTGAAAGGTACTGAACTTCGACGACGACTGTTA
>No_name
CTTGTTTACTGACTGATCTGAGGTCGGTCTTGATTGGCAAGAAGATTTATTTTTCCTACT
TACAGGTGTGAAAGGTACTGAACTTCGACGACGACTGTTA
>No_name
GCCTTGTTTACTGACTGATCTGAGGTCGGTCTTGATTGGCAAGAAGATTTATTTTTCCTA
CTTACAGGTGTGAAAGGTACTGAACTTCGACGACGACTGT
>No_name
CAGGCCTTGTTTACTGACTGATCTGAGGTCGGTCTTGATTGGCAAGAAGATTTATTTTTC
CTACTTACAGGTGTGAAAGGTACTGAACTTCGACGACGAC
>No_name
TTTATATCAGGCCTTGTTTACTGACTGATCTGAGGTCGGTCTTGATTGGCAAGAAGATTT
ATTTTTCCTACTTACAGGTGTGAAAGGTACTGAACTTCGA
>No_name
GTTTATATCAGGCCTTGTTTACTGACTGATCTGAGGTCGGTCTTGATTGGCAAGAAGATT
TATTTTTCCTACTTACAGGTGTGAAAGGTACTGAACTTCG
>No_name
GTTTATATCAGGCCTTGTTTACTGACTGATCTGAGGTCGGTCTTGATTGGCAAGAAGATT
TATTTTTCCTACTTACAGGTGTGAAAGGTACTGAACTTCG
>No_name
CGTTTATATCAGGCCTTGTTTACTGACTGATCTGAGGTCGGTCTTGATTGGCAAGAAGAT
TTATTTTTCCTACTTACAGGTGTGAAAGGTACTGAACTTC
>No_name
CGTATATATCAGGCCTTGTTTACTGACTGATCTGAGGTCGGTCTTGATTGGCAAGAAGAT
TTATTTTTCCTACTTACAGGTGTGAAAGGTACTGAACTTC
>No_name
GTCGTTTATATCAGGCCTTGTTTACTGACTGATCTGAGGTCGGTCTTGATTGGCAAGAAG
ATTTATTTTTCCTACTTACAGGTGTGAAAGGTACTGAACT
>No_name
CAATAACCGGACTCTCTCGCTGGGCTCTGAAGGACTTTCTGTCAACAAAGTTGAAAACAT
TTACTATTCAAAACATTATAAAGCAATTAGCATAATTTCA
>No_name
AAAATAATTGTCGATGAAATTATGCTAATTGCTTTATAATGTTTTGAATAGTAAATGTTT
TCAACTTTTGACAGAAAGTCCTTCAGAGCCCAGCGAGAGA
>No_name
CCGAAGAATAAAATAATTGTCGATGAAATTATGCTAATTGCTTTATAATGTTTTGAATAG
TAAATGTTTTCAACTTTGTTGACAGAAAGTCCTTCAGAGC
>No_name
CCGAAGAATAAAATAATTGTCGATGAAATTATGCTAATTGCTTTATAATGTTTTGAATAG
TAAATGTTTTCAACTTTGTTGACAGAAAGTCCTTCAGAGC
>No_name
CTTTCTGTCAACAAAGTTGAAAACATTTACTATTCAAAACATTATAAAGCAATTAGCATA
ATTTCATCGACAATTATTTTATTCTTCGGTCTGATTGGAA
>No_name
GCATATTTTTAGCAAAAGTGAGTATGATTGACACTGAAAGATTTCCAATCAGACCGAAGA
ATAAAATAATTGTCGATGAAATTATGCTAATTGCTTTATA
>No_name
CACAAGATAGCAGTTCGTGGAGGACTGCATATTTTTAGCAAAAGTGAGTATGATTGACAC
TGAAAGATTTCCAATCAGACCGAAGAATAAAATAATTGTC
>No_name
CCTGGTTTATGTTGTAGAGAAACGGTACGATTGTCGACAGCAACACCAATATATCGGCAA
CCGCAACCGACACAAGATAGCAGTTCGTGGAGGACTGCAT
>No_name
TCCTGGTTTATGTTGTAGAGAAACGGTACGATTGTCGACAGCAACACCAATATATCGGCA
ACCGCAACCGACACAAGATAGCAGTTCGTGGAGGACTGCA
>No_name
AGATGATCAAGGAGCAACCCCATGAGGGTAGCAAGGAGATATTTATATCCTGGTTTATGT
TGTAGAGAAACGGTACGATTGTCGACAGCAACACCAATAT
>No_name
GCTGTCGACAATCGTACCGTTTCTCTACAACATAAACCAGGATATAAATATCTCCTTGCT
ACCCTCATGGGGTTGCTCCTTGATCATCTACTTGCAATAT
>No_name
GCGGACGAATTGACACTGAGATATTGCAAGTAGATGATCAAGGAGCAACCCCATGAGGGC
AGCAAGGAGATATTTATATCCTGGTTTATGTTGTAGAGAA
>No_name
CGCGGACGAATTGACACTGAGATATTGCAAGTAGATGATCAAGGAGCAACCCCATGAGGG
TAGCAAGGAGATATTTATATCCTGGTTTATGTTGTAGAGA
>No_name
GTTAACGCGGACGAATTGACACTGAGATATTGCAAGTAGATGATCAAGGAGCAACCCCAT
GAGGGTAGCAAGGAGATATTTATATCCTGGTTTATGATGT
>No_name
TGCTCCTTGATCATCTACTTGCAATATCTCAGTGTCAATTCGTCCGCGTTAACTATCACA
AGTTTCTCATTTGAAAGATGGGTGGCCATCTGCTACCCTA
>No_name
CCTTGATCATCTACTTGCAATATCTCAGTGTCAATTCGTCCGCGTTAACTATCACAAGTT
TCTCATTTGAAAGATGGGTGGCCATCTGCTACCCTATGAA
>No_name
GAAATGGTGCACATCGTATGCGCCTTCATAGGGTAGCAGATGGCCACCCATCTTTCAAAT
GAGAAACTTGTGATAGTTAACGCGGACGAATTGACACTGA
>No_name
CGGCCCTAGAAATGGTGCACATCGTATGCGCCTTCATAGGGGAGCAGATGGCCACCCATC
TTTCAAATGAGAAACTTGTGATAGTTAACGCGGACGAATT
>No_name
CTGCTACCCTATGAAGGCGCATACGATGTGCACCATTTCTAGGGCTGTAAAAATTGTCAT
TGGGATTTGGATATTTAACTTGATCTACAATTCAAGTTGG
>No_name
GGTAAATCCAACTTGAATTGTAGATCAAGTTAAATATCCAAATCCCAATGACAATTTTTA
CAGCCCTAGAAATGGTGCACATCGTATGCGCCTTCATAGG
>No_name
CGATGTGCACCATTTCTAGGGCTGTAAAAATTGTCATTGGGATTTGGATATTTAACTTGA
TCTACAATTCAAGTTGGATTTACCTGACGGGAATCGTGAA
>No_name
CGGGCCTTTTTTCACGATTCCCGTCAGGTAAATCCAACTTGAATTGTAGATCAAGTTAAA
TATCCAAATCCCAATGACACTTTTTACAGCCCTAGAAATG
>No_name
ATTTGGATATTTAACTTGATCTACAATTCAAGTTGGATTTACCTGACGGGAATCGTGAAA
AAAGGCCCGCTGAATGGATCGTATAAATCCGGTTGTACAT
>No_name
TTCAAATCGAAATGTACAAACGGATTTATACGATCCATTCAGCGGGCCTTTTTTCACGAT
TCCCGTCAGGTAAATCCAACTTGAATTGTAGATCAAGTTA
>No_name
TCTGCGTTCAAATCGAAATGTACAAACGGATTTATACGATCCATTCAGCGGGCCTTTTTT
CACGATTCCCGTCAGGTAAATACAACTTGAATTGTAGATC
>No_name
TCTGCGTTCAAATCGAAATGTACAAACGGATTTATACGATCCATTCAGCGGGCCTTTTTT
CACGATTCCCGTCAGGTAAATCCAACTTGAATTGTAGATC
>No_name
CGGGAATCGTGAAAAAAGGCCCGCTGAATGGATCGTATAAATCCGTTTGTACATTTCGAT
TTGAACGCAGAAAATACATGAATATATACATGTTTGATTT
>No_name
GAATGGATCGTATAAATCCGTTTGTACATTTCGATTTGAACGCAGAAAATACATGAATAT
ATACATGTTTGATTTCATGTTGTTTTACTGTATTCCACTG
>No_name
GAATGGATCGTATAAATCCGTTTGTACATTTCGATTTGAACGCAGAAAATACATGAATAT
ATACATGTTTGATTTCATGTTGTTTTACTGTATTCCACTG
>No_name
TAAATCCGTTTGTACATTTCGATTTGAACGCAGAAAATACATGAATATATACATGTTTGA
TTTCATGTTGTTTTACTGTATTCCACTGCTTTTGACGACT
>No_name
GCACAGTAGAGAAAAGTCGTCAAAAGCAGTGGAATACAGTAAAACAACATGAAATCAAAC
ATGTATATATTCATGTATTTTCTGCGTTCAAATCGAAATG
>No_name
GGCCGTTTGACGAGGGTCCTTATGATGGCACAGTAGAGAAAAGTCGTCAAAAGCAGTGGA
ATACAGTAAAACAACATGAAATCAAACATATATATATTAG
>No_name
CTGACATTGGCCGTTTGACGAGGGTCCTTATGATGGCACAGTAGAGAAAAGTCGTCAAAA
GCAGTGGAATACAGTAAAACAACATGAAATCAAACATGTA
>No_name
TTCCCGAGGTCGTGCCTGACATTGGCCGTTTGACGAGGGTCCTTATGATGGCACAGTAGA
GAAAAGTCGTCAAAAGCAGTGGAATACAGTAAAACAACAT
>No_name
CTTTCTTGGATCTCTTCCCGAGGTCGTGCCTGACATTGGCCGTTTGACGAGGGTCCTTAT
GATGGCACAGTAGAGAAAAGTCGTCAAAAGCAGTGGAATA
>No_name
CAGGATTACCACAGCCATTAACATTTTTACGACTTGCATTTTCGAGTGGTTCATGTGCTT
TCTTGGATCTCTTCCCGAGGTCGTGCCTGACATTGGCCGT
>No_name
CAGGATCACCACAGCCATTAACATTTTTACGACTTGCATTTTCGAGTGGTTCATGTGCTT
TCTTGGATCTCTTCCCGAGGTCGTGCCTGACATTGGCCGT
>No_name
AAACAGGATTACCACAGCCATTAACATTTTTACGACTTGCATTTTCGAGTGGTTCATGTG
CTTTCTTGGATCTCTTCCCGAGGTCGTGCCTGACATTGGC
>No_name
CAAGAAAGCACATGAACCACTCGAAAATGCAAGTCGTAAAAATGTTAATGGCTGTGGTGA
TCCTGTTTGCCATGTTGTGGTTGCCATACCGTGCATTGAT
>No_name
CGCGAAACTGTTGTAAACCATCAATGCACGGTATGGCAACCACAACATGGCAAACAGGAT
CACCACAGCCATTAACATTTTTACGACTTGCATTTTCGAG
>No_name
GGAAACTGTTGTAAACCATCAATGCGCAGTAAGGCAACCACAACATGGCAAACAGGATTA
CCAGCGCCATGAACATTTTTACGACTTGCATTTTCGCGCG
>No_name
AAAAATGTTAATGGCTGTGGTGATCCTGTTTGCCATGTTGTGGTTGCCATACCGTGCATT
GATGGTTTACAACAGTTTCGCGTCAAAATCGTATCTGGAC
>No_name
CCACAAGTCCAGATACGATTTTGACGCGAAACTGTTGTAAACCATCAATGCACGGTATGG
CAACCACAACATGGCAAACAGGATCACCACAGCCATTAAC
>No_name
GTTGTGGTTGCCATACCGTGCATTGATGGTTTACAACAGTTTCGCGTCAAAATCGTATCT
GGACTTGTGGTTCCTGTTGTTCGCAAGGATCATGGTCTTC
>No_name
GTTGATGAAGACCATGATCCTTGCGAACAACAGGAACCACAAGTCCAGATACGATTTTGA
CGCGAAACTGTTGTAAACCATCAATGCACGGTATGGCAAC
>No_name
GTTTACAACAGTTTCGCGTCAAAATCGTATCTGGACTTGTGGTTCCTGTTGTTCGCAAGG
ATCATGGTCTTCATCAACTCAGCCATCAATCCGATCCTTT
>No_name
AACAGTTTCGCGTCAAAATCGTATCTGGACTTGTGGTTCCTGTTGTTCGCAAGGATCATG
GTCTTCATCAACTCAGCCATCAATCCGATCCTTTACAATG
>No_name
GTTGTTCGCAAGGATCATGGTCTTCATCAACTCAGCCATCAATCCGATCCTTTACAATGC
TTTATCAGGAAAATTTAGAAAAGCATTTAAGAAATTTTTT
>No_name
GTTCGCAAGGATCATGGTCTTCATCAACTCAGCCATCAATCCGATCCTTTACAATGCTTT
ATCAGGAAAATTTAGAAAAGCATTTAAGAAATTTTTTTTG
>No_name
CAAGGATCATGGTCTTCATCAACTCAGCCATCAATCCGATCCTTTACAATGCTTTATCAG
GAAAATTTAGAAAAGCATTTAAGAAATTTTTTTTGTATGG
>No_name
GGTCTTCATCAACTCAGCCATCAATCCGATCCTTTACAATGCTTTATCAGGAAAATTTAG
AAAAGCATTTAAGAAATTTTTTTTGTATGGAGTGAAGAGA
>No_name
GTCTTCATCAACTCAGCCATCAATCCGATCCTTTACAATGCTTTATCAGGAAAATTTAGA
AAAGCATTTAAGAAATTTTTTTTGTATGGAGTGAAGAGAT
>No_name
GACATGCTGAATCTGACCGCACAAAGTTTATCATCAATCGAACTAAACCTCATGTTTTCT
CCCAACAGGATCTATATAGATAGGTATATGACCCTCATAT
>No_name
AGCCATATGAGGGTCATATACCTATCTATATAGATCCTGTTGGGAGAAAACATGAGGTTT
AGTTCGATTGATGATAAACTTTGTGCGGTCAGATTCAGCA
>No_name
GTTTATCATCAATCGAACTAAACCTCATGTTTTCTCCCAACAGGATCTATATAGATAGGT
ATATGACCCTCATATGGCTTCTAATTGGGTATATCGGTAA
>No_name
CATTAATCGAACTAAACCTCATGTTTTCTCCCAACAGGATCTATATAGATAGGTATATGA
CCCTCATACGGCTTCTAATTGGGTATATCGGTAATATTTT
>No_name
GTTTTCTCCCAACAGGATCTATATAGATAGGTATATGACCCTCATATGGCTTCTAATTGG
GTATATCGGTAATATTTTTTTCTTTTATCATTTGGATTGA
>No_name
CATATGGCTTCTAATTGGGTATATCGGTAATATTTTTTCTTTTATCATTTGGATTGAACC
GAAGATGAGAAGAGAAAATTCCTCAGCTATTTATCTTGCA
>No_name
CTGCAAGATAAATAGCTGAGGAATTTTCTCTTCTCATCTTCGGTTCAATCCAAATGATAA
AAGAAAAAATATTACCGATATACCCAATTAGAAGCCATAT
>No_name
ATTTTTTCTTTTATCATTTGGATTGAACCGAAGATGAGAAGAGAAAATTCCTCAGCTATT
TATCTTGCAGCCTTATCTTTAAATGACTTTTTAGTTTTGG
>No_name
TTTTCTTTTATCATTTGGATTGAACCGAAGATGAGAAGAGAAAATTCCTCAGCTATTTAT
CTTGCAGCCTTATCTTTAAATGACTTTTTAGTTTTGGTTT
>No_name
TTTTCTTTTATCATTTGGATTGAACCGAAGATGAGAAGAGAAAATTCCTCAGCTATTTAT
CTTGCAGCCTTATCTTTAAATGACTTTTTAGTTTTGGTTT
>No_name
ATTGAACCGAAGATGAGAAGAGAAAATTCCTCAGCTATTTATCTTGCAGCCTTATCTTTA
AATGACTTTTTAGTTTTGGTTTTTGTAATGATTCAAGACT
>No_name
CATGAATATTGCAAGTCTTGAATCATTACAAAAACCAAAACTAAAAAGTCATTTAAAGAT
AAGGCTGCAAGATAAATAGCTGAGGAATTTTCTCTTCTCA
>No_name
AAAATTCCTCAGCTATTTATCTTGCAGCCTTATCTTTAAATGACTTTTTAGTTTTGGTTT
TTGTAATGATTCAAGACTTGCAATATTCATGGAACAAGAA
>No_name
GCAAAACGTTCTTGTTCCATGAATATTGCAAGTCTTGAATCATTACAAAAACCAAAACTA
AAAAGTCATTTAAAGATAAGGCTGCAAGATAAATAGCTGA
>No_name
CGCAAAACGTTCTTGTTCCATGAATATTGCAAGTCTTGAATCATTACAAAAACCAAAACT
AAAAAGTCATTTAAAGATAAGGCTGCAAGATAAATAGCTG
>No_name
TTTATCTTGCAGCCTTATCTTTAAATGACTTTTTAGTTTTGGTTTTTGTAATGATTCAAG
ACTTGCAATATTCATGGAACAAGAACGTTTTGCGATATTC
>No_name
TGTAGATCGAACAAAATGAATATCGCAAAACGTTCTTGTTCCATGAATATTGCAAGTCTT
GAATCATTACAAAAACCAAAACTAAAAAGTCATTTAAAGA
>No_name
CTTTAAATGACTTTTTAGTTTTGGTTTTTGTAATGATTCAAGACTTGCAATATTCATGGA
ACAAGAACGTTTTGCGATATTCATTTTGTTCGATCTACAT
>No_name
AGAATAGCTGACTACATGTACTCAGCACCATGTAGATCGAACAAAATGAATATCGCAAAA
CGTTCTTGTTCCATGAATATTGCAAGTCTTGAATCATTAC
>No_name
CCGGCGTTCAATGGTAAAGGCCAAAACTAGAACTGGAGAGAATAGCTGACTACATGTACT
CAGCACCATGTAGATCGAACAAAATGAATATCGCAAAACG
>No_name
TTTTGCGATATTCATTTTGTTCGATCTACATGGTGCTGAGTACATGTAGTCAGCTATTCT
CTCCAGTTCTAGTTTTGGCCTTTACCATTGAACGCTGGGT
>No_name
ATCGCCACCCAGCGTTCAATGGTAAAGGCCAAAACTAGAACTGGAGAGAATAGCTGACTA
CATGTACTCAGCACCATGTAGATCGAACAAAATGAATATC
>No_name
TTTTGTTCGATCTACATGGTGCTGAGTACATGTAGTCAGCTATTCTCTCCAGTTCTAGTT
TTGGCCTTTACCATTGAACGCTGGGTGGCGATCTGCTATC
>No_name
CTGAGTACATGTAGTCAGCTATTCTCTCCAGTTCTAGTTTTGGCCTTTACCATTGAACGC
TGGGTGGCGATCTGCTATCCATTCAAAAGACAATCTCTCT
>No_name
CTGAGTACATGTAGTCAGCTATTCTCTCCAGTTCTAGTTTTGGCCTTTACCATTGAACGC
TGGGTGGCGATCTGCTATCCATTCAAAAGACAATCTCTCT
>No_name
CAGCTATTCTCTCCAGTTCTAGTTTTGGCCTTTACCATTGAACGCTGGGTGGCGATCTGC
TATCCATTCAAAAGACAATCTCTCTGTACACCTAAAAGAG
>No_name
GACGATAATAGCTCTTTTAGGTGTACAGAGAGATTGTCTTTTGAATGGATAGCAGATCGC
CACCCAGCGTTCAATGGTAAAGGCCAAAACTAGAACTGGA
>No_name
ACTGACGATAATAGCTCTTTTAGGGGTACAGAGAGATTGTCTTTTGAATGGATAGCAGAT
CGCCACCCAGCGTTCAATGGTAAAGGCCAAAACTAGAACT
>No_name
CTAGTTTTGGCCTTTACCATTGAACGCTGGGTGGCGATCTGCTATCCATTCAAAAGACAA
TCTCTCTGTACACCTAAAAGAGCTATTATCGTCAGTTTTA
>No_name
AAAAGGTATAAAGTAAAACTGACGATAATAGCTCTTTTAGGTGTACAGAGAGATTGTCTT
TTGAATGGATAGCAGATCGCCACCCAGCGTTCAATGGTAA
>No_name
CGAAAAGGTATAAAGTAAAACTGACGATAATAGCTCTTTTAGGTGTACAGAGAGATTGTC
TTTTGAATGGATAGCAGATCGCCACCCAGCGTTCAATGGT
>No_name
ATCTGCTATCCATTCAAAAGACAATCTCTCTGTACACCTAAAAGAGCTATTATCGTCAGT
TTTACTTTATACCTTTTCGTGCTCTGTTATAATATTTACA
>No_name
CTGCTATCCATTCAAAAGACAATCTCTCTGTACACCTAAAAGAGCTATTATCGTCAGTTT
TACTTTATACCTTTTCGTGCTCTGTTATAATATTTACAAT
>No_name
CAATCTCTCTGTACACCTAAAAGAGCTATTATCGTCAGTTTTACTTTATACCTTTTCGTG
CTCTGTTATAATATTTACAATGGGTTTATGTGGATTTACA
>No_name
TCTCTGTACACCTAAAAGAGCTATTATCGTCAGTTTTACTTTATACCTTTTCGTGCTCTG
TTATAATATTTACAATGGGTTTATGTGGATTTACAATGAA
>No_name
CACGAGTCAAATCTTTCATTGTAAATCCACATAAACCCATTGTAAATATTATAACAGAGC
ACGAAAAGGTATAAAGTAAAACTGACGATAATAGCTCTTT
>No_name
GTCAGTTTTACTTTATACCTTTTCGTGCTCTGTTATAATATTTACAATGGGTTTATGTGG
ATTTACAATGAAAGATTTGACTCGTGTGTTTTCAATCAAC
>No_name
TTTATACCTTTTCGTGCTCTGTTATAATATTTACAATGGGTTTATGTGGATTTACAATGA
AAGATTTGACTCGTGTGTTTTCAATCAACTTGAAACAAAT
>No_name
GTTCCATTTGTTTCAAGTTGATTGAAAACACACGAGTCAAATCTTTCATTGTAAATCCAC
ATAAACCCATTGTAAATATTATAACAGAGCACGAAAAGGT
>No_name
CTTTTGAAAGTCAGTTCCATTTGTTTCAAGTTGATTGAAAACACACGAGTCAAATCTTTC
ATTGTAAATCCACATAAACCCATTGTAAATATTATAACAG
>No_name
GCGAAAATATATTGCTTTTGAAAGTCAGTTCCATTTGTTTCAAGTTGATTGAAAACACAC
GAGTCAAATCTTTCATTGTAAATCCACATAAACCCATTGT
>No_name
CTGTAGCGAAAATATATTGCTTTTGAAAGTCAGTTCCATTTGTTTCAAGTTGATTGAAAA
CACACGAGTCAAATCTTTCATTGTAAATCCACATAAACCC
>No_name
ATCTCTGTAGCGAAAATATATTGCTTTTGAAAGTCAGTTCCATTTGTTTCAAGTTGATTG
AAAACACACGAGTCAAATCTTTCATTGTAAATCCACATAA
>No_name
GAAAACAATCTCTGTAGCGAAAATATATTGCTTTTGAAAGTCAGTTCCATTTGTTTCAAG
TTGATTGAAAACACACGAGTCAAATCTTTCATTGTAAATC
>No_name
AAAGATTTGACTCGTGTGTTTTCAATCAACTTGAAACAAATGGAACTGACTTTCAAAAGC
AATATATTTTCGCTACAGAGATTGTTTTCAGTGGTTGTGT
>No_name
CCAAAATTAACAACGGAACACAACCACTGAAAACAATCTCTGTAGCGAAAATATATTGCT
TTTGAAAGTCAGTTCCATTTGTTTCAAGTTGACTGAAAAC
>No_name
ACTGACTTTCAAAAGCAATATATTTTCGCTACAGAGATTGTTTTCAGTGGTTGTGTTCCG
TTGTTAATTTTGGGATTTAACATTCTCGTCATTAAGGAAA
>No_name
TGACTTTCAAAAGCAATATATTTTCGCTACAGAGATTGTTTTCAGTGGTTGTGTTCCGTT
GTTAATTTTGGGATTTAACATTCTCGTCATTAAGGAAATG
>No_name
TTTCGCTACAGAGATTGTTTTCAGTGGTTGTGTTCCGTTGTTAATTTTGGGATTTAACAT
TCTCGTCATTAAGGAAATGTATCGAATTACTAACTGTAAT
>No_name
TTTCGCTACAGAGATTGTTTTCAGTGGTTGTGTTCCGTTGTTAATTTTGGGATTTAACAT
TCTCGTCATTAAGGAAATGTATCGAATTACTAAGTGTAAT
>No_name
TTTCAGTGGTTGTGTTCCGTTGTTAATTTTGGGATTTAACATTCTCGTCATTAAGGAAAT
GTATCGAATTACTAAGTGTAATCGAACAAAAAGTATGGGA
>No_name
GTGGACAATTTCCCATACTTTTTGTTCGATTACACTTAGTAATTCGATACATTTCCTTAA
TGACGAGAATGTTAAATCCCAAAATTAACAACGGAACACA
>No_name
GTGGAATTGTGGACAATTTCCCATACTTTTTGTTCGATTACACTTAGTAATTCGATACAT
TTCCTTAATGACGAGAATGTTAAATCCCAAAATTAACAAC
>No_name
GTGGAATTGTGGACAATTTCCCATAATTTTTGTTCGATTACACTTAGTAATTCGATACAT
TTCCTTAATGACGAGAATGTTAAATCCCAAAATTAACAAC
>No_name
GTGGAATTGTGGACAATTTCCCATACTTTTTGTTCGATTACACTTAGTAATTCGATACAT
TTCCTTAATGACGAGAATGTTAAATCCCAAAATTAACAAC
>No_name
TTTGGATCGTGGAATTGTGGACAATTTCCCATACTTTTTGTTCGATTACACTTAGTAATT
CGATACATTTCCTTAATGACGAGAATGTTAAATCCCAAAA
>No_name
CTTTGGTTTGGATCGTGGAATTGTGGACAATTTCCCATACTTTTTGTTCGATTACACTTA
GTAATTCGATACATTTCCTTAATGACGAGAATGTTAAATC
>No_name
GTTGAATCTTTGGTTTGGATCGTGGAATTGTGGACAATTTCCCATACTTTTTGTTCGATT
ACACTTAGTAATTCGATACATTTCCTTAATGACGAGAATG
>No_name
TTCTCGTCATTAACGAAATGTATCGAATTACTAAGTGTAATCGAACAAAAAGTATGGGAA
ATTGTCCACAATTCCACGATCCAAACCAAAGATTCAACAA
>No_name
CGAATTACTAAGTGTAATCGAACAAAAAGTATGGGAAATTGTCCACAATTCCACGATCCA
AACCAAAGATTCAACAATGAGAGATCTTTTCTTTTCACAA
>No_name
TTACTAAGTGTAATCGAACAAAAAGTATGGGAAATTGTCCACAATTCCACGATCCAAACC
AAAGATTCAACAATGAGAGATCTTTTCTTTTCACAACCAT
>No_name
CACAATTCCACGATCCAAACCAAAGATTCAACAATGAGAGATCTTTTCTTTTCACAACCA
TAATGCTGCTAGCCGTGAGCTTTTATTTGTTTTTCACTAC
>No_name
GAGAGTAGTGAAAAACAAATAAAAGCTCACGGCTAGCAGCATTATGGTTGTGGAAAGAAA
AGATCTCTCATTGTTGAACCTTTGCTTTGGATCATGGAAC
>No_name
CCACGATCCAAACCAAAGATTCAACAATGAGAGATCTTTTCTTTTCACAACCATAATGCT
GCTAGCCGTGAGCTTTTATTTGTTTTTCACTACTCTCCCA
>No_name
CTGGGAGAGTAGTGAAAAACAAATAAAAGCTCACGGCTAGCAGCATTATGGTTGTGAAAA
GAAAAGATCTCTCATTGTTGAATCTTTGGTTTGGATCGTG
>No_name
CCAAACCAAAGATTCAACAATGAGAGATCTTTTCTTTTCACAACCATAATGCTGCTAGCC
GTGAGCTTTTATTTGTTTTTCACTACTCTCCCAGGAGGAA
>No_name
AAAGATTCAACAATGAGAGATCTTTTCTTTTCACAACCATAATGCTGCTAGCCGTGAGCT
TTTATTTGTTTTTCACTACTCTCCCAGGAGGAATAATGTT
>No_name
AGCAAACATTATTCCTCCTGGGAGAGTAGTGAAAAACAAATAAAAGCTCACGGCTAGCAG
CATTATGGTTGTGAAAAGAAAAGATCTCTCATTGTTGAAT
>No_name
CAGGCATTGTTATGACTTGTTGAAGAGCAAACATTATTCCTCCTGGGAGAGTAGTGAAAA
ACAAATAAAAGATCACGGCTAGCAGCATTATGGTTGTGAA
>No_name
TGCTAGCCGTGAGCTTTTATTTGTTTTTCACTACTCTCCCAGGAGGAATAATGTTTGCTC
TCCAACAAGTCATAACAATGCCTGATGAAAATATGAATTT
>No_name
CTAGCCGTGAGCTTTTATTTGTTTTTCACTACTCTCCCAGGAGGAATAATGTTTGCTCTC
CAACAAGTCATAACAATGCCTGATGAAAATATGAATTTAT
>No_name
CTTAGATAAATTCATATTTTCATCAGGCATTGTTATGACTTGTTGGAGAGCAAACATTAT
TCCTCCTGGGAGAGTAGTGAAAAACAAATAAAAGCTCACG
>No_name
AGGGATCTTAGATAAATTCATATTTTCATCAGGCATTGTTATGACTTGTTGAAGAGCAAA
CATTATTCCTCCTGGGAGAGTAGTGAAAAACAAATAAAAG
>No_name
TTTGTTTTTCACTACTCTCCCAGGAGGAATAATGTTTGCTCTTCAACAAGTCATAACAAT
GCCTGATGAAAATATGAATTTATCTAAGATCCCTTCCGAT
>No_name
TTTGGTTCGGAAGGGATCTTAGATAAATTCATATTTTCATCAGGCATTGTTATGACTTGT
TGGAGAGCAAACATTATTCCTCCTGGGAGAGTAGTGAAAA
>No_name
CTGAAATAGAACTGCCATTTTGGATCGGAAGGGATCTTAGATAAATTCATATTTTCATCA
GGCATTGTTATGACTTGTTGGAGAGCAAACATTATTCCTC
>No_name
ATAATGTTTGCTCTCCAACAAGTCATAACAATGCCTGATGAAAATATGAATTTATCTAAG
ATCCCTTCCGATCCAAAATGGCAGTTCTATTTCAGAGTCA
>No_name
CTGGCTCTGAAATAGAACTGCGATTTTGGATCGGAAGGGATCTTAGATAAATTCATATTT
TCATCAGGCATTGTTATGACTTTTTGGAGAGCAAACCTTA
>No_name
GCTGACTCTGAAATAGAACTGCCATTTTGGATCGGAAGGGATCTTAGATAAATTCATATT
TTCATCAGGCATTGTTATGACTTGTTGAAGAGCAAACATT
>No_name
CAACAAGTCATAACAATGCCTGATGAAAATATGAATTTATCTAAGATCCCTTCCGATCCA
AAATGGCAGTTCTATTTCAGAGTCAGCATCATCAAAGCTG
>No_name
GTCGATCACAGCTTTGATGATGCTGACTCTGAAATAGAACTGCCATTTTGGATCGGAAGG
GATCTTAGATAAATTCATATTTTCATCAGGCATTGTTATG
>No_name
CGTCGATCACAGCTTTGATGATGCTGACTCTGAAATAGAACTGCCATTTTGGATCGGAAG
GGATCTTAGATAAATTCATATTTTCATCAGGCATTGTTAT
>No_name
GCCTGATGAAAATATGAATTTATCTAAGATCCCTTCCGATCCAAAATGGCAGTTCTATTT
CAGAGTCAGCATCATCAAAGCTGTGATCGACGAATTGTGC
>No_name
CGCACAATTCGTCGATCACAGCTTTGATGATGCTGACTCTGAAATAGAACTGCCATTTTG
GATCGGAAGGGATCTTAGATAAATTCATATTTTCATCAGG
>No_name
AATTTATCTAAGATCCCTTCCGATCCAAAATGGCAGTTCTATTTCAGAGTCAGCATCATC
AAAGCTGTGATCGACGAATTGTGCATTTCTCATTACGCAC
>No_name
CAGTAATTAAATAAATGACGAAATTGAGTGCGTAATGAGAAATGCACAATTCGTCGATCA
CAGCTTTGATGATGCTGACTCTGAAATAGAACTGCCATTT
>No_name
ATGGCAGTTCTATTTCAGAGTCAGCATCATCAAAGCTGTGATCGACGAATTGTGCATTTC
TCATTACGCACTCAATTTCGTCATTTATTTAATTACTGGA
>No_name
CAGTTCTATTTCAGAGTCAGCATCATCAAAGCTGTGATCGACGAATTGTGCATTTCTCAT
TACGCACTCAATTTCGTCATTTATTTAATTACTGGAAAAG
>No_name
ATTTCAGAGTCAGCATCATCAAAGCTGTGATCGACGAATTGTGCATTTCTCATTACGCAC
TCAATTTCGTCATTTATTTAATTACTGGAAAAGCTTTCCG
>No_name
GTTTTCGGAAAGCTTTTCCAGTAATTAAATAAATGACGAAATTGAGTGCGTAATGAGAAA
TGCACAATTCGTCGATCACAGCTTTGATGATGCTGACTCT
>No_name
GTTTTCGGAAAGCTTTTCCAGTAATTAAATAAATGACGAAATTGAGTGCGTAATGAGAAA
TGCACAATTCGTCGATCACAGCTTTGATGATGCTGACTCT
>No_name
ATCAAAGCTGTGATCGACGAATTGTGCATTTCTCATTACGCACTCAATTTCGTCATTTAT
TTAATTACTGGAAAAGCTTTCCGAAAACAATTCATAGACA
>No_name
AGTTTTCTGATTTTGTCTATGAATTGTTTTCGGAAAGCTTTTCCAGTAATTAAATAAATG
ACGAAATTGAGTGCGTAATGAGAAATGCACAATTCGTCGA
>No_name
TCGACGAATTGTGCATTTCTCATTACGCACTCAATTTCGTCATTTATTTAATTACTGGAA
AAGCTTTCCGAAAACAATTCATAGACACAATCAGCAAAAT
>No_name
CTCAATTTCGTCATTTATTTAATTACTGGAAAAGCTTTCCGAAAACAATTCATAGACAAA
ATCAGAAAAATCATTACCAAATTTAAATTAACTGACAACT
>No_name
GAAAAAGTTGTCAGTTAATTTAAATTTGGTAATGATTTTTCTGATTTTGTCTATGAATTG
TTTTCGGAAAGCTTTTCCAGTAATTAAATAAATGACGAAA
>No_name
AGCGAAACCAATTCATTGGAGAAAAAGTTGTCAGTTAATTTAAATTTGGTAATGATTTTT
CTGATTTTGTCTATGAATTGTTTTCGGAAAGCTTTTCCAG
>No_name
TTAGCGAAACCAATTCATTGGAGAAAAAGTTGTCAGTTAATTTAAATTTGGTAATGATTT
TTCTGATTTTGTCTATGAATTGTTTTCGGAAAGCTTTTCC
>No_name
CAAAATCAGAAAAATCATTACCAAATTTAAATTAACTGACAACTTTTTCTCCAATGAATT
GGTTTCGCTAAACAAAACAAATCGAATGGAATTAACCCGC
>No_name
AAAAATCATTACCAAATTTAAATTAACTGACAACTTTTTCTCCAATGAATTGGTTTCGCT
AAACAAAACAAATCGAATGGAATTAACCCGCGAAAACAGT
>No_name
CTGTTCCGACGTGAATTGTTAGCATCATTTAAATGACAGAAATCCAAACTGTTTTCGCGG
GTTAATTCCATTCGATTTGTTTTGTTTAGCGAAACCAATT
>No_name
CTGTAAGTCTGTTCCGACGTGAATTGTTAGCATCATTTAAATGACAGAAATCCAAACTGT
TTTCGCGGGTTAATTCCATTCGATTTGTTTTGTTTAGCGA
>No_name
CTGTAAGTCTGTTCCGACGTGAATTGTTAGCATCATTTAAATGACAGAAATCCAAACTGT
TTTCGCGGGTTAATTCCATTCGATTTGTTTTGTTTAGCGA
>No_name
CTCAAACCTAAGAGAATCACAGTAATAACGCTTGCGTGTTTAACTGTTAGACTCTTCAGT
TTGGAATTTGTTGGATATTTTAGTAACAGAAATCGCTCTA
>No_name
AAATAATAAGCACGAAAAGGTTTCCTATTGATCCAATCACGCTTATTATAATCAAAATTC
CGATCGTTGTTGGAATTTGATTGGTCAGCTCTTTAGTCAT
>No_name
GGCCAATCAAATTCCAACAACGATCGGAATTTTGATTATAATAAGCGTGATTGGATCAAT
AGGAAACCTTTTGGTGCTTATTATTTATTCTCAGAAGCGC
>No_name
TTTGATTATAATAAGCGTGATTGGATCAATAGGAAACCTTTTGGTGCTTATTATTTATTC
TCAGAAGCGCGATAAGTCTACGGCAAATCAATTCATTAAA
>No_name
GTTTTAATGAATTGATTTGCCGTAGACTTATCGCGCTTCTGAGAATAAATAATAAGCACC
AAAAGGTTTCCTATTGATCCAATCACGCTTATTATAATCA
>No_name
CAAAGTTTTAATGAATTGATTTGCCGTAGACTTATCGCGCTTCTGAGAATAAATAATAAG
CACCAAAAGGTTTCCTATTGATCCAATCACGCTTATTATA
>No_name
ATCCGATATAGCCAAAGTTTTAATGAATTGATTTGCCGTAGACTTATCGCGCTTCTGAGA
ATAAATAATAAGCACCAAAAGGTTTCCTATTGATCCAATC
>No_name
ATCAGATATAGCCAAAGTTTTAATGAATTGATTTGCCGTAGACTTATCGCGCTTCTGAGA
ATAAATAATAAGCACCAAAAGGTTTCCTATTGATCCAATC
>No_name
TGGGATAATAACCAAGCACACAATGCAATCAGATATAGCCAAAGTTTTAATGAATTGATT
TGCCGTAGACTTATCGCGCTTCTGAGAATAAATAATAAGC
>No_name
ATTTATTCTCAGAAGCGCGATAAGTCTACGGCAAATCAATTCATTAAAACTTTGGCTATA
TCTGATTGCATTGTGTGCTTGGTTATTATCCCATTCACCA
>No_name
ATCGATTGACACTTTGCAATCGTTAAATTCGATATAAATGGTGAATGGGATAATAACCAA
GCACACAATGCAATCAGATATAGCCAAAGTTTTAATGAAT
>No_name
CTTTCTAAACAATAGTAGCATCCCATTTGGAGCTCTGCTAATAACTTTAATAGCTATTGA
TAGATTCTTCTGTGTTTGTTATCCATTTCTCTCTCTAATG
>No_name
CAGACATCAAAAAGACAATAAAAACACAAACTTTTGACCGTTTCACTGTCATTAGAGAGA
GAAATGGATAACAAACACAGAAGAATCTATCAATAGCTAT
>No_name
CCCAACACAACAGACATCAAAAAGACAATAAAAACACAAACTTTTGACCGTTTCACTGTC
ATTAGAGAGAGAAATGGATAACAAACACAGAAGAATCTAT
>No_name
GCTATTTTTAGACACTTTAAAGGTTTTCACTTGAAAAACTGAGAGAACTCCCAACACAAC
AGACATCATAAAGACAATAAAAACACACACTTTTGACCGT
>No_name
ATTCGTGCTATTTTTAGACACTTTAAAGGTTTTCACTTGAAAAACTGAGAGAACTCCCAA
CACAACAGACATCAAAAAGACAATAAAAACACAAACTTTT
>No_name
GCGTATCTTGAAACGTCAATGCATTCAGATTGGATTAGAGTAGAGTTCATATTCGTGCTA
TTTTTAGACACTTTAAAGGTTTTCACTTGAAAAACTGAGA
>No_name
GTTGGGTTGGCGTATCTTGAAACGTCAATGCATTCAGATTGGATTAGAGTAGAGTTCATA
TTCGTGCTATTTTTAGACACTTTAAAGGTTTTCACTTGAA
>No_name
AAGTGAAAACCTTTAAAGTGTCTAAAAATAGCACGAATATGAACTCTACTCTAATCCAAT
CTGAATGCATTGACGTTTCAAGATACGCCAACCCAACGAA
>No_name
AAAACCTTTAAAGTGTCTAAAAATAGCACGAATATGAACTCTACTCTAATCCAATCTGAA
TGCATTGACGTTTCAAGATACGCCAACCCAACGAAGTATG
>No_name
CTCATACTTCGTTGGGTTGGCGTACCTTGAAACGTCAATGCATTCAGATTGGATTAGAGT
AGAGTTCATATTCGTGCTATTTTTAGACACTTTAAAGGTT
>No_name
TTTAAAGTGTCTAAAAATAGCACGAATATGAACTCTACTCTAATCCAATCTGAATGCATT
GACGTTTCAAGATACGCCAACCCAACGAAGTATGAGCTTC
>No_name
CAAGGTACGCCAACCCAACGAAGTATGAGCTTCTGTTTTTCACTATCGTTCAAAGAAGTC
AACTCATCAGTTACGCCATTTGTATTTGTGTAGTAATTTG
>No_name
TGAGAATATAAAGACAAATTACTACACAAATACAAATGGCGTAACTGATGAGTTGACTTC
TTTGAACGATAGTGAAAAACAGAAGCTCATACTTCGTTGG
>No_name
CGATAAATGAGAATATAAAGACAAATTACTACACAAATACAAATGGCGTAACTGATGAGT
TGACTTCTTTGAACGATAGTGAAAAACAGAAGCTCATACT
>No_name
CTTCTGTTTTTCACTATCGTTCAAAGAAGTCAACTCATCAGTTACGCCATTTGTATTTGT
GTAGTAATTTGTCTTTATATTCTCATTTATCGGTTCGTTT
>No_name
AAGGCACAGAAGTATCGTCGTTGTTCGAATCGGAATTTATTCGTTTGATCGATCGAGACT
TAAAAAACTTGTTCCAGAGAAAGGACGTCGTTGAAGAACT
>No_name
CTTCAACGACGTCCTTTCTCTGGAACAAGTTTTTTTAAGTCTCGATCGATCAAACGAATA
AATTCCGATTCGAATAACGACGATACTTCTGTGCCTTGCC
>No_name
TTTCTCTGGAACAAGTTTTTTAAGTCTCGATCGATCAAACGAATAAATTCCGATTCGAAT
AACGACGATACTTCTGTGCCTTGCCAAACGACGGAAGAAC
>No_name
CTGGAACAAGTTTTTTAAGTCTCGATCGATCAAACGAATAAATTCCGATTCGAACAACGA
CGATACTTCTGTGCCTTGCCAAACGACGGAAGAACTAATG
>No_name
CCGGGTTTTGTCATTAGTTCTTCCGTCGTTTGGCAAGGCACAGAAGTATCGTCGTTATTC
GAATCGGAATTTATTCGTTTGATCGATCGAGACTTAAAAA
>No_name
GTCTCTTTAAACTTCCGCTTTATGGCTTTGTCATTGTTTGATGGTCCGGGTTTTGTCATT
AGTTCTTCCGTCGTTTGGCAAGGCACAGAAGTATCGTCGT
>No_name
GTGACAATGTACGTTATGGCAACAACAAACAACATTAAAGCAGTTTTGAAATTCTGAATC
AAAATAGTCTCTTTAAACTTCCGCTTTATGGCTTTGTCAT
>No_name
CAAGAAGGTGACAATGTACGTTATGGCAACAACAAACAACATTAAAGCAGTTTTGAAATT
CTGAATCAAAATAGTCTCTTTAAACTTCCGCTTTATGGCT
>No_name
GTTTAAAGCGAGAGAACTGTTAACCATTAAACATGCCGGCAAGAAGGTGACAATGTACGT
TATGGCAACAACAAACAACATTAAAGCAGTTTTGAAATTC
>No_name
CTGGCAAGTTTAAAGCGAGAGAACTGTTAACCATTAAACATGCCGGCAAGAAGGTGACAA
TGTACGTTATGGCAACAACAAACAACATTAAAGCAGTTTT
>No_name
CATTGTCACCTTCTTGCCGGCATGTTTAATGGTTAACAGTTCTCTCGCTTTAAACTTGCC
AGTGTTTTATATGTATTACATCAACAATGCAGCCAATCCG
>No_name
ATCGGATTGGCTGCATTGTTGATGTAATACATATAAAACACTGGCAAGTTTAAAGCGAGA
GAACTGTTAACCATTAAACATGCCGGCAAGAAGGGGACAA
>No_name
TAACAGTTCTCTCGCTTTAAACTTGCCAGTGTTTTATATGTATTACATCAACAATGCAGC
CAATCCGATCATTTACTGTTTCATGAATAAGAATTTCCGA
>No_name
GAAAAAGTTGACAACATCTTCTCGGAAATTCTTATTCATGAAACAGTAAATGATCGGATT
GGCTGCATTGTTGATGTAATACATATACACCACTGGCAAG
>No_name
GGAAAAAGTTGACAACATCTTCTCGGAAATTCTTATTCATGAAACAGTAAATGATCGGAT
TGGCTGCATTGTTGATGTAATACATATAAAACACTGGCAA
>No_name
GTGAAAATCAAACTCACTGGTACGAACGGGTGCTCTACAACGATCCGGAACAACATGGAA
ATGTGACGAGAATTCCTGGAGAAACCCTTGACAGATATTG
>No_name
CTCACTGGTACGAACGGGTGCTCTACAACGATCCGGAACAACATGGAAATGTGACGAGAA
TTCCTGGAGAAACCCTTGACAGATATTGCCAGATCTATTT
>No_name
CTCACTGGTACGAACGGGTGCTCTACAACAATCCGGAACAACATGGAAATGTGACGAGAA
TTCCTGGAGAAACCCTTGACAGATATTGCCAGATCTATTT
>No_name
CTCACTGGTACGAACGGGTGCTCTACAACGATCCGGAACAACATGGAAATGTGACGAGAA
TTCCTGGAGAAACCCTTGACAGATATTGCCAGATCTATTT
>No_name
CAACAATCCGGAACAACATGGAAATGTGACGAGAATTCCTGGAGAAACCCTTGACAGATA
TTGCCAGATCTATTTCCCCAGAAATGATAACACTTTCACT
>No_name
CGAGAATTCCTGGAGAAACCCTTGACAGATATTGCCAGATCTATTTCCCCAGAAATGATA
ACACTTTCACTTTGTTAGTGTATTCGAAAATTCTCAGATC
>No_name
CTGGGATGAGAATTTTCGAATACACTAACAAAGTGAAAGTGTTATCATTTCTGGGGAAAT
AGATCTGGCAATATCTGTCAAGGGTTTCTCCAGGAATTCT
>No_name
GACAGATATTGCCAGATCTATTTCCCCAGAAATGATAACACTTTCACTTTGTTAGTGTNN
TCGAAAATTCTCATCCCAGTCATTTTAATTGTTTGTTTTA
>No_name
CAGATATTGCCAGATCTATTTCCCCAGAAATGATAACACTTTCACTTTGTTAGTGTATTC
GAAAATTCTCATCCCAGTCATTTTAATTGTTTGTTTTACT
>No_name
ATATTGCCAGATCTATTTCCCCAGAAATGATAACACTTTCACTTTGTTAGTGTATTCGAA
AATTCTCATCCCAGTCATTTTAATTGTTTGTTTTACTAAT
>No_name
ATTGCCAGATCTATTTCCCCAGAAATGATAACACTTTCACTTTGTTAGTGTATTCGAAAA
TTCTCATCCCAGTCATTTTAATTGTTTGTTTTACTAATAC
>No_name
ATTGCCAGATCTATTTCCCCAGAAATGATAACACTTTCACTTTGTTAGTGTATTCGAAAA
TTCTCATCCCAGTCATTTTAATTGTTTGTTTTACTAATAC
>No_name
GTTAATATCAAACAAATACAAGTATTAGTAAAACAAACAATTAAAATGACTGGGATGAGA
ATTTTCGAATACACTAACAAAGTGAAAGTGTTATCATTTC
>No_name
CGACGAGTTAATATCAAACAAATACAAGTATTAGTAAAACAAACAATTAAAATGACTGGG
ATGAGAATTTTCGAATACACTAACAAAGTGAAAGTGTTAT
>No_name
ATAACACTTTCACTTTGTTAGTGTATTCGAAAATTCTCATCCCAGTCATTTTAATTGTTT
GTTTTACTAATACTTGTATTTGTTTGATATTAACTCGTCG
>No_name
TAGTGTATTCGAAAATTCTCATCCCAGTCATTTTAATTGTTTGTTTTACTAATACTTGTA
TTTGTTTGATATTAACTCGTCGACATATGATTTCAGCAAC
>No_name
ATCATATTGGTTGCTGAAATCATATGTCGACGAGTTAATATCAAACAAATACAAGTATTA
GTAAAACAAACAATTAAAATGACTGGGATGAGAATTTTCG
>No_name
GAAAATTCTCATCCCAGTCATTTTAATTGTTTGTTTTACTAATACTTGTATTTGTTTGAT
ATTAACTCGTCGACATATGATTTCAGCAACCAATATGATC
>No_name
GGCAATTGCTGTTAAGATCATATTGGTTGCTGAAATCATATGTCGACGAGTTAATATCAA
ACAAATACAAGTATTAGTAAAACAAACAATTAAAATGACT
>No_name
GTTTGTTTTACTAATACTTGTATTTGTTTGATATTAACTCGTCGACATATGATTTCAGCA
ACCAATATGATCTTAACAGCAATTGCCATAGCTGATTTTC
>No_name
CTTGTATTTGTTTGATATTAACTCGTCGACATATGATTTCAGCAACCAATATGATCTTAA
CAGCAATTGCCATAGCTGATTTTCTAACTGGCTTGTTTCC
>No_name
CAGCAACCAATATGATCTTAACAGCAATTGCCATAGCTGATTTTCTAACTGGCTTGTTTC
CGTTGCCATTTTATGTGATAAAAAACTTTTCATTTTTTTC
>No_name
AACCAATATGATCTTAACAGCAATTGCCATAGCTGATTTTCTAACTGGCTTGTTTCCGTT
GCCATTTTATGTGATAAAAAACTTTTCATTTTTTTTCATC
>No_name
GATCTTAACAGCAATTGCCATAGCTGATTTTCTAACTGGCTTGTTTCCGTTGCCATTTTA
TGTGATAAAAAACTTTTCATTTTTTTCATCAATTCGAAGC
>No_name
CAGCAATTGCCATAGCTGATTTTCTAACTGGCTTGTTTCCGTTGCCATTTTATGTGATAA
AAAACTTTTCATTTTTTTCATCAATTCGAAGCAGAACTTT
>No_name
AGAGAAATAGTAAAAATATCCAAAAGTTCTGCTTCGAATTGATGAAAAAAATGAAAAGTT
TTTTATCACATAAAATGGCAACGGAAACAAGCCAGTTAGA
>No_name
GGTATTACAACGACAGAGAAATAGTAAAAATATCCAAAAGTTCTGCTTCGAATTGATGAA
AAAAATGAAAAGTTTTTTATCACATAAAATGGCAACGGAA
>No_name
GACAAATTGTCGGTATTACAACGACAGAGAAATAGTAAAAATATCCAAAAGTTCTGCTTC
GAATTGATGAAAAAAAGGAAAAGTTTTTTATCACATAAAA
>No_name
GACAAATTGTCGGTATTACAACGACAGAGAAATAGTAAAAATATCCAAAAGTTCTGCTTC
GAATTGATGAAAAAAATGAAAAGTTTTTTATCACATAAAA
>No_name
CGTGTGACAAATTGTCGGTATTACAACGACAGAGAAATAGTAAAAATATCCAAAAGTTCT
GCTTCGAATTGATGAAAAAAAGGAAAAGTTTTTTATCACA
>No_name
CGCCAACGCAACAGTCAACCAAATTGAAATCGTGTGACAAATTGTCGGTATTACAACGAC
AGAGAAATAGTAAAAATATCCAAAAGTTCTGCTTCGAATT
>No_name
GCAGAACTTTTGGATATTTTTACTATTTCTCTGTCGTTGTAATACCGACAATTTGTCACA
CGATTTCAATCTGGTTGACTGTTGCGTTAGCGGTTCAGCG
>No_name
TTTCTCTGTCGTTGTAATACCGACAATTTGTCACACGATTTCAATCTGGTTGACTGTTGC
GTTAGCGGTTCAGCGATTCATTTACGTTTCTCTGCCAACA
>No_name
GTTTTTCGCTTCTGTTGGCAGAGAAACGTAAATGAATCGCTGAACCGCCAACGCAACAGT
CAACCAAATTGAAATCGTGTGACAAATTGTCGGTATTACA
>No_name
GTTTTTCGCTTCTGTTGGCAGAGAAACGTAAATGAATCGCTGAACCGCTAACGCAACAGT
CAACCAGATTGAAATCGTGTGACAAATTGTCGGTATTACA
>No_name
CGACAATTTGTCACACGATTTCAATTTGGTTGACTGTTGCGTTGGCGGTTCAGCGATTCA
TTTACGTTTCTCTGCCAACAGAAGCGAAAAACATTTGCAC
>No_name
CGACAATTTGTCACACGATTTCAATTTGGTTGACTGTTGCGTTGGCGGTTCAGCGATTCA
TTTACGTTTCTCTGCCAACAGAAGCGAAAAACATTTGCAC
>No_name
CGACAATTTGTCACACGATTTCAATTTGGTTGACTGTTGCGTTGGCGGTTCAGCGATTCA
TTTACGTTTCTCTGCCAACAGAAGCGAAAAACATTTGCAC
>No_name
CACGGTGCAAATGTTTTTCGCTTCTGTTGGCAGAGAAACGTAAATGAATCGCTGAACCGC
TAACGCAACAGTCAACCAGATTGAAATCGTGTGACAAATT
>No_name
ATTCATTTACGTTTCTCTGCCAACAGAAGCGAAAAACATTTGCACCGTGAAAACATCGAT
TTACACTATTTTGACGATTTGTGTTTTGTCTTTGGTTTTT
>No_name
GCGAAAAACATTTGCACCGTCAAAACATCGATTTACACTATTTTGACGATTTGTGTTTTG
TCTTTGGTTTTTCACTTACAACTGTCAATTGTCAGTTTTG
>No_name
CGAAAAACATTTGCACCGTGAAAACATCGATTTACACTATTTTGACGATTTGTGTTTTGT
CTTTGGTTTTTCACTTACAACTGTCAATTGTCAGTTTTGA
>No_name
TAAGAATCAAAACTGACAATTGACAGTTGTAAGTGAAAAACCAAAGACAAAACACAAATC
GTCAAAATAGTGTAAATCGATGTTTTCACGGTGCAAATGT
>No_name
CATCGATTTACACTATTTTGACGATTTGTGTTTTGTCTTTGGTTTTTCACTTACAACTGT
CAATTGACAGTTTTGATTCTTATTATTTCTATCCATGCAA
>No_name
GTCTGATGTTTGCATGGATAGAAATAATAAGAATCAAAACTGACAATTGACAGTTGTAAG
TGAAAAACCAAAGACAAAACACAAATCGTCAAAATAGTGT
>No_name
GTTTTGTCTTTGGTTTTTCACTTACAACTGTCAATTGTCAGTTTTGATTCTTATTATTTC
TATCCATGCAAATATCAGACTCCGGAATTTGTGATATTGA
>No_name
TTTCAATCACAAATTCCGGAGTCTGATATTTGCATGGATAGAAATAATAAGAATCAAAAC
TGACAATTGACAGTTGTAAGTGAAAAACCAAAGACAAAAC
>No_name
TTTCAATATCACAAATTCCGGAGTCTGATGTTTGCATGGATAGAAATAATAAGAATCAAA
ACTGACAATTGACAGTTGTAAGTGAAAAACCAAAGACAAA
>No_name
GCATTTCAATATCACAAGTTCCGGAGTCTGATATTTGCATGGATAGAAATAATAAGAATC
AAAACTGACAATTGACAGTTGTAAGTGAAAAACCAAAGAC
>No_name
TTGCATTTCAATATCACAAATTCCGGAGTCTGATATTTGCATGGATAGAAATAATAAGAA
TCAAAACTGACAATTGACAGTTGTAAGTGAAAAACCAAAG
>No_name
GTCCAGTTGCATTTCAATCACAAATTCCGGAGTCTGATGTTTGCATGGATAGAAATAATA
AGAATCAAAACTGACAATTGACAGTTGTAAGTGAAAAACC
>No_name
TCTGTCCAGTTGCATTTCAATATCACAAATTCCGGAGTCTGATATTTGCATGGATAGAAA
TAATAAGAATCAAAACTGACAATTGACAGTTGTAAGTGAA
>No_name
TCTACTGTCCAGTTGCATTTCAATATCACAAATTCCGGAGTCTGATGTTTGCATGGATAG
AAATAATAAGAATCAAAACTGACAATTGACAGTTGTAAGT
>No_name
CTTACAACTGTCAATTGTCAGTTTTGAGTCTTATTATTTCTATCCATGCAAACATCAGAC
TCCGGAATTTGTGATATTGAAATGCAACTGGACAGTAGAA
>No_name
CACGGAATGACATTCATTAATACGGTCCGAGACCAATAGTATATAATAAGCAATTCTACT
GTCCAGTTGCATTTCAATATCACAAATTCCGGAGTCTGAT
>No_name
CGGAATTTGTGATATTGAAATGCAACTGGACAGTAGAATTGCTTATTATATACTATTGGT
CTCGGACCGTATTAATGAATGTCATTCCGTGTTTATTGCT
>No_name
CCACAATCAGACTCAGAATAAAGACTGTCAGCAATAAACACGGAATGACATTCATTAATA
CGGTCCGAGACCAATAGTATATAATAAGCAATTCTACTGT
>No_name
CCTCACTGCCACAATCAGACTCAGAATAAAGACTGTCAGCAATAAACACGGAATGACATT
CATTAATACGGTCCGAGACCAATAGTATATAATAAGCAAT
>No_name
CTTTTCCGCAGACCTCACTGCCACAATCAGACTCAGAATAAAGACTGTCAGCAATAAACA
CGGAATGACATTCATTAATACGGTCCGAGACCAATAGTAT
>No_name
AAACTCTTCGATGCTTTTCCGCAGACCTCACTGCCACAATCAGACTCAGAATAAAGACTG
TCAGCAATAAAAACGGAATGAAATTCATTAATCCGGACCG
>No_name
CTCGATTCTTTTTTCTGAGAGGTTTGAAGTAAAACTCTTCGATGCTTTTCCGCAGACCTC
ACTGCCACAATCAGACTCAGAATAAAGACTGTCAGCAATA
>No_name
CTTCTCGATTCTTTTTTCTGAGAGGTTTGAAGTAAAACTCTTCGATGCTTTTCCGCAGAC
CTCACTGCCACAATCAGACTCAGAATAAAGACTGTCAGCA
>No_name
CTGATTGTGGCAGTGAGGTCTGCGGAAAAGCATCGAAGAGTTTTACTTCAAACCTCTCAG
AAAAAAGAATCGAGAAGATCAAAAGAGTTTTATTCTACTT
>No_name
GTGAGGTCTGCGGAAAAGCATCGAAGAGTTTTACTTCAAACCTCTCAGAAAAAAGAATCG
AGAAGATCAAAAGAGTTTTATTCTACTTCAAAAATGTTGC
>No_name
ACTAGCAACATTTTTGAAGTAGAATAAAACTCTTTTGATCTTCTCGATTCTTTTTTCTGA
GAGGTTTGAAGTAAAACTCTTCGATGCTTTTCCGCAGACC
>No_name
CCACTAGCAACATTTTTGAAGTAGAATAAAACTCTTTTGATCTTCTCGATTCTTTTTTCT
GAGAGGTTTGAAGTAAAACTCTTCGATGCTTTTCCGAGAT
>No_name
CGAAGAGTTTTACTTCAAACCTCTCAGAAAAAAGAATCGAGAAGATCAAAAGAGTTTTAT
TCTACTTCAAAAATGTTGCTAGTGGTTTTATGTTTATTTT
>No_name
GACAATTAAAAATAAACATAAAACCACTAGCAACATTTTTGAAGTAGAATAAAACTCTTT
TGATCTTCTCGATTCTTTTTTCTGAGAGGTTTGAAGTAAA
>No_name
TTCCATTCGGAATTTCGACAATTAAAAATAAACATAAAACCACTAGCAACATTTTTGAAG
TAGAATAAAACTCTTTTGATCTTCTCGATTCTTTTTTCTG
>No_name
ATTCCATTCGGAATTTCGACAATTAAAAATAAACATAAAACCACTAGCAACATTTTTGAA
GTAGAATAAAACTCTTTTGATCTTCTCGATTCTTTTTTCT
>No_name
CGTGATTGCTATTCCATTCGGAATTTCGACAATTAAAAATAAACATAAAACCACTAGCAA
CATTTTTGAAGTAGAATAAAACTCTTTTGATCTTCTCGAT
>No_name
CGAGAAGATCAAAAGAGTTTTATTCTACTTCAAAAATGTTGCTAGTGGTTTTATGTTTAT
TTTTAATTGTCGAAATTCCGAATGGAATAGCAATCACGCT
>No_name
TCTACTTCAAAAATGTTGCTAGTGGTTTTATGTTTATTTTTAATTGTCGAAATTCCGAAT
GGAATAGCAATCACGCTGTATATGATTCAAAAATCTTTCT
>No_name
GGAAGAGAAAGATTTTTGAATCATATATAGCGTGATTGCTATTCCATTCGGAATTTCGAC
AATTAAAAATAAACATAAAACCACTAGCAACATTTTTGAA
>No_name
TTTATGTTTATTTTTAATTGTCGAAATTCCGAATGGAATAGCAATCACGCTGTATATGAT
TCAAAAATCTTTCTCTTCCAACAACTCAAACGACAGTTTC
>No_name
CAGAAACTGTCGTTTGAGTTGTTGGAAGAGAAAGATTTTTGAATCATATACAGCGTGATT
GCTATTCCATTCGGAATTTCGACAATTAAAAATAAACATA
>No_name
CAGAAACTGTCGTTTGAGTTGTTGGAAGAGAAAGATTTTTGAATCATATACAGCGTGATT
GCTATTCCATTCGGAATTTCGACAATTAAAAATAAACATA
>No_name
CCAGAAACTGTCGTTTGAGTTGTTGGAAGAGAAAGATTTTTGAATCATATACAGCGTGAT
TGCTATTCCATTCGGAATTTCGACAATTAAAAATAAACAT
>No_name
ATGGAATAGCAATCACGCTATATATGATTCAAAAATCTTTCTCTTCCAACAACTCAAACG
ACAGTTTCTGGGGGAAAATGAATTCAATTTGCAACATTCT
>No_name
AAAGGGATAGGAAAAGATGATAAGAATGATGCAAATTGAATTCATTTTCCCCCAGAAACT
GTCGTTTGAGTTGTTGGAAGAGAAAGCTTTTTGAATCATA
>No_name
CAAAAATCTTTCTCTTCCAACAACTCAAACGACAGTTTCTGGGGGAAAATGAATTCAATT
TGCAACATTCTTATCATCTTTTCCTATCCCTTAAACTTTG
>No_name
AAAAATCTTTCTCTTCCAACAACTCAAACGACAGTTTCTGGGGGAAAATGAATTCAATTT
GCAACATTCTTATCATCTTTTCCTATCCCTTAAACTTTGT
>No_name
GACAAAGTTTAAGGGATAGGAAAAGATGATAAGAATGTTGCAAATTGAATTCATTTTCCC
CCAGAAACTGTCGTTTGAGTTGTTGGAAGAGAAAGATTTT
>No_name
ATGACAAAGTTTAAGGGATAGGAAAAGATGATAAGAATGTTGCAAATTGAATTCATTTTC
CCCCAGAAACTGTCGTTTGAGTTGTTGGAAGAGAAAGATT
>No_name
TTGCAGTAAATGACAAAGTTTAAGGGATAGGAAAAGATGATAAGAATGTTGCAAATTGAA
TTCATTTTCCCCCAGAAACTGTCGTTTGAGTTGTTGGAAG
>No_name
CTAGACATTATGCAGTAAATGACAAAGTTTAAGGGATAGGAAAAGATGATAAGAATGTTG
CAAATTGAATTCATTTTCCCCCAGAAACTGTCGTTTGAGT
>No_name
CAAACGACAGTTTCTGGGGGAAAATGAATTCAATTTGCAACATTCTTATCATCTTTTCCT
ATCCCTTAAACTTTGTCATTTACTGCATAATGTCTAGGAA
>No_name
ACAGTTTCTGGGGGAAAATGAATTCAATTTGCAACATTCTTATCATCTTTTCCTATCCCT
TAAACTTTGTCATTTACTGCATAATGTCTAGGAATTTTAG
>No_name
CAGAATTAGAAATTCCTATAATGAATTTTAGAGTTTCTCTAAAATTCCTAGACATTATGC
AGTAAATGACAAAGTTTAAGGGATAGGAAAAGATGATAAG
>No_name
ATCATCTTTTCCTATCCCTTAAACTTTGTCATTTACTGCATAATGTCTAGGAATTTTAGA
GAAACTCTAAAATTCATTATAGGAATTTCTAATTCTGCTA
>No_name
ATCCCTTAAACTTTGTCATTTACTGCATAATGTCTAGGAATTTTAGAGAAACTCTAAAAT
TCATTATAGGAATTTCTAATTCTGCTAATATTGTTACGAA
>No_name
CTTAAACTTTGTCATTTACTGCATAATGTCTAGGAATTTTAGAGAAACTCTAAAATTCAT
TATAGGAATTTCTAATTCTGCTAATATTGTTACGAATGTC
>No_name
GAACGAACAGCTGAGACATTCGTAACAATATTAGCAGAATTAGAAATTCCTATAATGAAT
TTTAGAGTTTCTCTAAAATTCCTAGACATTATGCAGTAAA
>No_name
ATTCAGTCGAACTCCAGAACGAACAGCTGAGACATTCGTAACAATATTAGCAGAATTAGA
AATTCCTATAATGAATTTTAGAGTTTCTCTAAAATTCCTA
>No_name
GAATTTTAGAGAAACTCTAAAATTCATTATAGGAATTTCTAATTCTGCTAATATTGTTAC
GAATGTCTCAGCTGTTCGTTCTGGAGTTCGACTGAATGCT
>No_name
CCCAGCATTCAGTCGAACTCCAGAACGAACAGCTGAGACATTCGTAACAATATTAGCAGA
ATTAGAAATTCCTATAATGAATTTTAGAGTTTCTCTAAAA
>No_name
GTTTTTTTCCCAGCATTCAGTCGAACTCCAGAACGAACAGCTGAGACATTCGTAACAATA
TTAGCAGAATTAGAAATTCCTATAATGAATTTTAGAGTTT
>No_name
GTTTGAGAGTTTTGGAGGTTTTTTTCCCAGCATTCAGTCGAACTCCAGAACGAACAGCTG
AGACATTCGTAACAATATTAGCAGAATTAGTAATTCCTAT
>No_name
ATTTCTGGTTTGAGAGTTTTGGAGGTTTTTTTCCCAGCATTCAGTCGCACTCCAGAACGA
ACAGCTGAGACATCCGTAACAATATTAGCAGAATTAGAAA
>No_name
ATTTCTGGTTTGAGAGTTTTGGAGGTTTTTTTCCCAGCATTCAGTCGAACTCCAGAACGA
ACAGCTGAGACATTCGTAACAATATTAGCAGAATTAGAAA
>No_name
CGTGATTTCTGGTTTGAGAGTTTTGGAGGTTTTTTTCCCAGCATTCAGTCGAACTCCAGA
ACGAACAGCTGAGACATTCGTAACAATATTAGCAGAATTA
>No_name
GTCTCAGCTGTTCGTTCTGGAGTTCGACTGAATGCTGGGAAAAAAACCTCCAAAACTCTC
AAACCAGAAATCACAGCTTTAAAGTTTAATAACGAATCGG
>No_name
TTCGGATTCGTTATTAAACTTTAAAGCTGTGATTTCTGGTTTGAGAGTTTTGGAGGTTTT
TTTCCCAGCATTCAGTCGAACTCCAGAACGAACAGCTGAG
>No_name
GTTTCTTTCGGATTCGTTATTAAACTTTAAAGCTGTGATTTCTGGTTTGAGAGTTTTGGA
GGTTTTTTTCCCAGCATTCAGTCGAACTCCAGAACGAACA
>No_name
GTTTCTTTCGGATTCGTTATTAAACTTTAAAGCTGTGATTTCTGGTTTGAGAGTTTTGGA
GGTTTTTTTCCCAGCATTCAGTCGAACTCCAGAACGAACA
>No_name
AAAAAAACCTCCAAAACTCTCAAACCAGAAATCACAGCTTTAAAGTTTAATAACGAATCC
GAAAGAAACATGTTGATTAATTCCGTTCCGAAAATGGAAT
>No_name
CTGCTGAATATTCCATTTTCGGAACGGAATTAATCAACATGTTTCTTTCGGATTCGTTAT
TAAACTTTAAAGCTGTGATTTCTGGTTTGAGAGTTTTGGA
>No_name
CGGAGCTGCTGAATATTCCATTTTCGGAACGGAATTAATCAACATGTTTCTTTCGGATTC
GATATTAAACTTTAAAGCTGTGATTTCTGGTTTGAGAGTT
>No_name
CGGAGCTGCTGAATATTCCATTTTCGGAACGGAATTAATCAACATGTTTCTTTCGGATTC
GTTATTAAACTTTAAAGCTGTGATTTCTGGTTTGAGAGTT
>No_name
TTCGGAGCTGCTGAATATTCCATTTTCGGAACGGAATTAATCAACATGTTTCTTTCGGAT
TCGTTATTAAACTTTAAAGCTGTGATTTCTGGTTTGAGAG
>No_name
CTCAAACCAGAAATCACAGCTTTAAAGTTTAATAACGAATCCGAAAGAAACATGTTGATT
AATTCCGTTCCGAAAATGGAATATTCAGCAGCTCCGAATG
>No_name
AATTTATTTTTGAAACATTCGGAGCTGCTGAATATTCCATTTTCGGAACGGAATTAATCA
ACATGTTTCTTTCGGATTCGTTATTAAACTTTAAAGCTGT
>No_name
ATAACGAATCCGAAAGAAACATGTTGATTAATTCCGTTCCGAAAATGGAATATTCAGCAG
CTCCGAATGTTTCAAAAATAAATTTCGACTGTTAAAATCG
>No_name
CAACAACCAATCTTTTCCCATAATTACTCGTTTACCATATTTTAAGCATTCAGGGCTGGT
AATTTGTATTTTGTCTATATGTTATGGAATGATATTTGTC
>No_name
CAACAACCAATCTTTTCCCATAATTACTCGATTACCATATTTTAAGCATTCAGGGCTGGT
AATTTGTATTTTGTCTATATGTTATGGAATGATATTTGTC
>No_name
CTCGTTTACCATATTTTAAGCATTCAGGGCTGGTAATTTGTATTTTGTCTATATGTTATG
GAATGATATTTGTCCTAACCATCATTGGAAATATCGCAGA
>No_name
CCCTGCGATATTTCCAATGATGGTTAGGACAAATATCATTCCATAACATATAGACAAAAT
ACAAATTACCAGCCCTGAATGCTTAAAATATGGTAAACGA
>No_name
ATTTTAAGCATTCAGGGCTGGTAATTTGTATTTTGTCTATATGTTATGGAATGATATTTG
TCCTAACCATCATTGGAAATATCGCAGTTCTCTTGACGGT
>No_name
CTGACGTGTCGGATAACCGTCAAGAGAACTGCGATATTTCCAATGATGGTTAGGACAAAT
ATCATTCCATAACATATAGACAAAATACAAATTACCAGCC
>No_name
GTCCTCATGCTGACGTGTCGGATAACCGTCAAGAGAACTGCGATATTTCCAATGATGGTT
AGGACAAATATCATTCCATAACATATAGACAAAATACAAA
>No_name
GTATTTTGTCTATATGTTATGGAATGATATTTGTCCTAACCATCATTGGAAATATCGCAG
TTCTCTTGACGGTTATCCGACACGTCAGCATGAGGACCGT
>No_name
AAAGAATATCAGCAATGCTGAGATTACAAATGAAAATGTTTATGACGGTCCTCATGCTGA
CGTGTCGGATAACCGTCAAGAGAACTGCGATATTTCCAAT
>No_name
AAAGAATATCAGCAATGCTGAGATTACAAATGAAAATGTTTATGACGGTCCTCATGCTGA
CGTGTCGGATAACCGTCAAGAGAACTGCGATATTTCCAAT
>No_name
GAAATATCGCAGTTCTCTTGACGGTTATCCGACACGTCAGCATGAGGACCGTCATAAACA
TTTTCATTTGTAATCTCAGCATTGCTGATATTCTTTGCGC
>No_name
CGACACGTCAGCATGAGGACCGTCATAAACATTTTCATTTGTAATCTCAGCATTGCTGAT
ATTCTTTGCGCTCTGTTTGTTCTTCCAATTACTCTGCTTC
>No_name
CTTTGAAGCAGAGTAATTGGAAGAACAAACAGAGCGCAAAGAATATCAGCAATGCTGAGA
TTACAAATGAAAATGTTTATGACGGTCCTCATGCTGACGT
>No_name
CACTCATTATGTATACTTTGAAGCAGAGTAATTGGAAGAACAAACAGAGCGCAAAGAATA
TCAGCAATGCTGAGATTACAAATGAAAATGTTTATGACGG
>No_name
CGCCACTCATTATGTATACTTTGAAGCAGAGTAATTGGAAGAACAAACAGAGCGCAAAGA
ATATCAGCAATGCTGAGATTACAAATGAAAATGTTTATGA
>No_name
AACATTTTCATTTGTAATCTCAGCATTGCTGATATTCTTTGTGCTCTGTTTGTTCTTCCA
ATTACTCTGCTTCAAAGTATACATAATGAGTGGCATTTTG
>No_name
GGCGAGGCTCTACATAAGAGAGTACCAAAATGCCACTCATTATGTATACTTTGAAGCAGA
GTAATTGGAAGAACAAACAGAGCGCAAAGAATATCAGCAA
>No_name
CGGCGAGGCTCTACATAAGAGAGTACCAAAATGCCACTCATTATGTATACTTTGAAGCAG
AGTAATTGGAAGAACAAACAGAGCGCAAAGAATATCAGCA
>No_name
ATTCTTTGCGCTCTGTTTGTTCTTCCAATTACTCTGCTTCAAAGTATACATAATGAGTGG
CATTTTGGTACTCTCTTATGTAGAGCCTCGCCGTATCTTC
>No_name
GAAGATACGGCGAGGCTCTACATAAGAGAGTACCAAAATGCCACTCATTATGTATACTTT
GAAGCAGAGTAATTGGAAGAACAAACAGAGCGCAAAGAAT
>No_name
CAAACTGTTGTTCCTTGAAGATACGGCGAGGCTCTACATAAGAGAGTACCAAAATGCCAC
TCATTATGTATACTTTGAAGCAGAGTAATTGGAAGAACAA
>No_name
AATTACTCTGCTTCAAAGTATACATAATGAGTGGCATTTTGGTACTCTCTTATGTAGAGC
CTCGCCGTATCTTCAAGGAACAACAGTTTGTGCTTCAATT
>No_name
CAATAATTGTCAATGTTGAAATTGAAGCACAAACTGTTGTTCCTTGAAGATACGGCGAGG
CTCTACATAAGAGAGTACCAAAATGCCACTCATTATGTAT
>No_name
TGGTACTCTCTTATGTAGAGCCTCGCCGTATCTTCAAGGAACAACAGTTTGTGCTTCAAT
TTCAACATTGACAATTATTGCTTTTGACAGATACGTAGCC
>No_name
CTTATGGCTACGTATCTGTCAAAAGCAATAATTGTCAATGTTGAAATTGAAGCACAAACT
GTTGTTCCTTGAAGATACGGCGAGGCTCTACATAAGAGAG
>No_name
CATTGGATGGCATATGGCTACGTATCTGTCAAAAGCAATAATTGTCAATGTTGAAATTGA
AGCACAAACTGTTGTTCCTTGAAGATACGGCGAGGCTCTA
>No_name
CTTTTCATTGGATGGCATATGGCTACGTATCTGTCAAAAGCAATAATTGTCAATGTTGAA
ATTGAAGCACAAACTGTTGTTCCTTGAAGATACGGCGAGG
>No_name
TTCAACATTGACAATTATTGCTTTTGACAGATACGTAGCCATATGCCATCCAATGAAAAG
AGTGATAAATAAAAAGACCACTTACATAATAGTGATTGGA
>No_name
ATTCCAATCACTATTATGTAAGTGGTCTTTTTATTTATCACTCTTTTCATTGGATGGCAT
ATGGCTACGTATCTGTCAAAAGCAATAATTGTCAATGTTG
>No_name
GAATAATTGCTGATGATATCCATATTCCAATCACTATTATGTAAGTGGTCTTTTTATTTA
TCACTCTTTTCATTGGATGGCATATGGCTACGTATCTGTC
>No_name
GCCATATGCCATCCAATGAAAAGAGTGATAAATAAAAAGACCACTTACATAATAGTGATT
GGAATATGGATATCATCAGCAATTATTCTTTTACCGTGGG
>No_name
CGTGACTTTCATTTGTATTTTATAATAAACTGCCCACGGTAAAAGAATAATTGCTGATGA
TATCCATATTCCAATCACTATTATGTAAGTGGTCTTTTTA
>No_name
TCCAAGTTAGATTTGTGACTTTCATTTGTATTTTATAATAAACTGCCCACGGTAAAAGAA
TAATTGCTGATGATATCCATATTCCAATCACTATTATGTA
>No_name
ATTGGAATATGGATATCATCAGCAATTATTCTTTTACCGTGGGCAGTTTATTATAAAATA
CAAATAAAAGTCACAAATCTAACTTGGAATGGAAGCTTTC
>No_name
CCATTAAACAAATTTTTCGATGGAGTTGAAAGCTTCCATTCCAAGTTAGATTTGTGACTT
TCATTTGTATTTTATAATAAACTGCCCACGGTAAAAGAAT
>No_name
NTTTTACCGTGGGCAGTTTATTATAAAATACAAATGAAAGTCACAAATCTAACTTGGAAT
GGAAGCTTTCAACTCCATCGAAAAATTTGTTTAATGGAAT
>No_name
CATTTACCGTGGGCAGTTTATTATAAAATACAAATAAAAGTCACAAATCTAACTTGGAAT
GGAAGCTTTCAACTCCATCGAAAAATTTGTTTAATGGAAT
>No_name
GGCAGTTTATTATAAAATACAAATAAAAGTCACAAATCTAACTTGGAATGGAAGCTTTCA
ACTCCATCGAAAAATTTGTTTAATGGAATGGCCAAACAAA
>No_name
ATAAAATACAAATGAAAGTCACAAATCTAACTTGGAATGGAAGCTTTCAACTCCATCGAA
AAATTTGTTTAATGGAATGGCCAAACAAAGGAGAAGGGAA
>No_name
AATAAAAGTCACAAATCTAACTTGGAATGGAAGCTTTCAACTCCATCGAAAAATTTGTTT
AATGGAATGGCCAAACAAAGGAGAAGGGAAAGAATACTTT
>No_name
ATGAAAGTCACAAATCTAACTTGGAATGGAAGCTTTCAACTCCATCGAAAAATTTGTTTA
ATGGAATGGCCAAACAAAGGAGAAGGGAAAGAATACTTTT
>No_name
AAAAAGTATTCTTTCCCTTCTCCTTTGTTTGGCCATTCCATTAAACAAATTTTTCGATGG
AGTTGAAAGCTTCCATTCCAAGTTAGATTTGTGACTTTCA
>No_name
CTTGGAATGGAAGCTTTCAACTCCATCGAAAAATTTGTTTAATGGAATGGCCAAACAAAG
GAGAAGGGAAAGAATACTTTTTGGGAGTCATTTTTATTAT
>No_name
CGAAAAATTTGTTTAATGGAATGGCCAAACAAAGGAGAAGGGAAAGAATACTTTTTGGGA
GTCATTTTTATTATTCTTTATGTTATCCCATTGACTCTTA
>No_name
AAAAATTTGTTTAATGGAATGGCCAAACAAAGGAGAAGGGAAAGAATACTTTTTGGGAGT
CATTTTTATTATTCTTTATGTTATCCCATTGACTCTTATA
>No_name
AAAAGATTGATATAAGAGTCAATGGGATAACATAAAGAATAATAAAAATGACTCCCAAAA
AGTATTCTTTCCCTTCTCCTTTGTTTGGCCATTCCATTAA
>No_name
GCGTAAAAGATTGATATAAGAGTCAATGGGATAACATAAAGAATAATAAAAATGACTCCC
AAAAAGTATTCTTTCCCTTCTCCTTTGTTTGGCCATTCCA
>No_name
CATCCGACTGCTGCGTAAAAGATTGATATAAGAGTCAATGGGATAACATAAAGAATAATA
AAAATGACTCCCAAAAAGTATTCTTTCCCTTCTCCTTTGT
>No_name
CTGTGCTCACGCGCTGCCAAACCTTTAATCCGACTGCTGCGTAAAAGATTGATATAAGAG
TCAATGGGATAACATAAAGAATAATAAAAATGACTCCCAA
>No_name
CTGCGCTCACGCGCTGCCAAACCTTTAATCCGACTGCTGCGTAAAAGATTGATATAAGAG
TCAATGGGATAACATAAAGAATAATAAAAATGACTCCCAA
>No_name
CTTATATCAATCTTTTACGCAGCAGTCGGATTTAAGGTTTGGCAGCGCGTGAGCACAGAT
AATAGTGGTAAAAAGTTTTGTTTAAATCACACATGCGGAG
>No_name
CTCCGCATGTGTGATTTAAACAAAACTTTTTACCACTATTATCTGTGCTCACGCGCTGCC
AAACCTTTAATCCGACTGCTGCGTAAAAGATTGATATAAG
>No_name
CTCCGCATGTGTGATTTAAACAAAACTTTATACCACTATTATCTGTGCTCACGCGCTGCC
AAACCTTTAATCCGACTGCTGCGTAAAAGATTGATATAAG
>No_name
ATTTTATTGACTTCTTTCTATCAATACCTCCGCATGTGTGATTTAAACAAAACTTTTTAC
CACTATTATCTGTGCTCACGCGCTGCCAAACCTTTAATCC
>No_name
ATTTTCACTAATTTTATTGACTTCTTTCTATCAATACCTCCGCATGTGTGATTTAAACAA
AACTTTTTACCACTATTATCTGTGCTCACGCGCTGCCAAA
>No_name
CAACCATGAAATCGCAAAGAAAACAACAACTGTCAGTAGCATTTTCACTAATTTTATTGA
CTTCTTTCTATCAATACCTCCGCATGTGTGATTTAAACAA
>No_name
GTTTAAATCACACATGCGGAGGTATTGATAGAAAGAAGTCAATAAAATTAGTGAAAATGC
TACTGACAGTTGTTGTTTTCTTTGCGATTTCATGGTTGCC
>No_name
GGCAACCATGAAATCGCAAAGAAAACAACAACTGTCAGTAGCATTTTCACTAATTTTATT
GACTTCTTTCTATCAATACCTCCGCATGTGTGATTTAAAC
>No_name
GTTATATAGAGTGGCAACCATGAAATCGCAAAGAAAACAACAACTGTCAGTAGCATTTTC
ACTAATTTTATTGACTTCTTTCTATCAATACCTCCGCATG
>No_name
CGCGTTATATAGAGTGGCAACCATGAAATCGCAAAGAAAACAACAACTGTCAGTAGCATT
TTCACTAATTTTATTGACTTCTTTCTATCAATACCTCCGC
>No_name
CGGAGGTATTGATAGAAAGAAGTCAATAAAATTAGTGAAAATGCTACTGACAGTTGTTGT
TTTCTTTGCGCTTTCATGGTTGCCACTCTATATAACGCTT
>No_name
AAAGAAGTCAATAAAATTAGTGAAAATGCTACTGACAGTTGTTGTTTTCTTTGCGATTTC
ATGGTTGCCACTCTATATAACGCTTCTTCTTTACTATTAT
>No_name
AAAGAAGTCAATAAAATTAGTGAAAATGCTACTGACAGTTGTTGTTTTCTTTGCGATTTC
ATGGTTGCCACTCTATATAACGCTTCTTCTTTACTATTAT
>No_name
GACGTCAATAAAATTAGTGAAAATGCTACTGACAGTTGTTGTTTTCTTTGCGATTTCATG
GTTGCCACTCTATATAACGCTTCTTCTTTACTATTATTTA
>No_name
CCATGATTGATTGTTTAAATAATAGTAAAGAAGAAGCGTTATATAGAGTGGCAACCATGA
AATCGCAAAGAAAACAACAACTGTCAGTAGCATTTTCACT
>No_name
TCCATGATTGATTGTTTAAATAATAGTAAAGAAGAAGCGTTATATAGAGTGGCAACCATG
AAATCGCAAAGAAAACAACAACTGTCAGTAGCATTTTCAC
>No_name
TTTCCATGATTGATTGTTTAAATAATAGTAAAGAAGAAGCGTTATATAGAGTGGCAACCA
TGAAATCGCAAAGAAAACAACAACTGTCAGTAGCATTTTC
>No_name
GTTGTTGTTTTCTTTGCGATTTCATGGTTGCCACTCTATATAACGCTTCTTCTTTACTAT
TATTTAAACAATCAATCATGGAATGTCAATGTGAAAACAA
>No_name
TAAAACTTGAAATATCGGCAGAAAATAAGTCAAAACGATTGTTTTCACATTGACATTCCA
TGATTGATTGTTTAAATAATAGTAAAGAAGAAGCGTTATA
>No_name
CTAAAACTTGAAATATCGGCAGAAAATAAGTCAAAACGATTGTTTTCACATTGACATTCC
ATGATTGATTGTTTAAATAATAGTAAAGAAGAAGCGTTAT
>No_name
AACGCTTCTTCTTTACTATTATTTAAACAATCAATCATGGAATGTCAATGTGAAAACAAT
CGTTTTGACTTATTTTCTGCCGATATTTCAAGTTTTAGGA
>No_name
GCTCCTAAAACTTGAAATAGTGGCAGAAAATAAGTCAAAACGATTGTTTTCACATTGACA
TTCCATGATTGATTGTTTAAATAATAGTAAAGAAGAAGCG
>No_name
TACAGTTGTTTGATGCTCCTAAAACTTGAAATATCGGCAGAAAATAAGTCAAAACGATTG
TTTTCACATTGACATTCCATGATTGATTGTTTAAATAATA
>No_name
CAATCATGGAATGTCAATGTGAAAACAATCGTTTTGACTTATTTTCTGCCGATATTTCAA
GTTTTAGGAGCATCAAACAACTGTATAAATCCATTTATTT
>No_name
TGAAAACAATCGTTTTGACTTATTTTCTGCCAATATTTCAAGTTTTAGGAGCATCAAACA
ACTGTATAAATCCATTTATTTATTATAACTATTCTCGAAA
>No_name
AAACAATCGTTTTGACTTATTTTCTGCCAATATTTCAAGTTTTAGGAGCATCAAACAACT
GTATAAATCCATTTATTTATTATAACTATTCTCGAAAGTA
>No_name
CAGGAATAGATCGACAACAGATAACGGCATTAATTCCATCATGATACTTTCGAGAATAGT
TATAATAAATAAATGGATTTATACAGTTGTTTGATGCTCC
>No_name
GCCTGACGCTCCTTGAAGGTAACCATTGCCAGGAATAGATCGACAACAGATAACGGCATT
AATTCCATCATGATACTTTCGAGAATAGTTATAATAAATA
>No_name
GTGACATTGTAACCTGACGCTCCTTGAAGGTAACCATTGCCAGGAATAGATCGACAACAG
ATAACGGCATTAATTCCATCATGATACTTTCGAGAATAGT
>No_name
CCGAAAGTGACATTGTAACCTGACGCTCCTTGAAGGTAACCATTGCCAGGAATAGATCGA
CAACAGATAACGGCATTAATTCCATCATGATACTTTCGAG
>No_name
CCGAAAGTGACATTGTAACCTGACGCTCCTTGAAGGTAACCATTGCCAGGAATAGATCGA
CAACAGATAACGGCATTAATTCCATCATGATACTTTCGAG
>No_name
CTTAAAGAACAAGAGTTTGTTCCGAAAGTGACATTGTAACCTGACGCTCCTTGAAGGTAA
CCATTGCCAGGAATAGATCGACAACAGATAACGGCATTAA
>No_name
CCGTTATCTGTTGTCGATCTATTCCTGGCAATGGTTACCTTCAAGGAGCGTCAGGTTACA
ATGTCACTTTCGGAACAAACTCTTGTTCTTTGAGAAAGGC
>No_name
CGCCTTTCTTAAAGAACAAGAGTTTGTTCCGAAAGTGACATTGTAACCTGACGCTCCTTG
AAGGTAACCATTGCCAGGAATAGATCGACAACAGATAACG
>No_name
CTCATTTGCCTTTCTTAAAGAACAAGAGTTTGTTCCGAAAGTGACATTGTAACCTGACGC
TCCTTGAAGGTAACCATTGCCAGGAATAGATCGACAACAG
>No_name
CCTCATTTGCCTTTCTTAAAGAACAAGAGTTTGTTCCGAAAGTGACATTGTAACCTGACG
CTCCTTGAAGGTAACCATTGCCAGGAATAGATCGACAACA
>No_name
CCTGGCAATGGTTACCTTCAAGGAGCGTCAGGTTACAATGTCACTTTCGGAACAAACTCT
TGTTCTTTAAGAAAGGCAAATGAGGGCTTAGAAATAACAA
>No_name
GGAGAAGATTTATAAGATTTGTTTGTTATTTCTAAGCCCTCATTTGCCTTTCTTAAAGAA
CAAGAGTTTGTTCCGAAAGTGACATTGTAACCTGACGCTC
>No_name
TTTCCATAAGTTCCGTAAGTTGTGTGCTACATAGATTTGTTCTGTTTGCCGCGGGAGATT
TATCAATTTGGTGCGTGATGCTCATTACAATAGACCGGTT
>No_name
GGAATAACAACCGCCACAAACCGGTCTATTGTAATGAGCATCACGCACCAAATTGATAAA
TCTCCCGCGGCAAACAGAACAAATCTATGTAGCACACAAC
>No_name
CTGGACATTCACTAGATCAGCTGTAAACGATTCTGATTCGGGTGCATGCTTAATAAATTC
TAACTTTTTCATTTATGAGACAAAATATCGGGCTTGGGTC
>No_name
AATATCGCGCCGGAAAATCTGTCGAGTCTTACGTCATGTTTTTTGTTGTTTTATTGATAT
TCATTTTCGGATTATTGGGAAATTTCGTTTTGATAATTAT
>No_name
GTGAAATTTCGATAAAATGTACGTTGGTAAAGTCGACAAGACGTGAGCCAAAAGAAAAAT
CGTATCCCCAACTGCTAGATTGACGATGAGGAAATTTGGC
>No_name
GTGAAATTTCGATAAAATGTACGTTGGTAAAGTCGACAAGACGTGAGCCAAAAGAAAAAT
CGTATCCCCAACTGCTAGATTGACGATGAGGAAATTTGGC
>No_name
ATCCGCGTGAAATTTCGATAAAATGTACGTTGGTAAAGTCGACAAGACGTGAGCCAAAAG
AAAAATCGTATCCCCAACTGCTAGATTGACGATGAGGAAA
>No_name
TTTTTCTTTTGGCTCATGTCTTGTCGACTTTACCAACGTACATTTTATCGAAATTTCACG
CGGATTCTACTTTGTGTAAATTATTAACTTTCACTAGAAA
>No_name
CAAGAGTGTAGTTTCTAGTGAAAGTTAATAATTTACACAAAGTAGAATCCGCGTGAAATT
TCGATAAAATGTACGTTGGTAAAGTCGACAAGACATGAGC
>No_name
CTGATCCCAAGAGTGTAGTTTCTAGTGAAAGTTAATAATTTACACAAAGTAGAATCCGCG
TGAAATTTCGATAAAATGTACGTTGGTAAAGTCGACAAGA
>No_name
AGAAACATTAATGTGAATATACTGATCCCAAGAGTGTAGTTTCTAGTGAAAGTTAATAAT
TTACACAAAGTAGAATCCGCGTGAAATTTCGATAAAATGT
>No_name
GTCGATCAATTGCAAGAAACATTAATGTGAATATACTGATCCCAAGAGTGTAGTTTCTAG
TGAAAGTTAATAATTTACACAAAGTAGAATCCGCGTGAAA
>No_name
CTCCTGATCAATCTAGATTATTTGCAACGACAGGAGTTGTCGGAATATGGTTGACATCAA
CAGTTTTAGCAACACCCAACGCAATAAATAGTTATATAGC
>No_name
CGCTTATGTTAATTTTTGCTATATAACTATTTATTGCGTTGGGTGTTGCTAAAACTGTTG
ATGTCAACCATATTCCGACAACTCCTGTCGTTGCAAATAA
>No_name
GTCGGAATATGGTTGACATCAACAGTTTTAGCAACACCCAACGCAATAAATAGTTATATA
GCAAAAATTAACATAAGCATTGAAAATGAAAGATCGGAAG
>No_name
CTTGAACAAACTTCTGTGAAGAGACAGATGGTCTGATTGCCTTCATTTTCAATGCTTATG
TTAATTTTTGCTATATAACTATTTATTGCGTTGGGTGTTG
>No_name
CCCAACGCAATAAATAGTTATATAGCAAAAATTAACATAAGCATTGAAAATGAAGGCAAT
CAGACCATCTGTCTCTTCACAGAAGTTTGTTCAAGTCGAG
>No_name
AATCAGACCATCTGTCTCTTCACAGAAGTTTGTTCAAGTCGAGCCGATTATCATTCCTAT
CAGGAAAAGATTTTTCAATTTTGGATAACGTTTTCTGCTT
>No_name
CAAGTGCCAATGACGACAAAAGGAATTAGGAAAAAAGCAGAAAACGTTATCCAAAATTGA
AAAATCTTTTCCTGATAGGAATGATAATCGGCTCGACTTG
>No_name
TAACAAGTGCCAATGACGACAAAAGGAATTAGGAAAAAAGCAGAAAACGTTATCCAAAAT
TGAAAAATCTTTTCCTGATAGGAATGATAATCGGCTCGAC
>No_name
CATTCCTATCAGGAAAAGATTGTTCAATTTTGGATAACGTTTTCTGCTTTTTTTCTAATT
CCTTTTGTCGTCATTGGCACTTGTTACACATTTATTGCAC
>No_name
CGGGGTCCTTGAATGGCACATTAAATACAGTGCAATAAATGTGTAACAAGTGCCAATGAC
GACAAAAGGAATTAGGAAAAAAGCAGAAAACGTTATCCAA
>No_name
TATCTGAACTGTAGAAATCGAGTTTATGTTTCCCGGGGTCCTTGAATGGCACATTAAATA
CAGTGCAATAAATGTGTAACAAGTGCCAATGACGACAAAA
>No_name
GTTATCTGAACTGTAGAAATCGAGTTTATGTTTCCCGGGGTCCTTGAATGGCACATTAAA
TACAGTGCAATAAATGTGTAACAAGTGCCAATGACGACAA
>No_name
CGTCATTGGCACTTGTTACACATTTATTGCACTGTATTTAATGTGCCATTCAAGGACCCC
GGGAAACATAAACTCGATTTCTACAGTTCAGATAACGTCG
>No_name
CTCGACGTTATCTGAACTGTAGAAATCGAGTTTATGTTTCCCGGGGTCCTTGAATGGCAC
ATTAAATACAGTGCAATAAATGTGTAACAAGTGCCAATGA
>No_name
CTCGACGTTATCTGGACTGTAGAAATCGAGTTTATGTTTCCCGGGGTCCTTGAATGGCAC
ATTAAATACAGTGCAATAAATGTGTAACAAGTGCCAATGA
>No_name
GGGAAACATAAACTCGATTTCTACAGTTCAGATAACGTCGAGAAAGAAATTAGCAAAAAT
TGTGCTTGGTTTGATAATCATTTTCCTATTTTGTAAATTG
>No_name
CGGCAATTTACAAAATAGGAAAATGATTATCAAACCAAGCACAATTTTTGCTAATTTCTT
TCTCGACGTTATCTGAACTGTAGAAATCGAGAGATCGGAA
>No_name
AGATAACGTCGAGAAAGAAATTAGCAAAAATTGTGCTTGGTTTGATAATCATTTTCCTAT
TTTGTAAATTGCCGGAACAAATTCAAAAGTTCTGGATCAT
>No_name
AAAACGTCGAGAAAGAAATTAGCAAAAATTGTGCTTGGTTTGATAATCATTTTCCTATTT
TGTAAATTGCCGGAACAAATTCAAAAGTTTTGGATCATTT
>No_name
CTACGATATGACAAACTCAAAATGCAAAGTGTCAAAGGATTAAGACACGGATACACAAAA
GTGAGAATTTCGCACATAATTTGTACGAATTGAAAACCGA
>No_name
TCGAAATATACATGAAATAAACTGCCTACGATATGACAAACTCAAAATGCAAAGTGTCAA
AGGATTAAGACACGGATACACAAAAGTGAGAATTTCGCAC
>No_name
CCTCGATCTATTTTACATCGAAATATACATGAAATAAACTGCCTACGATATGACAAACTC
AAAATGCAAAGTGTCAAAGGATTAAGACACGGATACACAA
>No_name
GTCGAATTTCTCCTTGGGTCATTTCCTCGATCTATTTTACATCGAAATATACATGAAATA
AACTGCCTACGATATGACAAACTCAAAATGCAAAGTGTCA
>No_name
ATCGTAGGCAGTTTATTTCATGTATATTTCGATGTAAAATAGATCGAGGAAATGACCCAA
GGAGAAATTCGACCCCCTTGCTAACGGGGCAGCTAATCGC
>No_name
AAATTCGACCCCCTTGCTAACGGGGCAGCTAATCGCCACGACAGGTCACCCACTGGATCA
AAGATTATCCATTTGTAGTAACAAAATTGCAAAGATTAAT
>No_name
TGTCTGTTACGTTTAATTTAACTGACATTGATCAGTTTTATAATCAAACTAAAGTACCAG
TTTCAATTTTGTTGAATTGGTGTGAAATGTTTCGAAATTG
>No_name
GGAACCTCAAAGTGACTCGTCTAGGGATATTAATCTGTTCTCTCATATCTGTAATATTGA
GAATTCCCGATTTGATCGGTGTGACGACCAAAGATAAATA
>No_name
GTTCTCTCATATCTGTAATATTGAGAATTCCCCATTTGATCGGTGTGACGACCAAAGATA
AATATCAAAATATTTCATTATTATTAATGGCTACGCATGA
>No_name
CTTTATGACTATAACTCCCATTTTTATATTGTTAGTTTGTAGTTTTGCTATTGCAAAACA
AATTCGAAACTTATCAGCAAATCTTTCAATGTCTTCAAAA
>No_name
CTTTAGTTTTTGAAGACATTGAAAGATTTGCTGATAAGTTTCGAATTTGTTTTGCAATAG
CAAAACTACAAACTAACAATATAAAAATGGGAGTTATAGT
>No_name
CTCGAACATTATCATGGGTCTCTTTAGTTTTTGAAGACATTGAAAGATTTGCTGATAAGT
TTCGAATTTGTTTTGCAATAGCAAAACTACAAACTAACAA
>No_name
GAACAAGAGTGCATAAAATGTTAATGGTCGTTTTAATTATTTTCACGGTTTGCGGAACTC
CGTTTATAATAAATGCTGTTGTTCGAATAATTGCCGGAGA
>No_name
TAATACTACAAAACCAACATAATACACTCAAAATCTTTGAAACCACTTTTGAGCATTCCT
GATCTATTGGATTTGGATTAGATGTGATATTTTGGTTGAA
>No_name
CTTTGAGTTGGTAAAGTTAAAAAATTTGACTTAATTGAGCAGCCTTTTTCCTCAAAATAT
GAATGAACATTTTTAGGTGAACATATTGATAATCGGCGGC
>No_name
GGAGAAGCAATGTCAAATCAGTCGGTGAATTCTGGCAATCCGGATCACAATAATGGAACG
TTTTGCAATACCCTTACGTACTCAATGAGTTGGTCAGTTA
>No_name
GGAGAGGGTCATCGCAATAACTGACCAACTCATTGAGTACGTAAGGGTATTGCAAAACGT
TCCATTATTGTGATCCGGATTGCCAGAATTCACCGACTGA
>No_name
CAATAATGGAACGTTTTGCAATACCCTTACGTACTCAATGAGTTGGTCAGTTATTGCGAT
GACCCTCTCCGTAGCCGTCAGTGTCATTACAATTGCTGGC
>No_name
GGAACGTTTTGCAATACCCTTACGTACTCAATGAGTTGGTCAGTTGTTGCGATGACCCTC
TCCGTAGCCGTCAGTGTCATTACAATTGCTGGCAACATTT
>No_name
GGAACGTTTTGCAATACCCTTACGTACTCAATGAGTTGGTCAGTTATTGCGATGACCCTC
TCCGTAGCCGTCAGTGTCATTACAATTGCTGGCAACATTT
>No_name
CAAAATGTTGCCAGCAATTGTAATGACACTGACGGCTACGGAGAGGGTCATCGCAATAAC
TGACCAACTCATTGAGTACGTAAGGGTATTGCAAAACGTT
>No_name
ATGACCAAAATGTTGCCAGCAATTGTAATGACACTGACGGCTACGGAGAGGGTCATCGCA
ATAACTGACCAACTCATTGAGTACGTAAGGGTATTGCAAA
>No_name
CTTACGTACTCAATGAGTTGGTCAGTTATTGCGATGACCCTCTCCGTAGCCGTCAGTGTC
ATTACAATTGCTGGCAACATTTTGGTCATTAGATCGGAAG
>No_name
CTCTCCGTAGCCGTCAGTGTCATTACAATTGCTGGCAACATTTTGGTCATTACAGCATTT
GCGTTGGAGAAAAAGCTTCGAGTTATTGGGAATTATTTTA
>No_name
TTTGGTCATTACAGCATTTGCGTTGGAGAAAAAGCTTCGAGTTATTGGGAATTATTTTAT
CGTTTCTTTAGCGGCCACTGACTTGCTAATTGGTCTTTTT
>No_name
AAAAAAGACCAATTAGCAAGTCAGTGGCCGCTAAAGAAACGATAAAATAATTCCCAATAA
CTCGAAGCTTTTTCTCCAACGCAAATGCTGTAATGACCAA
>No_name
CAACCTAATAAAAGATAAACAGTGAATAAGTTCATCGAAAAAAGACCAATTAGCAAGTCA
GTGGCCGCTAAAGAAACGATAAAATAATTCCCAATAACTC
>No_name
CTGACAACCATAAATCACATAAAAATTGACCTAACGGCCAACAACCTAATAAAAGATAAA
CAGTGAATAAGTTCATCGAAAAAAGACCAATTAGCAAGTC
>No_name
CTTTTTTCGATGAACTTATTCACTGTTTATCTTTTATTAGGTTGTTGGCCGTTAGGTCAA
TTTTTATGTGATTTATGGTTGTCAGTGGATTACACAGCCT
>No_name
GACAGGCTGTGTAATCCACTGACAACCATAAATCACATAAAAATTGACCTAACGGCCAAC
AACCTAATAAAAGATAAACAGTGAATAAGTTCATCGAAAA
>No_name
CGTGAGACAGGCTGTGTAATCCACTGACAACCATAAATCACATAAAAATTGACCTAACGG
CCAACAACCTAATAAAAGATAAACAGTGAATAAGTTCATC
>No_name
CTTATTCACTGTTTATCTTTTATTAGGTTGTTGGCCGTTAGGTCAATTTTTATGTGATTT
ATGGTTGTCAGTGGATTACACAGCCTGTCTCACGTCACAA
>No_name
ATTGTGACGTGAGACAGGCTGTGTAATCCACTGACAACCATAAATCACATAAAAATTGAC
CTAACGGCCAACAACCTAATAAAAGATAAACAGTGAATAA
>No_name
GATCCACCGTTATGGACAACACAGTGCATTGTGACGTGAGACAGGCTGTGTAATCCACTG
ACAACCATAAATCACATAAAAATTGACCTAACGGCCAACA
>No_name
TAGCGATCCACCGTTATGGACAACACAGTGCATTGTGACGTGAGACAGGCTGTGTAATCC
ACTGACAACCATAAATCACATAAAAATTGACCTAACGGCC
>No_name
GCCTGTCTCACGTCACAATGCACTGTGTTGTCCATAACGGTGGATCGCTATTGCTCAGTG
AAAATACCAAACATCTATCGTTCTTGGAGAACCGGTTCAA
>No_name
TCACAATGCACTGTGTTGTCCATAACGGTGGATCGCTATTGCTCAGTGAAAATACCAAAC
ATCTATCGTTCTTTGAGTATCGGTTCAGAGGTTATTATAA
>No_name
TATTGCTCAGTGAAAATACCAAACATCTATCGTTCTTGGAGAACCGGTTCAAAGGTTATT
ATAATGGTTGCTATCGCTTGGTTGGTACCCTCGATTCTAT
>No_name
GGTTGCTATCGCTTGGTTGGTACCCTCGATTCTATTCTTTACTGCGATTCTTGGTTGGCC
ACTTTTCACAATACGAAAGCGATTAATTCATGAATGTTTC
>No_name
GTTGAGACGTAAAGTCAGCGAAACATTCATGAATTAATCGCTTTCGTATTGTGAAAAGTG
GCCAACCAAGAATCGCAGTAAAGAATAGAATCGAGGGTAC
>No_name
CCGGTTGAGACGTAAAGTCAGCGAAACATTCATGAATTAATCGCTTTCGTATTGTGAAAA
GTGGCCAACCAAGAATCGCAGTAAAGAATAGAATCGAGGG
>No_name
AAAAAGTGGAACCCAAAAATAACCAACTGTCAAAAGAGTGTTGAAAACCGGTTGAGACGT
AAAGTCAGCGAAACATTCATGAATTAATCGCTTTCGTATT
>No_name
ATAAAAAGTGGAACCCAAAAATAACCAACTGTCAAAAGAGTGTTGAAAACCGGTTGAGAC
GTAAAGTCAGCGAAACATTCATGAATTAATCGCTTTCGTA
>No_name
CATGATAAAAAGTGGAACCCAAAAATAACCAACTGTCAAAAGAGTGTTGAAAACCGGTTG
AGACGTAAAGTCAGCGAAACATTCATGAATTAATCGCTTT
>No_name
GAATGTTTCGCTGACTTTACGTCTCAACCGGTTTTCAACACTCTTTTGACAGTTGGTTAT
TTTTGAGTTCCACTTTTTATCATGCTGTTTCTATATTATG
>No_name
CTGACTTTACGTCTCAACCGGTTTTCAACACTCTTTTGACAGTTGGTTATTTTTGGGTTC
CACTTTTTATCATGCTGTTTCTATATTATGGGATTTATAA
>No_name
GACTTTACGTCTCAACCGGTTTTCAACACTCTTTTGACAGTTGGTTATTTTTGGGTTCCA
CTTTTTATCATGCTGTTTCTATATTATGGGATTTATAATG
>No_name
GTCTCAACCGGTTTTCAACACTCTTTTGACAGTTGGTTATTTTTGGGTTCCACTTTTTAT
CATGCTGTTTCTATATTATGGGATTTATAATGTCGCTTGC
>No_name
CTCAACCGGTTTTCAACACTCTTTTGACAGTTGGTTATTTTTGGGTTCCACTTTTTATCA
TGCTGTTTCTATATTATGGGATTTATAATGTCGCTTGCAA
>No_name
CCGGTTTTCAACACTCTTTTGACAGTTGGTTATTTTTGGGTTCCACTTTTTATCATGCTG
TTTCTATATTATGGGATTTATAATGTCGCTTGCAATCTAC
>No_name
CAGATTTCTTTTGTAGATTGCAAGCGACATTATAAATCCCATAATATAGAAACAGCATGA
TAAAAAGTGGAACCCAAAAATAACCAACTGTCAAAAGAGT
>No_name
CTCCGATTCGTGACATTGTCTGACCGGCCATTGCCATGAGAGTTGTCATTTTTTTGTGTC
TTTCATCAGATTTCTTTTGTAGATTGCAAGCGACATTATA
>No_name
CCCCGACTCCGATTCGTGACATTGTCTGACCGGCCATTGCCATGAGAGTTGTCATTTTTT
TGTGTCTTTCATCAGATTTCTTTTGTAGATTGCAAGCGAC
>No_name
AAGACACAAAAAAATGACAACTCTCATGGCAATGGCCGGTCAGACAATGTCACGAATCGG
AGTCGGGGTTAACTGGAATAACAATGAATCGGAAAACCAT
>No_name
CTCGGATGGTTTTCCGATTCATTGTTATTCCAGTTAACCCCGACTCCGATTCGTGACATT
GTCTGACCGGCCATTGCCATGAGAGTTGTCATTTTTTTGT
>No_name
TGTCACGAATCGGAGTCGGGGTTAACTGGAATAACAATGAATCGGAAAACCATCCGAGAA
AGGATTCTGGGAATTATTTACAAACCGAAAAGAATCCGAC
>No_name
AGATCATTTGGAAGCGCTTTATGCGCATTGCTAGAACATGTCGGATGCTTTTCGGTTTGT
AAATAATTCCCAGAATCCTTTCTCGGATGGTTTTCCGATT
>No_name
TAAATTCAATGCATTTCCCACTGTCGGGAGACGAGTAAAGCTTTGTTTCTGATGTATTTG
ATTTCATTTTAAAATCCAGATCATTTGGAAGCGCTTTATG
>No_name
TTTAAAATGAAATCAAATACATCAGAAACAAAGCTTTACTCGTCTCCCGACAGTGGGAAA
TGCATTGAATTTATGGACAATGAAGAGATAAAGCTTCATC
>No_name
CAGAAACAAAGCTTTACTCGTCTCCCGACAGTGGGAAATGCATTGAATTTATGGACAATG
AAGAGATAAAGCTTCATCAATTAGACCGAGAGGAAAACCA
>No_name
TTTACTCGTCTCCCGACAGTGGGAAATGCATTGAATTTATGGACAATGAAGAGATAAAGC
TTCATCAATTAGACCGAGAGGAAAACCAAGCGGAATCATC
>No_name
GGAAATGCATTGAATTTATGGACAATGAAGAGATAAAGCTTCATCAATTAGACCGAGAGG
AAAACCAAGCGGAATCATCCAGTCAAAACACCGAGTCTCA
>No_name
GAATTTATGGACAATGAAGAGATAAAGCTTCATCAATTAGACCGAGAGGAAAACCAAGCG
GAATCATCCAGTCAAAACACCGAGTCTCAAACTCATGAAG
>No_name
CGGTAATGTAAGTTGTTGGAGATTTATCGGGAAATTTATTACCTTCATGAGTTTGAGACT
CGGTGTTTTGACTGGATGATTCCGCTTGGTTTTCCTCTCG
>No_name
CTTTTTTAGAACTCCCATTAAAGAAGAACTAAAAGCGGCGCTAATACTTTGATTTACTGG
ACCAGCACCGGACTCAGAATCGGTAATGTAAGTTGTTGGA
>No_name
ATTAGCGCCGCTTTTAGTTCTTCTTTAATGGGAGTTCTAAAAAAGCCATATTACAATAAA
TTTGTCAAACGTTCTAAACGAAACAAAACCATCTCTCGGT
>No_name
AAAAAAGCCATATTACAATAAATTTGTCAAACGTTCTAAACGAAACAAAACCATCTCTCG
GTCAGAAAACCGCGCAAGAAAGGCATTTCGAACGATAAGT
>No_name
GCTAGAAATGCGCCCAGAATTAAACTTATCGTTCGAAATGCCTTTCTTGCGCGGTTTTCT
GACCGAGAGATGGTTTTGTTTCGTTTAGAACGTTTGACAA
>No_name
TGGAGTCCAGCATGCTAGAAATGCGCCCAGAATTAAACTTATCGTTCGAAATGCCTTTCT
TGCGCGGTTTTCTGACCGAGAGATGGTTTTGTTTCGTTTA
>No_name
CGCAAGAAAGGCATTTCGAACGATAAGTTTAATTCTGGGCGCATTTCTAGCATGCTGGAC
TCCATACCATGTTCTGGTGATGATCAAAGGTTTCTGTTAT
>No_name
TTATAACAGAAACCTTTGATCATCACCAGAACATGGTATGGAGTCCAGCATGCTAGAAAT
GCGCCCAGAATTAAACTTATCGTTCGAAATGCCTTTCTTG
>No_name
CAAGAAAGGCATTTCGAACGGTAAGTTTAATTCTGGGCGCATTTCTAGCATGCTGGACTC
CATACCATGTTCTGGTGATGATCAAAGGTTTCTGTTATAA
>No_name
GCCAATAGGAAATATTATACAAATGGTCATTCACACAGATTTCGCTTCGATTATAACAGA
AACCTTTGATCATCACCAGAACATGGTATGGAGTCCAGCA
>No_name
CTTGAATTGAATATTTGCTAATGCATAACAGAAAGGATTAATGGGAGAATTCATATAGCA
AAGCCAATAGGAAATATTATACAAATGGTCATTCACACAG
>No_name
TTAGCATCGATGCAAGTCCCCTTTCATTAACCTAATAAATGTCCTCTTGAATTGAATATT
TGCTAATGCATAACAGAAAGGATTAATGGGAGAATTCATA
>No_name
CTGGAGTATGAGTTTTACTTTTTCAATTTCCTGAGACCAGATTTCAGGATTGGAAATCAA
ATTCGGGTTCAAATTGTAAAAGATCAACAATTCTATGAGA
>No_name
CACAGAGAGACAACTCCTCCGATGGGTTTGCGTTGTAGACGTTTTCCTGGAGTATGAGTT
TTACTTTTTCAATTTCCTGAGACCAGATTTCAGGATTGGA
>No_name
TGCCAATCGTTCCGAAAAATAAAATAATCGCCGGAATTATTGTCAAAATGTAATTGGGCA
AAACACAGAGAGACAACTCCTCCGATGGGGTTGCGTAGTA
>No_name
CAAAATTGCACAGAACAATAAAAGACATGACATTGCCAATCGTTCCGAAAAATAAAATAA
TCGCCGGAATTATTGTCAAAATGTAATTGTGCAAAACACA
>No_name
GGCAAAATTGCACAGAACAATAAAAGACATGACATTGCCAATCGTTCCGAAAAATAAAAT
AATCGCCGGAATTATTGTCAAAATGTAATTGTGCAAAACA
>No_name
CCGGCGATTATTTTATTTTTCGGAACGATTGGCAATGTCATGTCTTTTATTGTTCTGTGC
AATTTTGCCGGCAAAACTGTGTCGACTTTCATTTACTTAA
>No_name
CTTAAGTAAATGAAAGTCGACACAGTTTTGCCGGCAAAATTGCACAGAACAATAAAAGAC
ATGACATTGCCAATCGTTCCGAAAAATAAAATAATCGCCG
>No_name
GGCAATGTCATGTCTTTTATTGTTCTGTGCAATTTTGCCGGCAAAACTGTGTCGACTTTC
ATTTACTTAAGTCTACTAGCGATTGTCGATCAGTTTGTCT
>No_name
CGAAAATCAAGACAAACTGATCGACAATCGCTAGTAGACTTAAGTAAATGAAAGTCGACA
CAGTTTTGCCGGCAAAATTGCACAGAACAATAAAAGACAT
>No_name
TCAACAGATAATCAACCCAACGCTTTAATAGACCGAAAATCAACACAAACTGATCAACAA
TCGCTAGTAGACTTAAGTAAATGAAAGTCGACACAGTTTT
>No_name
CGATTGTCGATCAGTTTGTCTTGATTTTCGGTCTATTAAAGCGTTGGGTTGATTATCTGT
TGAAGCGTAAAATTGAGAATCGAAATAAAACATTTTGCAT
>No_name
GTTGGGTTGATTATCTGTTGAAGCGTAAAATTGAGAATCGAAATAAAACATTTTGCATTC
TCTCGCAATATTTCGGAACATCCGCCAGTGTGCTTTCGGT
>No_name
CCCGTTCGAGGGTCACGGCTACGATTAACCAAACCGAAAGCACACTGGCGGATGTTCCGA
AATATTGCGAGAGAATGCAAAATGTTTTATTTCGATTCTC
>No_name
TCAGATTGTGCGCTTTAAATGGAAACGAGATCACTATTGCCCGTTCGAGGGTCACGGCTA
CGATCAACCAAACCGAAAGCACACTGGCGGATGTTCCGAA
>No_name
GAAATCTCGAGCAATTGTTATTTCGATTTCAATGGCTTCGGTAATAATGATTCTTAATTG
TCATTTTATTTTCACATTGGATCTGACTAATAGTACTCAG
>No_name
TTGTTCTTCTAGCTTGACAAACCTTAATCAGTATTATCACATTCAAAGCAAATATGAAAA
TAAAAGGAAGAAAACTGTAAATGATAGCGTCAATCAAAAG
>No_name
TTTTGATTGACGCTATCATTTACAGTTTTCTTCCTTTTATTTTCATATTTGCTTTGAATG
TGATAATACTGATTAAGGTTTGTCAAGCTAGAAGAACAAG
>No_name
CTCGTACTTTCTGATCTGTAAACACTCTTCTGCCCACGATTCAGAGTCATCATAGATTGT
CTTGTTCTTCTAGCTTGACAAACCTTAATCAGTATTATCA
>No_name
ACTGATTAAGGTTTGTCAAGCTAGAAGAACAAGACAATCTATGATGACTCTGAATCGTGG
TCAGAAGAGTGTGTACAGATCAGAAAGTACGAGACAATTG
>No_name
TTAAGGTTTGTCAAGCTAGAAGAACAAGACAATCTATGATGACTCTGAATCGTGGTCAGT
AGAGTGTGTACAGATCAGAAAGAACGAGACAATTGACAAT
>No_name
GTTTGTCAAGCTAGAAGAACAAGACAATCTATGATGACTCTGAATCGTGGGCAGAAGAGT
GTTTACAGATCAGAAAGTACGAGACAATTGACAATAATGC
>No_name
CAATAATGCTTTTGATGATTAGCGGAACGTTTCTCATCACAACGACTCCGATTTTTATTG
TAAAAATGTTATATGTTGTTCCGAAAGCATTTTCAAAAGC
>No_name
GCATTTTCAAAAGCCATTCCAAAAACTTTTCATGCGCCAGGAATCAAAGATGCGGTTGCG
TCACAATTCGCTGACTCAATTGCGGAGATTCTGATGCATT
>No_name
CAAAAGCCATTCCAAAAACTTTTCATGCGCCAGGAATCAAAGATGCGGTTGCGTCACAAT
TCGCTGACTCAATTGCGGAGATTCTGATGCATTTGAATCA
>No_name
CAAGGATTTCAAGCATGCTCGAAATTTATTCCCACTCGCACAATACAGATAGAAATTCAG
GGCGTGATTCAAATGCATCAGAATCTCCGCAATTGAGTCA
>No_name
CGCAAACAAACTATTTTGGGCAGCAGAATTTGAGGAGTAATGGAAATATCGAAACAATCT
ACATTTACTAAACAAGGATTTCAAGCATGCTCGAAATTTA
>No_name
ATTCTATGTCGAACAAATTGGCATGAATGATCATCATTTAGCCATTTTGAATCATTGTTT
AGATGTCTTGTCATTTTCATTGAATTCGCAAACAAACTAT
>No_name
GCTGTTTCTCATCTTTTTATTGAAAATAATCACGACAAGAACCATAATGTTTCCGAACGC
TCCGAGAATGATAATCAGTCCGAACAAAATCGGAACGACA
>No_name
CTTGTCGTGATTATTTTCAATAAAAAGATGAGAAACAGCACGAACATCCTTATTGCTTCA
CTGGCAATAGCGGATTTGACTTTCATTGCGTTTTGCATCC
>No_name
CTACAATAAGCCGTGACGTATATGAGAAATTGATAAATCCGACAAAAGGACTCCCCGAGA
GGCCAGCCTTGTTTGACATAGATAACCCCGGTAAATGGGA
>No_name
CACATAACAACAACTCCAAGAAAAGTGTTCCGATCGCTACGAACCAGTGAGCTCGAAATC
GGATGAACGACGGCGAGAAATCTGTCAAAACACATCAAAA
>No_name
AAAAGAATCCACATAACAACAACTCCAAGAAAAGTGTTCCGATCGCTACGAACCAGTGAG
CTCGAAATCGGATGAACGACGGCGAGAAATCTGTCAAAAC
>No_name
CGAATTTGATGTCCACGACGTATTGGTCCGTCGTATCATTCCACCGCACTAAAGGTAGAT
ATGAACAATAGTATACAACGCAATTAACTTTCGATTCTTT
>No_name
AGAATCGAAAGTTGATTGCGTTGTATACTATTGTTCATATCTACCTTTAGTGCGGTGGAA
TGATACGACGGACCAATACGTCGTGGACATCAAATTCGGT
>No_name
CAATAACTTACCGTATAACAGACTAATCATTAGCAGTGGTAAGAAGTAGGCGAAAATAAA
GAAACTTGTAAAGAATCTTTTACCGAATTTGATGTCCACG
>No_name
TCCGACGTCAAATTCATAGATTTGAAGTAGAAAAACACTCTGAATCGGCAGCCAGCAAGC
TGCAAATGCAACAATGACAATGACTACCATGATTGTAACA
>No_name
GTGTTTTTCTACTTCAAATCTATGAATTTGACGTCGGAGGACCTTTGTTTAGAACAATTC
ACATTTTTAGTAACTGTCTCGCCTATGCGAATAGCATGGT
>No_name
AGCATACAAAATCGGATAGACCATGCTATTCGCATAGGCGAGACAGTTACTAAACAAGTG
AATTGTCCTAAACAAACGTCCTGCGACGCGAAATTACTAA
>No_name
ATATGACGTCGGAGGACCTTTGTTTAGAACAATTCACATTTTTAGTAACTGTCTCGCCTA
TGCGAATAGCATGGTCAATCCGATTTTGTATGCGTTTTTA
>No_name
CTGCCTTTGAAACTATTGCTTCCTCCTCGATTGTGACTGAAATGAGTCTTTTCGTATTCG
ACCCGAGACTGGGTTGCTTGACAGCAAAGCAGATCCCTGA
>No_name
CAGGGATCTGCTTTGCTGTCAAGCAACCCAGTCTCGGGTCGAATACGAAAAGACTCATTT
CAGTCACAATCGAGGAGGAAGCAATAGTTTCAAAGGCAGA
>No_name
CAGGGATCTGCTTTGCTGTCAAGCAACCCAGTCTCGGGTCGAATACGAAAAGACTCATTT
CAGTCACAATCGAGGAGGAAGCAATAGTTTCAAAGGCAGA
>No_name
CAACCCAGTCTCGGGTCGAATACGAAAAGACTCATTTCAGTCACAATCGAGGAGGAAGCA
ATAGTTTCAAAGGCAGAACTCGAAGACAGAGTAAAAACGA
>No_name
GTTTCAAAGGCAGAACTCGAAGACAGAGTAAAAACGATGGAAATGACATGAAAACGTCGT
CGATGAGAGCCATTGAAACTACTCAAAATGACGTTTTAAT
>No_name
GTCATTGTCGGATTTTGTTATAAAAAAAGTCTCCGATTTCTCAGTAACTACTTTCTCATA
TCTCTTGCTGTTTCTGATTTATTCATTGGAGTTATTTCAA
>No_name
ATGCGTTTGAAACTGTGTAGTCCACCGTTAGCCAAATATTGCAAATTGTGTTTGAAAATG
GCCATTTGTCGAGAATCAGAAACGTTGTATAGAGAGGCAT
>No_name
GTTTGTCCTTTTTATTCTATAGGAAATCGGACTCTTTACTGATAAATATCTGTCCAAAGA
AATTATAAATAGATTAGCAACAGATGCGTTTGAAACTGTG
>No_name
ATTTATCAGTAAAGAGTCCGATTTCCTATAGAATAAAAAGGACAAACAAAAAGGTAATCA
AATGGATCATTTGCGCCTGGGTCGTATCAGCGCTTATATG
>No_name
AGCGCTTATATGGGTTCCATTAATCAACGTGATTCCCGTTATGTTTAAAAGTCATTCTAT
ACCTTTTGGTGAATGTTATGTTCAGTTTTTATTCTTTCTA
>No_name
ATTTGAATGTATAAAACTGCTATAATAATTGTTGGTATAAAATATACCAATGACGATACC
AAAACAGTAAGTATTGGTAGAAAGAATAAAAACTGAACAT
>No_name
CTTCAGTTGAGGGGCATGTGACTCTTTGCCAAAATTTTATATGTTCAGATTTCTCACATA
ACTGTATATTTGAGGATCTGCTAAAATTTGTTTTAATTAA
>No_name
GTTGGCGTCTTTATTTCAAAGACCTTCGATTATAAGGTTTACAAATCACAGGTTTTCTAA
AGATAGCAATCATTTTTTGAGGACAAATACCAAGTTGATG
>No_name
TTATGTATTTTCCTATGGCAGTCAATTTCATTGATATCCGATGCAAATGACTGTGAAACA
GAGTTTATCATTTGAGATTTCAGGTTCTTTTCGTCAGGAA
>No_name
TGCGTCCATCGAAAAAGAATACATAAACCAGACAAAAAGGCAGCTAAGATACTCAGTGCC
ATTTTACTTGTGTTCATTATCACTTGGACTCCGTACAACG
>No_name
AAATTACTTTATCCTATCCTTGGCCATAGCAGACATAAGTCTGGCCATATTGGTGATGCC
AATTTGTATTTGGATTGAAATAAACAATGGAAAATGGAAT
>No_name
CTGCGTAATACCTGTCTATACTGATTGAAGCGAGATTGAAAATAGATGCTGTACAAAACG
TAACATCCGAAACTATGAATATATCACAAAATGTAATGCC
>No_name
ATTTTGTGATATATTCATAGTTTCGGATGTTACGTTTTGTACAGCATCTATTTTCAATCT
CGCTTCAATCAGTATAGACAGGTACTACGCAGTAACGCAA
>No_name
GTGAAAGGACAAGTCTATGATTGATGCCACATGCCATTGGTAGGGCCGTCACAAATGAAA
TCAGCCATGACAAAAGAATTGTTATATATATTCGACGATG
>No_name
GTTTGTTTTGTGTTTTTAATTTTGTTTCGATAAATGATGACTTTGAATATCCGATAGTAG
AGAACGAGAGTGATGATCGCTGGAATATAAAATGATATAA
>No_name
CTTAGAAAATAGTCCTGATACAGTGATCAAGAATAAGTTTTGTGAGCAATCTGATGTCCA
GTTCATGAGGTCCTTTCCGCGATCTTCCATTAATTCCAAT
>No_name
AAAAGACAAGATCAAACAGAGAAAAACGAGCTACAAAAACATTGGCAATCGTAATTGGTG
TTTTTCTCCTCTGTTGGATGCCATATTTTGCAATTAATTT
>No_name
CTTGTACCAGAATTGAGAGACCTCATTGCACAAATCGCTGATAAATTCAAGATCCAAGCA
ATAACTATTATGACACCGGCAAGTAGAAGATTGACAGGGA
>No_name
CTTCTACTTGCCGGTGTCATAATAGTTATTGCTTGGATCTTGAATTTATCAGCGATTTGT
GCAATGAGGTCTCTCAATTCTGGTACAAGGGTCGTTTATG
>No_name
CTTCTACTTGCCGGTGTCATAATAGTTATCGCTTGGATCTTGAATTTATCAGCGATTTGT
GCAATGAGGTCTCTCAATTCTGGTACAAGGGTAGTTTATG
>No_name
CTGAGAAATGCATAAACGACCCTTGTACCAGAATTGAGAGACCTCATTGCACAAATCGCT
GATAAATTCAAGATCCAAGCAATAACTATTATGACACCGG
>No_name
CGGTGTCATAATAGTTATTGCTTGGATCTTGAATTTATCAGCGATTTGTGCAATGAGGTC
TCTCAATTCTGGTACAAGGGTCGTTTATGCATTTCTCAGT
>No_name
CGCACATTGAACTGAGAAATGCATAAACGACCCTTGTACCAGAATTGAGAGACCTCATTG
CACAAATCGCTGATAAATTCAAGATCCAAGCAATAACTAT
>No_name
CGCACATTGAACTGAGAAATGCATAAACGACCCTTGTACCAGAATTGAGAGACCTCATTG
CACAAATCGCTGATAAATTCAAGATCCAAGCAATAACTAT
>No_name
GCTTGGATCTTGAATTTATCAGCGATTTGTGCAATGAGGTCTCTCAATTCTGGTACAAGG
GTCGTTTATGCATTTCTCAGTTCAATGTGCGTTGCCAACC
>No_name
GGAAAATCTATCGTGGCCAAAAAGAGGTTGGCAACGCACATTGAACTGAGAAATGCATAA
ACGACCCTTGTACCAGAATTGAGAGACCTCATTGCACAAA
>No_name
GGAAAATCTATCGTGGCCAAAAAGAGGTTGGCAACGCACATTGAACTGAGAAATGCATAA
ACGACCCTTGTACCAGAATTGAGAGACCTCATTGCACAAA
>No_name
TGGGGTCTCTCAATTCTGGTACAAGGGTCGTTTATGCATTTCTCAGTTCAATGTGCGTTG
CCAACCTCTTTTTGGCCACGATAGATTTTCCACCGCCTAT
>No_name
TGATACTAATATTTTTGATATAATAGGTGGTGGAAAATCTATCGTGGCCAAAAAGAGGTT
GGCAACGCACATTGAACTGAGAAATGCATAAACGACCCTT
>No_name
CTGCATAGACGTTGATACTAATATTTTTGATATAATAGGTGGTGGAAAATCTATCGTGGC
CAAAAAGAGGTTGGCAACGCACATTGAACTGAGAAATGCA
>No_name
AATAAGTCCAGGATACACACATAATATGCTGCATAGACGTTGATACTAATATTTTTGATA
TAATAGGCGGTGGAAAATCTATCGTGGCCAAAAAGAGGTT
>No_name
AAATAAGTCCAGGATACACACATAATATGCTGCATAGACGTTGATACTAATATTTTTGAT
ATAATAGGTGGTGGAAAATCTATCGTGGCCAAAAAGAGGT
>No_name
AAATAAGTCCAGGATACACACATAATATGCTGCATAGACGTTGATACTAATATTTTTGAT
ATAATAGGTGGTGGAAAATCTATCGTGGCCAAAAAGAGGT
>No_name
GTCCAAATAAGTCCAGGATACACACATAATATGCTGCATAGACGTTGATACTAATATTTT
TGATATAATAGGTGGTGGAAAATCTATCGTGGCCAAAAAG
>No_name
GTCCAGATAAGTCCAGGATACACACATAATATGCTGCATAGACGTTGATACTAATATTTT
TGATATAATAGGCGGTGGAAAATCTATCGTGGCCAAAAAG
>No_name
CGTCTATGCAGCAGATTATGTGTGTATCCTGGACTTATTTGGACACTTTGCTATGTAATG
TTCTCATCCTGCATCTTCTTGGGTGCAGTCTGGACTCATA
>No_name
GTAAATATGAGTCCAGACTGCACCCAAGAAGATGCAGGATGAGAACATTACATAGCAAAG
TGTCCAAATAAGTCCAGGATACACACATAATATGCTGCAT
>No_name
CGTAAATATGAGTCCAGACTGCACCCAAGAAGATGCAGGATGAGAACATTACATAGCAAA
GTGTCCAAATAAGTCCAGGATACACACATAATATGCTGCA
>No_name
GCAGCATATTATGTGTGTATCCTGGACTTATTTGGACACTTTGCTATGTAATGTTCTCAT
CCTGCATCTTCTTGGGTGCAGTCTGGACTCATATTTACGT
>No_name
GTGTATCCTGGACTTATTTGGACACTTTGCTATGTAATGTTCTCATCCTGCATCTTCTTG
GGTGCAGTCTGGACTCATATTTACGTCTTCGTCATCCATC
>No_name
CTTTGTGGAATCCATGTATCGAGATGGATGACGAAGACGTAAATATGAGTCCAGACTGCA
CCCAAGAAGATGCAGGATGAGAACATTACATAGCAAAGTG
>No_name
GTAATGTTCTCATCCTGCATCTTCTTGGGTGCAGTCTGGACTCATATTTACGTCTTCGTC
ATCCATCTCGATACATGGATTCCACAAAGCAAATATTAAC
>No_name
GTAATGTTCTCATCCTGCATCTTCTTGGGTGCAGTCTGGACTCATATTTACGTCTTCGTC
ATCCATCTCGATACATGGATTCCACAAAGCAAATATTAAC
>No_name
GTTCTCATCCTGCATCTTCTTGGGTGCAGTCTGGACTCATATTTACGTCTTCGTCATCCA
TCTCGATACATGGATTCCACAAAGCAAATATTAACTTGCC
>No_name
GTTTAAGGCAAGTTAATATTTGCTTTGTGGAATCCATGTATCGAGATGGATGACGAAGAC
GTAAATATGAGTCCAGACTGCACCCAAGAAGATGCAGGAT
>No_name
ACAGTTTAAGGCAAGTTAATATTTGCTTTGTGGAATCCATGTATCGAGATGGATGACGAA
GACGTAAATATGAGTCCAGACTGCACCCAAGAAGATGCAG
>No_name
GCAGTCTGGACTCATATTTACGTCTTCGTCATCCATCTCGATACATGGATTCCACAAAGC
AAATATTAACTTGCCTTAAACTGTCTGCCCCATGGACTTT
>No_name
CTGGACTCATATTTACGTCTTCGTCATCCATCTCGATACATGGATTCCACAAAGCAAATA
TTAACTTGCCTTAAACTGTCTGCCCCATGGACTTTAAGTT
>No_name
CGAAACTTAAAGTCCATGGTGCAGACAGTTTAAGGCAAGTTAATATTTGCTTTGTGGAAT
CCATGTATCGAGATGGATGACGAAGACGTAAATATGAGTC
>No_name
CTCATATTTACGTCTTCGTCATCCATCTCGATACATGGATTCCACAAAGCAAATATTAAC
TTGCCTTAAACTGTCTGCACCATGGACTTTAAGTTTCGTT
>No_name
TGAACGAAACTTAAAGTCCATGGTGCAGACAGTTTAAGGCAAGTTAATATTTGCTTTGTG
GAATCCATGTATCGAGATGGATGACGAAGACGTAAATATG
>No_name
AGAAAAGCTGTCGACTGAACGAAACTTAAAGTCCATGTTGCAGACAGTTTAAGGCAAGTT
AATATTTGCTATGAGGAATCCATGTATCGAGAAGGATGAC
>No_name
CATAAAAGCTGTCGACTGAACGAAACTTAAAGTCCATGGGGCAGACAGTTTAAGGCAAGT
TAATATTTGCTTTGTGGAATCCATGTATCGAGATGGATGA
>No_name
ATCCATCTCGATACATGGATTCCACAAAGCAAATATTAACTTGCCTTAAACTGTCTGCAC
CATGGACTTTAAGTTTCGTTCAGTCGACAGCTTTTATGGC
>No_name
CCATCTCGATACATGGATTCCACAAAGCAAATATTAACTTGCCTTAAACTGTCTGCCCCA
TGGACTTTAAGTTTCGTTCAGTCGACAGCTTTTATGGCCA
>No_name
GGATTCCACAAAGCAAATATTAACTTGCCTTAAACTGTCTGCACCATGGACTTTAAGTTT
CGTTCAGTCGACAGCTTTTATGGCCATTGCTCAGATTTCA
>No_name
CACAAAGCAAATATTAACTTGCCTTAAACTGTCTGCACCATGGACTTTAAGTTTCGTTCA
GTCGACAGCTTTTATGGCCATTGCTCAGATTTCAGAATCT
>No_name
CAAATATTAACTTGCCTTAAACTGTCTGCCCCATGGACTTTAAGTTTCGTTCAGTCGACA
GCTTTTATGGCCATTGCTCAGATTTCAGAATCTACTATTC
>No_name
CAAATATTAACTTGCCTTAAACTGTCTGCCCCATGGACTTTAAGTTTCGTTCAGTCGACA
GCTTTTATGGCCATTGCTCAGATTTCAGAATCTACTATTC
>No_name
CTTGAATAGTAGATTCTGAAATCTGAGCAATGGCCATAAAAGCTGTCGACTGAACGAAAC
TTAAAGTCCATGGTGCAGACAGTTTAAGGCAAGTTAATAT
>No_name
CTTGAATAGTAGATTCTGAAATCTGAGCAATGGCCATAAAAGCTGTCGACTGAACGAAAC
TTAAAGTCCATGGTGCAGACAGTTTAAGGCAAGTTAATAT
>No_name
CTTGCCTTAAACTGTCTGCACCATGGACTTTAAGTTTCGTTCAGTCGACAGCTTTTATGG
CCATTGCTCAGATTTCAGAATCTACTATTCAAGACGGTGT
>No_name
CTTAAACTGTCTGCCCCATGGACTTTAAGTTTCGTTCAGTCGACAGCTTTTATGGCCATT
GCTCAGATTTCAGAATCTACTATTCAAGACGGTGTTTGCT
>No_name
TTGGGATCAGATATAAAGCAAACACCGTCTTGAATAGTAGATTCTGAAATCTGAGCAATG
GCCATAAAAGCTGTCGACTGAACGAAACTTAAAGTCCATG
>No_name
TGGACTTTAAGTTTCGTTCAGTCGACAGCTTTTATGGCCATTGCTCAGATTTCAGAATCT
ACTATTCAAGACGGTGTTTGCTTTATATCTGATCCCAATT
>No_name
TGGACTTTAAGTTTCGTTCAGTCGACAGCTTTTATGGCCATTGCTCAGATTTCAGAATCT
ACTATTCAAGACGGTGTTTGCTTTATATCTGATCCCAATT
>No_name
CTTTAAGTTTCGTTCAGTCGACAGCTTTTATGGCCATTGCTCAGATTTCAGAATCTACTA
TTCAAGACGGTGTTTGCTTTATATCTGATCCCAATTTCTT
>No_name
CTTTAAGTTTCGTTCAGTCGACAGCTTTTATGGCCATTGCTCAGATTTCAGAATCTACTA
TTCAAGACGGTGTTTGCTTCATATCTGATCCCAATTTCTT
>No_name
GAAGAATCAAGAAATTGGGATCAGATATAAAGCAAACACCGTCTTGAATAGTAGATTCTG
AAATCTGAGCAATGGCCATAAAAGCTGTCGACTGAACGAA
>No_name
CGAACGAAGAATCAAGAAATTGGGATCAGATATAAAGCAAACACCGTCTTGAATAGTAGA
TTCTGAAATCTGAGCAATGGCCATAAAAGCTGTCGACTGA
>No_name
CGAACGAAGAATCAAGAAATTGGGATCAGATATAAAGCAAACACCGTCTTGAATAGTAGA
TTCTGAAATCTGAGCAATGGCCATAAAAGCTGTCGACTGA
>No_name
CTTTTATGGCCATTGCTCAGATTTCAGAATCTACTATTCAAGACGGTGTTTGCTTTATAT
CTGATCCCAATTTCTTGATTCTTCGTTCGGTTATGTGTTT
>No_name
GGAAATCCAAAACACATAACCGAACGAAGAATCAAGAAATTGGGATCAGATATAAAGCAA
ACACCGTCTTGAATAGTAGATTCTGAAATCTGAGCAATGG
>No_name
CAGATTTCAGAATCTACTATTCAAGACGGTGTTTGCTTTATATCTGATCCCAATTTCTTG
ATTCTTCGTTCGGTTATGTGTTTTGGATTTCCTATCTCAG
>No_name
CTAATATTGAACTAACTGAGATAGGAAATCCAAAACACATAACCGAACGAAGAATCAAGA
AATTGGGATCAGATATAAAGCAAACACCGTCTTGAATAGT
>No_name
AAGAAATACTAATATTGAACTAACTGAGATAGGAAATCCAAAACACATAACCGAACGAAG
AATCAAGAAATTGGGATCAGATATAAAGCAAACACCGTCT
>No_name
TTCTTCGTTCGGTTATGTGTTTTGGATTTCCTATCTCAGTTAGTTCAATATTAGTATTTC
TTGCTGCCAAAAGTCTTTCTTCATTTGACAGAAAACTACA
>No_name
TGTGTTTTGGATTTCCTATCTCAGTTAGTTCAATATTAGTATTTCTTGCTGCCAAAAGTC
TTTCTTCATTTGACAGAAAACTACAAACCTATAAATCTAA
>No_name
CTTTTCTTTAGATTTATAGGTTTGTAGTTTTCTGTCAAATGAAGAAAGACTTTTGGCAGC
AAGAAATACTAATATTGAACTAACTGAGATAGGAAATCCA
>No_name
GGATTTCCTATCTCAGTTAGTTCAATATTAGTATTTCTTGCTGCCAAAAGTCTTTCTTCA
TTTGACAGAAAACTACAAACCTATAAATCTAAAGAAAAGA
>No_name
TTTCCTATCTCAGTTAGTTCAATATTAGTATTTCTTGCTGCCAAAAGTCTTTCTTCATTT
GACAGAAAACTACAAACCTATAAATCTAAAGAAAAGAAAG
>No_name
TTCCTATCTCAGTTAGTTCAATATTAGTATTTCTTGCTGCCAAAAGTCTTTCTTCATTTG
ACAGAAAACTACAAACCTATAAATCTAAAGAAAAGAAAGA
>No_name
CTTCTTTCTTTTCTTTAGATTTATAGGTTTGTAGTTTTCTGTCAAATGAAGAAAGACTTT
TGGCAGCAAGAAATACTAATATTGAACTAACTGAGATAGG
>No_name
GCTTCAGTTGTCATAATATCTTCTTTCTTTTCTTTAGATTTATAGGTTTGTAGTTTTCTG
TCAAATGAAGAAAGACTTTTGGCAGCAAGAAATACTAATA
>No_name
CGCTTCAGTTGTCATAATATCTTCTTTCTTTTCTTTAGATTTATAGGTTTGTAGTTTTCT
GTCAAATGAAGAAAGACTTTTGGCAGCAAGAAATACTAAT
>No_name
AAAGTAGTTGAAATGTCTCCGCTTCAGTTGTCATAATATCTTCTTTCTTTTCTTTAGATT
TATAGGTTTGTAGTTTTCTGTCAAATGAAGAAAGACTTTT
>No_name
AAAAGTCTTTCTTCATTTGACAGAAAACTACAAACCTATAAATCTAAAGAAAAGAAAGAA
GATATTATGACAACTGAAGCGGAGACATTTCAACTACTTT
>No_name
ATTAAATTATGCCTAGGAGAAAGTAGTTGAAATGTTTCCGCTTCAGTTGTCATAATATCT
TCTTTCTTTTCTTTAGATTTATAGGTTTGTAGTTTTCTGT
>No_name
CTACAAACCTATAAATCTAAAGAAAAGAAAGAAGATATTATGACAACTGAAGCGGAAACA
TTTCAACTACTTTCTCCTAGGCATAATTTAATCAACAGAG
>No_name
CCTCTGTTGATTAAATTATGCCTAGGAGAAAGTAGTTGAAATGTTTCCGCTTCAGTTGTC
ATAATATCTTCTTTCTTTTCTTTAGATTTATAGGTTTGTA
>No_name
CAAACCTATAAATCTAAAGAAAAGAAAGAAGATATTATGACAACTGAAGCGGAGACATTT
CAACTACTTTCTCCTAGGCATAATTTAATCAACAGAGATG
>No_name
GTTTCATCTCTGTTGATTAAATTATGCCTAGGAGAAAGTAGTTGAAATGTCTCCGCTTCA
GTTGTCATAATATCTTCTTTCTTTTCTTTAGATTTATAGG
>No_name
CTTGAGTTTCATCTCTGTTGATTAAATTATGCCTAGGAGAAAGTAGTTGAAATGTTTCCG
CTTCAGTTGTCATAATATCTTCTTTCTTTTCTTTAGATTT
>No_name
ATCTAAAGAAAAGAAAGAAGATATTATGACAACTGAAGCGGAAACATTTCAACTACTTTC
TCCTAGGCATAATTTAATCAACAGAGATGAAACTCAAGAA
>No_name
AAAATAGTTTCTTGAGTTTCATCTCTGTTGATTAAATTATGCCTAGGAGAAAGTAGTTGA
AATGTCTCCGCTTCAGTTGTCATAATATCTTCTTTCTTTT
>No_name
CGTTCGCAAAATAGTTTCTTGAGTTTCATCTCTGTTGATTAAATTATGCCTAGGAGAAAG
TAGTTGAAATGTTTCCGCTTCAGTTGTCATAATATCTTCT
>No_name
TGACGTTCGCAAAATAGTTTCTTGAGTTTCATCTCTGTTGATTAAATTATGCCTAGGAGA
AAGTAGTTGAAATGTTTCCGCTTCAGTTGTCATAATATCT
>No_name
CTGACGTTCGCAAAATAGTTTCTTGAGTTTCATCTCTGTTGATTAAATTATGCCTAGGAG
AAAGTAGTTGAAATGTCTCCGCTTCAGTTGTCATAATATC
>No_name
CGGATCGTCTGACGTTCGCAAAATAGTTTCTTGAGTTTCATCTCTGTTGATTAAATTATG
CCTAGGAGAAAGTAGTTGAAATGTCTCCGCTTCAGTTGTC
>No_name
CTACAGTATTCGGATCGTCTGACGTTCGCAAAATAGTTTCTTGAGTTTCATCTCTGTTGA
TTAAATTATGCCCAGGAGAAAGTAGTTGAAATGTCTCCGC
>No_name
AGACATTTCAACTACTTTCTCCTAGGCATAATTTAATCAACAGAGATGAAACTCAAGAAA
CTATTTTGCGAACGTCAGACGATCCGAATACTGTAGTCTC
>No_name
CATAATTTAATCAACAGAGATGAAACTCAAGAAACTATTTTGCGAACGTCAGACGATCCG
AATACTGTAGTCTCTTCTCAGACATTTGATTGTACCAATA
>No_name
CAGAGATGAAACTCAAGAAACTATTTTGCGAACGTCAGACGATCCGAATACTGTAGTCTC
TTCTCAGACATTTGATTGTACCAATACACTAAACTATTAT
>No_name
AAGAGAGATGAAACTCAAGAAACTATTTTGCGAACGTCAGACGATCCGAATACTGTAGTC
TCTTCTCAGACATTTGATTGTACCAATACACTAAACTATT
>No_name
AGATGAAACTCAAGAAACTATTTTGCGAACGTCAGACGATCCGAATACTGTAGTCTCTTC
TCAGACATTTGATTGTACCAATACACTAAACTATTATCAT
>No_name
CAAGAAACTATTTTGCGAACGTCAGACGATCCGAATACTGTAGTCTCTTCTCAGACATTT
GATTGTACCAATACACTAAACTATTATCATCATCAGTGTC
>No_name
CACTGATGATGATAATAGTTTAGTGTATTGGTACAATCAAATGTCTGAGAAGAGACTACA
GTATTCGGATCGTCTGACGTTCGCAAAATAGTTTCTTCGC
>No_name
GGGACACTGATGATGATAATAGTTTAGTGTATTGGTACAATCAAATGTCTGAGAAGAGAC
TACAGTATTCGGATCGTCTGACGTTCGCAAAATAGTTTCT
>No_name
GAACGTCAGACGATCCGAATACTGTAGTCTCTTCTCAGACATTTGATTGTACCAATACAC
TAAACTATTATCATCATCAGTGTCCTCAACATGGAATTCT
>No_name
AAAGAATTCCATGTTGAGGACACTGATGATGATAATAGTTTAGTGTATTGGTACAATCAA
ATGTCTGAGAAGAGACTACAGTATTCGGATCGTCTGACGT
>No_name
AGACGATCCGAATACTGTAGTCTCTTCTCAGACATTTGATTGTACCAATACACTAAACTA
TTATCATCATCAGTGTCCTCAACATGGAATTCTTTCCATT
>No_name
GGAATGGAAAGAATTCCATGTTGAGGACACTGATGATGATAATAGTTTAGTGTATTGGTA
CAATCAAATGTCTGAGAAGAGACTACAGTATTCGGATCGT
>No_name
CTGTAGTCTCTTCTCAGACATTTGATTGTACCAATACACTAAACTATTATCATCATCAGT
GTCCTCAACATGGAATTCTTTCCATTCCTATTGACCGAAG
>No_name
GTAGTCTCTTCTCAGACATTTGATTGTACCAATACACTAAACTATTATCATCATCAGTGT
CCTCAACATGGAATTCTTTCCATTCCTATTGACCGAAGTG
>No_name
TTCAGACATTTGATTGTACCAATACACTAAACTATTATCATCATCAGTGTCCTCAACATG
GAATTCTTTCCATTCCTATTGACCGAAGTGCCCATATTTT
>No_name
CGAATTCGGAAAAATATGGGCACTTCGGTCAATAGGAATGGAAAGAATTCCATGTTGAGG
ACACTGATGATGATAATAGTTTAGTGTATTGGTACAATCA
>No_name
CTCGAATTCGGAAAAATATGGGCACTTCGGTCAATAGGAATGGAAAGAATTCCATGTTGA
GGACACTGATGATGATAATAGTTTAGTGTATTGGTACAAT
>No_name
CAATACACTAAACTATTATCATCATCAGTGTCCTCAACATGGAATTCTTTCCATTCCTAT
TGACCGAAGTGCCCATATTTTTCCGAATTCGAGCCATGTT
>No_name
AATACACTAAACTATTATCATCATCAGTGTCCTCAACATGGAATTCTTTCCATTCCTATT
GACCGAAGTGCCCATATTTTTCCGAATTCGAGCCATGTTT
>No_name
CTAAACTATTATCATCATCAGTGTCCTCAACATGGAATTCTTTCCATTCCTATTGACCGA
AGTGCCCATATTTTTCCGAATTCGAGCCATGTTTCTAAAT
>No_name
CTAAACTATTATCATCATCAGTGTCCTCAACATGGAATTCTTTCCATTCCTATTGACCGA
AGTGCCCATATTTTTCCGAATTCGAGCCATGTTTCTAAAT
>No_name
AAACTATTATCATCATCAGTGTCCTCAACATGGAATTCTTTCCATTCCTATTGACCGAAG
TGCCCATATTTTTCCGAATTCGAGCCATGTTTCTAAATAT
>No_name
CATCAGTGTCCTCAACATGGAATTCTTTCCATTCCTATTGACCGAAGTGCCCATATTTTT
CCGAATTCGAGCCATGTTTCTAAATATGATCCATTCATTA
>No_name
ATCAGTGTCCTCAACATGGAATTCTTTCCATTCCTATTGACCGAAGTGCCCATATTTTTC
CGAATTCGAGCCATGTTTCTAAATATGATCCATAGATCGG
>No_name
ATTCTTTCCATTCCTATTGACCGAAGTGCCCATATTTTTCCGAATTCGAGCCATGTTTCT
AAATATGATCCATTCATTATGAGTCCATCTTGTGACATAC
>No_name
AACACTGATATAGTATGTCACAAGATGGACTCATAATGAATGGATCATATTTAGAAACAT
GGCTCGAATTCGGAAAAATATGGGCACTTCGGTCAATAGG
>No_name
CGAAGTGCCCATATTTTTCCGAATTCGAGCCATGTTTCTAAATATGATCCATTCATTATG
AGTCCATCTTGTGACATACTATATCAGTGTTGTTCAACAC
>No_name
CTTGTGTTGAACAACACTGATATAGTATGTCACAAGATGGACTCATAATGAATGGATCAT
ATTTAGAAACATGGCTCGAATTCGGAAAAATATGGGCACT
>No_name
CTGCTTGTGTTGAACAACACTGATATAGTATGTCACAAGATGGACTCATAATGAATGGAT
CATATTTAGAAACATGGCTCGAATTCGGAAAAATATGGGG
>No_name
CGCTGCTTGTGTTGAACAACACTGATATAGTATGTCACAAGATGGACTCATAATGAATGG
ATCATATTTAGAAACATGGCTCGAATTCGGAAAAAAATGG
>No_name
CTTTAATTGCTGCTTGTGTTGAACAACACTGATATAGTATGTCACAAGATGGACTCATAA
TGAATGGATCATATTTAGAAACATGGCTCGAATTTGGAAA
>No_name
TCTAAATATGATCCATTCATTATGAGTCCATCTTGTGACATACTATATCAGTGTTGTTCA
ACACAAGCAGCAATTAAAGAGCCATCGGTTCTTTCTGAAA
>No_name
TCCATTCATTATGAGTCCATCTTGTGACATACTATATCAGTGTTGTTCAACACAAGCAGC
AATTAAAGAGCCATCGGTTCTTTCTGAAAATGTTTATACT
>No_name
ATTCATTATGAGTCCATCTTGTGACATACTATATCAGTGTTGTTCAACACAAGCAGCAAT
TAAAGAGCCATCGGTTCTTTCTGAAAATGTTTATACTTCA
>No_name
ATTATGAGTCCATCTTGTGACATACTATATCAGTGTTGTTCAACACAAGCAGCAATTAAA
GAGCCATCGGTTCTTTCTGAAAATGTTTATACTTCAAATT
>No_name
GTTTGGTGTCGGAAGGATAAATATAATTTGAAGTATAAACATTTTCAGAAAGAACCGATG
GCTCTTTAATTGCTGCTTGTGTTGAACAACACTGATATAG
>No_name
GTTTGGTGTCGGAAGGATAAATATAATTTGAAGTATAAACATTTTCAGAAAGAACCGATG
GCTCTTTAATTGCTGCTTGTGTTGAACAACACTGATATAG
>No_name
CTATATCAGTGTTGTTCAACACAAGCAGCAATTAAAGAGCCATCGGTTCTTTCTGAAAAT
GTTTATACTTCAAATTATATTTATCCTTCCGACACCAAAC
>No_name
GTTGGAATAACATCAGGACAGTGTTTGGTGTCGGAAGGATAAATATAATTTGAAGTATAA
ACATTTTCAGAAAGAACCGATGGCTCTTTAATTGCTGCTT
>No_name
GTTGGAATAACATCAGGACAGTGTTTGGTGTCGGAAGGATAAATATAATTTGAAGTATAA
ACATTTTCAGAAAGAACCGATGGCTCTTTAATTGCTGCTT
>No_name
GTTGGAATAACATCAGGACAGTGTTTGGTGTCGGAAGGATAAATATAATTTGAAGTATAA
ACATTTTCAGAAAGAACCGATGGCTCTTTAATTGCTGCTT
>No_name
ATTAAAGAGCCATCGGTTCTTTCTGAAAATGTTTATACTTCAAATTATATTTATCCTTCC
GACACCAAACACTGTCCTGATGTTATTCCAACTATGCAGT
>No_name
ATCGGTTCTTTCTGAAAATGTTTATACTTCAAATTATATTTATCCTTCCGACACCAAACA
CTGTCCTGATGTTATTCCAACTATGCAGTCCTCCACTAGC
>No_name
TTCTTTCTGAAAATGTTTATACTTCAAATTATATTTATCCTTCCGACACCAAACACTGTC
CTGATGTTATTCCAACTATGCAGTCCTCCACTAGCGATCC
>No_name
CTTTCTGAAAATGTTTATACTTCAAATTATATTTATCCTTCCGACACCAAACACTGTCCT
GATGTTATTCCAACTATGCAGTCCTCCACTAGCGATCCCA
>No_name
CTTTCTGAAAATGTTTATACTTCAAATTATATTTATCCTTCCGACACCAAACACTGTCCT
GATGTTATTCCAACTATGCAGTCCTCCACTAGCGATCCCA
>No_name
CTGGGATCGCTAGTGGAGGACTGCATAGTTGGAATAACATCAGGACAGTGTTTGGTGTCG
GAAGGATAAATATAATTTGAAGTATAAACATTTTCAGAAA
>No_name
CATGGGATCGCTAGTGGAGGACTGCATAGTTGGAATAACATCAGGACAGTGTTTGGTGTC
GGAAGGATAAATATAATTTGAAGTATAAACATTTTCAGAA
>No_name
CTTCAAATTATATTTATCCTTCCGACACCAAACACTGTCCTGATGTTATTCCAACTATGC
AGTCCTCCACTAGCGATCCCATTTCAAATGCTTTAGTGAA
>No_name
TTTGGATTCCTCAAAATGGAATTATTCACTAAAGGATTTGAAATGGGATCGCTAGTGGAG
GACTGCATAGTTGGAATAACATCAGGACAGTGTTTGGTGT
>No_name
CAAACACTGTCCTGATGTTATTCCAACTATGCAGTCCTCCACTAGCGATCCCATTTCAAA
TGCTTTAGTGAATAATTCCATTTTGAGGAATCCAAATATG
>No_name
GCATATTTGGATTCCTCAAAATGGAATTATTCACTAAAGGATTTGAAATGGGATCGCTAG
TGGAGGACTGCATAGTTGGAATAACATCAGGACAGTGTTT
>No_name
CACTGTCCTGATGTTATTCCAACTATGCAGTCCTCCACTAGCGATCCCATTTCAAATCCT
TTAGTGAATAATTCCATTTTGAGGAATCCAAATATGCATA
>No_name
TCTAGATTGATGCATATTTGGATTCCTCAAAATGGAATTATTCACTAAAGGATTTGAAAT
GGGATCGCTAGTGGAGGACTGCATAGTTGGAATAACATCA
>No_name
TCTAGATTGATGCATATTTGGATTCCTCAAAATGGAATTATTCACTAAAGGATTTGAAAT
GGGATCGCTAGTGGAGGACTGCATAGTTGGAATAACATCA
>No_name
TGACGATCTAGATTGATGCATATTTGGATTCCTCAAAATGGAATTATTCACTAAAGGATT
TGAAATGGGATCGCTAGTGGAGGACTGCATAGTTGGAATA
>No_name
CTCCTGACGATCTAGATTGATGCATATTTGGATTCCTCAAAATGGAATTATTCACTAAAG
GATTTGAAATGGGATCGCTAGTGGAGGACTGCATAGTTGG
>No_name
CTAGAATGTCTCCTGACGATCTAGATTGATGCATATTTGGATTCCTCAAAATGGAATTAT
TCACTAAAGCATTTGAAATGGGATCGCTAGTGGAGGACTG
>No_name
CTTGAATGTCTCCTGACGATCTAGATTGATGCATATTTGGATTCCTCAAAATGGAATTAT
TGCATAAAGCATTTGAAATGGGATCGTTAGTGGAGGTCGG
>No_name
CTCCACTAGCGATCCCATTTCAAATCCTTTAGTGATTAATTCCATTTTGAGGAATCCAAA
TATGCATCAATCTAGATCGTCAGGAGACATTCTAGATTCA
>No_name
ATGTGAATCTAGAATGTCTCCTGACGATCTAGATTGATGCATATTTGGATTCCTCAAAAT
GGAATTATTCACTAAAGGATTTGAAATGGGATCGCTAGAT
>No_name
CCATTTCAAATCCTTTAGTGAATAATTCCATTTTGAGGAATCCAAATATGCATCAATCTA
GATCGTCAGGAGGCATTCTAGATTCACCTCCTCATTACTG
>No_name
CGGAAGTGTACAGTAATGAGGATGTGAATCTAGAATGTCTCCTGACGATCTAGATTGATG
CATATTTGGATTCCTCAAAATGGAATTATTCACTAAAGCA
>No_name
CTTGGCGGAAGTGTACAGTAATGAGGATGTGAATCTAGAATGTCTCCTGACGATCTAGAT
TGATGCATATTTGGATTCCTCAAAATGGAATTATTCACTA
>No_name
AATAATTCCATTTTGAGGAATCCAAATATGCATCAATCTAGATCGTCAGGAGACATTCTA
GATTCACATCCTCATTACTGTACACTTCCGCCAAGTCAAT
>No_name
AATAATTCCATTTTGAGGAATCCAAATATGCATCAATCTAGATCGTCAGGAGACATTCTA
GATTCACATCCTCATTACTGTACACTTCCGCCAAGTCAAT
>No_name
CAAAGATTGACTTGGCGGAAGTGTACAGTAATGAGGATGTGAATCTAGAATGTCTCCTGA
CGATCTAGATTGATGCATATTTGGATTCCTCAAAATGGAA
>No_name
CCAAATATGCATCAATCTAGATCGTCAGGAGACATTCTAGATTCACATCCTCATTACTGT
ACACTTCCGCCAAGTCAATCTTTGGACTTTCAAAGAATAT
>No_name
AAATATGCATCAATCTAGATCGTCAGGAGACATTCTAGATTCACATCCTCATTACTGTAC
ACTTCCGCCAAGTCAATCTTTGGACTTTCAAAGAATATAT
>No_name
CATCAATCTAGATCGTCAGGAGACATTCTAGATTCACATCCTCATTACTGTACACTTCCG
CCAAGTCAATCTTTGGACTTTCAAAGAATATATGAAAATC
>No_name
ATTTGATTTTCATATATTCTTTGAAAGTCCAAAGATTGACTTGGCGGAAGTGTACAGTAA
TGAGGATGTGAATCTAGAATGTCTCCTGACGATCTAGATT
>No_name
CTAGATCGTCAGGAGACATTCTAGATTCACATCCTCATTACTGTACACTTCCGCCAAGTC
AATCTTTGGACTTTCAAAGAATATATGAAAATCAAATAAT
>No_name
CTGGGATTATTTGATTTTCATATATTCTTTGAAAGTCCAAAGATTGACTTGGCGGAAGTG
TACAGTAATGAGGATGTGAATCTAGAATGTCTCCTGACGA
>No_name
CGTCAGGAGACATTCTAGATTCACATCCTCATTACTGTACACTTCCGCCAAGTCAATCTT
TGGACTTTCAAAGAATATATGAAAATCAAATAATCCCAGA
>No_name
ATTTGTTTCTGGGATTATTTGATTTTCATATATTCTTTGAAAGTCCAAAGATTGACTTGG
CGGAAGTGTACAGTAATGAGGATGTGAATCTAGAATGTCT
>No_name
CTCATTACTGTACACTTCCGCCAAGTCAATCTTTGGACTTTCAAAGAATATATGAAAATC
AAATAATCCCAGAAACAAATGTTACAAAATCTCATATTGA
>No_name
CCGAAGGTTTTTCAATATGAGATTTTGTAACATTTGTTTCTGGGATTATTTGATTTTCAT
ATATTCTTTGAAAGTCCAAAGATTGACTTGGCGGAAGTGT
>No_name
CGCCAAGTCAATCTTTGGACTTTCAAAGAATATATGAAAATCAAATAATCCCAGAAACAA
ATGTTACAAAATCTCATATTGAAAAACCTTCGGCTTCAAG
>No_name
TTTTGTTATTGAAGCCGAAGGTTTTTCAATATGAGATTTTGTAACATTTGTTTCTGGGAT
TATTTGATTTTCATATATTCTTTGAAAGTCCAAAGATTGA
>No_name
ACGGGGTTTTGTTATTGAAGCCGAAGGTTTTTCAATATGAGATTTTGTAACATTTGTTTC
TGGGATTATTTGATTTTCATATATTCTTTGAAAGTCCAAA
>No_name
TTTGGACTTTCAAAGAATATATGAAAATCAAATAATCCCAGAAACAAATGTTACAAAATC
TCATATTGAAAAACCTTCGGCTTCAATAACAAAAAGATCG
>No_name
CTTACAAGATTTAGGGGTTTTGTTATTGAAGCCGAAGGTTTTTCAATATGAGATTTTGTA
ACATTTGTTTCTGGGATTATTTGATTTTCATATATTCTTT
>No_name
ATGAGATCTTACAAGATTTAGGGGTTTTGTTATTGAAGCCGAAGGTTTTTCAATATGAGA
TTTTGTAACATTTGTTTCTGGGATTATTTGATTTTCATAT
>No_name
TGAAAATCAAATAATCCCAGAAACAAATGTACAAAATCTTCTTTTGAAAAACCTTCGGCT
TCCATAACAAAACCCCTTAATTCTGTAAAATCTCATGAAC
>No_name
CTCATATTGAAAAACCTTCGGCTTCAATAACAAAACCCCTAAATCTTGTAAGATCTCATG
AACGCACGACGATAGCGATTAATTTATCTCTTTGCATTAT
>No_name
GCATACTCCCTGGATTAATGATCCAATAATAAATGGTCCCCAAAATATAATTGAGATAAT
GCAAAGAGATAAATTAATCGCTATCGTCGTGCGTTCATGA
>No_name
CATGAACGCACGACGATAGCGATTAATTTATCTCTTTGCATTATCTCAATTATATTTTGG
GGACCATTTATTATTGGATCATTAATCCAGGGAGTATGCA
>No_name
CGCACGACGATAGCGATTAATTTATCTCTTTGCATTATCTCAATTATATTTTGGGGACCA
TTTATTATTGGATCATTAATCCAGGGAGTATGCAAACCCC
>No_name
CGCACGACGATAGCGATTAATTTATCTCTTTGCATTATCTCAATTATATTTTGGGGACCA
TTTATTATTGGATCATTAATCCAGGGAGTATGCAAACCCC
>No_name
CGGGGTTTGCATACTCCCTGGATTAATGATCCAATAATAAATGGTCCCCAAAATATAATT
GAGATAATGCAAAGAGATAAATTAATCGCTATCGTCGTGC
>No_name
CGGGGGTTTGCATACTCCCTGGATTAATGATCCAATAATAAATGGTCACCAAAATATAAT
TGAGATAATGCAAAGAGATAAATTAATCGCTATCGTCGTG
>No_name
GTAAAATACAAAAAGGGGGTTTGCATACTCCCTGGATTAATGATCCAATAATAAATGGTC
CCCAAAATATAATTGAGATAATGCAAAGAGATAAATTAAT
>No_name
ATTTATCTCTTTGCATTATCTCAATTATATTTTGGGGACCATTTATTATTGGATCATTAA
TCCAGGGAGTATGCAAACCCCCTTTTTGTATTTTACCCAT
>No_name
CGAGAATTAGAAATGGGTAAAATACAAAAAGGGGGTTTGCATACTCCCTGGATTAATGAT
CCAATAATAAATGGTTCCCAAAATATAATTGAGATAATGC
>No_name
CATTATCTCAATTATATTTTGGGGACCATTTATTATTGGATCATTAATCCAGGGAGTATG
CAAACCCCCTTTTTGTATTTTACCCATTTCTAATTCTCGT
>No_name
CTCAATTATATTTTGGGGACCATTTATTATTGGATCATTAATCCAGGGAGTATGCAAACC
CCCTTTTTGTATTTTACCCATTTCTAATTCTCGTATCAAT
>No_name
ATTTTGGGGACCATTTATTATTGGATCATTAATCCAGGGAGTATGCAAACCCCCTTTTTG
TATTTTACCCATTTCTAATTCTCGTATCAATGAATTCAAG
>No_name
CGCAAAGAACATAAGATAACCACTTGAATTCATTGATACGAGAATTAGAAATGGGTAAAA
TACAAAAAGGGGGTTTGCATACTCCCTGGATTAATGATCC
>No_name
ATCATTAATCCAGGGAGTATGCAAACCCCCTTTTTGTATTTTACCCATTTCTAATTCTCG
TATCAATGAATTCAAGTGGTTATCTTATGTTCTTTGCGTT
>No_name
CACTTTACGGATGTCTCTATCAATGATTAGTATAACTAATGGATATAACGCAAAGAACAT
AAGATAACCACTTGAATTCATTGATACGAGAATTAGAAAT
>No_name
GATCACTTTACGAATGTCTCTATCAATGATTAGTATAACTAATGGATATATAACGCAAAG
AACATAAGATAACCACTTGAATTCATTGATACGAGAATTA
>No_name
TAATCACTTTACGAATGTCTCTATCAATGATTAGTATAACTAATGGATATATAATGCAAA
GAACATAAGATAACCACTTGAATTCATTGATACGAGAATT
>No_name
CTCGTATCAATGAATTCAAGTGGTTATCTTATGTTCTTTGCATTATATATCCATTAGTTA
TACTAATCATTGATAGAGACATTCGTAAAGTGATCAGGTC
>No_name
GGGGATTTTTGGGAATTTATTGGTCATTTATGTGATTTTGAAGGAAAGAAAAATGAGAAT
ATTACCGACAAACATCTTTATTCTCAACATGGCAATGGCA
>No_name
GTCGTCATTCCGTATCTGAGTATTTTGCATGCAACAGACCCTAAAAGCCATCCTTTGTCC
AAAATATGGTGGACTATTTCTTCTACTCCAACCAACATTA
>No_name
GTTACACCAAATGTGAGCTTTAATTGGATATATAATAGCGATGTACCGCTCTATGCACAC
GGCAATCAAGGTGAGAACTGAGACGTAGAGACAAGTCGTC
>No_name
CACAATTTGGATTGCTGCTATTCTCTGTGGTCTTCCAACTGTGATTTTCGTTCAAGCCTT
TGTTCCCCCAATGTCAAATTCAAAAGAGATCACCAATTAT
>No_name
TTTTAACTCAAATAATTCTCTACACAAAAATCTATCAAGCTCTCTTTCGAGATATTGAAA
TCAACCATTTGCAGATTTCAACTCGAAACGCTTTTCGAAA
>No_name
CTGAATCTCGATTTGCCCTCTTCTCGAAACGATTTATCCCATGCTCGGTTTCGAAAAGCG
TTTCGAGTTGAAATCTGCAAATGGTTGATTTCAATATCTC
>No_name
GCAGATTTCAACTCGAAACGCTTTTCGAAACCGAGCATGGGATAAATCGTTTCGAGAAGA
GGGCAAATCGAGATTCAGTGAGACAGAACTGATCAATGTC
>No_name
TAACGCAAGCTATGAGCATTTTTACTACTTGCTTGCGAGTGTTAATTGACGAAGTATTTC
GGCGTAAATGCAACATAGATTGAGGTTTTGCTGGTCGGTT
>No_name
GCAAAACCTCAATCTATGTTGCATTTACGCCGAAATACTTCGTCAATTAACACTCGCAAG
CAAGTAGTAAAAATGCTCATAGCTTGCGTTAGCACATATT
>No_name
ATTTGAATAATTGCTTAAATTCTTCATCGCCAAAGAATGAATGGTGCACAGAACCGAGCA
TGGTGCGATTTCAGTTTGTTTTCAATGTTTTTATTGTGGG
>No_name
GAATAATTGCTTAAATTCTTCATCGCCAAAGAATGAATGGTGCACAGAACCGAGCATGGT
GCGATTTCAGTTTGTTTTCAATGTTTTTATTGTGGGCTTG
>No_name
ACAAAACCGAAAATTATTATCAAGCCCACAATAAAAACATTGAAAACAAACTGAAATCGC
ACCATGCTCGGTTCTGTGCACCATTCATTCTTTGGCGATG
>No_name
AACAAAACCGAAAATTATTATCAAGCCCACAATAAAAACATTGAAAACAAACTGAAATCG
CACCATGCTCGGTTCTGTGCACCATTCATTCTTTGGCGAT
>No_name
CTCTTCCAGTCTTTCTTTAGTACCAATATTGATATAAAGTTGCCAACAAAACCGAAAATT
ATTATCAAGCCCACAATAAAAACATTGAAAACAAACTGAA
>No_name
TTTTTATTGTGGGCTTGATAATAATTTTCGGTTTTGTTGGCAACTTTATATCAATATTGG
TACTAAAGAAAGACTGGAAGAGATCATCCATGAATGTGCT
>No_name
TTTATATCAATATTGGTACTAAAGAAAGACTGGAAGAGATCATCCATGAATGTGCTACTT
TGCACATTGGCTGTATATGACGTCCTGTTTTTACTTTTAT
>No_name
GAAAGACTGGAAGAGATCATCCATGAATGTGCTACTTTGCACATTGGCTGTATATGACGT
CCTGTTTTTACTTTTATCCTCATACTACATTGTATTTGCG
>No_name
TGAATGTGCTACTTTGCACATTGGCTGTATATGACGTCCTGTTTTTACTTTTATCCTCAT
ACTACATTGTATTTGCGAGAGGAATAATAATCTACTTCTC
>No_name
CCTGTTTTTACTTTTATCCTCATACTACATTGTATTTGCGAGAGGAATAATAATCTACTT
CTCTCATCTACTTCCTGAATTATCCAAAAATTTCATCTCA
>No_name
CTTTTATCCTCATACTACATTGTATTTGCGAGAGGAATAATAATCTACTTCTCTCATCTA
CTTCCTGAATTATCCAAAAATTTCATCTCATTAACTTGGT
>No_name
GGTAACGTTTCCTAAATACCAAGTTAATGAGATGAAATTTTTGGATAATTCAGGAAGTAG
ATGAGAGAAGTAGATTATTATTCCTCTCGCAAATACAATG
>No_name
CCTGGTAACGTTTCCTAAATACCAAGTTAATGAGATGAAATTTTTGGATAATTCAGGAAG
TAGATGAGAGAAGTAGATTATTATTCCTCTCGCAAATACA
>No_name
TAATAATCTACTTCTCTCATCTACTTCCTGAATTATCCAAAAATTTCATCTCATTAACTT
GGTATTTAGGAAACGTTACCAGATATGGTCGTAATTGGAT
>No_name
AATAATCTACTTCTCTCATCTACTTCCTGAATTATCCAAAAATTTCATCTCATTAACTTG
GTATTTAGGAAACGTTACCAGATATGGTCGTAATTGGATT
>No_name
CGACCATTATAAACCTATCCAATGCAACAGAAACTGCAATCCAATTACGACCATATCTGG
TAACGTTTCCTAAATACCAAGTTAATGAGATGAAATTTTT
>No_name
AAAATTTCATCTCATTAACTTGGTATTTAGGAAACGTTACCAGATATGGTCGTAATTGGA
TTGCAGTTTCTGTTGCATTGGATAGGTTTATAATGGTCCG
>No_name
GGATTTCTGACCATTATAAACCTATCCAATGCAACAGAAACTGCAATCCAATTACGACCA
TATCTGGTAACGTTTCCTAAATACCAAGTTAATGAGATGA
>No_name
AGGATTTCGGACCATTATAAACCTATCCAATGCAACAGAAACTGCAATCCAATTACGACC
ATATCTGGTAACGTTTCCTAAATACCAAGTTAATGAGATG
>No_name
CTAAAAGGATTTCTGACCATTATAAACCTATCCAATGCAACAGAAACTGCAATCCAATTA
CGACCATATCTGGTAACGTTTCCTAAATACCAAGTTAATG
>No_name
CTCTAAAAGGATTTCGGACCATTATAAACCTATCCAATGCAACAGAAACTGCAATCCAAT
TACGACCATATCTGGTAACGTTTCCTAAATACCAAGTTAA
>No_name
CGTTGGTGAGCTCTAAAAGGATTTCGGACCATTATAAACCTATCCAATGCAACAGAAACT
GCAATCCAATTACGACCATATCTGGTAACGTTTCCTAAAT
>No_name
TTGGATTGCAGTTTCTGTTGCATTGGATAGGTTTATAATGGTCCGAAATCCTTTTAGAGC
TCACCAACGTAATACATCATTTAGAGCTCAAATTGTAAGT
>No_name
GGTTTATAATGGTCAGAAATCCTTTTAGAGCTCACCAACGTAATACATCATTTAGAGCTC
AAATTGTAAGTGCATCCATTGCATTTGCTACTTTTGTTTA
>No_name
TATAATGGTCAGAAATCCTTTTAGAGCTCACCAACGTAATACATCATTTAGAGCTCAAAT
TGTAAGTGCATCCATTGCATTTGCTACTTTTGTTTACAAT
>No_name
GTGGAATATTGTAAACAAAAGTAGCAAATGCAATGGATGCACTTACAATTTGAGCTCTAA
ATGATGTATTACGTTGGTGAGCTCTAAAAGGATTTCGGAC
>No_name
CAACGTAATACATCATTTAGAGCTCAAATTGTAAGTGCATCCATTGCATTTGCTACTTTT
GTTTACAATATTCCACGGTTCTGGGATTACGCAAAGGCTT
>No_name
GTAAAATAATGTTGTACACATATTTATGGAAATTAGAAAGGTTAGGGTTCATTATTATTA
TCCATTTACACGTCCTTTTATCCCAAGCCTTTGCGTAATC
>No_name
ATTACGCAAAGGCTTGGGATAAAAGGACGTGTAAATGGATAATAATAATGAACCCTAACC
TTTCTAATTTCCATAAATATGTGTACAACATTATTTTACA
>No_name
ATTACGCAAAGGCTTGGGATAAAAGGACGTGTAAATGGATAATAATAATGAACCCTAACC
TTTCTAATTTCCATAAATATGTGTACAACATTATTTTACA
>No_name
GCGAGTTAAAAACTATCAGAAGAATCATGGGTCCATATATCATGATTAACATCTGTAAAA
TAATGTTGTACACATATTTATGGAAATTAGAAAGGTTAGG
>No_name
AACCTTTCTAATTTCCATAAATATGTGTACAACATTATTTTACAGATGTTAATCATGATA
TATGGACCCATGATTCTTCTGATAGTTTTTAACTCGCTTT
>No_name
ATTTTGTTTTGCCATTAGACTTTGTCGGACATTTTTTGCCCGCACTAAACTTATTGTTAA
AAGCGAGTTAAAAACTATCAGAAGAATCATGGGTCCATAT
>No_name
AATAAGTTTAGTGCGGGCAAAAAATGTCCGACAAAGTCTAATGGCAAAACAAAATCAAGC
TCGGCCCTCTGGACAAATGGAAACAAAAATGCTCATTGTA
>No_name
CTTGTAAAATCGAGCTCGGTAGTTCTGTGAAGAGGAAAACACCAATTACTACAATGAGCA
TTTTTGTTTCCATTTGTCCAGAGGGCCGAGCTTGATTTTG
>No_name
CGGGATTAGAATTCTATAGAAGAAACAGTTCTTCGTCGTGATTGCTTGTAAAATCGAGCT
CGGTAGTTCTGTGAAGAGGAAAACACCAATTACTACAATG
>No_name
GTGTTTTCCTCTTCACAGAACTACCGAGCTCGATTTTACAAGCAATCACGACGAAGAACT
GTTTCTTCTATAGAATTCTAATCCCGATTTGTGATGGTCT
>No_name
CCAGACCATCACAAATCGGGATTAGAATTCTATAGATGAAACAATTCTTCGTCGTGATTG
CTTGTAAAATCGAGCTCGGTAGTTCTGTGAAGAGGAAAAC
>No_name
CACAGAACTACCGAGCTCGATTTTACAAGCAATCACGACGAAGAATTGTTTCATCTATAG
AATTCTAATCCCGATTTGTGATGGTCTGACGATTTTGAAT
>No_name
GGAATTCAAAATCGTCAGACCATCACAAATCGGGATTAGAATTCTATAGAAGAAAGAGTT
CTTCGTCGTGATTGCTTGTAAAATCGAGCTCGGTAGTTCT
>No_name
AGGAATTCAAAATCGTCAGACCATCACAAATCGGGATTAGAATTCTATAGAAGAAACAGT
TCTTCGTCGTGATTGCTTGTAAAATCGAGCTCGGTAGTTC
>No_name
CCGAGCTCGATTTTACAAGCAATCACGACGAAGAACTGTTTCTTCTATAGAATTCTAATC
CCGATTTGTGATGGTCTGACGATTTTGAATTCCTCGATAA
>No_name
CTCGATTTTACAAGCAATCACGACGAAGAACTGTTTCTTCTATAGAATTCTAATCCCGAT
TTGTGATGGTCTGACGATTTTGAATTCCTCGATAAATTTT
>No_name
GTAAATGACAAAATTTATCGAGGAATTCAAAATCGTCAGACCATCACAAATCGGGATTAG
AATTCTATAGAAGAAACAGTTCTTCGTCGTGATTGCTTGT
>No_name
CAAGCAATCACGACGAAGAATTGTTTCATCTATAGAATTCTAATCCCGATTTGTGATGGT
CTGACGATTTTGAATTCCTCGATAAATTTTGTCATTTACA
>No_name
GAAGAATTGTTTCATCTATAGAATTCTAATCCCGATTTGTGATGGTCTGACGATTTTGAA
TTCCTCGATAAATTTTGTCATTTACAGCATGTGTGGCCAA
>No_name
ACGATTTTGAATTCCTCGATAAATTTTGTCATTTACAGCATGTGTGGCCAAAGATTCCGT
GAGAATCTCAGAAAGATGTTTTTCAAAACCAATCGTGATC
>No_name
GAATTCCTCGATAAATTTTGTCATTTACAGCATGTGTGGCCAAAGATTCCGTGAGAATCT
CAGAAAGATGTTTTTCAAAACCAATCGTGATCAAGACCTT
>No_name
TAAAGTTCTTCTGGCGATTCAAAAGGTCTTGATCACGATTGGTTTTGAAAAACATCTTTC
TGAGATTCTCACGGAATCTTTGGCCACACATGCTGTAAAT
>No_name
GTGACGTTCGTATTAAAGTTCTTCTGGCGATTCAAAAGGTCTTGATCACGATTGGTTTTG
AAAAACATCTTTCTGAGATTCTCACGGAATCTTTGGCCAC
>No_name
TGTGGCGTTCGTATTAAAGTTCTTCTGGCGATTCAAAAGGTCTTGATCACGATTGGTTTT
GAAAAACATCTTTCTGAGATTCTCACGGAATCTTTGGCCA
>No_name
CTTTAGAGTCAACATTATTTTGTTTTTTCATTGACACGATTGTGACGTTCGTATTAAAGC
TCTTCTGGCGATTCAAAAGGTCTTGATCACGATTGGTTTT
>No_name
TCAAAAGAAAAATTATCATCTTTAGAGTCAACATTATTTTGTTTTTTCATTGACACGATT
GTGACGTTCGTATTAAAGTTCTTCTGGCGATTCAAAAGGT
>No_name
CTTTTGAATCGCCAGAAGAACTTTAATACGAACGTCACAATCGTGTCAATGAAAAAACAA
AATAATGTTGACTCTAAAGATGATAATTTTTCTTTTGACA
>No_name
AGAACTTTAATACGAACGTCACAATCGTGTCAATGAAAAAACAAAATAATGTTGACTCTA
AAGATGATAATTTTTCTTTTGACAACACTGAAAACTGAAT
>No_name
CCGCCGATAAGAAACCGAGTGTCCATGATACCGCTGGCGGAAATGGCGAATTAGTCGAGT
TTTTTCCTAGACCGCAATTACTGCAATTGACCATTCTTTT
>No_name
GGCCAGCCCATTATTGTGGTAAAAAATACCGCAAATGGTACGATCCAAGTGATTGCTACC
ATCAGCCTAACTTTACTCTCCGTTCTCCAGTTTCTATATT
>No_name
CACTTGGATCGTACCATTTGCGGTATTTTCTACCACAATAATGGGCTGGCCATATTTCAA
TAATCAAGGAAGAATAAGAGAACCCGACCAGTGCTATGCA
>No_name
CGCGAATTCTGCATAGCACTGGTCGGGTTCTCTTATTCTTCCTTGATTATTGAAATATGG
CCAGCCCATTATTGTGGTAAAAAATACCGCAAATGGTACG
>No_name
AAGAGAACCCGACCAGTGCTATGCAGAATTCGCGAAAGAACCAATCTTTAATACAATTTT
AACAATTGCTTACTTTTGGATCACTTTGATAGTAATGGTC
>No_name
CCTGCATAAAGAATGACCATTACTATCAAAGTGATCCAAAAGTAAGCAATTGTTAAAATT
GTATTAAAGATTGGTTCTTTCGCGAATTCTGCATAGCACT
>No_name
CTTTGATAGTAATGGTCATTCTTTATGCAGGAATATACAAAGTTGCTTTAAATCTGCAAG
CTAAGTCGGATCATAAAAAGAAGCGAATAAGTGAATTGAT
>No_name
CTTATTCCACTTTCACTAGTTTCAGTCATTCGTTTTGATGACGAGGGGATCAATTCACTT
ATTCGCTTCTTTTTATGATCCGACTTAGCTTGCAGATTTA
>No_name
GAATAAGTGAATTGATCCCCTCGTCATCAAAACGAATGACTGAAACTAGTGAAAGTGGAA
TAAGAACCAGCAATGCTTCTCAAAGTCTATCAAATTCCAT
>No_name
GTCAGCTCCCAAAATTCGCCGAAACAAACAAACAATGAAATTCTATACAAAAATAACGCT
AACAAAAGATCCTCATCATTAATTGCTCCAATTAAATTCG
>No_name
AGCACAGCCAATAGGTGAGATTATACAAATGGGAATTGACGCAAGTGTGCTTGTCCTTGG
TGGAATCACAGAATCCTTTGATTAAAACAATAATATGAAA
>No_name
GATTGATGGGACTGTTCAGGTAGCACAGCCAATAGGTGAGATTATACAAATGGGAATTGA
CGCAAGTGTGCTTGTCCTTGGTGGAATCACAGAATCCTTT
>No_name
AATAACCAAAGCTGCGTAGGGATACAACTGACCAAATACTTTCTGGAATTTCAACAGATG
AGAAGAGCATTCATCAGTTATTTGAGAGGAGTTGGAAAAA
>No_name
TAACTGATGAATGCTCTTCTCATCTGTTGAAATTCCAGAAAGTATTTGGTCAGTTGTATC
CCTACGCAGCTTTGGTTATTTGCTTGGTGTCAGTGGCCTC
>No_name
CGCCCCTAAAATGATAACATTACTGAGATTCGAGGCCACTGACACCAAGCAAATAACCAA
AGCTGCGTAGGGATACAACTGACCAAATACTTTCTGGAAT
>No_name
GTTTGTAGACGACCCCATTTTTCTTTGCCCTAAAATGATAACATTACTGAGATTCGAGGC
CACTGACACCAAGCAAATAACCAAAGCTGCGTAGGGATAC
>No_name
CTTGGTGTCAGTGGCCTCGAATCTCAGTAATGTTATCATTTTAGGGCAAAGAAAAATGGG
GTCGTCTACAAACACAATTCTCTTGGCAATCGCCATAAGC
>No_name
CGAATCTCAGTAATGTTATCATTTTAGGGCAAAGAAAAATGGGGTCGTCTACAAACACAA
TTCTCTTGGCAATCGCCATAAGCGATATTCTCGTTTGCCT
>No_name
GGGAATTTGGGAAAGGCAAACGAGAATATCGCTTATGGCGATTGCCAAGAGAATTGTGTT
TGTAGACGACCCCATTTTTCTTTGCCCTAAAATGATAACA
>No_name
GAAAAATGGGGTCGTCTACAAACACAATTCTCTTGGCAATCGCCATAAGCGATATTCTCG
TTTGCCTTTCCCAAATTCCCCTAATAATCAGTCAGAACAA
>No_name
ATTGGGATTGTTCTGACTGATTATTAGGGGAATTTGGGAAAGGCAAACGAGAATATCGCT
TATGGCGATTGCCAAGAGAATTGTGTTTGTAGACGACCCC
>No_name
GGGTTCGTCTACAAACACAATTCTCTTGGCAATCGCCATAAGCGATATTCTCGTTTGCCT
TTCCCAAATTCCCCTAATAATCAGTCAGAACAATCCCAAT
>No_name
CGACATAAGCGATATTCTCGTTTGCCTTTCCCAAATTCCCCTAATAATCAGTCAGAACAA
TCCCAATAATCTCCATTATTACTTTTGGTCTGTTACATAT
>No_name
ATAAGCGATATTCTCGTTTGCCTTTCCCAAATTCCCCTAATAATCAGTCAGAACAATCCC
AATAATCTCCATTATTACTTTTGGTCTGTTACATATCTGT
>No_name
CACTATTAGTGCACAGATATGTAACAGACCAAAAGTAATAATGGAGATTATTGGGATTGT
TCTGACTGATTATTAGGGGAATTTGGGAAAGGCAAACGAG
>No_name
CGCCAATAAAGCTGCACTATTAGTGCACAGATATGTAACAGACCAAAAGTAATAATGGAG
ATTATTGGGATTGTTCTGACTGATTATTAGGGGAATTTGG
>No_name
NAAAGAGACGCTGTATGCGCCAATAAAGCTGCACTATTAGTGCACAGATATGTAACAGAC
CAAAAGTAATAATGGAGATTATTGGGATTGTTCTGACTGA
>No_name
CAATAATCTCCATTATTACTTTTGGTCTGTTACATATCTGTGCACTAATAGTGCAGCTTT
ATTGGCGCATACAGCGTCTCTTTGGTTGGGTGTTGTTTTG
>No_name
CTCCATTATTACTTTTGGTCTGTTACATATCTGTGCACTAATAGTGCAGCTTTATTGGCG
CATACAGCGTCTCTTTGGTTGGGTGTTGTTTTGGCAATTT
>No_name
CTTTTGGTCTGTTACATATCTGTGCACTAATAGTGCAGCTTTATTGGCGCATACAGCGTC
TCTTTGGTTGGGTGTTGTTTTGGCAATTTTTCGTCTACTT
>No_name
GCTTTATAAAAAGTAAACGAAAAATTGCCAAAACAACACCCAACCAAAGAGACGCTGTAT
GCGCCAATAAAGCTGCACTATTAGTGCACAGATATGCAAC
>No_name
TACATATCTGTGCACTAATAGTGCAGCTTTATTGGCGCATACAGCGTCTCTTTGGTTGGG
TGTTGTTTTGGCAATTTTTCGTTTACTTTTTATAAAGCTA
>No_name
CTGTGCACTAATAGTGCAGCTTTATTGGCGCATACAGCGTCTCTTTGGTTGGGTGTTGTT
TTGGCAATTTTTCGTTTACTTTTTATAAAGCTATATCCAT
>No_name
TGCAGCTTTATTGGCGCATACAGCGTCTCTTTGGTTGGGTGTTGTTTTGGCAATTTTTCG
TTTACTTTTTATAAAGCTATATCCATCTCGAGCGGCCAAA
>No_name
CTTTATTGGCGCATACAGCGTCTCTTTGGTTGGGTGTTGTTTTGGCAATTTTTCGTTTAC
TTTTTATAAAGCTATATCCATCTCGAGCGGCCAAACAATA
>No_name
CTTTATTGGCGCATACAGCGTCTCTTTGGTTGGGTGATGTTTTGGCAATTTTTCGTTTAC
TTTTTATAAAGCTATATCCATCTCGAGCGGCCAAACAATA
>No_name
CTTTATTGGCGCATACAGCGTCTCTTTGGTTGGGTGTTGTTTTGGCAATTTTTCGTTTAC
TTTTTATAAAGCTATATCCATCTCGAGCGGCCAAACAATA
>No_name
CTGGATTCCAAAGTATTGTTTGGCCGCTCGAGATGGATATAGCTTTATAAAAAGTAAACG
AAAAATTGCCAAAACAACACCCAACCAAAGAGACGCTGTA
>No_name
CTGGATTCCAAAGTATTGTTTGGCCGCTCGAGATGGATATAGCTTTATAAAAAGTAAACG
AAAAATTGCCAAAACAACACCCAACCAAAGAGACGCTGTA
>No_name
CGGCACAAGAAGTAAGATCCAGATTGAGTATGTCAAAATAATTGAAATTTTAGCTCTCTG
GATTCCAAAGTATTGTTTGGCCGCTCGAGATGGATATAGC
>No_name
TACGCATTGTAGTCAGATACGGCACAAGAAGTAAGATCCAGATTGAGTATGTCAAAATAA
TTGAAATTTTAGCTCTCTGGATTCCAAAGTATTGTTTGGC
>No_name
AATACGCATTGTAGTCAGATACGGCACAAGAAGTAAGATCCAGATTGAGTATGTCAAAAT
AATTGACATTTTAGCTCTCTGGATTCCAAAGTATTGTTTG
>No_name
GCTTCTTGTTGGAAAGAAATGAGTGACATTTTCTATATTTTGTTCAGTAATACGCATTGT
AGTCAGATACGGCACAAGAAGTAAGATCCAGATTGAGTAT
>No_name
GGTGCTTCTTGTTGGAAAGAAATGAGTGACATTTTCTATATTTTGTTCAGTAATACGCAT
TGTAGTCAGATACGGCACAAGAAGTAAGATCCAGATTGAG
>No_name
CGTGCTTCTTGTTGGAAAGAAATGAGTGACATTTTCTATATTTTGTTCAGTAATACGCAT
TGTAGTCAGATACGGCACAAGAAGTAAGATCCAGATTGAG
>No_name
GGAATTTTTGGTGCTTCTTGTTGGAAAGAAATGAGTGACATTTTCTATATTTTGTTCAGT
AATACGCATTGTAGTCAGATACGGCACAAGAAGTAAGATC
>No_name
AAAAATCTTTCCAAGAATCGCAATATTCCAAAAGTTATACATTTCCAGTTTGGAATTTTT
GGTGCTTCTTGTTGGAAAGAAATGAGTGACATTTTCTATA
>No_name
GAAAAATCTTTCCAAGAATCGCAATATTCCAAAAGTTATACATTTCCAGTTTGGAATTTT
TGGTGCTTCTTGTTGGAAAGAAATGAGTGACATTTTCTAT
>No_name
GCGAGGAAAAATCTTTCCAAGAATCGCAATATTCCAAAAGTTATACATTTCCAGTTTGGA
ATTTTTGGTGCTTCTTGTTGGAAAGAAATGAGTGACATTT
>No_name
CAGGGAGCAAGGAAAAATCTTTCCAAGAATCGCAATATTCCAAAAGTTATACATTTCCAG
TTTGGAATTTTTGGTGCTTCTTGTTGGAAAGAAATGAGTG
>No_name
GAAGCACCAAAAATTCCAAACTGGAAATGTATAACTTTTGGAATATTGCGATTCTTGGAA
AGATTTTTCCTTGCTCCCTGACGATAATTTTTGGTTGTTG
>No_name
AAAAATTCCAAACTGGAAATGTATAACTTTTGGAATATTGCGATTCTTGGAAAGATTTTT
CCTTGCTCCCTGACGATAATTTTTGGTTGTTGTTTATTGT
>No_name
GTTGACAATAAACAACAACCAAAAATTATCGTCAGGGAGCAAGGAAAAATCTTTCCAAGA
ATCGCAATATTCCAAAAGTTATACATTTCCAGTTTGGAAT
>No_name
GTAAATTTTAAAGTTGACAATAAACAACAACCAAAAATTATCGTCAGGGAGCAAGGAAAA
ATCTTTCCAAGAATCGCAATATTCCAAAAGTTATACATTT
>No_name
GACGATCTCGGGTAAATTTTAAAGTTGACAATAAACAACAACCAAAAATTATCGTCAGGG
AGCAAGGAAAAATCTTTCCAAGAATCGCAATATTCCAAAA
>No_name
TTGGAATATTGCGATTCTTGGAAAGATTTTTCCTTGCTCCCTGACGATAATTTTTGGTTG
TTGTTTATTGTCAACTTTAAAATTTACCCGAGATCGTCAT
>No_name
GATTTTTCCTTGCTCCCTGACGATAATTTTTGGTTGTTGTTTATTGTCAACTTTAAAATT
TACCCGAGATCGTCATGACAAATTACTCGGAATTCGAGAT
>No_name
GATTTTTCCTTGCTCCCTGACGATAATTTTTGGTTGTTGTTTATTGTCAACTTTAAAATT
TACCCGAGATCGTCATGACAAATTACTCGGAATTCGAGAT
>No_name
CTCCGATGAATCTCGAATTCCGAGTAATTTGTCATGACGATCTCGGGTAAATTTTAAAGT
TGACAATAAACAACAACCAAAAATTATCGTCAGGGAGCAA
>No_name
GTCAACTTTAAAATTTACCCGAGATCGTCATGACAAATTACTCGGAATTCGAGATTCATC
GGAGAAAGAGGAGAATAAGATTCTATCACAGGAAATCACA
>No_name
GTGATTTCCTGTGATAGAATTCTTATTCTCCTCTTTCTCCGATGAATCTCGAATTCCGAG
TAATTTGTCATGACGATCTCGGGTAAATTTTAAAGTTGAC
>No_name
GTGATTTCCTGTGATAGAATTCTTATTCTCCTCTTTCTCCGATGAATCTCGAATTCCGAG
TAATTTGTCATGACGATCTCGGGTAAATTTTAAAGTTGAC
>No_name
CTGTGATTTCCTGTGATAGAATTCTTATTCTCCTCTTTCTCCGATGAATCTCGAATTCCG
AGTAATTTGTCATGACGATCTCGGGTAAATTTTAAAGTTG
>No_name
TCGGAATTCGAGATTCATCGGAGAAAGAGGAGAATAAGAATTCTATCACAGGAAATCACA
GGAAAAGCATTTCGACAAAACTCTCTCGTAGAAGTCAAGA
>No_name
ATGATCTTGACTTCTACGAGAGAGTTTTGTCGAAATGCTTTTCCTGTGATTTCCTGTGAT
AGAATTCTTATTCTCCTCTTTCTCCGATGAATCTCGAATT
>No_name
CTACGATGATCTTGACTTCTACGAGAGAGTTTTGTCGAAATGCTTTTCCTGTGATTTCCT
GTGATAGAATTCTTATTCTCCTCTTTCTCCGATGAATCTC
>No_name
CCTACGATGATCTTGACTTCTACGAGAGAGTTTTGTCGAAATGCTTTTCCTGTGATTTCC
TGTGATAGAATTCTTATTCTCCTCTTTCTCCGATGAATCT
>No_name
GAGAATAAGAATTCTATCACAGGAAATCACAGGAAAAGCATTTCGACAAAACTCTCTCGT
AGAAGTCAAGATCATCGTAGGACAACGAGGTTGTTGGTTA
>No_name
AAGAATTCTATCACAGGAAATCACAGGAAAAGCATTTCGACAAAACTCTCTCGTAGAAGT
CAAGATCATCGTAGGACAACGAGGTTGTTGGTTAGCATTA
>No_name
GGGTAACTCAGTTGGTAGTACCAAAAGAATAATGCTAACCAACAACCTCGTTGTCCTACG
ATGATCTTGACTTCTACGAGAGAGTTTTGTCGAAATGCTT
>No_name
CATTAAACAGGCTATGGGTAACTCAGTTGGTAGTACCAAAAGAATAATGCTAACCAACAA
CCTCGTTGTCCTACGATGATCTTGACTTCTACGAGAGAGT
>No_name
CCAACATTAAACAGGCTATGGGTAACTCAGTTGGTAGTACCAAAAGAATAATGCTAACCA
ACAACCTCGTTGTCCTACGATGATCTTGACTTCTACGAGA
>No_name
CCAACATTAAACAGGCTATGGGTAACTCAGTTGGTAGTACCAAAAGAATAATGCTAACCA
ACAACCTCGTTGTCCTACGATGATCTTGACTTCTACGAGA
>No_name
GTAGAAGTCAAGATCATCGTAGGACAACGAGGTTGTTGGTTAGCATTATTCTTTTGGTAC
TACCAACTGAGTTACCCATAGCCTGTTTAATGTTGGCTAC
>No_name
CGAGGTTGTTGGTTAGCATTATTCTTTTGGTACTACCAACTGAGTTACCCATAGCCTGTT
TAATGTTGGCTACAAGAATCAAAGAAAATATTAAATGTAT
>No_name
TGGTTAGCATTATTCTTTTGGTACTACCAACTGAGTTACCCATAGCCTGTTTAATGTTGG
CTACAAGAATCAAAGAAAATATTAAATGTATTTATCTTCA
>No_name
TAGCCTGTTTAATGTTGGCTACAAGAATCAAAGAAAATATTAAATGTATTTATCTTCATC
TTGGAGATCTTTTAGACTTTTTAAATCTGTTAAAAAATTT
>No_name
GAAATTTTTTAACAGATTTAAAAAGTCTAAAAGATCTCCAAGATGAAGATAAATACATTT
AATATTTTCTTTGATTCTTGTAGCCAACATTAAACAGGCT
>No_name
ATTCGATATTCAGTAGACATGGAACAATATAGCACAAAAGTCAGGAAATTTTTTAACAGA
TTTAAAAAGTCTAAAAGATCTCCAAGATGAAGATAAATAC
>No_name
TTTTAAATCTGTTAAAAAATTTCCTGACTTTTGTGCTATATTGTTCCATGTCTACTGAAT
ATCGAAGTGAATTTAAAAGACTTTTTGTTCCATTTTTCAT
>No_name
AAAATTTCCTGACTTTGGTGCTATATTTTCCATGTCTACTGAATATCGAAGTGAATTTAA
AAGACTTTTTGTTCCATTTTTCATCATTCGACAGACATCT
>No_name
CTGGATTGTCAGATGTCTGTCGAATGATGAAAAATGGAACAAAAAGTCTTTTAAATTCAC
TTCGATATTCAGTAGACATGGAACAATATAGCACAAAAGT
>No_name
CTGGATTGTCAGATGTCTGTCGAATGATGAAAAATGGAACAAAAAGTCTTTTAAATTCAC
TTCGATATTCAGTAGACATGGAACAATATAGCACAAAAGT
>No_name
CCTGGATTGTCAGATGTCTGTCGAATGATGAAAAATGGAACAAAAAGTCTTTTAAATTCA
CTTCGATATTCAGTAGACATGGAACAATATAGCACAAAAG
>No_name
GTCTACTGAATATCGAAGTGAATTTAAAAGACTTTTTGTTCCATTTTTCATCATTCGACA
GACATCTGACAATCCAGGATCATTGGTTCCTTTGAGAAAC
>No_name
ATCGAAGTGAATTTAAAAGACTTTTTGTTCCATTTTTCATCATTCGACAGACATCTGACA
ATCCAGGATCATTGGTTCCTTTGAGAAACAGCGAAGTCGA
>No_name
ATTTAAAAGACTTTTTGTTTCATTTTTCATCATTCGACAGACATCTGACAATCCAGGATC
ATTGGTTCCTTTGAGAAACAGCGAAGTCGAGGCAGAACAT
>No_name
ATTTAAAAGACTTTTTGTTCCATTTTTCATCATTCGACAGACATCTGACAATCCAGGATC
ATTGGTTCCTTTGAGAAACAGCGAAGTCGAGGCAGAACAT
>No_name
AAGACTTTTTGTTCCATTTTTCATCATTCGACAGACATCTGACAATCCAGGATCATTGGT
TCCTTTGAGAAACAGCGAAGTCGAGGCAGAACATAAAAGG
>No_name
GCCGTGTTAGATATATTGATAAACGACCTTTTATGTTCTGCCTCGACTTCGCTGTTTCTC
AAAGGAACCAATGATCCTGGATTGTCAGATGTCTGTCGAA
>No_name
TGACAATCCAGGATCATTGGTTCCTTTGAGAAACAGCGAAGTCGAGGCAGAACATAAAAG
GTCGTTTATCAATATATGTAACACGGCAGACTTTCCTAAA
>No_name
CTGAGATTAAACAGTATTTAGGAAAGTCTGCCGTGTTAGATATATTGATAAACGACCTTT
TATGTTCTGCCTCGACTTCGCTGTTTCTCAAAGGAACCAA
>No_name
GGCTATCTGAGATTAAACAGTATTTAGGAGAGTCTGCCGTGTTAGATATATTGATAAACG
ACCTTTTATGTTCTGCCTCGACTTCGCTGTTTCTCAAAGG
>No_name
CTGAGATTAAACAGTATTTAGGAAAGTCTGCCGTGTTAGATATATTGATAAACGACCTTT
TATGTTCTGCCTCGACTTCGCTGTTTCTCAAGATCGGAAG
>No_name
AAACAGCGAAGTCGAGGCAGAACATAAAAGGTCGTTTATCAATATATCTAACACGGCAGA
CTTTCCTAAATACTGTTTAATCTCAGATAGCCATTTTCCA
>No_name
AAAGGTCGTTTATCAATATATCTAACACGGCAGACTTTCCTAAATACTGTTTAATCTCAG
ATAGCCATTTTCCAACGACAAGTTTTCGTAAAGACTTCAA
>No_name
TATCAATATATCTAACACGGCAGACTTTCCTAAATACTGTTTAATCTCAGATAGCCATTT
TCCAACGACAAGTTTTCGTAAAGACTTCAAAACTTATCAA
>No_name
GGCAGACTTTCCTAAATACTGTTTAATCTCAGATAGCCATTTTCCAACGACAAGTTTTCG
TAAAGACTTCGAAACTTATCAATCAGTTGAACCTTTGAAT
>No_name
CTAAATACTGTTTAATCTCAGATAGCCATTTTCCAACGACAAGTTTTCGTAAAGACTTCA
AAACTTATCAATCAGTTGAACCTTTGAATAAATTTCTTTA
>No_name
TCGACCTTTCTATGTCATGAACATAAAGAAATTTATTCAAAGGTTCAACTGATTGATAAG
TTTTGAAGTCTTTACGAAAACTTGTCGTTGGAAAATGGAG
>No_name
AAAGACTTCAAAACTTATCAATCAGTTGAACCTTTGAATAAATTTCTTTATGTTCATGAC
ATAGAAAGGTCGATTTCAACATATTGCAATGACCAATGAT
>No_name
CTCATGTAATCATTGGTCATTGCAATATGTTGAAATCGACCTTTCTATGTCATGAACATA
AAGAAATTTATTCAAAGGTTCAACTGATTGATAAGTTTTG
>No_name
CAGAATGATAATGCAGTTGGCTTTTGCCGATATTCTTGTATGCCTCTTTTTCGTACTGAC
ACAAGCGATTTGGAATATCTTTGTCAGTTGGAGAGGAGGA
>No_name
AAGCGATTTGGAATATCTTTGTCAGTTGGAGAGGAGGAAGTTTCTTGTGTAAACTGATGA
AGATGGGCCAAGCATTTAGCATCTATTTAAGCAGATCGGA
>No_name
CTGTCATCATTCATACGATTAATGTTAGATCCAAGGAATACGAAGAACACAACAGCGTCA
CGATACTTTTTCACCAACCAAAATCAGACGACTGAGATCG
>No_name
CGAGACATTAACTGCTGTTTTTTGTGTGAAAGAAGCTTTTGGAAATTGTTCGAATTCTCA
CTTATTCGGTTGATGACAATTGTTTCGTTGTCGTTGTTGC
>No_name
AACAATCGTCATCAACCGAATAAGTGAGAATTCGAACAATTTCCAAAAGCTTCTTTCACA
CAAAAAACAGCAGTTAATGTCTCGGGCAAAAATCAAAACT
>No_name
CTGACATTCTGTAAGTTTTGATTTTTGCCCGAGACATTAACTGCTGTTTTTTGTGTGAAA
GAAGCTTTTGGAAATTGTTCGAATTCTCACTTATTCGGTT
>No_name
CCAATATGGCAACCAACAAAGCAAGAAACAAGAAATAATTATCGCTGACATTCTGTAAGT
TTTGATTTTTGCCCGAGACATTAACTGCTGTTTTTTTGTG
>No_name
TGATCACCTTGAAGAATGCAAGATTAATAAAGTTCACTTTGGGTAAAAACATTTGGATTT
CAGTGTTCATTCAAAGTCTAGCCAGTTTGAATTCAGCATT
>No_name
ATTTCTCCAACGGCACGCTCTGTGAAGAATACAAGGCCGATCTGTCGCTCCAGAATTATC
TGCTGCCCATCTTTTATTCTGTCATCTTTTTGATGGGTTT
>No_name
GCACGCTCTGTGAAGAATACAAGGCCGATCTGTCGCTCCAGAATTATCTGCTGCCCATCT
TTTATTCTGTCATCTTTTTGATGGGTTTGATGGGAAATAT
>No_name
TGTCGCTCCAGAATTATCTGCTGCCCATCTTTTATTCTGTCATCTTTTTGATGGGTTTGA
TGGGAAATATTACTGTTATTTACATAATCTTTTTTAAACC
>No_name
CGGGTTTAAAAAAGATTATGTAAATAACAGTAATATTTCCCATCAAACCCATCAAAAAGA
TGACAGAATAAAAGATGGGCAGCAGATAATTCTGGAGCGA
>No_name
CCGGGTTTAAAAAAGATTATGTAAATAACAGTAATATTTCCCATCAAACCCATCAAAAAG
ATGACAGAATAAAAGATGGGCAGCAGATAATTCTGGAGCG
>No_name
GGGAAATATTACTGTTATTTACATAATCTTTTTTAAACCCGGCATGACCACTGTGCCCAA
TCTATTAATTGCGAACTTATCGCTTGGAGATATAGTTTTC
>No_name
GAAATATTACTGTTATTTACATAATCTTTTTTAAACCCGGCATGACCACTGTGCCCAATC
TATTAATTGCGAACTTATCGCTTGGAGATATAGTTTTCAT
>No_name
CCACTGTGCCCAATCTATTAATTGCGAACTTATCGCTTGGAGATATAGTTTTCATATTCG
GACATATGTGCTTCTCGATTCCTTCGTATCTGCTTCCGGG
>No_name
CTGTGCCCAATCTATTAATTGCGAACTTATCGCTTGGAGATATAGTTTTCATATTCGGAC
ATATGTGCTTCTCGATTCCTTCGTATCTGCTTCCGAGATC
>No_name
CTGTGCCCAATCTATTAATTGCGAACTTATCGCTTGGAGATATAGTTTTCATATTCGGAC
ATATGTGCTTCTCGATTCCTTCGTATCTGCTTCCGGGATT
>No_name
GCCCAATCTATTAATTGCGAACTTATCGCTTGGAGATATAGTTTTCATATTCGGACATAT
GTGCTTCTCGATTCCTTCGTATCTGCTTCCGGGATTCTAC
>No_name
CAGGAAGTTACCTCCGTAGAATCCCGGAAGCAGATACGAAGGAATCGAGAAGCACATATG
TCCGAATATGAAAACTATATCTCCAAGCGATAAGTTCGCA
>No_name
CGGCACAGGAAGTTACCTCCGTAGAATCCCGGAAGCAGATACGAAGGAATCGAGAAGCAC
ATATGTCCGAATATGAAAACTATATCTCCAAGCGATAAGT
>No_name
ATCGGCACAGGAAGTTACCTCCGTAGAATCGCGGAAGCAGATACGAAGGAATCGAGAAGC
ACATATGTCCGAATATGAAAACTATATCTCCAAGCGATAA
>No_name
CTTGGAGATATAGTTTTCATATTCGGACATATGTGCTTCTCGATTCCTTCGTATCTGCTT
CCGGGATTCTACGGAGGTAACTTCCTGTGCCGATTGATGG
>No_name
CTGCATTTGACAAAGACCATCAATCGGCACAGGAAGTTACCTCCGTAGAATCCCGGAAGC
AGATACGAAGGAATCGAGAAGCACATATGTCCGAATATGA
>No_name
ACTGCATTTGACAAAGACCATCAATCGGCACAGGAAGTTACCTCCGTAGAATCCCGGAAG
CAGATACGAAGGAATCGAGAAGCACATATGTCCGAATATG
>No_name
TTCGGACATATGTGCTTCTCGATTCCTTCGTATCTGCTTCCGGGATTCTACGGAGGTAAC
TTCCTGTGCCGATTGATGGTCTTTGTCAAATGCAGTTGTC
>No_name
CTAATGCCAAGACAACTGCATTTGACAAAGACCATCAATCGGCACAGGAAGTTACCTCCG
TAGAATCCCGGAAGCAGATACGAAGGAATCGAGAAGCACA
>No_name
TGCTTCTCGATTCCTTCGTATCTGCTTCCGGGATTCTACGGAGGTAACTTCCTGTGCCGA
TTGATGGTCTTTGTCAAATGCAGTTGTCTTGGCATTAGCA
>No_name
CTTCTCGATTCCTTCGTATCTGCTTCCGGGATTCTACGGAGGTAACTTCCTGTGCCGATT
GATGGTCTTTGTCAAATGCAGTTGTCTTGGCATTAGCATC
>No_name
CTGCTTCCGGGATTCTACGGAGGTAACTTCCTGTGCCGATTGATGGTCTTTGTCAAATGC
AGTTGTCTTGGCATTAGCATCTTCACCTTGACATTTATGG
>No_name
CAACCTGTCAACTGCCATAAATGTCAAGGTGAAGATGCTAATGCCAAGACAACTGCATTT
GACAAAGACCATCAATCGGCACAGGAAGTTACCTCCGTAG
>No_name
GTCTTTGTCAAATGCAGTTGTCTTGGCATTAGCATCTTCACCTTGACATTTATGGCAGTT
GACAGATTTCGCGCGATTACTCGCCCCCTTCATCAGCAGG
>No_name
CTTTGTCAAATGCAGTTGTCTTGGCATTAGCATCTTCACCTTGACATTTATGGCAGTTGA
CAGATTTCGCGCGATTACTCGCCCCCTTCATCAGCAGGCT
>No_name
CTTTGTCAAATGCAGTTGTCTTGGCATTAGCATCTTCACCTTGACATTTATGGCAGTTGA
CAGATTTCTAGCGATTACTCGCCCCCTTCATCAGCAGGCT
>No_name
ATCACGGCGACTCGGCTGAGAGCCTGCTGATGAAGGGGGCGAGTAATCGCGCGAAATCTG
TCAACTGCCATAAATGTCAAGGTGAAGATGCTAATGCCAA
>No_name
AAATGGTGACCATGACGGTTATCACGGCGACTCGGCTGAGAGCCTGCTGATGAAGGGGGC
GAGTAATCGCGCGAAATCTGTCAACCGCCATAAATGTCAA
>No_name
GCGCGATTACTCGCCCCCTTCATCAGCAGGCTCTCAGCCGAGTCGCCGTGATAACCGTCA
TGGTCACCATTTGGATATTCTCAATGGCGGCGTCCGTACC
>No_name
CCCCTTCATCAGCAGGCTCTCAGCCGAGTCGCCGTGATAACCGTCATGGTCACCATTTGG
ATATTCTCAATGGCGGCGTCCGTACCAACGATTATGTACA
>No_name
TTTCAGTGTACATAATCGTTGGTACGGACGCCGCCATTGAGAATATCCAAATGGTGACCA
TGACGGTTATCACGGCGACTCGGCTGAGAGCCTGCTGATG
>No_name
GCAGGCTCTCAGCCGAGTCGCCGTGATAACCGTCATGGTCACCATTTGGATATTCTCAAT
GGCGGCGTCCGTACCAACGATTATGTACACTGAAATCAAG
>No_name
CCTTGATTTCAGTGTACATAATCGTTGGTACGGACGCCGCCATTGAGAATATCCAAATGG
TGACCATGACGGTTATCACGGCGACTCGGCTGAGAGCCTG
>No_name
CCTTGATTTCAGTGTACATAATCGTTGGTACGGACGCCGCCATTGAGAATATCCAAATGG
TGACCATGACGGTTATCACGGCGACTCGGCTGAGAGCCTG
>No_name
AGGCTCTCAGCCGAGTCGCCGTGATAACCGTCATGGTCACCATTTGGATATTCTCAATGG
CGGCGTCCGTACCAACGATTATGTACACTGAAATCAAGGT
>No_name
GTTCGAAATTGGGTGGACCTTGATTTCAGTGTACATAATCGTTGGTACGGACGCCGCCAT
TGAGAATATCCAAATGGTGACCATGACGGTTATCACGGCG
>No_name
GTCGTTGTTCGAAATTGGGTGGACCTTGATTTCAGTGTACATAATCGTTGGTACGGACGC
CGCCATTGAGAATATCCAAATGGTGACCATGACGGTTATC
>No_name
CACGTGTCGTTGTTCGAAATTGGGTGGACCTTGATTTCAGTGTACATAATCGTTGGTACG
GACGCCGCCATTGAGAATATCCAAATGGTGACCATGACGG
>No_name
GTCATGGTCACCATTTGGATATTCTCAATGGCGGCGTCCGTACCAACGATTATGTACACT
GAAATCAAGGTCCACCCAATTTCGAACAACGACACGTGCT
>No_name
GCGGCGTCCGTACCAACGATTATGTACACTGAAATCAAGGTCCACCCAATTTCGAACAAC
GACACGTGCTTCATATTGCGATTCTGCAGCAGTGAACATC
>No_name
GGCGTCCGTACCAACGATTATGTACACTGAAATCAAGGTCCACCCAATTTCGAACAACGA
CACGTGCTTCATATTGCGATTCTGCAGCAGTGAACATCCT
>No_name
AGGATGTTCACTGCTGCAGAATCGCAATATGAAGCACGTGTCGTTGTTCGAAATTGGGTG
GACCTTGATTTCAGTGTACATAATCGTTGGTACGGACGCC
>No_name
GTCCGTACCAACGATTATGTACACTGAAATCAAGGTCCACCCAATTTCGAACAACGACAC
GTGCTTCATATTGCAATTCTGCAGCAGCGAACATCCTTAT
>No_name
CGTACCAACGATTATGTACACTGAAATCAAGGTCCACCCAATTTCGAACAACGACACGTG
CTTCATATTGCGATTCTGCAGCAGTGAACATCCTTATTTT
>No_name
CAACGATTATGTACACTGAAATCAAGGTCCACCCAATTTCGAACAACGACACGTGCTTCA
TATTGCGATTCTGCAGCAGTGAACATCCTTATTTTGAAGT
>No_name
CAAGGTCCACCCAATTTCGAACAACGACACGTGCTTCATATTGCGATTCTGCAGCAGTGA
ACATCCTTATTTTGAAGTGATCACTTGGGTCAGATTTTGC
>No_name
CCAATTTCGAACAACGACACGTGCTTCATATTGCGATTCTGCAGCAGTGAACATCCTTAT
TTTGAAGTGATCACTTGGGTCAGATTTTGCGTTTATTTTG
>No_name
ATTTCGAACAACGACACGTGCTTCATATTGCGATTCTGCAGCAGTGAACATCCTTATTTT
GAAGTGATCACTTGGGTCAGATTTTGCGTTTATTTTGTTA
>No_name
CGGGATAACAAAATAAACGCAAAATCTGACCCAAGTGATCACTTCAAAATAAGGATGTTC
ACTGCTGCAGAATCGCAATATGAAGCACGTGTCGTTGTTC
>No_name
GAAATAGCAATGTAACAGAAACTAATGACAAAAAATGGGATAACAAAATAAACGCAAAAT
CTGACCCAAGTGATCACTTCAAAATAAGGATGTTCACTGC
>No_name
CAGTGAACATCCTTATTTTGAAGTGATCACTTGGGTCAGATTTTGCGTTTATTTTGTTAT
CCCATTTTTTGTCATTAGTTTCTGTTACATTGCTATTTCG
>No_name
GTCGAAATAGCAATGTAACAGAAACTAATGACAAAAAATGGGATAACAAAATAAACGCAA
AATCTGACCCAAGTGATCACTTCAAAATAAGGATGTTCAC
>No_name
CAGGGTAGTCGAAATAGCAATGTAACAGAAACTAATGACAAAAAATGGGATAACAAAATA
AACGCAAAATCTGACCCAAGTGATCACTTCAAAATAAGGA
>No_name
CTTATTTTGAAGTGATCACTTGGGTCAGATTTTGCGTTTATTTTGTTATCCCATTTTTTG
TCATTAGTTTCTGTTACATTGCTATTTCGACTACCCTGTG
>No_name
CTTATTTTGAAGTGATCACTTGGGTCAGATTTTGCGTTTATTTTGTTATCCCATTTTTTG
TCATTAGTTTCTGTTACATTGCTATTTCGACTACCCTGTG
>No_name
TTATTTTGAAGTGCTCACTTGGGTCAGATTTTGCGTTTATTTTGTTATCCCATTTTTTGT
CATTAGTTTCTGTTACATTGCTATTTCGACTACCCTGTGT
>No_name
TTTTGAAGTGATCACTTGGGTCAGATTTTGCGTTTATTTTGTTATCCCATTTTTTGTCAT
TAGTTTCTGTTACATTGCTATTTCGACTACCCTGTGTAAA
>No_name
GTTTTACACAGGGTAGTCGAAATAGCAATGTAACAGAAACTAATGACAAAAAATGGGATA
ACAAAATAAACGCAAAATCTGACCCAAGTGATCACTTCAA
>No_name
ATTTTGGGTTTTACACAGGGAAGTCGAAATAGCAATGTAACAGAGACTAATGCCAAAAAC
TGAGATAACAAACTAAGCGCAAAATCTGACCCAAGTGATA
>No_name
ACATTTTGGGTTTTACACAGGGTAGTCGAAATAGCAATGTAACAGAAACTAATGACAAAA
AATGGGATAACAAAATAAACGCAAAATCTGACCCAAGTGA
>No_name
GCGTTTATTTTGTTATCCCATTTTTTGTCATTAGTTTCTGTTACATTGCTATTTCGACTA
CCCTGTGTAAAACCCAAAATGTATCGCTTCTTGTTGTTAC
>No_name
GTTTATTTTGTTATCCCATTTTTTGTCATTAGTTTCTGTTACATTGCTATTTCGACTACC
CTGTGTAAAACCCAAAATGTATCGCTTCTTGTTGTTACAA
>No_name
ATTTGTAACAACAAGAAGCGATACATTTTGGGTTTTACACAGGGTAGTCGAAATAGCAAT
GTAACAGAAACTAATGACAAAAAATGGGATAACAAAATAA
>No_name
ATTTTGTTATCCCATTTTTTGTCATTAGTTTCTGTTACATTGCTATTTCGACTACCCTGT
GTAAAACCCAAAATGTATCGCTTCTTGTTGTTACAAATCA
>No_name
ATTTTGTTATCCCATTTTTTGTCATTAGTTTCTGTTACATTGCTATTTCGACTACCCTGT
GTAAAACCCAAAATGTATCGCTTCTTGTTGTTACAAATCA
>No_name
CACGCTTCCATTTGTCTCCGAGGAATCGCCAAAGTTTTATTGTCCATATGATTTGTAACA
ACAAGAAGCGATACATTTTGGGTTTAACACAGGGTAGTCG
>No_name
CCAAAATGTATCGCTTCTTGTTGTTACAAATCATATGGACAATAAAACTTTGGCGATTCC
TCGGAGACAAATGGAAGCGAGAAGGAAATTATCGGTTGTC
>No_name
CAAAATGTATCGCTTCTTGTTGTTACAAATCATATGGACAATAAAACTTTGGCGATTCCT
CGGAGACAAATGGAAGCGAGAAGGAAATAGATCGGAAGAG
>No_name
ATCGCTTCTTGTTGTTACAAATCATATGGACAATAAAACTTTGGCGATTCCTCGGAGACA
AATGGAAGCGAGAAGGAAATTATCGGTTGTCGTATTAGCT
>No_name
GGACAATAAAACTTTGGCGATTCCTCGGAGACAAATGGAAGCGAGAAGGAAATTATCGGT
TGTCGTATTAGCTCTTGTTGTGATATTTGTTGTTTGCCGC
>No_name
TTTGGCGATTCCTCGGAGACAAATGGAAGCGAGAAGGAAATTATCGGTTGTCGTATTAGC
TCTTGTTGTGATATTTGTTGTTTGCCGCTTACCATATGAA
>No_name
GATTCATATGGTAAGCGGCAAACAACAAATATCACAACAAGAGCTAATACGACAACCGAT
AATTTCCTTCTCGCTTCCATTTGTCTCCGAGGAATCGCCA
>No_name
CGAATGGGATTCATATGGTAAGCGGCAAACAACAAATATCACAACAAGAGCTAATACGAC
AACCGATAATTTCCTTCTCGCTTCCATTTGTCTCCGAGGA
>No_name
CAAATGGAAGCGAGAAGGAAATTATCGGTTGTCGTATTAGCTCTTGTTGTGATATTTGTT
GTTTGCCGCTTACCATATGAATCCCATTCGATCTTCTTGC
>No_name
AATGCTTTCACTTTGCAAAAGCAAGAAGATCGAATGGGATTCATATGGTAAGCGGCAAAC
AACAAATATCACAACAAGAGCTAATACGACAACCGATAAT
>No_name
CCGCAGCTGACCACCACTGAATGCTTTCACTTTGCAAAAGCAAGAAGATCGAATGGGATT
CATATGGTAAGCGGCAAACAACAAATATCACAACAAGAGC
>No_name
GCTCTTGTTGTGATATTTGTTGTTTGCCGCTTACCATATGAATCCCATTCGATCTTCTTG
CTTTTGCAAAGTGAAAGCATTCAGTGGTGGTCAGCTGCGG
>No_name
CTCTTGTTGTGATATTTGTTGTTTGCCGCTTACCATATGAATCCCATTCGATCTTCTTGC
TTTTGCAAAGTGAAAGCATTCAGTGGTGGTCAGCTGCGGC
>No_name
ATAGAGGAGGACAGTAGCCGCAGCTGACCACCACTGAATGCTTTCACTTTGCAAAAGCAA
GAAGATCGAATGGGATTCATATGGTAAGCGGCAAACAACA
>No_name
GTTTGCCGCTTACCATATGAATCCCATTCGATCTTCTTGCTTTTGCAAAGTGAAAGCATT
CAGTGGTGGTCAGCTGCGGCTACTGTCCTCAGATCGGAAG
>No_name
CGACGAATAGAAATAGAGGAGGACAGTAGCCGCAGCTGACCACCACTGAATGCTTTCACT
TTGCAAAAGCAAGAAGATCGAATGGGATTCATATGGTAAG
>No_name
CTTACCATATGAATCCCATTCTATCTTCTTGCTTTTGCAAAGTGAAAGCATTCAGTGGTG
GTCAGCTGCGGCTACTGTCCTCCTCTATTTCTATTCGTCG
>No_name
CTCGACGAATAGAAATAGAGGAGGACAGTAGCCGCAGCTGACCACCACTGAATGCTTTCA
CTTTGCAAAAGCAAGAAGATCGAATGGGATTCATATGGTA
>No_name
ATGAATCCCATTCGATCTTCTTGCTTTTGCAAAGTGAAAGCATTCAGTGGTGGTCAGCTG
CGGCTACTGTCCTCCTCTATTTCTATTCGTCGATAAATCC
>No_name
CCCATTCGATCTTCTTGCTTTTGCAAAGTGAAAGCATTCAGTGGTGGTCAGCTGCGGCTA
CTGTCCTCCTCTATTTCTATTCGTCGATAAATCCTTTAAT
>No_name
AGAATACCTAAAATTAAAGGATTTATCGACGAAGAGAAATAGAGGAGGACAGTAGCCGCA
GCTGACCACCACTGAATGCTTTCACTTTGCAAAAGCAAGA
>No_name
AAAGCATTCAGTGGTGGTCAGCTGCGGCTACTGTCCTCCTCTATTTCTATTCGTCGATAA
ATCCTTTAATTTTAGGTATTCTCAGTCCAACTTTTCTCCG
>No_name
CCACATTTTAAGCATAAACCGGCGGAAAGTTGGACTGAGAATACCTAAAATTAAAGGATT
TATCGACGAATAGAAATAGAGGAGGACAGTAGCCGCAGCT
>No_name
CTCTGCACCACATTTTAAGCATAAACCGGCGGAAAGTTGGACTGAGAATACCTAAAATTA
AAGGATTTATCGACGAATAGAAATAGAGGAGGACAGTAGC
>No_name
CTACTGTCCTCCTCTATTTCTATTCGTCGATAAATCCTTTAATTTTAGGTATTCTCAGTC
CAACTTTCCGCCGGTTTATGCTTAAAATGTGGTGCAGATG
>No_name
AATCCTTTAATTTTAGGTATTCTCAGTCCAACTTTCCGCCGGTTTATGCTTAAAATGTGG
TGCAGATGCTTTTTTAATTTTTCTAATACCGTCCAGACTC
>No_name
TGAGTCTGGACGGTATTAGAAAAATTAAAAAAGCATCTGCACCACATTTTAAGCATAAAC
CGGCGGAAAGTTGGACTGAGAATACCTAAAATTAAAGGAT
>No_name
AGCAGAATGAGTCTGGACGGTATTAGAAAAATTAAAAAAGCATCTGCACCACATTTTAAG
CATAAACCGGCGGAAAGTTGGACTGAGAATACCTAAAATT
>No_name
CTCAGTCCAACTTTCCGCCGGTTTATGCTTAAAATGTGGTGCAGATGCTTTTTTAATTTT
TCTAATACCGTCCAGACTCATTCTGCTCCTCCGAATTCTA
>No_name
CTCAGTCCAACTTTCCGCCGGTTTATGCTTAAAATGTGGTGCAGATGCTTTTTTAATTTT
TCTAATACCGTCCAGACTCATTCTGCTCCTCCGAATTCTA
>No_name
CTTGGTAGAATTCGGAGGAGCAGAATGAGTCTGGACGGTATTAGAAAAATTAAAAAAAGC
ATCTGCACCACATTTTAAGCATAAACCGGCGGAAAGTTGG
>No_name
GTTTATGCTTAAAATGTGGTGCAGATGCTTTTTTAATTTTTCTAATACCGTCCAGACTCA
TTCTGCTCCTCCGAATTCTACCAAGATCGTATACAACCGA
>No_name
ATCTGTTCGTTCGGTTGTATACGATCTTGGTAGAATTCGGAGGAGCAGAATGAGTCTGGA
CGGTATTAGAAAAATTAAAAAAAGCATCTGCACCACATTT
>No_name
TTTTAATTTTTCTAATACCGTCCACACTCATTCTGCTCCTCCGAATTCTACCAAGATCGT
ATACAACCGAACGAACAGATCTCCTTCTCCTTGTGAACTT
>No_name
CTTACATGAGAAGTTCACAAGGAGAAGGAGATCTGTTCGTTCGGTTGTATACGATCTTGG
TAGAATTCGGAGGAGCAGAATGAGTCTGGACGGTATTAGA
>No_name
GAAAATTGTACAGTTTCTCTTTTTATTTTTGTTCTCGCCGTTATTGATTTTTCCACTTGT
CTTTGTGTAATTCCGTTCACGGTTGTCAATGAATTTCTGC
>No_name
AATTTCGCTAGGATTGTTTTCGTTGTTTTTGGCGATTACGACAACCCAATTTGCCTTTCT
ATCCATGGCTGAATTGGCTTCCAATATTTCGCAAGGAAAT
>No_name
GTTGTTTTTGGCGATTACGACAACCCAATTTGCCTTTCTATCCATGGCTGAATTGGCTTC
CAATATTTCGCAAGGAAATAAATCCGAATATAAATGCACC
>No_name
TGCACCGATCCGTCACAGTTGACGTTTCATACGGTTAAGTCAGCGCATCTTAAAATGTTT
TATATTCTCTTAAAGATCAATCATTCTTGTTACGTTTTCT
>No_name
CGGCAATAATGCAGAAAACGTAACAAGAATGATTGATCTTTAACAGAATATAAAACATTT
TAAGATGCGCTGACTTAACCGTATGAAACGTCAACTGTGA
>No_name
GAGATACCGAAAGCGCCAGTTGCAAGGGCGCATCGATGCAAAAAGTCACGAGATGATGAG
TTCGTTCATGGCGATTCGGAAAAGTGAAGTGGCGATTCCG
>No_name
AAATTGTCGTTGACGCTGAAATTCCTCGAGCAACAGCTCGATCTCGAATAGCAAGCAAAT
GAGCCGGATTTTATTTGGGGAATCTTTAGATAGTTCTCAT
>No_name
GTGTTTGGAAATTGTCGTTGACGCTGAAATTCCTCGAGCAACAGCTCGATCTCGAATAGC
AAGCAAATGAGCCGGATTTTATTTGGGGAATCTTTAGATA
>No_name
GATAAATTAACCATTAGGATATTTGTGACATTTCTAGATGATTTCTTTTGAAAAATAACG
AAAAAGAGCATACCATTTCCAATTAGGGTGACTAGAATAG
>No_name
CTATGCTCTTTTTCGTTATTTTTCAAAAGAAATCATCTAGAAATGTCACAAATATCCTAA
TGGCTAATTTATCAGTTGTTCAACTTTTGATTTCATTTAT
>No_name
CACAAATATCCTAATGGTTAATTTATCAGTTGTTCAACTTTTGATTTCATTTATTGTCAT
TCCTGCCAATCTCGTGAAATTTTGGAATTTTGCCCAGTGG
>No_name
ATTTATCAGTTGTTCAACTTTTGATTTCATTTATTGTCATTCCTGCCAATCTCGTGAAAT
TTTGGAATTTTGCCCAGTGGCCTTTTGGGGTCGGCTCGTG
>No_name
CACGAGCCGACCCCAAAAGGCCACTGGGCAAAATTCCAAAATTTCACGAGATTGGCAGGA
ATGACAAAAAATGAAATCAAAAGTTGAACAACTGATAAAT
>No_name
GTGCTATTTCGTTAGTTTCATGCATGTGCTGACTATGTATGCCAGCTCGTATACTCTAGT
GGCAATCGCCTATTTTAGGTATCAATCGCATAAGTGGACT
>No_name
CCCAAATGACCGAAATCGTGACAAATAATCGCAGCCTGCCAGTCCACTTATGCGATTGAT
ACCTAAAATAGGCGATTGCCACTAGAGTATACGAGCTGGC
>No_name
TTTTAGGTATCAATCGCATAACTGGACTGGCAGGCTGCGACTATTTGTCACGATTTCTGT
CATTTTGGGGCTGTCGATAATGATTGCGTTTCCTCATTTG
>No_name
CTGGCAGGCTGCGACTATTTGTCACGATTTCTGTCATTTGGGGTCTGTCGATAATGATTG
CGTTTCCTCATTTGTTTTTCATCATAACGAATAAAAACCT
>No_name
GTCAAATGGAGCTTGAAAAAGTTTTGGAGAGACAGGTTTTTATTCGTTATGATGAAAAAC
AAATGAGGAAACGCAATCATTATCGACAGACCCCAAATGA
>No_name
CATGACATGAAATTTTTTGATCCAGTCAAATGGAGCTTGAAAAAGTTTTGGAGAGACAGG
TTTTTATTCGTTATGATGAAAAACAAATGAGGAAACGCAA
>No_name
AAACTTTTTCAAGCTCCATTAGACCGGATCAAAAAATTTTATGTCATGTAAGATTTTATT
TCCGTTTAAGTGGAGAGTTTGGATTATTTTGACAAATTTT
>No_name
CTTTTTCAAGCTCCATTTGACCGGATCAAAAAATTTTATGTCATGTAAGATTTTATTTCC
GTTTAAGTGGAGAGTTTGGATTATTTTGACAAATTTTTTA
>No_name
GAGGAATAAAATATTGCAATAAAAATTTGTCAAAATAATCCAAACTCTCCACTTAAACGG
AAATAAAATTTTACATGACATGAAATTTTTTGATCCAGTC
>No_name
CGGATCAAAAAATTTTATGTCATGTAAGATTTTATTTCCGTTTAAGTGGAGAGTTTGGAT
TATTTTGACAAATTTTTTATTGCAATATTTTATTCCTCTT
>No_name
AAATTTCATGTCATGTAAAATTTTATTTCCGTTTAAGTGGAGAGTTTGGATTATTTTGAC
AAATTTTTTATTGCAATATTTTATTCCTCTTGTGGCAATT
>No_name
ATACATGTAAATAATTGCCACAAGAGGAATAAAATATTGCAATAAAAAATTTGTCAAAAT
AATCCAAACTCTCCACTTAAACGGAAATAAAATCTTACAT
>No_name
ATTTCCGTTTAAGTGGAGAGTTTGGATTATTTTGACAAATTTTTTATTGCAATATTTTAT
TCCTCTTGTGGCAATTATTTACATGTATGCGTGCGTGGCT
>No_name
TCCGGACAGGTTTGGCTTTCCAGATTCTATGAGCCACGCGCGCATACATGTAAATAATTG
CCACAAGAGGAATAAAATATTGCAATAAAAAATTTGTCAA
>No_name
GACAAATTTTTTATTGCAATATTTTATTCCTCTTGTGGCAATTATTTACATGTATGCGTG
CGTGGCTCATAGAATCTGGAAAGCCAAACCTGTCCGGTCG
>No_name
CAAACTTCGACCGGACAGGTTTGGCTTTCCAGATTCTATGAGCCACGCGCGCATACATGT
AAATAATTGCCACAAGAGGAATAAAATATTGCAATAAAAA
>No_name
CAAACTTCGACCGGACAGGTTTGGCTTTCCAGATTCTATGAGCCACGCACGCATACATGT
AAATAATTGCCACAAGAGGAATAAAATATTGCAATAAAAA
>No_name
CAATATTTTATTCCTCTTGTGGCAATTATTTACATGTATGCGTGCGTGGCTCATAGAATC
TGGAAAGCCAAACCTGTCCGGTCGAAGTTTGGTCAGATAA
>No_name
GAAAGTTATTATCTGACCAAACTTCGACCGGACAGGTTTGGCTTTCCAGATTCTATGAGC
CACGCACGCATACATGTAAATAATTGCCACAAGAGGAATA
>No_name
CTCATAGAATCTGGAAAGCCAAACCTGTCCGGTCGAAGTTTGGTCAGATAATAACTTTCT
CCTTTGGATCATCGTCTGAACAGTCTTATGATACTTACCG
>No_name
CTTCGGTAAGTATCATAAGACTGTTCAGACGATGATCCAGAGGAGAAAGTTATTATCTGA
CCAAACTTCGACCGGACAGGTTTGGCTTTCCAGATTCTAT
>No_name
AGAATCTGGAAAGCCAAACCTGTCCGGTCGAAGTTTGGTCAGATAATAACTTTCTCCTCT
GGATCATCGTCTGAACAGTCTTATGATACTTACCGAAGGA
>No_name
GTTGAATAAAGATATTCCTTCGGTAAGTATCATAAGACTGTTCAGACGATGATCCAAAGG
AGAAAGTTATTATCTGACCAAACTTCGACCGGACAGGTTT
>No_name
AGTAAATCTGTTGAATAAAGATATTCCTTCGGTAAGTATCATAAGACTGTTCAGACGATG
ATCCAGAGGAGAAAGTTATTATCTGACCAAACTTCGACCG
>No_name
GCTGGGTCAGATAATAACTTTCTCCTTTGGATCATCGTCTGAACAGTCTTATGATACTTA
CCGAAGGAATATCTTTATTCAACAGATTTACTTTAGGCAG
>No_name
CTTCGGCGCTGCCTAAAGTAATCTGTTGAATAAAGATATTCCTTCGGTAAGTATCATAAG
ACTGTTCAGACGATGATCCAAAGGAGAAAGTTATTATCTG
>No_name
TTTCTCCTTTGGATCATCGTCTGAACAGTCTTATGATACTTACCGAAGGAATATCTTTAT
TCAACAGATTTACTTTAGGCAGCGCCGAAGCAATATAGAT
>No_name
GCATAATCTATATTGCTTCGGCGCTGCCTAAAGTAAATCTGTTGAATAAAGATATTCCTT
CGGTAAGTATCATAAGACTGTTCAGACGATGATCCAGAGG
>No_name
AAACAAAGTAACGATTACTAATATAAGAATTGTAGACTTTTTGATGACATAATCTATATT
GCTTCGGCGCTGCCTAAAGTAAATCTGTTGAATAAAGATA
>No_name
CATGAAATAAAAAACAAAGTAACGATTACTAACATAAGAATTGTAGACTTTTTGATGACA
TAATCTATATTGCTTCGGCGCTGCCTAAAGTAAATCTGTT
>No_name
CTTTAGGCAGCGCCGAAGCAATATAGATTATGTCATCAAAAAGTCTACAATTCTTATATT
AGTAATCGTTACTTTGTTTTTTATTTCATGGGCTCCATTC
>No_name
GTCATCAAAAAGTCTACAATTCTTATATTAGTAATCGTTACTTTGTTTTTTATTTCATGG
GCTCCATTCCATATTTATTTATTTCTGACGGCCTTAAGAA
>No_name
CAAAAAGTCTACAATTCTTATATTAGTAATCGTTACTTTGTTTTTTATTTCATGGGCTCC
ATTCCATATTTATTTATTTCTGACGGCCTTAAGAATCCCG
>No_name
ATCGTTACTTTGTTTTTTATTTCATGGGCTCCATTCCATATTTATTTATTTCTGACGGCC
TTAAGAATCCCGCACAATTTCTTTATTTATTACATTCTCT
>No_name
GTTACTTTGTTTTTTATTTCATGGGCTCCATTCCATATTTATTTATTTCTGACGGCCTTA
AGAATCCCGCACAATTTCTTTATTTATTACATTCTCTATT
>No_name
TTTGTTTTTTATTTCATGGGCTCCATTCCATATTTATTTATTTCTGACGGCCTTAAGAAT
CCCGCACAATTTCTTTATTTATTACATTCTCTATTGGCTC
>No_name
CCGAATGTTACTGAAAGCGAGCCAATAGAGAATGTAATAAATAAAGAAATTGTGCGGGAT
TCTTAAGGCCGTCAGAAATAAATAAATATGGAATGGAGCC
>No_name
ATCGGATTGTACCAAATGTTACTAAAAGCGAGCCAATAGAGAATGTAATAAATAAAGAAA
TTGTGCGGGATTCTTAAGGCCGTCAGAAATAAATAAATAT
>No_name
CGATCGGATTGTACCAAATGTTACTGAAAGCGAGCCAATAGAGAATGTAATAAATAAAGA
AATTGTGCGGGATTCTTAAGGCCGTCAGAAATAAATAAAT
>No_name
ACAATTTCTTTATTTATTACATTCTCTATTGGCTCGCTTTCAGTAACATTTGGTACAATC
CGATCGTTTATTATTGGGTTAATAAAAATAATGTAAATCT
>No_name
CTCAAAACATATTTCAAAAGATTTACATTATTTTTATTAACCCAATAATAAACGATCGGA
TTGTACCAAATGTTACTAAAAGCGAGCCAATAGAGAATGT
>No_name
CTCAAAACATATTTCAAAAGATTTACATTATTTTTATTAACCCAATAATAAACGATCGGA
TTGTACCAAATGTTACTAAAAGCGAGCCAATAGAGAATGT
>No_name
CGCATATACAGCATCTTCTCAAAACATATTTCAAAAGATTTACATTATTTTTATTAACCC
AATAATAAACGATCGGATTGTACCAAATGTTACTGAAAGC
>No_name
CACCAATGTCGAAAGAATGCCCCAGTCATATGAAATATTCTAATTTACGCCCCTTGTTTG
TTAAATATTGTTTTTCTTGGAGCTTTGCATTGCTGAGTTT
>No_name
CAAACTCAGCAATGCAAAGCTCCAAGAAAAACAATATTTAACAAACAAGGGGCGTAAATT
AGAATATTTCATATGACTGGGGCATTCTTTCGACATTGGT
>No_name
CGCCAAACTCAGCAATGCAAAGCTCCAAGAAAAACAATATTTAACAAACAAGGGGCGTAA
ATTAGAATATTTCATATGACTGGGGCATTCTTTCGACATT
>No_name
CCAGTCATATGAAATATTCTAATTTACGCCCCTTGTTTGTTAAATATTGTTTTTCTTGGA
GCTTTGCATTGCTGAGTTTGGCGGGCATTTTTGGAAGTCT
>No_name
TGCACATTAGACTTCCAAAAATGCCCGCCAAACTCAGCAATGCAAAGCTCCAAGAAAAAC
AATATTTAACAAACAAGGGGCGTAAATTAGAATATTTCAT
>No_name
GAAATATTCTAATTTACGCCCCTTGTTTGTTAAATATTGTTTTTCTTGGAGCTTTGCATT
GCTGAGTTTGGCGGGCATTTTTGGAAGTCTAATGTGCATC
>No_name
CTAATTTACGCCCCTTGTTTGTTAAATATTGTTTTTCTTGGAGCTTTGCATTGCTGAGTT
TGGCGGGCATTTTTGGAAGTCTAATGTGCATCATCGTCAT
>No_name
CGATGCTTCACAATGACGATGATGCACATTAGACTTCCAAAAATGCCCGCCAAACTCAGC
AATGCAAAGCTCCAAGAAAAACAATATTTAACAAACCAGG
>No_name
CGATGCTTCACAATGACGATGATGCACATTAGACTTCCAAAAATGCCCGCCAAACTCAGC
AATGCAAAGCTCCAAGAAAAACAATATTTAACAAACAAGG
>No_name
TATTTCGTTCCATGAATGAAAACTCGATGCTTCACAATGACGATGATGCACATTAGACTT
CCAAAAATGCCCGCCAAACTCAGCAATGCAAAGCTCCAAG
>No_name
CCAATATTTCGTTCCATGAATGAAAACTCGATGCTTCACAATGACGATGATGCACATTAG
ACTTCCAAAAATGCCCGCCAAACTCAGCAATGCAAAGCTC
>No_name
CAAATAAATGAACCAATATTTCGTTCCATGAATGAAAACTCGATGCTTCACAATGACGAT
GATGCACATTAGACTTCCAAAAATGCCCGCCAAACTCAGC
>No_name
CTGAGTTTGGCGGGCATTTTTGGAAGTCTAATGTGCATCATCGTCATTGTGAAGCATCGA
GTTTTCATTCATGGAACGAAATATTGGTTCATTTATTTGT
>No_name
ACGAAATATTGGTTCATTTATTTGTCTATGAGTGATTTCCTTATGCTGATTATTCCGGCC
TGTGATTTATACTTTTACTATATGTTAGAGGAGTACTATA
>No_name
CGAAATATTGGTTCATTTATTTGTCTATGAGTGATTTCCTTATGCTGATTATTCCGGCCT
GTGATTTATACTTTTACTATATGTTAGAGGAGTACTATAT
>No_name
AACGTCTTAATATAGTACTCCTCTAACATATAGTAAAAGTATAAATCACAGGCCGGAATA
ATCAGCATAAGGAAATCACTCATAGACAAATAAATGAACC
>No_name
GTTCATTTATTTGTCTATGAGTGATTTTCTTATGCTGATTATTCCGGCCTGTGATTTATA
CTTTTACTATATGTTAGAGGAGTACTATATTAAGACGTTG
>No_name
ATTCAACGTCTTAATATAGTACTCCTCTAACATATAGTAAAAGTATAAATCACAGGCCGG
AATAATCAGCATAAGGAAATCACTCATAGACAAATAAATG
>No_name
CTATGAGTGATTTTCTTATGCTGATTATTCCGGCCTGTGATTTATACTTTTACTATATGT
TAGAGGAGTACTATATTAAGACGTTGAATAGGATGAATAT
>No_name
CTATGAGTGATTTCCTTATGCTGATTATTCCGGCCTGTGATTTATACTTTTACTATATGT
TAGAGGAGTACTATATTAAGACGTTGAATAGGATGAGTAT
>No_name
CGAAAATATTCATCCTATTCAACGTCTTAATATAGTACTCCTCTAACATATAGTAAAAGT
ATAAATCACAGGCCGGAATAATCAGCATAAGAAAATCACT
>No_name
CGAAAATATTCATCCTATTCAACGTCTTAATATAGTACTCCTCTAACATATAGTAAAAGT
ATAAATCACAGGCCGGAATAATCAGCATAAGAAAATCACT
>No_name
AACTCACAACCGAAAATATTCATCCTATTCAACGTCTTAATATAGTACTCCTCTAACATA
TAGTAAAAGTATAAATCACAGGCCGGAATAATCAGCATAA
>No_name
GCGCAACTCACAACCGAAAATATTCATCCTATTCAACGTCTTAATATAGTACTCCTCTAA
CATATAGTAAAAGTATAAATCACAGGCCGGAATAATCAGC
>No_name
TTATACTTTTACTATATGTTAGAGGAGTACTATATTAAGACGTTGAATAGGATGAATATT
TTCGGTTGTGAGTTGCGCTACTTTGCCATTAATTTCTTTA
>No_name
ATTTTCGGTTGTGAGTTGCGCTACTTTGCCATTAATTTCTTTAGTTGGAATGCAAACGTT
TTGCAGGCTGGCTTATCAATTGAAAGAACTATCAGTGTTT
>No_name
GTCGTAAAGATAATTCTTGAGCGAATCGGATTCAAAACACTGATAGTTCTTTCAATTGAT
AAGCCAGCCTGCAAAACGTTTGCATTCCAACTAAAGAAAT
>No_name
CTGTCGTAAAGATAATTCTTGAGCGAATCGGATTCAAAACACTGATAGTTCTTTCAATTG
ATAAGCCAGCCTGCAAAACGTTTGCATTCCAACTAAAGAA
>No_name
CTGGCTTATCAATTGAAAGAACTATCAGTGTTTTGAATCCGATTCGCTCAAGAATTATCT
TTACGACAGGTCGAACTAAATTTATTATCAGTGTCCTAAT
>No_name
AGAAGATACAAAACAGAACCCAATTAGGACACTGATAATAAATTTAGTTCGACCTGTCGT
AAAGATAATTCTTGAGCGAATCGGATTCAAAACACTGATA
>No_name
CTCTTTCAAATGTTAGCATATCGATAACCGAAGAAGATACAAAACAGAACCCAATTAGGA
CACTGATAATAAATTTAGTTCGACCTGTCGTAAAGATAAT
>No_name
ATCTTTACGACAGGTCGAACTAAATTTATTATCAGTGTCCTAATTGGGTTCTGTTTTGTA
TCTTCTTCGGTTATCGATATGCTAACATTTGAAAGAGTGA
>No_name
ATTTATTATCAGTGTCCTAATTGGGTTCTGTTTTGTATCTTCTTCGGTTATCGATATGCT
AACATTTGAAAGAGTGAATGGAACTTGTAGGCGGAAGACC
>No_name
AATGTGTCACGTCAATTGATGAATTTGGATGGGTCTTCCGCCTACAAGTTCCATTCACTC
TTTCAAATGTTAGCATATCGATAACCGAAGAAGATACAAA
>No_name
CGATATGCTAACATTTGAAAGAGTGAATGGAACTTGTAGGCGGAAGACCCATCCAAATTC
ATCAATTGACGTGACACATTCTATATACACCATTGATTTG
>No_name
GCTAACATTTGAAAGAGTGAATGGAACTTGTAGGCGGAAGACCCATCCAAATTCATCAAT
TGACGTGACACATTCTATATACACCATTGATTTGATATTG
>No_name
CTTGTAGGCGGAAGACCCATCCAAATTCATCAATTGACGTGACACATTCTATATACACCA
TTGATTTGATATTGCTTCGAGCGATACCTTTTCTAGTGAT
>No_name
GACCCATCCAAATTCATCAATTGACGTGACACATTCTATATACACCATTGATTTGATATT
GTTTCGAGCGATACCTTTTCTAGTGATGCTAATTTCTTCC
>No_name
TCCAAATTCATCAATTGACGTGACACATTCTATATACACCATTGATTTGATATTGTTTCG
AGCGATACCTTTTCTAGTGATGCTAATTTCTTCCATAATT
>No_name
TTCATCAATTGACGTGACACATTCTATATACACCATTGATTTGATATTGTTTCGAGCGAT
ACCTTTTCTAGTGATGCTAATTTCTTCCATAATTATCGTA
>No_name
CATCAATTGACGTGACACATTCTATATACACCATTGATTTGATATTGTTTCGAGCGATAC
CTTTTCTAGTGATGCTAATTTCTTCCATAATTATCGTAAT
>No_name
CATTCTATATACACCATTGATTTGATATTGTTTCGAGCGATACCTTTTCTAGTGATGCTA
ATTTCTTCCATAATTATCGTAATCCTCATGAAATTGCACA
>No_name
TCTATATACACCATTGATTTGATATTGTTTCGAGCGATACCTTTTCTAGTGATGCTAATT
TCTTCCATAATTATCGTAATCCTCATGAAATTGCACAGCA
>No_name
ATTTGATATTGTTTCGAGCGATACCTTTTCTAGTGATGCTAATTTCTTCCATAATTATCG
TAATCCTCATGAAATTGCACAGCATCAAACGAGATCGAAT
>No_name
CCCATTTGATGGTGCCCGATTCGATCTCGTTTGATGCTGTGCAATTTCATGAGGATTACG
ATAATTATGGAAGAAATTAGCATCACTAGAAAAGGTATCG
>No_name
CTTTTCTAGTGATGCTAATTTCTTCCATAATTATCGTAATCCTCATGAAATTGCACAGCA
TCAAACGAGATCGAATCGGGCACCATCAAATGGGAAATCC
>No_name
GGATTTTTTGTTAGGATTTCCCATTTGATGGTGCCCGATTCGATCTCGTTTGATGCTGTG
CAATTTCATGAGGATTACGATAATTATGGAAGAAATTAGC
>No_name
CTAATTTCTTCCATAATTATCGTAATCCTCATGAAATTGCACAGCATCAAACGAGATCGA
ATCGGGCACCATCAAATGGGAAATCCTAACAGATCGGAAG
>No_name
CACGACATTTTGAATTCTCGATATTTCTGGGAGGATTTTTTGTTAGGATTTCCCATTTGA
TGGTGCCCTATTCGATCTCGTTTGATGCTGTGCAATTTCA
>No_name
CAGCATCAAACGAGATCGAATCGGGCACCATCAAATGGGAAATCCTAACAAAAAATCCTC
CCAGAAATATCGAGAATTCAAAATGTCGGTTATCTTGATA
>No_name
CACATTCATTGATATCAAGATAACCGACATTTTGAATTCTCGATATTTCTGGGAGGATTT
TTTGTTAGGATTTCCCATTTGATGGTGCCCGATTCGATCT
>No_name
GGGAAATCCTAACAAAAAATCCTCCCAGAAATATCGAGAATTCAAAATGTCGGTTATCTT
GATATCAATGAATGTGGCAACCTTAGTAACGAATCCGTTG
>No_name
AAATCCTAACAAAAAATCCTCCCAGAAATATCGAGAATTCAAAATGTCGGTTATCTTGAT
ATCAATGAATGTGGCAACCTTAGTAACGAATCCGTTGTTT
>No_name
CGAGAATTCAAAATGTCGGTTATCTTGATATCAATGAATGTGGCAACCTTAGTAACGAAT
CCGTTGTTTTTGATTTTCGAATTGATAGATGGAGCGGGCT
>No_name
CGCCCGCTCCATCTATCAATTCGAAAATCAAAAACAACGGATTCGTTACTAAGGTTGCCA
CATTCATTGATATCAAGATAACCGACATTTTGAATTCTCG
>No_name
CTTGATATCAATGAATGTGGCAACCTTAGTAACGAATCCGTTGTTTTTGATTTTCGAATT
GATAGATGGAGCGGGCTCGGAGGGTCAGAAATACGGAAAG
>No_name
AATGAATGTGGCAACCTTAGTAACGAATCCGTTGTTTTTGATTTTCGAATTGATAGATGG
AGCGGGCTCGGAGGGTCAGAAATACGGAAAGTTAACGGAA
>No_name
GGCAACCTTAGTAACGAATCCGTTGTTTTTGATTTTCGAATTGATAGATGGAGCGGGCTC
GGAGGGTCAGAAATACGGAAAGTTAACGAAAAATCGCTGC
>No_name
AACGAATCCGTTGTTTTTGATTTTCGAATTGATAGATGGAGCGGGCTCGGAGGGTCAGAA
ATACGGAAAGTTAACGAAAAATCGCTGCGTTTCAGATTTC
>No_name
GATGGAGCGGGCTCGGAGGGTCAGAAATACGGAAAGTTAACGGAAAATCGCTGCGTTTCA
GATTTCTTCAATTTGCTCTTTAATTCACTCATCTATTTTA
>No_name
GTTTGTTTGATTGTTAAAATAGATCAGTGAATTAAAGAGCAAATTGAAGAAATCTGAAAC
GCAGCGATTTTTCGTTAACTTTCCGTATTTCTGACCCTCC
>No_name
GTTTGATTGTTAAAATAGATCAGTGAATTAAAGAGCAAATTGAAGAAATCTGAAACGCAG
CGATTTTTCGTTAACTTTCCGTATTTCTGAGATCGGAAGA
>No_name
GAAATACGGAAAGTTAACGGAAAATCGCTGCGTTTCAGATTTCTTCAATTTGCTCTTTAA
TTCACTGATCTATTTAACAATCAAACAAACTGGATATTTT
>No_name
GAAATTTCGCCCCAATTAAGACGTAAAATATCCAGTTTGTTTGATTGTTAAAATAGATCA
GTGAATTAAAGAGCAAATTGAAGAAATCTGAAACGCAGCG
>No_name
CTTCAATTTGCTCTTTAATTCACTGATCTATTTTAACAATCAAACAAACTGGATATTTTA
CGTCTTAATTGGGGCGAAATTTCAGCACTATTTTCTCACG
>No_name
GATCGTGAGAAAATAGTGCTGAAATTTCGCCCCAATTAAGACGTAAAATATCCAGTTTGT
TTGATTGTTAAAATAGATCAGTGAATTAAAGAGCAAATTG
>No_name
AACGGGAGAAAATTGGAGAGGATCGTGAGAAAATAGTGCTGAAATTTCGCCCCAATTAAG
ACGTAAAATATCCAGTTTGTTTGATTGTTAAAATAGATCA
>No_name
AACAATCAAACAAACTGGATATTTTACGTCTTAATTGGGGCGAAATTTCAGCACTATTTT
CTCACGATCCTCTCCAATTTTCTCCCGTTCCTCAAACGAG
>No_name
GTCAATGTCTCGTTTGAGGAACGGGAGAAAATTGGAGAGGATCGTGAGAAAATAGTGCTG
AAATTTCGCCCCAATTAAGACGTAAAATATCCAGTTTGTT
>No_name
TCGACTCGAAAGGTAAACTCGCTGATTCGTCAATGTCTCGTTTGAGGAACGGGAGAAAAT
TGGAGAGGATCGTGAGAAAATAGTGCTGAAATTTCGCCCC
>No_name
GTCGACTCGAAAGGTAAACTCGCTGATTCGTCAATGTCTCGCTTGAGGAACGGGAGAAAA
TTGGAGAGGATCGTGAGAAAAAAGTGCTGAAATTTCGCCC
>No_name
GTCGACTCGAAAGGTAAACTCGCTGATTCGTCAATGTCTCGTTTGAGGAACGGGAGAAAA
TTGGAGAGGATCGTGAGAAAATAGTGCTGAAATTTCGCCC
>No_name
TTTTTTTCAATGTTCATCGTCGACTCGAAAGGTAAACTCGCTGATTCGTCAATGTCTCGT
TTGAGGAACGGGAGAAAATTGGAGAGGATCGTGAAAAAAT
>No_name
GAAGATTTTTTTCAATGTTCATCGTCGACTCGAAAGGTAAACTCGCTGATTCGTCAATGT
CTCGTTTGAGGAACGGGAGAAAATTGGAGAGGATCGTGAG
>No_name
GTTGAAGATTTTTTTCAATGTTCATCGTCGACTCGAAAGGTAAACTCGCTGATTCGTCAA
TGTCTCGTTTGAGGAACGGGAGAAAATTGGAGAGGATCGT
>No_name
GTTGAAGATTTTTTTCAATGTTCATCGTCGACTCGAAAGGTAAACTCGCTGATTCGTCAA
TGTCTCGTTTGAGGAACGGGAGAAAATTGGAGAGGATCGT
>No_name
CCCGTTGAAGATTTTTTTCAATGTTCATCGTCGACTCGAAAGGTAAACTCGCTGATTCGT
CAATGTCTCGTTTGAGGAACGGGAGAAAATTGGAGAGGAT
>No_name
GTTCCGTTGAAGATTTTTTTCAATGTTCATCGTCGACTCGAAAGGTAAACTCGCTGATTC
GTCAATGTCTCGTTTGAGGAACGGGAGAAAATTGGAGAGG
>No_name
CTCTAATTTTCTCCCGTTCCTCAAACGAGACATTGACGAATCAGCGAGTTTACCTTTCGA
GTCGACGATGAACATTGAAAAAAATCTTCAACGGAATTCT
>No_name
GTTTATTTTCCAACATAAACACGAATATTTTCGTTGACAATTTGAATTTTGAATCTTATT
TTTAAGATTCAATTCAGAATTCCGTTGAAGATTTTTTTCA
>No_name
GTTTATTTTCCAACATAAACACGAATATTTTCGTTGACAATTTGAATTTTGAATCTTATT
TTTAAGATTCAATTCAGAATTCCGTTGAAGATTTTTTTCA
>No_name
CGGTTGTTTATTTTCCAACATAAACACGAATATTTTCGTTGACAATTTGAATTTTTAATC
TTATTTTTAAGATTCAATGCAGAAGTCCGTTGAACATTTT
>No_name
CTCGGTTGTTTATTTTCCAACATAAACACGAATATTTTCGTTGACAATTTGAATTTTGAA
TCTTATTTTTAAGATTCAATTCAGAATTCCGTTGAAGATT
>No_name
TGAATTGAATCTTAAAAATAAGATTCAAAATTCAAATTGTCAACGAAAATATTCGTGTTT
ATGTTGGAAAATAAACAACCGAAATATCAAAAACAAATTT
>No_name
TTAAAAATAAGATTCAAAATTCAAATTGTCAACGAAAATATTCGTGTTTATGTTGGAAAA
TAAACAACCGAAATATCAAAAACAAAATTGACGATTATGT
>No_name
TAAAGTTTCAACATAATCGTCAATTTTGTTTTTGATATTTCGGTTGTTTATTTTCCAACA
TAAACACGAATATTTTCGTTGACAATTTGAATTTTGAAAG
>No_name
GTTAAAGTTTCAACATAATCGTCAATTTTGTTTTTGATATTTCGGTTGTTTATTTTCCAA
CATAAACACGAATATTTTCGTTGACAATTTGAATTTTGAA
>No_name
CAAATTGTCAACGAAAATATTCGTGTTTATGTTGGAAAATAAACAACCGAAATATCAAAA
ACAAAATTGACGATTATGTTGAAACTTTAACAAACAACCA
>No_name
GTTTCTTTTTGGTTGTTTGTTAAAGTTTCAACATAATCGTCAATTTTGTTTTTGATATTT
CGGTTGTTTATTTTCCAACATAAACACGAATATTTTCGTT
>No_name
GTTTCTTTTTGGTTGTTTGTTAAAGTTTCAACATAATCGTCAATTTTGTTTTTGATATTT
CGGTTGTTTATTTTCAAACATAAACACGAATATTTTCGTT
>No_name
CAATAACCTCTGTTTCTTTTTGGTTGTTTGTTAAAGTTTCAACATAATCGTCAATTTTGT
TTTTGATATTTCGGTTGTTTATTTTCCAACATAAACACGA
>No_name
AAACAACCGAAATATCAAAAACAAAATTGACGATTATGTTGAAACTTTAACAAACAACCA
AAAAGAAACAGAGGTTATTGCGTTGATCCATACGACTCTT
>No_name
AAACAACCGAAATATCAAAAACAAAATTGACGATTATGTTGAAACTTTAACAAACAACCA
AAAAGAAACAGAGGTTATTGCGTTGATCCATACGACTCTT
>No_name
CTTGGTTCAAATTGGGCAGTTTTGATTATATATGGTCTTGTTCCGTCGGTTATAAATTTA
GGGTCAGCGATTTATCTTTTGTTGTCAATCAGTAAAAGAC
>No_name
CGCATTGACTTGACTTGCATTGATGCTTGTCAATTGAGTTTCTCGCCTGGAATAAATACG
AGGGAAAAACAGCTTCACTAACATCAAACGAAAGTGAGGC
>No_name
GTTTTGATCATGGAAAGTGAAATAAACCGAACCGAAAATTTACAAAACAATTTAACTTTA
TTTCTTATACGAAAGTATTTATGGAGTTCTACGTTCTATT
>No_name
CAAATAGAACGTAGAACTCCATAAATACTTTCGTATAAGAAATAAAGTTAAATTGTTTTG
TAAATTTTCGGTTCGGTTTATTTCACTTTCCATGATCAAA
>No_name
CCGAACCGAAAATTTACAAAACAATTTAACTTTATTTCTTATACGAAAGTATTTATGGAG
TTCTACGTTCTATTTGCATCGCTATGGTTCTTTGCTTTGG
>No_name
CCGAACCGAAAATTTACAAAACAATTTAACTTTATTTCTTATACGAAAGTATTTATGGAG
TTCTACGTTCTATTTGCATAGCTATGGTTCTTTGCTTTGG
>No_name
AAGTTTACAAAACAATTTAACTTTATTTCTTATACGAAAGTATTTATGGAGTTCTACGTT
CTATTTGCATCGCTATGGTTCTTTGCTTTGGTTGATGAGT
>No_name
AAACAATTTAACTTTATTTCTTATACGAAAGTATTTATGGAGTTCTACGTTCTATTTGCA
TCGCTATGGTTCTTTGCTTTGGTTGATGAGTGGACTTGTA
>No_name
GGAGTTCTACGTTCTATTTGCATCGCTATGGTTCTTTGCTTTGGTTGATGAGTGGACTTG
TATTAAACACTTTAGCGTTTATAATATGGACCAGACCAAG
>No_name
CTTGGTCTGGTCCATATTATAAACGCTAAAGTGTTTAATACAAGTCCACTCATCAACCAA
AGCAAAGAACCATAGCGATGCAAATAGAACGTAGAACTCC
>No_name
GTCTTGGTCTGGTCCATATTATAAACGCTAAAGTGTTTAATACAAGTCCACTCATCAACC
AAAGCAAAGAACCATAGCGATGCAAATAGAACGTAGAACT
>No_name
TTGATCTTCTAAGTCTTGGTCTGGTCCATATTATAAACGCTAAAGTGTTTAATACAAGTC
CACTCATCAACCAAAGCAAAGAACCATAGCGATGCAAATA
>No_name
ATTTGATCTTCTAAGTCTTGGTCTGGTCCATATTATAAACGCTAAAGTGTTTAATACAAG
TCCACTCATCAACCAAAGCAAAGAACCATAGCGATGCAAA
>No_name
TGCGGATGTATTTGATCTTCTAAGTCTTGGTCTGGTCCATATTATAAACGCTAAAGTGTT
TAATACAAGTCCACTCATCAACCAAAGCAAAGAACCATAG
>No_name
CTTTGCTTTGGTTGATGAGTGGACTTGTATTAAACACTTTAGCGTTTATAATATGGACCA
GACCAAGACTTAGAAGATCAAATACATCCGCAAATTATTT
>No_name
GTGGACTTGTATTAAACACTTTAGCGTTTATAATATGGACCAGACCAAGACTTAGAAGAT
CAAATACATCCGCAAATTATTTGGCAGGAATAGCCATGTC
>No_name
CTGACATGGCTATTCCTGCCAAATAATTTGCGGATGTATTTGATCTTCTAAGTCTTGGTC
TGGTCCATATTATAAACGCTAAAGTGTTTAATACAAGTCC
>No_name
CTTGTATTAAACACTTTAGCGTTTATAATATGGACCAGACCAAGACTTAGAAGATCAAAT
ACATCCGCAAATTATTTGGCAGGAATAGCCATGTCAGACA
>No_name
CTTGTATTAAACACTTTAGCGTTTATAATATGGACCAGACCAAGACTTAGAAGATCAAAT
ACATCCGCAACTTATTTGGCAGGAATAGACATGACAGACA
>No_name
TATGGACCAGACCAAGACTTAGAAGATCAAATACATCCGCAAATTATTTGGCAGGAATAG
CCATGTCAGACACCATATTTTGGTTATTATACATTCTTCA
>No_name
CCAGACCAAGACTTAGAAGATCAAATACATCCGCAAATTATTTGGCAGGAATAGCCATGT
CAGACACCATATTTTGGTTATTATACATTCTTCATTACAT
>No_name
GAAGTTTGCATGTAATGAAGAATGTATAATAACCAAAATATGGTGTCTGACATGGCTATT
CCTGCCAAATAATTTGCGGATGTATTTGATCTTCTAAGTC
>No_name
CGAAGTTTGCATGTAATGAAGAATGTATAATAACCAAAATATGGTGTCTGACATGGCTAT
TCCTGCCAAATAATTTGCGGATGTATTTGATCTTCTAAGT
>No_name
CGAAGTTTGCATGTAATGAAGAATGTATAATAACCAAAATATGGTGTCTGACATGGCTAT
TCCTGCCAAATAATTTGCGGATGTATTTGATCTTCTAAGT
>No_name
CGAAGTTTGCATGTAATGAAGAATGTATAATAACCAAAATATGGTGTCTGACATGGCTAT
TCCTGCCAAATAATTTGCGGATGTATTTGATCTTCTAAGT
>No_name
CACGAAGTTTGCATGTAATGAAGAATGTATAATAACCAAAATATGGTGTCTGACATGGCT
ATTCCTGCCAAATAATTTGCGGATGTATTTGATCTTCTAA
>No_name
CACGAAGTTTGCATGTAATGAAGAATGTATAATAACCAAAATATGGTGTCTGACATGGCT
ATTCCTGCCAAATAATTTGCGGATGTATTTGATCTTCTAA
>No_name
CGCGAAGTTTGCATGTAATGAAGAATGTATAATAACCAAAATATGGTGTCTGACATGGCT
ATTCCTGCCAAATAATTTGCGGATGTATTTGATCTTCTAA
>No_name
CACGAAGTTTGCATGTAATGAAGAATGTATAATAACCAAAATATGGTGTCTGACATGGCT
ATTCCTGCCAAATAATTTGCGGATGTATTTGATCTTCTAA
>No_name
AAATACATCCGCAAATTATTTGGCAGGAATAGCCATGTCAGACACCATATTTTGGTTATT
ATACATTCTTCATTACATGCAAACTTCGTGGGACATTTGT
>No_name
GTTATTATACATTCTTCATTACATGCAAACTTCGTGGGACATTTGTGTTCAAGATATTCC
AGTATGGTGTGAAATGTTTCAAGGTTTATTTATTTCAAGT
>No_name
CGGAAAAGTATTGACTTGAAATAAATAAACCTTGAAACATTTCACACCATACTGGAATAT
CTTGAACACAAATGTCCCACGAAGTTTGCATGTAATGAAG
>No_name
TTTGTGTTCAAGATATTCCAGTATGGTGTGAAATGTTTCAAGGTTTATTTATTTCAAGTC
AATACTTTTCCGTACCTCTCGTTTTGATTTTCTCATTGGA
>No_name
AGATATTCCAGTATGGTGTGAAATGTTTCAAGGTTTATTTATTTCAAGTCAATACTTTTC
CGTACCTCTCGTTTTGATTTTCTCATTGGAGAGATATATA
>No_name
AGATATTCCAGTATGGTGTGAAATGTTTCAAGGTTTATTTATTTCAAGTCAATACTTTTC
CGTACCTCTCGTTTTGATTTTCTCATTGGAGAGATATATA
>No_name
ATTCCAGTATGGTGTGAAATGTTTCAAGGTTTATTTATTTCAAGTCAATACTTTTCCGTA
CCTCTCGTTTTGATTTTCTCATTGGAGAGATATATAGCAG
>No_name
GTGTGAAATGTTTCAAGGTTTATTTATTTCAAGTCAATACTTTTCCGTACCTCTCGTTTT
GATTTTCTCATTGGAGAGATATATAGCAGTATGCCATCCA
>No_name
GTGAAATGTTTCAAGGTTTATTTATTTCAAGTCAATACTTTTCCGTACCTCTCGTTTTGA
TTTTCTCATTGGAGAGATATATAGCAGTATGTCATCCATT
>No_name
GTTTCAAGGTTTATTTATTTCAAGTCAATACTTTTCCGTACCTCTCGTTTTGATTTTCTC
ATTGGAGAGATATATAGCAGTATGCCATCCATTTAAAAGA
>No_name
TTTCTCTTTTAAATGGATGGCATACTGCTATATATCTCTCCAATGAGAAAATCAAAACGA
GAGGTACGGAAAAGTATTGACTTGAAATAAATAAACCTTG
>No_name
GAGCTTTTCTCTTTTAAATGGATGGCATACTGCTATATATCTCTCCAATGAGAAAATCAA
AACGAGAGGTACGGAAAAGTATTGACTTGAAATAAATAAA
>No_name
CAAGTCAATACTTTTCCGTACCTCTCGTTTTGATTTTCTCATTGGAGAGATATATAGCAG
TATGCCATCCATTTAAAAGAGAAAAGCTCTGTACTCACAG
>No_name
CTTTCTGTGAGTACAGAGCTTTTCTCTTTTAAATGGATGGCATACTGCTATATATCTCTC
CAATGAGAAAATCAAAACGAGAGGTACGGAAAAGTATTGA
>No_name
GCCTTTCTGTGAGTACAGAGCTTTTCTCTTTTAAATGGATGGCATACTGCTATATATCTC
TCCAATGAGAAAATCAAAACGAGAGGTACGGAAAAGTATT
>No_name
ACCAGAGCCTTTCTGTGAGTACAGAGCTTTTCTCTTTTAAATGGATGGCATACTGCTATA
TATCTCTCCAATGAGAAAATCAAAACGAGAGGTACGGAAA
>No_name
CTCGTTTTGATTTTCTCATTGGAGAGATATATAGCAGTATGCCATCCATTTAAAAGAGAA
AAGCTCTGTACTCACAGAAAGGCTCTGGTCAATACAATTG
>No_name
CTCGTTTTGATTTTCTCATTGGAGAGATATATAGCAGTATGCCATCCATTTAAAAGAGAA
AAGCTCTGTACTCACAGAAAGGCTCTGGTCAATACAATTG
>No_name
CTCGTTTTGATTTTCTCATTGGAGAGATATATAGCAGTATGCCATCCATTTAAAAGAGAA
AAGCTCTGTACTCACAGAAAGGCTCTGGTCAATACAATTG
>No_name
CTCGTTTTGATTTTCTCATTGGAGAGATATATAGCAGTATGCCATCCATTTAAAAGAGAA
AAGCTCTGTACTCACAGAAAGGCTCTGGTCAATACAATTG
>No_name
AACAATTGTATTGACCAGAGCCTTTCTGTGAGTACAGAGCTTTTCTCTTTTAAATGGATG
GCATACTGCTATATATCTCTCCAATGAGAAAATCAAAACG
>No_name
AGTGACTCCACAAACAATTGTATTGACCAGAGCCTTTCTGTGAGTACAGAGCTTTTCTCT
TTTAAATGGATGGCATACTGCTATATATCTCTCCAATGAG
>No_name
CAGTGACTCCACAAACAATTGTATTGACCAGAGCCTTTCTGTGAGTACAGAGCTTTTCTC
TTTTAAATGGATGGCATACTGCTATATATCTCTCCAATGA
>No_name
TGGAGAGATATATAGCAGTATGCCATCCATTTAAAAGAGAAAAGCTCTGTACTCACAGAA
AGGCTCTGGTCAATACAATTGTTTGTGGAGTCACTGCGCT
>No_name
ATCAGCGCAGTGACTCCACAAACAATTGTATTGACCAGAGCCTTTCTGTGAGTACAGAGC
TTTTCTCTTTTAAATGGATGGCATACTGCTATATATCTCT
>No_name
CTAATATCAGCGCAGTGACTCCACAAACAATTGTATTGACCAGAGCCTTTCTGTGAGTAC
AGAGCTTTTCTCTTTTAAATGGATGGCATACTGCTATATA
>No_name
ATCCATTTAAAAGAGAAAAGCTCTGTACTCACAGAAAGGCTCTGGTCAATACAATTGTTT
GTGGAGTCACTGCGCTGATATTAGGATGTTCTCAGAGTAT
>No_name
AGAAAAGCTCTGTACTCACAGAAAGGCTCTGGTCAATACAATTGTTTGTGGAGTCACTGC
GCTGATATTAGGATGTTCTCAGAGTATTTCAAGAGAATAC
>No_name
GAAAAGCTCTGTACTCACAGAAAGGCTCTGGTCAATACAATTGTTTGTGGAGTCACTGCG
CTGATATTAGGATGTTCTCAGAGTATTTCAAGAGAATACA
>No_name
ATCACATTTTTTCGATACGTCATTGTATTCTCTTGAAATACTCTGAGAACATCCTAATAT
CAGCGCAGTGACTCCACAAACAATTGTATTGACCAGAGCC
>No_name
CTAATATCACATTTTTTCGATACGTCATTGTATTCTCTTGAAATACTCTGAGAACATCCT
AATATCAGCGCAGTGACTCCACAAACAATTGTATTGACCA
>No_name
GGTCAATACAATTGTTTGTGGAGTCACTGCGCTGATATTAGGATGTTCTCAGAGTATTTC
AAGAGAATACAATGACGTATCGAAAAAATGTGATATTAGA
>No_name
CTCTAATATCACATTTTTTCGATACGTCATTGTATTCTCTTGAAATACTCTGAGAACATC
CTAATATCAGCGCAGTGACTCCACAAACAATTGTATTGAC
>No_name
CACTTCCTCTAATATCACATTTTTTCGATACGTCATTGTATTCTCTTGAAATACTCTGAG
AACATCCTAATATCAGCGCAGTGACTCCACAAACAATTGT
>No_name
ATTTACAACACTTCCTCTAATATCACATTTTTTCGATACGTCATTGTATTCTCTTGAAAT
ACTCTGAGAACATCCTAATATCAGCGCAGTGACTCCACAA
>No_name
TGTGGAGTCACTGCGCTGATATTAGGATGTTCTCAGAGTATTTCAAGAGAATACAATGAC
GTATCGATAAAATGTGATATTAGAGGAAGTGTTGAAAATA
>No_name
GCACTAATGAGTATTTCAGTCCCAGTGGCAAATATGAACCAATTGCGAGTATTTACAACA
CTTCCTCTAATATCACATTTTTTCGATACGTCATTGTATT
>No_name
CAGCGCACTAATGAGTATTTCAGTCCCAGTGGCAAATATGAACCAATTGCGAGTATTTAC
AACACTTCCTCTAATATCACATTTTTTTCGATACGTCATT
>No_name
GACGTATCGAAAAAATGTGATATTAGAGGAAGTGTTGTAAATACTCGCAATTGGTTCATA
TTTGCCACTGGGACTGAAATACTCATTAGTGCGCTGCTGC
>No_name
GTTGCAAATGGCAGCAGCGCACTAATGAGTATTTCAGTCCCAGTGGCAAATATGAACCAA
TTGCGAGTATTTACAACACTTCCTCTAATATCACATTTTT
>No_name
GATTAAAGTTGCAAATGGCAGCAGCGCACTAATGAGTATTTCAGTCCCAGTGGCAAATAT
GAACCAATTGCGAGTATTTACAACACTTCCTCTAATATCA
>No_name
GTAAATACTCGCAATTGGTTCATATTTGCCACTGGGACTGAAATACTCATTAGTGCGCTG
CTGCCATTTGCAACTTTAATCGTCAATATCTTAGTTATTA
>No_name
TAATAACTAAGATATTGACGATTAAAGTTGCAAATGGCAGCAGCGCACTAATGAGTATTT
CAGTCCCAGTGGCAAATATGAACCAATTGCGAGTATTTAC
>No_name
CAATTGGTTCATATTTGCCACTGGGACTGAAATACTCATTAGTGCGCTGCTGCCATTTGC
AACTTTAATCGTCAATATCTTAGTTATTATAGAACTGAAA
>No_name
ATTTGCCACTGGGACTGAAATACTCATTAGTGCGCTGCTGCCATTTGCAACTTTAATCGT
CAATATCTTAGTTATTATAGAACTGAAATCTATCACAAGT
>No_name
CTGAAATACTCATTAGTGCGCTGCTGCCATTTGCAACTTTAATCGTCAATATCTTAGTTA
TTATAGAACTGAAATCTATCACAAGTAAAACTACATTGAT
>No_name
GAAATACTCATTAGTGCGCTGCTGCCATTTGCAACTTTAATCGTCAATATCTTAGTTATT
ATAGAACTGAAATCTATCACAAGTAAAACTACATTGATAA
>No_name
GAAATACTCATTAGTGCGCTGCTGCCATTTGCAACTTTAATCGTCAATATCTTAGTTATT
ATAGAACTGAAATCTATCACAAGTAAAACTACATTGATAA
>No_name
GCCATTTGCAACTTTAATCGTCAATATCTTAGTTATTATAGAACTGAAATCTATCACAAG
TAAAACTACATTGATAAAACCCTCAGTAACTGCTCCATTA
>No_name
TGCAACTTTAATCGTCAATATCTTAGTTATTATAGAACTGAAATCTATCACAAGTAAAAC
TACATTGATAAAACCCTCAGTAACTGCTCCATTAACCTCC
>No_name
GGAGGTTAATGGAGCAGTTACTGAGGGTTTTATCAATGTAGTTTTACTTGTGATAGATTT
CAGTTCTATAATAACTAAGATATTGACGATTAAAGTTGCA
>No_name
CTCACTGGTACTAGTGGAGGAGGTTAATGGAGCAGTTACTGAGGGTTTTATCAATGTAGT
TTTACTTGTGATAGATTTCAGTTCTATAATAACTAAGATA
>No_name
CTTAGTTATTATAGAACTGAAATCTATCACAAGTAAAACTACATTGATAAAACCCTCAGT
AACTGCTCCATTAACCTCCTCCACTAGTACCAGTGAGCAA
>No_name
TATAGAACTGAAATCTATCACAAGTAAAACTACATTGATAAAACCCTCAGTAACTGCTCC
ATTAACCTCCTCCACTAGTACCAGTGAGCAACATCTTCAA
>No_name
ATAGAACTGAAATCTATCACAAGTAAAACTACATTGATAAAACCCTCAGTAACTGCTCCA
TTAACCTCCTCCACTAGTACCAGTGAGCAACATCTTCAAA
>No_name
AACTGAAATCTATCACAAGTAAAACTACATTGATAAAACCCTCAGTAACTGCTCCATTAA
CCTCCTCCACTAGTACCAGTGAGCAACATCTTCAAATTCA
>No_name
CTTTGAATTTGAAGATGTTGCTCACTGGTACTAGTGGAGGAGGTTAATGGAGCAGTTACT
GAGGGTTTTATCAATGTAGTTTTACTTGTGATAGATTTCA
>No_name
CCGTACTACCTTGGTTTCTTTGAATTTGAAGATGTTGCTCACTGGTACTAGTGGAGGAGG
TTAATGGAGCAGTTACTGAGGGTTTTATCAATGTAGTTTT
>No_name
AGAACCCTCAGTAACTGCTCCATTAACCTCCTCCACTAGTACCAGTGAGCAACATCTTCA
AATTCAAAGAAACCAAGGTAGTACGGAAAAGCTAAATATC
>No_name
CCTCAGTAACTGCTCCATTAACCTCCTCCACTAGTACCAGTGAGCAACATCTTCAAATTC
AAAGAAACCAAGGTAGTACGGAAAAGCTAAATATCAAAAA
>No_name
CTCAGTAACTGCTCCATTAACCTCCTCCACTAGTACCAGTGAGCAACATCTTCAAATTCA
AAGAAACCAAGGTAGTACGGAAAAGCTAAATATCAAAAAG
>No_name
ATGGAATGCTTTTTGATATTTAGCTTTTCCGTACTACCTTGGTTTCTTTGAATTTGAAGA
TGTTGCTCACTGGTACTAGTGGAGGGGGCTAATGGAGCAG
>No_name
CATTAACCTCCTCCACTAGTACCAGTGAGCAACATCTTCAAATTCAAAGAAACCAAGGTA
GTACGGAAAAGCTAAATATCAAAAAGCATTCCATCAGCCA
>No_name
ATTAACCTCCTCCACTAGTACCAGTGAGCAACATCTTCAAATTCAAAGAAACCAAGGTAG
TACGGAAAAGCTAAATATCAAAAAGCATTCCATTAGCCAA
>No_name
CTCCTCCACTAGTACCAGTGAGCAACATCTTCAAATTCAAAGAAACCAAGGTAGTACGGA
AAAGCTAAATATCAAAAAGCATTCCATTAGCCAACAGAAT
>No_name
CTCCACTAGTACCAGTGAGCAACATCTTCAAATTCAAAGAAACCAAGGTAGTACGGAAAA
GCTAAATATCAAAAAGCATTCCATTAGCCAACAGAATAAA
>No_name
CTTTATTCTGTTGGCTAATGGAATGCTTTTTGATATTTAGCTTTTCCGTACTACCTTGGT
TTCTTTGAATTTGAAGATGTTGCTCACTGGTACTAGTGGA
>No_name
TTCTTTATTCTGTTGGCTAATGGAATGCTTTTTGATATTTAGCTTTTCCGTACTACCTTG
GTTTCTTTGAATTTGAAGATGTTGCTCACTGGTACTAGTG
>No_name
CTTTTCTTTATTCTGTTGGCTAATGGAATGCTTTTTGATATTTAGCTTTTCCGTACTACC
TTGGTTTCTTTGAATTTGAAGATGTTGCTCACTGGTACTA
>No_name
CTGGATTTGAATGCACTCTTTTCTTTATTCTGTTGGCTAATGGAATGCTTTTTGATATTT
AGCTTTTCCGTACTACCTTGGTTTCTTTGAATTTGAAGAT
>No_name
CTGGATTTGAATGCACTCTTTTCTTTATTCTGTTGGCTAATGGAATGCTTTTTGATATTT
AGCTTTTCCGTACTACCTTGGTTTCTTTGAATTTGAAGAT
>No_name
CTGGATTTGAATGCACTCTTTTCTTTATTCTGTTGGCTAATGGAATGCTTTTTGATATTT
AGCTTTTCCGTACTACCTTGGTTTCTTTGAATTTGAAGAT
>No_name
CTAGATTTGAATGCACTCTTTTCTTTATTCTGTTGGCTAATGGAATGCTTTTTGATATTT
AGCTTTTCCGTACTACCTTGGTTTCTTTGAATTTGAAGAT
>No_name
TTCAAATTCAAAGAAACCAAGGTAGTACGGAAAAGCTAAATATCAAAAAGCATTCCATTA
GCCAACAGAATAAAGAAAAGAGTGCATTCAAATCCAGTAC
>No_name
CAAATTCAAAGAAACCAAGGTAGTACGGAAAAGCTAAATATCAAAAAGCATTCCATTAGC
CAACAGAATAAAGAAAAGAGTGCATTCAAATCCAGTACAA
>No_name
CTTAAAAGCAAAATTGTACTGGATTTGAATGCACTCTTTTCTTTATTCTGTTGGCTAATG
GAATGCTTTTTGATATTTAGCTTTTCCGTACTACCTTGGT
>No_name
GGAAAAGCTAAATATCAAAAAGCATTCCATTAGCCAACAGAATAAAGAAAAGAGTGCATT
CAAATCCAGTACAATTTTGCTTTTAAGTGTCTCGTTTCTT
>No_name
GGAAAAGCTAAATATCAAAAAGCATTCCATTAGCCAACAGAATAAAGAAAAGAGTGCATT
CAAATCCAGTACAATTTTGCTTTTAAGTGTCTCGTTTCTT
>No_name
AAAAAGCATTCCATTAGCCAACAGAATAAAGAAAAGAGTGCATTCAAATCCAGTACAATT
TTGCTTTTAAGTGTCTCGTTTCTTCTAATAGTCACAACTC
>No_name
NAAAAGCATTCCATTAGCCAACAGAATAAAGAAAAGAGTGCATTCAAATCCAGTACAATT
TTGCTTTTAAGTGTCTCGTTTCTTCTAATAGTCACAACTC
>No_name
AAAAGCATTCCATTAGCCAACAGAATAAAGAAAAGAGTGCATTCAAATCCAGTACAATTT
TGCTTTTAAGTGTCTCGTTTCTTCTAATAGTCACAACTCT
>No_name
AGAGTTGTGACTATTAGAAGAAACGAGACACTTAAAAGCAAAATTGTACTGGATTTGAAT
GCACTCTTTTCTTTATTCTGTTGGCTAATGGAATGCTTTT
>No_name
CATAAACGAAACCGGTTGGTAGAGTTGTGACTATTAGAAGAAACGAGACACTTAAAAGCA
AAATTGTACTGGATTTGAATGCACTCTTTTCTTTATTCTG
>No_name
AGAAAAGAGTGCATTCAAATCCAGTACAATTTTGCTTTTAAGTGTCTCGTTTCTTCTAAT
AGTCACAACTCTACCAACCGGTTTCGTTTATGCGCTCCAA
>No_name
AGAAAAGAGTGCATTCAAATCCAGTACAATTTTGCTTTTAAGTGTCTCGTTTCTTCTAAT
AGTCACAACTCTACCAACCGGTTTCGTTTATGCGCTCCAA
>No_name
[truncated: 3,965,911 more chars]
