# Supplementary material for: GPCRs Direct Germline Development and Somatic Gonad Function in Planarians
Source: PLoS Biol. 2016 May 10;14(5):e1002457. doi: 10.1371/journal.pbio.1002457 (PMC4862687; doi:10.1371/journal.pbio.1002457)
Supplement: S6 Data — (ZIP) [file pbio.1002457.s006.zip › LR_control_sexual_1.fa]

>No_name
CAGATATTGTTGTCAAAACGAGAATCCCAAACAGAACCCCAACGAAGTAGGTGCCCATGC
CTGGGCCTATGAGAGACGAATTGGTGTCACCATTGGAATT
>No_name
CACCAATTCGTCTCTCATAGGCCCAGGCATGGGCACCTACTTCGTTGGGGTTCTGTTTGG
GATTCTCGTTTTGACAACAATATCTGGAAACATTCTCGTC
>No_name
CACCTACTTCGTTGGGGTTCTGTTTGGGATTCTCGTTTTAACAACAATATCTGGAAACAT
TCTCGTCATTGTGTCGGTGATAATGGAACGCAATCTAAGG
>No_name
GGGATTCTCGTTTTAACAACAATATCTGGAAACATTCTCGTCATTGTGTCGGTGATAATG
GAACGCAATCTAAGGACAATTACTAATTTCTTTATTGTCT
>No_name
ACGCATCCCATCAACAAATCGGCACAAGCCAGCGAGACAATAAAGAAATTAGTAATTGTC
CTTAGATTGCGTTCCATTATCACCGACACAATGACGAGAA
>No_name
ATCTAAGGACAATTACTAATTTCTTTATTGTCTCGCTGGCTTTTGGCGGTTTGTTGGTGG
GGTGCGTGGGGATGGCGTTTTCTGCGTGTTCCGAACTCCT
>No_name
GTCGTTTTCTGCGTATTCCGAACTCAGTGCCGGCTATTGGATATTCGGGTTTCATTGGTG
TGATATTTTGCGTGCGTTTGATGTTTTGAGGTCGATCGCC
>No_name
GGATATTCGGGTATCATTGGTGTGATCTTTGGCATGCGTTTGATGTTTTGAGTTCGACCG
CAAGTATTCTCAATTTATGCATGATTGCAATCGAGAGATT
>No_name
CGTAAGTTATGGGGTTTTCCGTCGCCCAAAATCTCTCGATTGCAATCATGCATAAATTGA
GAATACTTGCGGTCGAACTCAAAACATCAAACGCATGCCA
>No_name
GTAAGTTATGGGGGTTTCCGTCGCCCAAAATCTCTCGATTGCAATCATGCATAAATTGAG
AATACTTGCGGTCGAACTCAAAACATCAAACGCATGCCCA
>No_name
CGGAAAACCCCATAACTTACGGATCAAGGATGAGTCACAAAAGATGTATTGTCATGATTG
CCATAGTTTGGATGTGTTCGTCTTTGATTTCTTTTCCAGC
>No_name
CTCGGTCAACTAATAGGATTTTCGTAAGATTTTTCTGTGACTCCATTACATGCCACCATA
GAATAGCTGGAAAAGAAATCAAAGACGAACACATCCAAAC
>No_name
GAAACTCACACAAGTTTGTTCGGTCAACTAATAGGATTTTCGTAAGATTTTTCTGTGACT
CCATTACATGCCACCATAGAATAGCTGGAAAAGAAATCAA
>No_name
CTCCGCTTTGACTGTTTTTGTATACAATTTTCGTTCCAGTCGTAAGAGTTTTCATGACTG
TTGTCGCCGTTCGGTATATTCTAATGTAAACAACTATCAT
>No_name
CTCCGCTTTGACTGTTTTTGTATACAATTTTCGTTCCAGTCGTAAGAGTTTTCATGACTG
TTGTCGCCGTTCGGTATATTCTACTGTAAACAACTATCAT
>No_name
CCAAGACGTAATACCTCTCCGCTTTGACTGTTTTTGTATACAATTTTCGTTCCAGTCGTA
AGAGTTTTCATGACTGTTGTCGCCGTTCGGTATATTCTAA
>No_name
GTAAACTCCTCCACGGTGAATACCAAGACGGAATACCTCTCCGCTTTGACTGTTTTTGTA
AACAATTTTCGTTCCAGTCGTAAGAGTTTTCATGACTGTT
>No_name
CTATTGTAAACTCCTCCACGGTGAATACCAAGACGTAATACCTCTCCGCTTTGACTGTTT
TTGTATACAATTTTCGTTCCAGTCGTAAGAGTTTTCATGA
>No_name
CTGAGTTTGACAGAATATTTGAAACATAAAAATGACTTTTCAGATTTAATGTTTCCGTTG
ACTTTACTCTTTTGATGGTAAACATTATTATCTGATGAAT
>No_name
AGTAAAGTCAACGGAAACATTAAATCTGAAAAGTCATTTTTATGTTTCAAATATTCTGTC
AAACTCAGACCTAAAGATGTTTCTTTGACTGGTCTCAAAG
>No_name
CGGAAACATTAAATCTGAAAAGTCATTTTTATGTTTCAAATATTCTGTCAAACTCAGACC
TAAAGATGTTTCTTTGACTGGTCTCAAAGTGTCTTTCGAA
>No_name
TCAGACCTAAAGATGTTTCTTTGACTGGTCTCAAAGTGTCTTTCGAAAGAAAATATAGTC
CAATTCATTTGGTTTCGAGCTCATATCCATCCTCGTTTTC
>No_name
CTTTCGCTTGCACAACTTTGAAATGTTGGCGACGAAAACGAGGATGGATATGAGCTCGAA
ACCAAATGAATTGGACTATATTTTCTTTCGAAAGACACTT
>No_name
GCAGAACTTTCGCTTGCACAACTTTGAAATGTTGGCGACGAAAACGAGGATGGATATGAG
CTCGAAACCAAATGAATTGGACTATATTTTCTTTCGAAAG
>No_name
CTTTTTCAAAGTATGCTTCAGTGAGTTAGAATTACTGGCAGAACTTTCGCTTGCACAACT
TTGAAATGTTGGCGACGAAAACGAGGATGGATATGAGCTC
>No_name
CTCATATCCATCCTCGTTTTCGTCGCCAACATTTCAAAGTTGTGCAAGCGAAAGTTCTGC
CAGTAATTCTAACTCACTGAAGCATACTTTGAAAAAGAAA
>No_name
CCAACCTCGTTTTCGTCGCCAACATTTCAAAGTTGTGCAAGCGAAAGTTCTGCCAGTAAT
TCTAACTCACTGAAGCATACTTTGAACAAGAAACGCTACA
>No_name
CACAGATCTTTTGTAGCGTTTCTTTTTCAAAGTATGCTTCAGTGAGTTAGAATTACTGGC
AGAACTTTCGCTTGCACAACTTTGAAATGTTGGCGACGAA
>No_name
TGCAAGCGAAAGTTCTGCCAGTAATTCTAACTCACTGAAGCATACTTTGAAAAAGAAACG
CTACAAAAGATCTGCGTCGATTTCTTTGGGTAAGAAATTT
>No_name
TTCTGTTCTCTAGCAAACTTTTTAAATTTCTTACCCAAAGAAATCGACACAGATCTTTTG
TAGCGTTTCTTTTTCAAAGTATGCTTCAGTGAGTTAGAAT
>No_name
CTGAAGCATACTTTGAAAAAGAAACGCTACAAAAGATCTGTGTCGATTTCTTTGGGTAAG
AAATTTAAAAAGTTTGCTAGAGAACAGAAAGCCGCCAAAA
>No_name
GCAAATAATAAAAATCCCCATGACAATGCCAAGAGTTTTGGCGGCTTTCTGTTCTCTAGC
AAACTTTTTAAATTTCTTACCCAAAGAAATCGACACAGAT
>No_name
CTACAATCATAACTACACCTTTGCTCTGACCAAACGCTTCATTGTAAACAGCAGAAAGAA
TGTTACAAACAAAAAATGGCAACCAGCAAATAATAAAAAT
>No_name
TTTGCTGGTTGCCATTTTTTGTTTGTAACATTCTTTCTGCTGTTTACAATGAAGCGTTTG
GTCAGAGCAAAGGTGTTGTTATGATTGTAGTTACGTGGTT
>No_name
CTGAATTGATATAACCCAACCACGTAACTACAATCATAACTACACCTTTGCTCTGACCAA
ACGCTTCATTGTAAACAGCAGAAAGAATGTTACAAACAAA
>No_name
CGCCCGTCTAAAATCCCTCATAGAATGAGCATATATCATCGGATTGACGGCTGAATTGAT
ATAACCCAACCACGTAACTACAATCATAACTACACCTTTG
>No_name
AGAATGTGTATGAAAGCCCGTCTAAAATCCCTCATAGAATGAGCATATATCATCGGATTG
ACGGCTGAATTGATATAACCCAACCACGTAACTACAATCA
>No_name
GCCCGAGATAATCGGAAAATTTGAGAACGAAGGGGACATAAACCACAAAGAATGTGTATG
CAAGCCCGTCTAAAATCCCTCATAGAATGAGCATATATCA
>No_name
GCCCGAGATAATCGGAAAATTTGAGAACGAAGGGGACATAAACCACAAAGAATGTGTATG
AAAGCCCGTCTAAAATCCCTCATAGAATGAGCATATATCA
>No_name
ATTTTGGATGAGAGGAGTATTTATACAATTGAAGAAAACTCGAGGAGAGAAAGTGGGTCT
TCCCAGGGAAGTAAGAGTATAAATAGTAAGTCATCATCCA
>No_name
CCAAAAGTCACACCAGACAGACCCATAAATCCAAACCCCTTGAAGAATCTCTTCTGAGAC
AGCGAATGGCATCACGATCAAACCCATAACCAAATCCGCA
>No_name
ATGGGTTTGATCGTGATGCCATTCGCTGTCTCAGAAGAGATTCTTCAAGGGGTTTGGATT
TATGGGTCTGTCTGGTGTGACTTTTGGCATGCCACTGATG
>No_name
CGTGATGCCATTCGCTGTCTCAGAAGAGATTCTTCAAGGGGTTTGGATTTATGGGTCTGT
CTGGTGTGACTTTTGGCATGCCACTGATGTTTGGAGTTCA
>No_name
ATTTGCTGTTTCTGAAGAGATTCTACAAGGAGTCTGGGTTTATGGGTCTATATGGTGTGA
TTTTTGGCATGCCACAGATGTTTGGAGTTCAACCTGTAGC
>No_name
AGAGATTCTACAAGGAGTCTGGGTTTATGGGTCTATATGGTGTGATTTTTGGCATGCCAC
AGATGTTTGGAGTTCAACCTGTAGCATATTAAACCTATGC
>No_name
CTGGGTTTATGGGTCTATATGGTGTGATTTTTGGCATGCCACAGATGTTTGGAGTTCAAC
CTGTAGCATATTAAACCTATGCGCAATAGCTGTCGAAAGA
>No_name
GTAAAATCGGATTGTGAGTTGCATAATATCTTTCGACAGCTATTGCGCATAGGTTTAATA
TGCTACAGGTTGAACTCCAAACATCTGTGGCATGCCAAAA
>No_name
CCGNCTTATTCGCGCCGCATGTAAAATCGGATTGTGAGTTGCATAATATCTTTCGACAGC
TATTGCGCATAGGTTTAATATGCTACAGGTTGAACTCCAA
>No_name
TCGCTGCCGACTTATTCGCGCCGCATGTAAAATCGGATTGTGAGTTGCATAATATCTTTC
GACAGCTATTGCGCATAGGTTTAATATGCTACTGGTTGAA
>No_name
AGCGATTGTAAAACCACTTCGCTGCCGACTTATTCGCGCCGCATGTAAAATCGGATTGTG
AGTTGCATAATATCTTTCGACAGCTATTGCGCATAGGTTT
>No_name
CGCAATAGCTGTCGAAAGATATTATGCAACTCACAATCCGATTTTACATGCGGCGCGAAT
AAGTCGGCAGCGAAGTGGTTTTACAATCGCTGGAATATGG
>No_name
GCCATATTCCAGCGATTGTAAAACCACTTCGCTGCCGACTTATTCGCGCCGCATGTAAAA
TCGGATTGTGAGTTGCATAATATCTTTCGACAGCTATTGC
>No_name
AGAGAACAGCCATATTCCAGCGATTGTAAAACCACTTCGCTGCCGACTTATTCGCGCCGC
ATGTAAAATCGGATTGTGAGTTGCATAATATCTTTCGACA
>No_name
GAAATGAAATGATGGCAGAGAACAGCCATATTCCAGCGATTGTAAAACCACTTCGCTGCC
GACTTATTCGCGCCGCATGTAAAATCGGATTGTGAGTTGC
>No_name
CGCGAATAAGTCGGCAGCGAAGTGGTTTTACAATCGCTGGAATATGGCTGTTCTCTGCCC
TCATTTCATTTTCTGCCCTTTTTTGGGGGGAAACCAGGGG
>No_name
CTGCCATCATTTCATTTCCTGCCATTTTATGGTGGCAAGCCAGGATGGATCATCCACGCA
ATGAAAATGCATGTCCTTTTACTAATGATAGTTCGTATTT
>No_name
ATCATTTCATTTCCTGCCATTTTATGGTGGCAAGCCAGGATGGATCATCCACGCAATGAA
AATGCATGTCCTTTTACTAATGATAGTTCGTATTTATTAT
>No_name
ATTTCATTTCCTGCCATTTTATGGTGGCAAGCCAGGATGGATCATCCACGCAATGAAAAT
GCATGTCCTTTTACTAATGATAGTTCGTATTTATTATTGT
>No_name
GGATCATCCACGCAATGAAAATGCATGTCCTTTTACTAATGATAGTTCGTATTTATTATT
GTCATCAATATTATCCTTTTATATGCCTCTGGTTATTATG
>No_name
CACGCAATGAAAATGCATGTCCTTTTACTAATGATAGTTCGTATTTATTATTGTCATCAA
TATTATCCTTTTATATGCCTCTGGTTATTATGATTTTTGT
>No_name
CGCAATGAAAATGCATGTCCTTTTACTAATGATAGTTCGTATTTATTATTGTCATCAATA
TTATCCTTTTATATGCCTCTGGTTATTATGATTTTTGTGT
>No_name
ATTTTATAATACACAAAAATCATAATAACCAGAGGCATATAAAAGGATAATATTGATGAC
AATAATAAATACGAACTATCATTAGTAAAAGGACATGCAT
>No_name
TTTATATATTTTATAATACACAAAAATCATAATAACCAGAGGCATATAAAAGGATAATAT
TGATGACAATAATAAATACGAACTATCATTAGTAAAAGGA
>No_name
CTTTTACTAATGATAGTTCGTATTTATTATTGTCATCAATATTATCCTTTTATATGCCTC
TGGTTATTATGATTTTTGTGTATTATAAAATATATAAAAT
>No_name
TTTTACTAATGATAGTTCGTATTTATTATTGTCATCAATATTATCCTTTTATATGCCTCT
GGTTATTATGATTTTTGTGTATTATAAAATATATAAAATC
>No_name
ATTTATTATTGTCATCAATATTATCCTTTTATATGCCTCTGGTTATTATGATTTTTGTGT
ATTATAAAATATATAAAATCGCTACAGCTACTCTTCAGTC
>No_name
TTTTATAACTCTAAATCCAGATTTGAAAGACTGAAGAGTAGCTGTAGCGATTTTATATAT
TTTATAATACACAAAAATCATAATAACCAGAGGCATATAA
>No_name
CTTTTTATAACTCTAAATCCAGATTTGAAAGACTGAAGAGTAGCTGTAGCGATTTTATAT
ATTTTATAATACACAAAAATCATAATAACCAGAGGCATAT
>No_name
GTAAATATAGACTCTCACTCCTCTCGGAGTCCATCTATCGTTACTCCGTTTGAAATTGAC
TCCAAAAAGGTAAATTATTCTCCATGTGTAAACACCACTA
>No_name
GCTTGACCGATCAATCGGTTTGCCGTCGTCACAAAAGAATTTAGTGGTGTTTACACATGG
AGAATAATTTACCTTTTTGGAGTCAATTTCAAACGGAGTA
>No_name
CGAATTTCGGCGACTCATCTTCACACAGTAGAAATAGCATTGCAAGTCCAGTAAAAGTGT
TGACAAACAAATTGTTTAACATGATATCAGGAAAAAGAGC
>No_name
TCGCTCTTTTTCCTGATATCATGTTAAACAATTTGTTTGTCAACACTTTTACTGGACTTG
CAATGCTATTTCTACTGTGTGAAGATGAGTCGCCGAAATT
>No_name
TTTTGCCGCTCTCTGATCACGTAGGAGACTTTTCGCTCTTTTTCCTGATATCATGTTAAA
CAATTTGTTTGTCAACACTTTTACTGGACTTGCAATGCTA
>No_name
AAAGTGTTGACAAACAAATTGTTTAACATGATATCAGGAAAAAGAGCGAAAAGTCTCCTA
CGTGATCAGAGAGCGGCAAAAACTCTAGGAATTGTAATGG
>No_name
AACAAAAATTCCCATTACAATTCCTAGAGTTTTTGCCGCTCTCTGATCACGTAGGAGACT
TTTCGCTCTTTTTCCTGATATCATGTTAAACAATTTGTTT
>No_name
AAAAAAGGTAACCAACATAAAACAAAAATTCCCATTACAATTCCTAGAGTTTTTGCCGCT
CTCTGATCACGTAGGAGACTTTTCGCTCTTTTTCCTGATA
>No_name
ATTTCTTACGAGATCAAAGAGCAGCCAAAACTCTAGGAATTGTCATGGGGATCTTTGTTT
TATGTTGGTTACCGTTTTTTGTGTGTAACATTCTCGTAGC
>No_name
CTTACGAGATCAAAGAGCAGCCAAAACTCTAGGAATTGTCATGGGGATCTTTGTTTTATG
TTGGTTACCGTTTTTTGTGTGCAACATTCTCGTAGCGATC
>No_name
ATCAGAGAGCGGCAAAAACTCTAGGAATTGTAATGGGAATTTTTGTTTTATGTTGGTTAC
CTTTTTTTGTTTGCAACATCCTTGTAGCTATCGACGGGGG
>No_name
CAAAAACTCTAGGAATTGTAATGGGAATTTTTGTTTTATGCTGGTTACCTTTTTTTTGTT
TGCAACATCCTTGTAGCTATCGACGGGGAGATTTTACCAA
>No_name
TTTGGTTTCAATATCTCTCCGTCGATCGCTACGAGAATGTTGCACACAAAAAACGGTAAC
CAACATAAAACAAAGATCCCCATGACAATTCCTAGAGTTT
>No_name
GGGGATCTTTGTTTTATGTTGGTTACCGTTTTTTGTGTGCAACATTCTCGTAGCGATCGA
CGGAGAGATATTGAAACCAAACACGAAAACATCTAAAATC
>No_name
ATTTTTACAAACGCCATTCTAAAATCTCTCATTGAATGGGCATAGATAATCGGATTGATG
CTCGAATTGACATAGCCCAACCATGTAACGACAGTAATGA
>No_name
TTTAGAATGGCGTTTGTAAAAATCCTCACCTGTTTAGACTTAAAGTCCTGGTTGTGTAGG
ACCTCAGAATTCGAAAACTCAAGAAAGTTGTCCGGATTCA
>No_name
AGAAAATGTTGACTTTTTTTGAACCATTTAATGCTTCAATTTCATCAAATAAACTCGGCA
TTTCTTCCCAAATCATAGCTAAATGCATCAAGACCTTGCT
>No_name
GAAAATGTTGACTTTTTTTGAACCATTTAATGCTTCAATTTCATCAAATAAACTCGGCAT
TTCTTCCCAAATCATAGCTAAATGCATCAAGACCTTGCTT
>No_name
TGACTTTTTTTGAACCATTTAATGCTTCAATTTCATCAAATAAACTCGGCATTTCTTCCC
AAATCATAGCTAAATGCATCAAGACCTTGCTTTTGTCTAC
>No_name
CAATTATTGTAGACAAAAGCAAGGTCTTGATGCATTTAGCTATGATTTGGGAAGAAATGC
CGAGTTTATTTGATGAAATTGAAGCATTAAATGGTTCAAA
>No_name
CATATATTGCGATGGCAATTATTGTAGACAAAAGCAAGGTCTTGATGCATTTAGCTATGA
TTTGGGAAGAAATGCCGAGTTTATTTGATGAAATTGAAGC
>No_name
AGACCATTTCCAAATATTGCGATGGCAATTATTGTAGACAAAAGCAAGGTCTTGATGCAT
TTAGCTATGATTTGGGAAGAAATGCCGAGTTTATTTGATG
>No_name
CCGAAGTACACTGACTATTACGAGACCATTTCCAAATATTGCGATGGCAATTATTGTAGA
CAAAAGCAAGGTCTTGATGCATTTAGCTATGATTTGGGAA
>No_name
AATTTATGAAACCGAAGTACACTGACTATTACGAGACCATTTCCAAATATTGCGATGGCA
ATTATTGTAGACAAAAGCAAGGTCTTGATGCATTTAGCTA
>No_name
AATTTATGAAACCGAAGTACACTGACTATTACGAGACCATTTCCAAATATTGCGATGGCA
ATTATTGTAGACAAAAGCAAGGTCTTGATGCATTTAGCTA
>No_name
CAACAAACCGATTGGTAAAAATTCGTCGTAATTTATGAAACCGAAGTACACTGACTATTA
CGAGACCATTTCCAAATATTGCGATGGCAATTATTGTAGA
>No_name
ACACAACAAACCGATTGGTAATAATTGGTCGTAATTTATGAAACCGAAGTACACTGACTA
TTACGAGACCATTTCCAAATATTGCGATGGCAATTATTGT
>No_name
TTATTACCAATCGGTTTGTTGTGTCGCTTGCGCTGGCTGACTTATTGGTTTCTTGTTGCG
TAATGACTTTCAGCGCAAGCATGGTTGCGTCGGGTGGGAT
>No_name
CAGCCACAGTCCATCCGACGCAACCATGCTTGCGCTGAAAGTCATTACGCAACAAGAAAC
CAATAAGTCAGCCAGCGCAAGCGACACAACAAACCGATTG
>No_name
CGTTAAATAGATCACAGAGAAACGGTCCGAACAGCCACAGTCCATCCGACGCAACCATGC
TTGCGCTGAAAGTCATTACGCAACAAGAAACCAATAAGTC
>No_name
CTCGTTAAATAGATCACAGAGAAACGGTCCGAACAGCCACAGTCCATCCGACGCAACCAT
GCTTGCGCTGAAAGTCATTACGCAACAAGAAACCAATAAG
>No_name
GCTAAATGAGCAATTGAGGCGGGGGAAAATAAAACATCATTGGCGTTAAATAGATCACAG
AGAAACGGGCCGAACAGCCACAGTCCATCCGACGCAACCA
>No_name
CGGATGGACTGTGGCTGTTCGGACCGTTTCTCTGTGATCTATTTAACGCCAATGATGTTT
TATTTTCCACCGCCTCAATTGCTCATTTGGCCAGCATAAG
>No_name
TCCATACTTATGCTGGCCAAATGAGCAATTGAGGCGGAGGAAAATAAAACATCATTGGCG
TTAAATAGATCACAGAGAAACGGTCCGAACAGCCACAGTC
>No_name
ATTTAACGCCAATGATGTTTTATTTTCCACCGCCTCAATTGCTCATTTGGCCAGCATAAG
TATGGATAGGTACATTTCCATTTAAATGCCATTTCAATAC
>No_name
GTTTTATTTTCCACCGCCTCAATTGCTCATTTGGCCAGCATAAGTATGGATAGGTACATT
TCCATTAAAATGCCATTTCAATACAATCAAATTATGACAA
>No_name
ATTTTCCACCGCCTCAATTGCTCATTTGGCCAGCATAAGTATGGATAGGGACATTTACAT
TAAAATGGCATTTCAATACAATCAAATTATGACAAGTCGA
>No_name
AATATAGATTTTCGACTTGTCATAATTTGATTGTATTGAAATGGCATTTTAATGGAAATG
TACCTATCCATACTTATGCTGGCCAAATGAGCAATTGAGG
>No_name
GCTCATTTGGCCAGCATAAGTATGGATAGGTACATTTCCATTAAAATGCCATTTCAATAC
AATCAAATTATGACAAGTCGAAAATCTATCTTAATGCTCA
>No_name
GTACGAGACGACAAGAGCGTAAATCCAACAACCGATGAGCATTAAGATAGATTTTCGACT
TGTCATAATTCTATTGTATTGAAATGGCATTTTAATGGAA
>No_name
AAATCGGAATGTACGAGACGACAAGAGCGTAAATCCAACAACCGATGAGCATTAAGATAG
ATTTTCGACTTGTCATAATTTGATTGTATTGAAATGGCAT
>No_name
TTTNAATACAATCAAATTATGACAAGTCGAAAATCTATCTTAATGCTCATCGGTTGTTGG
ATTTACGCTCTTGTCGTCTCGTACATTCCGATTTTCAAAA
>No_name
GGATTGGATTTTTGCCACTGAAAGTTTTCAGCCGATGAATAAAGTCCGGTGAAAATCGGA
ATGTACGAGACGACAAGAGCGTAAATCCAACAACCGATGA
>No_name
ATCGGTTGTTGGATTTACGCTCTTGTCGTCTCGTACATTCCGGTTTTCACCGGACTTTAT
TCATCGGCTGAAAACTTTCAGTGGCAAAACTCCCATCCCA
>No_name
GTCGGATTGGATTTTTGCCACTGAAAGTTTTCAGCCGATGAATAAAGTCCGGTGAAAATC
GGAATGTACGAGACGACAAGAGCGTAAATCCAACAACCGA
>No_name
CGGACTTTATTCATCGGCTGAAAACTTTCAGTGGCAAAAATCCAATCCGACCAAGTGTGA
ATTCCGCGTCAATCCGTTTTTTGGAATTGGCTCGCCAATA
>No_name
GTCCGTTTTTGCATTTGAAATATTTGATTTTCCTGTTTTCTTGCATCTTTGTAAATCAAC
CCGTAAACTATTGTCATCACTATGCAAGGAATCCAAAACG
>No_name
TAAAAGTCCGTTTTTGCATTTGAAATATTTGATTTTCCTGTTTTCTTGCATCTTTGTAAA
TCAACCCGTAAACTATTGTCATCACTATGCAAGGAATCCA
>No_name
TAAAAGTCCGTTTTTGCATTTGAAATATTTGATTTTCCTGTTTTCTTGCATCTTTGTAAA
TCAACCCGTAAACTATTGTCATCACTATGCAAGGAATCCA
>No_name
GACAATAGTTTACGGGTTGATTTACAAAGATGCAAGAAAACAGGAAAATCAAATATTTCA
AATGCAAAAACGGACTTTTAGTCACGGACACCGATCCAGT
>No_name
ACAATAGTTTACGGGTTGATTTACAAAGATGCAAGAAAACAGGAAAATCAAATATTTCAA
ATGCAAAAACGGACTTTTAGTCACGGACACCGATCCAGTG
>No_name
GGANAATCAAATATTTCAAATGCAAAAACGGACTTTTAGTCACGGACACCGATCCAGTGT
GAAATGTGATCATAACTCGATAAATCTCAACGACAAAAAG
>No_name
TTCTTTTTGTCGTTGAGATTTATCGAGTTATGATCACATTTCACACTGGATCGGTGTCCG
TGACTAAAAGTCCGTTTTTGCATTTGAAATATTTGATTTT
>No_name
CAAAAACGGACTTTTAGTCACGGACACCGATCCAGTGTGAAATGTGATCATAACTCGATA
AATCTCAACGACAAAAAGAAAACCCTCTACAAAGAAGAAC
>No_name
CGTTCTTCTTTGTAGAGGGTTTTCTTTTTGTCGTTGAGATTTATCGAGTTATGATCACAT
TTCACACTGGATCGGTGTCCGTGACTAAAAGTCCGTTTTT
>No_name
ACGAATTATGCTGCAGAAAGAACACAAGGCAGCAAAAACTCTTGGTATCATTATGGGTGT
CTTTATAGTTTGTTGGTTGCCATTTTTTCTGTGGATGACC
>No_name
ATTGTTTATGGTCATCCACAGAAAAAATGGCAACCAACAAACTATAAAGACACCCATAAT
GATACCAAGAGTTTTTGCTGCCTTGTGTTCTTTCTGCAGC
>No_name
CGCAAGCAAGCATTTTTTATGGTCATCCACAGAAAAAATGGCAACCAACAAACTATAAAG
ACACCCATAATGATACCAAGAGTTTTTGCTGCCTTGTGTT
>No_name
CAAGGCAGCAAAAACTCTTGGTATCATTATGGGTGTCTTTATAGTTTGTTGGTTGCCATT
TTTTCTGTGGATGACCATAAAAAATGATTGCTTGCGATGT
>No_name
CAAAACAAAGTGTCCACCAAAATTGGATGGAGCTCTGGACATCGCAAGCAAGCATTTTTT
ATGGTCATCCACAGAAAAAATGGCAACCAACAAACTATAA
>No_name
GAAATAACCGATCCAAAACAAAGTGTCCACCAAAATTGGATGGAGCTCTGGACATCGCAA
GCAAGCATTTTTTATGGTCATTCACAGAAAAAATGGCAAC
>No_name
GAAATAACCGATCCAAAACAAAGTGTCCACCAAAATTGGATGGAGCTCTGGACATCGCAA
GCAAGCATTTTTTATGGTCATCCACAGAAAAAATGGCAAC
>No_name
GCTGGATTGAGTGTAGAGTTGAAATAACCGATCCAAAACAAAGTGTCAACCAAAATTGGA
TGGAGCTCTGGACATCGCAAGCAAGCATTTTTTATGGTCA
>No_name
CCTGTTGATAAAATGCATAAATAGCTGGATTGAGTGTAGAGTTGAAATAACCGATCCAAA
ACAAAGTGTCCACCAAAATTGGATGGAGCTCTGGACATCG
>No_name
GAANATCCTGTTGATAAAATGCATAAATAGCTGGATTGAGTGTAGAGTTGAAATAACCGA
TCCAAAACAAAGTGTCCACCAAAATTGGATGGAGCTCTGG
>No_name
CAACTTTTCAATTGGATTTTGAAAGCCCGTCGAAAATCCTGTTGATAAAATGCATAAATA
GCTGGATTGAGTGTAGAGTTGAAATAACCGATCCAAAACA
>No_name
TTTNGATCGGTTATTTCAACTCTACACTCAATCCAGCTATTTATGCATTTTATCAACAGG
ATTTTCGACGGGCTTTCAAAATCCAATTGAAAAGTTGTTG
>No_name
ATTTTAAACAGCAAACAGCTCTTTGGAAAATGCAGCAACAACTTTTCAATTGGATTTTGA
AAGCCCGTCGAAAATCCTGTTGATAAAATGCATAAATAGC
>No_name
GGTAAAACTTCGGCGATATAAAACGAATATTTTTATTATTAATCTCGCTGTCAGTGACTT
GTTGTTGGGAATTATTGTTTTGCCTCTCTCTATTGGTAAT
>No_name
CGGAAACGCTCTTTGTAAGATTTGGCTAGCGTCGGACGTCCTGTTATGTACGGCAAGGAT
TTTAAATTTAACCGTGATATCATTCGACCGCTATATCGCA
>No_name
CGGGTTTCGGATTGCGATATAGCGGTCGAATGATATCACGGTTAAATTTAAAATACTTGC
CGTACATAACAGGACGTCCGACGCTAGCCAAATCTTACAA
>No_name
CCTGTTTCATCGGAACTTTCCAAACACTGAGATTTACTGCTACTATCCGTTCGGAAACCG
CCGCAATGAACTCTCATGATAATCGTTTTGCCATCTCGAT
>No_name
CTTTGGCTGAAATTGATAGATTCAATGGATTTACAGTCGTCAAGGTTCGGGTTATGGCTG
GTTGAATTTTTTTAGGAAAAATTTTGTGGCGTGGAAGGGG
>No_name
CGTCGAACCAACTATCTGGAATGTTTTTATAAAATGCCCCTGTAACGTAAACGATAAAGA
ATGGAAGCCAACATAAAATGAAAGCTCCACAAATAATGCC
>No_name
CGTGGATTCAGTTTTATATAACCGCCTTATTCTTGGGGGCTATAATTCTTTGGACTATTA
TTGGTAATGTTTTTGTTGTAGCGGCAATTGTCCTAGAGCG
>No_name
TCGCTCTAGGACAATTGCCGCTACAACAAAAACATTACCAATAATAGTCCAAAGAATTAT
AGCCCCCAAGAATAAGGCGGTTATATAAAACTGAATCCAC
>No_name
GTTCGCTCTAGGACAATTGCCGCTACAACAAAAACATTACCAATAATAGTCCAAAGAATT
ATAGCCCCCAAGAATAAGGCGGTTATATAAAACTGAATCC
>No_name
CTTTAAAGTTCGCTCTAGGACAATTGCCGCTACAACAAAAACATTACCAATAATAGTCCA
AAGAATTATAGCCCCCAAGAATAAGGCGGTTATATAAAAC
>No_name
CTTNTATTGGCAATGTTTTTGTTGTAGCGGCAATTGTCCTAGAGCGAACTTTAAAGAATG
TGTCCAATTATCTAATATTAAGCCTTGCGGTTGCCGATCT
>No_name
GGCATTACTAGGATAGCTACCATTAGATCTGCAACCGCAAGGCTTAATATTAGATAATTG
GGCACATTCTTTAAAGCTCGCTCTAGGACAATTGCCGCTA
>No_name
NCATAATTCAATGCCTAACCACCAAGTACTTGAAACTTCTTTAATCGCACTGATTGGCAT
TACTAGGATAGCTACCATTAGATCTGCAACCGCAAGGCTT
>No_name
CACAGATCACATAATTCAATGCCTAACCACCAAGTACTTGAAACTTCTTTAATCGCACTG
ATTGGCATTACTAGGATAGCTACCATTAGATCTGCAACCG
>No_name
ATGTGATCTGTGGACGTGTTTTGATGTACTAAGCTGTACAGCTTCAATACTCCATTTAGT
TGTAATAGCAATTGACCGCTATTGGGCGGTAACGGACATC
>No_name
CGTGTTTTGATGTACTAAGCTGTACAGCTTCAATACTCCATTTAGTTGTAATAGCAATTG
ACCGCTATTGGGCGGTAACGGACATCAACTACCTCCATAG
>No_name
CTTCTATGGAGGTAGTTGATGTCCGTTACCGCCCAATAGCGGTCAATTGCTATTACAACT
AAATGGAGTATTGAAGCTGTACAGCTTAGTACATCAAAAC
>No_name
GTCTTGATGTACTAAGCTGTACAGCTTCAATACTCCATTTAGTTGTAATAGCAATTGACC
GCTATTGGGCGGTAACGGACATCAACTACCTCCATAGAAG
>No_name
GGAAGTTCTTCTATGGAGGTAGTTGATGTCCGTTACCGCCCAATAGCGGTCAATTGCTAT
TACAACTAAATGGAGTATTGAAGCTGTACAGCTTAGTACA
>No_name
CAAAATGATTCTGCTGGAAGTTCTTCTATGGAGGCAGTTGATGTCCGTTACCGCCCAATA
GCGGTCAATTGCTATTACAACTAACTGGAGCATTGAAGCT
>No_name
CCGAGATTATGACCGAAATAAGCCACACGCCGATAATCATCAAAATGATTCTGCTGGAAG
TTCTTCTATGGAGGTAGTTGATGTCCGTTACCGCCCAATA
>No_name
CTGATTTCGGTCATAATCTCGGTTCCTTCAAGATTCCATACTCATAGAAATAATGCAGAA
TGGCTGAGAGTCATTGTAAATGGCAGGTGCATCATCAATG
>No_name
CAAGATTCCATACTCATAGAAATAATGCAGAATGGCTGAGAGTCATTGTAAATGGCAGCT
GGCTTATTAATGTATCTGTCAGTTATACAGGATTTTCCAA
>No_name
GCCATGGGTAAATAGAAAGCGCCTAAATTGGAAAATACTGTATAACTGACAGATTCATTG
ATGATGCAGCTGCCATTTACAATGACTCTCAGCCATTCTG
>No_name
GTANATGGCAGCTGCATCATCAATGAATCTGTCAGTTATACAGTATTTTCCAATTTAGGC
GCTTTCTATTTACCCATGGCATTTATGTCTGTAATTTATT
>No_name
AAGNAATTACAGACATAAATGCCATGGGTAAATAGAAAGCGCCTAAATTGGAAAATACTG
TATAACTGACAGATTCATTGATGATGCAGCTGCCATTTAC
>No_name
TTTTTCTTTTATATCTAATTCGAGATCTAGCAAAAATATAAATCCTCAAATAAATTACAG
ACATAAATGCCATGGGTAAATAGAAAGCGCCTAAATTGGA
>No_name
CAATGATTCTGCTTCATCTTTTTTCTTTTATATCTAATTCGAGATCTAGCAAAAATATAA
ATCCTCAAATAAATTACAGACATAAATGCCATGGGTAAAT
>No_name
GTCTGTAATTTATTTGAGGATTTATATTTTTGCTAGATCTCGAATTAGATATAAAAGAAA
AAAGATGAAGCAGAATCATTGCCTTTCTAACACCGATCAT
>No_name
ATTTATTTGAGGATTTATATTTTTGCTAGATCTCGAATTAGATATAAAAGAAAAAAGATG
AAGCAGAATCATTGCCTTTCTAACACCGATCATAAATCGT
>No_name
TTTATATTTTTGCTAGATCTCGAATTAGATATAAAAGAAAAAAGATGAAGCAGAATCATT
GCCTTTCTAACACCGATCATAAATCGTGTACTGATCAAAC
>No_name
TTTCTGTTGGTTTCGTTTGATCAGTACACGATTTATGATCGGTGTTAGAAAGGCAATGAT
TCTGCTTCATCTTTTTTCTTTTATATCTAATTCGAGATCT
>No_name
CTCGAATTAGATATAAAAGAAAAAAGATGAAGCAGAATCATTGCCTTTCTAACACCGATC
ATAAATCGTGTACTGATCAAACGAAACCAACAGAAAATAC
>No_name
CCANTATTTTCTGTTGGTTTCGTTTGATCAGTACACGATTTATGATCGGTGTTAGAAAGG
CAATGATTCTGCTTCATCTTTTTTCTTTTATATCTAATTC
>No_name
GATATAAAAGAAAAAAGATGAAGCAGAATCATTGCCTTTCTAACACCGATCATAAATCGT
GTACTGATCAAACGAAACCAACAGAAAATACTGGACAATG
>No_name
CAGAATCATTGCCTTTCTAACACCGATCATAAATCGTGTACTGATCAAACGAAACCAACA
GAAAATACTGGACAATGTCCTTGTAATAAACGAAAAATTG
>No_name
TGAGAATATAACTGATTTCATCAATTTTTCGTTTATTACAAGGACATTGTCCAGTATTTT
CTGTTGGTTTCGTTTGATCAGTACACGATTTATGATCGGT
>No_name
CACAGTTGAGAATATAACTGATTTCATCAATTTTTCGTTTATTACAAGGACATTGTCCAG
TATTTTCTGTTGGTTTCGTTTGATCAGTACACGATTTATG
>No_name
GGACAATGTCCTTGTAATAAACGAAAAATTGATGAAATCAGTTATATTCTCAACTGTGAA
CACTGTAAACTTGAATCTTTAGTTATTCAAAATCAAAATC
>No_name
CTTTGCGATTTTGATTTTGAATAACTAAAGATTCAAGTTTACAGTGTTCACAGTTGAGAA
TATAACTGATTTCATCAATTTTTCGTTTATTACAAGGACA
>No_name
CGAACCATTCTTTGCGATTTTGATTTTGAATAACTAAAGATTCAAGTTTACAGTGTTCAC
AGTTGAGAATATAACTGATTTCATCAATTTTTCGTTTATT
>No_name
GCGAATTCAAGAAGGCTCATGTGTTTGTCGAACCATTCTTTGCGATTTTGATTTTGAATA
ACTAAAGATTCAAGTTTACAGTGTTCACAGTTGAGAATAT
>No_name
TTCACCTTCATCAGCGAATTCAAGAAGGCTCATGTGTTTGTCGAACCATTCTTTGCGATT
TTGATTTTGAATAACTAAAGATTCAAGTTTACAGTGTTCA
>No_name
CTCNAATCTTTAGTTATTCAAAATCAAAATCGCAAAGAATGGTTCGACAAACACATGAGC
CTTCTTGAATTCGCTGATGAAGGTGAAAACGATTCTTTGT
>No_name
AAAAGTTGCTCTGAATTGACAAAGAATCGTTTTCACCTTCATCAGCGAATTCAAGAAGGC
TCATGTGTTTGTCGAACCATTCTTTGCGATTTTGATTTTG
>No_name
GTTGTAGCATAAAAGTTGCTCTGAATTGACAAAGAATCGTTTTCACCTTCATCAGCGAAT
TCAAGAAGGCTCATGTGTTTGTCGAACCATTCTTTGCGAT
>No_name
GTTCGACAAACACATGAGCCTTCTTGAATTCGCTGATGAAGGTGAAAACGATTCTTTGTC
AATTCAGAGCAACTTTTATGCTACAACATTTGCCAATGTA
>No_name
CGAATTTTACATTGGCAAATGTTGTAGCATAAAAGTTGCTCTGAATTGACAAAGAATCGT
TTTCACCTTCATCAGCGAATTCAAGAAGGCTCATGTGTTT
>No_name
AAACACATGAGCCTTCTTGAATTCGCTGATGAAGGTGAAAACGATTCTTTGTCAATTCAG
AGCAACTTTTATGCTACAACATTTGCCAATGTAAAATTCG
>No_name
CTTNAATTCGCTGATGAAGGTGAAAACGATTCTTTGTCAATTCAGAGCAACTTTTATGCT
ACAACATTTGCCAATGTAAAATTCGAGAACGTTGATCATG
>No_name
AAAACGATTCTTTGTCAATTCAGAGCAACTTTTATGCTACAACATTTGCCAATGTAAAAT
TCGAGAACGTTGATCATGTGGCCAACGTCAACTGCGTCGG
>No_name
GTAAACGATTCTTTGTCAATTCAGAGCAACTTTTATGCTACAACATTTGCCAATGTAAAA
TTCGAGAACGTTGATCATGTGGCCAACGTCAACTGCGTCG
>No_name
CGCCGACGCAGTTGACGTTGGCCACATGATCAACGTTCTCGAATTTTACATTGGCAAATG
TTGTAGCATAAAAGTTGCTCTGAATTGACAAGATCGGAAG
>No_name
AAGNTTTTTTTCGATCATTCTCGCCGACGCAGTTGACGTTGGCCACATGATCAACGTTCT
CGAATTTTACATTGGCAAATGTTGTAGCATAAAAGTTGCT
>No_name
TGTAAAATTCGAGAACGTTGATCATGTGGCCAACGTCAACTGCGTCGGCGAGAATGATCG
AAACAAAGCTGAAACGATGTCCAACTATTCACAGAAAAAA
>No_name
GTAAAATTCGAGAACGTTGATCATGTGGCCAACGTCAACTGCGTCGGCGAGAATGATCGA
AACAAAGCTGAAACGATGTCCAACCATTCACAGAAAAAAA
>No_name
GTAATTATAAAATATTAATTTCGGTGACCAATTTGTTGTCTGATTTGTTTTTTTTCTGTG
AATAGTTGGACATCGTTTCAGCTTTGTTTCGATCATTCTC
>No_name
TGGCTTTGTAATTATAAAATATTAATTTCGGTGACCAATTTGTTGTCTGATTTGTTTTTT
TCTGTGAATAGTTGGACATCGTTTCAGCTTTGTTTCGATC
>No_name
CGGTCGTCGTTGAATTGCAACTCAGATGATTTGTTAGAACCTTTAAATGATAAATCATTT
TTAAAATTCAAAAGCTTGGCTTTGTAATTATAAAATATTA
>No_name
CAAAGCCAAGCTTTTGAATTTTAAAAATGATTTATCATTTAAAGGTTCTAACAAATCATC
TGAGTTGCAATTCAACGACGACCGAAGCCAATCTTCGTTG
>No_name
AAAAATGATTTATCATTTAAAGGTTCTAACAAATCATCTGAGTTGCAATTCAACGACGAC
CGAAGCCAATCTTCGTCGAGTCTCAAGGACAACAAATTCA
>No_name
GTTCTAACAAATCATCTGAGTTGCAATTCAACGACGACCGAAGCCAATCTTCGTTGAGTT
TCAAGGACAACAAATTCAATGCCATGAATTCTGCGTCTAT
>No_name
GTTNTAGCGGCTTTTCTTTCTCTTTTTTGTTCGACCTTGTTTCTAATAGACACAGAATTC
ATGGCATTGAATTTGTTGTCCTTGAAACTCAACGAAGATT
>No_name
CAACGTTCTAGCGGCTTTTCTTTCTCTTTTTTGTTCGACCTTGTTTCTAATAGACGCAGA
ATTCATGGCATTGAATTTGTTGTCCTTGAAACTCAACGAA
>No_name
GTTGAGTTTCAAGGACAACAAATTCAATGCCATGAATTCTGTGTCTATTAGAAACAAGGT
CGAACAAAAAAGAGAAAGAAAAGCCGCTAGAACGTTGGCC
>No_name
AAATTCAATGCCATGAATTCTGTGTCTATTAGAAACAAGGTCGAACAAAAAAGAGAAAGA
AAAGCCGCTAGAACGTTGGCCATTATTACAGGATGTTTCA
>No_name
CAAATAATGAAACATCCTGTAATAATGGCCAACGTTCTAGCGGCTTTTCTTTCTCTTTTT
TGTTTGACCTTGTTTCTAATAGACACAGAATTCATGGCAT
>No_name
AAAAAGAGAAAGAAAAGCCGCTAGAACGTTGGCCATTATTACAGGATGTTTCATTATTTG
CTGGCTTCCATTCGGGATTAATAAAGTAACGGACCGCGTT
>No_name
AAAAGAGAAAGAAAAGCCGCTAGAACGTTGGCCATTATTACAGGATGTTTTATTATTTGC
TGGTTTACCTTCGGGAGTAAAAACGTAGCGCTAGCGCTTT
>No_name
CACGGTTCCGTATTACAAAACGCGTGCGCTACGTTATTAATTCCGAATGGAAGCCAGCAA
ATAATGAAACATCCTGTAATAATGGCCAACGTTCTAGCGG
>No_name
CACACGGTTCCGTATTACAAAACGCGTGCGCTACGTTATTAATTCCGAATGGAAGCCAGC
AAATAATGAAACATCCTGTAATAATGGCCAACGTTCTAGC
>No_name
GTTTCATTATTTGCTGGCTTCCATTCGGAATTAATAACGTAGCGCACGCGTTTTGTAATA
CGGAACCGTGTGGAAGTGCTTTATTCGATAGTCTCTGTTT
>No_name
ATAAACAGAGACTATCGAATAAAGCACTTCCACACGGTTCCGTATTACAAAACGCGTGCG
CTACGTTATTAATTCTGAATGGAAGCCAGCAAATAATGAA
>No_name
CTGAGTTCACATAGCCTAGCCATAAACAGAGACTATCGAATAAAGCACTTCCACACGGTT
CCGTATTACAAAACGCGTGCGCTACGTTATTAATTCCGAA
>No_name
CCTNAGTTCACATAGCCTAGCCATAAACAGAGACTATCGAATAAAGCACTTCCACACGGT
TCCGTATTACAAAACGCGTGCGCTACGTTATTAATTCCGA
>No_name
GTGTAAATCACTGGATTAAGGCCTGAGTTCACATAGCCTAGCCATAAACAGAGACTATCG
AATAAAGCACTTCCCCACGGTTCCGTCTTCAAAAACGGGT
>No_name
CGANAATCTGGAGAGAAGACAGTGTAAATCACTGGATTAAGGCCTGAGTTCACATAGCCT
AGCCATAAACAGAGACTATCGAATAAAGCACTTCCACACG
>No_name
CTCCTCGTGTGATAATGTCCCAATAAAATCTTCCTGAAAGCAGTTCGAAAATCTGGAGAG
AAGACAGTGTAAATCACTGGATTAAGGCCTGAGATCACAT
>No_name
CCTCCTCGTGTGATAATGTCCCAATAAAATCTTCCTGAAAGCAGTTCGAAAATCTGGAGA
GAAGACAGTGTAAATCACTGGATTAAGGCCTGAGTTCACA
>No_name
TCCTCCTCGTGTGATAATGTCCCAATAAAATCTTCCTGAAAGCAGTTCGAAAATCTGGAG
AGAAGACAGTGTAAATCACTGGATTAAGGCCTGAGTTCAC
>No_name
TTCAAACACCTCCTCGTGTGATAATGTCCCAATAAAATCTTCCTGAAAGCAGTTCGAAAA
TCTGGAGAGAAGACAGTGTAAATCACTGGATTAAGGCCTG
>No_name
TTTTAAACACCTCCTCGTGTGATAATGTCCCAATAAAATCTTCCTGAAAGCAGTTCGAAA
ATCTGGAGAGAAGACAGTGTAAATCACTGGATTAAGGCCT
>No_name
AGCATTTTAAACACCTCCTCGTGTGATAATGTCCCAATAAAATCTTCCTGAAAGCAGTTC
GAAAATCTGGAGAGAAGACAGTGTAAATCACTGGATTAAG
>No_name
ATGATGGTAATTCTATCAGTTATATATCATAGACCATTACGAAAAGTTCAAAATTTTTTA
ATCATCTCTCTCGCCGCTGCTGATCTCTCCGTAGCCAGTT
>No_name
CATAGACCATTACGAAAAGTTCAAAATTTTTTAATCATCTCTCTCGCCGCTGCTGATCTC
TCCGTAGCCAGTTTAGTTATGCCATTCGCTCTTATTAATT
>No_name
TAATTAATAAGAGCGAATGGCATAACTAAACTGGCTACGGAGAGATCAGCAGCGGCGAGA
GAGATGATTAAAAAATTTTGAACTTTTTGTAATGGTCTAT
>No_name
TAATTAATAAGAGCGAATGGCATAACTAAACTGGCTACGGAGAGATCAGCAGCGGCGCGA
GAGATGATTAAAAGATTTTGAACTTTTCGTAATGGTCTAT
>No_name
GTTGGATATTTGGATCTGTTTTGTGTGATTTTTGGTTGACTTCCGATGTATTCTGTTGCA
CTGCGTCGATATTGAATTTATGTGCCATTGCACTTGACCG
>No_name
CAATATCGGTCAAGTGCAATGGCACATAAATTCAATATCGACGCAGTGCAACAGAATACA
TCGGAAGTCAACCAAAAATCACACAAAACAGATCCAAATA
>No_name
CCANTATCGGTCAAGTGCAATGGCACATAAATTCAATATCGACGCAGTGCAACAGAATAC
ATCGGAAGTCAACCAAAAATCACACAAAACAGATCCAAAT
>No_name
GTTTTGTGTGATTTTTGGTTGACTTCCGATGTATTCTGTTGCACTGCGTCGATATTGAAT
TTATGTGCCATTGCACTTGACCGATATTGGGCGATCAATT
>No_name
ATTTTTGGTTGACTTCCGATGTATTCTGTTGCACTGCGTCGATATTGAATTTATGTGCCA
TTGCACTTGACCGATATTGGGCGATCAATTATCCATTAGA
>No_name
GAACAATTCGCACAATATTATCAGTCATTTGTGGCGCTTATATTTTGAGTGGCTTGATTT
CAATTTCACCGCTGTTGGGGTGGAAAGAAGAGATGAAAAA
>No_name
ATAATACGTAAATTCTGTTATCACTGAGACTACAAACGTAAAGATTTTTCATCTCTTCTT
TCCAACCCAACAACGGTGGAATTGAAATCAAGCCACTCAA
>No_name
AAAGAAGAGATGAAAAATCTTTACGTTTGTAGTCTCAGTGATAACAGAATTTACGTATTA
TTCTCAGCGTTTGGTTCATTCATTATTCCCACTGTTGTTA
>No_name
CTTTACGTTTGTAGTCTCAGTGATAACAGAATTTACGTGTTATTCTCAGCGTTTGGTTCA
TTCATTATTCCCACTGTTGTTATCTTTTTCGTTTATATTC
>No_name
TGACAACAGAATTTACGTATTATTCTCAGCGTTTGGTTCATTCATTATTCCCACTGTTGT
TATCTTTTTCGTTTATATTCGAATCTATTTCGCCATTAGA
>No_name
CTTTTTCATCAGTAACCTGTCATTTTGATTTATAAATTTTATTTTATCTCTCAATCTTTT
TCTAATGGCGAAATAGATTCGAATATAAACGAAAAAGATA
>No_name
TTGCATTGTTGACTTTATTAGAACATGTCGGCGTAATTTTACAAGTTTCATTTTCTAATG
AACTATTCTCCTTGCTATCCTTTCTTTTATTTTTCACTGT
>No_name
GAAACTTGTAAAATTACGCCGACATGTTCCAATAAAGTCAACAATGAAAACACTAATTTT
TCCAGTGTCAATAACAGTGATAAATTGAATCAATTTTGGA
>No_name
CAAAAACTCCCATAATTATTCCCATTGTTCTAGCGGATTTTCTTTCTTTGGACAAAGATA
TTTTTTGTCTTTCATTCCAAAATTGATTCAATTTGTCACT
>No_name
CAANACGGTACTATTACATACATGAGGAAAAACGGACTCCAACATATCACAAAAACTCCC
ATAATTATTCCCATTGTTCTAGCGGATTTTCTTTCTTTGG
>No_name
GGCAAACGCTGGCGCTGCAAAACGGTACTATTACATACATGAGGAAAAACGGACTCCAAC
ATATCACAAAAACTCCCATAATTATTCCCATTGTTCTAGC
>No_name
GATTTCTGTTCTGGCAAACGCTGGCGCTGCAAAACGGTACTATTACATACATGAGGAAAA
ACGGACTCCAACATATCACAAAAACTCCCATAATTATTCC
>No_name
CCAAACTAAAAATACTTCAACTCTTTGATTTCTGTTCTGGCAAACGCTGGCGCTGCAAAA
CGGTACTATTACATACATGAGGAAAAACGGACTCCAACAT
>No_name
TTGGAAATGAAACTGTCAGTGTAATCAGCATAGCCTCAATTAAAATGTTCCTGTCATTCG
GAACAATCTTCGGAAATAGTTTGGTCATTATAGCAGTAGC
>No_name
GAAACTGTCAGTGTAATCAGCATAGCCTCAATTAAAATGTTCCTGTCATTCGGAACAATC
TTCGGAAATAGTTTGGTCATTATAGCAGTAGCCAGTAATT
>No_name
GTTTGGTCATTATAGCAGTAGCCAGTAATTCCAATTTGAGAACTTGTACAAATTATTTCA
TCGTGTCGTTGGCTTGCGCAGATCTACTAATGGGGGTGGT
>No_name
TGGTACTAAGAACGTCAAACGCGTGCCACATGTCACACCAGATTTGACCAAATATCCAAA
CCTCTTGTCCAAGCTCATTGAGCATTGCAAAAGGCATAAC
>No_name
AATGAGCTTGGACAAGAGGCTTGGATATTTGGTCAAATCTGGAGTGACATGTGGCACGCG
TTTGACGTTCTTAGTACCACTGCAAGTATATTGAATCTTT
>No_name
CTTAGTACCACTGCAAGTATATTGAATCTTTGTATGATTGCGATAGAAAGATACAAAGTA
ACCACAAGTCCTCTTTTGGCCGGCCGTCACTTAACAAACA
>No_name
TCTTGATTATACAGTTTTTGTTTGTTAAGTGACGGCCGGCCAAAAGAGGACTTGTGGTTA
CTTTGTATCTTTCTATCGCAATCATACAAAGATTCAATAT
>No_name
AAATGATATGCAAGCCGAACAAAACCATACGAGAAAAATCATGATTATACAGTTTTTGTT
TGTTAAGTGACGGCCGGCCAAAAGAGGACTTGTGGTTACT
>No_name
GTGGAGACAAAGTTCTGATACATATGATTCAGTTTGTTCTTGTAAATTTCCAACTGATCC
ATTTTATATTTCTATTTCTTCGATTGTTTCCTTCTATGCA
>No_name
TTCGCCTTTCTGTAGACAAATTATCATTCGTTTTGCGGTTCGGTATATTTTCCAATAAAG
AACCAACATTAAAACAAGAGGTGCATAGAAGGAAACAATC
>No_name
CGAACCGCAAAACAAATGATAATTTGTCTACAGAAAGGCGAACGAGTAATTGAAGACGGA
GACAAAGCTTTAAACAATCCTCCGGTAAGATTAAGAATTC
>No_name
CCAAAATCCGCCTTTATGAATTCTTAATCTTACCGGAGGGTTGTTTAAAGCTTTGTCTCC
GTCTTCAATTACTCGTTCGCCTTTCTGTAGACAAATTATC
>No_name
TGCATAGATCTGCTACACAACTCAAAGGTTCAGATATTCCCATTGGTTTCGTTTTCCAAG
AAAACCATTTTGATTTATTTTTACTATTTTGATACAAATT
>No_name
CAATATAAAAGTCCCCATTACAAATCCAAGAGTTCTTGCTGCTTTTTGTTCGGTGTTAAA
TTTAATTAATTTTTTACCTAAAGTGAAATGTCTCAATTTA
>No_name
AATTTAACACCGAACAAAAAGCAGCAAGAACTCTTGGATTTGTAATGGGGACTTTTATCT
TGAGTTGGTTGCCTTTTTTCATTTGCAATATTCTCAATTC
>No_name
TGCCATTCTAAAATGTCTCATAGAATGGGCATAGATAATTGGATTCATGCATGAGTTGAG
ATAGCCCAACCATGTGACGAGCGGTAGAATATGATCTCCA
>No_name
AAGGACAATTTACAATAGACGGGCTTGAAAACTACTACTGTTAATTTCTCTTTGAATCAT
TCGACGATAATATATTGGGCATAGCAGCCGTATAAATGCC
>No_name
TTCTTATTCAACTTCTATCAGTTTATCTCTTTTTGGAAATGTCGTCGTGATTATTGTTTT
TTGGCTTGGAACATGTCGACCCAATCGCAATAATGAAGTT
>No_name
TTCTTATTCAACTTCTATCAGTTTATCTCTTTTTGGAAATGTCGTCGTGATTATTGTTTT
TTGGCTTGGAACATGTCGACCCAATCGCAATAATGAAGTT
>No_name
TTTATCTCTTTTTGGAAATGTCGTCGTGATTATTGTTTTTTGGCTTGGAACATGTCGACC
CAATCGCAATAATGAAGTTCGACAGTTCTTGACAAATCTT
>No_name
CTGGACAGAATAAATATGGAAATGGCCAGTCCCATAATAATATATAAGTAAAGGTGAATG
GAACGCAAAATAAGCTTATTAATAAATCTGACACAGCAAG
>No_name
CTCGTTATTGAAGAAGCGGTTACGGCTAGTAATTGGGTAGAAAGAACAACTGGGCAGCAT
AAATATGGAAATGGCCAAGCCCCTAATAATATATTAACAA
>No_name
GTTGTATCCACCTTCTCTAATGGATGCTCGACTTACGAAACATTGAACCGAAGAAAACAG
GATTGAGCTCACCCAAATACATCCAATTACCAATCCAGAT
>No_name
GTTTTCTTCGGTTCAATGTTTCGTAAGTCGAGCATCCATTAGAGAAGGTGGATACACCGA
ATGCTCAGAAAATTGGAATAATAATAATCTACAAATTTCA
>No_name
AATTGGAATAATAATAATCTACAAATTTCATATACGATCTCAATACTTTTAATAACATAT
TTTCTACCATTAATCGTTCTCACTGTGACATATACAATTG
>No_name
ATGAAATCAAAAGTCAAAGTAATAAAAATGTTATCAATAATTGTCATATGCTTTGGATTG
TGTTGGCTTCCTCTGCATTTATTCTTCGTTGTTACCCATG
>No_name
CTGCATTTATTCTTCGTTGTCACCCATGTGAACCAGCCTCAGGGATACACAACGAATCTC
AATATCGCGTATGTCGTTTGCCATTGGATCGCAACGTCGA
>No_name
ACCAGTCTCAGGGATACACAAAGAATCTCAATATCGCGTATGTCGTTTGCCATTGGATCG
CAATGTCGAACAGCTTCGTCAACCCGGTAGTCTACAGCTT
>No_name
CGGTAGTCTACAGCTTCATGAATGATTCATTTAAATCTGATTTTCGATGGCTTGTCTATC
ACAAATGTTGTGGACTTTGTCAACGACAATCCTGGTCAAG
>No_name
CAAATGTTGTGGACTTTGTCAACGACAATCCTGGTCAAGAAAGATCAACTTCAACACAAC
GAGAGCTCGAAATAGTGTTTCTAATAACTTTTCTCCAGCA
>No_name
GAAAGATCAACTTCAACACAACGAGTGCTCGAAATAGTGTTTCTAATAACTTTTCTCCAG
CACTAACGATCCAAAACAGAAAATACAACGACAAATTCCC
>No_name
CTCGAGACGGGAATTTGTCGTTGTATTTTCTGTTTTGGATCGTTAGTGCTGGAGAAAAGT
TATTAGAAACACTATTTCGAGCACTCGTTGTGTTGAAGTT
>No_name
CTTCAACACAACGAGTGCTCGAAATAGTGTTTCTAATAACTTTTCTCCAGCACTAACGAT
CCAAAACAGAAAATACAACGACAAATTCCCGTCTCGAGAT
>No_name
CTGNTGATGAGTGATCTCGAGACGGGAATTTGTCGTTGTATTTTCTGTTTTGGATCGTTA
GTGCTGGAGAAAAGTTATTAGAAACACTATTTCGAGCACT
>No_name
CGAAATAGTGTTTCTAATAACTTTTCTCCAGCACTAACGATCCAAAACAGAAAATACAAC
GACAAATTCCCGTCTCGAGATCACTCATCACCAGAAAGGT
>No_name
CTTGGACCTTTCTGGTGATGAGTGATCTCGAGACGGGAATTTGTCGTTGTATTTTCTGTT
TTGGATCGTTAGTGCTGGAGAAAAGTTATTAGAAACACTA
>No_name
CTAATAACTTTTCTCCAGCACTAACGATCCAAAACAGAAAATACAACGACAAATTCCCGT
CTCGAGATCACTCATCACCAGAAAGGTCCAAGGAGATTCA
>No_name
CAAAACAGAAAATACAACGACAAATTCCCGTCTCGAGATCACTCATCACCAGAAAGGTCC
AAGGAGATTCAATTCCTGTTCAACAAAGACAACAACGAAT
>No_name
AATTATGGTTCACACATTCGTTGTTGTCTTTGTTGAACAGGAATTGAATCTCCTTGGACC
TTTCTGGTGATGAGTGATCTCGAGACGGGCATTTGTCGTT
>No_name
GAAAGGTCCAAGGAGATTCAATTCCTGTTCAACAAAGACAACAACGAATGTGTGAACCAT
AATTCAATAGACTTACCGAGAGAGTTCCAAGTTAAATCAA
>No_name
AAAGGTCCAAGGAGATTCAATTCCTGTTCAACAAAGACAACAACGAATGTGTGAACCATA
ATTCAATAGACTTACCGAGAGAGTTCCAAGTTAAATCAAA
>No_name
TTTGATTTAACTTGGAACTCTCTCGGTAAGTCTATTGAATTATGGTTCACACATTCGTTG
TTGTCTTTGTTGAACAGGAATTGAATCTCCTTGGACCTTT
>No_name
TCTNGATTTAACTTGGAACTCTCTCGGTAAGTCTATTGAATTATGGTTCACACATTCGTT
GTTGTCTTTGTTGAACAGGAATTGAATCTCCTTGGACCTT
>No_name
ATTCAATTCCTGTTCAACAAAGACAACAACGAATGTGTGAACCATAATTCAATAGACTTA
CCGAGAGAGTTCCAAGTTAAATCAAAACCCTTGTCAACAA
>No_name
CCATAATTCAATAGACTTACCGAGAGAGTTCCAAGTTAAATCAAAACCCTTGTCAACAAA
TATGAACAAAATAAAAATTCTCATTCTTGATGCCGAAGTT
>No_name
TATTCGATTCTTCTCAACTTCGGCATCAAGAATGAGAATTTTTATTTTGTTCATATTTGT
TGACAAGGGTTTTGATTTAACTTGGAACTCTCTCGGTAAG
>No_name
GTTTTGGTTGGTAAATATTCGATTCTTCTCAACTTCGGCATCAAGAATGAGAATTTTTAT
TTTGTTCATATTTGTTGACAAGGGTTTTGATTTAACTTGG
>No_name
TTAGAGTTGAGTAATTATTTGGTAGTTTTGGTTGGTAAATATTCGATTCTTCTCAACTTC
GGCATCAAGAATGAGAATTTTTATTTTGTTCATATTTGTT
>No_name
ATTNAGATTTGAGTAATTATTTGGTAGTTTTGGTTGGTAAATATTCGATTCTTCTCAACT
TCGGCATCAAGAATGAGAATTTTTATTTTGTTCATATTTG
>No_name
CTGACATTTAGAGTTGAGTAATTATTTGGTAGTTTTGGTTGGTAAATATTCGATTCTTCT
CAACTTCGGCATCAAGAATGAGAATTTTTATTTTGTTCAT
>No_name
AACGGCATCAACTATTATTCTCAGTAAAGTCAATCATACATTGCTTTTCCCATTGCCTGT
AACAGCAATCCTCGGCTTTCTAGCTGGAGTTGTCAGTTTG
>No_name
ATCAACTATTATTCTCAGTAAAGTCAATCATACATTGCTTTTCCCATTGCCTGTAACAGC
AATCCTCGGATTTCTAGCTGGAGTTGTCAGTTTGGCAACT
>No_name
CAGCAATCCTCGGATTTCTAGCTGGAGTTGTCAGTTTGGCAACTGTCGCTGGTAACTTGC
TAGTAATTACATCGTTTTTCGTTGAAAGGGCTTTGAGAAA
>No_name
CAGCAATCCTCGGATTTCTAGCTGGAGTTGTCAGTTTGGCAACTGTCGCTGGTAACTTGC
TAGTAATTACATCGTTTTTCGTTGAAAGGGCTTTGAGAAA
>No_name
ATAATTCGTTGGATTTCTCAAAGCCCTTTCAACGAAAAACGATGTAATTACTAGCAAGTT
ACCAGCGACAGTTGCCAAACTGACAACTCCAGCTAGAAAT
>No_name
GTTGTCAGTTTGGCAACTGTCGCTGGTAACTTGCTAGTAATTACATCGTTTTTCGTTGAA
AGGGCTTTGAGAAATCCAACGAATTATTTTATTGCATCAT
>No_name
CGCGTATAGAAGTTCATCGAAAATATTCCAATCAAAAGGTCCGTCACGGCTAATGATGCA
ATAAAATAATTCGTTGGATTTCTCAAAGCCCTTTCAACGA
>No_name
TTCAAAAGCAAATAAATCGTATAGAAGTTCATCGAAAATATTCCAATCAAAAGGTCCGTC
ACGGCTAATGATGCAATAAAATAATTCGTTGGATTTCTCA
>No_name
AAATCACAAAACATTTCACCCAATGGCCAATAGTTCAAAAGCAAATAAATCGTATAGAAG
TTCATCGAAAATATTCCAATCAAAAGGTCCGTCACGGCTA
>No_name
AAATCACAAAACATTTCACCCAATGGCCAATAGTTCAAAAGCAAATAAATCGTATAGAAG
TTCATCGAAAATATTCCAATCAAAAGGTCCGTCACGGCTA
>No_name
CAGTTATAAAAAATACGGTATATTGAGACGTTAAACAAGCTGTATAATCCAACGACAACC
ATAAATCACAAAACATTTCACCCAATGGCCAATAGTTCCA
>No_name
GGAATGTGGACTGAACAAAAACGATCGACAGTTATAAAAAAATACGGTATATTGAGACGT
TAAACAAGCTGTATAATCCAACGACAACCATAAATCACAA
>No_name
TGATTTATGGTTGTCGTTGGATTATACAGCTTGTTTAACGTCTCAATATACCGTATTTTT
TATAACTGTCGATCGTTTTTGTTCAGTCCACATTCCTGCA
>No_name
GTTTAACGTCTCAATATACCGTATTTTTTATAACTGTCGATCGTTTTTGTTCAGTCCACA
TTCCTGCAAAATACAGGAATTGGAGAACTGACAACAAAGT
>No_name
CCATGATTAGGACTTTGTTGTCAGTTCTCCAATTTCTGTATTTTGCAGGAATGTGGACTG
AACAAAAACGATCGACAGTTATAAAAAATACGGTATATTG
>No_name
CCGTTACCATGATTAGGACTTTGTTGTCAGTTCTCCAATTTCTGTATTTTGCAGGAATGT
GGACTGAACAAAAACGATCGACAGTTATAAAAAATACGGT
>No_name
CACAAAACGAATGTTGGGCTGGATTTCAAACCGATGTTTTTTTCAACACAATTCTAACAA
TCGGTTATTTCTGGTTGACTTTAATCGTCATGTGTAGCCT
>No_name
CATAAAGGCTACACATGACGATTAAAGTCAACCAGAAATAACCGATTGTTAGAATTGTGT
TGAAAAAAACATCGGTTTGAAATCCAGCCCAACATTCGTT
>No_name
CCCATAAAGGCTACACATGACGATTAAAGTCAACCAGAAATAACCGATTGTTAGAATTGT
GTTGAAAAAAACAACGGTTTGAAATGCAGCCGAACACTCG
>No_name
CTGGATTTCAAACCGATGTTTTTTTCAACACAATTCTAACAATCGGTTATTTCTGGTTGA
CTTTAATCGTCATGTGTAGCCTTTATGGGGGAATTTATCA
>No_name
CTGGATTTCAAACCGATGTTTTTTTCAACACAATTCTAACAATCGGTTATTTCTGGTTGA
CTTTAATCGTCATGTGTAGCCTTTATGGGGGAATTTATCA
>No_name
CAACATGATAAATTCCCCCATAAAGGCTACACATGACGATTAAAGTCAACCAGAAATAAC
CGATTGTTAGAATTGTGTTGAAAAAAACATCGGTTTGAAA
>No_name
ATTNTTCTTCTTTTAGCATCAGACTTTCTTTGGAGATTCAATGCAACATGATAAATTCCC
CCATAAAGGCTACACATGACGATTAAAGTCAACCAGAAAT
>No_name
GATNACGATGGTCAAATATTTCGTCTTCGTTCTCATCGTTTGTCATTCCAACTCCGATTC
TGGACATTGTTTGTCCAGCCATTGAAACAAGACTAGTCAT
>No_name
TTCATCAAGAACCATATTATTTGTTGGTTTACGATGGTCAAATATTTCGTCTTCGTTCTC
ATCGTTTGTCATTCCAACTCCGATTCTGGACATTGTTTGT
>No_name
ATTTCATCAAGAACCATATTATTTGTTGGTTTACGATGGTCAAATATTTCGTCTTCGTTC
TCATCGTTTGTCATTCCAACTCCGATTCTGGACATTGTTT
>No_name
GAAATATTTGACCATCGTAAACCAACAAATAATATGGTTCTTGATGAAATGACACCTGGT
GACGACAATCCTAAGAAGTCGAAAGGATTTCATTGGCATG
>No_name
CTAGATGAAATGACACCTGGTGACGACAATCCTAAGAAGTCGAAAGGATTTCATTGGCAT
GGCAACAAGGTTGATCAATCAGGAAGTCATCAGAAATTAA
>No_name
GTTTTAATTTCTGATGACTTCCTGATTGATCAACCTTGTTGCCATGCCAATGAAATCCTT
TCGACTTCTTAGGATTGTCGTCACCAGGTGTCATTTCATC
>No_name
GTTTTAGGACCTTGTTGAAGATTATCAATTGATACGATATCAGAATCAGAAGGAAAGGTA
GGGCTACTAGATCGATCATCTTGTTTTTCTGAATGTTTCT
>No_name
AAACAAGATGATCGATCTAGTAGCCCTACCTTTCCTTCTGATTCTGATATCGTATCAATT
GATAATCTTCAACAAGGACCTAAAACAACGGATACAGTGT
>No_name
TGACAAGTTAATAAAACAGTATCCGTTGTTTTAGGACCTTGTTGAAGATTATCAATTGAT
ACGATATCAGAATCAGAAGGAAAGGTAGGGCTACTAGATC
>No_name
CTTCTTTGTTATAATTAAGTCTTGACAAGTTAATAAAACAGTATCCGTTGTTTTAGGACC
TTGTTGAAGATTATCAATTGATACGATATCAGAATCAGAA
>No_name
CTAAAATAACAGGAGATTGAATCTTCTTTGTTATAATTAAGTCTTGACAAGTTAATAAAA
CAGTATCCGTTGATTTAGGACCTTGTTGCAGATTATCAAT
>No_name
TGATAATCTTCAACAAGGTCCTAAAACAACGGATACTGTTTTATTAACTTGTCAAGACTT
AATTATAACAAAGAAGATTCAATCTCCTGTTATTTTAGAT
>No_name
GTGGTTGTAACCGTACTCATGTTACCATATTGGAAGAAATTAAACGGAGAAGTTTCTGAT
GGACTTGGAGAATCATCTAAAATAACAGGAGATTGAATCT
>No_name
TCCAAGTCCATCAGAAACTTCTCCGTTTAATTTCTTCCAATATGGTAACATGAGTACGGT
TACAACCACATCAAGCTCAAGATTTTATCGTCAAATGAAG
>No_name
GTTTAATTTCTTCCAATATGGTAACATGAGTACGGTTACAACCACATCAAGCTCAAGATT
TTATCGTCAAATGAAGAACAACTACATAGGAGCTGTTTCA
>No_name
CGGTTTGATAATCGGAGTCATTTGAATAAGCTGAAACAGCTCCTATGTAGTTGTTCTTCA
TTTGACGATAAAATCTTGAGCTTGATGTGGTTGTAACCGT
>No_name
CAAGATTTTATCGTCAAATGAAGAACAACTACATAGGAGCTGTTTCAGCTTATTCAAATG
ACTCCGATTATCAAACCGCCAGTGGATTTTCTACCGAATA
>No_name
GACNCCATTCTGAAACGTATTCGGTAGAAAATCCACTGGCGGTTTGATAATCGGAGTCAT
TTGAATAAGCTGAAACAGCTCCTTTGTAGTTGTTCTTCAT
>No_name
TGANGATATGAGTTATTATGACGCCATTCTGAAACGTATTCGGTAGAAAATCCACTGGCG
GGTTGATAATCGGAGTCATTTGAATAAGCTGAAACAGCTC
>No_name
ATTAATTCCTTGATCAGAACTGTGCCTATTATTACTGTGATGATATGAGTTATTATGACG
CCATTCTGAAACGTATTCGGTAGAAAATCCACTGGCGGGT
>No_name
CTACCGAATACGTTTCAGAATGGCGTCATAATAACTCATATCATCACAGTAATAATAGGC
ACAGTTCTGATCAAGGAATTAATAAATCTAATACAACAGC
>No_name
CTCATATCATCACAGTAATAATAGGCACAGTTCTGATCAAGGAATTAATAAATCTAATAC
AACAGCTACTGGTCTACAATATATAGATTAAATAAGCCTT
>No_name
ACAGTAATAATAGGCACAGTTCTGATCAAGGAATTAATAAATCTAATACAACAGCTACTG
GTCTACAATATATAGATTCAAATAGTCTTCAGAATTCAAG
>No_name
CGGNTAAATGTTCAATATCAATTTGGATCTTGAATTCTGAAGACTATTTGAATCTATATA
TTGTAGACTAGTAGCTGTTGTATTAGATTTATTAATTCCT
>No_name
CTGGTCTACAATATATAGATTCAAATAGTCTTCAGAATTCAAGATCCAAATTGATATTGA
ACATTTCCCCTGCAAACGGATTTTGTCCATCTACCGAAAA
>No_name
CTGGTCTACAATATATAGATTCAAATAGTCTTCAGAATTCAAGATCCAAATTGATATTGA
ACATTTCCCCTGCAAACGGATTTTGTCCATCTACCGAAAA
>No_name
AAATAGTCTTCAGAATTCAAGATCCAAATTGATATTGAACATTTCCCCTGCAAACGGATT
TTGTCCATCTACCGAAAATAATTCTCCTGTGTGGATCAAA
>No_name
CAGAATTCAAGATCCAAATTGATATTGAACATTTCCCCTGCAAACGGATTTTGTCCATCT
ACCGAAAATAATTCTCCTGTGTGGATCAAAAGGAAAGTTG
>No_name
GGATCTTGCTCATGACCGTTGTTGTTCTCAACGGACGTGTCTTTTTCATCATCTGAAACC
TGTAAGTCAACTTTCCTTTTGATCCACACAGGAGAATTAT
>No_name
ATGNTATCTTGCTCATGACCGTTGTTGTTCTCAACGGACGTGTCTTTTTCATCATCTGAA
ACCTGTAAGTCAACTTTCCTTTTGATCCACACAGGAGAAT
>No_name
CATCGGTTCCCATGGGATCTTGCTCACGACCGTTGTTGTTCTCAACGGACGTGTCTTTTT
CATCATCTGAAACCTGTAAGTCAACTTTCCTTTTGATCCA
>No_name
CATCGGTTCCCATGGGATCTTGCTCAGGACCGTTGTTGTTCTCAACGGACGTGTCTTTTT
CATTATCTGAAACCTGTAAGTCAACTTTCCTTTTGATCCA
>No_name
CATGAGCAAGATCCCATGGGAACCGAAAATTTTGTTCAACGTAATTCTACTAAAGCTGAA
GGCGTCAAATCGAGTCACATTCAATTCTGTGAAATTCCTA
>No_name
CGAAAATTTTGTTCAACGTAATTCTACTAAAGCTGAAGGCGTCAAATCGAGTCACATTCA
ATTCTGTGAAATTCCTAATCAAACTTTTCAAAGGCACGAT
>No_name
AAATTTTGTTCAACGTAATTCTACTAAAGCTGAAGGCGTCAAATCGAGTCACATTCAATT
CTGTGAAATTCCTAATCAAACTTTTCAAAGGCACGATATC
>No_name
TTTTGTTCAATGTTTTGATATCGTGCCTTTGAAAAGTTTGATTAGGAATTTCACAGAATT
GAATGTGACTCGATTTGACGCCTTCAGCTTTAGTAGAATT
>No_name
CTGAAGGCGTCAAATCGAGTCACATTCAATTCTGTGAAATTCCTAATCAAACTTTTCAAA
GGCACGATATCAAAACATTGAACAAAACTAAACGACAGTC
>No_name
CTTAAATTGATGCGTCTTCGATACGATGACTGTCGTTTAGTTTTGTTCAATGTTTTGATA
TCGTGCCTTTGAAAAGTTTGATTAGGAATTTCACAGAATT
>No_name
CTTNAATTGATGCGTCTTCGATACGATGACTGTCGTTTAGTTTTGTTCAATGTTTTGATA
TCGTGCCTTTGAAAAGTTTGATTAGGAATTTCACAGAATT
>No_name
CGAACTCGAAGGAAGAATGCTCTTAAATTGATGCGTCTTCGATACGATGACTGTCGTTTA
GTTTTGTTCAATGTTTTGATATCGTGCCTTTGAAAAGTTT
>No_name
GAGTGATTCGATAAATGATCTGTTGAATGATATCTCGAACTCGAAGGAAGAATGCTCTTA
AATTGATGCGTCTTCGATACGATGACTGTCGGTTAGTTTT
>No_name
CGACAGTCATCGTATCGAAGACGCATCAATTTAAGAGCATTCTTCCTTCGAGTTCGAGAT
ATCATTCAACAGATCATTTATCGAATCACTCATCGAACGA
>No_name
ATCAATTTAAGAGCATTCTTCCTTCGAGTTCGAGATATCATTCAACAGATCATTTATCGA
ATCACTCATCGAACGAGAGCAAAACCTTGCCGAGAACCAA
>No_name
CTCNGTTTTCAGTTCGACCACGCTCGAAAATTTCTTTTGGTTCTCGGCCAGGTTTTGCTC
TCGATCGATGAGTGATTCGATAAATGATCTGTTGAATGCT
>No_name
CTCAATGCTTTTCTCGCTCGGTTTTCAGTTCGACCACGCTCGAAAATTTCTTTTGGTTCT
CGGCAAGTTTTTGCTCTCGTTCGATGAGTGATTCGATAAA
>No_name
CGAGAATTAATGTTATTGTCCTCAATGCTTTTCTCGCTCGGTTTTCAGTTCGACCACGCT
CGAAAATTTCTTTTGGTTCTCGGCAAGGTTTTGCTCTCGT
>No_name
AAACCTTGCCGAGAACCAAAAGAAATTTTCGAGCGTGGTCGAACTGAAAACCGAGCGAGA
AAAGCATTGAGGACAATAACATTAATTCTCGGAGCTTTTG
>No_name
CAACAAATGACAAAAGCTCCGAGAATTAATGTTATTGTCCTCAATGCTTTTCTCGCTCGG
TTTTCAGTTCGACCACGCTCGAAAATTCTTTTGGTTCTCC
>No_name
CTTTCAGCAATACCAATATGTGAAAAGGAGTCCAACAAATGACAAAAGCTCCGAGAATTA
ATGTTATTGTCCTCAATGCTTTTCTCGCTCGGTTTTCAGT
>No_name
GGATAATATCCTTTCAGCAATACCAATATGTGAAAAGGAGTCCAACAAATGACAAAAGCT
CCGAGAATTAATGTTATTGTCCTCAATGCTTTTCTCGCTC
>No_name
GTTGGACTCCTTTTCACATATTGGTATTGCTGAAAGGATATTATCCAGATCTGGTCAATG
TTCATTTTTTCAATCTTTCATATTGGCTATGCTATGCTAA
>No_name
AGGATTAATCGGACTATTAGCATAGCATAGCCAATATGAAAGATTGAAAAAATGAACATT
GACCAGATCTGGATAATATCCTTTCAGCAATACTAATATG
>No_name
CAAAAAGGATTAATCGGACTATTAGCATAGCATAGCCAATATGAAAGATTGAAAAAATGA
ACATTGACCAGATCTGGATAATATCCTTTCAGCAATACCA
>No_name
GCCAAAGCATAACAAAAAGGATTAATCGGACTATTAGCATAGCATAGCCAATATGAAAGA
TTGAAAAAATGAACATTGCCCAGATCTGGATAATATCCTT
>No_name
CAGATCTGGTCAATGTTCATTTTTTCAATCTTTCATATTGGCTATGCTATGCTAATAGTC
CGATTAATCCTTTTTGTTATGCTTTGGCCAATGCACAATT
>No_name
CAATGTTCATTTTTTCAATCTTTCATATTGGCTATGCTATGCTAATAGTCCGATTAATCC
TTTTTGTTATGCTTTGGCCAATTCACAATTCAAGCAAGCA
>No_name
CTATGCTATGCTAATAGTCCGATTAATCCTTTTTGTTATGCTTTGGCCAATGCACAATTC
AAGAAAGCATTCTTAAGATTACTTCGGGGTGACTTTCATC
>No_name
ATTTCCGATGAAAGTCACCCCGAAGTAATCTTAAGAATGCTTTCTTGAATTGTGCATTGG
CCAAAGCATAACAAAAAGGATTAATCGGACTATTAGCATA
>No_name
CTTTTTTTATCATGTCCGATGAAAGTCACCCCGAAGTAATCTTAAGAATGCTTTCTTGAA
TTGTGCATTGGCCAAAGCATAACAAAAAGGATTAATCGGA
>No_name
ATTNGATCATGTTTGTCTTCATCCATGTTTTAATAATTGCATTATTACTCATTACAGATA
TTATCATTTTCTGCGGTAACAGCCTGATTCTGATCGCAGT
>No_name
GCCAGTTTTGGGTGTCAATGGATATTTTACTTTGTACAGCATCTATTCTTAATTTGTGCT
GCATTTCGATTGATCGATATATGGCGATCACTAAGCCCTT
>No_name
ATTTTACTTTGTACAGCATCTATTCTTAATTTGTGCTGCATTTCGATTGATCGATATATG
GCGATCACTAAGCCCTTGGTATATGCCACAAAACGATCAT
>No_name
GAATAGATTCTAAATCCAAGATGAATACTGATTTCACAAGTAGTGTTGGTAAAATTATGA
TCTGACCAACCGCTTACCGGGGGCACCGATATAATTACTG
>No_name
TTGATGACTGTTGAGTAAAATTTTACGATAGTTGGCTATGGCGAAGATTCTCAAGTAAAC
AAAAATCATGAGGATTAACGGGATAAAAAACGATCCCAGA
>No_name
TTTTATCCCGTTAATCCTCATGATTTTTGTTTACTTGAGAATCTTCGCCATAGCCAACTA
TCGTAAAATTTTACTCAACAGTCATCAATCTTCGAGAAAC
>No_name
CGATTTCCAAACATCCAATCCCTCGTCTCAACAACGTCGACAAGCGTTAGATTTGGAGTC
CAATCCGAAACACGCTCAAGCTTTGAAATTAAATTCTTAT
>No_name
CTCTGGCAAAGATAAGAATTTAATTTCAAAGCTTGAGCGTGTTTCGGATTGGACTCCAAA
TCTAACGCTTGTCGACGTTGTTGAGACGAGGGATTGGATG
>No_name
CCCGAACTCAAAACTGCACATCCAGTTGAAAGATTGGTGAAATTCTGTAGATTTCCAGAT
TTGTAAATTAGATTCTGAAGTGCGCAGCTTCTATGAATGG
>No_name
GCGGTTTCTTTGCCTTTTTGGCTTTGACTTAATCCCGAACTCAAAACTGCACACCCAGTT
GAAAGATTGGTGAAATTCTGTAGATTTCCAGATTTGTAAA
>No_name
CGGATTCAAAGCGCTGTTAATGTATCCTAGCCAAGTCACTGATTTTACCAACAACGATCC
GATGGGATATGGACAGAGAATCCGTTGAGAACATAAGCTT
>No_name
ATTTTCTTAAATGTCCTTGCATATTCTTTATTATAAAATGCATAGAGAAAGGGATTTAAA
GCGCTGTTAATGTATCCTAGCCAAGTCACTGATTTTACCA
>No_name
CCAGTATCTGTCTATTGCGATTGCTACAAGATGCAAAACGGATGCTGTGCAGCATAATAC
ATCAAAGAAAATCCAAATATCACAGAGACTCATCCCCATC
>No_name
TTTTTTTCGAATAAAATTTATTTGCGTAACGGCCCAGTATCTGTCTATTGCGATTGCTAC
AAGATGCAAAACGGATGCTGTGCAGCATAATACATCAAAG
>No_name
ATCAATTCCATCAAGATTTCACGGTCACAGAAATCAGTTTCTAACCTCAGAAGACGGAGT
CTGCCGAATGAACACGAATCATACTTACATCATCGTTGCT
>No_name
AAAGAATGCGCCGATATTAGCAACGATGATGTAAGTATGATTCGTGTTCATTCGGCAGAC
TCCGTCTTCTGAGGTTAGAAACTGATTTCTGTGACCGTGA
>No_name
GTTTTCTGATTTGTCTTTTTGCAAATACATAAATCCGAATATAGATAGCCACCATAATTA
ACATAGGAAGAAAGAATGCGCCGATATTAGCAACGATGAT
>No_name
CTTTCCAGTTCTAGTGGATTTTGGGTTGAGATTGGAAAGGGTGTGGATGTCAGGGGGTCG
AAACTTGGTGGAACGTTTTCTGATTTGTCTTTTTGCAAAT
>No_name
TTGTTTGTTTTTTGTATTAGTTTTCACTGAAATGCATCGAAATAAAATTGATGAAAAATA
AACTATTTTATTTTCCTTTCCAGTTCTAGTGGATTTTGGG
>No_name
CTTTATTGTTTTTTGTATTAGTTTTCACTGAAATGCATCGAAATAAAATTGATGAAAAAT
AAACTATTTTATTTTCCTTTCCAGTTCTAGTGGATTTTGG
>No_name
CTGGAAAGGAAAATAAAATAGTTTATTTTTCATCAATTTTATTTCGATGCATTTCAGTGA
AAACTAATACAAAAAAAACAATCAAGACCAGCTGGTTTAC
>No_name
CTCCTTTTACTTTATCCAATTCAAAATCTTTAATGACATTATTGTCATGATTTGAATCTT
TGTAAACCAGCTGGTCTTGATTGTTTTTTGTATTAGTTTT
>No_name
CTCCTTTTACTTTATCCAATTCAAAATCTTTAATGACATTATTGTCATGATTTGAATCTT
TGTAAACCAGCTGGTCTTGATTGTTTTTTGTATTAGTTTT
>No_name
AAAGGAGGTAAAGATATAGAACATATTGGAGATTATATTATAAATCCTAATAATATATCA
AAAAGATAAATTTCCCTAATGAGTTTTGGGTCACAACTTT
>No_name
TGGAGATTATATTATAAATCCTAATAATATATCAAAAAGACAAATTTCCCTAATGAGTTT
TGGGTCACAACTTTCAGATATACCTTACGTGGATGAGGAT
>No_name
CTANTGAGTTTTGGGTCACAACTTTCAGATATACCTTACGTGGATGAGGATGAAGTCATC
AAACATGATTCTTCGTTGTCTAAAAAAAATTCACCGCAAC
>No_name
AGCTTTGAAGGTTGCGGTGAATTTTTTTTAGACAACGAAGAATCATGTTTGATGACTTCA
TCCTCATCCACGTAAGGTATATCTGAAAGTTGTGACCCAA
>No_name
ATCAAACATGATTCTTCGTTGTCTAAAAAAAATTCACCGCAACCTTCAAAGCTTTCTAGC
CCTTCGTGTTCTTCTCTTGTAACTGCAATTGAAAAGCAGG
>No_name
AAACAACAATATTGTGACAATTTCCGGGGAATCATCTACACAAACCATGATTGCTTCTCA
ATTTCATCGATACTCATCTGATGACACAAATGAAATAAGG
>No_name
AAACTGACGGAGACCTTATTTCATTTGTGTCATCAGATGAGTATCGATGAAATTGAGAAG
CAATCATGGTTTGTGTAGATGATTCCCCGGAAATTGTCAC
>No_name
CGCTGTTACTGGACCGGCAAGAAACTGACGGAGACCTTATTTCATTTGTGTCATCAGATG
AGTATCGATGAAATTGAGAAGCAATCATGGTTTGTGTAGA
>No_name
CAAACCATGATTGCTTCTCAATTTCATCGATACTCATCTGATGACACAAATGAAATAAGG
TCTCCGTCAGTTTCTTGCCGGTCCAGTAACAGCGGAACAG
>No_name
CGCTCTTGTGATCCGTGTTTGGTACTATTATTAGATTCAAATACTGATTCACTATCTACT
TGGAAGTCTGTTCCGCTGTTACTGGACCGGCAAGGAACTG
>No_name
ATCAGAGTCATCAGGATTCCCAATAAGTAGTACTGAATTAGAAGAACATTTAGCTTGTGC
TAATGAAATCAGTTCAGACCATGTCATATCTTGTGGTCAT
>No_name
CTCTACTCGAAATACTTCTCGCTACAATATCATCTTGATGACCTCAAGATATGACATGGG
CTGAACTGATTTCATTAGCACAAGCTAAATGTTCTTCTAA
>No_name
AGAAAACAACCGGTAATAATTGCTAAAGTTCTGGCGGCTTTTCTCTCACGTCGCTGTTCA
ATTTTTATGCGAGATCGGATTTTTAGTTGATGCCACATTG
>No_name
CAAATAAGAAAACAACCGGTAATAATTGCTAAAGTTCTGGCGGCTTTTCTCTCACGTCGC
TGTTCAATTTTTATGCGAGATCGGATTTTTAGTTGATGCC
>No_name
CTGAAATCAGATTTATCATGTTCTGAGTAGCAAACGGCAGCCAACAAATAAGAAAACAAC
CGGTAATAATTGCTAAAGTTCTGGCGGCTTTTCTCTCACG
>No_name
TTTGTATTGTTTGGTGAGTCTGAAATCAGATTTATCATGTTCTGAGTAGCAAACGGCAGC
CAACAAATAAGAAAACAACCGGTAATAATTGCTAAAGTTC
>No_name
ATTAAAAGAGCTTTATAACTGGTATGATTTGTATTGTTTGGTGAGTCTGAAATCAGATTT
ATCATGTTCTGAGTAGCAAACGGCCGCCAACAAATAAGAA
>No_name
CGGNTTTCAGACTCACCAAACAATACAAATCATACCAGTTATAAAGCTCTTTTAATCGAC
AGTTTTATATTATGGTTAGGTTATACTAATTCGTGCCTAA
>No_name
CCAAACACGGTGCCTATGCTGGTGCAAGTGGACGCCAAAATGATAACAACATTTTTGGAA
TATCCAATATCAATTGATAGAGATATATTTCTTGAAATTG
>No_name
ATCCGAATCTTTTTCTCCATGATAAAAGCTGTAATTATCAATCCATTCCCAAACACGGTG
CCTATGCTGGTGCAAGTGGACGCCAAAATGATAACAACAT
>No_name
CTTAATTGGACTGTTTTCGATGAATTTATTTTCTATTTATGTTGTTTTAGGTTATTGGCC
TTTGGGGTACATTCTTTGTAATATTTGGTTGTCATTCGAT
>No_name
GTATAGAATTTGGAGAACCGAAAAAAAGGAATACTTATTAATTGTTTTGGCTTGGATTAT
CCTCGCTTTCTTATTTATAACGATTATCAGCATTTGGAAA
>No_name
GGCNATTCCAAATGATGATAATCGTTATAAATAAGCAAGCGGGGATAATCCAAGCCAAAA
CAATTAATAAGTATACCTTTTTTTCGGTTCTCCAAATTCT
>No_name
TGCGTTTTGTATCCGAATTTTGATGGAGTCGGCGAGCTACACGATATATTCCAATATATA
AAACGCACATGATAATGAGGGTTATCCAAAAATAAGCTAT
>No_name
GTGCGTTTTATATATTGGAATATATCGTGTCGCTCGCCGACTCCATCAAAATTCGGATAC
AAAACGCAAACGGTTGACCTCTCTTATGGCAACTGCCGGT
>No_name
TTTCTAAACTTAATCCAACCCCAATTTTTGACATTGTTTGACCGGCAGTTGCCATAAGAG
AGGTCAACCGTTTGCGTTTTGTATCCGAATTTTGATGGAG
>No_name
ATTNAGTAATTATTCCGAGAACTGTCCGGATAAAGACAGTTATCATTTAAAAGATTTCTC
TCGGTTGTCGTTTCGTTAAACGGATTATCTTTCAAAAAGT
>No_name
CTCAGAAGGTGACACCCGTGAACTTATTGAGTAATTATTCCGAGAACTGTCCGGATAAAG
ACAGTTATCATTTAAAAGATTTCTCTCGGTTGTTGTTTCG
>No_name
CTCAATAAGTTCACGGGTGTCACCTTCTGAGGAAACGAATAGTTTAATGATAAATAATAT
TTTCCCCAAATCTCACAGCGAAACCTTGTTCACTGATAGT
>No_name
CTTGAGTCTTCGTCAATATACTGAATATCTTCAAAAAGATTAAGACATTTATCTTTATTA
GATTTCGGAGAAAAACGTAGACTATCAGTGAACAAGGTTT
>No_name
GGAGAATAATAGGGAAATAAAATACAAATCCTGGGACAACACAGTTTCCAAATCGGCATT
GAAAGCCATGAGGTTTCTTAAAAGTGTTCACAACATGTCA
>No_name
ATAAAATACAAATCCTGGGACAACACAGTTTCCAAATCGGCATTGAAAGCCATGAGGTTT
CTTAAAAGTGTTCACAACATGTCAAAAAGAATCGACATCC
>No_name
CGGATGTCGATTCTTTTTGACATGTTGTGAACACTTTTAAGAAACCTCATGGCTTTCAAT
GCCGATTTGGAAACTGTGTTGTCCCAGGATTTGTATTTTA
>No_name
ATACAATACATCGTTGATGCAACTTTTAGGAGGGTTATCACAAAATCCTTTTATTAAAAT
GAGAACATGATACGGAGTCCAACAAATTATAAAAGCACCC
>No_name
GTATAACGCAAGCTACTGGTTGTGCTATATAAATTCTCCGATTAACCCTTTCTGTTATGC
CCTTTCAAATTCGCAATTTAAAAAGACTCTTTTGAAATTG
>No_name
CTCCAAATGGCCAGTGTCCACAAAAGTCATTGACTATTGCTAATGGTAAAACTGTAGTGG
CCAATAACATGTCACTCAAAGCGAGATTCCCGATTTATAA
>No_name
CGATCACAAGCTATCATCACTAGACTCCATACAGAGGCTGTACAATACAGTACATCCGTA
TTGAGCCAAATGTTACAAATATGAACTCCAAATGGCCAGT
>No_name
GTCGGTTTCTGTGTGCGTTTTCATTGAGGAAATAAATTTTGGTTTTAACAATGTTGCTGT
TGGTTGGTTGTAGGACGAGCAGTTATCATCTGTATTTTGA
>No_name
ATTAAGCACAAACAACTCAGAACTCAATCCCAATGAGGATTCAAAGAGATTCACTAAGAA
AAGCTACAGATCCAATTACAAAAAACGTCGACGAGCAAAT
>No_name
AAAGAGATTCACTAAGAAAAGCTACAGATCCAATTACAAAAAACGTCGACGAGCAAATAG
TATAGTTCGTGCGGAAAAACGAGAGACACGCGCCACGAAG
>No_name
TTTATGTAGCGAATCCATTTGTCCGGTTTATCGCTGGCTGCAGATTATCGTCACCTGGTT
CGGCTATGCTAATAGTTCTATAAATCCGATTTTGTACACA
>No_name
GGTTTATCACTGCCAGAAATCATAATATATTCTATATTGGGAGGAATAGTCGTCATCATA
ACGGTGGTCGGCAATTTACTGGTTTTGACGAGTTTCATCG
>No_name
TAGNTCGAAGCTGTCTTTCAACGATGAAACTCGTCAAAACCAGTAAGTTGCCGACCACCG
TTATGATGACGACTATTCCTCCCAATATAGAATATATTAT
>No_name
CCGATCTATGGAGATAATCAACAAATTTGCAACACTGGCATTAGACATGGTGTAATCTAT
AGATAGCCAAAGATCACAAATATAGTATGGTAAAGGCCAT
>No_name
CTTTACCATACTATATTTGTGATCTTTGGCTATCTATAGATTACACCATGTCTAATGCCA
GTGTTGCAAATTTGTTGATTATCTCCATAGATCGGTATTG
>No_name
CTCCTTTAATCTACTTATGGCCAATCATCGATGGAAAAAGGCACGTCAAACCAAAGGAAT
GTTATATTCAATTTATTCAATCTAGTTATCTTTTGACTCT
>No_name
TAGACTTGCTGTTAATAGAGTCAAAAGATAACTAGATTGAATAAATTGAATATAACATTC
CTTTGGTTTGACGTGCCTTTTTCCATCGATGATTGGCCAT
>No_name
AAGGAATGTTATATTCAATTTATTCAATCTAGTTATCTTTTGACTCTATTAACAGCAAGT
CTAGCTTATTTTATACCAGTAACAATCATATCAATATTGT
>No_name
TTTAGACTCTATTAACAGCAAGTCTAGCTTATTTTATACCAGTAACAATCATATCAATAT
TGTATTTTCGTATTTATCGAGAGACTAATTTGAGACAGAA
>No_name
TTACGACTCTATTAACAGCAAGTCTAGCTTATTTTATACCAGTAACAATCATATCAATAT
TGTATTTTCGTATTTATCGAGAGACTAATTTGAGACAGAA
>No_name
CTCCCTTGAATGATTTTTATGATTATTAGAACATCTGGAACCATTTGATGATTGATAACT
TGTTTTAATAGGCAACCCGTGCATTTTTTTTAACACTTTC
>No_name
CGACGAACTTCGCAGAGAATTTATTTTCTTTATTAAATTTTGAAAAGGATTCTCCCTTGA
ATGATTTTTATGATTATTAGAACATCTGGAACCATTGATG
>No_name
CAAAATTTAATAAAGAAAATAAATTCTCTGCGAAGTTCGTCGTCAAATGGGAAAAATAAT
ATTTCTGCAAACAGTTTTAAATCTCACCCGTTTCGACCTA
>No_name
CCCCTGTCGCTGAGTTAGGTCGAAACGGGTGAGATTTAAAACTGTTTGCAGAAATATTAT
TTTTCCCATTTGACGACGAACTTCGCAGAGAATTTATTTT
>No_name
CGACAGGGCTTTCAACTCAAACCTCTATTTATCAGGAAGGCGAGAGCTCAAAATTTGAAT
ATGGAAGATCCATTTATTCAGAACTTAGTGCATCTAATCA
>No_name
GGCTAGAGCTCAAAATTTGAATATGGAAGATCCATTTATTCAGAACTTAGTGCATCTAAT
CATCGGCTACGATACCGTAAATGCCAATCGCGTTTTTCCA
>No_name
GGAAGATCCATTTATTCAGAACTTAGTGCATCTAATCATCGGTTACGATACAGTAAATCC
CAATCGCCTGATTCCAATTCATCTTTACCGGAACCGATTT
>No_name
GTCATTTCTGTTGGTGAAAATCGGTTCCGGTAAAGATGAATTGGAATCAAGCGATTGGGA
TTTACTGTATCGTGACCGCTGATTAGATGCACTAAGTTCT
>No_name
TGCTGCATTTGTATACGGTCTTTGAGGTGTCATTTCTGTTGGTGAAAATCGGTTCCGGTA
AAGATGAATTGGAATCAAGCGATTGGGATTTACTGTATCG
>No_name
CTGATTTTGACTTCTTCTGGAATGTTTATGTTTCCTATGCTGCATTTGTATACGGTCTTT
GAGGTGTCATTTCTGTTGGTGAAAATCGGTTCCGGTAAAG
>No_name
CGATAACTAAATGATTCAAGCTTTCGGCATCACAAGATTTTCTTTGAGATGTCAACGAAA
GATGTCGTATTGGAGAATCGATTCTGTTTGGTCTGATTTT
>No_name
ATCGATTCTCCAATACGACATCTTTCGTTGAAATCTCAAAGAAAATCTTGTGATGCCGAA
AGCTTGAATCATTTAGTTATCGTGAATCCAAATGCAAAAG
>No_name
CGACATCTTTCGTTGAAATCTCAAAGAAAATCTTGTGATGCCGAAAGCTTGAATCATTTA
GTTATCGTGAATCCAAATGCAAAAGAATTCCCCAATCAAC
>No_name
CCGGAATAATGTGACAACATAACCATAGCGTTACTGGTGCTAGGTTGATTGGGGAATTCT
TTTGCATTTGGATTCACGATAACTAAATGATTTAAGCTTT
>No_name
ATTTAGTTATCGTGAATCCAAATGCAAAAGAATTCCCCAATCAACCTAGCACCAGTAACG
CTATGGTTATGTTGTCACATTATTCCGGTTCACAAAAATC
>No_name
GTCACATTATTCCGGTTCACAAAAATCTGAAAATAAAGCTGCTAAAACTCTTAGCGCAAT
TTTGTTAGCATTTTTTATAACATGGACTCCATATAACATT
>No_name
TTCCGGTTCACAAAAATCTGAAAATAAAGCTGCTAAAACTATTAGCGCAATTTTGTTAGC
ATTTTTTATAACATGGACTCCATATAACATTTTCACGGTG
>No_name
CTACGGTGTATAATTTAGGATATTGGTTATGCTATTTGAACTCGACAGTCAATCCATTGC
TCTATGCGTTATGCAACGTTACTTTCCGGAAAACATTCAT
>No_name
CAATGTACTGCAATGCCACCTCTGTTGATCCGATTCTTGAGCATATCAGATTAATATGTA
CCAAAATTATTCTACCAGTCATCTGTTGGCCGGGAATAAT
>No_name
CCGATTCTTGAGCATATCAGATTAATATGTACCAAAATTATTCTACCAGTCATCTGTTGG
CCGGGAATAATGTGCAATATTTTAAACATCATCGTCCTTA
>No_name
CCAAAATTATTCTACCAGTCATCTGTTGGCCGGGAATAATGTGCAATATTTTAAACATCA
TCGTCCTTACTCGCCGTTCAATGATCAGTTCAACGAATAT
>No_name
CGATTGCAAATAATAAATTCTGTGACTGACGAACTCTCTTGTAAAGCTGAAGTGAAACGC
AAAACATCGAGAGTAAATATGAAATATCCATAATTGACAC
>No_name
AAAAAATCTCTGGACTTGTCAAAATAAAAGCCGTCGACAGGCATAGAACTATCACCTTTT
TCGCTTTTGTAACCGTACACCATTTCCGAATGGCGAACGG
>No_name
ATTTAATTTCCCTCGAAAAAATCTCTGGACTTGTCAAAATAAAAGCCGTCGACAGGCATA
GAACTATCACCTTTTTCGCTTTTGTAACCGTACACCATTT
>No_name
ACAAAAGCGAAAAAGGTGATAGTTCTATGCCTGTCGACGGCTTTTATTTTGACAAGTCCA
GAGATTTTTTCGAGGGAAATTAAATGCGATTTTCAACCGG
>No_name
CAAAAGCGAAAAAGGAGATAGTTCTATGCCTGTCGACGGCTTTTATTTTGACAAGTCCAG
AGCTTTTTTCGAGGGAAATTAAATGCGATTTTCAACCGGA
>No_name
CGACGGCTTTTATTTTGACAAGTCCAGAGATTTTTTCGAGGGAAATTAAATGCGATTTTC
AACCGGATAATACAGTCATGATTTGCTGTATTAGGAAGAC
>No_name
ATTNGATTATAAAACGAAGTCTTCCTAATACAGCAAATCATGACTGTATTATCCGGTTGA
AAATCGCATTTAATTTCCCTCGAAAAAATCTCTGGACTTG
>No_name
CGTTGACGAGTTGGCATCGATGTTCAACCGAGTCGAATGCTGAGAGTTGTGTATACTTAG
ATTAGTTCGCTTACCCTTCGCCGTTATGATGTATTTGATC
>No_name
NTCAAATACATCATAACGGCGAAGGGTAAGCGAACTAATCTAAGTATACACAACTCTCAG
CATTCGACTCGGTTGAACATCGATGCCAACTCGTCAACGT
>No_name
AACTAATCTAAGTATACACAACTCTCAGCATTCGACTCGGTTGAACATCGATGCCAACTC
GTCAACGTTCAGTCAACAAGACAGATCCTTGATCAACAAT
>No_name
CTAAGTATACACAACTCTCAGCATTCGACTCGGTTGAACATCGATGCCAACTCGTCAACG
TTCAGTCAACAAGACAGATCCTTGATCAACAATAGACTTA
>No_name
GATCCTTGATCAACAATAGACTTAAGCACTCTACAAATGTCATAGATCAGTACAAGACCA
CATATTTACTCGTCATTGTTGTGGTGACATTTTGTTGTTT
>No_name
CAAACAACAAAATGTCACCACAACAATGACGAGTAAATATGTGGCCTTGTACTGATCTAT
GACATTTGTAGAGTGCTTAAGTCTATTGTTGATCAAGGAT
>No_name
CTGNGGGTCTGCAAACAACAAAATGTCACCACAACAATGACGAGTAAATATGTGGTCTTG
TACTGATCTATGACATTTGTAGAGTGCTTAAGTCTATTGT
>No_name
CAAGACCACATATTTACTCGTCATTGTTGTGGTGACATTTTGTTGTTTGCAGACCCCCAG
CGCAATTAATTACGTAATCGTTGAAACGAGAGATCGGAAG
>No_name
AATNAATTTCCGGCAACTATTAATACTAATAGTAAAATCACAGACAAGCTTATGAGGGTG
GCTTCCAATGGGCGATAGGCTAACTCGTTGACAAAAGAAT
>No_name
CTTCAGCCGATAATCAGTAGAAATAGCTATTAGAACTAAAGAATTTCCGGCAACTATTAA
TACTAATAGTAAAATCACAGACAAGCTTATGAGGGTGGCT
>No_name
CTTGTCTGTGATTTTACTATTAGTATTAATAGTTGCCGGAAATTCTTTAGTTCTAATAGC
TATTTCTACTGATTATCGGCTGAAGAACATTCAGAACTGG
>No_name
CAGCAATGGCCAAAGATCCAAGAAACCAGTTCTGAATGTTCTTCAGCCGATAATCAGTAG
AAATAGCTATTAGAACTAAAGAATTTCCGGCAACTATTAA
>No_name
TTCAGAACTGGTTTCTTGGATCTTTGGCCATTGCAGATTTACTGTTAGGAATTTTGATCT
TGCCATTTTCATTATTTAATGAGATATTCGGCCGTTGGCT
>No_name
CTTGGATCTTTGGCCATTGCAGATTTACTGTTAGGAATTTTGATCTTGCCATTTTCATTA
TTTAATGAGATATTCGGCCGTTGGATATTTGGAAGACTTT
>No_name
CAAAAGTCTTCCAAATATCCAACGGCCGAATATCTCATTAAATAATGAAAATGGCAAGAT
CAAAATTCCTAACAGTAAATCTGCAATGGCCAAAGATCCA
>No_name
AGTGAGCACAAAAGTCTTCCAAATATCCAACGGCCGAATATCTCATTAAATAATGAAAAT
GGCAAGATCAAAATTCCTAACAGTAAATCTGCAATGGCCA
>No_name
CAGATTTACTGTTAGGAATTTTGATCTTGCCATTTTCATTATTTAATGAGATATTCGGCC
GTTGGATATTTGGAAGACTTTTGTGCTCTCTTTGGTTGGC
>No_name
CAAAAGGACGTCAATTGCCAACCAAAGAGAGCACAAAAGTCTTCCAAATATCCAACGGCC
GAATATCTCATTAAATAATGAAAATGGCAAGATCAAAATT
>No_name
ATTCCATTGTCCGGCCCATACAGCACAAGGAATCGAGGACTCCCAACCGAGGGCCCGCCA
AGGTTCTTGCGGCAGGTATTATATCTGCATTTATATGCTT
>No_name
TCGGTTTTGGGTCAATTCACATTTCTGTTCATTCGAGGAGATGGAAAAATTTAAAGAATG
ACTACTCCAACCAAAAAGTGGCGGGAAGCATATTAATCCC
>No_name
ATAGAACATAGGCCCGGGTTTGGGGCAATTCACATTTCTGTTCATTCGAGGGGATGGAAA
AATTTAAAGAATGACTACTCCAACCAAAAAGCGGCGGGAA
>No_name
GCCACTTTTTGGTTGGAGTAGTCATTCTTTAAATTTTTCCATCTCCTCGAATGAACAGAA
ATGTGAATTGACCCAAAACCGAGCCTATGTTCTATACTCA
>No_name
CTCGAATGAACAGAAATGTGAATTGACCCAAAACCGAGCCTATGTTCTATACTCATCAAT
TGGATCGTTTTACATTCCACTACTCATCATTATCATTGTG
>No_name
GAATTGACCCAAAACCGAGCCTATGTTCTATACTCATCAATTGGATCGTTTTACATTCCA
CTACTCATCATTATCATTGTGTATTTGCAAGTCTTTATTG
>No_name
CTTGGCTTCAATAAAGACTTGCAAATACACAATGATAATGATGAGTAGTGGAATGTAAAA
CGATCCAATTGATGAGTATAGAACATAGGCTCCGTTTTTG
>No_name
ATCGAAAGTATGTTGGCAAAAAACCGGAAGTGAAAAAAAATCCGGAATTCTTCAGAAAAA
AGGAAGTTGTTGAAGTAGATATTGAATATACGGAAATCCA
>No_name
CCGGAAGTGAAAAAAAATCCGGAATTCTTCAGAAAAAAGGAAGTTGTTGAAGTAGATATT
GAATATACGGAAATCCAACAGAATTGTAATTGCAATCAGG
>No_name
GGCCGTCATCGTCAACAATGCAAGAAATTGCTTCAGAATCTACCTGATTGCAATTACAAT
TCTGTTGGATTTCCGTATATTCAATATCTACTTCAACAAC
>No_name
ATAATCAGGAACCGTTGAATTCTCAGAAGCATCGAATAGACAGAATCCAATCGAAAAACA
TCATATCAAAACTGGCGATTCGAAAAAGTAAACTTGTTCG
>No_name
GAAGCATCGAATAGACAGAATCCAATCGAAAAACATCATATCAAAACTGGCGATTCGAAA
AAGTAAACTTGTTCGTTATCGAGAACGTCGGACAATAGTT
>No_name
CCCCAATACAACTATTGTCCGACGTTCTCGATAACGAACAAGTTTACTTTTTCGAATCGC
CAGTTTTGATATGATGTTTTTCGATTGGATTCTGGCTATT
>No_name
AATGCCCCCACAACGACCCCCAATACAACTATTGTCCGACGTTCTCGATAACGAACAAGT
TTACTTTTTCGAATCGACAGTTTTGATATGATGTTTTTCG
>No_name
ATCAAAACTGGCGATTCGAAAAAGTAAACTTGTTCGTTATCGAGAACGTCGGACAATAGT
TGTATTGGGGGTCGTTGTGGGGGCATTTATTGTGTGTTGG
>No_name
CCAACACACAATAAATGCCCCCACAACGACCCCCAATACAACTATTGTCCGACGTTCTCG
ATAACGAACAAGTTTACTTTTTCGAATCGCCAGTTTTGAT
>No_name
CCGTTTTTCACCTCCTATTTGATTGTGATTTTCTGTAAATGCATGAATGAGCATTTATTT
GGATTTTTCTTCTGGTTGGGTTACTGCAATAGCGGCTTTT
>No_name
GATTTTTCTTCTGGTTGGGTTACTGCAATAGCGGCTTTAAATCAAATATATTTACTCTCT
ACAAATCAGAAGTTTTAAAAAATTTTTCAAAAATAATTTT
>No_name
ATCNAGCCTTTATAAAAGCTTTTCAAAGAATATTGTCCATGATAATGTGTTCAAATAAAT
ACGATTCCAGGCGAATGATCAAGAATTTCAATTTATAATA
>No_name
AATGAAACTAATCCTGATCCGTTTATGGCATTGCCATTTTATCAGATTCTGATCTATTCT
TTGATTGCAACTATTCTTAGTTTGGCCACAGCTTGTGGCA
>No_name
CTGATCCGTTTATGGCATTGCCATTTTATCAGATTCTGATCTATTCTTTGATTGCAACTA
TTCTTAGTTTGGCCACAGCTTGTGGCAATCTTCTTGTTCT
>No_name
CATTTCTTTTTGTATTGAAGGTCAACTAAGGACAATTAGTAATTATTATCTTCTTTCTTT
GGCCGTTTCAGACTTTCTTATTGGAATTATTTCAATGCCA
>No_name
ATTGAAGGTCAGCTAAGGACAATTAGTAATTATTATCTTCTTTCTTTGGCCGTTTCAGAC
TTTCTTATTGGAATTATTTCAATGCCACTTTATTCCACAT
>No_name
CAATTAGTAATTATTATCTTCTTTCTTTGGCCGTTTCAGACTTTATTATTGGAATTATTT
CAATGCCACTTTATTCCACATTTCTTATTATGCAGTTCTG
>No_name
CCGGAACTGCATAATAAGAAATGTGGAATAAAGTGGCATTGAAATAATTCCAATAAGAAA
GTCTGAAACGGCCAAAGAAAGAAGATAATAATTACTAATT
>No_name
CCGTTTCAGACTTTCTTATTGGAATTATTTCAATGCCACTTTATTCCACATTTCTTATTA
TGCAGTTCTGGCCATTTAATTCTACAACTTGTGATTTGTG
>No_name
ATANCCCCAAATCACAAGTTGTATAATTAAATGGCCAGAACTGCATAATAAGAAATGTGG
AATAAAGTGGCATTGAAATAATTCCAATAAGAAAGTCTGA
>No_name
CAGACTTTCTTATTGGAATTATTTCAATGCCACTTTATTCCACATTTCTTATTATGCAGT
TCTGGCCATTTAATTCTACAACTTGTGATTTGTGGTTATC
>No_name
GAATTATTTCAATGCCACTTTATTCCACATTTCTTATTATGCAGTTCTGGCCATTTAATT
CTACAACTTGTGATTTGTGGTTATCACTTGACTATACAGT
>No_name
ATCGGTCATAAGATATAAGAACTAGATTTGCCGATGAAGCATTCGATACTGTATAGTCAA
GTGATAACCACAAATCACAAGTTGTAGAATTAAATGGCCA
>No_name
CAACTTGTGATTTGTGGTTATCACTTGACTATACAGTATCGAATGCTTCATCGGCAAATC
TAGTTCTTATATCTTATGACCGATATAAAACCCTTACTTG
>No_name
CAACTTGTGATTTGTGGTTATCACTTGACTATACAGTATCGAATGCTTCATCGGCAAATC
TAGGTCTTATATCTTATGACCGATATAAAACCCTTACTTG
>No_name
GACAAGTAAGGGTTTTATATCGGTCATAAGATATAAGAACTAGATTTGCCGATGAAGCAT
TCGATACTGTATAGTCAAGTGATAACCACAAATCACAAGT
>No_name
ATCTATACGTCAATGGACAAGTAAGGGTTTTATATCGGTCATAAGATATAAGAACTAGAT
TTGCCGATGAAGCATTCGATACTGTATAGTCAAGTGATAA
>No_name
CTTGGTGATCTTTTGCATCTATACGTCAATGGACAAGTAAGGGTTTTATATCGGTCATAA
GATATAAGAACTAGATTTGCCGATGAAGCATTCGGTACTG
>No_name
GACAAATCTAGTTCTTATATCTTATGACCGATATAAAACCCTTACTTGTCCATTGACGTA
TAGATGCAAAAGATCACCAAGAAAAACTATAATTATTATT
>No_name
CTTGTCCATTGACGTATAGATGCAAAAGATCACCAAGAAAAACTATAATTATTATTCTAT
TAACATGGATAATTTGTGCACTATTATGGACTCCCTTGAT
>No_name
NCCGGATATAAATCAAGGGAGTCCATAATAGTGCACAAATTATCCATGTTAATAGAATAA
TAATTATAGCTTTTCTTGGTGATCTTTTGCATATATACGT
>No_name
NCCGGATATAAATCAAGGGAGTCCATAATAGTGCACAAATTATCCATGTTAATAGAATAA
TAATTATAGTTTTTCTTGGTGATCTTTTGCATCTATACGT
>No_name
GCTAGATATAAATCAAGGGAGTCCATAATAGTGCACAAATTATCCATGTTAATAGAATAA
TAATTATAGTTTTTCTTGGTGATCTTTTGCATCTATACGT
>No_name
GAAAAACTATAATTATTATTCTATTAACATGGATAATTTGTGCACTATTATGGACTCCCT
TGATTTATATCTGGCCAATTATTGATGGAAAAAGAACAGT
>No_name
CTGNATTCCATAAATTGCACATAACATTTACCTTGTGGCACTGTTCTTTTTCCATCAATA
ATTGGCCAGATATAAATCAAGGGAGTCCATAATAGTGCAC
>No_name
GCACTATTATGGACTCCCTTGATTTATATCTGGCCAATTATTGATGGAAAAAGAACAGTG
CCACAGGGTAAATGTTATGTGCAATTTATGGAATCCAGCA
>No_name
CAATTGCACAGGTGAGCAGAGTTAACAGTGTGCTGGATTCCATAAATTGCACATAACATT
TACCTTGTGGCACTGTTCTTTTTCCATCAATAATTGGCCA
>No_name
AGAACAGTGCCACAGGGTAAATGTTATGTGCAATTTATGGAATCCAGCACACTGCTAACT
CTGCTCACCTGTGCAATTGGATATTTAATACCTCTCTTTA
>No_name
GCTATGTGCAATTTATGGAATCCAGCACACTGCTAACTCTGCTCACCTGTGCAATTGGAT
ATTTAATACCTCTCTTTATCATCATTGTTTTCGCAATACA
>No_name
GGAATCCAGCACACTGTTAACTCTGCTCACCTGTGCAATTGGATATTTAATACCTCTCTT
TATCATCATTGTTTTCGCAATACAAATATATCGCGTAACT
>No_name
CCGAGTTACGCGATATATTTGTATTGCGAAAACAATGATGATAAAGAGAGGTATTAAATA
TCCAATTGCACAGGTGAGCAGAGTTAGCAGTGTGCTGGAT
>No_name
AAGATTTTTATTTCGATGCCGAGTTACGCGATATATTTGTATTGCGAAAACAATGATGAT
AAAGAGAGGTATTAAATATCCAATTGCACAGGTGAGCAGA
>No_name
CTCGATGATTGTATTTCAAAGCTGCTCCTCCATAAACCGGAGTCGCGTAACCTAAAGTTT
GAAGATTTTTATTTCGATGCCGAGTTACGCGATATATTTG
>No_name
TTCAAACTTTAGGTTACGCGACTCCGGTTTATGGAGGAGCAGCTTTGAAATACAATCATC
GAGACAATTATAAGAACATGGATTCTTCGACCGACACTGA
>No_name
GATTCTTCGACCGACACTGAAATCAGTAATAGAAATCCAAAAGAAAAATGTATTAAAAAA
GTTCACAAATTTCAACCGAATTCTCTTATTCTCACTCCAC
>No_name
CTTGAAGTGACACTCGAATAATTTAAATTTTGTGGAGTGAGAATAAGAGAATTCGGTTGA
AATTTGTGAACTTTTTTAATACATTTTTCTTTTGGATTTC
>No_name
AAAGAAAAATGTATTAAAAAAGTTCACAAATTTCAACCGAATTCTCTTATTCTCACTCCA
CAAAATTTAAATTATTCGAGTGTCACTTCAAGCAATTCAA
>No_name
ATTGTTGAATTGCTTGAAGTGACACTCGAATAATTTAAATTTTGTGGAGTGAGAATAAGA
GAATTCGGTTGAAATTTGTGAACTTTTTTAATACATTTTT
>No_name
AAANTGTATTAAAAAAGTTCACAAATTTCAACCGAATTCTCTTATTCTCACTCCACAAAA
TTTAAATTATTCGAGTGTCACTTCAAGCAATTCAACAATA
>No_name
GCACTGACTGTCTTAGTCCATGGCTCATCAAATTACCTTGACAATTTGGTATTGTTGAAT
TGCTTGAAGTGACACTCGAATAATTTAAATTTTGTGGAGT
>No_name
AAATTATTCGAGTGTCACTTCAAGCAATTCAACAATACCAAATTGTCAAGGTAATTTGAT
GAGCCATGGACTAAGACAGTCAGTGCGAAAAAAGCCTTCC
>No_name
GGAAGGCTTTTTTCGCACTGACTGTCTTAGTCCATGGCTCATCAAATTACCTTGACAATT
TGGTATTGTTGAATTGCTTGAAGTGACACTCGAATAATTT
>No_name
GGCNGCTTTGCTAGAGGAAGGCTTTTTTCGCACTGACTGTCTTAGTCCATGGCTCATCAA
ATTACCTTGACAATTTGGTATTGTTGAATTGCTTGAAGTG
>No_name
CGTGACGAAAAATGCAATGATTATTGCTGCAAGAGTTTTGGCGGCTTTGCTAGAGGAAGG
GTTTTTTCGCACTGACTGTCTTAGTCCATGGCTCCTCAAA
>No_name
GCCTTCCTCTAGCAACGCCGCCACAACTCTTGCAGCAATAATCATTGCATTTTTCGTCAC
GAGGTTTCCATATAATCTTTTTACACTTATAAATTTATAT
>No_name
CGAGAATATAAATTTATAAGTGTAAAAAGATTATATGGAAACCACGTGACGAAAAATGCA
ATGATTATTGCTGCAAGAGTTTTGGCGGCTTTGCTAGAGG
>No_name
CGAGAATATAAATTTATAAGTGTAAAAAGATTATATGGAAACCACGTGACGAAAAATGCA
ATGATTATTGCTGCAAGAGTTTTGGCGGCTTTGCTAGTGG
>No_name
GCCGCCAAAACTCTTGCAGCAATAATCATTGCATTTTTCGTCACGTGGTTTCCATATAAT
CTTTTTACACTTATAAATTTATATTCTCGGTCAAAGTCCA
>No_name
CTTTTTACACTTATAAATTTATATTCTCGGTCAAAGTCCAATCCCACCATAGGGACACTT
CTTTATGGTTTTGGCTATTATTTATGTTATTTGAATTCCA
>No_name
CGGCCGCATATTAGAATTCTCCAAAATGTTCTACGAAACATAATATTGCAATAAGCATAC
AATATTGGATTGATTGTGGAATTCAAATAACATAAATAAT
>No_name
CGACTTGTGTTGCTCTTAGACCGGCCGCATATTAGAATTCTCCAAAATGTTCTACGAAAC
ATAATATTGCAATAAGCATACAATATTGGATTGATTGTGG
>No_name
AACGACTTGTGTTGCTCTTAGACCGGCCGCATATTAGAATTCTCCAAAATGTTCTACGAA
ACATAATATTGCAATAAGCATACAATATTGGATTGATTGT
>No_name
GATACGACTTGTGTTGCTCTTAGACCGGCCGCATATTAGAATTCTCCAAAATGTTCTACG
AAACATAATATTGCAATAAGCATACAATATTGGATTGATT
>No_name
CAGCATTCGATGGCATTGAAGAGAAACGACTTGTGTTGCTCTTAGACCGGCCGCATATTA
GAATTCTCCAAAATGTTCTACGAAACATAATATTGCAATA
>No_name
CTAGAAGAAGCATTCGATGGCATTGAAGAGAAACGACTTGTGTTGCTCTTAGACCGGCCG
CATATTAGAATTCTCCAAAATGTTCTACGAAACATAATAT
>No_name
TCTATATTCAACTAGAAGAAGCATTCGATGGCATTGAAGAGAAACGACTTGTGTTGCTCT
TAGACCGGCCGTATATTAGAAATCTTCAAAATGCTCTACG
>No_name
TCTTCATTGAAATCCAATAGATCTTTTAATTTCGAAAGATATTCCGTGCTGTCTCAAATC
TCATTAGCTGCCCTGCTGTCGGTGATCTGTGTGGGAACAA
>No_name
CGCGAATTCACTGAAAAGCCAATATCCTTTGTTCTGGGTTATGATAGCGAACGGAATGAC
AGCAACTGCAACAAGAAAATCACTTCAAGCTAAACTAAAG
>No_name
CAAAGATTCAAAATCGAAGCGGTACAAAGTAAAATATCCAAAAAGATAAAAAAATCACAC
GTGAATTCACTGAAAAGCCAATATCCTTTGATCTGGGTTA
>No_name
CTGCATTTCAATTGATAGATATTTCACAATTCTTCAACCTCTCAGTCAATACGGAACGAA
CTTTCGGCCGGTTTTCTTGATGATTTGTATAATTTGGATT
>No_name
CTGCATTTCAATTGATAGATATTTCACAATTCTTCAAACTCTCAGTCAATACGGAACGAA
CTTTCGGCCGGTTTTCTTGATGATTTGTATAATTTGGATT
>No_name
CAAACATATGCCACCCTTGGTGCATTTTATATTCCTCTTGTTGTCATGTTGATACTTTAC
AGCAGAATTTATCAAGTCGCCAAAAAAATTGCTAAAAATA
>No_name
AGTNTTTTTAGCAATTTTTTTTGTCGACTTGATAAATTCTGCTGTAAAGTATCAACATGA
CAACAAGAGGAATATAAAATGCACCAAGGGTGGCATATGT
>No_name
ATCAAGTCGCCAAAAAAATTGCTAAAAATGATAACGTTAACCAGACATTTATGGGAATGA
AATTTACAAAAAATGGACCAAGAGATTTGATTTTGAAACA
>No_name
GAAATTTACAAAAAATGGACCAAGAGATTTGATTTTGAAACAGTTTTCTCTAATTGCTTC
TCCTCTGAATGCAATTCCTCTTGTAAAAAATTCTTTGAAT
>No_name
GGAAAACCGATTATTTGTATTCAAAGAATTTTTTACATGAGGAATTGCATTCAGAGGAGA
AGCAATTAGAGAAAACTGTTTCAAAATCAAATCTCTTGGT
>No_name
GGTTTTCCCAGGTTTTGACTACCGAAAATTCTTTTTACAAATATAATATTAATGATGACA
TACTTTCTGTGTCAAAATTGCAGCAACGTAAAAGTGATGA
>No_name
CCGGAACTATTAACTGTAACGTGAAAAAGGGAAACCAACAAAAGGTGAAGCAACCCATTA
ATATTCCCAGAGTTTTTATGGCTTTACTTTCAGAAATACT
>No_name
GCCAAATTCAATAAGGATTTTAGACAGCCATTTAAAGAGATTCTGTCATGCCACTGTAAG
TCCATAAACAACCGGCTACGAACTGCTTCATATACAGAAC
>No_name
CGATATTTCACCTTGTGGTGATAGCAATTGATAGATATTTATCAATTACCAAACTGACAT
ACAATAGAAATCGGTCAACAGTTTCGACAACAGCTATGAT
>No_name
CTGACATACAATAGAAATCGGTCAACAGTTTCGACAACAGCTATGATTACATCTTCATGG
ATCGCTGCGGCTCTTGTCTCCATTCCATCTAGATTCTATT
>No_name
GTCACTGTGCTTTCAAAGGAATTTTCATCTATAATTATTTTTGAGTCGTCATAAATAGAA
GACCAGATTTCTGACTGTGGAAATGGAGACGCTGTGGATT
>No_name
TTCGTTTTCTCCAAAGACTCTGTCACTGTGCTTTCAAAGGAATTTTCATCTATAATTATT
TTTGAGTCGTCATAAATAGAAGACCAGATTTCTGACTGTG
>No_name
CGAAAATCAGTCAAAGTCTAATAATAATCTGTCAGAAAATGTTACTAATAAATATTTATA
TTGTCTAGATAAATCATCCACTGAGAGCTTTCCAATGTCA
>No_name
CAATGTCATCACTTTATTTGAACCCTCTTACTATGAAAACTTATTCAGATATATACACAA
CTTCCAATCTTGCTAAAACTGAAACAATGAGCAAAATAGA
>No_name
ACAATAGAAGGTGAAATTTTCCCATTAAAATACCAAAATAAGGACATTTTAAAATCTCCC
AATTCCAACAAGTCTATAATCAAACCCTCGACTTCAAATT
>No_name
GAANAACGTCCTTACAACTTTATATTCACGTTTTTGATTAATTCGTTTTACCCGGACTGC
TAAAGACGCGAAAGAGTTATCGTTGAGACTGTCGGAAATT
>No_name
CAACATATTATAAATAGACCCGTAATGATGAATAACGTCCTTACAACTTTATATTCACGT
TTTTGATTAATTCGTTTTACCCGGACTGCTAAAGACGCGA
>No_name
CGAATGGTAGCCAACATATTATAAATAGACCCGTAATGATGAATAAAGTCCTTACAACTT
TATATTCACGTTTTTGATTAATTCGTTTTACCCGGACTGC
>No_name
CCGTCGGATCACTAATAACATACGCACGTAAAAGGTTGTTGATTGCGAATGGTAGCCAAC
ATATTATAAATAGACCCGTAATGATGAATAACGTCCTTAC
>No_name
TAAGAACAATGTAGACTGTATAAAGATTCATTGAAAACACTCCAATTAACAAATCCGTAA
CTGCCAAAGAAGCAATGAAGTAATTGGAAGATAACCTCAG
>No_name
TCANTGCTTCTTTGGCAGTTACGGATTTGTTAATTGGATTGTTTTCAATGAATCTTTATA
CAGTCTACATTGTTCTTAAATCGTGGCCACTTAGTCAACT
>No_name
GTTTTCAATGAATCTTTATACAGTCTACATTGTTCTTAAATCGTGGCCACTTAGTCAACT
CATGTGTGACTTGTGGCTGGCCATGGATTACACGGCCCGC
>No_name
AAAATATCATGAAAAATATAACCCGATCACTTCTCCATTTATTGTATCGCATTGGCATCT
TGATGGAGCAAAATCTGTCAACTGTTATCAGAAATACCGT
>No_name
CCAACTCATTATAATTGAATAGAACACAATTGATGGAATGGACCACGTTAAAAATATCAT
GAAAAATATAACCCGATCACTTCTCCATTTATTGTATCGC
>No_name
GTTTTGTATGAACTTGTATCAATTTCATCATCCTTATTGGAATCCGATCCAATTACCTTC
GCATTTTTAATTAAGTGATTCGTTTGTCGATTTGTCAAAG
>No_name
TCTTTTATGTGAAGATAATCCTAAACACTCTAGAAGCGATTCTCCAGTATATCAGTGCAA
TAAGTTCCTCAGTCGAACTATTTCATTCCAAACCCAACTT
>No_name
CGAACTATTTCATTTCAAACCCAAATTAATTACAGATCTGACGAGATCCATCACCATTGC
CATTGTAACATTCATCACAATAACTCGACCTTATTTTGTT
>No_name
ACGGACCTGGAAAATTCAGGAAAAACTCTAAAACTTTGCTCATCGCCGATTTGGAAGCAG
CAGCATCCAGTTGAGTCGAATTGCGCAAAGGACACTAAAT
>No_name
TGATAAAGCAACCTCTTTTACTTTGAAGTCACCATTGCAAAAAGTTGCGAAAAAAATTCT
ATGGAGCACTGCAAAAAACGAAAGGGGTGCAAAGTACGAT
>No_name
TTTTAGCACGATTTCGATTTTGAGTAATCGTACTTTGCACCCCTTTCGTTTTTTGCAGTG
CTCCATAGAATTTTTTCGCAACTTTTTGCAATGGTGACTT
>No_name
CCAAAGCATAGCAAAATGGGTTGATAGGACTGTTAATATAGCACAACCAATAAGCAAGAC
GATAAATGTGCTCATTCATGCATGAACGGTTTAAGGAGTG
>No_name
ATTAGACATGGAAAAATATAATTTAACAGAAATTCTCCAAAAAATCAAATCAATGCAAAT
GATTGATTTTGAAGTGATTATTGATTTTTTCGGATCCAAA
>No_name
GCCGAATGAGTGCTTTCATTTTTGGATCCGAAAAAATCAATAATCACTTCAAAATCAATC
ATTTGCATTGATTTGATTTTTTGGAGAATTTCTGTTAAAT
>No_name
CAGAAATTCTCCAAAAAATCAAATCAATGCAAATGATTGATTTTGAAGTGATTATTGATT
TTTTCGGATCCAAAAATGAAAGCACTCATTCAGCGTGCGC
>No_name
GTTCCGGCCAACATTGAGGAGGCAGATTGTAAAGTCCTGTCATATTCCACGTCCGAACGG
AACTGGCGCACGCTGAATGAGTGCTTTCATTTTTGGATCC
>No_name
ATCGTTCCGGCCAACATTGAGGAGGCAGATTGTAAAGTCCTGTCATATTCCACGTCCGAA
CGGAACTGGCGCACGCTGAATGAGTGCTTTCATTTTTGAG
>No_name
CCAGTTCCGTTCGGACGTGGAATATGACAGGACTTTACAATCTGCCTCCTCAATGTTGGC
CGGAACGATATCATCCTGTAACATTAATTGTTTTATATGT
>No_name
GACAGTTCCGAGGAAAAGAATTGACAGCATCACATATAAAACAATTAATGTTACAGGATG
ATATCGTTCCGGCCAACATTGAGGAGGCAGATTGTAAAGT
>No_name
AATCGACGTACCAAGAAAAATGCAAAAATCATCAACGAATTCCCAATGACAGTTCCGAGG
AAAAGAATTGACAGCATCACATATAAAACAATTAATGTTA
>No_name
CGGAACTGTCATTGGGAATTCGTTGATGATTTTTGCATTTTTCTTGGTACGTCGATTACG
AACACCTTGCAACATGTTAATCATCAATTTAGCAGTTACA
>No_name
ATCAAATCTGTAACTGCTAAATTGATGATTAACATGTTGCAAGGTGTTCGTAATCGACGT
ACCAAGAAAAATGCAAAAATCATCAACGAATTCCCAATGA
>No_name
ATTTTTCTTGGTACGTCGATTACGAACACCTTGCAACATGTTAATCATCAATTTAGCAGT
TACAGATTTGATGGTGGGAACCTTGGTGATACCAATGGCA
>No_name
CGAACACCTTGCAACATGTTAATCATCAATTTAGCAGTTACAGATTTGATGGTGGGAACC
TTGGTGATACCAATGGCAAGTATTTATCAAATCAAAGGGT
>No_name
CAAGTATTTATCAAATCAAAGGGTATTGGATATTCAATGATTACATATGCAGCGGATTTA
TTTTATTTGATGTCTTATTGTGCACATCGTCCATTTTAAA
>No_name
CTTTCTATAATCACAGTAGTATTTGGATTTCGGATTACTCCGTCCGAACAAAGGAGGTAC
ACTTATCAGTGCTGACGCAGCCCAAACTATGAAAATCATC
>No_name
TTTTCATAGTTTGGGCTGCTTCAGCACTGATAAGTGTACCTCCTTTGTTCGGATGGAGTA
ATCCGAAATCCAAATACTACTGTGATTATAGCGAGAATCT
>No_name
CCAACATGACAATCAGAGGTAAATAGAAGGCTATAAATGTTGCATATATTTGATAGCCGA
GATTCTCGCTATAATCACAGTAGTATTTGGATTTCGGATT
>No_name
TTCATTATTAAGTTTTTTCTCAAACTTGGATTTGTCTATAATGCTATTGTTATTGTTGTT
ATCGTTGAAATTATTTCTGAAATTAGAATTTCTTTTAGGC
>No_name
AAATTCTAATTTCAGAAATAATTTCAACGATAACAACAATAACAATAGCATTATAGACAA
ATCCAAGTTTGAGAAAAAACTTAATAATGAAGAATCAAAT
>No_name
AAAAAACTTAATAATGAAGAATCAAATAAACATTTAAATGTTCCAGATATCAAAATTAAT
TTTGCAGAATCTGACGAGGAACTCCATCACAATTCTAAAA
>No_name
CTTNATAATGAAGAATCAAATAAACATTTAAATGTTCCAGATATCAAAATTAATTTTGCA
GAATCTGACGAGGAACTCCATCACAATTCTAAAACCAAAT
>No_name
CCGAACTAAATTTGGTTTTAGAATTGTGATGGAGTTCCTCGTCAGATTCTGCAAAATTAA
TTTTGATATCTGGAACATTTAAATGTTTATTTGATTCTTC
>No_name
AAAAATATCAAAAATGATCGGTCTGTCATTCTATCGAAAGTACAACTTAGGGTTTTTACA
TCGTAGGTCTGACCTCCCCAACCAAAGAAATTCGGAACTT
>No_name
GTCTTGAAATTGCTGATTGGTGAAGCCATATAAAAACGGATTTACGCTACTATTAAAATG
TGCCAACGCCACTATCAAAATGTGAGTGATTACACTAAAA
>No_name
TTATAATTCTCGTCTCAATTGGTGGCAATGTTCTCGTTTGCATTGCGGTTTGTCAAGATA
AAAAACTTAGAAAACCCAGCAATTCTTTGTACGTTTCTTT
>No_name
TTTGTGATGCCATTCGCGGCGGTGAATGAATTGAACTTCAATTGGATGTTTTCATATTAT
TATTGCAAAACCTTTCTCTCGTTAGACGTAATGTGCTGCA
>No_name
CAANCGCTATTGCGCATATATTGAGGATGGACGCTGTGCAGCACATTACGTCTAACGAGA
GAAAGGTTTTGCAATAATAATATGAAAACATCCAATTGAA
>No_name
CACGTAATGAAAGGGATCCCTGACATGATAATACCGATCAAACGCTATTGCCCATATACT
GAGGATGGACGCTGTTCAGCACATTACTTCTAACGATAGA
>No_name
GGAGAAAATGACAAAATGGGCTTTTATTTCAATGTTAATTTTCATTTGGTTGTGTAGCGG
TATTATTTCTTTCCTGCCGATAAATTTGAACTGGCATGCC
>No_name
GACTTACGGAAGATTGGTAATTTGTAACGGCATGCCAGTTCAAATTTATCGGCAGGGAAG
AAAAAAAAACCCCACACAACCCAAAGAAAAATAAAAATTA
>No_name
CAACGTTTCAAGTTGTATATCCTCAGATTATGAAACATTTGTCAGTAACTCGTCTCCTGG
ACCCAATAAAGTCAGCAAAAAGTGGAATAACTCAGATCAT
>No_name
GCTGAATTCAGAAACGCATTTAAAAGGATTTTATCTTGTTATAAATTCAATTTGTCCTCT
GTCATTCTAACCGAATCATTGCAAATGAATCCAACATTAC
>No_name
CGGATTTATCATTAAAATACCATTTATTATTGTTGTCGTTGTTGTAGTTCGTATATTCAC
TAGTATTTTCACAGCTGATATGAGTTGGGTTGATATTATT
>No_name
CCCGACTCAAGAAGTTTTCATCGGTTTGATTTTGAGTATTTTAACCTTTTCAACCTTGGT
CGGTAACATTCTCATAATTATTGCGGTAACTTTGGTGAAA
>No_name
GTTTGTGTATCATATCGATTGATAGATATTTTGCGATCACTCGACCGTTGCAATACGCAT
CTAAGCGTACGACTGGTCGGATTTCGATCATGATCGTCTC
>No_name
GTCGGATTTCGATCATGATCGTCTCGGTTTGGGTGCTAGCCGGGTTGATAAGTGTGCCAC
CGTTTTTCGGTTGGAAATAGAAATTTTGTAAAGATACAGT
>No_name
CACCGTTTATCGGATGGAAAGAGAAATTTGTGAAGAACGAATGCAAATACAGCGATTCGT
TGAGCTATCAGATTTATGCAACATTTGGTGCATTTTATGT
>No_name
GAGAAATTTGTGAAGAACGAATGCAAATACAGCGATTCGTTGAGCTATCAGATTTATGCA
ACATTTGGTGCATTTTATGTGCCACTTTTTATCATGTTGT
>No_name
TCGGGACGTCTTTTGACTGCGTTGTTTGAGATCGAGATTAGCGATTCGTTTTGCCAACAG
AAGAATTTTCCCGTATAAGAACAACATGATAAAAAGTGGC
>No_name
CTGAAGGCCATCTCTTCGGACTTGTCATTGGATTCTCTATGGTCATGTTGAATGAAAGAA
CAGTTCATTGTTTGCTGCAATGAAGGTTTTCTATTTTCTG
>No_name
AGAAAACCTTCATTGCAGCAAACAATGAACTGTTCTTTCATTCAACATGACCATAGAGAA
TCCAATGACAAGTCCGAAGAGATGGCCTTCAGCAAACGGT
>No_name
CTCGTTCTGTTATAGAGCTTCGTAATTGTATACCGTTTGCTGAAGGCCATCTCTTCGGAC
TTGTCATTGGATTCTCTATGGTCATGTTGAATGAAAGAAC
>No_name
TGCTCGTTCTGTTATAGAGCTTCGTAATTGTATACCGTTTGCTGAAGGCCATCTCTTCGG
ACTTGTCATTGGATTCTCTATGGTCATGTTGAATGAAAGA
>No_name
GCTTAATGCTTTTGCTATAGGAATCGTTAGCTGAATAATAAAAAACGGGCACCAACAAAT
GGTAAAGCATCCCATAATTATGCCTAAAGGTTTAATTGCT
>No_name
ATTTCAATGACAGTTGGAGGTACGAAATTCGGATCTTGGCCTAATGCTTTTGCTATAGGA
ATCGTTAGCTGAATAATAAAAAACGGGCACCAACAAATGG
>No_name
CTTGTCATTTTCCTCGCCGTGTTGTTGTACGTAACATCCAATGTCGAGCGGCGCCTATTC
ATCATTCCATACTGTTCTACATACGATTCCGATCTCATTC
>No_name
ATTTCCTAGAAAATCGCAATGAATTATTGAAATCTTCTCTTGTTTTTGTCATTTTCCTCG
CCGTATTGTTGTACGTAACATCCAATGTCGAGCGGCGCCT
>No_name
CCCTAGACCAACCTCAACCCAAACAGAAATACATACCAAACTGTTACCCCACATACTCAA
CATTGGAATAATAAACAGACCGACATAAGCCCAATTGTAT
>No_name
CTTNTGTCGGTCTGTTTATTATTCCAATGTTGAGTATGTGGGGTAACAGTTTGGTATGTA
TTTCTGTTTGGGTTGAGGTTGGTCTCAGAAAAAGATTCAA
>No_name
CTTTAAAGGGTTTTTCAGTGCATTGTATCTGTCAATTGAGATTGTACACAAGTGAATGAT
TGTAGAGGCTGTAAAAAACACATCCAAACTGTACCAAATC
>No_name
CGCNTGGATAATACCTTTCAGTATTGCTTGTCCTTTGTTTTTGTTTGCTTTGGAACTGGA
CAAGACTAGAGAGCATTCTTCATTCAAAGGATGTGGTCCA
>No_name
CGANTGTGTTAACAGTGAAAATTCTCTACGTCCAACGGCAAGAAGCTGAGGCTAATCTTT
ATTCGAATGCTGTAGCTTCTCTTGTTTTCAAACCAAAGGT
>No_name
TGTCGATGGTGTTCTGGTAAACTTGGCCAAAGAACTTGAAAGCTTTGGTTTGAAAACAAG
AGAAGCTACAGCATTCGAATAAAGATTAGCCTCAGCTTCT
>No_name
CTTGTTTTCAAACCAAAGCTTTCAAGTTCTTTGGCCAAGTTTACCAGAACACCATCGACA
AAGGTTATGAGCGAAAAGAAATTAAACGGAAAAAATGAAA
>No_name
CGAGTTTTCATTTTTTCCGTTTAATTTCTTTTCGCTCATAACCTTTGTCGATGGTGTTCT
GGTAAACTTGGCCAAAGAACTTGAAAGCTTTGGTTTGAAA
>No_name
GTCTTCTTGTAAAGGTGGTTTCAAATTGTCTGAACCACAGAGATTCATTGATGTATTTTC
AACAAAATTATTTCTCGTCGTTTTTGCTAACAAAGGAGTC
>No_name
GTGNGGTAAGGTCTGTTTGTATTGGTCTTCTTGTAAAGGTGGTTTCAAATTGTCTGAACC
ACAGAGATTCATTGATGTATTTTCAACAAAATTATTTCTC
>No_name
CTAAAAGAAACTTGCCTCTGAGGTAAGGTCTGTTTGTATTGGTCTTCTTGTAAAGATGGT
TTCAAATTGTCTGAACCACAGAGATTCATTGATGTATTTT
>No_name
GAAAAGCCGTACAAACGTTGGGGATTTTATTTCTACTCTTTGTCATTTGTTATCTGCCAT
TCTTTGTCGCTTATCTTGTTGATTTTTTTTTCAAGATATG
>No_name
ATGGGATTAAAAAAGTGATAAACAATCGGATTGAACATCGAACCTGAATAACCCATCCAT
TCGAGGAAAGTAAGCCTTTTTTCCGCTGTTGAGGAAACTG
>No_name
GGATATTGTCTGTTTGTGTTCGATGATTGTTATAGGAATCATTTTCAATTTGTTTGTCCC
TACAGCTTTGTATTTTGAGAGATCATTAAGAACTGCCAAC
>No_name
CAAATATCTGTCGAATGAAATAATCATGAAAAGAAAATTATTTATTCCCATGCTTAGGAA
TGTGAGAAAGGAATTTATTTGACATCCAAGTTGTCCGACT
>No_name
CCGAAATGTAGCTAAACCCTTCAAGGAAACTGAGAGAAATTCCATAAACCAACCAGATTG
TCCAAATTAGCAATAACAACAAAATGACTCTTTTAACAGT
>No_name
AAGAGTCATTTTGTTGTTATTGCTAATTTGGACAATCTGGTTGGTTTATGGAATTTCTCT
CAGTTTCCTTGAAGGGTTTAGCTACATTTCGGTTGCGTTC
>No_name
CTCAATTGGATTCTTTCAATACAAAATCAAACCGGCTTTATCGGAACGGATTATATTTAT
AAATATCCAATCACTGCCATCACATTTCTCGTAATGCTTA
>No_name
TGCNAACCGTCAGGCATAATGCTCCTACCAATTCACAGAGCCATCTATTTACACGAAAGA
ACATCTCACCGATTATTACCCCTGCAATGTTAAATAGATT
>No_name
GATCTCGTTACCCATTTGGGCAATAAATGCAATTATCCACAATCCTATACAAAACAAAAC
TGTATTTCGACGAGTATAGACTTTGTGATATAAAGAGTTG
>No_name
TCCAATTCGACTGGATTAAATCGGTTTGATTATTATTTGTATTCCCAGGATATTACATAT
CTCTGTATCAATATCGTGTTGGGTATTCTGTTCAATTTAT
>No_name
GTTCAATTTATGCGTCCCCTTTGCCATATCCGTAGATAAAAAACTCTGGATATCAAGTAA
CTTCCTCATCCTTAATATCATTATTGTTGACCTTATGGTC
>No_name
TAAAAAACTCTGGATATCAAGTAACTTCCTCATCCTTAATATCATTATTGTTGACCTTAT
GGTCTGTTGTTACATCCTTCCTGTGACGCTGGCTAATCGG
>No_name
AAAAAACTCTGGATATCAAGTAACTTCCTCATCCTTAATATCATTATTGTTGACCTTATG
GTCTGTTGTTACATCCTTCCTGTGACGCTGGCTAATCGGA
>No_name
CCCGATGTAGCCCATAACATTTCTTGATAAGATCCGATTAGCCAGCGTCACAGGAAGGAT
GTAACAACAGACCATAAGGTCAACAATAATGATATTAAGG
>No_name
AAGAAATGTTATGGGCTACATCGGGTGTCACGTGAATTCTTTTCTCACATTCATCAGCAT
GGGAATAAACAATTTCATATTCATGATAATTTCATTCGAT
>No_name
ATAAAACAGACAAATGCGTCGGACTCGTAACCGAATCCTTTGAAAAAACTGAGAGCGATT
CCGTATCCAATCCAAAACAGCCATACCAGTGCAATCAGGA
>No_name
AAATCGGCAAAGGGAAATTGAAAACTGTCAAGAAAAACAACGTGACAATGTTGCCGTTCG
TGTCAAGAATAAAACAGACAAATGCGGCGGACTCGTAACC
>No_name
AAATCGGCAAAGGGAAATTGAAAACTGTCAAGAAAAACAACGTGACAATGTTGCCGTTCG
TGTCAAGAATAAAACAGACAAATGCGTCGGACTCGTAACC
>No_name
AGTTGCGTTTGGTTTTGAATAGCTTTACCAGAAGAATCGTGTAAAATCCTGTGCTGACAG
AAATCGGCAAAAGGAAATTGAAAACTGTCAAGAAAAACAA
>No_name
CTTGAATTCTTTTTGAATGCTCAAGTTGCGTTTGGTTTTGAATAGCTTTACCAGAAGAAT
CGTGTAAAATCCTGTGCTGACAGAAATCGGCAAAAGGAAA
>No_name
CATTCTTGTCTCGTTGGATGTCAGAGAGTCGCTTGAATTTTTTTTGAATGCTCAAGTTGC
GTTTGGTTTTGAATAGCTTTACCAGAAGAATCGTGTAAAA
>No_name
GAAAAAATGTCCCAACCGTTACAATCAACAAAACCACCATTCTCATTTCATTCTTGTCTC
GTTGGATGTCAGAGAGTCGCTTGAATTCTTTTTGAATGCT
>No_name
TGAATTTAGGGAGCAAATAATTATTTCTCGGCTCAAAATCGGAAAAATATTTTTGGTTAA
AATTTCATTTTTTATTAGATGACAATAAATCAATAAATTA
>No_name
AGACAAGCATCAATCATCCAGGCTTTATTTGAAAATCTTTGCTTCATGGATAATTCCTTT
TTCGATTGCTTGTCCATTGTTTATTCTTGCAATATATTTA
>No_name
TTTCTTTAGAACTTTTGTATGGTTTGCCATTCATGTTAATCATCGGTTTTAGTTCATATT
TTTCTGAATAATGATAACTACTGTTAGATCCTTCAAGTGA
>No_name
CTGAATTCATTTTTACCAAAGAAAAAGTTGATTGAGGAAAACATTTTCTTTCTTTAGAAT
TTTTGTATGGTTTGCAATTCATGTTAATCATCGGTTTTAG
>No_name
AGAGAATACTCGACCCCAATTAGCTCGAACAATAAGCTATGATGAGACAAGAGCATTGGA
CCGGCCTGAAATGCTTCACCTACCAACAGAACAAACAAAT
>No_name
CTTCAATCAAATGTTTTCCAAAATATCCATTAAAACTAACAGATAGAATGAAATTTAATA
ATGTTCCTCTGTTGTCCATGACAAGCAAGCAAAGTCAAAG
>No_name
CAAAAATATACACTAAGAAAAACGGCAAATAACAAAGCAGAAAAAGACCAAATAGCGTTC
CCAATACTTGCACGGCTTTTCGACTTTTTCTAATATTTCT
>No_name
GTAGTATTTGGATTTTTTGGAAACCTTTTGGTCATCCTGGTCGTCTCCATAAATAAGCAG
TTGCGAAATGGTACAAATATCCTCATCGCATCTCTAGCGA
>No_name
ATTTTTTGGAAACCTTTTGGTCATCCTGGTCGTCTCCATAAATAAGCAGTTGCGAAATGG
TACAAATATCCTCATCGCATCTCTAGCGATAGCTGACATA
>No_name
AAAAGTAATAAATGTTATGTCAGCTATCGCTAGAGATGCGATGAGGATATTTGTACCATT
TCGCAACTGCTTATTTATGGAGACGACCAGGATGACCAAA
>No_name
GTCGTCTCCATAAATAAGCAGTTGCGAAATGGTACAAATATCCTCATCGCATCTCTAGCG
ATAGCTGACATAACATTTATTACTTTTTGTGTTCCTTTAA
>No_name
GAAATGGTACAAATATCCTCATCGCATCTCTAGCGATAGCTGACATAACATTTATTACTT
TTTGTGTTCCTTTAACTGCGACGATTTTCATTAAAAAAGG
>No_name
TGACATAACATTTATTACTTTTTGTGTTCCTTTAACTGCGACGATTTTCATTAAAAAAGG
CTGGTTTTTGGGGAGTATTGCTTGCAAAATATATCAGTTT
>No_name
TAAATATGTAAAAAACTGATATATTTTGCAAGCAATACTCCCCAAAAACCAGCCTTTTTT
AATGAAAATCGTCGCAGTTAAAGGAACACAAAAAGTAATA
>No_name
CGCCGTTAAATATGTAAAAAACTGATATATTTTGCAAGCAATACTCCCCAAAAACCAGCC
TTTTTTAATGAAAATCGTCGCAGTTAAAGGAACACAAAAA
>No_name
TTAAAAAAGGCTGGTTTTTGGGGAGTATTGCTTGCAAAATATATCAGTTTTTTACATATT
TAACGGCGTACATGAGTGTTTATACTTTGGTATTAATGAG
>No_name
CGANACTCATTAATACCAAAGTATAAACACTCATGTACGCCGTTAAATATGTAAAAAACT
GATATATTTTGCAAGCAATACTCCCCAAAAACCAGCCTTT
>No_name
TCGCTATCGGATGGACAACAGCCAAATACCTATCGCCACTCATTAATACCAAAGGATAAA
CACTCATGTACGCCGTTAAATATGTAAAAAACTGATATAT
>No_name
CCGGAATTGAACAGCAGTGGGCAATTACATAGCATAAAGATTACCCATGTCGATAGGACG
ATTTTCAAGACGTTCTTTTCTGTTCTAATTGGAATACTCG
>No_name
GTCTTGAAAATCGTCCTATCGACATGGGTAATCTTTATGCTATGTAATTGCCCACTGCTG
TTCAATTCTGGGGTGGCGTATCCTCCAACTTCCATCAATG
>No_name
TTATGCTATGTAATTGCCCACTGCTGTTCAATTCTGGGGTGGCGTATCCTCCAACTTCCA
TCAATGATACGAAAGACTTTTACTGTACATATATGCCAAC
>No_name
TAANGAACTGTTGGCATATATGTACAGTAAAAGTCTTTCGTATCATTGATGGAAGTTGGA
GGATACGCCACCCCAGAATTGAAAAGCAGTGGGCAATTAC
>No_name
TTCTAAATAACCCATTAGTGTTTCATTGTAACGAACTGTTGGCATATATGTACAGTAAAA
GTCTTTCGTATCATTGATGGAAGTTGGAGGATACGCCACC
>No_name
CCAACTTCCATCAATGATACGAAAGACTTTTACTGTACATATATGCCAACAGTTCGTTAC
AATGAAACACTAATGGGTTATTTAGAAAATGGCCAATTTG
>No_name
CTGAAAGAGGCAACAAATAAGCAAATATCGAAAATAAAAGAATGTAGACCCGTCCAAATT
GGCCATTTTCTAAATAACCCATTAGTGTTTCATTGTAACG
>No_name
ATATAATTGCTGAAAGAGGCAACAAATAAGCAAATATCGAAAATAAAAGAATGTAGACCC
GTCCAAATTGGCCATTTTCTAAATAACCCATTAGTGTTTC
>No_name
CTACATTCTTTTATTTTCGATATTTGCTTATTTGTTGCCTCTTTCAGCAATTATATTATT
ATACACGTGCTTGATATGGAAATTACTTTTCAACAGTGAG
>No_name
TTTTGATTGTAAAGCTTTGTCGGATTGGGATATCCGAGACTCACTGTTGAAAAGTAATTT
CCATATCAAGCACGTGTATAATAATATAATTGCTGAAAGA
>No_name
TTTTTTGATTGTAAAGCTTTGTCGGATTGGGATATCCGAGACTCACTGTTGAAAAGTAAT
TTCCATATCAAGCACGTGTATAATAATATAATTGCTGAAA
>No_name
GTGAGTCTCGGATATCCCAATCCGACAAAGCTTTACAATCAAAAAAGAGAGTTACAAGAA
TGGTTGTCATTGTTGTGGTTATTTTTGCATTGTGTTGGAT
>No_name
ATCCGACAAAGCTTTACAATCAAAAAAGAGAGTTACAAGAATGGTTGTCATTGTTGTGGT
TATTTTTGCATTGTGTTGGATGCCAATACAGATTGTTTTC
>No_name
GAATTGGATGATGAAAATAATCTGTATTGGCATCCAACACAATGCAAAAATAACCACAAC
AATGACAACCATTCTTGTAACTCTCTTTTTTGATTGTAAA
>No_name
TTACAATCAAAAAAGAGAGTTACAAGAATGGTTGTCATTGTTGTGGTTATTTTTGCATTG
TGTTGGATGCCAATACAGATTGTTTTCATCATCCAGATCG
>No_name
AATGAGAGTTACAAGAATGGTTGTCATTGTTGTGGTTATTTTTGCATTGTGTTGGATGCC
AATACAGATTGTTTTCATCATCCAATTCCTAGGCAGTGAG
>No_name
CCGCATTGTCGGGCTCACTGCCTAGGAATTGGATGATGAAAACAATCTGTATTGGCATCC
AACACAATGCAAAAATAACCACAACAATGACAACCATTCT
>No_name
ATTTTTGCATTGTGTTGGATGCCAATACAGATTGTTTTCTTCATCCAATTACTAGGCAGC
GAGTCCGACAATGCGGCGTTCAAAGCATTCCATGTATTTG
>No_name
ATTTTTGCATTGTGTTGGATGCCAATACAGATTGTTTTCATCATCCAATTCCTAGGCAGT
GAGCCCGACAATGCGGCGTTCAAAGCATTCCATGTATTTG
>No_name
GTTGGATGCCAATACAGATTGTTTTCATCATCCAATTCCTAGGCAGTGAGCCCGACAATG
CGGCGTTCAAAGCATTCCATGTATTTGCAAGCGCCCTGGC
>No_name
CGGATTCATCATGCTGTTCGAATAAGCCAGGGCGCTTGCAAATACATGGAATGCTTTGAA
CGCCGCATTGTCGGGCTCACTGCCTAGGAATTGGATGATG
>No_name
GAAAAATGCATACAAAATCGGATTCATCATGCTGTTCGAATAAGCCAGGGCGCTTGCAAA
TACATGGAATGCTTTGAACGCCGCATTGTCGGGCTCACTC
>No_name
CGACAATGCGGCGTTCAAAGCATTCCATGTATTTGCAAGCGCCCTGGCTTATTCGAACAG
CATGATGAATCCGATTTTGTATGCATTTTTCTCCAATAAT
>No_name
GGAAATTATTGGAGAAAAATGCATACAAAATCGGATTCATCATGCTGTTCGAATAAGCCA
GGGCGCTTGCAAATACATGGAATGCTTTGAACGCCGCATT
>No_name
CTTTAATGCAACTCGGAAATTATTGGAGAAAAATGCATACAAAATCGGATTCATCATGCT
GTTCGAATAAGCCAGGGCGCTTGCAAATACATGGAATGCT
>No_name
CTTAAATGCAACTCGGAAATTATTGGAGAAAAATGCATACAAAATCGGATTCATCATGCT
GTTCGAATAAGCCAGGGCGCTTGCAAATACATGGAATGCT
>No_name
CTTAAATGCAACTCGGAAATTATTGGAGAAAAATGCATACAAAATCGGATTCATCATGCT
GTTCGAATAAGCCAGGGCGCTTGCAAATACATGGAATGCT
>No_name
GACGCTCTTAAATGCAACTCGGAAATTATTGGAGAAAAATGCATACAAAATCGGATTCAT
CATGCTGTTCGAATAAGCCAGAGCGCTTGCAAATACATGG
>No_name
CGGAAAACGATTGTTTTTGACAAAAAAGGACGCTCTAAAATGCAACTCGGAAATTATTGG
AGAAAAATGCATACAAAATCGGATTCATCAGATCGGAAGA
>No_name
GTTNCATTTAAGAGCGTCCTTTTTTGTCAAAAACAATCGTTTTCCGGAAGAGATTTCGAA
AAAACGAATTTAAACATCAATCGAAATCTTTCCGAGCAAC
>No_name
GTTNCATTTAAGAGCGTCCTTTTTTGTCAAAAACAATCGTTTTCCGGAAGAGATTTCGAA
AAAACGAATTTAAACATCAATCGAAATCTTTCCGAGCAAC
>No_name
GAGATTTCGAAAAAACGAATTTAAACATCAATCGAAATCTTTCCGAGCAACGAGCCTCTC
GAAAGGCTCTTACTAAGAAAGATTGTGAAGCGAATATATA
>No_name
GATAAAACGAATTTAAACATCAATCGAAATCTTTCCGAGCAACGAGCCTCTCGAAAGGCT
CTTACTAAGAAAGATTGTGAAGTGAATATATATTCAGACA
>No_name
AAANAACCAACGGCCATTGTTTACAGTTTGTATTAAATTAAAAGGCATTACCAAAATCGC
TACTAGAAAGTCAGCGAATGCTAAAGAAAAGACAAAGTGA
>No_name
CAAATAACCAACGGCCATTGTTTACAGTTTGTATTAAATTAAAAGGCATTACCAAAATCG
CTACTAGAAAGTCAGCGAATGCTAAAGAAAAGACAAAGTG
>No_name
CAGTTCTTTGCAATATCTTCAATTCGAATGATGTCTTCTTCAGTACCGCTAGCCTTATAC
ATATCGGATGCATCGGACTCGATCGGTACATTGCAATTAT
>No_name
AATCCTTTCAAATACGAAATTATCTTGACGAATTCACGAGTGGCAATTATTCTGACAGTG
TCATGGATCACGTCGCTGCTGATTTCCCATATTCCTATTC
>No_name
ATGNACGAGTGGCAATTATTCTGACAGTGTCATGGATCACGTCGCTGCTGATTTCCCATA
TTCCTATTCATTCTGGAATTTATACAACTGAAGAAAATTT
>No_name
TTTAAAATGACAAACCAGTCGACAGAATTTAAGTAGAACCAAATTTTCTTCAGTTGTATA
AATTCCAGAATGAATAGGAATATGGGAAATCAGCAGCGAC
>No_name
TTTGAAGATCTTTAAAGAGGCCAAAAACCAAGAAAAGAAAATTATTTTAGCGACTCCTTA
TCCGAAAGAAAATAGAAATTCCTTGACTCTGGATATGAAT
>No_name
AATTCCTTGACTCTGGATATGAATATTCAATCTCAGAATTTTATTAAGAAATCTCAATCA
GTTTCCTCAAATATGTCAAAGCGAAACTTTAAAAGAGAAC
>No_name
GTTTATGTTCTCTTTTAAAGTTTCGCTTTGACATATTTGAGGAAACTGATTGAGATTTCT
TAATAAAATTCTGAGATTGAATATTCATATCCAGAGTCAA
>No_name
CAAAGTCTTGGCCGCTTTATGTTCTCTTTTAAAGTTTCGCTTTGACATATTTGAGGAAAC
TGATTGAGATTTCTTAATAAAATTCTGAGATTGAATATTC
>No_name
AGACGTTTGAAACTGTGTACCAAATGAAGAATGGCAACCAACACGCAATGAAACATCCCA
TTATGATTCCCAAAGTCTTGGCCGCTTTATGTTTTTTTTT
>No_name
CTCATGTTCGTTCCCAGAAATCATTGGGGATATCGTGTTTTGGATAGGTTATGTAAATTC
AACTCTCAACCCTATCATTTACGCCTTCTACAATCGAGAA
>No_name
AGAAATCATTGGGGATATCGTGTTTTGGATAGGTTATGTAAATTCAACTCTCAACCCTAT
CATTTACGCCTTCTACAATCGAGAATTTCGGAAAGCATTC
>No_name
GTTTGAATGCTTTCCGAAATTCTCGATTGTAGAAGGCGTAAATGATAGGGTTGAGAGTTG
AATTTACATAACCTATCCAAAACACGATATCCCCAATGAT
>No_name
ATTACATTGCCTGTCTGTGCAATTTTTACAACACCATTTATTATACTTTAAGACTTGTTG
AATGCTTTCCGAAATTCTCGATTGTAGAAGGCGTAAATGA
>No_name
ACTGAATCAGAAAATCTTGAAAAGATATTCGGTTTGATACAGTGTCTGTTAGTAGAGAAT
AAGAATATAATCACTTTGTCGTTTATTCTTAACATTATCA
>No_name
AAAAGGCTACACAAAAAAAATCCAAAAAAGCTATGCGGCTTTCAATCGTTCTTATATTGA
ACTTCATTCTATGTTGGTTACCTTTGCATATTTGGCAGTT
>No_name
AAAAAATCCAAAAAAGCTATGCGGCTTTCAATCGTTCTTATATTGAACTTCATTCTATGT
TGGTTACCTTTGCATATTTGGCAGTTTGTAGAAATTCTCG
>No_name
ATGCGGCTTTCAATCGTTCTTATATTGAACTTCATTCTATGTTGGTTACCTTTGCATATT
TGGAAGGTTGTAGAAATTCTCGATTTGGGTCTTAAAGCTA
>No_name
ATGGCTTAGTAATTATTGTCTATACAAGAAAGCATGACCAATTGACAACAACTCTTTTCA
TAAATATTCTTGCAATTACAGATTGTTTTACTTGTATAAC
>No_name
TCTGATCGCAATAGACAGATACATTTGCATATGTCATCCTTTTAATAAATTTATGACCCT
TTTCAAGTCAAAAGTATCGGTTGGGTTAGTATTAACTTTT
>No_name
GATTTCTTTCTTCTTGTTTGGAGAACTTTGCAGTATATTGCTACATAAAGACAAATGACT
AAAATTATACAAGTCGTGTAGCTCAACAGTTGAATTTTTT
>No_name
CGTAAAAACAGCCCGATTTAACCAAAGATGTCAAATGGGCTTTTTTATTTTTATTATTAA
TACCACTCATTACTATATTTGGGAATATTCTCGTTGGGGT
>No_name
CATAACTAAAATTTCACATAGAAAATCACTGACTGCAAGAGATACTAAGAAATAATTGAA
ACGATTTTGGAGACTCTACTCACGGTAGACAGATACCACA
>No_name
TGCGCTTTCACCAAACCAAAAGAAAATATTCGCTTTTTATTAAGATTTCTATTTCTTGGT
TAATTCCATTTGGAATAGCTTGTCCTTTATTTCTCTCATC
>No_name
TTCGGCATAGATTTCTTATATATTTCCGACTGACTAAAACGAGATTTTCTGTGGCCGTTG
GTAGAAAAAGAATAGAGATTCTTTGTTTGTTTTCTAATGG
>No_name
TTCGGCATAGATTTCTTATATATTTCCGACTGACTAAAACGAGATTTTCTGTGGCCGTTG
GTAGAAAAAGAATCGAGATTCTTTGTTTGTTTTCTAATGG
>No_name
GAAAGTTGTTGCAACTCATCAGGGACCTTCTGGAGAAATTTGTTGAAATTGATAACAAAC
TGAGTTTCTCTTGATTTAAAGAATGATTTAAGTCATCACA
>No_name
AATCAGAAGTCGCGATTCTACGCGAGTTAACTGAAAGCCGACTATTTAGAAGCACATTGG
CGCATAATCTTAAACGTTCTGAATTAACTGAACTGTTTCG
>No_name
AACAATAGCCATTCGCAAATCAATTGTTCTTCGTTGGCAGAAGATTCCAACAATGCGACA
TGGATGTGTTGGAGATACAATTCAACAATTGAGCACTTAC
>No_name
GCCATTCGCAAATCAATTGTTCTTCGTTGGCAGAAGATTCCAACAATGCGACATGGATGT
GTTGGAGATACAATTCAACAATTGAGCACTTACTCATTGT
>No_name
NGTAAACAACACAATGAGTAAGTGCTCAATTGTTGAATTGTATCTCCAACACATCCATGT
CGCATTGTTGGAATCTTCTGCCAACGAAGAACAATTGATT
>No_name
GCCGAAATGACGAGACAATTTCCGCCGAGAGTTCCGAATATCAACAACGTAAACAACACA
ATGAGTAAGTGCTCAATTGTTGAATTGTATCTCCAACACA
>No_name
ATTNAATTCAACAATTGAGCACTTACTCATTGTGTTGTTTACGTTGTTGATATTCGGAAC
TCTCGGCGGAAATTGTCTCGTCATTTCGGCGATTATTTTG
>No_name
CAAAATCAAAAAATTGCTCGGAATTTGCAATTTTTTCACCAAAATAATCGCCGAAATGAC
GAGACAATTTCCGCCGAGAGTTCCGAATATCAACAACGTA
>No_name
GGCGATTATTTTGGTGAAAAAATTGCAAATTCCGAGCAATTTTTTGATTTTGAGCTTAGC
AGCTAGCGATACTCTAGTTGCGTTCTTCCTTCCATTAGTA
>No_name
CGCAATTGAATAAAAGCTACTAATGGAAGGAAGAACGCAACTAGAGTATCGCTAGCTGCT
AAGCTCAAAATCAAAAAATTGCTCGGAATTTGCAATTTTT
>No_name
CGCAATTGAATAAAAGCTACTAATGGAAGGAAGAACGCAACTAGAGAATCGCTAGCTGCT
AAGCTCAAAATCAAAAAATTGCTCGGAATTTGCAATTTTT
>No_name
CCACGCAATTGAATAAAAGCTACTAATGGAAGGAAGAACGCAACTAGAGTATCGCTAGCT
GCTAAGCTCAAAATCAAAAAATTGCTCGGAATTTGCAATT
>No_name
TTCCGAGCAATTTTTTGATTTTGAGCTTAGCAGCTAGCGATACTCTAGTTGCGTTCTTCC
TTCCATTAGTAGCTTTTATTCAATTGCGTGGTGGTCATTG
>No_name
CAAAATACTCGAACTGCACAGCAGCACATCAAGACAAATAAATATATCACAAAATGTTTC
TGAAAATGGCCAATGACCACCACGCAATTGAATAAAAGCT
>No_name
CGGGAATAAATCCTTCTTTCCATCCAATTACCGGCGGAATACTAATTAATCCTGATAGAA
ACCATACCAACAATATCATAAGAAACATTTGCTTCAAAGT
>No_name
GTTGCATAAATCTGATAACCAAGATTTTCTGAATAAATACATTTCCCGGGAATAAATCCT
TCTTTCCATCCAATTACCGGCGGAATACTAATTAATCCTG
>No_name
TAAAGATCCTTCCGTACAAAACCAGCATGATGATCAAAGGGATATAAAAAGCTCCACATG
TTGCATAAATCTGATAACCAAGATTTTCTGAATAAATACA
>No_name
CTGGTTTTGTACGGAAGGATCTTTAAATTGACACAATCCATGGTAAAGAAAGATGCTAAA
TTACATAAACGGGCCTCTCGCTATGCTTCAGACGTTTTGA
>No_name
CTGGTTTTGTACGGAAGGATCTTTAAATTGACACAATCCATGGTAAAGAAAGATGCTAAA
TTACATAAACGGGCCTCTCGCTATGCTTCAGACGTTTTGA
>No_name
GTTCTCCTTAACAACGCTGTCATCATGTAAATCAGGCATTTTCAAAACGTCTGAAGCATA
GCGAGAGGCCCGTTTATGTAATTTAGCATCTTTCTTTACC
>No_name
GTTCTCCTTAACAACGCTGTCATCATTTAAATCAGGCATTTTCAAAACGTCTGAAGCATA
GCGAGAGGCCCGTTTATGTAATTTAGCATCTTTCTTTACC
>No_name
GTTNGCACATGTTCTCCTTAACAACGCTGTCATCATTTAAATCAGGCATTTTCAAAACGT
CTGAAGCATAGCGAGAGGCCCGTTTATGTAATTTAGCATC
>No_name
CGGGCCTCTCGCTATGCTTCAGACGTTTTGAAAATGCCTGATTTAAATGATGACAGCGTT
GTTAAGGAGAACATGTGCAAACGCCTATCATTGTCAGATC
>No_name
CGCTATGCTTCAGACGTTTTGAAAATGCCTGATTTAAATGATGACAGCGTTGTTAAGGAG
AACATGTGCAAACGCCTATCATTGTCAGATCAAAGCAGCA
>No_name
ATCCAATCATTGCTGCTTTGATCTGACAATGATAGGCGTTTGCACATGTTCTCCTTAACA
ACGCTGTCATCATTTAAATCAGGCATTTTCAAAACGTCTG
>No_name
TTTTGCATTTGAAATCGCTAGTTTTTTCGAGTCCATCCAATCATTGCTGCTTTGATCTGA
CAATGATAGGCGTTTGCACATGTTCTCCTTAACAACGCTG
>No_name
GTAGAACGGCAGCCAACAGATTGTAAAACATCCCATGATCACTCCCAACGTTGTAATGGC
TTTGTTTTCAGCATAATTGGCTTTCTCTGTTTTTTTATAT
>No_name
CAAGTTTTCGGATTGTTTTCATCAAATACAAGTGGAAAATATCTTTATTTCAACTGTTGT
TGGTATATGCTTGTTCAGCGTGCTTTTTCTGACTATCTCT
>No_name
TGATGAACAAATTTACATTGTTTTTGACACAATTAAAACTTCCTTCTGTGTCATGTTTCA
TGTTGTTTTCGGTATTTGTGTCTTTCAAGGATGCGTTCAG
>No_name
TTTTAATAATTTTTGTGGTTCTACGATTGCCGTCGTTGCGAAGATCATACACTAATTTCT
TCCTAGTGAATATGGCATTAGCGGATCTTGGGGTGGTCAT
>No_name
TTTGTGGTTCTACGATTGCCGTCGTTGCGAAGATCATACACTAATTTCTTCCTAGTGAAT
ATGGCATTAGCGGATCTTGGGGTGGTCATTTGGTGCGTGA
>No_name
TACACTAATTTCTTCCTAGTGAATATGGCATTAGCGGATCTTGGGGGGGTCATTTGGTGC
GTGAATCTGACAACGATAGAATATGTCGACGCTGAATTAT
>No_name
GTTTAAAATGATTCATTTTGCAGAGAGCCGGACCAACAATCCAGAATAATTCAGCGTCGA
CATATTCTATCGTTGTCAGATTCACGCACCAAATGACCAC
>No_name
TTACAAATAATGTCATATACTGCCAGTATTCTGCTGTTGATGCTAATTTGTCTCGAACGA
TATATTGCAATAATATTTCCAATGAAAGTGAAAAATATGC
>No_name
GCCAAATAAAAATTAACAGCACAATATAAATCCTTTTTGATAGCATATTTTTCACTTTCA
TTGGAAATATTATTGCAATATATCGTTCGAGACAAATTAG
>No_name
ATTTTATCAAAAAGGATTTATATTGTGCTGTTAATTTTTATTTGGCTCCTCAGTATTGGG
TTCAGCTTGCCGAGTTTGTTTGAGTACGAGCTCCGACGAA
>No_name
CTCAGACGAATCCACAATGTTACTAGGTGTGAAAAAACCGAAAAAATCAGCAAAAAGACT
TATTATATTTCTTCGTTTGTTTTGCTTTATATTATACCAT
>No_name
AAACCAATGGTATAATATAAAGCAAAGCAAACGAAGAAATATAATAAGTCTTTTTGCTGA
TTTTTTCGGTTTTTTCACACCTAGTAACATTGTGGATTCG
>No_name
ATTAAAACCAATGGTATAATATAAAGCAAAACAAACGAAGAAATATAATAAGTCTTTTTG
CTGATTTTTTCGGTTTTTTCACACCTAGTAACATTGTGGA
>No_name
TGAGAATCGAATGATTCGGTATTCATGGAGTTAAGAGATTTTATAACTTTCGTTGTTTTA
GATCCGGTAATCTTTTTCAAAGATTTCACTAGACTTAAAC
>No_name
ATCTAAAACAACGAAAGTTATAAAATCTCTTAACTCCATGAATACCGAATCATTCGATTC
TCAAAGTTTACAGACCAGTTCCAACAGAAACAATGATAAA
>No_name
GTTATAAAATCTCTTAACTCCATGAATACCGAATCATTCGATTCTCAAAGTTTACAGACC
AGTTCCAACAGAAACAATGATAAAGTGAATTTTTCCGTCA
>No_name
ATAAAGTGAATTTTTCCGTCAAAGTTTCCAGCAAAAAAACAATCACAAAAGCCGCAAATG
AACGAAGACGAGTTATAATAATGCTTATTGTCATTGTTAT
>No_name
CAGCAAAAAAACAATCACAAAAGCCGCAAATGAACGAAGACGAGTTATAATAATGCTTAT
TGTCATTGTTATTATCTTTGCGTTATGTCGTCTGCCGAGG
>No_name
GAAAGATCAATAACAGATGCGTATTTCTACCAGAATGCAATGTCATCATTGCCCAAATAT
GCCTCGGCAGACGACATAACGCAAAGATAATAAAAATGAC
>No_name
TTGCGTTATGTCGTCTGCCGAGGCATATTTGGGCAATGATGACATTGCATTCTGGTAGAA
ATACGCATCTGTTATTGATCTTTCCTCCGTCCGCGTATAT
>No_name
TTTGGGCAATGATGACATTGCATTCTGGTAGAAATACGCATCTGTTATTGATCTTTCCTC
CGTCCGCGTATATGTTCATGTACCTTTCCAGTGCAATTAA
>No_name
ATAGATTAAAGGATTAATTGCACTGGAAAGGTACATGAACATATACGCGGACGGAGGAAA
GATCAATAACAGATGCGTATTTCTACCAGAATGCAATGTC
>No_name
CGAAAACACTTTAAAGCCTTCAATAGATTAATTCGAAAAGAATTGGAAAAGGCAAAATAG
ATTAAAGGATTAATTGCACTGGAAAGGTACATGAACATAT
>No_name
CGAAAACACTTTAAAGCCTTCAATAGATTAATTCGAAAAGAATTGGAAAAGGCAAAATAG
ATTAAAGGATTAATTGCACTGGAAAGGTACATGAACATAT
>No_name
ATTCAATCTAGGACGAAAACACTTTAAAGCCTTCAATAGATTAATTCGAAAAGAATTGGA
AAAGGCAAAATAGATTAAAGGATTAATTGCACTGGAAAGG
>No_name
GTTNGATTTGGGACTTTTAGAATTCGATAAATTTAGAACATTTGTACTCTTCTTATTCAA
TCTAGGACGAAAACACTTTAAAGCCTTCAATAGATTAATT
>No_name
CTTATATAATAATTCAACAATTCTTAGCTTGGTGTGATATTTTTCTTATTGTTCTCGGAA
TTATTGGAAATAGTCTAATAATTATCGTCTCATTAAAACA
>No_name
CGGAATTATTGGAAATAGTCTAATAATTATCGTCTCATTAAAACAAAAAATCAGAGAATT
CACAAAGTTCCTCATCATGACAGAAGCGATTTGGGATTTT
>No_name
ATTCAGGAGAAAAGTATACAATTTACAAGTTGTCAAGTTCAAATTTCGAATTTCAATATC
ATAAAAGGAGAGAAGAAAATAGCGAACTCCTTCTATGATA
>No_name
CTTTTCTCCTGAATTACTTCAGCGATGTGTCGGTTTGGGGGTTGATGGTTTTGTCAACAG
AGAGATATTTATTGTTGAAATATCCCACAAACTTTACATT
>No_name
TTTNGACCTTTTTCCGAATATATGGTGCATAACATTCTCGTTTCATTAAAGACCGATAGC
AGCTGTACAAAGTTTTTCACAAAACTTAGCAATAACAATA
>No_name
CTTTTGACCTTTTTCCGAATATATGGTGCATAACATTCTCGTTTCATTAAAGACCGATAG
CAGCTGTACAAAGGTTTTCACAAAACTTAGCAATAACAAT
>No_name
CATAAGAATTAATCTTTTGACCTTTTTCCGAATATATGGTGCATAACATTCTCGTTTCAT
TAAAGACCGATAGCAGCTGTACAAAGTTTTTCACAAAACT
>No_name
CCAAAGTAAAGATTGCAACCCAAATAAATGGAACTAAAATATTCAAAACAAAATCAACAT
AAGAATTAATCTTTTGACCTTTTTCCGAATATATGGTGCA
>No_name
GGGTTGCAATCTTTACTTTGGGTTCAATTATGTTGATTCGTACTCAAAATGGAAAATTAT
CAAAAACTGTGTTGAATTGCAATCTCAAAGATCCATCTAG
>No_name
TGTAGAGCCGTTAAAGGAATCGAAGAAGTGAACCGAAAGATTGAAATGATGAAAATCATT
CTGAGAACATGCATAGATGGATCTTTGAGATTGCAATTCA
>No_name
ATTAAAGGAATATTAATGTCTTTTTGATACAAATATCCTGTGTTGACCATTATTTGTAGA
GCCGTTAAAGGAATCGAAGAAGTGAACCGATAGATTGAAA
>No_name
CTCAAAAGGAGCATTGTTGATATGTTATGCATTAGTATAATTAAAGGAATATTAATGTCT
TTTTGATACAAATATCCTGTGTTGACCATTATTTGTCGAG
>No_name
ATTATTTCATCATTTCCTTGGCATCTACTGATCTTTTGATTGGATTAATTTCAATGAATT
TGTTTACAATATATCTTATCATCGGAAACTGGCCTTTAAG
>No_name
GCCACAAATCGCAAAGTAACTGACTTAAAGGCCAGTTTCCGATGATAAGATATATTGTAA
ACAAATTCATTGAAATTAATCCAATCAAAAGATCAGTAGA
>No_name
GTATACTGTTCTTTTTATAACAGTTGATAGATTTTGTTCAGTGAAGATTCCTGCAACATA
TCGGTTGTGGAGAACTAAAAACAAAGTCATTATAATGGTT
>No_name
GTCATTATAATGGTTCTTATTAGTTGGTTAGTGCCATCCTCGATATTTTTCACGTGCATA
TTGGGCTGGCCGTATTTCAACAATGGTAGACAGAGAGGAG
>No_name
CTCCTCTCTGTCTACCATTGTTGAAATACGGCCAGCCCAACATGCACGTGAAAAACATCG
AGGGTGGGACCAACCAACCAATAAACAACATTTTAATTAA
>No_name
CCTCTTGATTACTCTTATAGTAATGTGTGTTTTATATGCAGGTATTTATCGTGTAGCCAA
AAGGTTGCAAGCATCCTCGGATAAAAGAAAAGGAATGAAT
>No_name
TTTTGACTAAATTTGGAGGCGCATTGAGCTTGTAAGGAGAAGTAGGATGGATTACAATGT
CATTTTTGTATTCTTTATTTGATGAATCGTAACCTTCATT
>No_name
CTTGAATGTTCGTCAATGTACTGAAGATTTTTGACTAAATTTGGAGGCGCATTGAGCTTG
TAAGGAGAAGTAGGATGGATTACAATGTCATTTTTGTATT
>No_name
CAAAAATGACATTGTAATCCATCCTACTTCTCCTTACAAGCTCAATGCGCCTCCAAATTT
AGTCAAAAATCTTCAGTACATTGACGAACATTCAAGTGAC
>No_name
CTCCTCACTGTCACTTGAATGTTCGTCAATGTACTGAAGATTTTTGACTAAATTTGGAGG
CGCATTGAGCTTGTAAGGAGAAGTAGGATGGATTACAATG
>No_name
CTGAAATGCCCGGTTCCAATTTACTGTTGTAATCATTGTAGTAAATGGATTTATAGACAT
ATATCTCCTCACTGTCACTTGAATGTTCGTCAATGTACTG
>No_name
TTTGTAATTATTGTTTTTTGATTTGTTTAGTGGTAAAATCTCTGAAATGCCCGGTTCCAA
TTTACTGTTGTAATCATTGTAGTAAATGGATTTATAGATA
>No_name
TGCTTGTAATTATTGTTTTTTGATTTGTTTAGTGGTAAAATCTCTGAAATGCCCGGTTCC
AATTTACTGTTGTAATCATTGTAGTAAATGGATTTATAGA
>No_name
TTCGAAAATTCATAGATTTTGTGTTGTTTGTTGGTTTTTTTTGTTTGTAATTACTGTTTT
TTGATTTGTTTAGTGGTAAAATCTCTGAAATGCCCGGTTC
>No_name
ATTTCTTCGACTGTTGCTTTGCAGATTTAATTTGAAAATTCATAGATTTTGTGTTGTTTG
TTGGTTTTTTTTTGTTTGTAATTATTGTTTTTTGATTTGT
>No_name
TGAATTTGAAGAACTTGACTGATATTTCTTCGACTGTTGCTTTGCAGATTTAATTTGAAA
ATTCATAGATTTTGTGTTGTTTGTTGGTTTTTTTTGTTTG
>No_name
CAAAATCTATGAATTTTCAAATTAAATCTGCAAAGCAACAGTCGAAGAAATATCAGTCAA
GTTCTTCAAATTCAAATCAGACCTCTTTGCAAAGGTTACA
>No_name
TCTCGATCTGACATCTGTATCCTTGCGATGAATAAACGTGAATCTTGTAAACTGTAACCT
TTGCAAAGAGGTCTGATTTGAATTTGAAGAACTTGACTGA
>No_name
CTTTGCAAAGGTTACAGTTTACAAGATTCACGTTTATTCATCGCAAGGATACAGATGTCA
GATCGAGAAATCGTGCAAGGAAAGCTTTGAGAACAATAAG
>No_name
CTTTATCAAACCAGAACGTGATAAGGAGTCCAGCAAGTAACAAAAGCACCCAAAATTAAG
CTTATTGTTCTCAAAGCTTTCCTTGCACGATTTCTCGATC
>No_name
CTTTAGCAAAACCAGAACGTGATAAGGAGTCCAGCAAGTAACAAAAGCACCCAAAATTAA
GCTTATTGTTCTCAAAGCTTTCCTTGCACGATTTCTCGAT
>No_name
GCTGGACTCCTTATCACGTTCTGGTTTTGATAAAGGGCTTTTGTAATAGTTGCGTAAACG
ATCATCTCTACAATCTGTCATATTGGCTGGGTTATATAAA
>No_name
CTCCTCTCAACAATCTCATGAAGGTCGTTTTTATTTGAGAGTTTGCTAGAGCATAGCAGA
AAGGATTAATGGGAGAATTTATAACACAGCCAATATGACA
>No_name
TATTGATCCCGTTCAACACTATTTATGTCGTCCTGAGTTTTGTTGGCGTTTTTGGAATTT
GTATAACATGTGGAGTTATATTGCATTTTAAAGTCATGAG
>No_name
CACTTAAGTCAGCTATTCCGAGATTCAATAAATAATAATTTGTCGGGGTTCTCATGACTT
TAAAATGCAATATAACTCTACATGTTATACAATTTCCAAA
>No_name
TTCCGACAACAGGGATTTAACGATACAACCAAAATTTCCAAACGGATACGGATAATGTGA
CCATGTCAAATAGAAGTCTTGGGTCAAACCCAAAATAAGC
>No_name
GAAGGAATTTGGTAGTGCTTTCTGTTCAATTTGGGTACAAACTGTTGAATCTTCTAATAG
CCGTTGAGTAAAGTTTGTAGAGGAATCATTTCTTTTAAGC
>No_name
TTAAAAGAAATGATTCCTCTACAAACTTTACTCAACGGCTATTAGAAGATTCAACAGTTT
GTACCCGAATTGAACAGAAAGCACCACTAAATTTCTTCTT
>No_name
CTCATATATAGAACTGACATTAGAATTAAAGGAGTCAAGAAGAAAATAATGAAGCTGATT
AAGAAGGAATTTGGTAGTGCTTTCTGTTCAATTTGGGTAC
>No_name
CGCTTGTGTTCAGCGCTGGAAATTATTTGTTGTTCTCCTCGACAAACCGAATGTCTTATT
GTGAGTCCAATTCTCATATATAGAACTGACATTAGAATTA
>No_name
CTGTAAAGGAATTCGTGAACTCTCCAAAGGATCTTTTGAGAGTCCCAAGCTGATTCGGGA
ATCAACGTGACCATCAATCGTTCGGCGTGGAATGGCGCCA
>No_name
CCCGAATCAGCTTGGGACTCTCAAAAGATCCTTTGGAGAGTTCACGAATTCCTTTACAGT
TTATCTGGAATACTTTACTACTTTAATTGTGCAATCAATC
>No_name
GTTTTGTACTGAGACTCATTTGAATTTTTGGGGTCGACGAGAGTCGACGGCATTTGACAA
TATCACAGAACCCGTTACGGAATTTATGAGACATGATATT
>No_name
AAATGCCGTCGACTCTCGTCGACCCCAAAAATTCAAATGAGTCTCAGTACAAAACGCTAC
ATGATTATTTCCAAAGAACCATTAAAACAATCGTCAATAA
>No_name
AATGAGTCTCAGTACAAAACGCTACATGATTATTTCCAAAGAACCATTAAAACAATCGTC
AATAAAGAAATGTCAATACATTTTCAGTCAAAACCGATCG
>No_name
CTCNGTTATCATATTTGGGAACACAAAAACAACATTCAGACCGTTCCGGTCTGTCTTCCG
ATCGGTTTTGACTGAAAATGTATTGACATTTCTTTATTGA
>No_name
ATCGTGAATTGAATTGATTGTTACATTAAATGCATCTACACTGTCTTGGGAATGTTCTCG
GTTATCATATTTAGGAACACAAAAACAACATTCAGACCGT
>No_name
CGACCAATCAATCGTGAATTGAATTGATTGTTACATTAAATGCATCTACACTGTCTTGGT
AATGTTCTCGGTTATCATATTTGGGAACACAAAAACAACA
>No_name
TGAGCGCTGAATTTGAAAATATCAGCTTTTGCATTGAACAAAATGTAAACATAACGAAAC
ATATGTCGACGTATTTGGAGATCTTTCAAGAAACATTTCG
>No_name
CAAAATGTAAACATAACGAAACATATGTCGACGTATTTGGAGATCTTTCAAGAAACATTT
CGGAATATCCACGGATACGTCAGTACGAGTGCTTGCATTT
>No_name
AGCAAATCAGGACCAAAATTTGAGGAAATGTAGAATTTTATCAAAATTGGCAAATATACA
GCCATTGTCAAGAGATCCGCAATTGCTAGACACATCAATA
>No_name
AGACAACCCAGTTCCAACTGTCTGTGTGAAGCAGCAAATCAGGACCAAAATTTGAGGAAA
TGTAGAATTTTATCAAAATTGGCAAATATACAACCATTGT
>No_name
TTTTGATAAAATTCTACATTTCCTCAAATTTTGGTCCTGATTTGCTGCTTCACACAGACA
GTTGGAACTGGGTTGTCTATCAGAAATTTATGGTTAGCTG
>No_name
TCGGAATATTGCTAATGAAACTGTCAACCATACTGCAATAGAATGAAAAGAAATCGTACA
GCTAACCATAAATTTCTGATAGACAACCCAGTTCCAACTG
>No_name
ATANCATAGAATAGAAATAACAAAAGTGGTTTTAGATGCGTTTGGGATAGAACACAAAGG
TGGGCCTTTAATAGGCATATATATGCAAATGAATCGGAAT
>No_name
TGCGTTTTGGCAAGATTGAATTTTGGTTACGACCATGTTTGGTATTGTCACGAGAAAACA
TAGAATAGAAATAACAAAAGTGGTTTTAGATGCGTTTGGG
>No_name
GTTGTCTTTTGCGTTTTGGAAAGATTGAATTTTGGTTACGACCATGGTTGGTATTGTCAC
GAGAACACATAGACTAGAAATATCAACAGCGGTTTTAGAT
>No_name
CCAAAATTCAATCTTGCCAAAACGCAAAAGACAACAGATTGATGGTTTTCTATTTTCTGA
AAATAGATTCTAGTTTTGAGATGATAAGTAAAATGAATTT
>No_name
CCTGTAACCAGAAATTTATTTTACTTATCATCTCAAAACTAGAATCTATTTTCAGAAAAT
AGAAAACTATCAATCTGTTGTCTTTTGCGTTTTGGCATGA
>No_name
CTTTTTTCATAGAAAGAATGAGTCCAACAGTTAAAGCCGTTAGAACGACACTTGGAATCA
ATTTAAACAAAGTCGCCTGTAACCAGAAATTCATTTTACT
>No_name
GGGNGCTTCTGTAAGTAAAAACAAAAGAACAACTGCCAAAAGCATGTAAGTGGTTCTTTG
TTCTCTATGTTTAGCTTTTCTTTGAGATTTTGTGTTATTC
>No_name
GTGCATTCAGACATTTGATAAAATCTGGCATCGTTACAGTTTTTTCGCATAGATGCTTGT
TCAACATCATTAGACGCATTTGATATACAACCAAGACAGA
>No_name
CTTGCTGGGAGTCGTTGAAGTCAACATGGAATTTGAATTGATGAATCTTTGAAAAATTGA
CGATGGCAATTTATGCAATTTTGTTCTGTCAGTGGTGCAT
>No_name
CTTGCTGGGAGTCGTTGAAGTCAACATGGAATTTGAATTGATGAATCTTTGAAAAATTGA
CGATGGCAATTTATGCAATTTTGTTCTGTCAGTGGTGCAT
>No_name
ATAAGAGGTTTCTTGCTGGGAGTCGTTGAAGTCAACATGGAATTTGAATTGATGAATCTT
TGAAAAATTGCCGATGGCAATTTATGCAATTTTGTTCTGT
>No_name
TTGTGGTGTGATTTTCTATCCGGTCTTTTCGATAGTTGGAGTATTTGTCAATATCAATTG
CATCATCGTCTTTCTTCATGCTTCAATGAATAATAGCACA
>No_name
GTGATTTTCTATCCGGTCTTTTCGATAGTTGGAGTATTTGTCAATATCAATTGCATCATC
GTCTTTCTTCATGCTTCAATGAATAATAGCACAAATCGCT
>No_name
CATAAATTATCTTTGATTGCTTTCCGAATAAAACTGACGGGAAATAAATGAAGTCATTCA
AAGCTTTCATGAGATCACCAAATGCTATTCCAATTAAATA
>No_name
GAATTATTCGGAAAGCAATCAAAGATAATTTATGTTAATTACTATTCCTATGGTTATTTT
CTATCACAGTATTTTGCCATTGTAACTACTTGGGTGACTT
>No_name
TAATTTATGTTAATTACTATTCCTATGGATATTTTCTATCACAGTATTTTGCCATTGTAA
CTACTTGGGTGACTTTGGCTGTTTGCTTCGAAAGATATTT
>No_name
GCCNTTGTAACTACTTGGGTGACTTTGGCTGTTTGCTTCGAAAGATATTTAATGGTTGTC
CATCCGATCTGTTATCGAAGTTATTTGGATAAAAATAAAG
>No_name
CTTGGGTGACTTTGGCTGTTTGCTTCGAAAGATATTTAATGGTTGTCCATCCGATCTGTT
ATCGAAGTTATTTGGATAAAAATAAAGCAACACTCATTAC
>No_name
CCATAATTAAATAAATACCTAAAGTAATGAGTGTTGCTTTATTTTTATCCAAATAACTTC
GATAAAAGATCGGATGGTCAACAATTAAATATATTTCGAA
>No_name
CCGATCTGTTATCGAAGTTATTTGGATAAAAATAAAGCAACACTCATTACTTTAGGTATT
TATTTAATTATGGTTTTGTTCACGTTACCTTGTGGATTTC
>No_name
GTTCACGTTACCTTGTGGATTTCGGTATGAAAAGGTCTGTATCAGTATTTTTAATACATC
GAAGAAATGTCTTGAATATAATTTGATTACGAGTAAATTT
>No_name
CAAACTATAATTATCAACATTAATGTAATTCGATTCCGAGACTCCATTCTTCTAGATATT
GTTGTTTTATTAAGAGCTATAATTATTTTAATATTAAGCC
>No_name
TGCCGAGTGATTCCCTCGGCGTCATGATAGCCCCAGTTCATCATTGACATGAGACTGTCA
GGCAGACTTAGGATTATGAAGACGCCAAATATAATTATCA
>No_name
GCAAGAGTAACGTATCACTAATTTCGCGAATAATCTTCCGAGTGATTCCCTCGGCGTCAT
GATAGCCCCAGTTCATCATTGACATGAGACTGTCAGGCAG
>No_name
AAATGAATGAAACTTCAGCGACTTCGAACGAAAAAACTCTGCTAGAGATCCGACAGATAT
TTTTACCAATTTCTTATCAATTACAATTGTATTCTATTCC
>No_name
GAAACTTCAGCGACTTCGAACGAAAAAACTCTGCTAGAGATCCGACAGATATTTTTACCA
ATTTCTTATCAATTACAATTGTATTCTATTCCAATCTTTC
>No_name
CTTCAGCGACTTCGAACGAAAAAACTCTGCTAGAGATCCGACAGATATTTTTACCAATTT
CTTATCAATTACAATTGAATTCCATTACAATATTTCTGAA
>No_name
CAGCGACTTCGAACGAAAAAACTCTGCTAGAGATCCGACAGATATTTTTACCAATTTCTT
ATCAATTACAATTGTATTCTATTCCAATCTTTCTGACCGT
>No_name
AAGNATTCCAACGGTCAGAAAGATTGGAATAGAATACAATTGTAATTGATAAGAAATTGG
TAAAAATATCTGTCGGATCTCTAGCAGAGTTTTTTCGTTC
>No_name
CAAGTATTCCAACGGTCAGAAAGATTGGAATAGAATACAATTGTAATTGATAAGAAATTG
GTAAAAATATCTGTCGGATCTCTAGCAGAGTTTTTTCGTT
>No_name
GAANAACCTCTGCTAGAGATCCGACAGATATTTTTACCAATTTCTTATCAATTACAATTG
TATTCTATTCCAATCTTTCTGACCGTTGGAATACTTGGCA
>No_name
AAAAAACTCTGCTAGAGATCCGACAGATATTTTTACCAATTTCTTATCAATTACAATTGT
ATTCTATTCCAATCTTTCTGACCGTTGGAATACTTGGCAA
>No_name
AAANAACTCTGCTAGAGATCCGACAGATATTTTTACCAATTTCTTATCAATTCCAATTGT
TTTTTATCCCAATCTTTCTGACCGTTGGAATACTTGGCAA
>No_name
AAAAAACTCTGCTAGAGATCCGACAGATATTTTTACCAATTTCTTATCAATTACAATTGT
ATTCTATTCCAATCTTTCTGACCGTTTGAATACTTGGCAA
>No_name
GAAATCGGATTGCCAAGTATTCCAACGGTCAGAAAGATTGGAATAGAATACAATTGTAAT
TGATAAGAAATTGGTAAAAATATCTGTCGGATCTCTAGCA
>No_name
ATTTTTACCTATTTCTTATCAATTACAATTGTATTCTCTTCCAATCTTTCTGACCGTTGG
AATACTTGGCAATCCGATTTCCTTTGTTGTGTGGGTTTCA
>No_name
ATTTTTACCAATTTCTTATCAATTACAATTGTATTCTATTCCAATCTTTCTGACCGTTGG
AATACTTGGCAATCCGATTTCCTTTGTTGTGTGGGTTTCA
>No_name
TTTACCAATTTCTTATCAATTACAATTGTATTCTATTCCAATCTTTCTGACCGTTGGAAT
ACTTGGCAATCCGATTTCCTTTGTTGTGTGGGTTTCAAGA
>No_name
CAATTTCTTATCAATTACAATTGTATTCTATTCCAATCTTTCTGACCGTTGGAATACTTG
GCAATCCGATTTCCTTTGTTGTGTGGGTTTCAAGAAAACT
>No_name
GAAGTTTTCTTGAAACCCACACAACAAAGGAAATCGGATTGCCAAGTATTCCAACGGTCA
GAAAGATTGGAATAGAATACAATTGTAATTGATAAGAAAT
>No_name
GAAGTTTTCTTGAAACCCACACAACAAAGGAAATCGGATTGCCAAGTATTCCAACGGTCA
GAAAGATTGGAATAGAATACAATTGTAATTGATAAGAAAT
>No_name
CTTTGTTTTCTTGAAACCCACACAACAAAGGAAATCGGATTGCCAAGTATTCCAACGGTC
AGAAAGATTGGAATAGAATACAATTGTAATTGATAAGAAA
>No_name
CGANGTTTTCTTGAAACCCACACAACAAAGGAAATCGGATTGCCAAGTATTCCAACGGTC
AGAAAGATTGGAATAGAATACAATTGTAATTGATAAGAAA
>No_name
ATTTCGTCGAAGTTTTCTTGAAACCCACACAACAAAGGAAATCGGATTGCCAAGTATTCC
AACGGTCAGAAAGATTGGAATAGAATACAATTGTAATTGA
>No_name
TTATTTCGTCGAAGTTTTCTTGAAACCCACACAACAAAGGAAATCGGATTGCCAAGTATT
CCAACGGTCAGAAAGATTGGAATAGAATACAATTGTAATT
>No_name
GAATTATTTCGTCGAAGTTTTCTTGAAACCCACACAACAAAGGAAATCGGATTGCCAAGT
ATTCCAACGGTCAGAAAGATTGGAATAGAATACAATTGTA
>No_name
AGAATTATTTCGTCGAAGTTTTCTTGAAACCCACACAACAAAGGAAATCGGATTGCCAAG
TATTCCAACGGTCAGAAAGATTGGAATAGAATACCATTGT
>No_name
TTCCAATCTTTCTGACCGTTGGAATAGTTGGCAATCCGATTTCCTTTGTTGTGTGGGTTT
CAAGAAAACTTCGACGAAATAATTCTTCTGCAGTTTACAT
>No_name
CTTTCTGACCGTTGGAATACTTGGCAATCCGATTTCCTTTGTTGTGTGGGTTTCAAGAAA
ACTTCGACGAAATAATTCTTCTGCAGTTTACATAGCGATG
>No_name
AAGCATCGCTATGTAAACTGCAGAAGAATTATTTCGTCGAAGTTTTCTTGAAACCCACAC
AACAAAGGAAATCGGATTGCCAAGTATTCCAACGGTCAGA
>No_name
CTGACCGTTGGAATACTTGGCAATCCGATTTCCTTTGTTGTGTGGGTTTCAAGAAAACTT
CGACGAAATAATTCTTCTGCAGTTTACATAGCGATGCTTG
>No_name
CGGCAAGCATCGCTATGTAAACTGCAGAAGAATTATTTCGTCGAAGTTTTCTTGAAACCC
ACACAACAAAGGAAATCGGATTGCCAAGTATTCCAACGGT
>No_name
GTTGGAATACTTGGCAATCCGATTTCCTTTGTTGTGTGGGTTTCAAGAAAACTTCGACGA
AATAATTCTTCTGCAGTTTACATAGCGATGCTTGCCATTA
>No_name
GGAATACTTGGCAATCCGATTTCCTTTGTTGTGTGGGTTTCAAGAAAACTTCGACGAAAT
AATTCTTCTGCAGTTTACATAGCGATGCTTGCCATTAATG
>No_name
CTTGGCAATCCGATTTCCTTTGTTGTGTGGGTTTCAAGAAAACTTCGACGAAATAATTCT
TCTGCAGTTTACATAGCGATGCTTGCCATTAATGACTTTT
>No_name
CTTGGCAATCCGATTTCCTTTGTTGTGTGGGTTTCAAGAAAACTTCGACGAAATAATTCT
TCTGCAGTTTACATAGCGATGCTTGCCATTAATGACTTTT
>No_name
CCTGGCAATCCGATTTCCTTTGTTGTGTGGGTTTCAAGAAACCTTCGACGAAATAATTCT
TCTGCAGTTTACATAGCGATGCTTGCCATTAATGACTTTT
>No_name
TTGCAATCCGATTTCCTTTGTTGTGTGGGTTTCAAGAAAACTTCGACGAAATAATTCTTC
TGCAGTTTACATAGCGATGCTTGCCATTAATGACTTTTTC
>No_name
ATCCGATTTCCTTTGTTGTGTGGGTTTCAAGAAAACTTCGACGAAATAATTCTTCTGCAG
TTTACATAGCGATGCTTGCCATTAATGACTTTTTCGTTGT
>No_name
CCTATTTCCTTTGTTGTGTGGGTTTCAAGAAAACTTCGACGAAATAATTCTTCTGCAGTT
TACATAGCGATGCTTGCCATTAATGACTTTTTCGTTGTTA
>No_name
AGANTTCCTTTGTTGTGTGGGTTTCAAGAAAACTTCGACGAAATAATTCTTCTGCAGTTT
ACATAGCGATGCTTGCCATTAATGACTTTTTCGTTGTTAT
>No_name
GTGGGTTTCAAGAAAACTTCGACGAAATAATTCTTCTGCAGTTTACATAGCGATGCTTGC
CATTAATGACTTTTTCGTTGTTATTTGTAGCATTATTTAT
>No_name
ATAATAAATAATGCTACAAATAACAACGAAAAAGTCATTAATGGCAAGCATCGCTATGTA
AACTGCAGAAGAATTATTTCGTCGAAGTTTTCTTGAAACC
>No_name
AAATAATAAATAATGCTACAAATAACAACGAAAAAGTCATTAATGGCAAGCATCGCTATG
TAAACTGCAGAAGAATTATTTCGTCGAAGTTTTCTTGAAA
>No_name
CTCAAATAATAAATAATGCTACAAATAACAACGAAAAAGTCATTAATGGCAAGCATCGCT
ATGTAAACTGCAGAAGAATTATTTCGTCGAAGTTTTCTTG
>No_name
CTCAAATAATAAATAATGCTACAAATAACAACGAAAAAGTCATTAATGGCAAGCATCGCT
ATGTAAACTGCAGAAGAATTATTTCGTCGAAGTTTTCTTG
>No_name
CTCAAATAATAAATAATGCTACAAATAACAACGAAAAAGCCATTAATGGCAAGCATCGCT
ATGTAAACTGCAGAAGAATTATTTCGTCGAAGTTTTCTTG
>No_name
GTCTCAAATAATAAATAATGCTACAAATAACAACGAAAAAGTCATTAATGGCAAGCATCG
CTATGTAAACTGCAGAAGAATTATTTCGTCGAAGTTTTCT
>No_name
GTCTCAAATAATAAATAATGCTACAAATAACAACGAAAAAGTCATTAATGGCAAGCATCG
CTATGTAAACTGCAGAAGAATTATTTCGTCGAAGTTTTCT
>No_name
GTCTCAAATAATAAATAATGCTACAAATAACAACGAAAAAGTCATTAATGGCAAGCATCG
CTATGTAAACTGCAGAAGAATTATTTCGTCGAAGTTTTCT
>No_name
AGAAAACTTCGACGAAATAATTCTTCTGCAGTTTACATAGCGATGCTTGCCATTAATGAC
TTTTTCGTTGTTATTTGTAGCATTATTTATTATTTGAGAC
>No_name
CATGAATGTCTCAAATAATAAATAATGCTACAAATAACAACGAAAAAGTCATTAATGGCA
AGCATCGCTATGTAAACTGCAGAAGAATTATTTCGTCGAA
>No_name
CGAAACCCCATGAATGTCTCAAATAATAAATAATGCTACAAATAACAACGAAAAAGTCAT
TAATGGCAAGCATCGCTATGTAAACTGCAGAAGAATTATT
>No_name
CGANACCCCATGAATGTCTCAAATAATAAATAATGCTACAAATAACAACGAAAAAGTCAT
TAATGGCAAGCATCGCTATGTAAACTGCAGAAGAATTATT
>No_name
CCGAAACCCCATGAATGTCTCAAATAATAAATAATGCTACAAATAACAACGAAAAAGTCA
TTAATGGCAAGCATCGCTATGTAAACTGCAGAAGAATTAT
>No_name
AATTCTTCTGCAGTTTACATAGCGATGCTTGCCATTAATGACTTTTTCGTTGTTATTTGT
AGCATTATTTATTATTTGAGACATTCATGGGGTTTCGGTA
>No_name
TTCTTCTGCAGTTTACATAGCGATGCTTGCCATTAATGACTTTTTCGTTGTTATTTGTAG
CATTATTTATTATTTGAGACATTCATGGGGTTTCGGTATA
>No_name
TTCTTCTGCAGTTTACATAGCGATGCTTGCCATTAATGACTTTTTCGTTGTTATTTGTAG
CATTATTTATTATTTGAGACATTCATGGGGTTTCGGTATA
>No_name
ATCTATTATACCGAAACCCCATGAATGTCTCAAATAATAAATAATGCTACAAATAACAAC
GAAAAAGTCATTAATGGCAAGCATCGCTATGGAAACTGTA
>No_name
CTAATATCTATTATACCGAAACCCCATGAATGTCTCAAATAATAAATAATGCTACAAATA
ACAACGAAAAAGTCATTAATGGCAAGCATCGCTATGTAAA
>No_name
CTAATATCTATTATACCGAAACCCCATGAATGTCTCAAATAATAAATAATGCTACAAATA
ACAACGAAAAAGACATTAATGGCAAGCATCGCTATGTAAA
>No_name
CTTATATCTATTATACCGAAACCCCATGAATGTCTCAAATAATAAATAATGCTACAAATA
ACAACGAAAAAGTCATTAATGGCAAGCATCGCTATGTAAA
>No_name
CTTGCCATTAATGACTTTTTCGTTGTTATTTGTAGCATTATTTATTATTTGAGACATTCA
TGGGGTTTCGGGATAATAGATATTAGAGGCGTTTGTAAAT
>No_name
CTTTTTCGTTGTTATTTGTAGCATTATTTATTATTTGAGACATTCATGGGGTTTCGGTAT
AATAGATATTAGAGGAATTTGTAAATTCTATATGGTTATT
>No_name
CTTTTTCGTTGTTATTTGTAGCATTATTTATTATTTGAGACATTCATGGGGTTTCGGTAT
AATAGATATTAGAGGAATTTGTAAATTCTATATGGTTATT
>No_name
CTTTTTCGTTGTTATTTGTAGCATTATTTATTATTTGAGACATTCATGGGGTTTCGGTAT
AATAGATATTAGAGGAATTTGTAAATTCTATATGGTTATT
>No_name
TTTTTCGTTGTTATTTGTAGCATTATTTATTATTTGAGACATTCATGGGGTTTCGGTATA
ATAGATATTAGAGGAATTTGTAAATTCTATATGGTTATTT
>No_name
GCAAAAACGTGAAAATAACCATATAGAATTTACAAATTCCTCTAATATCTATTATACCGA
AACCCCATGAATGTCTCAAATAATAAATAATGCTACAAAT
>No_name
CATTATTTATTATTTGAGACATTCATGGGGTTTCGGTATAATAGATATTAGAGGAATTTG
TAAATTCTATATGGTTATTTTCACGTTTTTGCAGTATAAC
>No_name
GAGTTATACTGCAAAAACGTGAAAATAACCATATAGAATTTACAAATTCCTCTAATATCT
ATTATACCGAAACCCCATGAATGTCTCAAATAATAAATAA
>No_name
TTGAGACATTCATGGGGTTTCGGTATAATAGATATTAGAGGAATTTGTAAATTCTATATG
GTTATTTTCACGTTTTTGCAGTATAACTCTATATTACTAG
>No_name
GAGACATTCATGGGGTTTCGGTATAATAGATATTAGAGGAATTTGTAAATTCTATATGGT
TATTTTCACGTTTTTGCAGTATAACTCTATATTACTAGTG
>No_name
TGGGGTTTCGGTATAATAGATATTAGAGGAATTTGTAAATTCTATATGGTTATTTTCACG
TTTTTGCAGTATAACTCTATATTACTAGTGTTTGGATTTA
>No_name
GTTTCGGTATAATAGATATTAGAGGAATTTGTAAATTCTATATGGTTATTTTCACGTTTT
TGCAGTATAACTCTATATTACTAGTGTTTGGATTTACTAT
>No_name
ATAATAGATATTAGAGGAATTTGTAAATTCTATATGGTTATTTTCACGTTTTTGCAGTAT
AACTCTATATTACTAGTGTTTGGATTTACTATCGAAAGAT
>No_name
TTCCATCTTTCGATAGTAAATCCAAACACTAGTAATATAGAGTTATACTGCAAAAACGTG
AAAATAACCATATAGAATTTACAAATTCCTCTAATATCTA
>No_name
AGGAATTTGTAAATTCTATATGGTTATTTTCACGTTTCTGCAGTATAACTCTATATTACT
AGTGTTTGGATTTACTATCGAAAGATGGATAGCTGTATGT
>No_name
GTNAATTCTATATGGTTATTTTCACGTTTTTGCAGTATAACTCTATATTACTAGTGTTTG
GATTTACTATCGAAAGATGGATAGCTGTATGTTATCCTTT
>No_name
ATCCTATATGGTTATTTTCACGTTTTTGCAGTATAACTCTATATTACTAGTGTTTGGATT
TACTATCGAAAGATGGATAGCTGTATGTTATCCTTTTCGA
>No_name
TTCNCGTCGAAAAGGATAACATACAGCTATCCATCTTTCGATAGTAAATCCAAACACTAG
TAATATAGAGTTATACTGCAAAAACGTGAAAATAACCATA
>No_name
ATTTTCACGTTTTTGCAGTATAACTCTATATTACTAGTGTTTGGATTTACTATCGAAAGA
TGGATAGCTGTATGTTATCCTTTTCGACGTGAAAGATGTT
>No_name
CAACATCTTTCACGTCGAAAAGGATAACATACAGCTATCCATCTTTCGATAGTAAATCCA
AACACTAGTAATATAGAGTTATACTGCAAAAACGTGAAAA
>No_name
TTTCACGTTTTTGCAGTATAACTCTATATTACTAGTGTTTGGATTTACTATCGAAAGATG
GATAGCTGTATGTTATCCTTTTCGACGTGAAAGATGTTGC
>No_name
ACGTTTTTGCAGTATAACTCTATATTACTAGTGTTTGGATTTACTATCGAAAGATGGATA
GCTGTATGTTATCCTTTTCGACGTGAAAGATGTTGCACTG
>No_name
GATTTTCAGTGCAACATCTTTCACGTCGAAAAGGATAACATACAGCTATCCATCTTTCGA
TAGTAAATCCAAACACTAGTAATATAGAGTTATACTGCAA
>No_name
CTCGATTTTCAGTGCAACATCTTTCACGTCGAAAAGGATAACATACAGCTATCTATCTTT
CGATAGTAAATCCAAACACGAGTAATATAGAGTTATACTG
>No_name
TAACTCTATATTACTAGTGTTTGGATTTACTATCGAAAGATGGATAGCTGTATGTTATCC
TTTTCGACGTGAAAGATGTTGCACTGAAAATCGAGCCTGG
>No_name
CCAGGCTCGATTTTCAGTGCAACATCTTTCACGTCGAAAAGGATAACATACAGCTATCCA
TCTTTCGATAGTAAATCCAAACACTAGTAATATAGAGAGA
>No_name
TTCCACAAGCTATCCAGGCTCGATTTTCAGTGCAACATCTTTCACGTCGAAAAGGATAAC
ATACAGCTATCCATCTTTCGATAGTAAATCCAAACACTAG
>No_name
GTTTGGCTTTACTATCGAAAGCTGGATAGCTGTATGTTATCCTTTTCGACGTGAAAGATG
TTGCACTGTATATCGAGCCTGTAGAGCTTGAGGAATAATT
>No_name
GTTTGGATTTACTATCGAAAGATGGATAGCTGTATGTTATCCTTTTCGACGTGAAAGATG
TTGCACTGAAAATCGAGCCTGGATAGCTTGTGGAATAATT
>No_name
GTTTGGATTTACTATCGAAAGATGGATAGCTGTATGTTATCCTTTTCGACGTGAAAGATG
TTGCACTGAAAATCGAGCCTGGATAGCTTGTGGAATAATT
>No_name
ATCGAAAGATGGATAGCTGTATGTTATCCTTTTCGACGTGAAAGATGTTGCACTGAAAAT
CGAGCCTGGATAGCTTGTGGAATAATTTTTTCAAGTGTGT
>No_name
GAANACACTTGAAAAAATTATTCCACAAGCTATCCAGGCTCGATTTTCAGTGCAACATCT
TTCACGTCGAAAAGGATAACATACAGCTATCCATCTTTCG
>No_name
CGAAAGATGGATAGCTGTATGTTATCCTTTTCGACGTGAAAGATGTTGCACTGAAAATCG
AGCCTGGATAGCTTGTGGAATAATTTTTTCAAGTGTGTTC
>No_name
GAAAGATGGATAGCTGTATGTTATCCTTTTCGACGTGAAAGATGTTGCACAGAAAATCGA
GCCTGGATAGCTTGTGGAATAATTTTTTCAAGTGTGTTCA
>No_name
GAANGATGGATAGCTGTATGTTATCCTTTTCGACGTGAAAGATGTTGCACTGAAAATCGA
GCCTGGATAGCTTGTGGAATAATTTTTTCAAGTGTGTTCA
>No_name
GAANGATGGATAGCTGTATGTTATCCTTTTCGACGTGAAAGATGTTGCACTGAAAATCGA
GCCTGGATAGCTTGTGGAATAATTTTTTCAAGTGTGTTCA
>No_name
TGGATAGCTGTATGTTATCCTTTTCGACGTGAAAGATGTTGCACTGAAAATCGAGCCTGG
ATAGCTTGTGGAATAATTTTTTCAAGTGTGTTCATATCAG
>No_name
GAACAAAGGAAATACTGATATGAACACACTTGAAAAAATTATTCCACAAGCTATCCAGGC
TCGATTTTCAGTGCAACATCTTTCACGCCGAAAAGGATTA
>No_name
TTTCGACGTGAAAGATGTTGCACTGAAAATCGAGCCTGGATAGCTTGTGGAATAATTTTT
TCAAGTGTGTTCATATCAGTATTTCCTTTGTTCTTCGTTT
>No_name
TTTCGACGTGAAAGATGTTGCACTGAAAATCGAGCCTGGATAGCTTGTGGAATAATTTTT
TCAAGTGTGTTCATATCAGTATTTCCTTTGTTCTTCGTTT
>No_name
GCCAAACGAAGAACAAAGGAAATACTGATATGAACACACTTGAAAAAATTATTCCACAAG
CTATCCAGGCTCGATTTTCAGTGCAACATCTTTCAAGTCG
>No_name
AATGCCAAACGAAGAACAAAGGAAATACTGATATGAACACACTTGAAAAAATTATTCCAC
AAGCTATCCAGGCTCGATTTTCAGTGCAACATCTTTCACG
>No_name
GTTGCACTGAAAATCGAGCCTGGATAGCTTGTGGAATAATTTTTTCAAGTGTGTTCATAT
CAGTATTTCCTTTGTTCTTCGTTTGGCATTATCAACCACT
>No_name
GTTGCACTGAAAATCGAGCCTGGATAGCTTGTGGAATAATTTTTTTCAAGTGTGTTCATA
TCAGTATTTCCTTTGTTCTTCGTTTGGCATTATCAACCAC
>No_name
GTTGCACTGAAAATCGAGCCTGGATAGCTTGTGGAATAATTTTTTCAAGTGTGTTCATAT
CAGTATTTCCTTTGTTCTTCGTTTGGCATTATCAACCACT
>No_name
GTTNCACTGAAAATCGAGCCTGGATAGCTTGTGGAATAATTTTTTCAAGTGTGTTCATAT
CAGTATTTCCTTTGTTCTTCGTTTGGCATTATCAACCACT
>No_name
TCTCAATCCAGTGTTTAGGAACACTGCAAAGTGGTTGATAATGCCAAACGAAGAACAAAG
GAAATACTGATATGAACACACTTGAAAAAATTATTCCACA
>No_name
TGTGGAATAATTTTTTCAAGTGTGTTCATATCAGTATTTCCTTTGTTCTTCGTTTGGCAT
TATCAACCACTTTGCAGTGTTCCTAAACACTGGATTGAGA
>No_name
GTGGAATAATTTTTTCAAGTGTGTTCATATCAGTATTTCCTTTGTTCTTCGTTTGGCATT
ATCAACCACTTTGCAGTGTTCCTAAACACTGGATTGAGAA
>No_name
ATAATTTTTTCAAGTGTGTTCATATCAGTATTTCCTTTGTTCTTCGTTTGGCATTATCAA
CCACTTTGCAGTGTTCCTAAGCACTGGATTGAGAATACAT
>No_name
AATTTTTTCAAGTGTGTTCATATCAGTATTTCCTTTGTTCTTCGTTTGGCATTATCAACC
ACTTTGCAGTGTTCCTAAACACTGGATTGAGAATACATAT
>No_name
ATTTTTTCAAGTGTGTTCATATCAGTATTTCCTTTGTTCTTCGTTTGGCATTATCAACCA
CTTTGCAGTGTTCCTAAACACTGGATTGAGAATACATATT
>No_name
ATTTTTTCAAGTGTGTTCATATCAGTATTTCCTTTGTTCTTCGTTTGGCATTATCAACCA
CTTTGCAGTGTTCCTAAACACTGGATTGAGAATACATATT
>No_name
TTTTTTCAAGTGTGTTCATATCAGTATTTCCTTTGTTCTTCGTTTGGCATTATCAACCAC
TTTGCAGTGTTCCTAAACACTGGATTGAGAATACATATTT
>No_name
TTTCAAGTGTGTTCATATCAGTATTTCCTTTGTTCTTCGTTTGGCATTATCAACCACTTT
GCAGTGTTCCTAAACACTGGATTGAGAATACATATTTCGT
>No_name
TTTCAAGTGTGTTCATATCAGTATTTCCTTTGTTCTTCGTTTGGCATTATCAACCACTTT
GCAGTGTTCCTAAACACTGGATTGAGAATACATATTTCGT
>No_name
CATATCAGTATTTCCTTTGTTCTTCGTTTGGCATTATCAACCACTTTGCAGTGTTCCTAA
ACACTGGATTGAGAATACATATTTCGTTACCTATTCTTTA
>No_name
AAATTTCCAATGTTAAAGAATAGGTAACGAAATATGTATTCTCAATCCAGTGTTTAGGAA
CACTGCAAAGTGGTTGATAATGCCAAACGAAGAACAAAGG
>No_name
CTTTGTTCTTCGTTTGGCATTATCAACCACTTTGCAGTGTTCCTAAACACTGGATTGAGA
ATACATATTTCGTTACCTATTCTTTAACATTGGAAATTTT
>No_name
AAAATTTCCAATGTTAAAGAATAGGTAACGAAATATGTATTCTCAATCCAGTGTTTAGGA
ACACTGCAAAGTGGTTGATAATGCCAAACGAAGAACAAAG
>No_name
AAAATTTCCAATGTTAAAGAATAGGTAACGAAATATGTATTCTCAATCCAGTGTTTAGGA
ACACTGCAAAGTGGTTGATAATGCCAAACGAAGAACAAAG
>No_name
ACTAAATAAAATTTCCAATGTTAAAGAATAGGTAACGAAATATGTATTCTCAATCCAGTG
TTTAGGAACACTGCAAAGTGGTTGATAATGCCAAACGAAG
>No_name
CACTAAATAAAATTTCCAATGTTAAAGAATAGGTAACGAAATATGTATTCTCAATCCAGT
GTTTAGGAACACTGCAAAGTGGTTGATAATGCCAAACGAA
>No_name
AAGGCACTAAATAAAATTTCCAATGTTAAAGAATAGGTAACGAAATATGTATTCTCAATC
CAGTGTTTAGGAACACTGCAAAGTGGTTGATAATGCCAAA
>No_name
TGGCATTATCAACCACTTTGCAGTGTTCCTAAACACTGGATTGAGAATACATATTTCGTT
ACCTATTCTTTAACATTGGAAATTTTATTTAGTGCCTTAT
>No_name
CATTATCAACCACTTTGCAGTGTTCCTAAACACTGGATTGAGAATACATATTTCGTTACC
TATTCTTTAACATTGGAAATTTTATTTAGTGCCTTATTAC
>No_name
AGGTAATAAGGCACTAAATAAAATTTCCAATGTTAAAGAATAGGCAACGAAATATGTATT
CTCAATCAAGTGTTTAGGAACACTGCAAAGTGGTTGATAA
>No_name
CAGGTAATAAGGCACTAAATAAAATTTCCAATGTTAAAGAATAGGTAACGAAATATGTAT
TCTCAATCCAGTGTTTAGGAACACTGCAAAGTGGTTGATA
>No_name
CAACCACTTTGCAGTGTTCCTAAACACTGGATTGAGAATACATATTTCGTTACCTATTCT
TTAACATTGGAAATTTTATTTAGTGCCTTATTACCTGTAA
>No_name
AACCACTTTGCAGTGTTCCTAAACACTGGATTGAGAATACATATTTCGTTACCTATTCTT
TAACATTGGAAATTTTATTTAGTGCCTTATTACCTGTAAT
>No_name
CTTNCACTTTGCAGTGTTCCTAAACACTGGATTGAGAATACATATTTCGTTACCTATTCT
TTAACATTGGAAATTTTATTTAGTGCCTTATTACCTGTAA
>No_name
CGTTATTACAGGTAATAAGGCACTAAATAAAATTTCCAATGTTAAAGAATAGGTAACGAA
ATATGTATTCTCAATCCAGTGTTTAGGAACACTGCAAAGT
>No_name
CTTTGCAGTGTTCCTAAACACTGGATTGAGAATACATATTTCGTTACCTATTCTTTAACA
TTGGAAATTTTATTTAGTGCCTTATTACCTGTAATAACGT
>No_name
CTGCTAACGTTATTACAGGTAATAAGGCACTAAATAAAATTTCCAATGTTAAAGAATAGG
TAACGAAATATGTATTCTCAATCCAGTGTTTAGGAACACT
>No_name
CTAAACACTGGATTGAGAATACATATTTCGTTACCTATTCTTTAACATTGGAAATTTTAT
TTAGTGCCTTATTACCTGTAATAACGTTAGCAGTTAATAT
>No_name
CCGAATATTAACTGCTAACGTTATTACAGGTAATAAGGCACTAAATAAAATTTCCAATGT
TAAAGAATAGGTAACGAAATATGTATTCTCAATCCAGTGT
>No_name
TCGNATATTAACTGCTAACGTTATTACAGGTAATAAGGCACTAAATAAAATTTCCAATGT
TAAAGAATAGGTAACGAAATATGTATTCTCAATCCAGAGT
>No_name
CTGGATTGAGAATACATATTTCGTTACCTATTCTTTAACATTGGAAATTTTATTTAGTGC
CTTATTACCTGTAATAACGTTAGCAGTTAATATTCGGGTT
>No_name
TTGNGAATACATATTTCGTTACCTATTCTTTAACATTGGAAATTTTATTTAGTGCCTTAT
TACCTGTAATAACGTTAGCAGTTAATATTCGGGTTGTCGT
>No_name
TGANAATACATATTTCGTTACCTATTCTTTAACATTGGAAATTTTATTTAGTGCCTTATT
ACCTGTAATAACGTTAGCAGTTAATATTCGGGTTGTGGTA
>No_name
AGAATACATATTTCGTTACCTATTCTTTAACATTGGAAATTTTATTTAGTGCCTTATTAC
CTGTAATAACGTTAGCAGTTAATATTCGGGTTGTCGTAGA
>No_name
TACATATTTCGTTACCTATTCTTTAACCTTGGAAATTTTATTTAGTGCCTTATTACCTGT
AATAACGTTAGCAGTTAATATTCGGGTTGTCGTAGAGGGG
>No_name
TCGTTACCTATTCTTTAACATTGGAAATTTTATTTAGTGCCTTATTACCTGTAATAACGT
TAGCAGTTAATATTCGGGTTGTCGTAGAGATGTACCGAAT
>No_name
TCGNTACCTATTCTTTAACATTGGAAATTTTATTTAGTGCCTTATTACCTGTAATAACGT
TAGCAGTTAATATTCGGGTTGTCGTAGAGATGTACCGAAT
>No_name
GGATATTCGGTACATCTCTACGACAACCCGAATATTAACTGCTAACGTTATTACAGGTAA
TAAGGCACTAAATAAAATTTCCAATGTTAAAGAATAGGTA
>No_name
GGATATTCGGTACATCTCTACGACAACCCGAATATTAACTGCTAACGTTATTACAGGTAA
TAAGGCACTAAATAAAATTTCCAATGTTAAAGAATAGGTA
>No_name
CGGATATTCGGTACATCTCTACGACAACCCGAATATTAACTGCTAACGTTATTACAGGTA
ATAAGGCACTAAATAAAATTTCCAATGTTAAAGAATAGGT
>No_name
CTATTCTTTAACATTGGAAATTTTATTTAGTGCCTTATTACCTGTAATAACGTTAGCAGT
TAATATTCGGGTTGTCGTAGAGATGTACCGAATATCCGAA
>No_name
CTTTAACATTGGAAATTTTATTTAGTGCCTTATTACCTGTAATAACGTTAGCAGTTAATA
TTCGGGTTGTCGTAGAGATGTACCGAATATCCGAAACAAT
>No_name
TGNTACTATTGTTTCGGATATTCGGTACATCTCTACGACAACCCGAATATTAACTGCTAA
CGTTATTACAGGTAATAAGGCACTAAATAAAATTTCCAAT
>No_name
TGGAAATTTTATTTAGTGCCTTATTACCTGTAATAACGTTAGCAGTTAATATTCGGGTTG
TCGTAGAGATGTACCGAATATCCGAAACAATAGTGACATT
>No_name
CAGNGGAAATTTTATTTAGTGCCTTATTACCTGTAATAACGTTAGCCGTTAATATTCGGG
TTGTCGTAGAGATGTACCGAATATCCGAAACAATAGTGAC
>No_name
TTNGAAATTTTATTTAGTGCCTTATTACCTGTAATAACGTTAGCAGTTAATATTCGGGTT
GTCGTAGAGATGTACCGAATATCCGAAACAATAGTGACAT
>No_name
CGGAAATGGCACTATTGTTTCGGATATTCGGTACATCTCTACGACAACCCGAATATTAAC
TGCTAACGGTATTACAGGTAATAAGGCACTAAATAAAATT
>No_name
CGGTAATGTCACTATTGTTTCGGATATTCGGTACATCTCTACGACAACCCGAATATTAAC
TGCTAACGTTATTACAGGTAATAAGGCACTAAATAAAATT
>No_name
CGGAAATGTCACTATTGTTTCGGATATTCGGTACATCTCTACGACAACCCGAATATTAAC
TGCTAACGTTATTACAGGTAATAAGGCACTAAATAAAATT
>No_name
ATTTTATTTAGTGCCTTATTACCTGTAATAACGTTAGCAGTTAATATTCGGGTTGTCGTA
GAGATGTACCGAATATCCGAAACAATAGTGACATTTCAGA
>No_name
TTCGGAAATGTCACTATTGTTTCGGATATTCGGTAAATCTCTACGACAACACGAATATTA
ACTGCTAACGATATTACAGGTAATAAGGCACTAAATAAAA
>No_name
TTCGGAAATGTCACTATTGTTTCGGATATTCGGTACATCTCTACGACAACCCGAATATTA
ACTGCTAACGTTATTACAGGTAATAAGGCACTAAATAAAA
>No_name
TAACGTTAGCAGTTAATATTCGGGTTGTCGTAGAGATGTACCGAATATCCGAAACAATAG
TGACATTTCCGAAACTATCAGCAGTAAATCAGAATTTTGA
>No_name
GGAATTTCAAAATTCTGATTTACTGCTGATAGTTTCGGAAATGTCACTATTGTTTCGGAT
ATTCGGTACATCTCTACGACAACCCGAATATTAACTGCTA
>No_name
GGGAATTTCAAAATTCTGATTTACTGCTGATAGTTTCGGAAATGTCACTATTGTTTCGGA
TATTCGGTACATCTCTACGACAACCCGAATATTAACTGCT
>No_name
GGGAATTTCAAAATTCTGATTTACTGCTGATAGTTTCGGAAATGTCACTATTGTTTCGGC
TATTCGGTACATCTCTACGACAACCCGAATATTAACTGCT
>No_name
GTTAATATTCGGGTTGTCGTAGAGATGTACCGAATATCCGAAACAATAGTGACATTTCCG
AAACTATCAGCAGTAAATCAGAATTTTGAAATTCCCAGTC
>No_name
ATTCGGGTTGTCGTAGAGATGTACCGAATATCCGAAACAATAGTGACATTTCCGAAACTA
TCAGCAGTAAATCAGAATTTTGAAATTCCCAGTCAAAAGT
>No_name
ATTCGGGTTGTCGTAGAGATGTACCGAATATCCGAAACAATAGTGACATTTCCGAAACTA
TCAGCAGTAAATCAGAATTTTGAAATTCCCAGTCAAAAGT
>No_name
CTCNACTTTTGACTGGGAATTTCAAAATTCTGATTTACTGCTGATAGTTTCGGAAATGTC
ACTATTGTTTCGGATATTCGGTACATCTCTACGACAACCC
>No_name
GGGTTGTCGTAGAGATGTACCGAATATCCGAAACAATAGTGACATTTCCGAAACTATCAG
CAGTAAATCAGAATTTTGAAATTCCCAGTCAAAAGTCGAG
>No_name
TTTNCGACTTTTGACTGGGAATTTCAAAATTCTGATTTACTGCTGATAGTTTCGGAAATG
TCACTATTGTTTCGGATATTCGGTACATCTCTACGACAAC
>No_name
TTTCTCGACTTTTGACTGGGAATTTCAAAATTCTGATTTACTGCTGATAGTTTCGGAAAT
GTCACTATTGTTTCGGATATTCGGTACATCTCTACGACAA
>No_name
GTTTTCTCGACTTTTGACTGGGAATTTCAAAATTCTGATTTACTGCTGATAGTTTCGGAA
ATGACACTATTGTTTCGGATATTCGGTACATCTCTACGAC
>No_name
GTTTTCTCGACTTTTGACTGGGAATTTCAAAATTCTGATTTACTGCTGATAGTTTCGGAA
ATGTCACTATTGTTTCGGATATTCGGTACATCTCTACGAC
>No_name
GTTTTCTCGACTTTTGACTGGGAATTTCAAAATTCTGATTTACTGCTGATAGTTTCGGAA
ATGTCACTATTGTTTCGGATATTCGGTACATCTCTACGAC
>No_name
TAGAGATGTACCGAATATCCGAAACAATAGTGACATTTCCGAAACTATCAGCAGTAAATC
AGAATTTTGAAATTCCCAGTCAAAAGTCGAGAAAACACAG
>No_name
CTGTGTTTTCTCGACTTTTGACTGGGAATTTCAAAATTCTGATTTACTGCTGATAGTTTC
GGAAATGTCACTATTGTTTCGGATATTCGGTACATCTCTA
>No_name
TTTTGCTGTGTTTTCTCGACTTTTGACTGGGAATTTCAAAATTCTGATTTACTGCTGATA
GTTTCGGAAATGTCACTATTGTTTCGGATATTCGGTACAT
>No_name
TTTTGCTGTGTTTTCTCGACTTTTGACTGGGAATTTCAAAATTCTGATTTACTGCTGATA
GTTTCGGAAATGTCACTATTGTTTCGGATATTCGGTACAT
>No_name
NTTTGCTGTGTTTTCTCGACTTTTGACTGGGAATTTCAAAATTCTGATTTACTGCTGATA
GTTTCGGAAATGTCACTATTGTTTCGGATATTCGGTACAT
>No_name
TTTTGCTGTGTTTTCTCGACTTTTGACTGGGAATTTCAAAATTCTGATTTACTGCTGATA
GTTTCGGAAATGTCACTATTGTTTCGGATATTCGGTACAT
>No_name
GTTTTTGCTGTGTTTTCTCGACTTTTGACTGGGAATTTCAAAATTCTGATTTACTGCTGA
TAGTTTCGGAAATGTCACTATTGTTTCGGATATTCGGTAC
>No_name
GTTATTGCTGTGTTTTCTCGACTTTTGACTGGGAATTTCAAAATTCTGATTTACTGCTGA
TAGTTTCGGAAATGTCACTATTGTTTCGGATATTCGGTAC
>No_name
ACCGAATATCCGAAACAATAGTGACATTTCCGAAACTATCAGCAGTAAATCAGAATTTTG
AAATTCCCAGTCAAAAGTCGAGAAAACACAGCAAAAACAC
>No_name
GTGNTTTTGCTGTGTTTTCGCGACTTTTGACTGGGAATTTCAAAATTCTGATTTACTGCT
GATAGTTTCGGAAATGTCACTATTGTTTCGGATATTCGGT
>No_name
CGAATATCCGAAACAATAGTGACATTTCCGAAACTATCAGCAGTAAATCAGAATTTTGAA
ATTCCCAGTCAAAAGTCGAGAAAACACAGCAAAAACACAG
>No_name
CGAATATCCGAAACAATAGTGACATTTCCGAAACTATCAGCAGTAAATCAGAATTTTGAA
ATTCCCAGTCAAAAGTCGAGAAAACACAGCAAAAACACAG
>No_name
CGAAACAATAGTGACATTTCCGAAACTATCAGCAGTAAATCAGAATTTTGAAATTCCCAG
TCAAAAGTCGAGAAAACACAGCAAAAACACAGAGAATAGT
>No_name
CGAAACAATAGTGACATTTCCGAAACTATCAGCAGTAAATCAGAATTTTGAAATTCCCAG
TCAAAAGTCGAGAAAACACAGCAAAAACACAGAGAATAGT
>No_name
GAAATACTATTCTCTGTGTTTTTGCTGTGTTTTCTCGACTTTTGACTGGGAATTTCAAAA
TTCTGATTTACTGCTGATAGTTTCGGAAATGTCACTATTG
>No_name
GTGACATTTCCGAAACTATCAGCAGTAAATCAGAATTTTGAAATTCCCAGTCAAAAGTCG
AGAAAACACAGCAAAAACACAGAGAATAGTATTTCTTTCA
>No_name
TGACATTTCCGAAACTATCAGCAGTAAATCAGAATTTTGAAATTCCCAGTCAAAAGTCGA
GAAAACACAGCAAAAACACAGAGAATAGTATTTCTTTCAA
>No_name
ATTTGAAAGAAATACTATTCTCTGTGTTTTTGCTGTGTTTTCTCGACTTTTGACTGGGAA
TTTCAAAATTCTGATTTACTGCTGATAGTTTCGGAAATGT
>No_name
TGATTTAAAAGAAAGACTATTCTCTGTGTTTTTGCTGTGTTTTCTCGACTTTTGACTGGG
AATTTCAAAATTCTGATTTACTGCTGATAGTTTCGGAAAT
>No_name
CCGAAACTATCAGCAGTAAATCAGAATTTTGAAATTCCCAGTCAAAAGTCGAGAAAACAC
AGCAAAAACACAGAGAATAGTCTTTCTTTTAAATCAACAA
>No_name
CCGAAACTATCAGCAGTAAATCAGAATTTTGAACTTCCCAGTCAAACGTCGCGACACCAC
CGCAAAAACACAGCGAATAGTCTTTCTTTTAAATCAATAC
>No_name
CGAAACTATCAGCAGTAAATCAGAATTTTGAAATTCCCAGTCAAAAGTCGAGAAAACACA
GCAAAAACACAGAGAATAGTATTTCTTTCAAATAGATCGG
>No_name
AACAGCAGTAAATCAGAATTTTGAAATTCCCAGTCAAAAGTCGAGAAAACACAGCAAAAA
CACAGAGAATAGTATTTCTTTCAAATCAACAACAATCACA
>No_name
GAAATTCCCAGTCAAAAGTCGAGAAAACACAGCAAAAACACAGAGAATAGTATTTCTTTC
AAATCAACAACAATCACATTGTTATTAGTTTCATTTTTTC
>No_name
TAAAATCTGAAAAAATGAAACTAATAACAATGTGATTGTTGTTGATTTGAAAGAAATACT
ATTCTCTGTGTTTTTGCTGTGTTTTCTCGACTTTTGACTG
>No_name
AGTAAACACAGCAAAAACACAGAGAATAGTATTTCTTTCAAATCAACAACAATCACATTG
TTATTAGTTTCATTTTTTTCAGATTTTAACCACTCTACCA
>No_name
CAAAAACACAGAGAATAGTATTTCTTTCAAATCAACAACAATCACATTGTTATTAGTTTC
ATTTTTTCAGATTTTAACCACTCTACCACTAGGAGCGGTT
>No_name
CAANAACACAGAGAATAGTATTTCTTTCAAATCAACAACAATCACATTGTTATTAGTTTC
ATTTTTTCAGATTTTAACCACTCTACCACTAGGAGCGGTT
>No_name
CTTTCTTTTAAATCAACAACAATCACATTGTTATTAGTTTCATTTTTTCAGATTTTAACC
ACTCTACCACTAGGAGCGGTTTATATTTGTCAAATATTCT
>No_name
TTTCTTTCAAATCAACAACAATCACATTGTTATTAGTTTCATTTTTTCAGATTTTAACCA
CTCTACCACTAGGAGCGGTTTATATTTGTCAAATATTCTT
>No_name
GGATAGAATATTTGACAAATATAAACCGCTCCTAGTGGTAGAGTGGTTAAAATCTGAAAA
AATGAAACTAATAACAATGTGATTGTTGTTGATTTGAAAG
>No_name
TTTTAAATCAACAACAATCACATTGTTATTAGTTTCATTTTTTCAGATTTTAACCACTCT
ACCACTAGGAGCGGTTTATATTTGTCAAATATTCTATCCG
>No_name
TTTAAATCAACAACAATCACATTGTTATTAGTTTCATTTTTTCAGATTTTAACCACTCTA
CCACTAGGAGCGGTTTATATTTGTCAAATATTCTATCCGG
>No_name
TCCGGATAGAATATTTGACAAATATAAACCGCTCCTAGTGGTAGAGTGGTTAAAATCTGA
AAAAATGAAACTAATAACAATGTGATTGTTGTTGATTTAA
>No_name
CTTCCGGATAGAATATTTGACAAATATAAACCGCTCCTAGTGGTAGAGTGGTTAAAATCT
GAAAAAATGAAACTAATAACAATGTGATTGTTGTTGATTT
>No_name
GTTGCATTGCCTTCCGGATAGAATATTTGACAAATATAAACCGCTCCTAGTGGTAGAGTG
GTTAAAATCTGAAAAAATGAAACTAATAACAATGTGATTG
>No_name
CAATCACATTGTTATTAGTTTCATTTTTTCAGATTTTAACCACTCTACCACTAGGAGCGG
TTTATATTTGTCAAATATTCTATCCGGAAGGCAATGCAAC
>No_name
CACATTGTTATTAGTTTCATTTTTTCAGATTTTAACCACTCTACCACTAGGAGCGGTTTA
TATTTGTCAAATATTCTATCCGGAAGGCAATGCAACGTCA
>No_name
CACATTGTTATTAGTTTCATTTTTTCAGATTTTAACCACTCTACCACTAGGAGCGGTTTA
TATTTGTCAAATATTCTATCCGGAAGGCAATGCAACGTCA
>No_name
CACATTGTTATTAGTTTCATTTTTTCAGATTTTAACCACTCTACCACTAGGAGCGGTTTA
TATTTGTCAAATATTCTATCCGGAAGGCAATGCAAAGTCA
>No_name
CTGACGTTGCATTGCCTTCCGGATAGAATATTTGACAAATATAAACCGCCCCTAGTGGTA
GCGTGGTTAAAATCTGAAAAAATGAAACTAAAAACAATGC
>No_name
GTTTAACTGACGTTGCATTGCCTTCCGGATAGAATATTTGACAAATATAAACCGCTCCTA
GTGGTAGAGTGGTTAAAATCTGAAAAAATGAAACTAATAA
>No_name
GTATAACTGACGTTGCATTGCCTTCCGGATAGAATATTTGACAAATATAAACCGCTCCTA
GTGGTAGAGTGGTTAAAATCCGAAAAAATGAAACTAATAA
>No_name
GTTTAACTGACGTTGCATTGCCTTCCGGATAGAATATTTGACAAATATAAACCGCTCCTA
GTGGTAGAGTGGTTAAAATCTGAAAAAATGAAACTAATAA
>No_name
GTTTAACTGACGTTGCATTGCCTTCCGGATAGAATATTTGACAAATATAAACCGCTCCTA
GTGGTAGAGTGGTTAAAATCTGAAAAAATGAAACTAATAA
>No_name
ATTAGTTTCATTTTTTCAGATTTTAACCACTCTACCACTAGGAGCGGTTTATATTTGTCA
AATATTCTATCCGGAAGGCAATGCAACGTCAGTTAAACAA
>No_name
ATTAGTTTCATTTTTTCAGATTTTAACCACTCTACCACTAGGAGCGGTTTATATTTGTCA
AATATTCTATCCGGAAGGCAATGCAACGTCAGTTAAACAA
>No_name
ATTNGTTTAACTGACGTTGCATTGCCTTCCGGATAGAATATTTGACAAATATAAACCGCT
CCTAGTGGTAGAGTGGTTAAAATCTGAAAAAATGAAACTA
>No_name
CATTTGTTTAACTGACGTTGCATTGCCTTCCGGATAGAATATTTGACAAATATAAACCGC
TCCTAGTGGTAGAGTGGTTAAAATCTGAAAAAATGAAACT
>No_name
CGCATTTGTTTAACTGACGTTGCATTGCCTTCCGGATAGAATATTTGACAAATATAAACC
GCTCCTAGTGGTAGAGTGGTTAAAATCTGAAAAAATGAAA
>No_name
TTTGCATTTGTTTAACTGACGTTGCATTGCCTTCCGGATAGAATATTTGACAAATATAAA
CCGCTCCTAGCGGTAGAGAGGTTAAAATCAGAAAAAATGA
>No_name
ATTTTTTCAGATTTTAACCACTCTACCACTAGGAGCGGTTTATATTTGTCAAATATTCTA
TCCGGAAGGCAATGCAACGTCAGTTAAACAAATGCAAAAC
>No_name
ATTTTTTCAGATTTTAACCACTCTACCACTAGGAGCGGTTTATATTTGTCAAATATTCTA
TCCGGAAGGCAATGCAACGTCAGTTAAACAAATGCAAAAC
>No_name
ATANTTTCAGATTTTAACCACTCTACCACTAGGAGCGGTTTATATTTGTCAAATATTCTA
TCCGGAAGGCAATGCAACGTCAGTTAAACAAATGCAAAAC
>No_name
ATTTTAACCACTCTACCACTAGGAGCGGTTTATATTTGTCAAATATTCTATCCGGAAGGC
AATGCAACGTCAGTTAAACAAATGCAAAACGATCCAATTT
>No_name
GAAATTTCCAAATTGGATCGTTTTGCATTTGTTTAACTGACGTTGCATTGCCTTCCGGAT
AGAATATTTGACAAATATAAACCGCTCCTAGTGGTAGAGT
>No_name
TGAAAATGTTTTTTCCAAATTGGATCGTTTTGCATTTGTTTAACTGACGTTGCATTGCCT
TCCGGATAGAATATTTGACAAATATAAACCGCTCCTAGTG
>No_name
TTTGAAAATGTTTTTTCCAAATTGGATCGTTTTGCATTTGTTTAACTGACGTTGCATTGC
CTTCCGGATAGAATATTTGACAAATATAAACCGCTCCTAG
>No_name
ATTTGAAAATGTTTTTTCCAAATTGGATCGTTTTGCATTTGTTTAACTGACGTTGCATTG
CCTTCCGGATAGAATATTTGACAAATATAAACCGCTCCTA
>No_name
CCAAATTGGAGCGGTTTATATTTGTCAAATATTCTATCCGGAAGGCAATGCAACGTCAGT
TAAACAAATGCAAAACGATCCAATTTGGAAAAAACATTTT
>No_name
GTGCATTTGAAAATGTTTTTTCCAAATTGGATCGTTTTGCATTTGTTTAACTGACGTTGC
ATTGCCTTCCGGATAGAATATTTGACAAATATAAACCGCT
>No_name
NCGGTTTATATTTGTCAAATATTCTATCCGGAAGGCAATGCAACGTCAGTTAAACAAATG
CAAAACGATCCAATTTGGAAAAAACATTTTCAAATGCACG
>No_name
ATTTGTCAAATATTCTATCCGGAAGGCAATGCAACGTCAGTTAAACAAATGCAAAACGAT
CCAATTTGGAAAAAACATTTTCAAATGCACGGTGCAAAAG
>No_name
ATCNTTTGCACCGTGCATTTGAAAATGTTTTTTCCAAATTGGATCGTTTTGCATTTGTTT
AACTGACGTTGCATTGCCTTCCGGATAGAATATTTGACAA
>No_name
ATCTATTATATCTTTTGCACCGTGCATTTGAAAATGTTTTTTCCAAATTGGATCGTTTTG
CATTTGTTTAACTGACGTTGCATTGCCTTCCGGATAGAAT
>No_name
ATCTATTATATCTTTTGCACCGTGCATTTGAAAATGTTTTTTCCAAATTGGATCGTTTTG
CATTTGTTTAACTGACGTTGCATTGCCTTCCGGATAGAAT
>No_name
GGTAGGCAATGCAACGTCAGTTAAACAAATGCAAAACGATCCAATTTGGAAAAAACATTT
TCAAATGCACGGTGCAAAAGATATAATAGATTTACTAAGT
>No_name
AGGCAATGCAACGTCAGTTAAACAAATGCAAAACGATCCAATTTGAAAAAAACATTTTCA
AATGCACGGTGCAAAAGATATAATAGATTTACTAAGTCTC
>No_name
GAGAGACTTAGTAAATCTATTATATCTTTTGCACCGTGCATTTGAAAATGTTTTTTCCAA
ATTGGATCGTTTTGCATTTGTTTAACTGACGTTGCATTGC
>No_name
CAACGTCAGTTAAACAAATGCAAAACGATCCAATTTGGAAAAAACATTTTCAAATGCACG
GTGCAAAAGATATAATAGATTTACTAAGTCTCTCTCATTA
>No_name
CGTCAGTTAAACAAATGCAAAACGATCCAATTTGGAAAAAACATTTTCAAATGCACGGTG
CAAAAGATATAATAGATTTACTAAGTCTCTCTCATTATTG
>No_name
CAAATGCAAAACGATCCAATTTGGAAAAAACATTTTCAAATGCACGGTGCAAAAGATATA
ATAGATTTGCTAAGTCTCTCTCATTATTGTTTCAACATTG
>No_name
ACAATGTTGAAACAATAATGAGAGAGACTTAGCAAATCTATTATATCTTTTGCACCGTGC
ATTTGAAAATGTTTTTTCCAAATTGGATCGTTTTGCATTT
>No_name
AAACGATCCAATTTGGAAAAAACATTTTCAAATGCACGGTGCAAAAGATATAATAGATTT
ACTAAGTCTCTCTCATTATTGTTTCAACATTGTCATTTAT
>No_name
AAACGATCCAATTTGGAAAAAACATTTTCAAATGCACGGTGCAAAAGATATAATAGATTT
GCTAAGTCTCTCTCATTATTGTTTCAACATTGTCATTTAT
>No_name
GATTAGAAGCCAAATAAATGACAATGTTGAAACAATAATGAGAGAGACTTAGTAAATCTA
TTATATCTTTTGCACCGTGCATTTGAAAATGTTTTTTCCA
>No_name
AAAAAACATTTTCAAATGCACGGGGCAAAAGATATAATAGATTTGCTAAGTCTCTCTCAT
TATTGTTTCAACCTTGTCATTTATTTGGCTTCTAGTCATT
>No_name
AATAAATGACTAGAAGCCAAATAAATGACAATGTTGAAACAATAATGAGAGAGACTTAGT
AAATCTATTATATCTTTTGCACCGTGCATTTGAAAATGTT
>No_name
CGAAATAAATGACTAGAAGCCAAATAAATGACAATGTTGAAACAATAATGAGAGAGACTT
AGCAAATCTATTATATCTTTTGCACCGTGCATTTGAAAAT
>No_name
CCGAAATAAATGACTAGAAGCCAAATAAATGACAATGTTGAAACAATAATGAGAGAGACT
TAGCAAATCTATTATATCTTTTGCACCGTGCATTTGAAAA
>No_name
CCGAAATAAATGACTAGAAGCCAAATAAATGACAATGTTGAAACAATAATGAGAGAGACT
TAGTAAATCTATTATATCTTTTGCACCGTGCATTTGAAAA
>No_name
CCGAAATAAATGACTAGAAGCCAAATAAATGACAATGTTGAAACAATAATGAGAGAGACT
TAGTAAATCTATTATATCTTTTGCACCGTGCATTTGAAAA
>No_name
CCGAAATAAATGACTAGAAGCCAAATAAATGACAATGTTGAAACAATAATGAGAGAGACT
TAGTAAATCTATTATATCTTTTGCACCGTGCATTTGAAAA
>No_name
GTGATTCCGAAATAAATGACTAGAAGCCAAATAAATGACAATGTTGAAACAATAATGAGA
GAGACTTAGTAAATCTATTATATCTTTTGCACCGTGCATT
>No_name
GCACGGTGCAAAAGATATAATAGATTTACTAAGTCTCTCTCATTATTGTTTCAACATTGT
CATTTATTTGGCTTCTAGTCATTTATTTCGGAATCACTTG
>No_name
GCAAAAGATATAATAGATTTACTAAGTCTCTCTCATTATTGTTTCAACATTGTCATTTAT
TTGGCTTCTAGTCATTTATTTCGGAATCACTTGATGGGTT
>No_name
AAAGATATAATAGATTTGCTAAGTCTCTCTCATTATTGTTTCAACATTGTCATTTATTTG
GCTTCTAGTCATTTATTTCGGAATCACTTGATGGGGTTTG
>No_name
AATAGATTTACTAAGTCTCTCTCATTATTGTTTCAACATTGTCATTTATTTGGCTTCTAG
TCATTTATTTCGGAATCACTTGATGGGTTTTGTAAAATTA
>No_name
ATTTACTAAGTCTCTCTCATTATTGTTTCAACATTGTCATTTATTTGGCTTCTAGTCATT
TATTTCGGAATCACTTGATGGGTTTTGTAAAATTATATTT
>No_name
TTTGCTAAGTCTCTCTCATTATTGTTTCAACATTGTCATTTATTTGGCTTCTAGTCATTT
ATTTCGGAATCACTTGATGGGGTTTGTAAAATTATATTTA
>No_name
GTNATACTAAGTCTCTCTCATTATTGTTTCAACATTGTCATTTATTTGGCTTCTAGTCAT
TTATTTCGGAATCACTTGATGGGTTTTGTAAAATTATATT
>No_name
AGTCTCTCTCATTATTGTTTCAACATTGTCATTTATTTGGCTTCTAGTCATTTATTTCGG
AATCACTTGATGGGTTTTGTAAAATTATATTTAATGAGAA
>No_name
ATTNTTTTCTTTTCTCATTAAATATAATTTTACAAAACCCATCAAGTGATTCCGAAATAA
ATGACTAGAAGCCAAATAAATGACAATGTTGAAACAATAA
>No_name
ATCCTTTAAACATTGTCATTTATTTGGCTTCTAGTCATTTATTTCGGAATCACTTGATGG
GTTTTGTAAAATTATATTTAATGAGAAAAGAAAACAATAA
>No_name
TTTCAACATTGTCATTTATTTGGCTTCTAGTCATTTATTTCGGAATCACTTGATGGGTTT
TGTAAAATTATATTTAATGAGAAAAGAAAACAATAATTCT
>No_name
TAAGAATTGTTTAAAGAATTATTGTTTTCTTTTCTCATTAAATATAATTTTACAAAACCC
ATCAAGTGATTCCGAAATAAATGACTAGAAGCCAAATAAA
>No_name
ATTTGGCTTCTAGTCATTTATTTCGGAATCACTTGATGGGTTTTGTAAAATTATATTTAA
TGAGAAAAGAAAACAATAATTCTTTAAACAATTCTTACTA
>No_name
TTTGGCTTCTAGTCATTTATTTCGGAATCACTTGATGGGTTTTGTAAAATTATATTTAAT
GAGAAAAGAAAACAATAATTCTTTAAACAATTCTTACTAT
>No_name
CTTCTAGTCATTTATTTCGGAATCACTTGATGGGTTTTGTAAAATTATATTTAATGAGAA
AAGAAAACAATAATTCTTTAAACAATTCTTACTATAAACT
>No_name
TTTGTCTTAGTTTATAGTAAGAATTGTTTAAAGAATTATTGTTTTCTTTTCTCATTAAAT
ATAATTTTACAAAACCCATCAAGTGATTCCGAAATAAATG
>No_name
TTGACTTTGTCTTAGTTTATAGTAAGAATTGTTTAAAGAATTATTGTTTTCTTTTCTCAT
TAAATATAATTTTACAAAACCCATCAAGTGATTCCGAAAT
>No_name
CTCGACTTTGTCTTAGTTTATAGTAAGAATTGTTTAAAGAATTATTGTTTTCTTTTCTCA
TTAAATATAATTTTACAAAACCCATCAAGTGATTCCGAAA
>No_name
CTTGACTTTGTCTTAGTTTATAGTAAGAATTGTTTAAAGAATTATTGTTTTCTTTTCTCA
TTAAATATAATTTTACAAAACCCATCAAGTGATTCCGAAA
>No_name
CTTGACTTTGTCTTAGTTTATAGTAAGAATTGTTTAAAGAATTATTGTTTTCTTTTCTCA
TTAAATATAATTTTACAAAACCCATCAAGTGATTCCGAAA
>No_name
CTCGACTTTGTCTTAGTTTATAGTAAGAATTGTTTAAAGAATTATTGTTTTCTTTTCTCA
TTAAATATAATTTTACAAAACCCATCAAGTGATTCCGAAA
>No_name
CTTGACTTTGTCTTAGTTTATAGTAAGAATTGTTTAAAGAATTATTGTTTTCTTTTCTCA
TTAAATATAATTTTACAAAACCCATCAAGCGATTCCGAAA
>No_name
CTTGACTTTGTCTTAGTTTATAGTAAGAATTGTTTAAAGAATTATTGTTTTCTTTTCTCA
TTAAATATAATTTTACAAAACCCATCAAGTGATTCCGAAA
>No_name
TCTTGACTTTGTCTTAGTTTATAGTAAGAATTGTTTAAGGAATTATTGTTTTCTTTTCTC
ATTAAATATAATTTTACAAAACCCATCAAGTGATTCCGAA
>No_name
GATGGGTTTTGTAAAATTATATTTAATGAGAAAAGAAAACAATAATTCTTTAAACAATTC
TTACTATAAACTAAGACAAAGTCAAGACACCCACAAAACC
>No_name
TTTNGGTTTTGTGGGTGTCTTGACTTTGTCTTAGTTTATAGTAAGAATTGTTTAAAGAAT
TATTGTTTTCTTTTCTCATTAAATATAATTTTACAAAACC
>No_name
CTCATTTCGGTTTTGTGGGTGTCTTGACTTTGTCTTAGTTTATAGTAAGAATTGTTTAAA
GAATTATTGATTTCTTTTCTCATTAAATATAATTTTACAA
>No_name
CTCATTTCGGTTTTGTGGGTGTCTTGACTTTGTCTTAGTTTATAGTAAGAATTGTTTAAA
GAATTATTGTTTTCTTTTCTCATTAAATATAATTTTACAA
>No_name
GTAAAATTATATTTAATGAGAAAAGAAAACAATAATTCTTTAAACAATTCTTACTATAAA
CTAAGACAAAGTCAAGACACCCACAAAACCGAAATGAGCA
>No_name
CGAATGCTCATTTCGGTTTTGTGGGTGTCTTGACTTTGTCTTAGTTTATAGTAAGAATTG
TTTAAAGAATTATTGTTTTCTTTTCTCATTAAATATAATT
>No_name
CGAATGCTCATTTCGGTTTTGTGGGTGTCTTGACTTTGTCTTAGTTTATAGTAAGAATTG
TTTAAAGAATTATTGTTTTCTTTTCTCATTAAATATAATT
>No_name
ATTNTATTTAATGAGAAAAGAAAACAATAATTCTTTAAACAATTCTTACTATAAACTAAG
ACAAAGTCAAGACACCCACAAAACCGAAATGAGCATTCGA
>No_name
AGAAAAGAAAACAATAATTCTTTAAACAATTCTTACTATAAACTAAGACAAAGTCAAGAC
ACCCACAAAACCGAAATGAGCATTCGACGAAAACTTGTCG
>No_name
TTTGGACTCGACAAGTTTTCGTCGAATGCTCATTTCGGTTTTGTGGGTGTCTTGACTTTG
TCTTAGTTTATAGTAAGAATTGTTTAAAGAATTATTGTTT
>No_name
AAACAATAATTCTTTAAACAATTCTTACTATAAACTAAGACAAAGTCAAGACACCCACAA
AACCGAAATGAGCATTCGACGAAAACTTGTCGAGTCCAAA
>No_name
GGACTTTGGACTCGACAAGTTTTCGTCGAATGCTCATTTCGGTTTTGTGGGTGTCTTGAC
TTTGTCTTAGTTTATAGTAAGAATTGTTTAAAGAATTATT
>No_name
ATAATTCTTAAACAATTCTTACTATAAACTAAGACAAAGTCAAGACACCCACAAAACCGA
AATGAGCATTCGACGAAAACTTGTCGAGTCCAAAGTCCCT
>No_name
CTTTAAACAATTCTTACTATAAACTAAGACAAAGTCAAGACACCCACAAAACCGAAATGA
GCATTCGACGAAAACTTGTCGAGTCCAAAGTCCCTCTACC
>No_name
TCCAAACAATTCTTACTATAAACTAAGACAAAGTCAAGACACCCACAAAACCGAAATGAG
CATTCGACGAAAACTTGTCGAGTCCAAAGTCCCTCTACCA
>No_name
AAACCTCCAATGGTAGAGGGACTTTGGACTCGACAAGTTTTCGTCGAATGCTCATTTCGG
TTTTGTGGGTGTCTTGACTTTGTCTTAGTTTATAGTAAGA
>No_name
TCTTACTATAAACTAAGACAAAGTCAAGACACCAACAAAGCCGAAATGAGCCTGCGACAA
AAACATGTCGAGTCCCAACTACCTCTACCATTGGAGGCTA
>No_name
CTTACTATAAACTAAGACAAAGTCAAGACACCCACAAAACCGAAATGAGCATTCGACGAA
AACTTGTCGAGTCCAAAGTCCCTCTACCATTGGAGGATTC
>No_name
GAAACCTCCTATGGTAGAGGGACTTTGGACTCGACAAGTTTTCGTCGAATGCTCATTTCG
GTTTTGTGGGTGTCTTGACTTTGTCTTAGTTTATAGTAAG
>No_name
GAAACCTCCAATGGTAGAGGGACTTTGGACTCGACAAGTTTTCGTCGAATGCTCATTTCG
GTTTTGTGGGGGTCTTGACTTTGTCTTAGTTTATAGTAAG
>No_name
GAAACCTCCAATGGTAGAGGGACTTTGGACTCGACAAGTTTTCGTCGAATGCTCATTTCG
GTTTTGTGGGTGTCTTGACTTTGTCTTAGTTTATAGTAAG
>No_name
CGCGAGAGAAACCTCCAATGGTAGAGGGACTTTGGACTCGACAAGTTTTCGTCGAATGCT
CATTTCGGTTTTGCGGGTGTCTTGACTTTGTCTTAGTTTA
>No_name
CGCGAGAGAAACCTCCAATGGTAGAGGGACTTTGGACTCGACAAGTTTTCGTCGAATGCT
CATTTCGGTTTTGTGGGTGTCTTGACTTTGTCTTAGTTTA
>No_name
TGCGAGAGAAACCTCCAATGGTAGAGGGACTTTGGACTCGACAAGTTTTCGTCGAATGCT
CATTTCGGTTTTGTGGGTGTCTTGACTTTGTCTTAGTTTA
>No_name
CTANGTTGCGAGAGAAACCTCCAATGGTAGAGGGACTTTGGACTCGACAAGTTTTCGTCG
AATGCTCATTTCGGTTTTGTGGGTGTCTTGACTTTGTCTT
>No_name
GACAAAGTCAAGACACCCACAAAACCGAAATGAGCATTCGACGAAAACTTGTCGAGTCCA
AAGTCCCTCTACCATTGGAGGTTTCTCTCGCAACTTAGAC
>No_name
GGAACTTTGAGAATATGTGGAGCGCAAAACAGTTAGCAAAACTGTTTATTGATAGCAATG
TTATAGATATTATTTGATATATTTTTTCTATATTTGCTGA
>No_name
CCTGGATTTACGAATCGAGACGAAATTATGTATTCGTCTATTTTTATATATTCTACCAAA
TAAAACAACAACAGAGTCATTTGAAATATTAATTCAATAA
>No_name
CACTGTTCAAACATCCGAGGAAAGGCTATCAATATTGCAAAACTGACAATTCCGAAAAAG
TAAAAATTTATATTCGCTGAGGTAACATATCGTTTCGTTC
>No_name
CGAAACGATATGTTACCTCAGCGAATATAAATTTTTACTTTTTCGGAATTGTCAGTTTTG
CAATATTGATAGCCTTTCCTCGGATGTTTGAACAGACTTA
>No_name
CGATATGTTACCTCAGCGAATATAAATTTTTACTTTTTCGGAATTGTCAGTTTTGCAATA
TTGATAGCCTTTCCTCGGATGTTTGAACAGACTTATACGG
>No_name
TGTTTTTCTTATTCAAATCGGTATTCCATTGTTGTCTGTTAATATTTTAAGCATTTTAAT
GCTGCGAAAAATTCGCCAAAGTTTGACTTTTCGACGAACC
>No_name
GTTAAATGGTAAATAATTTTGTCATTGGAAATAATATGGCTGTTGGGAAAAAATTTTGAG
AAAAAAGATGGGATTTTAAATGTTAAAAATGGAATGGACA
>No_name
TAGAAATATTCGCTATAAATGTTAAATGGTAAATAATTTTGTCATTGGAAATAATATGGC
TGGTGGGAAATAATTTTTAGAAAAAAGATTGGATTTTAAA
>No_name
ATAGATTCTAGCATGAATTTGTTGATTTATTTGGTGTCTAATAGAATTTTTCGTGGAGCC
GTTCTACAACAGATCTCCAAAGTTAGTCACAAGAAAACCG
>No_name
TTTNTTGATTTATTTGGTGTCTAATAGAATTTTTCGTGGAGCCGTTCTACAACAGATCTC
CAAAGTTAGTCACAAGAAAACCGTATCAACGACAAAGTAT
>No_name
ATAAACTGTTTTTCCTCTTTTTTCGCTATCGTCAAATACTTTGTCGTTGATACGGTTTTC
TTGTGACTAACTTTGGAGATCTGTTGTAGAACGGCTCCAC
>No_name
ATTGATTCCATCATTGTCAGCAGCATTTTATTTGTGCTGATCATTTTGTCATCAATTTGC
GGCAACGTTCTCGTATGTGCCGCAATTTGTACCGATTCGA
>No_name
GGAAAGTTGCCGCAAATTCGAATCGGTACAAATTGCGGCACATACGAGAACGTTGCCGCA
AATTGATGACAAAATGATCAGCACAAATAAAATGCTGCTG
>No_name
CTAAAGAAACGTAAAGACTGTTGGAAAGTTGCCGCAAATTCGAATCGGTACAAATTGCGG
CACATACGAGAACGTTGCCACAAATTGATGACAAAATGAT
>No_name
CCCATTTACCCATGATCCAATCGAGAGTGGCAAATGTCATTACCAATGATGAAACCAGCA
AATCGGCTACGGCTAAAGAAACGTAAAGACTGTTGGAAAG
>No_name
CTTGATTGGATCATGGGTAAATGGGTTTTCGGATTGGTTTTCTGCAATCTCTTTCTCTCT
ATGGACATCATGTGCAGCACTGCGTCGATTTTAAATATTC
>No_name
GACAAATCTATCAATGGCTGTCGCTAGAATATTTAAAATCGACGCAGTGCTGCACATGAT
GTCCATAGAGAGAAAGAGATTGCAGAAAACCAATCCGAAA
>No_name
GTGAACATGGACAAATCTATCAATGGCTGTCGCTAGAATATTTAAAATCGACGCAGTGCT
GCACATGATGTCCATAGAGAGAAAGAGATTGCAGAAAAAC
>No_name
CTGCAATCTCTTTCTCTCTATGGACATCATGTGCAGCACTGCGTCGATTTTAAATATTCT
AGCGACAGCCATTGATAGATTTGTCCATGTTCACACTCCG
>No_name
GCACTGCGTCGATTTTAAATATTCTAGCGACAGCCATTGATAGATTTGTCCATGTTCACA
CTCCGTTTCACTATTCAAGAATCTTTAATAAGTATTTCGT
>No_name
AACCGATAAATCCTCCAACGAAATCCTTATTCAAGCTTCTTGAATAGTGGACCGGAGCGT
GAAAATGGACACATCTATCAATGGCTGTCGCCAGGCTGAT
>No_name
CGACATAATGGCACTGATGATCCAAATACAACCGATAAATCCTCCAACGAAATACTTATT
AAAGATTCTTGAATAGTGAAACGGAGTGTGAACATGGACA
>No_name
GTCCATGTTCACACTCCGTTTCACTATTCAAGAATCTTTAATAAGTATTTCGTTGGAGGA
TTTATCGGTTGTATTTGGATCATCAGTGCCATTATGTCGT
>No_name
CGGCATAAACGACATAATGGCACTGATGATCCAAATACAACCGATAAATCCTCCAACGAA
ATACTTATTAAAGATTCTTGAATAGAGGAACGGAGTGTGA
>No_name
CGACGGTTAAATTGGATAAATGCCAACCCAAATGGATCGGCATAAACGACATAATGGCAC
TGATGATCCAAATACAACCGATAAATCCTCCAACGAAATA
>No_name
CGGNTGACGGATTCAACTGCAACATGCACTTTGTTGAATTGAGGTCGACGGTTAAATTGG
ATAAATGCCAACCCAAATGGATCGGCATAAACGACATAAT
>No_name
CGCGTATGACGGATTCAACTGCAACATGCACTTTGTTGAATTGAGGTCGACGGTTAAATT
GGATAAATGCCAACCCAAATGGATCGGCATAAACGACATA
>No_name
GTCGTTTATGCCGATCCATTTGGGTTGGCATTTATCCAATTTAACCGTCGACCTCAATTC
AACAAAGTGCATGTTGCAGTTGAATCCGTCATACGCGATA
>No_name
CTTCACCGTATGCATTCTTGCAAATCTATACAGTTTTACGTAGAGAGCAACCATAATAAT
ACACGGCAAATAGAAACTGATAACGGATGAAATTATCGCG
>No_name
TATGGTTGCTCTCTACGTAAAACTGTATAGATTTGCAAGAATGCATACGGTGAAGACCAA
CAAAACAAATGACAATTCAACGACCACTGATGGATGCAAT
>No_name
CAANGTTAAAATATAGATCTGAAATACATTCCTGGCAAATTGATTTGACGCAATTTATGA
TAAAAAATGGTAACCAGCATATCAAAAACGTTCCCATAAT
>No_name
GCAATGTTAAAATATAGATCTGAAATACATTCCTGGCAAATTGATTTGACGCAATTTATG
ATAAAAAATGGTAACCAGCATATCAAAAACGTTCCCATAA
>No_name
GGTTGGGATATTTTAACAGTTGTCTCAATCCTATAATATATCCTTTATTTAATACGGATT
TCCGGAATGCATATAAAAAAACTAATAATGCGAGCTCTCT
>No_name
AAATGAGTTGGTGAGCATTGAGAATTTAAGTTTTTTTTCTTGATAATTTTGTTGAACAGA
GAGCTCGCATTATTAGTTTTTTATATGCATTCCGGAAATC
>No_name
AAANATTATCAAGAAAAAAACTTAAATTCTCAATGCTCACCAACTCATTTATTTCTTCGT
ACAATTTAAATGGTGCCAGTTTAAATATGAACTCCATTGA
>No_name
AAAAAACTTAAATTCTCAATGCTCACCAACTCATTTATTTCTTCGTACAATTTAAATGGT
GCCAGTTTAAATATGAACTCCATTGATGAAGGCAAACAAG
>No_name
CTTGTAAAGCTTCTTGTTTGCCTTCATCAATGGAGTTCATATTTAAACTGGCACCATTTA
AATTGTACGAAGAAATAAATGAGTTGGTGAGCATTGAGAA
>No_name
ATTTCTTCGTACAATTTAAATGGTGCCAGTTTAAATATGAACTCCATTGATGAAGGCAAA
CAAGAAGCTTTACAAGAACATAAATGTAGATCTGCGAGAT
>No_name
GGCTGAATCACCCACTAAACAGGGCTGTTTTAATATATGTAAATTCTTGAATTTTTGACT
GACAGGAGAAAATGGGTCTCTGTCAGATCTCGCAGATCTA
>No_name
CAATGTTTCAAACATTACCAATCATTCGAAATATGCCTTTGCCAATGAAGTAGTGCTAGG
AATTGTGTTCTGTGTTCTGATTTTGGGAACTGCATTCGGA
>No_name
CGAAATATGCCTTTGCCAATGAAGTAGTGCTAGGAATTGTATTCTGTGTTCTGATTTTGG
GAACTGCATTCGGAAACGGGTTGGTTATTTTGTCAGTGAT
>No_name
CTANAATCACTGACAAAATAACCAACCCGTTTCCGAATGCAGTTCCCACAATCAGAACAC
AGAATACAATTCCTAGCACTACTTCATTGGCAACGGCATA
>No_name
TAGGAATTGTATTCTGTGTTCTGATTTTGGGAACTGCATTCGGAAACGGGTTGGTTATTT
TGTCAGTGATTCTAGCGAAACGGCTTCAAACGCCAAACAA
>No_name
AAAAGTCGCACACAATCTCATTAAACATCCAATAACCTTTCAGCTGATAAATCGTAGCCA
AAGGCAAAACCAAAAGCGCCACCAACATATCGCTGACGGC
>No_name
CATNAAGACATCGCAGCAAATGAAAAAGTCGCACACAATCTCATTAAACATCCAATAACC
TTTCAGCTGATAAATCGTAGCCAAAGGCAAAACCAAAAGC
>No_name
CTGAAAGGTTATTGGATGTTTAATGAGATTGTGTGCGACTTTTTCATTTGCTGCGATGTC
TTGTTGTGTACAGCATCGATTCTCAATCTGTGTGCGATTT
>No_name
GTGTAATGAGATTGTGTGCGACTTTTTCATTTGCTGCGATGTCTTGTTGTGTACAGCATC
GATTCTCAATCTGTGTGCGATTTCAATTGACAGATATCTG
>No_name
AAAGGTTTGGTAATCACCAGATATCTGTCAATTGAAATCGCACACAGATTGAGAATCGAT
GCTGTACACAACAAGACATCGCAGCAAATGAAAAAGTCGC
>No_name
ATCGTAACCATTAATCTGTTGTTTCTTTTGGCAATGTACTGAAAAGGTTTGGTAATCACC
AGATATCTGTCAATTGAAATCGCACACAGATTGAGAATCG
>No_name
GATAATCCAACCATCGTAACCATTAATCTGTTGTTTCTTTTGGCAATGTACTGAAAAGGT
TTGGTAATCACCAGATATCTGTCAATTGAAATCGCACACA
>No_name
CAGNTATCTGGTGATTACCAAACCTTTTCAGTACATTGCCAAAAGAAACAACAGATTAAT
GGTTACGATGGTTGGATTATCATGGCTTTTTTCGGCTTTA
>No_name
TTGCTGATTAAAGCCGAAACAAGCCATGATAATCCAACCATCGTAACCATTAATCTGTTG
TTTCTTTTGGCAATGTACTGAAAAGGTTTGGTAATCACCA
>No_name
GTCNATGTATTTATAGCGATTGTTTAGGATATCAAATCTATGCGACTTTTGGAGCGTTTT
ATATTCCATCGATTATTATGATTGTTCTTTACGGAAGAAT
>No_name
GGAAGAATTTATCAAATTGCTAAGAACAGCGCTGCCATGGATTCTCAATTGAAAAGTATC
AGAGGATCTATTTCCAAAGATCCAATGACAATACATTCCT
>No_name
CAGTAATGTATTGTCATTGGATCTTTGGAAATAGATCCTCTGATACTTTTCAATTGAGAA
TCCATGGCAGCCCTGATCTTGGCCATTTGTTAGATTCTTC
>No_name
CGAATTACAGGAATGTATTGTCATTGGATCTTTGGAAATAGATCCTCTGATACTTTTCAA
TTGAGAATCCATGGCAGCGCTGTTCTTAGCAATTTGATAA
>No_name
GATAAATGTTAGAATTTATATTGTGCTTCGTTGATGAAATTTGAGCACTGAATGATGTTT
GACTTTGAATGTCACTCTGTGAACTTTTGTACGACGAATT
>No_name
ATCGGTTGTTGTGCATGAACGATAAATGTTAGAATTTATATTGTGCTTCGTTGATGAAAT
TTGAGCACTGAATGATGTTTGACTTTGAATGTCACTCTGT
>No_name
GCTCAATATAAATTCTAACATTTATCGTTTATGCACAACAACCGATCTGAGACATTCTTG
CCAATTGACTTTACCTGAGAAAAGATTAGTTAGAAATTCT
>No_name
TATAAATTCTAACATTTATCGTTCATGCACAACAACCGATCTGAGACATTCTTGCCAATT
GACTTTACCTGAGAAAAGATTAGTTAGAAATTCTTTTCCA
>No_name
CGAGAATTTCGATTATTTTTATTACGACAGTCAGGTATTCCTGGAAAAGAATTTCTAACT
AATCTTTTCTCAGGTACAGTCAATTGGCAAGAATGTCTCA
>No_name
CAAGTGTAAATATTGCTTTTCCTTCACTTTGTGAAGACCGTTTTGACGCATGCATGATAT
CTTTCCATCTTTTAGTTAAAGTATCCCTAGAAGCTGAGAG
>No_name
CTTTAACTAAAAGATGGAAAGATATCATGCATTCGTCAAAACGGTCTTCACAAAGTGAAG
GAAAAGCAATATTTACACTTGGTGTAATAATGGGATGTTT
>No_name
TGAACGATGAAAAATGGCAACCAGCAAATGCAGAAACATCCCATTATTACACCAAGTGTA
AATATTGCTTTTCCTTCACTTTGTGAAGACCGTTTTGACG
>No_name
ATCNGTCAAAACGGTCTTCACAAAGTGAAGGAAAAGCAATATTTACACTTGGTGTAATAA
TGGGATGTTTCTGCATTTGCTGGTTGCCATTTTTCATCGT
>No_name
ATCAAATGCGACATTATTATCAATACCGCAGAGTGTTAGTGAACTATTTCTTTGGTTAGG
ATATTTTAACAGTTTTCTCAATCCGATTATCTACGTGAAA
>No_name
GACATCGACAGAAAAGAATTTCTTTGAATGGAGTTCGAAATTCTTTGTTAAATTTCACGT
AGATAATCGGATTGAGAAAACTGTTAAAATATCCTAACCA
>No_name
TGTTACTTTTAGGATATTTTAACAGTTTTCTCAATCCGATTATCTACGTGAAATTTAACA
AAGAATTTCGAACTCCATTCAAAGAAATTCTTTTCTGTCG
>No_name
GTAACTTTTAGGATATTTTAACAGTTTTCTCAATCCGATTATCTACGTGAGATTTAACAA
AGAATTTCGAACTCCATTCAAAGAAATTCTTTTCTGTCGA
>No_name
GTAACTTTTAGGATATTTTAACAGTTTTCTCAATCCGATTATCTACGTGAAATTTAACAA
AGAATTTCGAACTCCATTCAAAGAAATTCTTTTCTGTCGA
>No_name
GTAACTTTTAGGATATTTTAACAGTTTTCTCAATCCGATTATCTACGTGAAATTTAACAA
AGAATTTCGAACTCCATTCAAAGAAATTCTTTTCTGTCGA
>No_name
GTAACTTTTAGGATATTTTAACAGTTTTCTCAATCCGATTATCTACGTGAAATTTAACAA
AGAATTTCGAACTCCATTCAAAGAAATTCTTTTCTGTCGA
>No_name
GTAACTTTTAGGATATTTTAACAGTTTTCTCAATCCGATTATCTACGTGAAATTTAACAA
AGAATTTCGAACTCCATTCAAAGAAATTCTTTTCTGTCGA
>No_name
GTAACTTTTAGGATATTTTAACAGTTTTCTCAATCCGATTATCTACGTGAAATTTAACAA
AGAATTTCGAACTCCATTCAAAGAAATTCTTTTCTGTCGA
>No_name
GTAACTTTTAGGATATTTTAACAGTTTTCTCAATCCGATTATCTACGTGAAATTTAACAA
AGAATTTCGAACTCCATTCAAAGAAATTCTTTTCTGTCGA
>No_name
GTTACTTTTAGGATATTTTAACAGTTTTCTCAATCCGATTATCTACGTGAAATTTAACAA
AGAATTTCGAACTCCATTCAAAGAAATTCTTTTCTGTCGA
>No_name
TAACTTTTAGGATATTTTAACAGTTTTCTCAATCCGATTATCTACGTGAAATTTAACAAA
GAATTTCGAACTCCATTCAAAGAAATTCTTTTCTGTCGAT
>No_name
TTTTAGGATATTTTAACAGTTTTCTCAATCCGATTATCTACGTGAAATTTAACAAAGAAT
TTCGAACTCCATTCAAAGAAATTCTTTTCTGTCGATGTCG
>No_name
TTAGGATATTTTAACAGTTTTCTCAATCCGATTATCTACGTGAAATTTAACAAAGAATTT
CGAACTCCATTCAAAGAAATTCTTTTCTGTCGATGTCGTA
>No_name
GGATATTTTAACAGTTTTCTCAATCCGATTATCTACGTGAAATTTAACAAAGAATTTCGA
ACTCCATTCAAAGAAATTCTTTTCTGTCGATGTCGTAAGC
>No_name
CAGCTTACGACATCGACAGAAAAGAATTTCTTTGAATGGAGTTCGAAATTCTTTGTTAAA
TTTCACGTAGATAATCGGATTGAGAAAACTGTTAAAATAT
>No_name
ATTTTAACAGTTTTCTCAATCCGATTATCTACGTGAAATTTAACAAAGAATTTCGAACTC
CATTCAAAGAAATTCTTTTCTGTCGATGTCGTAAGCTGAA
>No_name
ATTTTAACAGTTTTCTCAATCCGATTATCTACGTGAAATTTAACAAAGAATTTCGAACTC
CATTCAAAGAAATTCTTTTCTGTCGATGTCGTAAGCTGAA
>No_name
GTTCAGCTTACGACATCGACAGAAAAGAATTTCTTTGAATGGAGTTCGAAATTCTTTGTT
AAATTTCACGTAGATAATCGGATTGAGAAAACTGTTAAAA
>No_name
AGCGTTCAGCTTACGACATCGACAGAAAAGAATTTCTTTGAATGGAGTTCGAAATTCTTT
GTTAAATTTCACGTAGATAATCGGATTGAGAAAACTGTTA
>No_name
CGTGCGTTCAGCTTACGACATCGACAGAAAAGAATTTCTTTGAATGGAGCTCGAAATTCT
TTGTTAAATTTCACGTAGATAATCGGATTGAGAAAACTGT
>No_name
GTTTTCTCAATCCGATTATCTACGTGAAATTTAACAAAGAATTTCGAACTCCATTCAAAG
AAATTCTTTTCTGTCGATGTCGTAAGCTGAACGCTCGAAT
>No_name
TTTTCTCAATCCGATTATCTACGTGAAATTTAACAAAGAATTTCGAACTCCATTCAAAGA
AATTCTTTTCTGTCGATGTCGTAAGCTGAACGCTCGAATC
>No_name
TTTCTCAATCCGATTATCTACGTGAAATTTAACAAAGAATTTCGAACTCCATTCAAAGAA
ATTCTTTTCTGTCGATGTCGTAAGCTGAACGCTCGAATCC
>No_name
TTCTCAATCCGATTATCTACGTGAAATTTAACAAAGAATTTCGAACTCCATTCAAAGAAA
TTCTTTTCTGTCGATGTCGTAAGCTGAACGCTCGAATCCG
>No_name
CCGGATTCGAGCGTTCAGCTTACGACATCGACAGAAAAGAATTTCTTTGAATGGAGTTCG
AAATTCTTTGTTAAATTTCACGTAGATAATCGGATTGAGA
>No_name
CAATCCGATTATCTACGTGAAATTTAACAAAGAATTTCGAACTCCATTCAAAGAAATTCT
TTTCTGTCGATGTCGTAAGCTGAACGCTCGAATCCGATCA
>No_name
TTCGGATCGGATTCGAGCGTTCAGCTTACGACATCGACAGAAAAGAATTTCTTTGAATGG
AGTTCGAAATTCTTTGTTAAATTTCACGTAGATAATCGGA
>No_name
TTCTGATCGGATTCGAGCGTTCAGCTTACGACATCGACAGAAAAGAATTTCTTTGAATGG
AGTTCGAAATTCTTTGTTAAATTTCACGTAGATAATCGGA
>No_name
CGATTATCTACGTGAAATTTAACAAAGAATTTCGAACTCCATTCAAAGAAATTCTTTTCT
GTCGATGTCGTAAGCTGAACGCTCGAATCCGATCAGAATC
>No_name
CGATTATCTACGTGAAATTTAACAAAGAATTTCGAACTCCATTCAAAGAAATACTTTTCT
GTCGATGTCGTAAGCTGAACGCTCGAATCCGACCAGAGTC
>No_name
CGANTATCTACGTGAAATTTAACAAAGAATTTCGAACTCCATTCAGAGAAATTCTTTTCT
GTCGATGTCGTAAGCTGAACGCTCGAATCCGATCAGAATC
>No_name
CGATTATCTACGTGAAATTTAACAAAGAATTTCGAACTCCATTCAAAGAAATTCTTTTCT
GTCGATGTCGTAAGCTGAACGCTCGAATCCGATCAGAATC
>No_name
CGANTATCTACGTGAAATTTAACAAAGAATTTCGAACTCCATTCAAAGAAATTCTTTTCT
GTCGATGTCGTAAGCTGAACGCTCGAATCCGATCAGAATC
>No_name
GTAGGATTCTGATCGGATTCGAGCGTTCAGCTTACGACATCGACAGAAAAGAATTTCTTT
GAATGGAGTTCGAAATTCTTTGTTAAATTTCACGTAGATA
>No_name
GTAAGATTCTGATCGGATTCGAGCGTTCAGCTTACGACATCGACAGAAAAGAATTTCTTT
GAATGGAGTTCGAAATTCTTTGTTAAATTTCACGTAGATA
>No_name
GAAAGATTCTGATCGGATTCGAGCGTTCAGCTTACGACATCGACAGAAAAGAATTTCTTT
GAATGGAGTTCGAAATTCTTTGTTAAATTTCACGTAGATA
>No_name
CTACGTGAAATTTAACAAAGAATTTCGAACTCCATTCAAAGAAATTCTTTTCTGTCGATG
TCGTAAGCTGAACGCTCGAATCCGATCAGAATCTTACATG
>No_name
GTGAAATTTAACAAAGAATTTCGAACTCCATTCAAAGAAATTCTTTTCTGTCGATGTCGT
AAGCTGAACGCTCGAATCCGATCAGAATCCTACATGAGAC
>No_name
GTGAAATTTAACAAAGAATTTCGAACTCCATTCAAAGAAATTCTTTTCTGTCGATGTCGT
AAGCTGAACGCTCGAATCCGATCAGAATCCTACATGAGAC
>No_name
GTGAAATTTAACAAAGAATTTCGAACTCCATTCAAAGAAATTCTTTTCTGTCGATGTCGT
AAGCTGAACGCTCGAATCCGATCAGAATCTTACATGAGAC
>No_name
GTTAAATTTAACAAAGAATTTCGAACTCCATTCAAAGAAATTCTTTTCTGTCGATGTCGT
AAGCTGAACGCTCGAATCCGATCAGAATCCTACATGAGAC
>No_name
ATTTGTCTCATGTAAGATTCTGATCGGATTCGAGCGTTCAGCTTACGACATCGACAGAAA
AGAATTTCTTTGAATGGAGTTCGAAATTCTTTGTTAAATT
>No_name
ATTTAACAAAGAATTTCGAACTCCATTCAAAGAAATTCTTTTCTGTCGATGTCGTAAGCT
GAACGCTCGAATCCGATCAGAATCTTACATGAGACAAATT
>No_name
AAATTGTCTCATGTAGGATTCTGATCGGATTCGAGCGTTCAGCTTACGACATCGACAGAA
AAGAATTTCTTTGAATGGAGTTCGAAATTCTTTGTTAAAT
>No_name
CCAATTTGTCTCATGTAAGATTCTGATCGGATTCGAGCGTTCAGCTTACGACATCGACAG
AAAAGAATTTCTTTGAATGGAGTTCGAAATTCTTTGTTAA
>No_name
CCAATTTGTCTCATGTAAGATTCTGATCGGATTCGAGCGTTCAGCTTACGACATCGACAG
AAAAGAATTTCTTTGAATGGAGTTCGAAATTCTTTGTTAA
>No_name
CCCCAATTTGTCTCATGTAGGATTCTGATCGGATTCGAGCGTTCAGCTTACGACATCGAC
AGAAAAGAATTTCTTTGAATGGAGTTCGAAATTCTTTGTT
>No_name
CCCCAATTTGTCTCATGTAAGATTCTGATCGGATTCGAGCGTTCAGCTTACGACATCGAC
AGAAAAGAATTTCTTTGAATGGAGTTCGAAATTCTTTGTT
>No_name
CCCCAATTTGTCTCATGTAAGATTCTGATCGGATTCGAGCGTTCAGCTTACGACATCGAC
AGAAAAGAATTTCTTTGAATGGAGTTCGAAATTCTTTGTT
>No_name
AGAATTTCGAACTCCATTCAAAGAAATTCTTTTCTGTCGATGTCGTAAGCTGAACGCTCG
AATCCGATCAGAATCCTACATGAGACAAATTGGGGAATTC
>No_name
ATTTCGAACTCCATTCAAAGAAATTCTTTTCTGTCGATGCCGTAAGCTGAACGCTCGAAT
CCGATCAGAATCCTACATGAGACAAATTGGGGAATTCCGA
>No_name
TTCGAACTCCATTCAAAGAAATTCTTTTCTGTCGATGTCGTAAGCTGAACGCTCGAATCC
GATCAGAATCCTACATGAGACAAATTGGGGAATTCCGAAA
>No_name
CGAACTCCATTCAAAGAAATTCTTTTCTGTCGATGTCGTAAGCTGAACGCTCGAATCCGA
TCAGAATCTTACATGAGACAAATTGGGGAATTCCGAAAAA
>No_name
GATATTTTTCGGAATTCCCCAATTGTCTCATGTAGGATTCTGATCGGATTCGAGCGTTCA
GCTTACGACATCGACAGAAAAGAATTTCTTTGAATGGAGT
>No_name
CTCCATTCAAAGAAATTCTTTTCTGTCGATGTCGTAAGCTGAACGCTCGAATCCGATCAG
AATCCTACATGAGACAAATTGGGGAATTCCGAAAAATATC
>No_name
TTTTGATATTTTTCGGAATTCCCCAATTTGTCTCATGTAGGATTCTGATCGGATTCGAGC
GTTCAGCTTACGACATCGACAGAAAAGAATTTCTTTGAAT
>No_name
GTCTTGATATTTTTCGGAATTCCCCAATTTGTCTCATGTAAGATTCTAATCGGATTCGAG
CGTTCAGCTTACGACATCGACAGAACAGAATTTCTTTGAA
>No_name
GTTTTGATATTTTTCGGAATTCCCCAATTTGTCTCATGTAAGATTCTGATCGGATTCGAG
CGTTCAGCTTACGACATCGACAGAAAAGAATTTCTTTGAA
>No_name
GTTTTGATATTTTTCGGAATTCCCCAATTTGTCTCATGTAAGATTCTGATCGGATTCGAG
CGTTCAGCTTACGACATCGACAGAAAAGAATTTCTTTGAA
>No_name
CAAAGAAATTCTTTTCTGTCGATGTCGTAAGCTGAACGCTCGAATCCGATCAGAATCCTA
CATGAGACAAATTGGGGAATTCCGAAAAATATCAAAACTA
>No_name
AAAGAAATTCTTTTCTGTCGATGTCGTAAGCTGAACGCTCGAATCCGATCAGAATCTTAC
ATGAGACAAATTGGGGAATTCCGAAAAATATCAAAACTCA
>No_name
AAGAAATTCTTTTCTGTCGATGTCGTAAGCTGAACGCTCGAATCCGATCAGAATCTTACA
TGAGACAAATTGGGGAATTCCGAAAAATATCAAAACTCAG
>No_name
AAATTCTTTTCTGTCGATGTCGTAAGCTGAACGCTCGAATCCGATCAGAATCCTACATGA
GACAAATTGGGGAATTCCGAAAAATATCAAAACTCAGCAC
>No_name
ATTCTTTTCTGTCGATGTCGTAAGCTGAACGCTCGAATCCGATCAGAATCTTACATGAGA
CAAATTGGGGAATTCCGAAAAATATCAAAACTCAGCACCT
>No_name
ATTNTTTTCTGTCGATGTCGTAAGCTGAACGCTCGAATCCGATCAGAATCCTACATGAGA
CAAATTGGGGAATTCCGAAAAATATCAAAACTCAGCACCT
>No_name
ATTCTTTTCTGTCGATGTCGTAAGCTGAACGCTCGAATCCGATCAGAATCCTACATGAGC
CAAATTGGGGAATTCCGAAAAATATCAAAACTCAGCACCT
>No_name
TTCTTTTCTGTCGATGTCGTAAGCTGAACGCTCGAATCCGATCAGAATCTTACATGAGAC
AAATTGGGGAATTCCGAAAAATATCAAAACTCAGCACCTT
>No_name
CAAAGGTGCTGAGTTTTGATATTTTTCAGAATTCCCCAATTTGTCTCATGTAAGATTCTG
ATCGGATTCGAGCGTTCAGCTTACGACATCGACAGAAAAG
>No_name
CTTTTCTGTCGATGTCGTAAGCTGAACGCTCGAATCCGATCAGAATCTTACATGAGACAA
ATTGGGGAATTCCGAAAAATATCAAAACTCAGCACCTTTG
>No_name
CTTTTCTGTCGATGTCGTAAGCTGAACGCTCGAATCCGATCAGAATCCTACATGAGACAA
ATTGGGGAATTCCGAAAAATATCAAAACTCAGCACCTTTG
>No_name
GCAACAAAGGTGCTGAGTTTTGATATTTTTCGGAATTCCCCAATTTGTCTCATGTAAGAT
TCTGATCGGATTCGAGCGTTCAGCTTACGACATCGACAGA
>No_name
CTGCAACAAAGGTGCTGAGTTTTGATATTTTTCGGAATTCCCCAATTTGTCTCATGTAGG
ATTCTGATCGGATTCGAGCGTTCAGCTTACGACATCGACA
>No_name
CTGCAACAAAGGTGCTGAGTTTTGATATTTTTCGGAATTCCCCAATTTGTCTCATGTAGG
ATTCTGATCGGATTCGAGCGTTCAGCTTACGACATCGACA
>No_name
CTGCAACAAAGGTGCTGAGTTTTGATATTTTTCGGAATTCCCCAATTTGTCTCATGTAAG
ATTCTGATCGGATTCGAGCGTTCAGCTTACGACATCGACA
>No_name
CTGCAACAAAGGTGCTGAGTTTTGATATTTTTCGGAATTCCCCAATTTGTCTCATGTAAG
ATTCTGATCGGATTCGAGCGTTCAGCTTACGACATCGACA
>No_name
CGATGTCGTAAGCTGAACGCTCGAATCCGATCAGAATCTTACATGAGACAAATTGGGGAA
TTCCGAAAAATATCAAAACTCAGCACCTTTGTTGCAGCGT
>No_name
ATGTCGTAAGCTGAACGCTCGAATCCGATCAGAATCTTACATGAGACAAATTGGGGAATT
CCGAAAAATATCAAAACTCAGCACCTTTGTTGCAGCGTGC
>No_name
TTCNCACGCTGCAACAAAGGTGCTGAGTTTTGATATTTTTCGGAATTCCACAATTTGTCT
CATGTAGGATTCTGATCGGATTCGAGCGTTCAGCTTACGA
>No_name
CTCNTCGCACGCTGCAACAAAGGTGCTGAGTTTTGATATTTTTCGGAATTCCCCAATTTG
TCTCATGTAGGATTCTGATCGGATTCGAGCGTTCAGCTTA
>No_name
CTANCTTCGCACGCTGCAACAAAGGTGCTGAGTTTTGATATTTTTCGGAATTCCCCAATT
TGTCTCATGTAAGATTCTGATCGGATTCGAGCGTTCAGCT
>No_name
CTGAACGCTCGAATCCGATCAGAATCTTACATGAGACAAATTGGGGAATTCCGAAAAATA
TCAAAACTCAGCACCTTTGTTGCAGCGTGCGAAGATAGAA
>No_name
TCCTATCTTCGCACGCTGCAACAAAGGTGCTGAGTTTTGATATTTTTCGGAATTCCCCAA
TTTGTCTCATGTAGGATTCTGATCGGATTCGAGCGTTCAG
>No_name
TTCTATCTTCGCACGCTGCAACAAAGGTGCTGAGTTTTGATATTTTTCGGAATTCCCCAA
TTTGTCTCATGTAAGATTCTGATCGGATTCGAGCGTTCAG
>No_name
TTCCTATCTTCGCACGCTGCAACAAAGGTGCTGAGTTTTGATATTTTTCGGAATTCCCCA
ATTTGTCTCATGTAGGATTCTGATCGGATTCGAGCGTTCA
>No_name
TTTCTATCTTCGCACGCTGCAACAAAGGTGCTGAGTTTTGATATTTTTCGGAATTCCCCA
ATTTGTCTCATGTAAGATTCTGATCGGATTCGAGCGTTCA
>No_name
TTTCTATCTTCGCACGCTGCAACAAAGGTGCTGAGTTTTGATATTTTTCGGAATTCCCCA
ATTTGTCTCATGTAAGATTCTGATCGGATTCGAGCGTTCA
>No_name
GAACGCTCGAATCCGATCAGAATCCTACATGAGACAAATTGGGGAATTCCGAAAAATATC
AAAACTCAGCACCTTTGTTGCAGCGTGCGAAGATAGGAAA
>No_name
GTTTTCTATCTTCGCACGCTGCAACAAAGGAGCTGAGTTTTGATATTTTTCGGAATTCCC
CAATTTGTCTCATGTAAGATTCTGATCGGATTCGAGCGTT
>No_name
GCTCGAATCCGATCAGAATCTTACATGAGACAAATTGGGGAATTCCGAAAAATATCAAAA
CTCAGCACCTTTGTTGCAGCGTGCGAAGATAGAAAACATT
>No_name
CTCGAATCCGATCAGAATCTTACATGAGACAAATTGGGGAATTCCGAAAAATATCAAAAC
TCAGCACCTTTGTTGCAGCGTGCGAAGATAGAAAACATTC
>No_name
CTCGAATCCGATCAGAATCTTACATGAGACAAATTGGGGAATTCCGAAAAATATCAAAAC
TCAGCACCTTTGTTGCAGCGTGCGAAGATAGAAAACATTC
>No_name
CTCGAATCCGATCAGAATCCTACATGAGACAAATTGGGGAATTCCGAAAAATATCAAAAC
TCAGCACCTTTGTTGCAGCGTGCGAAGATAGGAAACATTC
>No_name
CTCGAATCCGATCAGAATCCTACATGAGACAAATTGGGGAATTCCGAAAAATATCAAAAC
TCAGCACCTTTGTTGCAGCGTGCGAAGATAGGAAACATTC
>No_name
CTCGAATCCGATCAGAATCTTACATGAGACAAATTGGGGAATTCCGAAAAATATCAAAAC
TCAGCACCTTTGTTGCAGCGTGCGAAGATAGAAAACATTC
>No_name
CTCGAATCCGATCAGAATCCTACATGAGACAAATTGGGGAATTCCGAAAAATATCAAAAC
TCAGCACCTTTGTTGCAGCGTGCGAAGATAGGAAACATTC
>No_name
CAGGAATGTTTCCTATCTTCGCACGCTGCAACAAAGGTGCTGAGTTTTGATATTTTTCGG
AATTCCCCAATTTGTCTCATGTAGGATTCTGATCGGATTC
>No_name
CCAGGAATGTTTTCTATCTTCGCACGCTGCAACAAAGGTGCTGAGTTTTGATATTTTTCG
GAATTCCCCAATTTGTCTCATGTAAGATTCTGATCGGATT
>No_name
CTTCAGGAATGTTTTCTATCTTCGCACGCTGCAACAAAGGTGCTGAGTTTTGATATTTTT
CGGAATTCCCCAATTTGTCTCATGTAAGATTCTGATCGGA
>No_name
CTTCAGGAATGTTTTCTATCTTCGCACGCTGCAACAAAGGTGCTGAGTTTTGATATTTTT
CGGAATTCCCCAATTTGTCTCATGTAAGATTCTGATCGGA
>No_name
CAGAATCTTACATGAGACAAATTGGGGAATTCCGAAAAATATCAAAACTCAGCACCTTTG
TTGCAGCGTGCGAAGATAGAAAACATTCCTGGAGATATAA
>No_name
CAGTATCCTACATGAGACAAATTGGGGAATTCCGAAAAATATCAAAACTCAGCACCTTTG
TTGCAGCGTGCGAAGATAGGAAACATTCCTGGAGATATAA
>No_name
ATCTTACATGAGACAAATTGGGGAATTCCGAAAAATATCAAAACTCAGCACCTTTGTTGC
AGCGTGCGAAGATAGAAAACATTCCTGGAGATATAATTCC
>No_name
CGGAATTATATCTCCAGGAATGTTTTCTATCTTCGCACGCTGCAACAAAGGTGCTGAGTT
TTGATATTTTTCGGAATTCCCCAATTTGTCTCATGTAAGA
>No_name
CGGAATTATATCTCCAGGAATGTTTTCTATCTTCGCACGCTGCAACAAAGGTGCTGAGTT
TTGATATTTTTCGGAATTCCCCAATTTGTCTCATGTAAGA
>No_name
CTTACATGAGACAAATTGGGGAATTCCGAAAAATATCAAAACTCAGCACCTTTGTTGCAG
CGTGCGAAGATAGAAAACATTCCTGGAGATATAATTCCGT
>No_name
CACGGAATTATATCTCCAGGAATGTTTTCTATCTTCGCACGCTGCAACAAAGGTGCTGAG
TTTTGATATTTTTCGGAATTCCCCAATTTGTCTCATGTAA
>No_name
CCTACATGAGACAAATTGGGGAATTCCGAAAAATATCAAAACTCAGCACCTTTGTTGCAG
CGTGCGAAGATAGGAAACATTCCTGGAGATATAATTCCGT
>No_name
CACGGAATTATATCTCCAGGAATGTTTCCTATCTTCGCACGCTGCCACAAAGGTGCTGCG
TTTTGATATTTTTCGGAATTCACCAATTTGTCTCATGTAG
>No_name
AATCACGGAATTATATCTCCAGGAATGTTTTCTATCTTCGCACGCTGCAACAAAGGTGCT
GAGTTTTGATATTTTTCGGAATTCCCCAATTTGTCTCATG
>No_name
GTAATTCACGGAATTATATCTCCAGGAATGTTTTCTATCTTCGCACGCTGCAACAAAGGT
GCTGAGTTTTGATATTTTTCGGAATTCCCCAATTTGTCTC
>No_name
GTGTAATTCACGGAATTATATCTCCAGGAATGTTTTCTATCTTCGCACGCTGCAACAAAG
GTGCTGAGTTTTGATATTTTTCGGAATTCCCCAATTTGTC
>No_name
GAGNAATTCACGGAATTATATCTCCAGGAATGTTTCCTATCTTCGCACGCTGCAACAAAG
GTGCTGAGTTTTGATATTTTTCGGAATTCCCCAATTTGTC
>No_name
CTCGGTGTAATTCACGGAATTATATCTCCAGGAATGTTTTCTATCTTCGCACGCTGCAAC
AAAGGTGCTGAGTTTTGATATTTTTCGGAATTCCCCAATT
>No_name
CTCGGTGTAATTCACGGAATTATATCTCCAGGAATGTTTCCTATCTTCGCACGCTGCAAC
AAAGGTGCTGAGTTTTGATATTTTTCGGAATTCCCCAATT
>No_name
CTCGGTGTAATTCACGGAATTATATCTCCAGGAATGTTTTCTATCTTCGCACGCTGCAAC
AAAGGTGCTGAGTTTTGATATTTTTCGGAATTCCCCAATT
>No_name
CTCGGTGTAATTCACGGAATTATCTCTCCCGGAATGTTTTCTATCTTCGCACGCTGCAAC
AAAGGTGCTGAGTTTTGATATTTTTCGGAATTCCCCAATT
>No_name
CTCGGTGTAATTCACGGAATTATATCTCCAGGAATGTTTCCTATCTTCGCACGCTGCAAC
AAAGGTGCTGAGTTTTGATATTTTTCGGAATTCCCCAATT
>No_name
CTCGGTGTAATTCACGGAATTATATCTCCAGGAATGTTTTCTATCTTCGCACGCTGCAAC
AAAGGTGCTGAGTTTTGATATTTTTCGGAATTCCCCAATT
>No_name
CTCGGTGTAATTCACGGAATTATATCTCCAGGAATGTTTTCTATCTTCGCACGCTGCAAC
AAAGGTGCTGAGTTTTGATATTTTTCGGAATTCCCCAATT
>No_name
CTCNGTGTAATTCACGGAATTATATCTCCAGGAATGTTTTCTATCTTCGCACGCTGCAAC
AAAGGAGCTGAGTTTTGATATTTTTCGGAATTCCCCAATT
>No_name
TCTCGGTGTAATTCACGGAATTATATCTCCAGGAATGTTTTCTATCTTCGCACGCTGCAA
CAAAGGTGCTGAGTTTTGATATTTTTCGGAATTCCCCAAT
>No_name
TCTCGGTGTAATTCACGGAATTATATCTCCAGGAATGTTTCCTATCTTCGCACGCTGCAA
CAAAGGTGCTGAGTTTTGATATTTTTCGGAATTCCCCAAT
>No_name
TCANGGTGTAATTCACGGAATTATATCTCCAGGAATGTTTCCTATCTTCGCACGCTGCAA
CAAAGGTGCTGAGTTTTGATATTTTTCGGAATTCCCCAAT
>No_name
TTCTCGGTGTAATTCACGGAATTATATCTCCAGGAATGTTTTCTATCTTCGCACGCTGCA
ACAAAGGTGCTGAGTTTTGATATTTTTCGGAATTCCCCAA
>No_name
TTCTCGGTGTAATTCACGGAATTATATCTCCAGGAATGTTTTCTATCTTCGCACGCTGCA
ACAAAGGTGCTGAGTTTTGATATTTTTCGGAATTCCCCAA
>No_name
GGGGAATTCCGAAAAATATCAAAACTCAGCACCTTTGTTGCAGCGTGCGAAGATAGGAAA
CATTCCTGGAGATATAATTCCGTGAATTACACCGAGAAAA
>No_name
GGGAATTCCGAAAAATATCAAAACTCAGCACCTTTGTTGCAGCGTGCGAAGATAGAAAAC
ATTCCTGGAGATATAATTCCGTGAATTACACCGAGAAAAA
>No_name
GAAAAATATCAAAACTCAGCACCTTTGTTGCAGCGTGCGAAGATAGGAAACATTCCTGGA
GATATAATTCCGTGAATTACACCGAGAAAAAATAATCTGA
>No_name
GTCAGATTATTTTTTCTCGGTGTAATTCACGGAATTATATCTCCAGGAATGTTTTCTATC
TTCGCACGCTGCAACAAAGGTGCTGAGTTTTGATATTTTT
>No_name
GTCAGATTATTTTTTCTCGGTGTAATTCACGGAATTATATCTCCAGGAATGTTTTCTATC
TTCGCACGCTGCAACAAAGGTGCTGAGTTTTGATATTTTT
>No_name
GTTAGATTATTTTTTCTCGGTGTAATTCACGGAATTATATCTCCAGGAATGTTTTCTATC
TTCGCACGCTGCAACAAAGGTGCTGAGTTTTGATATTTTT
>No_name
AAAATATCAAAACTCAGCACCTTTGTTGCAGCGTGCGAAGATAGAAAACATTCCTGGAGA
TATAATTCCGTGAATTACACCGAGAAAAAATAATCTGACT
>No_name
AAAATATCAAAACTCAGCACCTTTGTTGCAGCGTGCGAAGATAGGAAACATTCCTGGAGA
TATAATTCCGTGAATTACACCGAGAAAAAATAATCTGACT
>No_name
CAAAGTCAGATTATTTTTTCTCGGTGTAATTCACGGAATTATATCTCCAGGAATGTTTTC
TATCTTCGCACGCTGCAACAAAGGTGCTGAGTTTTGATAT
>No_name
GTTTGAACAATTCAGTACGATATTCTGCATTTGACATGTCGGTAACAATGAAAATAAGAT
AATTATTATTATTAATCTCCACACTGACATGATTTGATGC
>No_name
ATCAAATCATGTCAGTGTGGAGATTAACAATAATAATTATCTTATTTTCATTGTTACCGA
CATGTCAAATGCAGAATATCGTACTGAATTGTTCAAACTA
>No_name
CAGTGTGGAGATTAACAATAATAATTATCTTATTTTCATTGTTACCGACATGTCAAATGC
AGAATATCGTACTGAATTGTTCAAACTACACGAATTATGT
>No_name
CTTGCCAGATTGTTGATTCTGACATAATTCGTGTAGTTTGAACAATTCAGTACGATATTC
TGCATTTGACATGTCGGTAACAATGAAAATAAGATAATTA
>No_name
CTTATTTTCATTGTTACCGACATGTCAAATGCAGAATATCGTACTGAATTGTTCAAACTA
CACGAATTATGTCAGAATCAACAATCTGTCAAGACTTGTC
>No_name
CTTATTTTCATTGTTACCGACATGTCAAATGCAGAATATCGTACTGAATTGTTCAAACTA
CACGAATTATGTCAGAATCAACAATCTGTCAAGACTTGTC
>No_name
TTTTCATTGTTACCGACATGTCAAATGCAGAATATCGTACTGAATTGTTCAAACTACACG
AATTATGTCAGAATCAACAATCTGTCAAGACTTGTCGTTC
>No_name
TCATTGTTACCGACATGTCAAATGCAGAATATCGTACTGAATTGTTCAAACTACACGAAT
TATGTCAGAATCAACAATCTGTCAAGACTTGTCGTTCCAT
>No_name
ATTCGAATGGAACGACAAGTCTTGACAGATTGTTGATTCTGACATAATTCGTGTAGTTTG
AACAATTCAGTACGATATTCTGCATTTGACATGTCGGTAA
>No_name
CTTTTCGCATTCGAATGGAACGACAAGTCTTGACAGATTGTTGATTCTGACATAATTCGT
GTAGTTTGAACAATTCAGTACGATATTCTGCATTTGACAT
>No_name
GTCAAATGCAGAATATCGTACTGAATTGTTCAAACTACACGAATTATGTCAGAATCAACA
ATCTGTCAAGACTTGTCGTTCCATTCGAATGCGAAAAGTA
>No_name
CGGATACTTTTCGCATTCGAATGGAACGACAAGTCTTGACAGATTGTTGATTCTGACATA
ATTCGTGTAGTTTGAACAATTCAGTACGATATTCTGCATT
>No_name
CCGGATACTTTTCGCATTCGAATGGAACGACAAGTCTTGACAGATTGTTGATTCTGACAT
AATTCGTGTAGTTTGAACAATTCAGTACGATATTCTGCAT
>No_name
AGAATATCGTACTGAATTGTTCAAACTACACGAATTATGTCAGAATCAACAATCTGTCAA
GACTTGTCGTTCCATTCGAATGCGAAAAGTATCCGGTCGG
>No_name
ATCGTACTGAATTGTTCAAACTACACGAATTATGTCAGAATCAACAATCTGTCAAGACTT
GTCGTTCCATTCGAATGCGAAAAGTATCCGGTCGGGAGGG
>No_name
CTGAATTGTTCAAACTACACGAATTATGTCAGAATCAACAATCTGTCAAGACTTGTCGTT
CCATTCGAATGCGAAAAGTATCCGGTCGGGATGGAAGTAT
>No_name
GAATTGTTCAAACTACACGAATTATGTCAGAATCAACAATCTGTCAAGACTTGTCGTTCC
ATTCGAATGCGAAAAGTATCCGGTCGGGATGGACGTATTT
>No_name
AGAAATACTTCCATCCCGACCGGATACTTTTCGCATTCGAATGGAACGACAAGTCTTGAC
AGATTGTTGATTCTGACATAATTCGTGTAGTTTGAACAAT
>No_name
GTTCAAACTACACGAATTATGTCAGAATCAACAATCTGTCAAGACTTGTCGTTCCATTCG
AATGCGAAAAGTATCCGGTCGGGATGGAAGTATTTCTGGG
>No_name
CCCNGAAATACTTCCATCCCGACCGGATACTTTTCGCATTCGAATGGAACGACAAGTCTT
GACAGATTGTTGATTCTGACATAATTCGTGTAGTTTGAAC
>No_name
GTTCAAACTACACGAATTATGTCAGAATCAACAATCTGTCAAGACTTGTCGTTCCATTCG
AATGCGAAAAGTATCCGGTCGGGATGGAAGTATTTCTGGG
>No_name
CCCAGAAATACTTCCATCCCGACCGGATACTTTTCGCATTCGAATGGAACGACAAGTCTT
GACAGATTGTTGATTCTGACATAATTCGTGTAGTTTGAAC
>No_name
GTCAGAATCAACAATCTGTCAAGACTTGTCGTTCCATTCGAATGCGAAAAGTATCCGGTC
GGGATGGAAGTATTTCTGGGAATGATTTTCGTTGTCATTG
>No_name
GTCAGAATCAACAATCTGTCAAGACTTGTCGTTCCATTCGAATGCGAAAAGTATCCGGTC
GGGATGGAAGTATTTCTGGGAATGATTTTCGTTGTCATTG
>No_name
GTCAGAATCAACAATCTGTCAAGACTTGTCGTTCCATTCGAATGCGAAAAGTATCCGGTC
GGGATGGAAGTATTTCTGGGAATGATTTTCGTTGTCATTG
>No_name
CAGAATCAACAATCTGTCAAGACTTGTCGTTCCATTCGAATGCGAAAAGTATCCGGTCGG
GATGGAAGTATTTCTGGGAATGATTTTCGTTGTCATTGTT
>No_name
CACAACAATGACAACGAAAATCATTCCCAGAAATACTTCCATCCCGACCGGATACTTTTC
GCATTCGAATGGAACGACAAGTCTTGACAGATTGTTGCTT
>No_name
CGCTCCCACAACAATGACAACGAAAATCATTCCCAGAAATACTTCCATCCCGACCGGATA
CTTTTCGCATTCGAATGGAACGACAAGTCTTGACAGATTG
>No_name
ATCGCTCCCACAACAATGACAACGAAAATCATTCCCAGAAATACTTCCATCCCGACCGGA
TACTTTTCGCATTCGAATGGAACGACAAGTCTTGACAGAT
>No_name
CCGATCGCTCCCACAACAATGACAACGAAAATCATTCCCAGAAATACTTCCATCCCGACC
GGATACTTTTCGCATTCGAATGGAACGACAAGTCTTGACA
>No_name
CCGATCGCTCCCACAACAATGACAACGAAAATCATTCCCAGAAATACTTCCATCCCGACC
GGATACTTTTCGCATTCGAATGGAACGACAAGGCTTGTCA
>No_name
CCACCGATCGCTCCCACAACAATGACAACGAAAATCATTCCCAGAAATACTTCCATCCCG
ACCGGATACTTTTCGCATTCGAATGGAACGACAAGTCTTG
>No_name
CTTNTCGTTCCATTCGAATGCGAAAAGTATCCGGTCGGGATGGAAGTATTTCTGGGAATG
ATTTTCGTTGTCATTGTTGTGGGAGCGATCGGTGGAAACT
>No_name
CTTNTCGTTCCATTCGAATGCGAAAAGTATCCGGTCGGGATGGAAGTATTTCTGGGAATG
ATTTTCGTTGTCATTGTTGTGGGAGCGATCGGCGGAAACT
>No_name
AAAAAGTTTCCACCGATCGCTCCCACAACAATGACAACGAAAATCATTCCCAGAAATACT
TCCATCCCGACCGGATACTTTTCGCATTCTAATGGAACGC
>No_name
AAAAAGTTTCCACCGATCGCTCCCACAACAATGACAACGAAAATCATTCCCAGAAATACT
TCCATCCCGACCGGATACTTTTCGCATTCGAAATGAACAA
>No_name
GAANAACTAAAAAGTTTCCACCGATCGCTCCCACAACAATGACAACGAAAATCATTCCCA
GAAATACTTCCATCCCGACCGGATACTTTTCGCATTCGAA
>No_name
TCGAATGCGAAAAGTATCCGGTCGGGATGGAAGTATTTCTGGGAATGATTTCGTTGTCAT
TGTTGTGGGAGAGATCGGTGGAAACTTTTTAGTTATTATC
>No_name
GAGAAATATCGCGAGAATAACTAAAAAGTTTCCACCGATCGCTCCCACAACAATGACAAC
GAAAATCATTCCCAGAAATACTTCCATCCCGACCGGATAC
>No_name
GTCGGGATGGAAGTATTTCTGGGAATGATTTTCGTTGTCATTGTTGTGGGAGGGATCGGT
GGAAACTTTTTAGTTATTCTCGCGATATTTCTCGTCAAAA
>No_name
TCGGGATGGAAGTATTTCTGGGAATGATTTTCGTTGTCATTGTTGTGGGACCGATCGGTG
GAAACTTTTTAGTTATTTTCGCGATATTTCTCGTCAAAAA
>No_name
CGGGATGGAAGTATTTCTGGGAATGATTTTCGTTGTCATTGTTGTGGGAGCGATCGGTGG
AAACTTTTTAGTTATTCTCGCGATATTTCTCGTCAAAAAA
>No_name
GTTTTTTGACGAGAAATATCGCGAGAATAACTAAAAAGTTTCCACCGATCGCTCCCACAA
CAATGACAACGAAAATCATTCCCAGAAATACTTCCATCCC
>No_name
GTAGTTTTTTGACGAGAAATATCGCGAGAATAACTAAAAAGTTTCCACCGATCGCTCCCA
CAACAATGACAACGAAAATCATTCCCAGAAATACTTCCAT
>No_name
CTGGGAATGATTTTCGTTGTCATTGTTGTGGGAGCGATCGGTGGAAACTTTTTAGTTATT
CTCGCGATATTTCTCGTCAAAAAACTACAAACTCCCAGTA
>No_name
CTGGGAATGATTTTCGTTGTCATTGTTGTGGGAGCGATCGGTGGAAACTTTTTAGTTATT
CTCGCGATATTTCTCGTCAAAAAACTACAAACTCCCAGTA
>No_name
CTGGGAATGATTTTCGTTGTCATTGTTGTGGGAGCGATCGGTGGAAACTTTTTAGTTATT
CTCGCGATATTTCTCGTCAAAAAAACTACAAACTCCCAGT
>No_name
ATTTTTTTCGTTGTCATTGTTGTGGGAGCGATCGGTGGAAACTTTTTAGTTATTCTCGCG
ATATTTCTCGTCAAAAAACTACAAACTCCCAGTAATTGGC
>No_name
GCCAAACTTAAAATTAGCCAATTACTGGGAGTTTGTAGTTTTTTGACGAGAAATATCGCG
AGAATAACTAAAAAGTTTCCACCGATCGCTCCCACAACAA
>No_name
ATCACTAAAAGCCAAACTTAAAATTAGCCAATTACTGGGAGTTTGTAGTTTTTTGACGAG
AAATATCGCGATAATAACTAAAAAGTTTCCGCCAATCGCT
>No_name
AGCGATCGGTGGAAACTTTTTAGTTATTCTCGCGATATTTCTCGTCAAAAAACTACAAAC
TCCCAGTAATTGGCTAATTTTAAGTTTGGCTTTTAGTGAT
>No_name
GGTGGAAACTTTTTAGTTATTCTCGCGATATTTCTCGTCAAAAAAACTACAAACTCCCAG
TAATTGGCTAATTTTAAGTTTGGCTTTTAGTGATTTTTTT
>No_name
GTGGAAACTTTTTAGTTATTCTCGCGATATTTCTCGTCAAAAAACTACAAACTCCCAGTA
ATTGGCTAATTTTAAGTTTGGCTTTTAGTGATTTTTTTGT
>No_name
GAAACTTTTTAGTTATTCTCGCGATATTTCTCGTCAAAAAACTACAAACTCCCAGTAATT
GGCTAATTTTAAGTTTGGCTTTTAGTGATTTTTTTGTGTC
>No_name
CGACACAAAAAAATCACTAAAAGCCAAACTTAAAATTAGCCAATTACTGGGAGTTTGTAG
TTTTTTGACGAGAAATATCGCGAGAATAACTAAAAAGTTT
>No_name
CGACACAAAAAAATCACTAAAAGCCAAACTTAAAATTAGCCAATTACTGGGAGTTTGTAG
TTTTTTGACGAGAAATATCGCGAGAATAACTAAAAAGTTT
>No_name
CCGACACAAAAAAATCACTAAAAGCCAAACTTAAAATTAGCCAATTACTGGGAGTTTGTA
GTTTTTTGACGAGAAATATCGCGAGAATAACTAAAAAGTT
>No_name
CCGACACAAAAAAATCACTAAAAGCCAAACTTAAAATTAGCCAATTACTGGGAGTTTGTC
GTTTTTTGACGAGAAATATCGCGAGGATAACTAACAAGTT
>No_name
GCCGACACAAAAAAATCACTAAAAGCCAAACTTAAAATTAGCCAATTACTGGGAGTTTGT
AGTTTTTTGACGAGAAATATCGCGAGAATAACTAAAAAGT
>No_name
CTTTTTAGTTATTCTCGCGATATTTCTCGTCAAAAAACTACAAACTCCCAGTAATTGGCT
AATTTTAAGTTTGGCTTTTCGTGATTTTTTTGTGTCGGTT
>No_name
CAAAACCGACACAAAAAAATCACTAAAAGCCAAACTTAAAATTAGCCAATTACTGGGAGT
TTGTAGTTTTTTGACGAGAAATATCGCGAGAATAACTAAA
>No_name
CATAACCGACACAAAAAAATCACTAAAAGCCAAACTTAAAATTAGCCAATTACTGGGAGT
TTGTAGTTTTTTGACGAGAAATATCGCGAGAATAACTAAA
>No_name
CGACAGGCATGACCAAAACCGACACAAAAAAATCACTAAAAGCCAAACTTAAAATTAGCC
AATTACTGGGAGTTTGTAGTTTTTTGACGAGAAATATCGC
>No_name
CCGCGACAGGCATGACCAAAACCGACACAAAAAAATCACTAAAAGCCAAACTTAAAATTA
GCCAATTACTGGGAGTTTGTAGTTTTTTGACGAGAAATAT
>No_name
AAAAAACTACAAACTCCCAGTAATTGGCTAATTTTAAGTTTGGCTTTTAGTGATTTTTTT
TGTGTCGGGTTTGGTCATGCCTGTCGCGGGTTGCAAACCA
>No_name
AAAAACTACAAACTCCCAGTAATTGGCTAATTTTAAGTTTGGCTTTTAGTGATTTTTTTG
TGTCGGGTTTGGTCATGCCCGGCGCGGGTTTCCACCCACT
>No_name
AAAAACTACAAACTCCCAGTAATTGGCTAATTTTAAGTTTGGCTTTTAGTGATTTTTTTG
TGTCGGGTTTTGTCATGCCTGTCGCGGGTTACAACCAACT
>No_name
ATCTGAACCTCATCAGTTGGTTGTAAACCGCGACAGGCATGACCAAAACCAACACAAAAA
AATCACTAAAAGCCAAACTTAAAATTAGCCAATTACTGGG
>No_name
ATCTGAACCTCATCAGTTGGTTGTAAACCGCGACAGGCATGACCAAAACCGACACAAAAA
AATCACTAAAAGCCAAACTTAAAATTAGCCAATTACTGGG
>No_name
CAGNAATTGGCTAATTTTAAGTTTGGCTTTTAGTGATTTTTTTTGTGTCGGTTTTGGTCA
TGCCTGTCGCGGGTTACAACCAACTGATGAGGGTTAGAAG
>No_name
CTAATTTTAAGTTTGGCTTTTAGTGATTTTTTTGTGTCGGTTTTGGTCATGCCTGTCGCG
GTTTACAACCAACTGATGAGGGTCAGATGGCCGTTTTCTG
>No_name
ATTTTAAGTTTGGCTTTTAGTGATTTTTTTGTGTCGGGTTTGGTCATGCCTGTCGCGGTT
TACAACCAACTGATGAGGTTCAGATGGCCGTTTTCTGGAT
>No_name
TTTTAAGTTTGGCTTTTAGTGATTTTTTTGTGTCGGTTTTGGTCGTGCCTGTCGCGGGTT
TCAACCAACTGATGAGGTTCAGATGGCCGTTTTCTGAATT
>No_name
TTTAGTTTGGCTTTTAGTGATTTTTTTGTGTCGGGTTTGGGCATGTCTGTCGCGGGTTTC
TACCTACTGATGAGGTTTAGATGGCCGTTTTCTGAATTGG
>No_name
AAAACAATTCAGAAAACGGCCATCTGAACCTCATCAGTTGGTTGTAAACCGCGACAGGCA
TGACCAAAACCGACACAAAAAAATCACTAAAAGCCAAACT
>No_name
CATAACAATTCAGAAAACGGCCATCTGAACCTCATCAGTTGGTTGTAAACCGCGACAGGC
ATGACCAAAACCGACACAAAAAAATCACTAAAAGCCAAAC
>No_name
GTGATTTTTTTGTGTCGGTTTTGGTCATGCCTGTCGCGGTTTACAACCAACTGATGAGGT
TCAGATAGCCGGTTTCTGAATTGTTTTGCGATTTCTTTAT
>No_name
CACAAATGATAAAGAAATCGCAAAACAATTCAGAAAACGGCCATCTGAACCTCATCAGTT
GGTTGTAAACCGCGACAGGCATGACCAAAACCGACACAAA
>No_name
CATAAATGATAAAGAAATCGCAAAACAATTCAGAAAACGGCCATCTGAACCTCATCAGTT
GGTTGTAAACCGCGACAGGCATGACCAAAACCGACACAAA
>No_name
CGGTTTTGGTCATGCCTGTCGCGGTTTACAACCAACTGATGAGGTTCAGATGGCCGTTTT
CTGAATTGTTTTGCGATTTCTTTATCATTTGTGATGTGTT
>No_name
CTGGATGTGCAGAGTAACACATCACAAATGATAAAGAAATCGCAAAACAATTCAGAAAAC
GGCCATCTGAACCTCATCAGTTGGTTGTAAACCGCGACAG
>No_name
GTCGCGGTTTACAACCAACTGATGAGGTTCAGATGGCCGTTTTCTGAATTGTTTTGCGAT
TTCTTTATCATTTGTGATGTGTTACTCTGCACATCCAGCA
>No_name
CAACCAACTGATGAGGTTCAGATGGCCGTTTTCTGAATTGTTTTGCGATTTCTTTATCAT
TTGTGATGTGTTACTCTGCACATCCAGCATTCTCAATCTT
>No_name
AACCAACTGATGAGGTTCAGATGGCCGTTTTCTGAATTGTTTTGCGATTTCTTTATCATT
TGTGATGTGTTACTCTGCACATCCAGCATTCTCAATCTTT
>No_name
CAAAGATTGAGAATGCTGGATGTGCAGAGAAACACATCACAAATGATAAAGAAATCGCAA
AACAATTCAGAAAACGGCCATCTGAACCTCATCAGTTGGT
>No_name
CAAAGATTGAGAATGCTGGATGTGCAGAGTAACACATCACAAATGATAAAGAAATCGCAA
AACAATTCAGAAAACGGCCATCTGAACCTCATCAGTTGGT
>No_name
CGCACAAAGATTGAGAATGCTGGATGTGCAGAGTAACACATCACAAATGATAAAGAAATC
GCAAAACAATTCAGAAAACGGCCATCTGAACCTCATCAGT
>No_name
GTTNAGATGGCCGTTTTCTGAATTGTTTTGCGATTTCTTTATCATTTGTGATGTGTTACT
CTGCACATCCAGCATTCTCAATCTTTGTGCGATTTCAATC
>No_name
CCGTTTTCTGAATTGTTTTGCGATTTCTTTATCATTTGTGATGTGTTACTCTGCACATCC
AGCATTCTCAATCTTTGTGCGATTTCAATCGATAGGTATT
>No_name
TTTCTGAATTGTTTTGCGATTTCTTTATCATTTGTGATGTGTTACTCTGCACATCCAGCA
TTCTCAATCTTTGTGCGATTTCAATCGATAGGTATTTAGT
>No_name
CTGAATTGTTTTGCGATTTCTTTATCATTTGTGATGTGTTACTCTGCACATCCAGCATTC
TCAATCTTTGTGCGATTTCAATCGATAGGTATTTAGTGAT
>No_name
CGAGTTATCACTAAATACCTATCGATTGAAATCGCACAAAGATTGAGAATGCTGGATGTG
CAGAGTAACACATCACAAATGATAAAGAAATCGCAAAACA
>No_name
GTCGAGTTATCACTAAATACCTATCGATTGAAATCGCACAAAGATTGAGAATGCTGGATG
TGCAGAGTAACACATCACAAATGATAAAGAAATCGCAAAA
>No_name
GTCGAGTTATCACTAAATACCTATCGATTGAAATCGCACAAAGATTGAGAATGCTGGATG
TGCAGAGTAACCCATCACAAATGATAAAGAAATCGCAAAC
>No_name
TTCGGTCGAGTTATCACTAAATACCTATCGATTGAAATCGCACAAAGATTGAGAATGCTG
GATGTGCAGAGTAACACATCACAAATGATAAAGAAATCGC
>No_name
ATTTCTTTATCATTTGTGATGTGTTACTCTGCACATCCAGCATTCTCAATCTTTGTGCGA
TTTCAATCGATAGGTATTTAGTGATAACTCGACCGATGCA
>No_name
CGTTTTCTTTATCATTTGTGATGTGTTACTCTGCACATCCAGCATTCTCAATCTTTGTGC
GATTTCAATCGATAGGTATTTAGTGATAACTCGACCGATG
>No_name
ATTGCATCGGTCGAGTTATCACTAAATACCTATCGATTGAAATCGCACAAAGATTGAGAA
TGCTGGATGTGCAGAGTAACACATCACAAATGATAAAGAA
>No_name
NGACGTATTGCATCGGTCGAGTTATCACTAAATACCTATCGATTGAAATCGCACAAAGAT
TGAGAATGCTGGATGTGCAGAGTAACACATCACAAATGAT
>No_name
CTACGTATTGCATCGGTCGAGTTATCACTAAATACCTATCGATTGAAATCGCACAAAGAT
TGAGAATGCTGGATGTGCAGAGCAAAACATCCCAAATGAT
>No_name
GGACGACGTATTGCATCGGTCGAGTTATCACTAAATACCTATCGATTGAAATCGCACAAA
GATTGAGAATGCTGGATGTGCAGAGTAACACATCACAAAT
>No_name
ATTTGTGATGTGTTACTCTGCACATCCAGCATTCTCAATCTTTGTGCGATTTCAATCGAT
AGGTATTTAGTGATAACTCGACCGATGCAATACGTCGTCC
>No_name
GTGTTACTCTGCACATCCAGCATTCTCAATCTTTGTGCGATTTCAATCGATAGGTATTTA
GTGATAACTCGACCGATGCAATACGTCGTCCGCCGGACTC
>No_name
CGGAGTCCGGCGGACGACGTATTGCATCGGTCGAGTTATCACTAAATACCTATCGATTGA
AATCGCACAAAGATTGAGAATGCTGGATGTGCAGAGTAAC
>No_name
TTACTCTGCACATCCAGCATTCTCAATCTTTGTGCGATTTCAATCGATAGGCATTTAGTG
ATAACTCGACCGATGCAATACGACGTCCGCCGGACTCCGC
>No_name
CTGCACATCCAGCATTCTCAATCTTTGTGCGATTTCAATCGATAGGTATTTAGTGATAAC
TCGACCGATGCAATACGTCGTCCGCCGGACTCCGCTTTTA
>No_name
ATCAAAAGCGGAGTCCGACGGAAGACGTATTGCATCGGTCGAGTTATCACTAAATACCTA
TCGATTGAAATCGCACAAAGATTGAGAATGCTGGAAGTGC
>No_name
NTCCAATTAAAAGCGGAGTCCGGCGGACGACGTATTGCATCGGTCGAGTTATCACTAAAT
ACCTATAGATTGAAATCGCACAAAGATTGAGAATGATGGA
>No_name
CAGCATTCTCAATCTTTGTGCGATTTCAATCGATAGGTATTTAGTGATAACTCGACCGAT
GCAATACGTCGTCCGCCGGACTCCGCTTTTAATTGGAGGA
>No_name
CTCAATCTTTGTGCGATTTCAATCGATAGGTATTTAGTGATAACTCGACCGATGCAATAC
GTCGTCCGCCGGACTCCGCTTTTAATTGGAGGATTCATTG
>No_name
CTCCTGCAATGAATCCTCCAATTAAAAGCGGAGTCCGGCGGACGACGTATTGCATCGGTC
GAGGTATCACAAAATACCTATCGATTGAAATCGCACAAAG
>No_name
CCATGCTCCTGCAATGAATCCTCCAATTAAAAGCGGAGTCCGGCGGACGACGTATTGCAT
CGGTCGAGTTATCACTAAATACCTATCGATTGAAATCGCA
>No_name
TTTCAATCGATAGGTATTTAGTGATAACTCGACCGATGCAATACGTCGTCCGCCGGACTC
CGCTTTTAATTGGAGGATTCATTGCAGGAGCTTGGATCAT
>No_name
TTCNATCTATAGGTATTTAGTGATAACTCGACCGATGCAATACGTCGTCCGCCGGACTCC
GCTTTTAATTGGAGGATTCATTGCAGGAGCTTGGATCATA
>No_name
ATANGATCCAAGCTCCTGCAATGAATCCTCCAATTAAAAGCGGAGTCCGGCGGACGACGT
ATTGCATCGGTCGAGTTATCACTAAATACCTATCGATTGA
>No_name
CTGATATGATCCAAGCTCCTGCAATGAATCCTCCAATTAAAAGCGGAGTCCGGCGGACGA
CGTATTGCATCGGTCGAGTTATCACTAAATAACTATCGAT
>No_name
AACTCGACCGATGCAATACGTCGTCCGCCGGACTCCGCTTTTAATTGGAGGATTCATTGC
AGGAGCTTGGATCATATCAGGATTAATTAGCATACCACCG
>No_name
GACCGATGCAATACGTCGTCCGCCGGACTCCGCTTTTAATTGGAGGATTCATTGCAGGAG
CTTGGATCATATCAGGATTAATTAGCATACCACCGGTAAT
>No_name
CCGATGCAATACGTCGTCCGCCGGACTCCGCTTTTAATTGGAGGATTCATTGCAGGAGCT
TGGATCATATCAGGATTAATTAGCATACCACCGGTAATAG
>No_name
CCACACTATTACCGGTGGTATGCTAATTAATCCTGATATGATCCAAGCTCCTGCAATGAA
TCCTCCAATTAAAAGCGGAGACCGGCGGCCGAAGTATTGC
>No_name
TTCCACACTATTACCGGTGGTATGCTAATTAATCCTGATATGATCCAAGCTCCTGCAATG
AATCCTCCAATTAAAAGCGGAGTCCGGCGGACGACGTATT
>No_name
GTTCCTTCCACACTATTACCGGTGGTATGCTAATTAATCCTGATATGATCCAAGCTCCTG
CAATGAATCCTCCAATTAAAAGCGGAGTCCGGCGGACGAC
>No_name
GTTCCTTCCACACTATTACCGGTGGTATGCTAATTAATCCTGATATGATCCAAGCTCCTG
CAATGAATCCTCCAATTAAAAGCGGAGTCCGGCGGGCGAC
>No_name
CCGNCGGACTCCGCTTTTAATTGGAGGATTCATTGCAGGAGCTTGGATCATATCAGGATT
AATTAGCATACCACCGGTAATAGTGCGGAAGGAACCCTTT
>No_name
AAAGGGTTCCTTCCACACTATTACCGGTGGTATGCTAATTAATCCTGATATGATCCAAGC
TCCTGCAATGAATCCTCCAATTAAAAGCGGAGTCCGGCGG
>No_name
CGCCGGACTCCGCTTTTAATTGGAGGATTCATTGCAGGAGCTTGGATCATATCAGGATTA
ATTAGCATACCACCGGTAATAGTGTGGAAGGAACCCTTAG
>No_name
CCAGGTCTAAAGGGTTCCTTCCACACTATTACCGGTGGTATGCTAATTAATCCTGATATG
ATCCAAGCTCCTGCAATGAATCCTCCAATTAAAAGCGGAG
>No_name
CAACTGGCAAGTTCCAGGTCTAAAGGGTTCCTTCCACACTATTACCGGTGGTATGCTAAT
TAATCCTGATATGATCCAAGCTCCTGCAATGAATCCTCCA
>No_name
GGAGGATTCATTGCAGGAGCTTGGATCATATCAGGATTAATTAGCATACCACCGGTAATA
GTGTGGAAGGAACCCTTTAGACCTGGAACTTGCCAGTTGA
>No_name
TCCGTCAACTGGCAAGTTCCAGGTCTAAAGGGTTCCTTCCACACTATTACCGGTGGTATG
CTAATTAATCCTGATATGATCCAAGCTCCTGCAATGAATC
>No_name
TCATTGCAGGAGCTTGGATCATATCAGGATTAATTAGCATACCACCGGTAATAGTGTGGA
AGGAACCCTTTAGACCTGGAACTTGCCAGTTGACGGAAAA
>No_name
CCATATTTTCCGTCAACTGGCAAGTTCCAGGTCTAAAGGGTTCCTTCCACACTATTACCG
GTGGTATGCTAATTAATCCTGATATGATCCAAGCTCCTGC
>No_name
CAGGAGCTTGGATCATATCAGGATTAATTAGCATACCACCGGTAATAGTGTGGAAGGAAC
CCTTTAGACCTGGAACTTGCCAGTTGACGGAAAATTTGGG
>No_name
GGAGCTTGGATCATATCAGGATTAATTAGCATACCACCGGTAATAGTGTGGAAGGAACCC
TTTAGACCTGGAACTTGCCAGTTGACGGAAAATTTGGGGT
>No_name
AGCTTGGATCATATCAGGATTAATTAGCATACCACCGGTAATAGTGTGGAAGGAACCCTT
TAGACCTGGAACTTGCCAGTTGACGGGAACTTTGGGATAC
>No_name
GGTATCCCAAATTTTCCGTCAACTGGCAAGTTCCAGGTCTAAAGGGTTCCTTCCACACTA
TTACCGGTGGTATGCTAATTAATCCTGATATGATCCAAGC
>No_name
CTTGGATCATATCAGGATTAATTAGCATACCACCGGTAATAGTGTGGAAGGAACCCTTTA
GACCTGGAACTTGCCAGTTGACGGAAAATTTGGGATACCA
>No_name
CTGGTATCCCAAATTTTCCGTCAACTGGCAAGTTCCAGGTCTAAAGGGTTCCTTCCACAC
TATTACCGGTGGTATGCTAATTAATCCTGATATGATCCAA
>No_name
CTGGTATCCCAAATTTTCCGTCAACTGGCAAGTTCCAGGTCTAAAGGGTTCCTTCCACAC
TATTACCGGTGGTATGCTAATTAATCCTGATATGATCCAA
>No_name
CTGGTATCCCAAATTTTCCGTCAACTGGCAAGTTCCAGGTCTAAAGGGTTCCTTCCACAC
TATTACCGGTGGTATGCTAATTAATCCTGATATGATCCAA
>No_name
ATCTGGTATCCCAAATTTTCCGTCAACTGGCAAGTTCCAGGTCTAAAGGGTTCCTTCCAC
ACTATTACCGGTGGTATGCTAATTAATCCTGATATGATCC
>No_name
ATCTGGTATCCCAAATTTTCCGTCAACTGGCAAGTTCCAGGTCTAAAGGGTTCCTTCCAC
ACTATTACCGGTGGTATGCTAATTAATCCTGATATGATCC
>No_name
GGATTAATTAGCATACCACCGGTAATAGTGTGGAAGGAACCCTTCAGACCTGGAACTTGC
CAGTTGACGGAAAATTTGGGATACCAGATATATGCCACTC
>No_name
GATTAATTAGCATACCACCGGTAATAGTGTGGAAGGAACCCGTTAGACCTGGAACTTGCC
AGTTGACGGAAAATTTGGGATACCAGATATATGCCACTCT
>No_name
CCAAGAGTGGCATATATCTGGTATCCCAAATTTTCCGTCAACTGGCAAGTTCCAGGTCTA
AAGGGTTCCTTCCACACTATTACCGGTGGTATGCTAATTA
>No_name
ACCAAGAGTGGCATATATCTGGTATCCCAAATTTTCCGTCAACTGGCAAGTTCCAGGTCT
AAAGGGTTCCTTCCACACTATTACCGGTGGTATGCTAATT
>No_name
ATGGAATGTAGAAGGCACCAAGAGTGGCATATATCTGGTATCCCAAATTTTCCGTCAACT
GGCAAGTTCCAGGTCTAAAGGGATCCTTCCACACTATTAC
>No_name
GTGNAAGGAACCCTTTAGACCTGGAACTTGCCAGTTGACGGAAAATTTGGGATACCAGAT
ATATGCCACTCTTGGTGCCTTCTACATTCCATTAATAATT
>No_name
GGAAGGAACCCTTTAGACCTGGAACTTGCCAGTTGACGGAAAATTTGGGATACCAGATAT
ATGCCACTCTTGGTGCCTTCTACATTCCATTAATAATTAT
>No_name
ATANTTATTAATTGAATGTAGAATGCACCAAGAGTGGCATATATCTGGTATCCCAAATTT
TCCGTCAACTGGCAAGTTCCAGGTCTAAAGGGTTCCTTCC
>No_name
CTTTAGACCTGGAACTTGCCAGTTGACGGAAAATTTGGGATACCAGATATATGCCACTCT
TGGTGCCTTCTACATTCCATTAATAATTATGTTGGTGCTA
>No_name
CTGGAACTTGCCAGTTGACGGAAAATTTGGGATACCAGATATATGCCACTCTTGGTGCCT
TCTACATTCCATTAATAATTATGTTGGTGCTATATTATCG
>No_name
CTGNAACTTGCCAGTTGACGGAAAATTTGGGATACCAGATATATGCCACTCTTGGTGCCT
TCTACATTCCATTAATAATTATGTTGGTGCTATATTATCG
>No_name
CTGGAACTTGCCAGTTGACGGAAAATTTGGGATACCAGATATATGCCACTCTTGGTGCCT
TCTACATTCCATTAATAATTATGTTGGTGCTATATTATCG
>No_name
TTTAAAAATTCGATAATATAGCACCAACATAATTATTAATGGAATGTAGAAGGCACCAAG
AGTGGCATATATCTGGTATCCCAAATTTTCCGTCAACTGG
>No_name
CTTGCTAGTTTAAAAATTCGATAATATAGCACCAACATAATTATTAATGGAATGTAGAAG
GCACCAAGAGTGGCATATATCTGGTATCCCAAATTTTCCG
>No_name
GGAAAATTTGGGATACCAGATATATGCCACTCTTGGTGCCTTCTACATTCCATTAATAAT
TATGTTGGTGCTATATTATCGAATTTTTAAACTAGCAAGA
>No_name
GGAAAATTTGGGATACCAGATATATGCCACTCTTGGTGCCTTCTACATTCCATTAATAAT
TATGTTGGTGCTATATTATCGAATTTTTAAACTAGCAAGA
>No_name
GAAAATTTGGGATACCAGATATATGCCACTCTTGGTGCCTTCTACATTCCATTAATAATT
ATGTTGGTGCTATATTATCGAATTTTTAAACTAGCAAGAA
>No_name
ATTTCTTGCTAGTTTAAAAATTCGATAATATAGCACCAACATAATTATTAATGGAATGTA
GAAGGCACCAAGAGTGGCATATATCTGGTATCCCAAATTT
>No_name
ATTTCTTGCTAGTTTAAAAATTCGATAATATAGCACCAACATAATTATTAATGGAATGTA
GAAGGCACCAAGAGTGGCATATATCTGGTATCCCAAATTT
>No_name
GCCATATTTCTTGCTAGTTTAAAAATTCGATAATATAGCACCAACATAATTATTAATGGA
ATGTAGAAGGCACCAAGAGTGGCATATATCTGGTATCCCA
>No_name
ATATATGCCACTCTTGGTGCCTTCTACATTCCATTAATAATTATGTTGGTGCTATATTAT
CGAATTTTTAAACTAGCAAGAAATATGGCCCAAGAAGATG
>No_name
TGCCACTCTTGGCGCCTTCTACATTCCATTAATAATTATGTTGGTGCTATATTATCGAAT
TTTTAAACTAGCAAGAAATATGGCCCAAGAAGATGCCAAG
>No_name
GCCACTCTTGGTGCCTTCTACATTCCATTAATAATTATGTTGGTGCTATATTATCGAATT
TTTAAACTAGCAAGAAATATGGCCCAAGAAGATGCCAAGA
>No_name
CCACTCTTGGTGCCTTCTACATTCCATTAATAATTATGTTGGTGCTATATTATCGAATTT
TTAAACTAGCAAGAAATATGGCCCAAGAAGATGCCAAGAG
>No_name
CTTGGTGCCTTCTACATTCCATTAATAATTATGTTGGTGCTATATTATCGAATTTTTAAA
CTAGCAAGAAATATGGCCCAAGAAGATGCCAAGAGAAAAT
>No_name
CTAATTTTCTCTTGGCATCTTCTTGGGCCATATTTCTTGCTAGTTTAAAAATTCGATAAT
ATAGCACCAACATAATTATTAATGGAATGTAGAAGGCACC
>No_name
CCTAATTTTCTCTTGGCATCTTCTTGGGCCATATTTCTTGCTAGTTTAAAAATTCGATAA
TATAGCACCAACATAATTATTAATGGAATGTAGAAGGCAC
>No_name
CCTAATTTTCTCTTGGCATCTTCTTGGGCCATATTTCTTGCTAGTTTAAAAATTCGATAA
TATAGCACCAACATAATTATTAATGGAATGTAGAAGGCAC
>No_name
CCTGTACCTAATTTTCTCTTGGCATCTTCTTGGGCCATATTTCTTGCTAGTTTAAAAATT
CGATAATATAGCACCAACATAATTATTAATGGAATGTAGA
>No_name
CTACATTCCATTAATAATTATGTTGGTGCTATATTATCGAATTTTTAAACTAGCAAGAAA
TATGGCCCAAGAAGATGCCAAGAGAAAATTAGGTACAGGT
>No_name
ATTAATAATTATGTTGGTGCTATATTATCGAATTTTTAAACTAGCAAGAAATATGGCCCA
AGAAGATGCCAAGAGAAAATTAGGTACAGGTCAAATGACT
>No_name
ATATTATCGAATTTTTAAACTAGCAAGAAATATGGCCCAAGAAGATGCCAAGAGAAAATT
AGGTACAGGTCAAATGACTGATGAAGAACAAACTTCATTG
>No_name
CGAATTTTTAAACTAGCAAGAAATATGGCCCAAGAAGATGCCAAGAGAAAATTAGGTACA
GGTCAAATGACTGATGAAGAACAAACTTCATTGCCAAATC
>No_name
CTGATTTGGCAATGAAGTTTGTTCTTCATCAGTCATTTGACCTGTACCTAATTTTCTCTT
GGCATCTTCTTGGGCCATATTTCTTGCTAGTTTAAAAATT
>No_name
CTTCCTGACTGATTTGGCAATGAAGTTTGTTCTTCATCAGTCATTTGACCTGTACCTAAT
TTTCTCTTGGCATCTTCTTGGGCCATATTTCTTGCTAGTT
>No_name
GTTCTTCCTGACTGATTTGGCAATGAAGTTTGTTCTTCATCAGTCATTTGCCCTGTACCT
AATTTTCTCTTGGCATCTTCTTGGGCCATATTTCTTGCTA
>No_name
GCGGAATTTGTTCTTCCTGACTGATTTGGCAATGAAGTTTGTTCTTCATCAGTCATTTGA
CCTGTACCTAATTTTCTCTTGGCATCTTCTTGGGCCATAT
>No_name
CTTCAGCGGAATTTGTTCTTCCTGACTGATTTGGCAATGAAGTTTGTTCTTCATCAGTCA
TTTGACCTGTACCTAATTTTCTCTTGGCATCTTCTTGGGC
>No_name
CAAGAAGATGCCAAGAGAAAATTAGGTACAGGTCAAATGACTGATGAAGAACAAACTTCA
TTGCCAAATCAGTCAGGAAGAACAAATTCCGCTGAAGAAG
>No_name
CAANAAGATGCCAAGAGAAAATTAGGTACAGGTCAAATGACTGATGAAGAACAAACTTCA
TTGCCAAATCAGTCAGGAAGAACAAATTCCGCTGAAGAAG
>No_name
GCCAAGAGAAAATTAGGTACAGGTCAAATGACTGATGAAGAACAAACTTCATTGCCAAAT
CAGTCAGGAAGAACAAATTCCGCTGAAGAAGACAGAAAAC
>No_name
CAAGAGAAAATTAGGTACAGGTCAAATGACTGATGAAGAACAAACTTCATTGCCAAATCA
GTCAGGAAGAACAAATTCCGCTGAAGAAGACAGAAAACTT
>No_name
AGAAAATTAGGTACAGGTCAAATGACTGATGAAGAACAAACTTCATTGCCAAATCAGTCA
GGAAGAACAAATTCCGCTGAAGAAGACAGAAAACTTCTTC
>No_name
AGAAAATTAGGTACAGGTCAAATGACTGATGAAGAACAAACTTCATTGCCAAATCAGTCA
GGAAGAACAAATTCCGCTGAAGAAGACAGAAAACTTCTTC
>No_name
CGANGAAGTTTTCTGTCTTCTTCAGCGGAATTTGTTCTTCCTGACTGATTTGGCAATGAA
GTTTGTTCTTCATCAGTCATTTGACCTGTACCTAATTTTC
>No_name
GGGATCAAACCGAAGAAGTTTTCTGTCTTCTTCAGCGGAATTTGTTCTTCCTGACTGATT
TGGCAATGAAGTTTGTTCTTCATCAGTCATTTGACCTGTA
>No_name
AAATGACTGATGAAGAACAAACTTCATTGCCAAATCAGTCAGGAAGAACAAATTCCGCTG
AAGAAGACAGAAAACTTCTTCGGTTTGATCCCACTCAAAG
>No_name
CTTTGAGTGGGATCAAACCGAAGAAGTTTTCTGTCTTCTTCAGCGGAATTTGTTCTTCCT
GACTGATTTGGCAATGAAGTTTGTTCTTCATCAGTCATTT
>No_name
CTTCACTCGGTCTTTGAGTGGGATCAAACCGAAGAAGTTTTCTGTCTTCTTCAGCGGAAT
TTGTTCTTCCTGACTGATTTGGCAATGAAGTTTGTTCTTC
>No_name
ACANACTTCATTGCCAAATCAGTCAGGAAGAACAAATTCCGCTGAAGAAGACAGAAAACT
TCTTCGGTTTGATCCCACTCAAAGACCGAGTGAAGGAAAT
>No_name
CAAACTTCATTGCCAAATCAGTCAGGAAGAACAAATTCCGCTGAAGAAGACAGAAAACTT
CTTCGGTTTGATCCCACTCAAAGACCGAGTGAAGGAAATC
>No_name
CTTCATTGCCAAATCAGTCAGGAAGAACAAATTCCGCTGAAGAAGACAGAAAACTTCTTC
GGTTTGATCCCACTCAAAGACCGAGTGAAGGAAATCAAGG
>No_name
CCCATTACCTTGATTTCCTTCACTCGGTCTTTGAGTGGGATCAAACCGAAGAAGTTTTCT
GTCTTCTTCAGCGGAATTTGTTCTTCCTGACTGATTTGGC
>No_name
AGGAAGAACAAATTCCGCTGAAGAAGACAGAAAACTTCTTCGGTTTGATCCCACTCAAAG
ACCGAGTGAAGGAAATCAAGGTAATGGGTTCGATGTTGAG
>No_name
TCTCAACATCGAACCCATTACCTTGATTTCCTTCACTCGGTCTTTGAGTGGGATCAAACC
GAAGAAGTTTTCTGTCTTCTTCAGCGGAATTTGTTCTTCC
>No_name
CAGNCTTCTCAACATCGAACCCATTACCTTGATTTCCTTCACTCGGTCTTTGAGTGGGAT
CAAACCGAAGAAGTTTTCTGTCTTCTTCAGCGGAATTTGT
>No_name
CCAGTCTTCTCAACATCGAACCCATTACCTTGATTTCCTTCACTCGGTCTTTGAGTGGGA
TCAAACCGAAGAAGTTTTCTGTCTTCTTCAGCGGAATTTG
>No_name
ACANTCTTCTCAACATCGAACCCATTACCTTGATTTCCTTCACTCGGTCTTTGAGTGGGA
TCAAACCGAAGAAGTTTTCTGTCTTCTTCAGCGGAATTTG
>No_name
CCGCTGAAGAAGACAGAAAACTTCTTCGGTTTGATCCCACTCAAAGACCGAGTGAAGGAA
ATCAAGGTAATGGGTTCGATGTTGAGAAGACTGGAACTGG
>No_name
GTTCAGTTCCAGTCTTCTCAACATCGGACCCATTACCTTGATTTCCTTCACTCGGTCTTT
GAGTGGGATCAAACCGAAGAAGTTTTCTGTCTTCTTCAGC
>No_name
GTCCAGTTCCAGTCTTCTCAACATCGAACCCATTACCTTGATTTCCTTCACTCGGTCTTT
GAGTGGGATCAAACCGAAGAAGTTTTCTGTCTTCTTCAGC
>No_name
AGACAGAAAACTTCTTCGGTTTGATCCCACTCAAAGACCGAGTGAAGGAAATCAAGGTAA
TGGGTTCGATGTTGAGAAGACTGGAACTGGACCTAAAACA
>No_name
AGACAGAAAACTTCTTCGGTTTGATCCCACTCAAAGACCGAGTGAAGGAAATCAAGGTAA
TGGGTTCGATGTTGAGAAGACTGGAACTGGACCTAAAACA
>No_name
ACTNTTTTTAGGTCCAGTTCCAGTCTTCTCAACATCGAACCCATTACCTTGATTTCCTTC
ACTCGGTCTTTGAGTGGGATCAAACCGAAGAAGTTTTCTG
>No_name
CAGAAAACTTCTTCGGTTTGATCCCACTCAAAGACCGAGTGAAGGAAATCAAGGTAATGG
GTTCGATGTTGAGAAGACTGGAACTGGACCTAAAACAAAT
>No_name
GAAAACTTCTTCGGTTTGATCCCACTCAAAGACCGAGTGAAGGAAATCAAGGTAATGGGT
TCGATGTTGAGAAGACTGGAACTGGACCTAAAACAAATCT
>No_name
AACTTCTTCGGTTTGATCCCACTCAAAGACCGAGTGAAGGAAATCAAGGTAATGGGTTCG
ATGTTGAGAAGACTGGAACTGGACCTAAAACAAATCCCCG
>No_name
CGGGGATTTGTTTTAGGTCCAGTTCCAGTCTTCTCAACATCGAACCCATTACCTTGATTT
CCTTCACTCGGTCTTTGAGTGGGATCAAACCGAAGAAGTT
>No_name
CGGGGATTTGTTTTAGGTCCAGTTCCAGTCTTCTCAACATCGAACCCATTACCTTGATTT
CCTTCACTCGGTCTTTGAGTGGGATCAAACCGAAGAAGTT
>No_name
CCGGGGATTTGTTTTAGGTCCAGTTCCAGTCTTCTCAACATCGAACCCATTACCTTGATT
TCCTTCACTCGGTCTTTGAGTGGGATCAAACCGAAGAAGT
>No_name
CCGGGGATTTGTTTTAGGTCCAGTTCCAGTCTTCTCAACATCGAACCCATTACCTTGATT
TCCTTCACTCGGTCTTTGAGTGGGATCAAACCGAAGAAGT
>No_name
AATTTTCTTCGGTTTGATCCCACTCAAAGACCGAGTGAAGGAAATCAAGGTAATGGGTTC
GATGTTGAGAAGACTGGAACTGGACCTAAAACAAATCCCC
>No_name
CTTCGGTTTGATCCCACTCAAAGACCGAGTGAAGGAAATCAAGGTAATGGGTTCGATGTT
GAGAAGACTGGAACTGGACCTAAAACAAATCCCCGGAAAA
>No_name
CCCACTCAAAGACCGAGTGAAGGAAATCAAGGTAATGGGTTCGATGTTGAGAAGACTGGA
ACTGGACCTAAAACAAATCCCCGGAAAAAGAAACAGAGTA
>No_name
CCCACTCAAAGACCGAGTGAAGGAAATCAAGGTAATGGGTTCGATGTTGAGAAGACTGGA
ACTGGACCTAAAACAAATCCCCGGAAAAAGAAACAGAGTA
>No_name
CAAAGACCGAGTGAAGGAAATCAAGGTAATGGGTTCGATGTTGAGAAGACTGGAACTGGA
CCTAAAACAAATCCCCGGAAAAAGAAACAGAGTAACAATG
>No_name
TTTCGATTCATTGTTACTCTGTTTCTTTTTCCGGGGATTTGTTTTAGGTCCAGTTCCAGT
CTTCTCAACATCGAACCCATTACCTTGATTTCCTTCACTC
>No_name
TTGNGATTCATTGTTACTCTGTTTCTTTTTCCGGGGATTTGTTTTAGGTCCAGTTCAAGT
CTTCTCAACATCGAACCCATTACCTTGATTTCCTTCACTC
>No_name
TTTCGATTCATTGTTACTCTGTTTCTTTTTCCGGGGATTTGTTTTAGGTCCAGTTCCAGT
CTTCTCAACATCGAACCCATTACCTTGATTTCCTAGATCG
>No_name
GTTATTGCTTTCGATTCATTGTTACTCTGTTTCTTTTTCCGGGGATTTGTTTTAGGTCCA
GTTCCAGTCTTCTCAACATCGAACCCCTTACCTTGATTTC
>No_name
CTAGAGTTGTTATTGCTTTCGATTCATTGTTACTCTGTTTCTTTTTCCGGGGATTTGTTT
TAGGTCCAGTTCCAGTCTTCTCAACATCGAACCCATTACC
>No_name
GTTCGATGTTGAGAAGACTGGAACTGGACCTAAAACAAATCCCCGGAAAAAGAAACAGAG
TAACAATGAATCGAAAGCAATAACAACTCTAGGAGTTATT
>No_name
GTTCGATGTTGAGAAGACTGGAACTGGACCTAAAACAAATCCCCGGAAAAAGAAACAGAG
TAACAATGAATCGAAAGCAATAACAACTCTAGGAGTTATT
>No_name
TTCGATGTTGAGAAGACTGGAACTGGACCTAAAACAAATCCCCGGAAAAAGAAACAGAGT
AACAATGAATCGAAAGCAATAACAACTCTAGGAGTTATTA
>No_name
TGAGAAGACTGGAACTGGACCTAAAACAAATCCCCGGAAAAAGAAACAGAGTAACAATGA
ATCGAAAGCAATAACAACTCTAGGAGTTATTATGGGCTGT
>No_name
GAAGACTGGAACTGGACCTAAAACAAATCCCCGGAAAAAGAAACAGAGTAACAATGAATC
GAAAGCAATAACAACTCTAGGAGTTATTATGGGCTGTTTC
>No_name
TTTAAACAGCCCCTAATAACTCCTAGAGTTGTTATTGCTTTCGATTCATTGTTACTCTGC
TTCTTTTTCCGGGGAGTTGGTTTAGGGCCCGTTGCAGTCT
>No_name
TGGAACTGGACCTAAAACAAATCCCCGGAAAAAGAAACAGAGTAACAATGAATCGAAAGC
AATAACAACTCTAGGAGTTATTATGGGCTGTTTCACATTA
>No_name
TGGACCTAAAACAAATCCCCGGAAAAAGAAACAGAGTAACAATGAATCGAAAGCAATAAC
AACTCTAGGAGTTATTATGGGCTGTTTCACATTATGTTGG
>No_name
CAAATCCCCGGAAAAAGAAACAGAGTAACAATGAATCGAAAGCAATAACAACTCTAGGAG
TTATTATGGGCTGTTTCACATTATGTTGGCTTCCATTTTT
>No_name
CAAATCCCCGGAAAAAGAAACAGAGTAACAATGAATCGAAAGCAATAACAACTCTAGGAG
TTATTATGGGCTGTTTCGCATTATGTTGGCTTCCATTTTT
>No_name
CCGGAAAAAGAAACAGAGTAACAATGAATCGAAAGCAATAACAACTCTAGGAGTTATTAT
GGGCTGTTTCACATTATGTTGGCTTCCATTTTTCATAATT
>No_name
GAAAAAGAAACAGAGTAACAATGAATCGAAAGCAATAACAACTCTAGGAGTTATTATGGG
CTGTTTCACATTATGTTGGCTTCCATTTTTCATAATTCAG
>No_name
CTGAATTATGAAAAATGGAAGCCAACATAATGTGAAACAGCCCATAATAACTCCTAGAGA
TGTTATTGCTTTCGATTCATTGTTACTCTGTTTATTTTTC
>No_name
CTGNATTATGAAAAATGGAAGCCAACATAATGTGAAACAGCCCATAATAACTCCTAGAGT
TGTTATTGCTTTCGATTCATTGTTACTCTGTTTCTTTTTC
>No_name
AAGAAACAGAGTAACAATGAATCGAAAGCAATAACAACTCTAGGAGTTATTATGGGCTGT
TTCACATTATGTTGGCTTCCGTTTTTCATAATTCAGATTC
>No_name
AAACAGAGTAACAATGAATCGAAAGCAATAACAACTCTAGGAGTTATTATGGGCTGTTTC
ACATTATGTTGGCTTTCATTTTTCATAATTCAGATTTTCA
>No_name
AAACAGAGTAACAATGAATCGAAAGCAATAACAACTCTAGGAGTTATTATGGGCTGTTTC
ACATTATGTTGGCTTCCCTTTTTCATAATTCAGATTCTCA
>No_name
GATACAGAGTAACAATGAATCGAAAGCAATAACAACTCTAGGAGTTATTATGGGCTGTTT
CACATTATGATGGCGTCCATTTTTTTTACTTCCGAGTCTC
>No_name
CTGGGTTTGAGAATCTGAATTATGAAAAATGGAAGCCAACATAATGTGAAACAGCCCATA
ATAACTCCTAGAGTTGTTATTGCTTTCGATTCATTGTTAC
>No_name
AATGAATCGAAAGCAATAACAACTCTAGGAGTTATTATGGGCTGTTTCACATTATGTTGG
CTTCCATTTTTCATAATTCAGATTCTCAAACCCATTCTCA
>No_name
TCGAAAGCAATAACAACTCTAGGAGTTATTATGGGCTGTTTCACATTATGTTGGCTTCCA
TTTTTCATAATTCAGATTCTCAAACCCATTCTCATTGTTT
>No_name
CGAAAGCAATAACAACTCTAGGAGTTATTATGGGCTGTTTCACATTATGTTGGCTTCCAT
TTTTCATAATTCAGATTCTTAAACCCATTCTCATTGTTTC
>No_name
GAAACAATGAGAATGGGTTTGAGAATCTGAATTATGAAAAATGGAAGCCAACATAATGTG
AAACAGCCCATAATAACTCCTAGAGTTGTTATTGCTTTCG
>No_name
ACCTAAAGCAATAACAACTCTAGGAGTTATTATGGGCTGTTTCACATTATGTTGGCTTCC
ATTTTTCATAATTCAGATTCTCAAACCCATTCTCATTGTT
>No_name
CGTAAGCAATAACAACTCTAGGAGTTATTATGGGCTGTTTCACATTATGTTGGCTTCCAT
TTTTCATAATTCAGATTCTCAAACCCATTCTCATTGTTTC
>No_name
CTAGGAGTTATTATGGGCTGTTTCACATTATGTTGGCTTCCATTTTTCATAATTCAGATT
CTCAAAACCATTCTCATTGTTTCTAAAGTTGATCATGAAA
>No_name
AATAGATACTTTTCATGATCAACTTTAGAAACAATGAGAATGGGTTTGAGAATCTGAATT
ATGAAAAATGGAAGCCAACATAATGTGAAACAGCCTATAA
>No_name
GCAAAAGATACTTTTCATGATCAACTTTAGAAACAATGAGAATGGGTTTGAGAATCTGAA
TTATGAAAAATGGAAGCCAACATAATGTGAAACAGCCCAT
>No_name
GCANAAGATACTTTTCATGATCAACTTTAGAAACAATGAGAATGGGTTTGAGAATCTGAA
TTATGAAAAATGGAAGCCAACATAATGTGAAACAGCCCAT
>No_name
ATGGGCTGTTTCACATTATGTTGGCTTCCATTTTTCATAATTCAGATTCTCAAACCCATT
CTCATTGTTTCTAAAGTTGATCATGAAAAGTATCTTTTGC
>No_name
ATTATGTTGGCTTCCATTTTTCATAATTCAGATTCTCAAACCCATTCTCATTGTTTCTAA
AGTTGATCATGAAAAGTATCTTTTGCCTTGGTGTTACGAG
>No_name
ACAGCTCGTAACACCAAGGCAAAAGATACTTTTCATGATCAACTTTAGAAACAATGAGAA
TGGGTTTGAGAATCTGAATTATGAAAAATGGAAGCCAACA
>No_name
ACAGCTCGTAACACCAAGGCAAAAGATACTTTTCATGATCAACTTTAGAAACAATGAGAA
TGGGTTTGAGAATCTGAATTATGAAAAATGGAAGCCAACA
>No_name
TTGGCGTCCATTTTTCATAATTCAGATTCTCAAACCCATTCTCATTGTTTCTAAAGTTGA
TCATGAAAAGTATCTTTTGCCTTGGTGTTACGAGCTGTTT
>No_name
CCATTTTTCATAATTCAGATTCTCAAACCCATTCTCATTGTTTCTAAAGTTGATCATGAA
AAGTATCTTTTGCCTTGGTGTTACGAGCTGTTTCTGTGGC
>No_name
CCAAGCCACAGAAACAGCTCGTAACACCAAGGCAAAAGATACTTTTCATGATCAACTTTA
GAAACAATGAGAATGGGTTTGAGAATCTGAATTATGAAAA
>No_name
ATAATTCAGATTCTCAAACCCATTCTCATTGTTTCTAAAGTTGATCATGAAAAGTATCTT
TTGCCTTGGTGTTACGAGCTGTTTCTGTGGCTTTTTTTTC
>No_name
TTCAGATTCTCAAACCCATTCTCATTGTTTCTAAAGTTGATCATGAAAAGTATCTTTTGC
CTTGGTGTTACGAGCTGTTTCTGTGGCTTGGTTTTTTTAT
>No_name
CAGATTCTCAAACCCATTCTCATTGTTTCTAAAGTTGATCATGAAAAGTATCTTTTGCCT
TGGTGTTACGAGCTGTTTCTGTGGCTTTGTTTTTTTCATA
>No_name
CAGGAAACTATTGAGATAACCAAGCCACAGAAACAGCTCGTAACACCAAGGCAAAAGATA
CTTTTCATGATCAACTTTAGAAACAATGAGAATGGGTTTG
>No_name
ATTNAGGAAACTATTGAGATAACCAAGCCACAGAAACAGCTCGTAACACCAAGGCAAAAG
ATACTTTTCATGATCAACTTTAGAAACAATGAGAATGGGT
>No_name
CCCATTCTCATTGTTTCTAAAGTTGATCATGAAAAGTATCTTTTGCCTTGGTGTTACGAG
CTGTTTCTGTGGCTTTGTTATTTTAAAAGTGTTCTGAATC
>No_name
CGGGATTCAGGAAACTATTGAGATAACCAAGCCACAGAAACAGCTCGTAACACCAAGGCA
AAAGATACTTTTCATGATCAACTTTAGAAACAATGAGAAT
>No_name
CGGGATTCAGGAAACTATTGAGATAACCAAGCCACAGAAACAGCTCGTAACACCAAGGCA
AAAGATACTTTTCATGATCAACTTTAGAAACAATGAGAAT
>No_name
CGGGATTCAGGAAACTATTGAGATAACCAAGCCACAGAAACAGCTCGTAACACCAAGGCA
AAAGATACTTTTCATGATCAACTTTAGAAACAATGAGAAT
>No_name
CTCATTGTTTCTAAAGTTGATCATGAAAAGTATCTTTTGCCTTGGTGTTACGAGCTGTTT
CTGTGGCTTTGTTTTTTCCATAATTTTCTTCATCCCCCGA
>No_name
TGATCATGAAAAGTATCTTTTGCCTTGGTGTTACGAGCTGTTTCTGTGGCTTGGTTATCT
CAATAGTTTCCTGCATTCCCTGATATATGCCAAAATCAAT
>No_name
AGTATCTTTTGCCTTGGTGTTACGAGCTGTTTCTGTGGCTTGGTTATCTCCATAGTTTTC
TGAATCCCGTGATATATGCCAAAATCAAAAGAGAATTTCG
>No_name
CGAAATTCTCTATTGAATTTGGCATATATCACGGGATTCAGGAAACTATTGAGATAACCA
AGCCACAGAAACAGCTCGTAACACCAAGGCAAAAGATACT
>No_name
CGAAATTCTCTATTGAATTTGGCATATATCACGGGATTCAGGAAACTATTGAGATAACCA
AGCCACAGAAACAGCTCGTAACACCAAGGCAAAAGATACT
>No_name
GTATCTTTTGCCTTGGTGTTACGAGCTGTTTCTGTGGCTTGGTTATCTCAATAGTTTCCT
GGATCCCGGGGTATATGCCAAAATCAATAAAGAAATTCGA
>No_name
GTAGCTTTTGCCTTGGTGTTACGAGCTGTTTCTGTGGCTTGGGTTTATCCAAAGTTTTCC
GGATCCCGTGGTATATGGCAAAGTCAATAGAGAATTTCGC
>No_name
GTTTCTTTTGCCTTGGTGCTACGAGCTGTTTCTGTGGCTTTGTTTTCTTTACAGATTTTT
CGATCCCCCGACATATGGCACAATTAATAGAGAATTTTGT
>No_name
CTTTTGCCTTGGTGTTACGAGCTGTTTCTGTGGCTTGGTTATCTCCATAGTTTCCTTAAA
CCCGTGATATAAGCCCAAATTAATATAGAATTTCGAAACC
>No_name
CTTTTGCCTTGGTGTTACGAGCTGTTTCTGTGGCTTGGTTTTCTCAATAGGTTTCTGAAT
CCCGTGATATATGCCAAATTCAATAGAGAATTTTGAAACC
>No_name
TTTGCCTTGGTGTTACGAGCTGTTTCTGTGGCTTGGTTATCTCAATAGTTTCCTGAATCC
CGCGGAATATGCCAAATTCAATAGAGAATTTCGAAACCCA
>No_name
TTTGCCTTGGTGTTACGAGCTGTTTCTGTGGCTTGGGTATCTCAATAGTTTCCTTAAACC
CCTGATATATGCCAAATTCAATAGAGAATTTCGAAACCCC
>No_name
GGGGTTTCGAAATTCTCTATTGAATTTGGCATATATCACGGGATTCAGGAAACTATTGAG
ATAACCAAGCCACAGAAACAGCTCGTAACACCAAGGCAAA
>No_name
TGGGGTTTCGAAATTCTCTATTGAATTTGGCATATATCACGGGATTCAGGAAACTATTGA
GATAACCAAGCCACAGAAACAGCTCGTAACACCAAGGCAA
>No_name
ATGGGTTTCGAAATTCTCTATTGAATTTGGCATATATCACGGGATTCAGGAAACTATTGA
GATAACCAAGCCACAGAAACAGCTCGTAACACCAAGGCAA
>No_name
CTTGGTGTTACGAGCTGTTTCTGTGGCTTTGTTATTTCAATAGTTTCCTGAATTCCGTGA
TATATGCCAAATTCAATAGAGAAATTCGAAACCCCTTTAA
>No_name
CTTGGTTATCTCAATAGTTTCCTGAATCCCGTGATATATGCCAAATTCAATAGAGAATTT
CGAAACCCATTTAAACAGATTTTATTTTTTCACTGTATAA
>No_name
GTTATCTCAATAGTTTCCTGAATCCCGTGATATATGCCAAATTCAATAGAGAATTTCGAA
ACCCATTTAAACAGATTTTATTTTTTCACTGTATAAATAT
>No_name
CTCGAATTCGAGCATTGATATTTATACAGTGAAAAAATAAAATCTGTTTAAATGGGTTTC
GAAATTCTCTATTGAATTTGGCATATATCACGGGATTCAG
>No_name
CTCGAATTCGAGCATTGATATTTATACAGTGAAAAAATAAAATCTGTTTAAATGGGTTTC
GAAATTCTCTATTGAATTTGGCATATATCACGGGATTCAG
>No_name
GTCGACTCGAATTCGAGCATTGATATTTATACAGTGAAAAAATAAAATCTGTTTAAATGG
GTTTCGAAATTCTCTATTGAATTTGGCATATATCACGGGA
>No_name
CCCGTGATATATGCCAAATTCAATAGAGAATTTCGAAACCCATTTAAACAGATTTTATTT
TTTCACTGTATAAATATCAATGCTCGAATTCGAGTCGACC
>No_name
CCCGTGATATATGCCAAATTCAATAGAGAATTTCGAAACCCATTTAAACAGATTTTATTT
TTTCACTGTATAAATATCAATGCTCGAATTCGAGTCGACA
>No_name
CCGTGATATATGCCAAATTCAATAGAGAATTTCGAAACCCATTTAAACAGATTTTATTTT
TTCACTGTATAAATATCAATGCTCGAATTCGAGTCGACAC
>No_name
GTGATATATGCCAAATTCAATAGAGAATTTCGAAACCCATTTAAACAGATTTTATTTTTT
CACTGTATAAATATCAATGCTCGAATTCGAGTCGACACAT
>No_name
TCGGCAAATGTGTCGACTCGAATTCGAGCATTGATATTTATACAGTGAAAAAATAAAATC
TGTTTAAATGGGTTTCGAAATTCTCTATTGAATTTGGCAT
>No_name
GCCAAATTCAATAGAGAATTTCGAAACCCATTTAAACAGATTTTATTTTTTCACTGTATA
AATATCAATGCTCGAATTCGAGTCGACACATTTGCCGAAC
>No_name
AAATTCAATAGAGAATTTCGAAACCCATTTAAACAGATTTTATTTTTTCACTGTATAAAT
ATCAATGCTCGAATTCGAGTCGACACATTTGCCGAACAAT
>No_name
GTATTGTTCGGCAAATGTGTCGACTCGAATTCGAGCATTGATATTTATACAGTGAAAAAA
TAAAATCTGTTTAAATGGGTTTCGAAATTCTCTATTGAAT
>No_name
CCGTATTGTTCGGCAAATGTGTCGACTCGAATTCGAGCATTGATATTTATACAGTGAAAA
AATAAAATCTGTTTAAATGGGTTTCGAAATTCTCTATTGA
>No_name
CCGTATTGTTCGGCAAATGTGTCGACTCGAATTCGAGCATTGATATTTATACAGTGAAAA
AATAAAATCTGTTTAAATGGGTTTCGAAATTCTCTATTGA
>No_name
AACCGTATTGTTCGGCAAATGTGTCGACTCGAATTCGAGCATTGATATTTATACAGTGAA
AAAATAAAATCTGTTTAAATGGGTTTCGAAATTCTCTATT
>No_name
AAACCGTATTGTTCGGCAAATGTGTCGACTCGAATTCGAGCATTGATATTTATACAGTGA
AAAAATAAAATCTGTTTAAATGGGTTTCGAAATTCTCTAT
>No_name
CGAAACCCATTTAAACAGATTTTATTTTTTCACTGTATAAATATCAATGCTCGAATTCGA
GTCGACACATTTGCCGAACAATACGGTTTACCAATGCAAA
>No_name
CGANATAGTTTTTTGCATTGGTAAACCGTATTGTTCGGCAAATGTGTCGACTCGAATTCG
AGCATTGATATTTATACAGTGAAAAAATAAAATCTGTTTA
>No_name
CGACATAGTTTTTTGCATTGGTAAACCGTATTGTTCGGCAAATGTGTCGACTCGAATTCG
AGCATTGATATTTATACAGTGAAAAAATAAAATCTGTTTA
>No_name
TCGACATAGTTTTTTGCATTGGTAAACCGTATTGTTCGGCAAATGTGTCGACTCGAATTC
GAGCATTGATATTTATACAGTGAAAAAATAAAATCTGTTT
>No_name
GGTCGACATAGTTTTTTGCATTGGTAAACCGTATTGTTCGGCAAATGTGTCGACTCGAAT
TCGAGCATTGATATTTATACAGTGAAAAAATAAAATCTGT
>No_name
CATATTTTATTTTTTCACTGTATAAATATCAATGCTCGAATTCGAGTCGACACATTTGCC
GAACAATACGGTTTACCAATGCAAAAAACTATGTCGACCT
>No_name
CTGAGAGGTCGACATAGTTTTTTGCATTGGTAAACCGTATTGTTCGGCAAATGTGTCGAC
TCGAATTCGAGCATTGATATTATACAGTGAAAAAATAAAA
>No_name
CTGAGAGGTCGACATAGTTTTTTGCATTGGTAAACCGTATTGTTCGGCAAATGTGTCGAC
TCGAATTCGAGCATTGATATTTATACAGTGAAAAAATAAA
>No_name
ATCATATTTTTTCACTGTATAAATATCAATGCTCGAATTCGAGTCGACACATTTGCCGAA
CAATACGGTTTACCAATGCAAAACACTATGTCGCCCTCTC
>No_name
TATTTTTTCACTGTATAAATATCAATGCTCGAATTCGAGTCGACACATTTGCCGAACAAT
ACGGTTTACCAATGCAAAAAACTATGTCGACCTCTCAGTA
>No_name
TTTCACTGTATAAATATCAATGCTCGAATTCGAGTCGACACATTTGCCGAACAATACGGT
TTACCAATGCAAAAAAACTATGTCGACCTCTCAGTACGAA
>No_name
TCACTGTATAAATATCAATGCTCGAATTCGAGTCGACACATTTGCCGAACAATACGGTTT
ACCAATGCAAAAAAAACTATGTCGACCTCTCAGTACGAAA
>No_name
AAGTGAGTCGTTTCGTACTGAGAGGTCGACATAGTTTTTTGCATTGGTAAACCGTATTGT
TCGGCAAATGTGTCGACTCGAATTCGAGCATTGATATTTA
>No_name
AAGTGAGTCGTTTCGTACTGAGAGGTCGACATAGTTTTTTGCATTGGTAAACCGTATTGT
TCGGCAAATGTGTCGACTCGAATTCGAGCATTGATATTTA
>No_name
ATTCAAGTGAGTCGTTTCGTACTGAGAGGTCGACATAGTTTTTTGCATTGGTAAACCGTA
TTGTTCGGCAAATGTGTCGACTCGAATTCGAGCATTGATA
>No_name
ACTNAAGTGAGTCGTTTCGTACTGAGAGGTCGACATAGTTTTTTTTGCATTGGTAAACCG
TATTGTTCGGCAAATGTGTCGACTCGAATTCGAGCATTGA
>No_name
CTCGAATTCGAGTCGACACATTTGCCGAACAATACGGTTTACCAATGCAAAAAACTATGT
CGACCTCTCAGTACGAAACGACTCACTTGAATACTCACGT
>No_name
TCGAATTCGAGTCGACACATTTGCCGAACAATACGGCTTAACAATGCAAAAAACTATGTC
GACCTCTCAATACGAAACAACTCACTTGAATACTCACGTT
>No_name
TCGAATTCGAGTCGACACATTTGCCGAACAATACGGTTTACCAATGCAAAAAACTATGTC
GACCTCTCAGTACGAAACGACTCACTTGAATACTCACGTT
>No_name
CGAGTCGACACATTTGCCGAACAATACGGTTTACCAATGCAAAAAACTATGTCGACCTCT
CAGTACGAAACGACTCACTTGAATACTCACGTTAACAGTC
>No_name
CGACTGTTAACGTGAGTATTCAAGTGAGTCGTTTCGTACTGAGAGGTCGACATAGTTTTT
TGCATTGGTAAACCGTATTGTTCGGCAAATGTGTCGACTC
>No_name
CGANTGTTAACGTGAGTATTCAAGTGAGTCGTTTCGTACTGAGAGGTCGACATAGTTTTT
TGCATTGGTAAACCGTATTGTTCGGCAAATGTGTCGACTC
>No_name
GACGACTGTTAACGTGAGTATTCAAGTGAGTCGTTTCGTACTGAGAGGTCGACATAGTTT
TTTGCATTGGTAAACCGTATTGTTCGGCAAATGTGTCGAC
>No_name
GACACATTTGCCGAACAATACGGTTTACCAATGCAAAAAAACTATGTCGACCTCTCAGTA
CGAAACGACTCACTTGAATACTCACGTTAACAGTCGTCGT
>No_name
ACATTTGCCGAACAATACGGTTTACCAATGCAAAAAACTATGTCGACCTCTCAGTACGAA
ACGACTCACTTGAATACTCACGTTAACAGTCGTCGTCGAA
>No_name
CTGAACTTCGACGACGACTGTTAACGTGAGTATTCAAGTGAGTCGTTTCGTACTGAGAGG
TCGACATAGTTTTTTGCATTGGTAAACCGTATTGTTCGGC
>No_name
GCCGAACAATACGGTTTACCAATGCAAAAAAACTATGTCGACCTCTCAGTACGAAACGAC
TCACTTGAATACTCACGTTAACAGTCGTCGTCGAAGTTCA
>No_name
CTGAACTTCGACGACGACTGTTAACGTGAGTATTCAAGTGAGTCGTTTCGTACTGAGAGG
TCGACATAGTTTTTTGCATTGGTAAACCGTATTGTTCGGC
>No_name
CCGAACAATACGGTTTACCAATGCAAAAAACTATGTCGACCTCTCAGTACGAAACGACTC
ACTTGAATACTCACGTTAACAGTCGTCGTCGAAGTTCAGT
>No_name
ACTGAACTTCGACGACGACTGTTAACGTGAGTATTCAAGTGAGTCGTTTCGTACTGAGAG
GTCGACATAGTTTTTTGCATTGGTAAACCGTATTGTTCGG
>No_name
CTGAACTTCGACGACGACTGTTAACGTGAGTATTCAAGTGAGTCGTTTCGTACTGAGAGG
TCGACATAGTTTTTTTGCATTGGTAAACCGTATTGTTCGG
>No_name
CAAAAAAACTATGTCGACCTCTCAGTACGAAACGACTCACTTGAATACTCACGTTAACAG
TCGTCGTCGAAGTTCAGTACCTTTCACACCTGTAAGTAGG
>No_name
CCAACTTACAGGTGTGAAAGGTACTGAACTTCGACGACGACTGTTAACGTGAGTATTCAA
GTGAGTCGTTTCGTACTGAGAGGTCGACATAGTTTTTTTG
>No_name
AAANAACTATGTCGACCTCTCAGTACGAAACGACTCACTTGAATACTCACGTTAACAGTC
GTCGTCGAAGTTCAGTACCTTTCACACCTGTAAGTAGGAA
>No_name
TTGCCTACTTACAGGTGTGAAAGGTACTGAACTTCGACGACGACTGTTAACGTGGGTATT
CAAGTGAGTCGTTTCGTACTGAGAGGTCGACATAGTTTTT
>No_name
AAATTATGTCGACCTCTCAGTACGAAACGACTCACTTGAATACTCACGTTAACAGTCGTC
GTCGAAGTTCAGTACCTTTCACACCTGTATGTAGGAAAAA
>No_name
TTTTTCCTACTTACAGGTGTGAAAGGTACTGAACTTCGACGACGACTGTTAACGTGAGTA
TTCAAGTGAGTCGTTTCGTACTGAGAGGTCGACATAGTTT
>No_name
TTTATTTTTCCTACTTACAGGTGTGAAAGGTACTGAACTTCGACGACGACTGTTAACGTG
AGTATTCAAGTGAGTCGTTTCGTACTGAGAGGTCGACATA
>No_name
AGAAGATTTATTTTTCCTACTTACAGGTGTGAAAGGTACTGAACTTCGACGACGACTGTT
AACGTGAGTATTCAAGTGAGTCGTTTCGTACTGAGCGGTC
>No_name
ATTTATTTTTCCTACTTACAGGTGTGAAAGGGACTGAACTTCGACGACGACTGGTAACGT
GAGCATTCAAGTGAGTTGTGTCGTACTGAGAGTACGACTA
>No_name
CGAAACGACTCACTTGAATACTCACGATAACAGTCGTCGTCGAAGTTCAGTACCTTTCAC
ACCTGTAAGTAGGAAAAATAAATCTTCTTGCCAATCAAGA
>No_name
GTCTTGATTGGCAAGAAGATTTATTTTTCCTACTTACAGGTGTGAAAGGTACTGAACTTC
GACGACGACTGTTAACGTGAGTATTCAAGTGAGTCGTTTC
>No_name
CGTTAACAGTCGTCGTCGAAGTTCAGTACCTTTCACACCTGTAAGTAGGAAAAATAAATC
TTCTTGCCAATCAAGACCGACCTCAGATCAGTCAGTAAAC
>No_name
GTTTACTGACTGATCTGAGGTCGGTCTTGATTGGCAAGAGGATTTATTTTTCCTACTTAC
AGGTGTGAAAGGCACTGAACTTCGACGACGACTGTTAACG
>No_name
GTTCACTGACTGATCTGAGGTCGGTCTTGATTGGCAAGAAGATTTATTTTTCCTACTTAC
AGGTGTGAAAGGTACTGAACTTCGACGACGACTGTTAACG
>No_name
TGTTTACTGACTGATCTGAGGTCGGTCTTGATTGGCAAGAAGATTTATTTTTCCTACTTA
CAGGTGTGAAAGGTACTGAACTTCGACGACGACTGTTAAC
>No_name
GTTAACAGTCGTCGTCGAAGTTCAGTACCTTTCACACCTGTAAGTAGGAAAAATAAATCT
TCTTGCCAATCAAGACCGACCTCAGATCAGTCAGTAAACA
>No_name
CTTGTTTACTGACTGATCTGAGGTCGGTCTTGATTGGCAAGAAGATTTATTTTTCCTACT
TACAGGTGTGAAAGGTACTGAACTTCGACGACGACTGTTA
>No_name
CTAGTTTACTGACTGATCTGAGGTCGGTCTTGATTGGCAAGAAGATTTATTTTTCCTACT
TACAGGTGTGAAAGGTACTGAACTTCGACGACGACTGTTA
>No_name
CTTGTTTACTGACTGATCTGAGGTCGGTCTTGATTGGCAAGAAGATTTATTTTTCCTACT
TACAGGTGTGAAAGGTACTGAACTTCGACGACGACTGTTA
>No_name
GCCTTGTTTACTGACTGATCTGAGGTCGGTCTTGATTGGCAAGAAGATTTTTTTTTCCTA
CTTACAGGTGTGAAAGGTACTGAACTTCGACGACGACTGT
>No_name
CAGGCCTTGTTTACTGACTGATCTGAGGTCGGTCTTGATTGGCAAGAAGATTTATTTTTC
CTACTTACAGGTGTGAAAGGTACTGAACTTCGACGACGAC
>No_name
ATCAGGCCTTGTTTACTGACTGATCTGAGGTCGGTCTTGATTGGCAAGAAGATTTATTTT
TCCTACTTACAGGTGTGAAAAGTACTGAACTTCGACGACG
>No_name
TATCAGGCCTTGTTTACTGACTGATCTGAGGTCGGTCTTGATTGGCAAGAAGATTTATTT
TTCCTACTTACAGGTGTGAAAGGTACTGAACTTCGACGAC
>No_name
CGTCGAAGTTCAGTACCTTTCACACCTGTAAGTAGGAAAAATAAATCTTCTTGCCAATCA
AGACCGACCTCAGATCAGTCAGTAAACAAGGCCTGCTATA
>No_name
TATATATCAGGCCTTGTTTACTGACTGATCTGAGGTCGGTCTTGATTGGCAAGAAGATTT
ATTTTTCCTACTTACAGGTGTGAAAGGTACTGAACTTCGA
>No_name
TGTCAACAAAGTTGAAAACATTTACTATTCAAAACATTATAAAGCAATTAGCATAATTTC
ATCGACAATTATTTTATTCTTCGGTCTGATTGGAAATCTT
>No_name
TTCAAAACATTATAAAGCAATTAGCATAATTTCATCGACAATTATTTTATTCTTCGGTCT
GATTGGAAATCTTTCAGTGTCAATCATTCTCACTTTTGCT
>No_name
GCATATTTTTAGCAAAAGTGAGTATGATTGACACTGAAAGATTTCCAATCAGACCGAAGA
ATAAAATAATTGTCGATGAAATTATGCTAATTGCTTTATA
>No_name
CAACCGCAACCGACACAAGATAGCAGTTCGTGGAGGACTGCATATTTTTAGCAAAAGTGA
GTATGATTGACACTGAAAGATTTCCAATCAGACCGAAGAA
>No_name
CTCACTTTTGCTAAAAATATGCAGTCCTCCACGAACTGCTATCTTGTGTCGGTTGCGGGT
GCCGATATATTGGTGTTGCTGTCGGCAATCGTACCCTTTT
>No_name
GATGAATTGACACTGAGATATTGCAAGTAGATGATCAAGGAGCCACCCCATGAGGGTAGC
AAGGAGATATATATATCCTGGTTCATGTTGTAGAGAAACG
>No_name
GGTNGCTCCTTGATCATCTACTTGCAATATCTCAGTGTCAATTCGTCCGCGTTAACTATC
ACAAGTTTCTCATTTGAAAGATGGGTGGCCATCTGCTACC
>No_name
GTGGCTCCTTGATCATCTACTTGCAATATCTCAGTGTCAATTCGTCCGCGTTAACTATCA
CAAGTTTCTCATTTGAAAGATGGGTGGCCATCTGCTACCC
>No_name
ATCACAAGTTTCTCATTTGAAAGATGGGTGGCCATCTGCTACCCTATGAAGGCGCATACG
ATGTGCACCATTTCTAGGGCTGTAAAAATTGTCATTGGGA
>No_name
GGTAAATCCAACTTGAATTGTAGATCAAGTTAAATATCCAAATCCCAATGACAATTTTTA
CAGCCCTAGAAATGGTGCACATCGTATGCGCCTTCATAGG
>No_name
ATACGATGTGCACCATTTCTAGGGCTGTAAAAATTGTCATTGGGATTTGGATATTTAACT
TGATCTACAATTCAAGTTGGATTTACCTGACGGGAATCGT
>No_name
CTTTTTTCACGATTCCCGTCAGGTAAATCCAACTTGAATTGTAGATCAAGTTAAATATCC
AAATCCCAATGACAATTTTTACAGCCCTAGAAATGGTGCA
>No_name
GCCTTTTTTCACGATTCCCGTCAGGTAAATCCAACTTGAATTGTAGATCAAGTTAAATAT
CCAAATCCCAATGACAATTTTTACAGCCCTAGAAATGGTG
>No_name
CATTTCTAGGGCTGTAAAAATTGTCATTGGGATTTGGATATTTAACTTGATCTACAATTC
AAGTTGGATTTACCTGACGGGAATCGTGAAAAAAGACCCG
>No_name
CTACAATTCAAGTTGGATTTACCTGACGGGAATCGTGAAAAAAGGCCCGCTGAATGGATC
GTATAAATCCGTTTGTACATTTCGATTTGAACGCAGAAAA
>No_name
CAAGTTGGATTTACCTGACGGGAATCGTGAAAAAAGGCCCGCTGAATGGATCGTATAAAT
CCGTTTGTACATTTCGATTTGCACGCAGAAAATACATGAA
>No_name
CAAGTTGGATTTACCTGACGGGAATCGTGAAAAAAGGCCCGCTGAATGGATCGTATAAAT
CCGTTTGTACATTTCGATTTGAACGCAGAAAATACATGAA
>No_name
GGATCGTATAAATCCGTTTGTACATTTCGATTTGAACGCAGAAAATACATGAATATATAC
ATGTTTGATTTCATGTTGTTTTACTGTATTCCACTGCTTT
>No_name
GGATCGTATAAATCCGTTTGTACATTTCGATTTGAACGCAGAAAATACATGAATATATAC
ATGTTTGATTTCATGTTGTTTTACTGTATTCCACTGCTTT
>No_name
GTCAAAAGCAGTGGAATACAGTAAAACAACATGAAATCAAACATGTATATATTCATGTAT
TTTCTGCGTTCAAATCGAAATGTACAAACGGATTTATACG
>No_name
GTATAAATCCGTTTGTACATTTCGATTTGAACGCAGAAAATACATGAATATATACATGTT
TGATTTCATGTTGTTTTACTGTATTCCACTGCTTTTGACG
>No_name
AGTAAAGTCGTCAAAAGCAGTGGAATACAGTAAAACAACATGAAATCAAACATGTATATA
TTCATGTATTTTCTGCGTTCAAATCGAAATGTACAAACGG
>No_name
CACAGTAGAGAAAAGTCGTCAAAAGCAGTGGAATACAGTAAAACAACATGAAATCAAACA
TGTATATATTCATGTATTTTCTGCGTTCAAATCGAAATAG
>No_name
CTTATGATGGCACAGTAGAGAAAAGTCGTCAAAAGCAGTGGAATACAGTAAAACAACATG
AAATCAAACATGTATATATTCATGTATTTTCTGCGTTCAA
>No_name
TGGGTCCTTATGATGGCACAGTAGAGAAAAGTCGTCAAAAGCAGTGGAATACAGTAAAAC
AACATGAAATCAAACATGTATATATTCATGTATTTTCTGC
>No_name
CGAGGGTCCTTATGATGGCACAGTAGAGAAAAGTCGTCAAAAGCAGTGGAATACAGTAAA
ACAACATGAAATCAAACATGTATATATTCATGTATTTTCT
>No_name
ATATATACATGTTTGATTTCATGTTGTTTTACTGTATTCCACTGCTTTTGACGACTTTTC
TCTACTGTGCCATCATAAGGACCCTCGTCAAACGGCCAAT
>No_name
CTGNCATTGGCCGTTTGACGAGGGTCCTTATGATGGCACAGTAGAGAAAAGTCGTCAAAA
GCAGTGGAATACAGTAAAACAACATGAAATCAAACATGTA
>No_name
CTTTTGACGACTTTTCTCTACTGTGCCATCATAAGGACCCTCGTCAAACGGCCAATGTCA
GGCACGACCTCGGGAAGAGATCCAAGAAAGCACATGAACC
>No_name
CGANTGGTTCATGTGCTTTCTTGGATCTCTTCCCGAGGTCGTGCCTGACATTGGCCGTTT
GACGAGGGTCCTTATGATGGCACAGTAGAGAAAAGTCGTC
>No_name
ACGACTTTTCTCTACTGTGCCATCATAAGGACCCTCGTCAAACGGCCAATGTCAGGCACG
ACCTCGGGAAGAGATCCAAGAAAGCACATGAACCAATCGA
>No_name
AAAGCACATGAACCACTCGAAAATGCAAGTCGTAAAAATGTTAATGGCTGTGGTGATCCT
GTTTGCCATGTTGTGGTTGCCATACCGCGCATTGATGGTT
>No_name
CGATTTTGACGCGAAACTGTTGTAAACCATCAATGCGCGGTATGGCAACCACAACATGGC
AAACAGGATCACCACAGCCATTAACATTTTTACGACTTGC
>No_name
AGTTGATGAAGACCATGATCCTTGCGAACAACAGGAACCACAAGTCCAGATACGATTTTG
ACGCGAAACTGTTGTAAACCATCAATGCGCGGTATGGCAA
>No_name
AGTTGATGAAGACCATGATCCTTGCGAACAACAGGAACCACAAGTCCAGATACGATTTTG
ACGCGAACCTGTTGTAAACCATCAATGCGCGGTATGGGCA
>No_name
ATCGGATTGATGGCTGAGTTGATGAAGACCATGATCCTTGCGAACAACAGGAACCACAAG
TCCAGATACGATTTTGACGCGAAACTGTTGTAAACCATCA
>No_name
CCTGTTGTTCGCAAGGATCATGGTCTTCATCAACTCAGCCATCAATCCGATCCTTTATAA
TGCTTTATCAGGAAAATTTAGAAAAGCATTTAAGAAATTT
>No_name
CGCAAGGATCATGGTCTTCATCAACTCAGCCATCAATCCGATCCTTTATAATGCTTTATC
AGGAAAATTTAGAAAAGCATTTAAGAAATTTTTTTTTGTA
>No_name
CCGATATACCCAATTAGAAGCCATATGAGGGTCATATACCTATCTATATAGATCCTGTTG
GGAGAAAACATGAGGTTTAGTTCGATTGATGATAAACTTT
>No_name
AAATAGCTGAGGAATTTTCTCTTCTCATCTTCGGTTCAATCCAAATGATAAAAGAAAAAA
TATTACCGATATACCCAATTAGAAGCCATATGAGGGTCAT
>No_name
AAGATAAATAGCTGAGGAATTTTCTCTTCTCATCTTCGGTTCAATCCAAATGATAAAAGA
AAAAATATTACCGATATACCCAATTAGAAGCCATATGAGG
>No_name
CGGTAATATTTTTTTCTTTTATCATTTGGATTGAACCGAAGATGAGAAGAGAAAATTCCT
CAGCTATTTATCTTGCAGCCTTATCTTTAAATGACTTTTT
>No_name
TTGNAATGATTCAAGACTTGCAATATTCATGGAACAAGAACGTTTTGCGATATTCATTTT
GTTCGATTTACATGGTGCTGAGTACATGTAGTCAGCTATT
>No_name
TGTTCGATCTACATGGTGCTGAGTACATGTAGTCAGCTATTCTCTCCAGTTCTAGTTTTG
GCCTTTACCATTGAACGCTGGGTGGCGATCTGCTATCCAT
>No_name
TGGCCTTTACCATTGAACGCTGGGTGGCGATCTGCTATCCATTCAAAAGACAATCTCTCT
GTACACCTAAAAGAGCTATTATCGTCAGTTTTACTTTATA
>No_name
AAAAGACAATCTCTCTGTACACCTAAAAGAGCTATTATCGTCAGTTTTACTTTATACCTT
TTCGTGCTCTGTTATAATATTTACAATGGGTTTATGTGGA
>No_name
ATTTGTTTCAAGTTGATTGAAAACACACGAGTCAAATCTTTCATTGTAAATCCACATAAA
CCCATTGTAAATATTATAACAGAGCACGAAAAGGTATAAT
>No_name
ATCAATCTCTGTAGCGAAAATATATTGCTTTTGAAAGTCAGTTCCATTTGTTTCAAGTTG
ATTGAAAACACACGAGTCAAATCTTTCATTGTAAATCCAC
>No_name
GAAACAAATGGAACTGACTTTCAAAAGCAATATATTTTCGCTACAGAGATTGTTTTCAGT
GGTTGTGTTCCGTTGTTAATTTTGGGATTTAACATTCTCG
>No_name
CAGNGATTGTTTTCAGTGGTTGTGTTCCGTTGTTAATTTTGGGATTTAACATTCTCGTCA
TTAAGGAAATGTATCGAATTACTAAGTGTAATCGAACCAA
>No_name
CAGCATTATGGTTGTGAAAAGAAAAGATCTCTCATTGTTGAATCTTTGGTTTGGATCGTG
GAATTGTGGACAATTTCCCATACTTTTGGTTCGATTACAC
>No_name
GAAAAACAAATAAAAGCTCACGGCTAGCAGCATTATGGTTGTGAAAAGAAAAGATCTCTC
ATTGTTTAATCTTTGGTTTTGATTGTGGAATTGTGGACAA
>No_name
CATTGTTATGACTTGTTGGAGAGCAAACATTATTCCTCCTGGGAGAGTAGTGAAAAACAA
ATAAAAGCTCACGGCTAGCAGCATTATGGTTGTGGAAAGA
>No_name
AAATTCATATTTTCATCAGGCATTGTTATGACTTGTTGGAGAGCAAACATTATTCCTCCT
GGGAGAGTAGTGAAAAACAAATAAAAGCTCACGGCTAGCA
>No_name
CTTTTATTTGTTTTTCACTACTCTCCCAGGAGGAATAATGTTTGCTCTCCAACAAGTCAT
AACAATGCCTGATGAAAATATGAATTTATCTAAGATCCCT
>No_name
CTGAAATAGAACTGCCATTTTGGATCGGAAGGGATCTTAGATAAATTCATATTTTCATCA
GGCATTGTTATGACTTGTTGGAGAGCAAACATTATTGCTC
>No_name
CGGAAATAGAACTGCCATTTTGGATCAGAAGGGATCTTAGATAAATTCATATTTTCATCA
GGCATTGTTATGACTTGTTGGAGAGCAAACATTATTCCTC
>No_name
CACAGCTTTGATGATGCTGACTCTGAAATAGAACTGCCATTTTGGATCGGAAGGGATCTT
AGATAAATTCATATTTTCATCAGGCATTGTTATGACTTGT
>No_name
AATNTATCTAAGATCCCTTCCGATCCAAAATGGCAGTTCTATTTCAGAGTCAGCATCATC
AAAGCTGTGATCGACGAATTGTGCATTTCTCATTACGCAC
>No_name
TTCCGATCCAAAATGGCAGTTCTATTTCAGAGTCAGCATCATCAAAGCTGTGATCGACGA
ATTGTGCATTTCTCATTACGCACTCAATTTCGTCATTTAT
>No_name
GTAACTAAATAAATGACGAAATTGAGTGCGTAATGAGAAATGCACAATTCGTCGATCACA
GCTTTGATGATGCTGACTCTGAAATAGAACTGCCATTTTG
>No_name
GGCAGTTCTATTTCAGAGTCAGCATCATCAAAGCTGAGATCGACGAATTGTGCATTTCTC
ATTACGCACTCAATTTCGTCATTTATTTAGTTACTGGAAA
>No_name
TTTCGGAAAGCTTTTCCAGTAACTAAATAAATGACGAAATTGAGTGCGTAATGAGAAATG
CACAATTCGTCGATCACAGCTTTGATGATGCTGACTCTGA
>No_name
GTTAATTTAAATTTGGTAATGATTTTTCTGATTTTGTCTATGAATTGTTTTCGGAAAGCT
TTTCCAGTAACTAAATAAATGACGAAATTGAGTGCGTAAT
>No_name
AATNCCATTCGATTTGTTTTGTTTAGCGAAACCAATTCATTGGAGAAAAAGTTGTCAGTT
AATTTAAATTTGGTAATGATTTTTCTGATTTTGTCTATGA
>No_name
CTGATGTAGAACAACAGGGAAAGCCGGAAAAATAGAGAAGTAATCTCTAGTTTTGCTTCA
TCATAATTGAAGATTTCAGAATTCAGAATAATTGACAAAA
>No_name
TAACATCATGTCAACCATGACTAAAGAGCTGACCAATCAAATTCCAACAACGATCGGAAT
TTTGATTATAATAAGCGTGATTGGATCAATAGGAAACCTT
>No_name
CTGNGACTAAATAATAAGCACCAAAAGGTTTCCTATTGATCCAATCACGCTTATTATAAT
CAAAATTCCGATCGTTGTTGGAATTTGATTGGTCAGCTCT
>No_name
CAACGATCGGAATTTTGATTATAATAAGCGTGATTGGATCAATAGGAAACCTTTTGGTGC
TTATTATTTATTCTCAGAAGCGCGATAAGTCTACGGCAAA
>No_name
CTTATTATTTATTCTCAGAAGCGCGATAAGTCTACGGCAAATCAATTCATTAAAACTTTG
GCTATATCTGATTGCATTGTGTGCTTGGTTATTATCCCAT
>No_name
TTTGGCTATATCTGATTGCATTGTGTGCTTGGTTATTATCCCATTCACCATTTATATCGA
ATTTAACGATTGGAAAGTGTCAATCGATATGATATGTAAA
>No_name
TGTGTGCTTGGTTATTATCCCATTCACCATTTATATCGAATTTAACGATTGGAAAGTGTC
AATCGATATGATATGTAAATCGTATTACTTTCTAAACAAT
>No_name
CTTGGTTATTATCCCATTCACCATTTATATCGAATTTAACGATTGGAAAGTGTCAATCGA
TATGATATGTAAATCGTATTACTTTCTAAACAATAGTAGC
>No_name
TAACGATTGGAAAGTGTCAATCGATATGATATGTAAATCGTATTACTTTCTAAACAATAG
TAGCATCCCATTTGGAGCTCTGCTAATAACTTTAATAGCT
>No_name
GGATAACAAACACAGAAGAATCTATCAATAGCTATTAAAGTTATTAGCAGAGCTCCAAAT
GGGATGCTACTATTGTTTAGAAAGTAATACGATTTACATA
>No_name
CTAAACAATAGTAGCATCCCATTTGGAGCTCTGCTAATAACTTTAATAGCTATTGATAGA
TTCTTCTGTGTTTGTTATCCATTTCTCTCTCTAATGACAG
>No_name
CCCATTTGGAGCTCTGCTAATAACTTTAATAGCTATTGATAGATTCTTCTGTGTTTGTTA
TCCATTTCTCTCTCTAATGACAGTGAAACGGTCAAAAGTT
>No_name
CATAAAGACAATAAAAACACAAACTTTTGACCGTTTCACTGTCATTAGAGAGAGAAATGG
ATAACAAACACAGAAGAATCTATCAATAGCTATTAAAGTT
>No_name
ACANCAGACATCATAAAGACAATAAAAACACAAACTTTTGACCGTTTCACTGTCATTAGA
GAGAGAAATGGATAACAAACACAGAAGAATCTATCAATAG
>No_name
ATCCATTTCTCTCTCTAATGACAGTGAAACGGTCAAAAGTTTGTGTTTTTATTGTCTTTA
TGATGTCTGTTGTGTTGGGAGTTCTCTCAGTTTTTCAAGT
>No_name
TTTCTCTCTCTAATGACAGTGAAACGGTCAAAAGTTTGTGTTTTTATTGTCTTTATGATG
TCTGTTGTGTTGGGAGTTCTCTCAGTTTTTCAAGTGAAAA
>No_name
TAGACAATTTAAAGGTTTTCACTTGAAAAACTGAGAGAACTCCCAACACAACAGACATCA
TAAAGACAATAAAAACACAAACTTTTGACCGTTTCACTGT
>No_name
CTATTTTTAGACAATTTAAAGGTTTTCACTTGAAAAACTGAGAGAACTCCCAACACAACA
GACATCATAAAGACAATAAAAACACAAACTTTTGACCGTT
>No_name
CAAAAGTTTGTGTTTTTATTGTCTTTATGATGTCTGTTGTGTTGGGAGTTCTCTCAGTTT
TTCAAGTGAAAACCTTTAAAGTGTCTAAAAATAGCACGAA
>No_name
TGGGAGTTCTCTCAGTTTTTCAAGTGAAAACCTTTAAATTGTCTAAAAATAGCACGAATA
TGAACTCTACTCTAATCCAATCTGAATGCATTGACGTTTC
>No_name
GTATCTTGAAACGTCAATGCATTCAGATTGGATTAGAGTAGAGTTCATATTCGTGCTCTT
TTTCGACACTTTAAAGGTTTTCACTTGCAAAACTGAGAGA
>No_name
CTCAGTTTTTCAAGTGAAAACCTTTAAATTGTCTAAAAATAGCACGAATATGAACTCTAC
TCTAATCCAATCTGAATGCATTGACGTTTCAAGATACGCC
>No_name
GTTGGGTTGGCGTATCTTGAAACGTCAATGCATTCAGATTGGATTAGAGTAGAGTTCATA
TTCGTGCTATTTTTAGACAATTTAAAGGCTTTCACTTGAA
>No_name
GTTGACTTCTTTGAACGATAGTGAAAAACAGAAGCTCATACTTCGTTGGGTTGGCGTATC
TTGAAACGTCAATGCATTCAGATTGGATTAGAGTAGAGTT
>No_name
AACTGATGAGTTGACTTCTTTGAACGATAGTGAAAAACAGAAGCTCATACTTCGTTGGGT
TGGCGTATCTTGAAACGTCAATGCATTCAGATTGGATTAG
>No_name
CGATAAATGAGAATATAAAGACAAATTACTACACAAATACAAATGGCGTAACTGATGAGT
TGACTTCTTTGAACGATAGTGAAAAACAGAAGCTCATACT
>No_name
CTTTCTTTCTAGCAGCAGCTAAAACGAACCGATAAATGAGAATATAAAGACAAATTACTA
CACAAATACAAATGGCGTAACTGATGAGTTGACTTCTTTG
>No_name
CGCNATTTGTATTTGTGTAGTAATTTGTCTTTATATTCTCATTTATCGGTTCGTTTTAGC
TGCTGCTAGAAAGAAAGCTCGCTTGAAAGGTTTAAACAGT
>No_name
CGTCGTTGAAGAACTGTTTAAACCTTTCAAGCGAGCTTTCTTTCTAGCAGCAGCTAAAAC
GAACCGATAAATGAGAATATAAAGACAAATTACTACACAA
>No_name
TCGAATCGGAATTTATTCGTTTGATCGATCGAGACTTAAAAAACTTGTTCCAGAGAAAGG
ACGTCGTTGAAGAACTGTTTAAACCTTTCAAGCAAGCTTT
>No_name
ATTTGAATCGGAATTTATTCGTTTGATCGATCGAGACTTAAAAAACTTGTTCCAGAGAAA
GGACGTCGTTGAAGGACTGTTTAAACCTTTCAAGCGAGCT
>No_name
GAAAGGTTTAAACAGTTCTTCAACGACGTCCTTTCTCTGGAACAAGTTTTTTAAGTCTCG
ATCGATCAAACGAATAAATTCCGATTCGAACAACGACGAT
>No_name
GAAAGGTTTAAACAGTTCTTCAACGACGTCCTTTCTCTGGAACAAGTTTTTTAAGTCTCG
ATCGATCAAACGAATAAATTCCGATTCGAACAACGACGAT
>No_name
GATAGGTTTAAACAGTTCTTCAACGACGTCCTTTCTCTGGAACAAGTTTTTTAAGTCTCG
ATCGATCAAACGAATAAATTCCGATTCGAACAACGACGAT
>No_name
CGGGTTTTGTCATTAGTTCTTCCGTCGTTTGGCAAGGCACAGAAGTATCGTCGTTGTTCG
AATCGGAATTTATTCGTTTGATCGATCGAGACTTAAAAAA
>No_name
TGNAAAGTCTCGATCGATCAAACGAATAAATTCCGATTCGAACAACGACGATACTTCTGT
GCCTTGCCAAACGACGGAAGAACTAATGACAAAACCCGGA
>No_name
TAAACTTTCGCTTTATGGCTTTGTCATTGTTTGATGGTCCGGATTTTGTCATTAGTTCTT
CCGTCGTTTGGCAAGGCACAGAAGTATCGTCGTTGTTCGA
>No_name
TCTCTTTAAACTTTCGCTTTATGGCTTTGTCATTGTTTGATGGTCCGGGTTTTGTCATTA
GTTCTTCCGTCGTTTGGCAAGGCACAGAAGTATCGTCGTT
>No_name
TGACAATGTACGTTATGGCAACAACAAACAACATTAAAGCAGTTTTGAAATTCTGAATCA
AAATAGTCTCTTTAAACTTTCGCTTTATGGCTTTGTCATT
>No_name
CAAAGCCATAAAGCGAAAGTTTAAAGAGACTATTTTGATTCAGAATTTCAAAACTGCTTT
AATGTTGTTTGTTGTTGCCATAACGTACATTGTCACCTTC
>No_name
CGGCAAGAAGGTGACAATGTACGTTATGGCAACAACAAACAACATTAAAGCAGTTTTGAA
ATTCTGAATCAAAATAGTCTCTTTAAACTTTCGCTTTATG
>No_name
CCGGCAAGAAGGTGACAATGTACGTTATGGCAACAACAAACAACATTAAAGCAGTTTTGA
AATTCTGAATCAAAATAGTCTCTTTAAACTTTCGCTTTAT
>No_name
GAACTGTTAACCATTAAACATGCCGGCAAGAAGGTGACAATGTACGTTATGGCAACAACA
AACAACATTAAAGCAGTTTTGAAATTCTGAATCAAAATAG
>No_name
CTCGGAAATTCTTATTCATGAAACAGTAAATGATCGGATTGGCTGCATTGTTGATGTAAT
ACATATAAAAAACTGGCAAGTTTAAAGCGAGAGAACTGTT
>No_name
CAGTGTTTTATATGTATTACATCAACAATGCAGCCAATCCGATCATTTACTGTTTCATGA
ATAAGAATTTCCGAGAAGATGTTGTCAACTTTTTCCACCA
>No_name
TTCTTGATCAAATGTTGGTGGAAAAAGTTGACAACATCTTCTCGGAAATTCTTATTCATG
AAACAGTAAATGATCGGATTGGCTGGATTGTTGGTGTAAT
>No_name
TGAAAATCAAACTCACTGGTACGAACGGGTGCTCTACAACGATCCGGGACAACATGGAAA
TGTGACGAGAATTCCTGGAGAAACCCTTGACAGATATTGC
>No_name
CTGGCAATATCTGTCAAGGGTTTCTCCAGGAATTCTCGTCACATTTCCATGTTGTCCCGG
ATCGTTGTAGAGCACCCGTTCGTACCAGTGAGTTTGATAG
>No_name
TACGAACGGGTGCTCTACAACGATCCGGGACAACATGGAAATGTGACGAGAATTCCTGGA
GAAACCCTTGACAGATATTGCCAGATCTATTTCCCCAGAA
>No_name
CGAACGGGTGCTCTACAACGATCCGGGACAACATGGAAATGTGACGAGAATTCCTGGAGA
AACCCTTGACAGATATTGCCAGATCTATTTCCCCAGAAAT
>No_name
CGAACGGGTGCTCTACAACGATCCGGGACAACATGGAAATGTGACGAGAATTCCTGGAGA
AACCCTTGACAGATATTGCCAGATCTATTTCCCCAGAAAT
>No_name
CAACGATCCGGGACAACATGGAAATGTGACGAGAATTCCTGGAGAAACCCTTGACAGATA
TTGCCAGATCTATTTCCCCAGAAATGATAACACTTTCACT
>No_name
TGGAAATGTGACGAGAATTCCTGGAGAAACCCTTGACAGATATTGCCAGATCTATTTCCC
CAGAAATGATAACACTTTCACTTTGTTAGTGTATTCGAAA
>No_name
ATTTTCGAATACACTAACAAAGTGAAAGGGTTATCATTTCTGGGGAAATAGATCTGGCAA
TATCTGTCAAGGGTTTCTCCAGGAATTCTCGTCACATTTC
>No_name
TATTGGTTGAATTAAAATGACTGGGATGAGAATTTTCGAATACACTAACAAAGTGAAAGT
GTTATCATTTCTGGGGAAATAGATCTGGCAATATCTGTCA
>No_name
AACNAATACAAGTATTAGTAAAACAAACAATTAAAATGACTGGGATGAGAATTTTCGAAT
ACACTAACAAAGTGAAAGTGTTATCATTTCTGGGGAAATA
>No_name
ATATCAAACAAATACAAGTATTAGTAAAACAAACAATTAAAATGACTGGGATGAGAATTT
TCGAATACACTAACAAAGTGAAAGTGTTATCATTTCTGGG
>No_name
CAGAAATGATAACACTTTCACTTTGTTAGTGTATTCGAAAATTCTCATCCCAGTCATTTT
AATTGTTTGTTTTACTAATACTTGTATTTGTTTGATATTA
>No_name
GACGAGTTAATATCAAACAAATACAAGTATTAGTAAAACAAACAATTAAAATGACTGGGA
TGAGAATTTTCGAATACACTAACAAAGTGAAAGTGTTATC
>No_name
TGCTGAAATCATATGTCGACGAGTTAATATCAAACAAATACAAGTATTAGTAAAACAAAC
AATTAAAATGACTGGGATGAGAATTTTCGAATACACTAAC
>No_name
CGAAAATTCTCATCCCAGTCATTTTAATTGTTTGTTTTACTAATACTTGTATTTGTTTGA
TATTAACTCGTCGACATATGATTTCAGCAACCAATATGAT
>No_name
CGAAAATTCTCATCCCAGTCATTTTAATTGTTTGTTTTACTAATACTTGTATTTGTTTGA
TATTAACTCGTCGCCATATGATTTCAGCAACCAATATGAT
>No_name
AAACAAGCCAGTTAGAAAATCAGCTATGGCAATTGCTGTTAAGATCATATTGGTTGCTGA
AATCATATGTCGACGAGTTAATATCAAACAAATACAAGTA
>No_name
AAACAAGCCAGTTAGAAAATCAGCTATGGCAATTGCTGTTAAGATCATATTGGTTGCTGA
AATCATATGTCGACGAGTTAATATCAAACAAATACAAGTA
>No_name
CGGAAACAAGCCAGTTAGAAAATCAGCTATGGCAATTGCTGTTAAGATCATATTGGTTGC
TGAAATCATATGGCGACGAGGTAATATCAAACAAATACAA
>No_name
AACGGAAACAAGCCAGTTAGAAAATCAGCTATGGCAATTGCTGTTAAGATCATATTGGTT
GCTGAAATCATATGTCGACGAGTTAATATCAAACAAATAC
>No_name
ATTTGTTTGATATTAACTCGTCGACATATGATTTCAGCAACCAATATGATCTTAACAGCA
ATTGCCATAGCTGATTTTCTAACTGGCTTGTTTCCGTTGC
>No_name
GTTTGATATTAACTCGTCGACATATGATTTCAGCAACCAATATGATCTTAACAGCAATTG
CCATAGCTGATTTTCTAACTGGCTTGTTTCCGTTGCCCTT
>No_name
GTCGACATATGATTTCAGCAACCAATATGATCTTAACAGCAATTGCCATAGCTGATTTTC
TAACTGGCTTGTTTCCGTTGCCATTTTATGTGATAAAAAA
>No_name
AACCAATATGATCTTAACAGCAATTGCCATAGCTGATTTTCTAACTGGCTTGTTTCCGTT
GCCATTTTATGGGATAAAAAACTTTTCATTTTTTTCATCA
>No_name
ATATGATCTTAACAGCAATTGCCATAGCTGATTTTCTAACTGGCTTGTTTCCGTTGCCAT
TTTATGTGATAAAAAACTTTTCATTTTTTTCATCAATTCG
>No_name
CTTCGAATTGATGAAAAAAATGAAAAGTTTTTTATCACATAAAATGGCAACGGAAACAAG
CCAGTTAGAAAATCAGCTATGGCAATTGCTGTTAAGATCA
>No_name
CAATTGCCATAGCTGATTTTCTAACTGGCTTGTTTCCGTTGCCATTTTATGTGATAAAAA
ACTTTTCATTTTTTTCATCAATTCGAAGCAGAACTTTTGG
>No_name
TCCAAAAGTTCTGCTTCGAATTGATGAAAAAAATGAAAAGTTTTTTATCACATAAAATGG
CAACGGAAACAAGCCAGTTAGAAAATCAGCTATGGCAATT
>No_name
TGAATTTCTAACTGGCTTGTTTCCGTTGCCATTTTATGTGTTAAAAAACTTTTCATTTTT
TTTCATCAATTCGAAGCAGAACTTTTGGATATTTTTACTA
>No_name
CAAATTGTCGGTATTACAACGACAGAGAAATAGTAAAAATATCCAAAAGTTCTGCTTCGA
ATTGATGAAAAAAATGAAAAGTTTTTTATCACATAAAATG
>No_name
GTGATAAAAAACTTTTCATTTTTTTCATCAATTCGAAGCAGAACTTTTGGATATTTTTAC
TATTTCTCTGTCGTTGTAATACCGACAATTTGTCACACGA
>No_name
AAAAAACTTTTCATTTTTTTCATCAATTCGAAGCAGAACTTTTGGATATTTTTACTATTT
CTCTGTCGTTGTAATACCGACAATTTGTCACACGATTTCA
>No_name
AAANAAACTTTTCATTTTTTTCATCAATTCGAAGCAGAACTTTTGGATATTTTTACTATT
TCTCTGTCGTTGTAATACCGACAATTTGTCACACGATTTC
>No_name
CGCTAACGCAACAGTCAACCAGATTGAAATCGTGTGACAAATTGTCGGTATTACAACGAC
AGAGAAATAGTAAAAATATCCAAAAGTTCTGCTTCGAATT
>No_name
CGCTAACGCAACAGTCAACCAGATTGAAATCGTGTGACAAATTGTCGGTATTACAACGAC
AGAGAAATAGTAAAAATATCCAAAAGTTCTGCTTCGAATT
>No_name
CTTTTGGATATTTTTACTATTTCTCTGTCGTTGTAATACCGACAATTTGTCACACGATTC
AATCTGGTTGACTGTTGCGTTAGCGGTTCAGCGATTCATT
>No_name
TTTTGGATATTTTTACTATTTCTCTGTCGTTGTAATACCGACAATTTGTCACACGATTTC
AATCTGGTTGACTGTTGCGTTAGCGGTTCAGCGATTCATT
>No_name
CGTAAATGAATCGCTGAACCGCTAACGCAACAGTCAACCAGATTGAAATCGTGTGACAAA
TTGTCGGTATTACAACGACAGAGAAATAGTAAAAATATCC
>No_name
ATTTTTACTATTTCTCTGTCGTTGTAATACCGACAATTTGTCACACGATTTCAATCTGGT
TGACTGTTGCGTTAGCGGTTCAGCGATTCATTTACGTTTC
>No_name
CGACAATTTGTCACACGATTTCAATCTGGTTGACTGTTGCGTTAGCGGTTCAGCGATTCA
TTTACGTTTCTCTGCCAACAGAAGCGAAAAACATTTGCAC
>No_name
CCACGGTGCAAATGTTTTTCGCTTCTGTTGGCAGAGAAACGTAAATGAATCGCTGAACCG
CTAACGCAACAGTCAACCAGATTGAAATCGTGTGACAAAT
>No_name
TTTCAATCTGGTTGACTGTTGCGTTAGCGGTTCAGCGATTCATTTACGTTTCTCTGCCAA
CAGAAGCGAAAAACATTTGCACCGTGAAAACATCGATTTA
>No_name
GTTGACTGTTGCGTTAGCGGTTCAGCGATTCATTTACGTTTCTCTGCCAACAGAAGCGAA
AAACATTTGCACCGTGAAAACATCGATTTACACTATTTTG
>No_name
CTGTTGCGTTAGCGGTTCAGCGATTCATTTACGTTTCTCTGCCAACAGAAGCGAAAAACA
TTTGCACCGTGAAAACATCGATTTACACTATTTTGACAAT
>No_name
TTCAGCGATTCATTTACGTTTCTCCCCCAACAGAAGCGAAAAACATTTGCACCGTGAAAA
CATCGATTTACACTATTTTGACAATTTGTGCTTTGTCTTT
>No_name
CAGCGATTCATTTACGTTTCTCTGCCAAAAGAAGCGAAAAACATTTGCACCGTGAAAACA
TCGATTTACACTATTTTGACAATTTGTGTTTTGTCTTTGG
>No_name
CATTTACGTTTCTCTGCCAACAGAAGCGAAAAACATTTGCACCGTGAAAACATCGATTTA
CACTATTTTGACAATTTGTGTTTTGTCTTTGGTTTTTCAC
>No_name
CGAAAAACATTTGCACCGTGAAAACATCGATTTACACTATTTTGACAATTTGTGTTTTGT
CTTTGGTTTTTCACTTACAACTGTCAATTGTCAGTTTTGA
>No_name
AAAAACATTTGCACCGTGAAAACATCGATTTACACTATTTTGACAATTTGTGTTTTGTCT
TTGGTTTTTCACTTACAACTGTCAATTGTCAGTTTTGATT
>No_name
GAATCAAAACTGACAATTGACAGTTGTAAGTGAAAAACCAAAGACAAAACACAAATTGTC
AAAATAGTGTAAATCGATGTTTTCACGGTGCAAATGTTTT
>No_name
TGAAAACATCGATTTACACTATTTTGACAATTTGTGTTTTGTCTTTGGTTTTTCACTTAC
AACTGTCAATTGTCAGTTTTGATTCTTATTATTTCTATCC
>No_name
TGATGTTTGCATGGATAGAAATAATAAGAATCAAAACTGACAATTGACAGTTGTAAGTGA
AAAACCAAAGACAAAACACAAATTGTCAAAATAGTGTAAA
>No_name
GGAGTCTGATGCTTGCATGGATAGAAATAATAAGAATCAAAACTGACAATTGACAGTTGT
AAGTGAAAAACCAAAGACAAAACACAAATTGTCAAAATAG
>No_name
CACAAATTCCGGAGTCTGATGTTTGCATGGATAGAAATAATAAGAATCAAAACTGACAAT
TGACAGTTGTAAGTGAAAAACCAAAGACAAAACACAAATT
>No_name
GCCAATTGTCAGTTTTGATTCTTATTATTTCTATCCATGCAAGCATCAGACTCCGGAATT
TGTGATATTGAAATGCAACTGGACCGTAGAATTGCTTATT
>No_name
TTCTTATTATTTCTATCCATGCAAGCATCAGACTCCGGAATTTGTGATATTGAAATGCAA
CTGGACCGTAGAATTGCTTATTATATACTATTGGTCTCGG
>No_name
TTCTTATTATTTCTATCCATGCAAGCATCAGACTCCGGAATTTGTGATATTGAAATGCAA
CTGGACCGTAGAATTGCTTATTATATACTATTGGTCTCGG
>No_name
CCGAGACCAGTAGTATATAATAAGCAATTCTACGGTCCAGTTGCATTTCAATATCACAAA
TTCCGGAGACTGATGTTTGCATGGATAGAAATAATAAGAA
>No_name
GTCNGAGACCAGTAGTATATAATAAGCAATTCTACGGTCCAGTTGCATTTCAATATCACA
AATTCCGGAGTCTGATGTTTGCATGGATAGAAATAATAAG
>No_name
CACGGAATGACATTCATTAATACGGTCCGAGACCAATAGTATATAATAAGCAATTCTACG
GTCCAGTTGCATTTCAATATCACAAATTCCGGAGTCTGAT
>No_name
GTCAGTAATAAACACGGAATGACATTCATTAATACGGTCCGAGACCAATAGTATATAATA
AGCAATTCTACGGTCCAGTTGCATTTCAATATCACAAATT
>No_name
GTGATATTGAAATGCAACTGGACCGTAGAATTGCTTATTATATACTACTGGTCTCGGACC
GTATTAATGAATGTCATTCCGTGTTTATTGCTGACAGTCT
>No_name
CTGGACCGTAGAATTGCTTATTATATACTATTGGTCTCGGACCGTATTAATGAATGTCAT
TCCGTGTTTATTACTGACAGTCTTTATTCTGAGTCTGATT
>No_name
CTGGACCGTAGAATTGCTTATTATATACTATTGGTCTCGGACCGTATTAATGAATGTCAT
TCCGTGTTTATTACTGACAGTCTTTATTCTGAGGCTGATT
>No_name
GTAGAATTGCTTATTATATACTATTGGTCTCGGACCGTATTAATGAATGTCATTCCGTGT
TTATTACTGACAGTCTTTATTCTGAGTCTGATTGTGGCAG
>No_name
ATTAATGAATGTCATTCCGTGTTTATTACTGACAGTCTTTATTCTGAGTCTGATTGTGGC
AGTGAGGTCTGCGGAAAAGCATCGAAGAGGTTTACTTCAA
>No_name
TGTCATTCCGTGTTTATTGCTGACAGTCTTTATTCTGAGTCTGATTGTGGCAGTGAGGTC
TGCGGAAAAGCATCGAAGAGTTTTACTTCAAACCTCTCAG
>No_name
TTTACTTCAAACCTCTCAGAAAAAAGAATCGAGAAGATCAAAAGAGTTTTATTCTACTTC
AAAAATGTTGCTAGTGGTTTTATGTTTATTTTTAATTGTC
>No_name
CAGAAACTGTCGTTTGAGTTGTTGGAAGAGAAAGATTTTTGAATCATATACAGCGTGATT
GCTATTCCCTTCGGAATTTCGACAATTAAAAATAAACATA
>No_name
CATTTTCCCCCAGAAACTGTCGTTTGAGTTGTTGGAAGAGAAAGATTTTTGAATCATATA
CAGCGTGATTGCTATTCCATTCGGAATTTCGACAATTAAA
>No_name
GAAAAGATGATAAGAATGTTGCAAATTGAATTCATTTTCCCCCAGAAACTGTCGTTTGAG
TTGTTGGAAGAGAAAGATTTTTGAATCATATACAGCGTGA
>No_name
CATACACGCTGTATATGATTCAAAAATCTTTCTCTTCCAACAACTCAAACGACAGTTTCT
GGGGGAAAATGAATTCAATTTGCAACATTCTTATCATCTT
>No_name
CTGTATATGATTCAAAAATCTTTCTCTTCCAACAACTCAAACGACAGTTTCTGGGGGAAA
ATGAATTCAATTTGCAACATTCTTATCATCTTTTCCTATC
>No_name
AAAAATCTTTCTCTTCCAACAACTCAAACGACAGTTTCTGGGGGAAAATGAATTCAATTT
GCAACATTCTTATCATTTTTTCCTATCCCTTAAACTTTTT
>No_name
GACAAAGTTTAAGGGATAGGAAAAGATGATAAGAATGTTGCAAATTGAATTCATTTTCCC
CCAGAAACTGTCGTTTGAGTTGTTGGAAGAGAAAGATTTT
>No_name
GACAAAGTTTAAGGGATAGGAAAAGATGATAAGAATGTTGCAAATTGAATTCATTTTCCC
CCAGAAACTGTCGTTTGAGTTGTTGGAAGAGAAAGATTTT
>No_name
AAATGACAAAGTTTAAGGGATAGGAAAAGATGATAAGAATGTTGCAAATTGAATTCATTT
TCCCCCAGAAACTGTCGTTTGAGTTGTTGGAAGAGAAAGA
>No_name
CCTAGACATTATGCAGTAAATGACAAAGTTTAAGGGATAGGAAAAGATGATAAGAATGTT
GCAAATTGAATTCATTTTCCCCCAGAAACTGTCGTTTGAG
>No_name
CAATTTGCAACATTCTTATCATCTTTTCCTATCCCTTAAACTTTGTCATTTACTGCATAA
TGTCTAGGAAATTTAGAGAAACTCTAAAAATTATTATAGG
>No_name
AATATTAGCAGAATTAGAAATTCCTATAATGAATTTTAGAGTTTCTCTAAAATTCCTAGA
CATTATGCAGTAAATGACAAAGTTTAAGGGATAGGAAAAG
>No_name
AATCGTAACAATATTAGCAGAATTAGAAATTCCTATAATGAATTTTAGAGTTTCTCTAAA
ATTCCTAGACATTATGCAGTAAATGACAAAGTTTAAGGGA
>No_name
CCAGCATTCAGTCGAACTCCAGAACGAACAGCTGAGACATTCGTAACAATATTAGCAGAA
TTAGAAATTCCTATAATGAATTTTAGAGTTTCTCTAAAAT
>No_name
AGAAACTCTAAAATTCATTATAGGAATTTCTAATTCTGCTAATATTGTTACGAATGTCTC
AGCTGTTCGTTCTGGAGTTCGACTGAATGCTGGGAAAAAA
>No_name
TTTTTTCCCAGCATTCAGTCGAACTCCAGAACGAACAGCTGAGACATTCGTAACAATATT
AGCAGAATTAGAAATTCCTATAATGAATTTTAGAGTTTCT
>No_name
TTTGGATGTTTTTTTCCCAGCATTCAGTCGAACTCCAGAACGAACAGCTGAGACATTCGT
AACAATATTAGCAGAATTAGAAATTCCTATAATGAATTTT
>No_name
TTTGGAGGTTTTTTTCCCAGCATTCAGTCGAACTCCAGAACGAACAGCTGAGACATTCGT
AACAATATTAGCAGAATTAGAAATTCCTATAATGAATTTT
>No_name
TGAGAGTTTTGGATGTTTTTTTTCCAGCATTCAGTCGAACTCCAGAACGAACAGCTGAGA
CATTCGTAACAATATTAGCAGAATTAGAAATTCCTATAAT
>No_name
TGAGAGGTTTGGATGTTTTTTTCCCAGCATTCAGTCGAACTCCAGAACGAACAGCTGAGA
CATTCGTAACAATATTAGCAGAATTAGAAATTCCTATAAT
>No_name
CTAGTTTGAGAGTTTTGGATGTTTTTTTCCCAGCATTCAGTCGAACTCCAGAACGAACAG
CTGAGACATTCGTAACAATATTAGCAGAATTAGAAATTCC
>No_name
CTGGTTTGAGAGTTTTGGATGTTTTTTTCCCAGCATTCAGTCGAACTCCAGAACAAACAG
CTGAGACATTCGTAACAATATTAGCAGAATTAGAAATTCC
>No_name
TTCTGTTTTGAGAGTTTTGGATGTTTTTTTCCCAGCATTCAGTCGAACTCCAGAACGAAC
AGCTGAGACATTCGTAACAATATTAGCAGAATTAGAAATT
>No_name
TGCTAATATTGTTACGAATGTCTCAGCTGTTCGTTCTGGAGTTCGACTGAATGCTGGGAA
AAAAAACATCCAAAACTCTCAAACCAGAAATCACAGCTTT
>No_name
TTAAACTTTAAAGCTGTGATTTCTGGTTTGAGAGTTTTGGATGTTTTTTTCCCAGCATTC
AGTCGAACTCCAGAACGAACAGCTGAGACATTCGTAACAA
>No_name
GTTCGACTGAATGCTGGGAAAAAAACATCCAAAACTCTCAAACCAGAAATCACAGCTTTA
AAGTTTAATAACGAATCCGAAAGAAACATGTTGATTAATT
>No_name
ATTCCATTTTCGGAACGGAATTAATCAACATGTTTCTTTCGGATTCGTTATTAAACTTTA
AAGCTGTGATTTCTGGTTTGAGAGTTTTGGATGTTTTTTT
>No_name
GCTGAATATTCCATTTTCGGAACGGAATTAATCAACATGTTTCTTTCGGATTCGTTATTA
AACTTTAAAGCTGTGATTTCTGGTTTGAGAGTTTTGGATG
>No_name
GAGCTGCTGAATATTCCATTTTCGGAACGGAATTAATCAACATGTTTCTTTCGGATTCGT
TATTAAACTTTAAAGCTGTGATTTCTGGTTTGAGAGTTTT
>No_name
CGGAGCTGCTGAATATTCCATTTTCGGAACGGAATTAATCAACATGTTTCTTTCGGATTC
GTTATTAAACTTTAAAGCTGTGATTTCTGGTTTGAGAGTT
>No_name
CGAAATTTATTTTTGAAACATTCGGAGCTGCTGAATATTCCATTTTCGGAACGGAATTAA
TCAACATGTTTCTTTCGGATTCGTTATTAAACTTTAAAGC
>No_name
ATGGAATTTAACAACAACCAATCTTTTCCCATAATTACTCGTTTACCATATTTTAAGCAT
TCAGGGCTGGTAATTTGTATTTTGTCTATATGTTATGGAA
>No_name
GCGATATTTCCAATGATGGTTAGGACAAATATCATTCCATAACATATAGACAAAATACAA
ATTACCAGCCCTGAATGCTTAAAATATGGTAAACGAGTAA
>No_name
CCATATTTTAAGCATTCAGGGCTGGTAATTTGTATTTTGTCTATATGTTATGGAATGATA
TTTGTCCTAACCATCATTGGAAATATCGCAGTTCTCTTGA
>No_name
AAGCATTCAGGGCTGGTAATTTGTATTTTGTCTATATGTTATGGAATGATATTTGTCCTA
ACCATCATTGGAAATATCGCAGTTCTCTTGACGGTTATCC
>No_name
GTTNTCTTGACGGTTATCCGACACGTCAGCATGAGGACCGTCATAAACATTTTCATTTGT
AATCTCAGCATTGCTGATATTCTTTGCGCTCTGTTTGTTC
>No_name
TTGGAAGAACAAAAAGAGCGCAAAGAATATCAGCAATGCTGAGATTACAAATGAAAATGT
TTATGACGGTCCTCATGCTGACGTGTCGGATAACCGTCAA
>No_name
GGCGAGGCTCTACATAAGAGAGTACCAAAATGCCACTCATTATGTATACTTTGAAGCAGA
GTAATTGGAAGAACAAACAGAGCGCAAAGATCGGAAGAGC
>No_name
CTCTGCTTCAAAGTATACATAATGAGTGGCATTTTGGTACTCTCTTATGTAGAGCCTCGC
CGTATCTTCAAGGAACAACAGTTTGTGCTTCAATTTCAAC
>No_name
TATCCATATTCCAATCACTATTATGTAAGTGGTCTTTTTATTTATCACTCTTTTCATTGG
ATGGCATATGGCTACGGATCTGTCAAAAGCAATAATTGTC
>No_name
GCCATATGCCATCCAATGAAAAGAGTGATAAATAAAAAGACCACTTACATAATAGTGATT
GGAATATGGATATCATCAGCAATTATTCTTTTACCGTGGG
>No_name
AAAAGACCACTTACATAATAGTGATTGGAATATGGATATCATCAGCAATTATTCTTTTAC
CGTGGGCAGTTTATTATAAAATACAAATAAAAGACACAAA
>No_name
CTTTTACCGTGGGCAGTTTATTATAAAATACAAATAAAAGTCACAAATCTAACTTGGAAT
GGAAGCTTTCAACTCCATCGAAAAATTTGTTTAATGGAAT
>No_name
TTTACCGTGGGCAGTTTATTATAAAATACAAATAAAAGTCACAAATCTAACTTGGAATGG
AAGCTTTCAACTCCATCGAAAAATTTGTTTAATGGAATGG
>No_name
AGTNTAAAATACAAATAAAAGTCACAAATCTAACTTGGAATGGAAGCTTTCAACTCCATC
GAAAAATTTGTTTAATGGAATGGCCAAACAAAGGAGAAGG
>No_name
AAANGTATTCTTTCCCTTCTCCTTTGTTTGGCCATTCCATTAAACAAATTTTTCGATGGA
GTTGAAAGCTTCCATTCCAAGTTAGATTTGTGACTTTTAT
>No_name
GGATAACATAAAGAATAATAAAAATGACTCCCAAAAAGTATTCTTTCCCTTCTCCTTTGT
TTGGCCATTCCATTAAACAAATTTTTCGATGGAGTTGAAA
>No_name
GTGNGATTTAAACAAAACTTTTTACCACTATTATCTGTGTTCACGCGCTGCCAAACCTTT
AATCCGACTGCTGCGTAAAAGATTGATATAAGAGTCAATG
>No_name
ATTNTCACTAATTTTATTGACTTCTTTCTATCAATACCTCCGCATGTGTGATTTAAACAA
AACTTTTTACCACTATTATCTGTGCTCACGCGCTGCCAAA
>No_name
GTAAAAAGTTTTGTTTAAATCACACATGCGGAGGTATTGATAGAAAGAAGTCAATAAAAT
TAGTGAAAATGCTACTGACAGTTGTTGTTTTCTTTGCGAT
>No_name
CAACCATGAAATCGCAAAGAAAACAACAACTGTCAGTAGCATTTTCACTAATTTTATTGA
CTTCTTTCTATCAATACCTCCGCATGTGTGATTTAAACAA
>No_name
AGTCAATAAAATTAGTGAAAATGCTACTGACAGTTGTTGTTTTCTTTGCGATTTCATGGT
TGCCACTCTATATAACGCTTCTTCTTTACTATTATTTAAA
>No_name
GTGAAAATGCTACTGACAGTTGTTGTTTTCTTTGCGATTTCATGGTTGCCACTCTATATA
ACGCTTCTTCTTTACTATTATTTAAACAATCAATCATGGA
>No_name
TGAAAATGCTACTGACAGTTGTTGTTTTCTTTGCGATTTCATGGTTGCCACTCTATATAA
CGCTTCTTCTTTACTATTATTTAAACAATCAATCATGGAA
>No_name
GAAAATGCTACTGACAGTTGTTGTTTTCTTTGCGATTTCATGGTTGCCACTCTATATAAC
GCTTCTTCTTTACTATTATTTAAACAATCAATCATGGAAT
>No_name
CTGATTCTCCTAAAACTTGAAATATCGGCAGAAAATAAGTCAAAACGATTGTTTTCACAT
TGACATTCCATGATTGATTGTTTAAATAATAGTAAAGAAG
>No_name
CGCTCCTTGAAGGTAACCATTGCCAGGAATAGATCGACAACAGCTAACGGGATTAATTCC
ATCATGATACTTTCGAGAATAGTTATAATAAATAAATGGA
>No_name
TTTNTTTATTATAACTATTCTCGAAAGTATCATGATGGAATTAATGCCGTTATCTGTTGT
CGATCTATTCCTGGCAATGGTTACCTTCAAGGAGCGTCAG
>No_name
TCTAAGCCTTCATTTGCCTTTCTTAAAGAACAAGAGTTTGTTCCGAAAGTGACATTGTAA
CCTGACGCTCCTTGAAGGTAACCATTGCCAGGAATAGATC
>No_name
TCTAAGCCTTCATTTGCCTTTCTTAAAGAACAAGAGTTTGTTCCGAAAGTGACATTGTAA
CCTGACGCTCCTTGAAGGTAACCATTGCCAGGAATAGATC
>No_name
TAATCATTCTTGCGGAATAAAATGTCGGAGAAGATTTATAAGATTTGTTTGTTATTTCTA
AGCCCTCATTTGCCTTTCTTAAAGAACAAGAGTTTGTTCC
>No_name
CGTTTTCACTGTTTATTAATCATTCTTGCGGAATAAAATGTCGGAGAAGATTTATAAGAT
TTGTTTGTTATTTCTAAGCCTTCATTTGCCTTTCTTAAAG
>No_name
CCACCATTTCAGTTTCACTGGAATAACAACCGCCACAAACCGGTCTATTGTAATGAGCAT
CACGCACCAAATTGATAAATCTCCCGCGGCAAACAGAACA
>No_name
ATTTTATGGTGATGTTTAATTTATCATCGGAAAGTTGTACAAAATGGATTCAATATCGCG
CGGGAAAATCTGTCGAGTCTTACGTCATGTTTTTTGTTGT
>No_name
CGGGAAAATCTGTCGAGTCTTACGTCATGTTTTTTGTTGTTTTATTGATATTCATTTTCG
GATTATTGGGAAATTTCGTTTTGATAATTATCATTCTCGC
>No_name
GAAAAATCGTATCCCCAACTGCTAGATTGACGATGAGAAAATTTGGCAAAGTTCGCATTC
GCTTGTTAGCGAGAATGATAATTATCAAAACGAAATTTCC
>No_name
GTGAAATTTCGATAAAATGTACGTTGGTAAAGTCGACAAGACGTGAGCCAAAAGAAAAAT
CGTATCCCCAACTGCTAGATTGACGATGAGAAAATTTGGC
>No_name
GAAGTCGATCAATTGCAAGAAACATTAATGTGAATATACTGATCCCAAGAGTGTAGTTTC
TAGTGAAAGTTAATAATTTACACAAAGTAGAATCCGCGTG
>No_name
GTTGCAAATAATCTAGATTGATCAGGAGATAATTGCCTTCTCAGAGGACAGACTATAACA
CGAAGTCGATCAATTGCAAGAAACATTAATGTGAATATAC
>No_name
TCGACTTCGTGTTATAGTCTGTCCTCTGAGAAGGCAATTATCTCCTGATCAATCTAGATT
ATTTGCAACGACAGGAGTTGTCGGAATATGGTTGACATCA
>No_name
TATAGTCTGTCCTCTGAGAAGGCAATTATCTCCTGATCAATCTAGATTATTTGCAACGAC
AGGAGTTGTCGGAATATGGTTGACATCAACAGTTTTAGCA
>No_name
AGCAAAAATTAACATAAGCATTGAAAATGAAGGCAATCAGACCATCTGTCTCTTCACAGA
AGTTTGTTCAAGTCGAGCCGATTATCATTCCTATCAGGAA
>No_name
TTGAAAATGAAGGCAATCAGACCATCTGTCTCTTCACAGAAGTTTGTTCAAGTCGAGCCG
ATTATCATTCCTATCAGGAAAAGATTTTTCAATTTTGGAT
>No_name
AAATGAAGGCAATCAGACCATCTGTCTCTTCACAGAAGTTTGTTCAAGTCGAGCCGATTA
TCATTCCTATCAGGAAAAGATTTTTCAATTTTGGATAACG
>No_name
GGAATTAGGAAAAAAGCAGAAAACGTTATCCAAAATTGAAAAATCTTTTCCTGATAGGAA
TGATAATCGGCTCGACTTGAACAAACTTCTGTGAAGAGAC
>No_name
CGGGGTCCTTGAATGGCACATTAAATACAGTGCAATAAATGTGTAACAAGTGCCAATGAC
GACAAAAGGAATTAGGAAAAAAGCAGAAAACGTTATCCAA
>No_name
CCGGGTTCCTTGAATGGCACATTAAATACAGTGCAATAAATGTGTAACAAGTGCCAATGA
CGACAAAAGGAATTAGGAAAAAAGCAGAAAACGTTATCCA
>No_name
TTTCTGCTTTTTTCCTAATTCCTTTTGTCGTCATTGGCACTTGTTACACATTTATTGCAC
TGTATTTAATGAGCCATTCAAGGACCCCGGGAAACATAAA
>No_name
GGGAAACATAAACTCGATTTCTACAGTTCAGATAACGTCGAGAAAGAAATTAGCAAAAAT
TGTGCTTGGTTTGATAATCATTTTCCTATTTTGCAAGTTG
>No_name
GAAAGAAATTAGCAAAAATTGTGCTTGGTTTGATAATCATTTTCCTATTTTGTAAGTTGC
CGGAACAAATTCAAAAGTTCTGGATCATTTTTTACGATGT
>No_name
TTTTACGATGTCGGTTTTCAATTCGTACAAATTATGTGCGAAATTCTCACTTTTGTGTAT
CCGTGTCTTAATCCTTTGACACTTTGCATTTTGAGTTTGT
>No_name
AGANTTTCTTCTTGGGTCATTTCCTCGATCTATTTTACATCGAAATATACATGAAATAAA
CTGCCTACGATATGACAAACTCAAAATGCAAAGTGTCAAA
>No_name
GTGAGCAAGGGGGTCGAATTTCTTCTTGGGTCATTTCCTCGATCTATTTTACATCGAAAT
ATACATGAAATAAACTGCCTACGATATGACAAACTCAAAA
>No_name
AGAAATTCGACCCCCTTGCTAACGGGGCAGCTAATCGCCACGACAGGTCACCCACTGGAT
CAAAGATTATCCATTTGTAGTAACAAAATTGCAAAGATTA
>No_name
CTGATATTAAAAAAAACGTTTGCAATTTTTAGTATATGAAGAAGAATTATTAATCTTTGC
AATTTTGTTACTACAAATCGATAATCTTTGATCCAGTGGG
>No_name
CTGATATTAAAAAAAACGTTTGCAATTTTTAGTATATGAAGAAGAATTATTAATCTTTGC
AATTTTGTTACTACAAATGGATAATCTTTGATCCAGTGGG
>No_name
CTCAAAGACAACATGACTCCAAAAACGACTAAAACAATGTTGATGGTGACGGCAATGTTG
GATTTAATATTTCTTATTTTGGCTTTTTTCTATCTTGAAT
>No_name
GTCACTTTGAGGTTCCACCACTTTTTGAAATCAAGAGCATGACAAATTATCAAATATCTT
TCGAGTCCTATCATAACTGTTATCCAATTTCGAAACATTT
>No_name
CTCGTCTAGGGATATTAATCTGTTCTCTCATATCTGTAATATTGAGAATTCCCCATTTGA
TCGGTGTGACGACCAAAGATAAATATCAAAATATTTCATT
>No_name
TCCAGTCATGCGTAGCCATTAATAATAATGAAATATTTTGATATTTATCTTTGGTCGTCA
CACCGATTAAATGGGGAATTCTCAATATTACAGATATGAG
>No_name
TTCGAAACTTATCAGCAAATCTTTCAATGTCTTCAAAAACTAAAGAGACCCATGATAATG
TTCGAGCATCTTCAATAAGTATTTCTCGCTCACAATTTAA
>No_name
TGTCAATCCGGATCACAATAATGGAACGTTTTGCAATACCCTTACGTACTCAATGAGTTG
GTCAGTCATTGCGATGACCCTCTCCGTAGCCGTCAGTGTC
>No_name
CAATAATGGAACGTTTTGCAATACCCTTACGTACTCAATGAGTTGGTCAGTCATTGCGAT
GACCCTCTCCGTAGCCGTCAGTGTCATTACAATTGCTGGC
>No_name
GAACGTTTTGCAATACCCTTACGTACTCAATGAGTTGGTCAGTCATTGCGATGACCCTCT
CCGTAGCCGTCAGTGTCATTACAATTGCTGGCAACATTTT
>No_name
CAAAATGTTGCCAGCAATTGTAATGACACTGACGGCTACGGAGAGGGTCATCGCAATGAC
TGACCAACTCATTGAGTACGTAAGGGTATTGCAAAACGTT
>No_name
CTTGCTAATTGGTCTTTTTTCGATGAACTTATTCACTGTTTATCTTTTATTAGGTTGTTG
GCCGTTAGGTCAATTTTTATGTGATTTATGGTTGTCAGTG
>No_name
CTCACGTCACAATGCACTGTGTTGTCCATAACGGTGGATCGTTATTGCTCAGTGAAAATA
CCAAACATCTATCGTTCTTGGAGAACCGGTTCAAAGGTTA
>No_name
ATCGTTATTGCTCAGTGAAAATACCAAACATCTATCGTTCTTGGAGAACCGGTTCAAAGG
TTATTATAATGGTTGCTATCGCTTGGTTGGGACCCTCGAT
>No_name
ATCGAGGGTACCAACCAAGCGATAGCGACCATTATAATAACCTTTGAACCGGTTCTCCAA
GAACGATAGATGTTTGGTATTTTCACTGAGCAATAACGAT
>No_name
CCAAGAATCGCAGTAAAGAATAGAATCGAGGGTACCAACCAAGCGATAGCAACCATTATA
ATAACCTTTGAACCGGTTCTCCAAGAACGATAGATGTTTG
>No_name
TGGCCAACCAAGAATCGCAGTAAAGAATAGAATCGAGGGTACCAACCAAGCGATAGCAAC
CATTATAATAACCTTTGAACCGGTTCTCCAAGAACGATAG
>No_name
CGCTGACTTTACGTCTCAACCGGTTTTCAATACTCTTTTGACAGTTGGTTATTTTTGGGT
TCCACTTTTTATCATGCTGTTTCTATATTATGGGATTTAT
>No_name
CTCGGATGGTTTTCCGATTCATTGTTATTCCAGTTAACCCCGACTCCGATTCGTGACATT
GTCTGACCGGCCATTGCCATGAGAGTTGTCATTTTTTTGT
>No_name
CGGAAAACCATCCGAGAAAGGATTCTGGGGATTATTTACAAACCGAAAAGCATCCGACAT
GTTCTAGCAATGCGCATAAAGCGCTTCCAAATGATCTGGA
>No_name
GGATAACCATCCGAGAAAGGATTCTGGGGATTATTTACAAACCGAAAAGCATCCGACATG
TTCTAGCAATGCGCATAAAGCGCTTCCAAATGATCTGGAT
>No_name
TTTAAAATGAAATCAAATACATCAGAAACAAAGCTTTACTCGTCTCCCGACAGTGGGAAA
TGCATTGAATTTATGGACAATGAAGAGATAAAGCTTCATC
>No_name
TGATTCCGCTTGGTTTTCCTCTCGGTCTAATTGATGGAGCTTTATCTCTTCATTGTCCAT
AAATTCAATGCATTTCCCACTGTCGGGAGGCGAGGAAAGC
>No_name
CCGGACTCAGAATCGGTAATGTAAGTTGTTGGAGATTTATCGGGAAATTTATTACCTTCA
TGAGTTTGAGACTCGGTGTTTTGACTGGATGATTCCGCTT
>No_name
CTTTTTTAGAACTCCCATTAGAGAAGAACTAAAAGCGGCGCTAATACTTTGATTTACTGG
ACCAGCACCGGACTCAGAATCGGTAATGTAAGTTGTTGGA
>No_name
GGTTTTGTTTCGTTTAGAACGTTTGACAAATTTATTGTAATATGCTTTTTTAGAACTCCC
ATTAGAGAAGAACTAAAAGCGGCGCTAATACTTTGATTTA
>No_name
GTTTTCTGACCGAGAGATGGTTTTGTTTCGTTTAGAACGTTTGACAAATTTATTGTAATA
TGGCTTTTTTAGAACTCCCATTAGAGAAGAACTAAAAGCG
>No_name
TAATGGGAGGTCTAAAAAAGCCATATTACAATAAATTTGTCAAACGTTCTAAACGAAACA
AAACCATCTCTCGGTCAGAAAACCGCGCAAGCAAGGCATT
>No_name
ATTNAACTTATCGTTCGAAATGCCTTTCTTGCGCGGTTTTCTGACCGAGAGATGGTTTTG
TTTCGTTTAGAACGTTTGACAAATTTATTGTAATATGGCT
>No_name
CCAGAATTAAACTTATCGTTCGAAATGCCTTTCTTGCGCGGTTTTCTGACGGAGAGATGG
TTTTGTTTCGTTTAGAACGTTTGACAAATTTATTGTAATA
>No_name
TTACAATAAATTTGTCAAACGTTCTAAACGAAACAAAACCATCTCTCGGTCAGAAAACCG
CGCAAGAAAGGCATTTCGAACGATAAGTTTAATTCTGGGC
>No_name
GGAGAATTCATATAGCAAAGCCAATAGGAAATATTATACAAATGGTCATTCACACAGATT
TCGCTTCGATTATAACAGAAACCTTTGATCATCACCAGAA
>No_name
CTTTCATTAACCTAATAAATGTCCTCTTGAATTGAATATTTGCTAATGCATAACAGAAAG
GATTAATGGGAGAATTCATATAGCAAAGCCAATAGGAAAT
>No_name
CGGAAATGTATAAAAATTGGATCAACCAAATTGATCATCAAAACAAATCAAATCTCATAG
AATTGTTGATCTTTTACAATTTGAACCCGAATTTGATTTC
>No_name
ATTGGATCAACCAAATTGATCATCAAAACAAATCAAATCTCATAGAATTGTTGATCTTTT
ACAATTTGAACCCGAATTTGATTTCCAATCCTGAAATCTG
>No_name
CGGAACGATTGGCAATGTCATGTCTTTTATTGTTCTGTGCAATTTTGCCGGCAAAACTGT
GTCGACTTTCATTTACTTAAGTCTACTAGCGATTAGCGAT
>No_name
CTTAATTGTCATTTTATTTTCACATTGGATCTGACTAATAGTACTCAGTTGTTTGAATCG
ACAGATAATAATTTTGTCTGTGGATTTTCGGAGTCATATA
>No_name
CACGATTCAGAGTCATCATAGATTGTCTTGTTCTTCTAGCTTGACAAACCTTAATCAGTA
TTATCACATTCAAAGCAAATATGAAAATAAAAGGAAGAAA
>No_name
GTGAAACGTTCCGCTAATCATCAAAAGCATTATTGTCAATTGTCTCGTACTTTCTGATCT
GTACACACTCTTCTGCCCACGATTCAGAGTCATCATAGAT
>No_name
TCTGAATCGTGGGCAGAAGAGTGTGTACAGATCAGAAAGTACGAGACAATTGACAATAAT
GCTTTTGATGATTAGCGGAACGTTTCTCATCACAACGACT
>No_name
ATCGGAGTCGTTGTGATGAGAAACGTTCCGCTAATCATCAAAAGCATTATTGTCAATTGT
CTCGTACTTTCTGATCTGTACACACTCTTCTGCCCACGAT
>No_name
AATTTATTCCCACTCGCACAATACAGATAGAAATTCAGGGCGTGATTCAAATGCATCAGA
ATCTCCGCAATTGAGTCAGCGAATTGTGACGCAACCGCAT
>No_name
CGAAATTTATTCCCACTCGCACAATACAGATAGAAATTCAGGGCGTGATTCAAATGCATC
AGAATCTCCGCAATTGAGTCAGCGAATTGTGACGCAACCG
>No_name
TTTCGATATTTCCATTACTCCTCAAATTCTGCTGCCCAAAATAGTTTGTTTGCGAATTCA
ATGAAAATGACAAGACATCTAAACAATGATTCAAAATGGC
>No_name
CGAATTCAATGAAAATGACAAGACATCTAAACAATGATTCAAAATGGCTAAATGATGATC
ATTCATGCCAATTTGTTCGACATAGAATCGTTGATTGAAA
>No_name
ATGNTAATCAGTCCGAACAAAATCGGAACGACAATTGAAGTCAACACGAATTCATAGATA
TTGACAGTTGACACGTTGCAAGGGGGGGAAAATAAAAAAG
>No_name
CGGAGCGTTCGGAAACATTATGGTTCTTGTCGTGATTATTTTCAATAAAAAGATGAGAAA
CAGCACGAACATCCTTATTGCTTCACTGGCAATAGCGGAT
>No_name
CGGAAACATTATGGTTCTTGTCGTGATTATTTTCAATAAAAAGATGAGAAACAGCACGAA
CATCCTTATTGCTTCACTGGCAATAGCGGATTTGACTTTC
>No_name
CCGGGGTTATCTATGTCAAACAAGGCTGGCCTCTCGGGGAGTCCTTTTGTCGGATTTATC
AATTTCTCATATACGTCACGGCATATTGTAGCGTTTATAC
>No_name
GTTTTGATGTGTTTTGACAGATTTCTCGCCGTCGTTCATCCGATTTCGAGCTCACTGGTT
CGTAGCGATCGGAACACTTTTCTTGGAGTTGTTGTTATGT
>No_name
GCGATCGGAACACTTTTCTTGGAGTTGTTGTTATGTGGATTCTTTTCACGGGAACAAACT
TACCACTGTTGTTGAATTCTGGAGTGATTAAAGGACGAAA
>No_name
CGCAATTAACTTTTGATTCTTTTCGTCCTTTAATCACTCCAGAATTCAACAACAGTGGTA
AGTTTGTTCCCGTGAAAAGAATCCACATAACAACAACTCC
>No_name
AAAGATTCTTTACAAGTTTCTTTATTTTCGCCTACTTCTTACCACTGCTAATGATTAGTC
TGTTATACGGTAAGTTATTGTGGCGACTGCTTCACGGCAG
>No_name
CAGAACTCGAAGACAGAGTAAAGACGACGGAAATGACATGAAAACGTCGTCGATGAGAGC
CATTGAAACTACTCAAAATGACGTTTTAATAAACTGCAAT
>No_name
CGAGAATCAGAAACGTTGTATAGAGAGGCATTGAAATAACTCCAATGAATAAATCAGAAA
CAGCAAGAGATATGAGAAAGTAGTTACTGAGAAATCGGAG
>No_name
GGACTACACAGTTTCAAACGCATCTGTTGCTAATCTATTTATAATTTCTTTGGACAGATA
TTTATCAGTAAAGAGTCCGATTTCCTATAGAATAAAAAGG
>No_name
ATCAACTTGGTATTTGTCCTCAAAAAATGATTGCTATCTTTAGAAAACCTGTGATTTGTA
AACCTTATAATCGAAGGTCTTTGAAATAAAGACGCCAACG
>No_name
AAAGAACGTAACCTGAGGACAACCACAAATTACTTTATCCTATCCTTGGCCATAGCAGAC
ATAAGTCTGGCCATATTGGTGATGCCAATTTGTATTTGGA
>No_name
AGTAACGCAACCATTGAAGTATTCAAGGCACAGTCATCGTCGAATATATATAACAATTCT
TTTGTCATGGCTGATTTCATTTGTGACGGCCCTACCAATG
>No_name
CTTTTGTCATGGCTAATTTCATTTGTGACGGCCCTACCAATGGCATGTGGCATCAATCAT
AGACTTGTCCTTTCACACAATTCCTCAAATATTTCTGATA
>No_name
ACTNTTTTGTCATGGCTAATTTCATTTGTGACGGCCCTACCAATGGCATGTGGCATCAAT
CATAGACTTGTCCTTTCACACAATTCCTCAAATATTTCTG
>No_name
TTCATTTGTGACGGCCCTACCAATGGCATGTGGCATCAATCATAGACTTGTCCTTTCACA
CAATTCCTCAAATATTTCTGATATCAGTGAATGCCGTTTC
>No_name
TGGAATATAAAATGATATAATTGATGAATAGATGGCGAAATCGGCATTTTGGAAACTGCA
TTCACTGATATCAGAAATATTTGAGGAATTGTGTGAAAGG
>No_name
GCCGATTTCGCCATCTATTCATCAATTATATCATTTTATATTCCAGCGATCATCACTCTC
GTTCTCTACTATCGGATATTCAAAGTCATCATTTATCGAA
>No_name
GTTTGACAATGGAAAATGATGAAAATATTCCCCTTGAAGTCATCGAAAACAGAAATCTGA
CAGATGTAGGCTATAAAAACTTAGAAAATAGTCCTGATAC
>No_name
TTANAATATTCCCCTTGAAGTCATCGAAAACAGAAATCTGACAGATGTAGGCTATAAAAA
CTTAGAAAATAGTCCTGATACAGTGATCAAGAATAAGTTT
>No_name
GTAGGCTATAAAAACTTAGAAAATAGTCCTGATACAGTGATCAAGAATAAGTTTTGTGAG
CAATCTGATGTCCAGTTCATGAGGTCCTTTCCGCGATCTT
>No_name
CTGATGTCCAGTTCATAAGGTCCTTTCCGCGATCTTCCATTAATTCCAATTCCATCATGG
CCAATCCGGCTATAACTCGTGATGGAAGTGAATTCCAGTC
>No_name
GGGCGATTTTCGTCGACATTTAAAACAAAGAATTCATTCAAAAAGAAATTCAATTAAATA
AAAGCGCGACATATTTGCGTCCTTTAAAAGTCAAATTCAT
>No_name
GTCNAATTCATTCATTTTAAAATTCATAAAAACTCACAGAATTCAAAAAAGACAAGATCA
AACAGAGAAAAACGAGCTACAAAAACATTGGCAATCGTAA
>No_name
CGAAATTCTGTATTAAATGTTGTGTAAATAATTGGATTCATAAATGAGTTCATATAGCCC
ATCCAAGTGACCGTTGAATAAAGATTGAGGAGAATTTTGG
>No_name
ATTGAGAGACCTCATTGCACAAATCGCTGATAAATTCAAGATCCAAGCAATAACTATTAT
GACACCGGCAAGTAGAAGATTGACAGGGAACTGCATTTAT
>No_name
AATGCAGTTCCCTGTCAATCTTCTACTTGCCGGTGTCATAATAGTTATTGCTTGGATCTT
GAATTTATCAGCGATTTGTGCAATGAGGTCTCTCAATTCT
>No_name
CAATCTTCTACTTGCCGGTGTCATAATAGTTATTGCTTGGATCTTGAATTTATCAGCGAT
TTGTGCAATGAGGTCTCTCAATTCTGGTACAAGGGTCGTT
>No_name
CTTCTACTTGCCGGTGTCATAATAGTTATTGCTTGGATCTTGAATTTATCAGCGATTTGT
GCAATGAGGTCTCTCAATTCTGGTACAAGGGTCGTTTATG
>No_name
CTGAGAAATGCATAAACGACCCTTGTACCAGAATTGAGAGACCTCATTGCACAAATCGCT
GATAAATTCAAGATCCAAGCAATAACTATTATGACACCGG
>No_name
CGCACATTGAACTGAGAAATGCATAAACGACCCTTGTACCAGAATTGAGAGACCTCATTG
CACAAATCGCTGATAAATTCAAGATCCAAGCAATAACTAT
>No_name
CGCACATTGAACTGAGAAATGCATAAACGACCCTTGTACCAGAATTGAGAGACCTCATTG
CACAAATCGCTGATAAATTCAAGATCCAAGCAATAACTAT
>No_name
CTTGGATCTTGAATTTATCAGCGATTTGTGCAATGAGGTCTCTCAATTCTGGTACAAGGG
TCGTTTATGCATTTCTCAGTTCAATGTGCGTTGCCAACCT
>No_name
ATCAGCGATTTGTGCAATGAGGTCTCTCAATTCTGGTACAAGGGTCGTTTATGCATTTCT
CAGTTCAATGGGCGTTGCCAACCTATTTTTGGCCACGATA
>No_name
GGAAAATCTATCGTGGCCAAAAAGAGGTTGGCAACGCACATTGAACTGAGAAATGCATAA
ACGACCCTTGTACCAGAATTGAGAGACCTCATTGCACAAA
>No_name
ATATTTTTGATATAATAGGCGGTGGAAAATCTATCGTGGCCAAAAAGAGGTTGGCAACGC
ACATTGAACTGAGAAATGAATAAACGACCCTTTTAACAAA
>No_name
GCATTTCTCAGTTCAATGTGCGTTGCCAACCTCTTTTTGGCCACGATAGATTTTCCACCG
CCTATTATATCAAAAATATTAGTATCAACGTCTATGCAGC
>No_name
TGCCAACCTCTTTTTGGCCACGATAGATTTTCCACCGCCTATTATATCAAAAATATTAGT
ATCAACGTCTATGCAGCATATTATGTGTGTATCCTGGACT
>No_name
TTTAGTATCAACGTCTATGCAGCATATTATGTGTGTATCCTGGACTTATTTGGACACTTT
GCTATGTAATGTTCTCATCCTGCATCTTCTTGGGTGCAGT
>No_name
CCAGACTGCACCCAAGAAGATGCAGGATGAGAACATTACATAGCAAAGTGTCCAAATAAG
TCCAGGATACACACATAATATGCTGCATAGACGTTGATAC
>No_name
GCAGCATATTATGTGTGTATCCTGGACTTATTTGGACACTTTGCTATGTAATGTTCTCAT
CCTGCATCTTCTTGGGTGCAGTCTGGACTCATATTTACGT
>No_name
TGACGAAGACGTAAATATGAGTCCAGACTGCACCCAAGAAGATGCAGGATGAGAACATTA
CATAGCAAAGTGTCCAAATAAGTCCAGGATACACACATAA
>No_name
ATGACGAAGACGTAAATATGAGTCCAGACTGCACCCAAGAAGATGCAGGATGAGAACATT
ACATAGCAAAGTGTCCAAATAAGTCCAGGATACACACATA
>No_name
GGACTTATTTGGATACTTTGCTATGTAATGTTCTCATCCTGCATCTTCTTGGGTGCAGTC
TGGACTCATATTTACGTCTTTGTCATCCATCTCGATACAT
>No_name
CTGATTTGGACACTTTGCTATGTAATGTTCTCATCCTGCATCTTCTTGGGTGCAGTCTGG
ACTCATATTTACGTCTTCGTCATCCATCTCGATACATGGA
>No_name
ATCTGGACACTTTGCTATGTAATGTTCTCATCCTGCATCTTCTTGGGTGCAGTCTGGACT
CATATTTACGTCTTCGTCATCCATCTCGATACATGGATTC
>No_name
CTGCATCTTCTTGGGTGCAGTCTGGACTCATATTTACGTCTTCGTCATCCATCTCGCTAC
ATGGATTCCACAAAGCAAATATTAACTTGCCTTAAACTGT
>No_name
GACAGTTTAAGGCAAGTTAATATTTGCTTTGTGGAATCCATGTATCGAGATGGATGACGA
AGACGTAAATATGAGTCCAGACTGCACCCAAGAAGATGCA
>No_name
GCATCTTCTTGGGTGCAGTCTGGACTCATATTTACGTCTTCGTCATCCATCTCGATACAT
GGATTCCACAAAGCAAATATTAACTTGCCTTAAACTGTCT
>No_name
GTCTGGACTCATATTTACGTCTTCGTCATCCATCTCGATACATGGATTCCACAAAGCAAA
TATTAACTTGCCTTAAACTGTCTGCACCATGGACTTTAAG
>No_name
CTCATATTTACGTCTTCGTCATCCATCTCGATACATGGATTCCACAAAGCAAATATTAAC
TTGCCTTAAACTGTCTGCACCATGGACTTTAAGTTTCGTT
>No_name
CATGGATTCCACAAAGCAAATATTAACTTGCCTTAAACTGTCTGCCCCATGGACTTTAAG
TTTCGTTCAGTCGACAGCTTTTATGGCCATTGCTCCGATT
>No_name
ATGGATTCCACAAAGCAAATATTAACTTGCCTTAAACTGTCTGCACCATGGACTTTAAGT
TTCGTTCAGTCGACAGCTTTTATGGCCATTGCTTAGATTT
>No_name
GTAGATTCTGAAATCTGAGCAATGGCCATAAAAGCTGTCGACTGAACGAAACTTAAAGTC
CATGGTGCAGACAGTTTAAGGCAAGTTAATATTTGCTTTG
>No_name
TTGAATAGTAGATTCTGAAATCTGAGCAATGGCCATAAAAGCTGTCGACTGAACGAAACT
TAAAGTCCATGGTGCAGACAGTTTAAGGCAAGTTAATATT
>No_name
CCCGTCTTGAATAGTAGATTCTGAAATCTGAGCAATGGCCATAAAAGCTGTCGACTGAAC
GAAACTTAAAGTCCATGGGGCAGACAGTTTAAGGCAAGTT
>No_name
TCCGTCTTGAATAGTAGATTCTGAAATCTGAGCAATGGCCATAAAAGCTGGCGACTGAAC
GAAACTTAAAGTCCATGGGGCAGACAGATTAAGGCAAGTT
>No_name
CTCTGTCTTGAATAGTAGATTCTGAAATCTGAGCAATGGCCATAAAAGCTGTCGACTGAA
CGAAACTTAAAGTCCATGGTGCAGACAGTTTAAGGCAAGT
>No_name
TAGAAAGCAAACACCGTCTTGAATAGTAGATTCTGAAATCTGAGCAATGGCCATAAAAGC
TGTCGACTGAACGAAACTTAAAGTCCATGGAGCAGACAGA
>No_name
ATCAGATATAAAGCAAACACCGTCTTGAATAGTAGATTCTGAAATCTGAGCAATGGCCAT
AAAAGCTGTCGACTGAACGAAACTTAAAGTCCATGGGGCA
>No_name
TGGACTTTAAGTTTCGTTCAGTCGACAGCTTTTATGGCCATTGCTCAGATTTCAGAATCT
ACTATTCAAGACGGTGTTTGCTTTATATCTGATCCCAATT
>No_name
AAGAAATTGGGATCAGATATAAAGCAAACACCGTCTTGAATAGTAGATTCTGAAATCTGA
GCAATGGCCATAAAAGCTGTCGACTGAACGAAACTTAAAG
>No_name
GAAGAATCAAGAAATTGGGATCAGATATAAAGCAAACACCGTCTTGAATAGTAGATTCTG
AAATCTGAGCAATGGCCATAAAAGCTGTCGACTGAACGAA
>No_name
GAAGAATCAAGAAATTGGGATCAGATATAAAGCAAACACCGTCTTGAATAGTAGATTCTG
AAATCTGAGCAATGGCCATAAAAGCTGTCGACTGAACGAA
>No_name
CGAACGAAGAATCAAGAAATTGGGATCAGATATAAAGCAAACACCGTCTTGAATAGTAGA
TTCTGAAATCTGAGCAATGGCCATAAAAGCTGTCGACTGA
>No_name
CCGAACGAAGAATCAAGAAATTGGGATCAGATATAAAGCAAACACCGTCTTGAATAGTAG
ATTCTGAAATCTGAGCAATGGCCATAAAAGCTGTCGACTG
>No_name
CAGNTTTCAGAATCTACTATTCAAGACGGTGTTTGCTTTATATCTGATCCCAATTTCTTG
ATTCTTCGTTCGGTTATGTGTTTTGGATTTCCTATCTCAG
>No_name
CTAATATTGAACTAACTGAGATAGGAAATCCAAAACACATAACCGAACGAAGAATCAAGA
AATTGGGATCAGATATAAAGCAAACACCGTCTTGAATAGT
>No_name
CTAATATTGAACTAACTGAGATAGGAAATCCAAAACACATAACCGAACGAAGAATCAAGA
AATTGGGATCAGATATAAAGCAAACACCGTCTTGAATAGT
>No_name
GAAATACTAATATTGAACTAACTGAGATAGGAAATCCAAAACACATAACCGAACGAGGAA
TCAAGAAATTGAGATCAGATATAAAGCAAACAACGTCTTG
>No_name
GTTTGCTTTATATCTGATCCCAATTTCTTGATTCTTCGTTCGGTTATGTGTTTTGGATTT
CCTATCTCAGTTAGTTCAATATTAGTATTTCTTGCTGCCA
>No_name
CGGNCAGCAAGAAATACTAATATTGAACTAACTGAGATAGGAAATCCAAAACACATAACC
GAACGAAGAATCAAGAAATTGGGATCAGATATAAAGCAAA
>No_name
GTAGTTTTCTGTCAAATGAAGAAAGACTTTTGGCAGCAAGAAATACTAATATTGAACTAA
CTGAGATAGGAAATCCAAAACACATAACCGAACGAAGAAT
>No_name
ATTGGTTTGTAGTTTTCTGTCAAATGAAGAAAGACTTTTGGCAGCAAGAAATACTAATAT
TGAACTAACTGAGATAGGAAATCCAAAACACATAACCGAA
>No_name
ATAGGTTTGTAGTTTTCTGTCAAATGAAGAAAGACTTTTGGCAGCAAGAAATACTAATAT
TGAACTAACTGAGATAGGAAATCCAAAACACATAACCGAA
>No_name
TTCCGCTTCAGTTGTCATAATATCTTCTTTCTTTTCTTTAGATTTATAGGTTTGTAGTTT
TCTGTCCAATGAAGAAAGACTTTTGGCAGCAAGAAATACT
>No_name
ATTNCTTGCTGCCAAAAGTCTTTCTTCATTTGACAGAAAACTACAAACCTATAAATCTAA
AGAAAAGAAAGAAGATATTATGACAACTGAAGCGGAAACA
>No_name
CTTGCTGCCAAAAGTCTTTCTTCATTTGACAGAAAACTACAAACCTATAAATCTAAAGAA
AAGAAAGAAGATATTATGACAACTGAAGCGGAAACATTTC
>No_name
AAAATAGTTTCTTGAGTTTCATCTCTGTTGATTAAATTATGCCTAGGAGAAAGTAGTTGA
AATGTTTCCGCTTCAGTTGTCATAATATCTTCTTTCTTTT
>No_name
CGTTCGCAAAATAGTTTCTTGAGTTTCATCTCTGTTGATTAAATTATGCCTAGGAGAAAG
TAGTTGAAATGTTTCCGCTTCAGTTGTCATAATATCTTCT
>No_name
GTCTGACGTTCGCAAAATAGTTTCTTGAGTTTCATCTCTGTTGATTAAATTATGCCTAGG
AGAACGTAGATGAAATGTTTCCGCTTCAGTTGTCATAATT
>No_name
CGGATCGTCTGACGTTCGCAAAATAGTTTCTTGAGTTTCATCTCTGTTGATTAAATTATG
CCTAGGAGAAAGTAGTTGAAATGTTTCCGCTTCAGTTGTC
>No_name
ATTTCAACTACTTTCTCCTAGGCATAATTTAATCAACAGAGATGAAACTCAAGAAACTAT
TTTGCGAACGTCAGACGATCCGAATACTGTAGTCTCTTCT
>No_name
TTCAACTACTTTCTCCTAGGCATAATTTAATCAACAGAGATGAAACTCAAGAAACTATTT
TGCGAACGTCAGACGATCCGAATACTGTAGTCTCTTCTCA
>No_name
CTACTTTCTCCTAGGCATAATTTAATCAACAGAGATGAAACTCAAGAAACTATTTTGCGA
ACGTCAGACGATCCGAATACTGTAGTCTCTTCTCAGACAT
>No_name
CAGAGATGAAACTCAAGAAACTATTTTGCGAACGTCAGACGATCCGAATACTGTAGTCTC
TTCTCAGGCATTTGATTGTACCAATACACTAAACAGATCG
>No_name
GGACACTGATGATGATAATAGTTTAGTGTATTGGTACAATCAAATGTCTGAGAAGAGACT
ACAGTATTCGGATCGTCTGACGTTCGCAAAATAGTTTCTT
>No_name
CAATAGGAATGGAAAGAATTCCATGTTGAGGACACTGATGATGATAATAGTTTAGTGTAT
TGGTACAATCAAATGTCTGAGAAGAGACTACAGTATTCGG
>No_name
CGGTCAATAGGAATGGAAAGAATTCCATGTTGAGGACACTGATGATGATAATAGTTTAGT
GTATTGGTACAATCAAATGCCTGAGAAGAGACTACAGTAT
>No_name
CGGNCAATAGGAATGGAAAGAATTCCATGTTGAGGACACTGATGATGATAATAGTTTAGT
GTATTGGTACAATCAAATGCCTGAGAAGAGACTACAGTAT
>No_name
CTGTAGTCTCTTCTCAGACATTTGATTGTACCAATACACTAAACTATTATCATCATCAGT
GTCCTCAACATGGAATTCTTTCCATTCCTATTGACCGAAG
>No_name
CTCAGACATTTGATTGTACCAATACACTAAACTATTATCATCATCAGTGTCCTCAACATG
GAATTCTTTCCATTCCTATTGACCGAAGTGCCCATATTTT
>No_name
ATTCGGAAAAATATGGGCACTTCGGTCAATAGGAATGGAAAGAATTCCATGTTGAGGACA
CTGATGATGATAATAGTTTAGTGTATTGGTACAATCAAAT
>No_name
CTCGAATTCGGAAAAATATGGGCACTTCGGTCAATAGGAATGGAAAGAATTCCATGTTGA
GGACACTGATGATGATAATAGTTTAGTGTATTGGTACAAT
>No_name
GAAACATGGCTCGAATTCGGAAAAATATGGGCACTTCGGTTAATAGGAATGGAAAGAATT
TCATGTTGAGGGCTCTGCTGCTGGTAATAGGTTTGTGTAT
>No_name
CTATTATCATCATCAGTGTCCTCAACATGGAATTCTTTCCATTCCTATTGACCGAAGTGC
CAATATTTTTCCGAATTCGAGCCATGTTTCTAAATATGAT
>No_name
ATCATCAGTGTCCTCAACATGGAATTCTTTCCATTCCTATTGACCGAAGTGCCCATATTT
TTCCGAATTCGAGCAATGTTTCTAAATATGATCCATTCAT
>No_name
AGTGTCCTCAACATGGAATTCTTTCCATTCCTATTGACCGAAGTGCCCATATTTTTCCGA
ATTCGAGCCATGTTTCTAAATATGATCCATTCATTATGAG
>No_name
CCTCAACATGGAATTCTTTCCATTCCTATTGACCGAAGTGCCCATATTTTTCCGAATTCG
AGCCATGTTTCTAAATATGATCCATTCATTATGAGTCCAT
>No_name
CACAAGATGGACTCATAATGAATGGATCATATTTAGAAACATGGCTCGAATTCGGAAAAA
TATGGGCACTTCGGTCAATAGGAATGGAAAGAATTCCATG
>No_name
GGAATTCTTTCCATTCCTATTGACCGAAGTGCCCATATTTTTCCGAATTCGAGCCATGTT
TCTAAATATGATCCATTCATTATGAGTCCATCTTGTGACA
>No_name
CAACACTGATATAGTATGTCACAAGATGGACTCATAATGAATGGATCATATTTAGAAACA
TGGCTCGAAATCGGGAAAAAAAGGGCACCTCGGGCGATAG
>No_name
TGTTGAACAACACTGATATAGTATGTAACAAGATGGACTCATAATGAACGGATCATATTT
AGAAACATGGCTCGAATTCGGGAAAATATGGGGACTTCGG
>No_name
TGGCTCTTTAATTGCTGCTTGTGTTGAACAACACTGATATAGTATGTCACAAGATGGACT
CATAATGAATGGATCATATTTAGAAACATGGCTCCAAATC
>No_name
CATGTTTCTAAATATGATCCATTCATTATGAGTCCATCTTGTGACATACTATATCAGTGT
TGTTCAACACAAGCAGCAATTAAAGAGCCATCGGTTCTTT
>No_name
CAGAAAGAACCGATGGCTCTTTAATTGCTGCTTGTGATGAACAACACTGATATAGTATGT
CACAAGATGGACTCATAATGAATGGATCATATTTAGAAAC
>No_name
TAAATATGATCCATTCATTATGAGTCCATCTTGTGACATACTATATCAGTGTTGTTCAAC
ACAAGCAGCAATTAAAGAGCCATCGGTTCTTTCTGAAAAT
>No_name
GTATAAACATTTTCAGAAAGAACCGATGGCTCTTTAATTGCTGCTTGTGTTGACCACCAC
TGATATAGTATGTCACAAGATGGCCTCATAATGAATGGAT
>No_name
CATCTTGTGACATACTATATCAGTGTTGTTCAACACAAGCAGCAATTAAAGAGCCATCGG
TTCTTTCTGAAAATGTTTATACTTCAAATTATATTTATCC
>No_name
GGATAAATATAATTTGAAGTATAAACATTTTCAGAAAGAACCGATGGCTCTTTAATTGCT
GCTTGTGTTGAACAACACTGATATAGTATGTCACAAGATG
>No_name
GTGACATACTATATCAGTGTTGTTCAACACAAGCAGCAATTAAAGAGCCATCGGTTCTTT
CTGAAAATGTTTATACTTCAAATTATATTTATCCTTCCGA
>No_name
GGACAGTGTTTGGTGTCGGAAGGATAAATATAATTTGAAGTATAAACATTTTCAGAAAGA
ACCGATGGCTCTTTAATTGCTGCTTGTGTTGAACAACACT
>No_name
GTTCAACACAAGCAGCAATTAAAGAGCCATCGGTTCTTTCTGAAAATGTTTATACTTCAA
ATTATATTTATCCTTCCGACACCAAACACTGTCCTGATGT
>No_name
ATCGGTTCTTTCTGAAAATGTTTATACTTCAAATTATATTTATCCTTCCGACACCAAACA
CTGTCCTGATGTTATTCCAACTATGCAGTCCTCCACTAGC
>No_name
GTTCTTTCTGAAAATGTTTATACTTCAAATTATATTTATCCTTCCGACACCAAACACTGT
CCTGATGTTATTCCAACTATGCAGTCCTCCACTAGCGATC
>No_name
CTTTCTGAAAATGTTTATACTTCAAATTATATTTATCCTTCCGACACCAAACACTGTCCT
GATGTTATTCCAACTATGCAGTCCTCCACTAGCGATCCCA
>No_name
GAAAATGTTTATACTTCAAATTATATTTATCCTTCCGACACCAAACACTGTCCTGATGTT
ATTCCAACTATGCAGTCCTCCACTAGCGATCCCATTTCAA
>No_name
GTTTATACTTCAAATTATATTTATCCTTCCGACACCAAACACTGTCCTGATGTTATTCCA
ACTATGCAGTCCTCCACTAGCGATCCCATTTCAAATCCTT
>No_name
TTCAAATTATATTTATCCTTCCGACACCAAACACTGTCCTGATGTTATTCCAACTATGCA
GTCCTCCACTAGCGATCCCATTTCAAATCCTTTAGTGAAT
>No_name
TTCATCCTTCCGACACCAAACACTGTCCTGATGTTATTCCAACTATGCAGTCCTCCACTA
GCGATCCCATTTCAAATCCTTTAGTGAATAATTCCATTTT
>No_name
GCATATTTGGATTCCTCAAAATGGAATTATTCACTAAAGGATTTGAAATGGGATCGCTAG
TGGAGGACTGCATAGTTGGAATAACATCAGGACAGTGTTT
>No_name
TGTTATTCCAACTATGCAGTCCTCCACTAGCGATCCCATTTCAAATCCTTTAGTGAATAA
TTCCATTTTGAGGAATCCAAATATGCATCAATCTAGATCG
>No_name
CAGCCCTCCACTAGCGATCCCATTTCAAATCCTTTAGTGAATAATTCCATTTTGAGGAAT
CCAAATATGCATCAAGCTAGATCGTCAGGAGCCATTCTGG
>No_name
CTCCACTAGCGATCCCATTTCAAATCCTTTAGTGAATAATTCCATTTTGAGGAATCCAAA
TATGCATCAATCTAGATCGTCAGGAGACATTCTAGATTCA
>No_name
GTGAATCTAGAATGTCTCCTGACGATCTAGATTGATGCATATTTGGATTCCTCAAAATGG
AATTATTCACTAAAGGATTTGAAATGGGATCGCTAGTGGA
>No_name
TGTNAATCTAGAATGTCTCCTGACGATCTAGATTGATGCATATTTGGATTCCTCAAGATG
GAATTATTCACTAAAGGATTTGAAATGGGATCGCTAGTGG
>No_name
AGCGATCCCATTTCAAATCCTTTAGTGAATAATTCCATTTTGAGGAATCCAAATATGCAT
CAATCTAGATCGTCAGGAGACATTCTAGATTCACATCCTC
>No_name
CAGTAATGAGGATGTGAATCTAGAATGTCTCCTGACGATCTAGATTGATGCATATTTGGA
TTCCTCAAAATGGAATTATTCACTAAAGGATTTGAAATGG
>No_name
CAGTAATGAGGATGTGAATCTAGAATGTCTCCTGACGATCTAGATTGATGCATATTTGGA
TTCCTCCAAATGGAATTATTCACTAAAGGATTTGAAATGG
>No_name
CGGAAGTGTACAGTAATGAGGATGTGAATCTAGAATGTCTCCTGACGATCTAGATTGATG
CATATTTGGATTCCTCAAAATGGAATTATTCACTAAAGGA
>No_name
GATTATTTGATTTTCATATATTCTTTGAAAGTCCAAAGATTGACTTGGCGGAAGTGTACA
GTAATGAGGATGTGAATCTAGAATGTCTCCTGACGATCTA
>No_name
GATTATTTGATTTTCATATATTCTTTGAAAGTCCAAAGATTGACTTGGCGGAAGTGTACA
GTAATGAGGATGTGAATCTAGAATGTCTCCTGACGATCTA
>No_name
CTGGGATTATTTGATTTTCATATATTCTTGAAAGTCCAAAGATTGACTTGGCGGAAGTGT
ACAGTAATGAGGATGTGAATCTAGAATGTCTCCTGACGAT
>No_name
CTGGGATTATTTGATTTTCATATATTCTTTGAAAGTCCAAAGATTGACTTGGCGGAAGTG
TACAGTAATGAGGATGTGAATCTAGAATGTCTCCTGACGA
>No_name
CTGGGATTATTTGATTTTCATATATTCTTTGAAAGTCCAAAGATTGACTTGGCGGAAGTG
TACAGTAATGAGGATGTGAATCTAGAATGTCTCCTGACGA
>No_name
CATCCTCATTACTGTACACTTCCGCCAAGTCAATCTTTGGACTTTCAAAGAATATATGAA
AATCAAATAATCCCAGAAACAAATGTTACAAAATCTCATA
>No_name
GGTTTTTCAATATGAGATTTTGTAACATTTGTTTCTGGGATTATTTGATTTTCATATATT
CTTTGAAAGTCCAAAGATTGACTTGGCGGAAGTGTACAGT
>No_name
TGGACTTTCAAAGAATATATGAAAATCAAATAATCCCAGAAACAAATGTTACAAAATCTC
ATATTGAAAAACCTTCGGCTTCAATAACAAAACCCCTAAA
>No_name
CGTTCATGAGATCTTACAAGATTTAGGGGTTTTGTTATTGAAGCCGAAGGTTTTTCAATA
TGAGATTTTGTAACATTTGTTTCTGGGATTATTTGATTTT
>No_name
AAAATCTCATATTGAAAAACCTTCGGCTTCAATAACAAAACCCCTAAATCTTGTAAGATC
TCATGAACGCACGACGATAGCGATTAATTTATCTCTTTGC
>No_name
GAAAAACCTTCGGCTTCAATAACAAAACCCCTAAATCTTGTAAGATCTCATGAACGCACG
ACGATAGCGATTAATTTATCTCTTTGCATTATCTCAATTA
>No_name
AAACCTTCGGCTTCAATAACAAAACCCCTAAATCTTGTAAGATCTCATGAACGCACGACG
ATAGCGATTAATTTATCTCTTTGCATTAACTCAATTATAT
>No_name
CTTCAATAACAAAACCCCTAAATCTTGTAAGATCTCATGAACGCACGACGATAGCGATTA
ATTTATCTCTTTGCATTATCTCAATTATATTTTGGGGACC
>No_name
CAAGAACAAAACCCCTAAATCTTGTAAGATCTCATGAACGCACGACGATAGCGATTAATT
TATCTCTTTGCATTATCTCAATTATATTTTGGGGACCATT
>No_name
TATATGGTCCCCAAAATATAATTGAGATAATGCAAAGAGATAAATTAATCGCTATCGTCG
TGCGTTCATGAGATCTTACAAGATTTAGGGGTTTTGTTAT
>No_name
ATAACAAAACCCCTAAATCTTGTAAGATCTCATGAACGCACGACGATAGCGATTAATTTA
TCTCTTTGCATTATCTCAATTATATTTTGGGGACCATTTA
>No_name
GTTNGCATACTCCCTGGATTAATGATCCAATAATAAATGGTCCCCAAAATATAATTGAGA
TAATGCAAAGAGATAAATTAATCGCTATCGTCGTGCGTTC
>No_name
CTTGAATTCATTGATACGAGAATTAGAAATGGGTAAAATACAAAAAGGGGGTTTGCATAC
TCCCTGGATTAATGATCCAATAATAAATGGTCCCCAAAAT
>No_name
CTTGAATTCATTGATACGAGAATTAGAAATGGGTAAAATACAAAAAGGGGGTTTGCATAC
TCCCTGGATTAATGATCCAATAATAAATGGTCCCCAAAAT
>No_name
CTTTACGAATGTCTCTATCAATGATTAGTATAACTAATGGATATATAATGCAAAGAACAT
AAGATAACCACTTGAATTCATTGATACGAGAATTAGAAAT
>No_name
CTTTACGAATGTCTCTATCAATGATTAGTATAACTAATGGATATATAATGCAAAGAACAT
AAGATAACCACTTGAATTCATTGATACGAGAATTAGAAAT
>No_name
CTTTACGAATGTCTCTATCAATGATTAGTATAACTAATGGATATATAATGCAAAGAACAT
AAGATAACCACTTGAATTCATTGATACGAGAATTAGAAAT
>No_name
GATCACTTTACGAATGTCTCTATCAATGATTAGTATAACTAATGGATATATAATGCAAAG
AACATAAGATAACCACTTGAATTCATTAAAACGGGAATAA
>No_name
GCCTGATCACTTTACGAATGTCTCTATCAATGATTAGTATAACTAATGGATATATAATGC
AAAGAACATAAGATAACCACTTGAATTCATTGATACGAGA
>No_name
CAACAATTTAATGAAGACCTGATCACTTTACGAATGTCTCTATCAATGATTAGTATAACT
AATGGATATATAATGCAAAGAACATAAGATAACCACTTGA
>No_name
ATTCAACAATTTAATGAAGACCTGATCACTTTACGAATGTCTCTATCAATGATTAGTATA
ACTAATGGATATATAATGCAAAGAACATAAGATAACCACT
>No_name
CGACAAACATCTTTATTCTCAACATGGCAATGGCAGATTTGGTTATAATGTTGGTTGGAG
TAGAAGAAATAGTCCACCATATTTTAGACAAAGGATGGCT
>No_name
CTCGAAACGCTTTTCGAAACCGAGCATGGGATAAATCGTTTCGAGAAGAAGGCAAATCGA
GATTCAGTGAGACAGAACTGATCAATGTCAACACAATTTA
>No_name
CACGAAACGCTTTTCGAAACCGAGCATGGGATAAATCGTTTCGAGGAGAAGGCAAATCGA
GATTCAGTGAGACAGAACTCATCAATGTCAACACTATTTA
>No_name
CACATATTTCTTTTGTTACTCGCCGATAATGGTGCCGTTATTCTATAGTTCTATTGCAAA
GTCAAGCTTTCATCCGAACCAATGGTTTCACGTTATCATT
>No_name
GTANAATCTACCAGCACTGGAGTGCGTGTTTGAATTTCGTGCGAAATCTTTGGGAGAAAA
TGCTGTAAAGAATCGGATTGGCAGCAGAATTGGAATAAGG
>No_name
TATTTGAATAATTGCTTAAATTCTTCATCGCCAAAGAATGAATGGTGCACAGAACCGAGC
ATGGTGCGATTTCAGTTTGTTTTCAATGTTTTTATTGTGG
>No_name
CTTAAATTCTTCATCGCCAAAGAATGAATGGTGCACAGAACCGAGCATGGTGCGATTTCA
GTTTGTTTTCAATGTTTTTATTGTGGGCTTGATAATAATT
>No_name
TTCAGTTTGTTTTCAATGTTTTTATTGTGGGCTTGATAATAATTTTCGGTTTTGTTGGCA
ACTTTATATCAATATTGGTACTAAAGAAAGACTGGAAGAG
>No_name
GGATGATCTCTTCCAGTCTTTCTTTAGTACCAATATTGATATAAAGTTGCCAACAAAACC
GAAAATTATTATCAAGCCCACAATAAAAACATTGAAAACA
>No_name
CCAATGTGCAAAGTAGCACATTCATGGATGATCTCTTCCAGTCTTTCTTTAGTACCAATA
TTGATATAAAGTTGCCAACAAAACCGAAAATTATTATCAA
>No_name
TATACAGCCAATGTGCAAAGTAGCACATTCATGGATGATCTCTTCCAGTCTTTCTTTAGT
ACCAATATTGATATAAAGTTGCCAACAAAACCGAAAATTA
>No_name
CTCGCAAATACAATGTAGTATGAGGATAAAAGTAAAAACAGGACGTCATATACAGCCAAT
GTGCAAAGTAGCACATTCATGGATGATCTCTTCCAGTCTT
>No_name
GAGAGAAGTAGATTATTATTCCTCTCGCAAATACAATGTAGTATGAGGATAAAAGTAAAA
ACAGGACGTCATATACAGCCAATGTGCAAAGTAGCACATT
>No_name
TAANTACCATATCTGGTAACGTTTCCTAAATACCAAGTTAATGAGATGAAATTTTTGGAT
AATTCAGGAAGTAGATGAGAGAAGTAGATTATTATTCCTC
>No_name
TAATAATCTACTTCTCTCATCTACTTCCTGAATTATCCAAAAATTTCATCTCATTAACTT
GGTATTTAGGAAACGTTACCAGATATGGTCGTAATTGGAT
>No_name
ATTCAATGCAACAGAAACTGCAATCCAATTACGACCATATCTGGTAACGTTTCCTAAATA
CCAAGTTAATGAGATGAAATTTTTGGATAATTCAGGAAGT
>No_name
CTATCCAATGCAACAGAAACTGCAATCCAATTACGACCATATCTGGTAACGTTTCCTAAA
TACCAAGTTAATGAGATGAAATTTTTGGATAATTCAGGAA
>No_name
CACCATTATAAACCTATCCAATGCAACAGAAACTGCAATCCAATTACGACCATATCTGGT
AACGCTTCCTAAATACCAAGTTAATGAGATGAAATTTTTG
>No_name
AGGATTTCGGACCATTATAAACCTATGCAATGCAACAGAAACTGCAATCCAATTACGACC
ATATCTGGTAACGTTTCCTAAATACCAAGTTAATGAGATG
>No_name
AAAGGATTTCGGACCATTATAAACCTATCCAATGCAACAGAAACTGCAATCCAATTACGA
CCATATCTGGTAACGTTTCCTAAATACCAAGTTAATGAGA
>No_name
TACAATTTGAGCTCTAAATGATGTATTACGTTGGTGAGCTCTAAAAGGATTTCGGACCAT
TATAAACCTATCCAATGCAACAGAAACTGTAATCCAATTA
>No_name
TACAATTTGAGCTCTAAATGATGTATTACGTTGGTGAGCTCTAAAAGGATTTCGGACCAT
TATAAACCTATCCAATGCAACAGAAACTGCAATCCAATTA
>No_name
ATACATCATTTAGAGCTCAAATTGTAAGTGCATCCATTGCATTTGCTACTTTTGTTTACA
ATATTCCACGGTTCTGGGATTACGCAAAGGCTTGGGATAA
>No_name
ATCCATTTACACGTCCTTTTATCCCAAGCCTTTGCGTAATCCCAGAACCGTGGAATATTG
TAAACAAAAGTAGCAAATGCAATGGATGCACTTACAATTT
>No_name
ATCCATTTACACGTCCTTTTATCCCAAGCCTTTGCGTAATCCCAGAACCGTGGAATATTG
TAAACAAAAGTAGCAAATGCAATGGATGCACTTACAATTT
>No_name
TTCTAATTTCCATAAATATGTGTACAACATTATTTTACAGATGTTAATCATGATATATGG
ACCCATGATTCTTCTGATAGTTTTTAACTCGCTTTTAACA
>No_name
CCGNGCTTGATTTTGTTTTGCCATTAGACTTTGTCGGACATTTTTTGCCCGCACTAAACT
TATTGTTAAAAGCGAGTTAAAAACTATCAGAAGAATCATG
>No_name
CCANTTACTACAATCAGCATTTTTGTTTCCATTTGTCCAGAGGGCCGAGCTTGATTTTGT
TTTGCCATTAGACTTTGTCGGACATTTTTTGCCCGCACTA
>No_name
AAAAAATGTCCGACAAAGTCTAATGGCAAAACAAAATCAATCTCGGCCCTCTGGACAAAT
GGAAACAAAAATGCTGATTGTAGTAATTGGTGTTTTCCTC
>No_name
GTCTAATGGCAAAACAAAATCAAGCTCGGCCCTCTGGACAAATGGAAACAAAAATGCTGA
TTGTAGTAATTGGTGTTTTCCTCTTCACAGAACTACCGAG
>No_name
GCTTGTAAAATCGAGCTCGGTAGTTCTGTGAAGAGGAAAACACCAATTACTACAATCAGC
ATTTTTGTTTCCATTTGTCCAGAGGGCCGAGCTTGATTTT
>No_name
GTTTTCCTCTTCACAGAACTACCGAGCTCGATTTTACAAGCAATCACGACGAAGAATTGT
TTCCTCTATAGAATTCTAATCCCGATTTGTGATGGTCTGC
>No_name
GGAATTCAAAATCGTCAGACCATCACAAATCGGGATTAGAATTCTATAGATGAAACAATT
CTTCGTCGTGATTGCTTGTAAAATCGAGCTCGGTAGTTCT
>No_name
AGGAATTCAAAATCGTCAGACCATCACAAATCGGGATTAGAATTCTATAGATGAAACAAT
TCTTCGTCGTGATTGCTTGTAAAATCGAGCTCGGTAGTTC
>No_name
CAAAATTTATCGAGGAATTCAAAATCGTCAGACCATCACAAATCGGGATTAGAATTCTAT
AGATGAAACAATTCTTCGTCGTGATTGCTTGTAAAATCGA
>No_name
CACGACGAAGAATTGTTTCATCTATAGAATTCTAATCCCGATTTGTGATGGTCTGACGAT
TTTGAATTCCTCGATAAATTTTGTCATCTACAGCATGTGT
>No_name
GGAATCTTTGACCACACATGCTGTAGATGACAAAATTTATCGAGGAATTCAAAATCGTCA
GACCATCACAAATCGGGATTAGAATTCTATAGATGAAACA
>No_name
CAGCTACAGCATGTGTGGTCAAAGATTCCGTGAGAATCTCAGAAAGATGTTTTTCAAAAC
CAATCGTGATCAAGACCTTTTGAATCGCCAGAAGAACTTT
>No_name
TAAAGTTCTTCTGGCGATTCAAAAGGTCTTGATCACGATTGGTTTTGAAAAACATCTTTC
TGAGATTCTCACGGAATCTTTGACCACACATGCTGTAGAT
>No_name
CTTTAGAGTTAACATTATTTTGTTTTTTCATTGACAAGATTGTGACGTTCGTATTAAAGT
TCTTCTGGCGATTCAAAAGGTCTTGATCACGATTGGTTTT
>No_name
ATCACAAATTCAGTTTTCAGTGTTGTCAAAAGAAAAATTATCATCTTTAGAGTTAACATT
ATTTTGTTTTTTCATTGACAAGATTGTGACGTTCGTATTA
>No_name
AAGAGAAGCTATGAAATAATTTGTCGAAGTCCTCAGAGCTCTTTCAAAGAAAAACGACAC
AATGACAAGTAGATTTCCCATTATTGTTGATACACTAACC
>No_name
CTGGAATTTTCACGGAACAGAATCTAGCAACAGTTATGAAAAAGACTGTATATTGAGACG
TTAGACATGCAGCATAATCTAATGACAACCACAAATCAAA
>No_name
TTTTGGATCACTTTGATGGTAATGGTCATTCTTTATGCAGGAATATACAAAGTTGCTTTA
AATCTGCAAGCTAAGTCGGATCATAAAAAGAAGCGAATAA
>No_name
CTTTGAGAAGCATTGCTGGTTCTTATTCCACTTTCACTAGTTTCAGTCATTCGTTTTGAT
GACGAGGGGATCAATTCACTTATTCGCTTCTTTTTATGAT
>No_name
TGATCCCCTCGTCATCAAAACGAATGACTGAAACTAGTGAAAGTGGAATAAGAACCAGCA
ATGCTTCTCAAAGTCTATCAAATTCCATCAAACAATCTTC
>No_name
CTAACATTTGGATAACTCCAAGATGATATGAAGATTGTTTGATGGAATTTGATAGACTTT
GAGAAGCATTGCTGGTTCTTATTCCACTTTCACTAGTTTC
>No_name
TTCGCGTCTTTTGGTGCTTTTATCCGATTTTTTATAAAAGTATTGAGCAACGAATTTAAT
TGGAGCAATTAATGATGAGGATCTTTTGTTAGCGTTATTT
>No_name
TGTTCAGGTAGCACAGCCAATAGGTGAGATTATACAAATGGGAATTGACGCAAGTGTGCT
TGTCCTTGGTGGAATCACAGAATCCTTTGATTAAAACAAT
>No_name
AAAAGAATGAATTTTTCCAACTCCTCTCAAATAACTGATGAATGCTCTTCTCATCTGTTG
AAATTCCAGAAAGTATTTGGTCAGTTGTATCCCTACGCAG
>No_name
AAANAACTGATGAATGCTCTTCTCATCTGTTGAAATTCCAGAAAGTATTTGGTCAGTTGT
ATCCCTACGCAGCTTTGGTTATTTGCTTGGTGTCAGTGGC
>No_name
CCATTTTTCTTTGCCCTAAAATGATAACATTACTGAGATTCGAGGCCACTGACACCAAGC
AAATAACCAAAGCTGCGTAGGGATACAACTGACCAAATAC
>No_name
CTTAGAAAAATGGGGTCGTCTACAAACACAATTCTCTTGGCAATCGCCATAAGCGATATT
CTCGTTTGCCTTTCCCAAATTCCCCTAATAATCAGTCAGA
>No_name
CGAAAAATTGCCAAAACAACACCCAACCAAAGAGACGCTGTATGCGCCAATAAAGCTGCA
CTATTAGTGCACAGATATGTAACAGACCAAAAGTAATAAT
>No_name
CTGTTACATATCTGTGCACTAATAGTGCAGCTTTATTGGCGCATACAGCGTCTCTTTGGT
TGGGTGTTGTTTTGGCAATTTTTCGTCTACTTTTTATAAA
>No_name
CTTTATTGGCGCATACAGCGTCTCTTTGGTTGGGGGTTGTTTTGGCAATTTTTCGTCTAC
TTTTTATAAAGCTATATCCATCTCGAGCGGCCAAACAATA
>No_name
GTTTTGGCAATTTTTCGTCTACTTTTTATAAAGCTATATCCATCTCGAGCGGCCAAACAA
TACTTTGGAATCCAGAGAGCTAAAATTTCAATTATTTTGA
>No_name
ATACTTTGGAATCCAGAGAGCTAAAATTTCAATTATTTTGACATACTCAATCTGGATCTT
ACTTCTTGTGCCGTATCTGACTACAATGCGTATTACTGAA
>No_name
CTANAATTCGTATTACTGAACAAAATATAGAAAATGTCACTCATTTCTTTCCAACAAGAA
GCACCAAAAATTCCAAACTGGAAATGTATAACTTTTGGAA
>No_name
TTCCAAACTGGAAATGTATAACTTTTGGAATATTGCGATTCTTGGAAAGATTTTTCCTTG
CTCCCTGACGATAATTTTTGGTTGTTGTTTATTGTCAACT
>No_name
ATTTTTCCTTGCTCCCTGACGATAATTTTTGGTTGTTGTTTATTGTCAACTTTAAAATTT
ACCCGAGATCGTCATGACAAATTACTCGGAATTCGAGATT
>No_name
ATCATTCCTTGCTCCCTGACGATAATTTTTGGTTGTTGTTTATTGTCAACTTTAAAATTT
ACCCGAGATCGTCATGACAAATTACTCGGAATTCGAGATT
>No_name
ATTTCCTGTGATAGAATTCTTATTCTCCTCTTTCTCCGATGAATCTCGAATTCCGAGTAA
TTTGTCATGACGATCTCGGGTAAATTTTAAAGTTGACAAT
>No_name
CAACTTTAAAATTTACCCGAGATCGTCATGACAAATTACTCGGAATTCGAGATTCATCGG
AGAAAGAGGAGAATAAGAATTCTATCACAGGAAATCACAG
>No_name
CTACGAGAGAGTTTTGTCGAAATGCTTTTCCTGTGATTTCCTGTGATAGAATTCTTATTC
TCCTCTTTCTCCGATGAATCTCGAATTCCGAGTAATTTGT
>No_name
AAAATACTCGGAATTCGAGATTCATCGGAGAAAGAGGAGAATAAGAATTCTATCACAGGA
AATCACAGGAAAAGCATTTCGACAAAACTCTCTCGTAGAA
>No_name
CGGAATTCGAGATTCATCGGAGAAAGAGGAGAATAAGAATTCTATCACAGGAAATCACAG
GAAAAGCATTTCGACAAAACTCTCTCGTAGAAGTCAAGAT
>No_name
CAAGATCATCGTAGGACAACGAGGTTGTTGGTTAGCATTATTCTTTTGGTACTACCAACT
GAGTTACCCATAGCCTGTTTAATGTTGGCTACCAGAATCA
>No_name
AACTGAGTTACCCATAGCCTGTTTAATGTTGGCTACAAGAATCAAAGAAAATATTAAATG
TATTTATCTTCATCTTGGAGATCTTTTAGACTTTTTAAAT
>No_name
AAATTTTTTAACAGATTTAAAAAGTCTAAAAGATCTCCAAGATGAAGATAAATACATTTA
ATATTTTCTTTGATTCTTGTAGCCAACATTAAACAGGCTA
>No_name
CTCNACTTCGCTGTTTCTCAAAGGAACCAATGATCCTGGATTGTCAGATGTCTGTCGAAT
GATGAAAAATGGAACAAAAAGTCTTTTAAATTCACTTCGA
>No_name
ACGACCTTTTATGTTCTGCCTCGACTTCGCTGTTTCTCAAAGGAACCAATGATCCTGGAT
TGTCAGATGTCTGTCGAATGATGAAAAATGGAACAAAAAG
>No_name
ATAAACGACCTTTTATGTTCTGCCTCGACTTCGCTGTTTCTCAAAGGAACCAATGATCCT
GGATTGTCAGATGTCTGTCGAATGATGAAAAATGGAACAA
>No_name
CATGATCATTGGTTCCTTTGAGAAACAGCGAAGTCGAGGCAGAACATAAAAGGTCGTTTA
TCAATATATCTAACACGGCAGACTTTCCTAAATACTGTTT
>No_name
ATTGGTTCCTTTGAGAAACAGCGAAGTCGAGGCAGAACATAAAAGGTCGTTTATCAATAT
ATCTAACACGGCAGACTTTCCTAAATACTGTTTAATCTCA
>No_name
GTTTAATCTCAGATAGCCATTTTCCAACGACAAGTTTTCGTAAAGACTTCAAAACTTATC
AATCAGTTGAACCTTTGAATAAATTTCTTTATGTTCAGGA
>No_name
TGGTCATTACAATATGTTGAAATCGACCTTTCTATGTCCTGAACATAAAGAAATTTATTC
AAAGGTTCAACTGATTGATAAGTTTTGAAGTCTTTACGAA
>No_name
CGAAAATTCCTTCATTTAACGGATACAATTTATTCAAATCTGTGTTTTTTCTCGTTGTAT
TCTTTATTTCTATTCTGGGAAACACTCACACTATTTTCTT
>No_name
GTTTTCCATGGACCTCGATAGGCATCGAACAATAGCACTTGTGGAATAGCCAATAAAAAA
GAATAAATCCATAAGCATATGATAATTATTTTAATATTTC
>No_name
CTTATGGATTTATTCTTTTTTATTGGCTATTCCACAAGTGCTATTGTTCGATGCCTATCG
AGGACCATGGAAAACAGTAACATTCTATCAATGTTCAACA
>No_name
ATTCTATCAATGTACAACATCCGATAATCTGAATATACTCCAAATGTATGTTTACCCCCT
TGTGTATTGTGTTTTAATACTGCTCATTCCTATTGGTATT
>No_name
CCGATAATCTGAATATACTCCAAATGTATGTTTACCCCCTTGTGTATTGTGTTTTAATAC
TGCTCATTCCTATTGGTATTCTAGTAACATGCTATACTGT
>No_name
AGAACACAACAGCGTCACGATACTCTTTCACCATCCAAAATCAGACGACTGCGAACATTT
AACGAATCAGTTTCCGTTTTACGACGACGCCAAACACTCA
>No_name
ATTGTTTCGTTGTCGTTGTTGCTTCCTGAGTGTTTGGCGTCGTCGTAAAACGGAAACTGA
TTCGTTAAATGTTCGCAGTCGTCTGATTTTGGATGGTGAA
>No_name
GTCGATTTTTCTGTCCACCAAAATTTTTTCTCATGAAAAATAGAAAGAAATTTCTGTTAA
AAAATCCGTAAATTATTGGATTGAATGCTGAATTCAAACT
>No_name
ATTTCTCCAACGGCACGCTCTGGGAAGAATACAAGGCCGATCTGTCGCTCCAGAATTATC
TGCTGCCCATCTTTTATTCTGTCATCTTTTTGATGGGTTT
>No_name
GCACGCTCTGTGAAGAATACAAGGCCGATCTGTCGCTCCAGAATTATCTGCTGCCCATCT
TTTATTCTGTCATCTTTTTGATGGGTTTGATGGGAAATAT
>No_name
GCCGGGTTTAAAAAAGATTATGTAAATAACAGTAATATTTCCCATCAAACCCATCAAAAA
GATGACAGAATAACAGATGGGCAGCAGATAATTCTGGAGC
>No_name
TGGGTTTGATGGGAAATATTACTGTTATTTACATAATCTTTTTTAAACCCGGCATGACCA
CTGTGCCCAATCTATTAATTGCGAACTTATCGCTTGGAGA
>No_name
TGAAAACTATATCTCCAAGCGATAAGTTCGCAATTAATAGATTGGGCACAGTGGTCATGC
CGGGTTTAAAAAAGATTATGTAAATAACAGTAATATTTCC
>No_name
GTTNTTTACATAATCTTTTTTAAACCCGGCATGACCACTGTGCCCAATCTATTAATTGCG
AACTTATCGCTTGGAGATATAGTTTTCATATTCGGACATA
>No_name
GCCCAATCTATTAATTGCGAACTTATCGCTTGGAGATATAGTTTTCATATTCGGACATAT
GTGCTTCTCGATTCCTTCGTATCTGCTTCCGGGATTCTAC
>No_name
CAGGAAGTTACCTCCGTAGAATCCCGGAAGCAGATACGAAGGAATCGAGAAGCACATATG
TCCGAATATGAAAACTATATCTCCAAGCGATAAGTTCGCA
>No_name
CACCAATCGGCACAGGAAGTTACCTCCGTAGAATCCCGGAAGCAGATACGAAGGAATCGA
GAAGCACATATGTCCGAATATGAAAACTATATCTCCAAGC
>No_name
CGCGATTCCTTCGTATCTGCTTCCGGGATTCTACGGAGGTAACTTCCTGTGCCGATTGAT
GGTCTTTGTCAAATGCAGTTGTCTTGGCATTAGCATCTTC
>No_name
GCCATAAATGTCAAGGTGAAGATGCTAATGCCAAGACAACTGCATTTGACAAAGACCATC
AATCGGCACAGGAAGTTACCTCCGTAGAATCCCGGAAGCA
>No_name
CTGCTGATGAAGGGGGCGAGTAATCGCGCGAAATCTGTCAACTGCCATAAATGTCAAGGT
GAAGATGCTAATGCCAAGACAACTGCATTTGACAAAGACC
>No_name
CGGCTGAGAGCCTGCTGATGAAGGGGGCGAGTAATCGCGCGAAATCTGTCAACTGCCATA
AATGTCAAGGTGAAGATGCTAATGCCAAGACAACTGCATT
>No_name
CAAATGGTGACCATGACGGTTATCACGGCGACTCGGCTGAGAGCCTGCTGATGAAGGGGG
CGAGTAAAAGCGCGAAAACTGTCAACTGCCAAAAATGTCG
>No_name
CTTGATTTCAGTGTACATAATCGTTGGTACGGACGCCGCCATTGAGAATATCCAAATGGT
GACCATGACGGTTATCACGGCGACTCGGCTGAGAGCCTGC
>No_name
CTTGATTTCAGTGTACATAATCGTTGGTACGGACGCCGCCATTGAGAATATCCAAATGGT
GACCATGACGGTTATCACGGCGACTCGGCTGGGAGCCTGC
>No_name
CCCCGATTTCAGTGTACATAATCGTTGGTACGGACGCCGCCATTGAGAATATCCAAATGG
TGACCATGACGGTTATCACGGCGACTCGGCTGAGAGCCTG
>No_name
GTGGACCTTGATTTCAGTGTACATAATCGTTGGTACGGACGCCGCCATTGAGAATATCCA
AATGGTGACCATGACGGTTATCACGGCGACTCGGCTGGGG
>No_name
CCGAGGCGCCGTGATAACCGTCATGGTCACCATTTGGATATTCTCAATGGCGGCGTCCGT
ACCCACGATTATGTACACTGAAATCAAGGGCCAACCAATT
>No_name
CGAGTCGCCGTGATAACCGTCATGGTCACCATTTGGATATTCTCAATGGCGGCGTCCGTA
CCAACGATTATGTACACTGAAATCAAGGTCCACCCAATTT
>No_name
ATTATGTACACTGAAATCAAGGTCCACCCAATTTTGAACAACGACACGTGCTTCATATTG
CGATTCTGCAGCAGTGAACATCCTTATTTTGAAGTGATCA
>No_name
CAATTTCGAACAACGACACGTGCTTCATATTGCGATTCTGCAGCAGTGAACATCCTTATT
TTGAAGTGATCACTTGGGTCAGATTTTGCGTTTATTTTGT
>No_name
AACAAAATAAACGCAAAATCTGACCCAAGTGATCACTTCAAAATAAGGATGTTCACTGCT
GCAGAATCGCAATATGAAGCACGTGTCGTTGTTCGAAATT
>No_name
ACTGGGTAGTCGAAATAGCAATGTAACAGAAACTAATGACAAAAAATGGGATAACAAAAT
AAACGCAAAATCTGACCCAAGTGATCACTTCAAAATAAGG
>No_name
GTTNTACACAGGGTAGTCGAAATAGCAATGTAACAGAAACTAATGACAAAAAATGGGATA
ACAAAATAAACGCAAAATCTGACCCAAGTGATCACTTCAA
>No_name
GTTTTACACAGGGTAGTCGAAATAGCAATGTAACAGAAACTAATGACAAAAAATGGGATA
ACAAAATAAACGCAAAATCTGACCCAAGTGATCACTTCAA
>No_name
CTTGGGTCAGATTTTGCGTTTATTTTGTTATCCCATTTTTTGTCATTAGTTTCTGTTACA
TTGCTATTTCGACTACCCTGTGTAAAACCCAAAATGTATC
>No_name
CAACAAGAAGCGATACATTTTGGGTTTTACACAGGGTAGTCGAAATAGCAATGTAACAGA
AACTAATGACAAAAAATGGGATAACAAAATAAACGCAAAA
>No_name
GTAACAACAAGAAGCGATACATTTTGGGTTTTACACAGGGTAGTCGAAATAGCAATGTAA
CAGAAACTAATGACAAAAAATGGGATAACAAAATAAACGC
>No_name
CGAGGAATCGCCAAAGTTTTATTGTCCATATGATTTGTAACAACAAGAAGCGATACATTT
TGGGTTTTACACAGGGTAGTCGAAATAGCAATGTAACAGA
>No_name
CTTCCATTTGTCTCCGAGGAATCGCCAAAGTTTTATTGTCCATATGATTAGTAACAACAA
GAAGCGATACATTTTGGGTTTTACACAGGGTAGTCGCAAT
>No_name
CTCGCTTCCATTTGTCTCCGAGGAATCGCCAAAGTTTTATTGTCCATATGATTTGTAACA
ACAAGAAGCGATACATTTTGGGTTTTACACAGGGTAGTCG
>No_name
CTCGCTTCCATTTGTCTCCGAGGAATCGCCAAAGTTTTATTGTCCATATGATTCGTAACA
ACAAGAAGCGATACATTTTGGGTTTTACACAGGGTAGTCG
>No_name
CTTCTCGCTTCCATTTGTCTCCGAGGAATCGCCAAAGTTTTATTGTCCATTTGATTCGTA
ACAACAAGAAGCGATACATTTTGGGTTTTACACAGGGTAG
>No_name
ATTTCCTTCTCGCTTCCATTTGTCTCCGAGGAATCGCCAAAGTTTTATTGTCCATATGAT
TTGTAACAACAAGAAGCGATACATTTTGGGTTTTACACAG
>No_name
CGATAATTTCCTTCTCGCTTCCATTTGTCTCCGAGGAATCGCCAAAGTTTTATTGTCCAT
ATGATTCGTAACAACAAGAAGCGATACATTTTGGGTTTTA
>No_name
CCCGATAATTTCCTTCTCGCTTCCATTTGTCTCCGAGGAATCGCCAAAGTTTTATTGTCC
ATATGATTCGTAACAACAAGAAGCGATACATTTTGGGTTT
>No_name
CACCGATAATTTCCTTCTCGCTTCCATTTGTCTCCGAGGAATCGCCAAAGTTTTATTGTC
CATATGATTTGTAACAACAAGAAGCGATACATTTTGGGTT
>No_name
GTTACAAATCATATGGACAATAAAACTTTGGCGATTCCGCGGAGACAAATGGAAGCGAGA
AGGAAATTATCGGTTGTCGTATTAGCTCTTGTTATGATAT
>No_name
AAACAACAAATATCACAACAAGAGCTAATACGACAACCGATAATTTCCTTCTCGCTTCCA
TTTGTCTCCGAGGACTCGCCAAAGTTTTATTGTCCATATG
>No_name
CAAACAACAAATATCACAACAAGAGCTAATACGACAACCGATAATTTCCTTCTCGCTTCC
ATTTGTCTCCGAGGAATCGCCAAAGTTTTATTGTCCATAT
>No_name
CGGCAAACAACAAATATCACAACAAGAGCTAATACGACAACCGATAATTTCCTTCTCGCT
TCCATTTGTCTCCGAGGAATCGCCAAAGTTTTATTGTCCA
>No_name
GGAAATTATCGGTTGTCGTATTAGCTCTTGTTGTGATATTTGTTGTTTGCCGCTTACCAT
ATGAATCCCATTCGATCTTCTTGCTTTTGCAAAGTGAAAG
>No_name
AGAGGAGGACAGTAGCCGCAGCTGACCACCACTGAATGCTTTCACTTTGCAAAAGCAAGA
AGATCGAATGGGATTCATATGGTAAGCGGCAAACAACAAA
>No_name
CTTCTTGCTTTTGCAAAGTGAAAGCATTCAGTGGTGGTCAGCTGCGGCTACTGGCCTCCT
CTATTTCTCTTCGTCGATAAATCCTTTAATTTTTGGGATT
>No_name
ACATTTTAAGCATAAACCGGCGGAAAGTTGGACTGAGAATACCTAAAATTAAAGGATTTA
TCGACGAATAGAAATAGAGGAGGACAGTAGCCGCAGCTGA
>No_name
CACATTTTAAGCATAAACCGGCGGAAAGTTGGACTGAGAATACCTAAAATTAAAGGATTT
ATCGACGAATAGAAATAGAGGAGGACAGTAGCCGCAGCCG
>No_name
AGANAACTTAAAAAAGCATCTGCACCACATTTTAAGCATAAACCGGCGGAAAGTTGGACT
GAGAATACCTAAAATTAAAGGATTTATCGACGAATAGAAA
>No_name
GTTGAATTCGGAGGAGCAGAATGAGTCTGGACGGTATTAGAAAAATTAAAAAAGCATCTG
CACCACATTTTAAGCATAAACCGGCGGAAAGTTGGACTGA
>No_name
ATACGATCTTGGTAGAATTCGGAGGAGCAGAATGAGTCTGGACGGTATTAGAAAAATTAA
AAAAAGCATCTGCACCACATTTTAAGCATAAACCGGCGGA
>No_name
AGGAGATCTGTTCGTTCGGTTGTATACGATCTTGGTAGAATTCGGAGGAGCAGAATGAGT
CTGGACGGTATTAGAAAAATTAAAAAAGCATCTGCACCAC
>No_name
GTGATAACTTACATGAGAAGTTCACAAGGAGAAGGAGATCTGTTCGTTCGGTTGTATACG
ATCTTGGTAGAATTCGGAGGAGCAGAATGAGTCTGGACGG
>No_name
AAATCCCTATCGCAATGATAACTATGTGCGTTAATAGTTTCATTGGATGCGTTGGCAATG
GAATAGTGATTCTGATTTATTGCGTCCAACGGGATGAAAA
>No_name
CGAATATTCTGAAGCAAATCGGAATCTTTTATCAAAGATTTAGAAATGCTTCTGATTTGT
GTTTGGAAATTGTCGTTGACGCTGAAATTCCTCGAGCAAC
>No_name
CAGATATTTATTCTAATAAATTGTTGAATTTATATTCTGATTTTAAATATCCATTTGTTG
ACAGGATCAAAATAATTATTATAACAATTTTCTCTCTCTC
>No_name
CAGATATTTATTCTAATAAATTGTTGAATTTATATTCTGATTTTAAATATCCATTTGTTG
ACAGGATCAAAATAATTATTACAACAATTTTCTCTCTCTC
>No_name
ATGNATTCTAATAAATTGTTGAATTTATATTCTGATTTTAAATATCCATTTGTTGACAGG
ATCAAAATAATTATTACAACAATTTTCTCTCTCTCTATTC
>No_name
ATTCTGATTTTAAATATCCATTTGTTGACAGGATCAAAATAATTATTACAACAATTTTCT
CTCTCTCTATTCTAGTCACCCTAATTGGAAATGGTATGCT
>No_name
TTTAAATATCCATTTGTTGACAGGATCAAAATAATTATTACAACAATTTTCTCTCTCTCT
ATTCTAGTCACCCTAATTGGAAATGGTATGCTCTTTTTCG
>No_name
GTTGACAGGATCAAAATAATTATTACAACAATTTTCTCTCTCTCTATTCTAGTCACCCTA
ATTGGAAATGGTATGCTCTTTTTCGTTATTTTTCAAAAGA
>No_name
ATGAAATCAAAAGTTGAACAACTGATAAATTAACCATTAGGATATTTGTGACATTTCTAG
ATGATTTCTTTTGAAAAATAACGAAAAAGAGCATACCATT
>No_name
CATACATAGTCAGCACATGCATGAAACTAACGAAATAGCACGAGCCGACCCCAAAAGGTC
ACTGGGCAAAATTCCAAAATTTCACGAGATTGGCAGGGAC
>No_name
ATTCGATTGATACCTAAAATAGGCGATTGCCACTAGAGTATACGAGCTGGCATACATAGT
CAGCACATGCATGAAACTAACGAAATAGCACGAGCCGACC
>No_name
CAGTTATGCGATTGATACCTAAAATAGGCGATTGCCACTAGAGTATACGAGCGGGCATAC
ATAGTCAGCACAGGCATGACACTAACGAAATAGGACGAGC
>No_name
GTCACGATTTCTGTCATTTGGGGTCTGTCGATAATGATTGCGTTTCCTCATTTGTTTTTC
ATCATAACGAATAAAAACCTGTCTCTCCAAAACTTTTTCA
>No_name
TTCTGTCATTTGGGGTCTGTCGATAATGATTGCGTTTCCTCATTTGTTTTTCATCATAAT
GAATAAAAACCTGTCTCTCCAAAACTTTTTCAAGCTCCAT
>No_name
AAAATTTCATGTCATGTAAGATTTTATTTCCGTTTAAGTGGAGAGTTTGGATTATTTTGA
CAAATTTTTTATTGCAATATTTTATTCCTCTTGTGACAAT
>No_name
TTTTATTTCCGTTTAAGTGGAGAGTTTGGATTATTTTGACAAATTTTTTATTGCAATATT
TTATTCCTCTTGTGGCAATTATTTACATGTATGCGTGCGT
>No_name
TTTCCGTTTAAGTGGAGAGTTTGGATTATTTTGACAAATTTTTTATTGCAATATTTTATT
CCTCTTGTGGCAATTATTTACATGTATGCGTGCGTTGCTC
>No_name
GTATGCGTGCGTTGCTCATAGAATCTGGAAAGCCAAACCTGTCCGGTCGAAGTTTGGTCA
GATAATAACTTTCTCCTCTGGATCATCGTCTGAACAGTCT
>No_name
CTTCGGTAAGTATCATAAGACTGTTCAGACGATGATCCAGAGGAGAAAGTTATTATCTGA
CCAAACTTCGACCGGACAGGTTTGGCTTTCCAGATTCTAT
>No_name
AGTAAATCTGTTGAATAAAGATATTCCTTCGGTAAGTATCATAAGACTGTTCAGACGATG
ATCCAGAGGAGAAAGTTATTATCTGACCAAACTTCGACCG
>No_name
GAACAGTCTTATGATACTTACCGAAGGAATATCTTTATTCAACAGATTTACTTTAGGCAG
CGCCGAAGCAATATAGATTATGTCATCAAAAAGTCTACAA
>No_name
CGAGCCAATAGAGAATGTAATAAATAAAGAAATTGTGCGGGATTCTTAAGGCCGTCAGAA
ATAAATAAATATGGAATGGAGCCCATGAAATAAAAAACAA
>No_name
CCAAATGTTACTAAAAGCGAGCCAATAGAGAATGTAATAAATAAAGAAATTGTGCGGGAT
TCTTAAGGCCGTCAGAAATAAATAAATATGGAATGGAGCC
>No_name
CTCAAAACATATTTCAAAAGATTTACATTATTTTTATTAACCCAATAATAAACGATCGGA
TTGTACCAAATGTTACTAAAAGCGAGCCAATAGAGAATGT
>No_name
CTCAAAACATATTTCAAAAGATTTACATTATTTTTATTAACCCAATAATAAACGATCGGA
TTGTACCAAATGTTACTAAAAGCGAGCCAATAGAGAATGT
>No_name
CACAAATGTCGAAAGAATGCCCCAGTCATATGAAATATTCTAATTTACGCCCCTTGTTTG
TTAAATATTGTTTTTCTTGGAGCTTTGCATTGCTGAGTTT
>No_name
CACAAATGTCGAAAGAATGCCCCAGTCATATGAAATATTCTAATTTACGCCCCTTGTTTG
TTAAATATTGTTTTTCTTGGAGCTTTGCATTGCTGAGTTT
>No_name
ATGNAATATTCTAATTTACGCCCCTTGTTTGTTAAATATTGTTTTTCTTGGAGCTTTGCA
TTGCTGAGTTTGGCGGGCATTTTTGGAAGTCTAATGTGCA
>No_name
CTAATTTACGCCCCTTGTTTGTTAAATATTGTTTTTCTTGGAGCTTTGCATTGCTGAGTT
TGGCGGGCATTTTTGGAAGTCTAATGTGCATCATCGTCAT
>No_name
ATAATTTACGCCCCTTGTTTGTTAAATATTGTTTTTCTTGGAGCTTTGCATTGCTGAGTT
TGGCGGGCATTTTTGGAAGTCTAATGTGCATCATCGTCAT
>No_name
CTCGATGCTTCACAATGACGATGATGCACATTAGACTTCCAAAAATGCCCGCCAAACTCA
GCAATGCAAAGCTCCAAGAAAAACAATATTTAACAAACAA
>No_name
GTTTTTCTTGGAGCTTTGCATTGCTGAGTTTGGCGGGCATTTTTGGAAGTCTAATGTGCA
TCATCGTCATTGTGAAGCATCGAGTTTTCATTCATGGAAC
>No_name
TTTNGAAGTCTAATGTGCATCATCGTCATTGTGAAGCATCGAGTTTTCATTCATGGAACG
AAATATTGGTTCATTTATTTGTCTATGAGTGATTTTCTTA
>No_name
TTGGAAGTCTAATGTGCATCATCGTCATTGTGAAGCATCGAGTTTTCATTCATGGAACGA
AATATTGGTTCATTTATTTGTCTATGAGTGATTTTCTTAT
>No_name
GAATAATCAGCATAAGAAAATCACTCATAGACAAATAAATGAACCAATATGTCGTTCCAT
GAATGAAAACTCGATGCTTCACAATGACGATGATGCACAT
>No_name
CGAGTTTTCATTCATGGAACGAAATATTGGTTCATTTATTTGTCTATGAGTGATTTTCTT
ATGCTGATTATTCCGGCCTGTGATTTATACTTTTACTATA
>No_name
ATTTATTTGTCTATGAGTGATTTTCTTATGCTGATTATTCCGGCCTGTGATTTATACTTT
TACTATATGTTAGAGGAGTACTATATTAAGACGTTGAATA
>No_name
GTGATTTTCTTATGCTGATTATTCCGGCCTGTGATTTATACTTTTACTATATGTTAGAGG
AGTACTATATTAAGACGTTGAATAGGATGAGTATTTTCGG
>No_name
TGCAACTCACAACCGAAAATACTCATCCTATTCAACGTCTTAATATAGTACTCCTCTAAC
ATATAGTAAAAGTATAAATCACAGGCCGGAATAATCAGCA
>No_name
NAGCCTGCAAAACGTTTGCATTCCAACTAAAGAAATTAATGGCAAAGTAGCGCAACTCAC
AACCGAAAATACTCATCCTATTCAACGTCTTAATATAGTA
>No_name
CCGACCTGTCGTAAAGATAATTCTTGAGCGAATCGGATTCAAAACACTGATAGTTCTTTC
AATTGATAAGCCAGCCTGCAAAACGTTTGCATTCCAACTA
>No_name
GTTNGAATGCAAACGTTTTGCAGGCTGGCTTATCAATTGAAAGAACTATCAGTGTTTTGA
ATCCGATTCGCTCAAGAATTATCTTTACGACAGGGCGAAC
>No_name
AAGAACTATCAGTGTTTTGAATCCGATTCGCTCAAGAATTATCTTTACGACAGGTCGAAC
TAAATTTATTATCAGTGTCCTAATTGGGTTCTGTTTTGTA
>No_name
AGTCGCTCAAGAATTATCTTTACGACAGGTCGAACTAAATTTATTATCAGTGTCCTAATT
GGGTTCTGTTTTGTATCTTCTTCGGTTATCGATATGCTAA
>No_name
CTTCCGCCTACAAGTCCCATTCACTCTTTCAAATGTTAGCATATCGATAACCGAAGAAGA
TACAAAACAGAACCCAATTAGGACACTGATAATAAATTTA
>No_name
GTGNCACGTCAATTGATGAATTTGGATGGGTCTTCCGCCTACAAGTCCCATTCACTCTTT
CAAATGTTAGCATATCGATAACCGAAGAAGATACAAAACA
>No_name
GTTTTGTATCTTCTTCGGTTATCGATATGCTAACATTTGAAAGAGTGAATGGGACTTGTA
GGCGGCAGACCCATCCAAATTCATCAATTGACGTGACACA
>No_name
ATCCTCTTCGGTTATCGATATGCTAACATTTGAAAGAGTGAATGGGACTTGTAGGCGGAA
GACCCATCCAAATTCATCAATTGACGTGACACATTCTATA
>No_name
CTAACATTTGAAAGAGTGAATGGGACTTGTAGGCGGAAGACCCATCCAAATTCATCAATT
GACGTGACACATTCTATATACACCATTGATTTGATATTGT
>No_name
GAAACAATATCAAATCAATGGTGTATAGAGAATGTGTCACGTCAATTGATGAATTTGGAT
GGGTCTTCCGCCCACAAGTCCCATTCTCTCTTTCAACTGT
>No_name
GATTGAATGGGACTTGTAGGCGGAAGACCCATCCAAATTCATCAATTGACGTGACACATT
CTATATACACCATTGATTTGATATTGTTTCGAGCGATACC
>No_name
GAAAAGGTATCGCTCGAAACAATATCAAATCAATGGTGTATATAGAATGTGTCACGTCAA
TTGATGAATTTGGATGGGTCTTCCGCCTACAAGTCCCATT
>No_name
TGGGACTTGTAGGCGGAAGACCCATCCAAATTCATCAATTGACGTGACACATTCTATATA
CACCATTGATTTGATATTGTTTCGAGCGATACCTTTTCTA
>No_name
CAAATTCATCAATTGACGTGACACATTCTATATACACCATTGATTTGATATTGTTTCGAG
CGATACCTTTTCTAGTGATGCTAATTTCTTCCATAATTAT
>No_name
AATATCATCAATTGACGTGACACATTCTATATACACCATTGATTTGATATTGTTTCGAGC
GATACCTTTTCTAGAGATGCTAATTTCTTCCATAATTATC
>No_name
ATGAGGATTACGATAATTATGGAAGAAATTAGCATCACTAGAAAAGGTATCGCTCGAAAC
AATATCAAATCAATGGTGTATATAGAATGTGTCACGTCAA
>No_name
ATATACACCATTGATTTGATATTGTTTCGAGCGATACCTTTTCTAGTGATGCTAATTTCT
TCCATAATTATCGTAATCCTCATGAAATTGCACAGCATCA
>No_name
CTAATTTCTTCCATAATTATCGTAATCCTCATGAAATTGCACAGCATCAAACGAGATCGA
ATCGGGCACCATCAAATGGGAAATCCTAACAAAAAATCCT
>No_name
GACATTTTGAATTCTCGATATTTCTGGGAGGATTTTTTGTTAGGATTTCCCATTTGATGG
TGCCCGATTCGATCTCGTTTGATGCTGTGCAATTTCATGA
>No_name
AAACGAGATCGAATCGGGCACCATCAAATGGGAAATCCTAACAAAAAATCCTCCCAGAAA
TATCGAGAATTCAAAATGTCGGTTATATTGATATAAATGA
>No_name
GTTACTAAGGTTGCCACATTCATTGATATCAAGATAACCGACATTTTGAATTCTCGATAT
TTCTGGGAGGATTTTTTGTTAGGATTTCCCATTTGATGGT
>No_name
TTCGTTACTAAGGTTGCCACATTCATTGATATCAAGATAACCGACATTTTAAATTCTCGA
TATTTCTGGGAGGATTTTTTGTTAGGATTTCCCATTTGAT
>No_name
CCGCTCCGTCTATCAATTCGAAAATCAAAAACAACGGATTCGTTACTAAGGTTGCCACAT
TCATTGATATCAAGATAACCGACATTTTGAATTCTCGATA
>No_name
CACCCTCCGAGCCCGCTCCGTCTATCAATTCGAAAATCAAAAACAACGGATTCGTTACTA
AGGTTGCCACATTCATTGATATCAAGATAACCGACATTTT
>No_name
CGAGCAAATTGAAGAAATCTGAAACGCAGCGATTTTTCGTTAACTTTCCGTATTTCTGAC
CCTCCGAGCCCGCTCCGTCTATCAATTCGAAAATCAAAAA
>No_name
GGTGGGCCAGAAATACGGAAAGTTAACGAAAAATCGCTGCGTTTCAGATTTATTCAATTT
GCTCTTTAATTCACTGATCTATTTTAACAGTCAAACAAAC
>No_name
CGTTAGGTTAACGAAAAATCGCTGCGTTTCAGATTTCTTCAATTTGCTCTTTAATTCACT
GATCTATTTTAACAATCAAACAAACTGGATATTTTACGTC
>No_name
CGAAAAATCGCTGCGTTTCAGATTTCTTCAATTTGCTCTTTAATTCACTGATCTATTTTA
ACAATCAAACAAACTGGATATTTTACGTCTTAATTGGGGC
>No_name
CTTAATTGGGGCGAAATTTCAGCACTATTTTCTCATGATCCTCTCCAATTTTCTCCCGTT
CCTCAAACGAGACATTGACGAATCAGCGAGTTTACCTTTC
>No_name
GTCTACTCGAAAGGTAAACTCGCTGATTCGTCAATGTCTCGTTTGAGGAACGGGAGAAAA
TTGGAGAGGATCATGAGAAAATAGTGCTGAAATTTCGCCC
>No_name
CGTNTCGAAAGGTAAACTCGCTGATTCGTCAATGTCTCGTTTGAGGAACGGGAGAAAATT
GGAGAGGATCATGAGAAAATAGTGCTGAAATTTCGAGATC
>No_name
TTTCAGCACTATTTTCTCATGATCCTCTCCAATTTTCTCCCGTTCCTCAAACGAGACATT
GACGAATCAGCGAGTTTACCTTTCGAGTCGACGATGAACA
>No_name
ATTTTTTTCAATGTTCATCGTCGACTCGAAAGGTAAACTCGCTGATTCGTCAATGTCTCG
TTTGAGGAACGGGAGAAAATTGGAGAGGATCATGAGAAAA
>No_name
TGAAGATTTTTTTCAATGTTCATCGTCGACTCGAAAGGTAAACTCGCTGATTCGTCAATG
TCTCGTTTGAGGAACGGGAGAAAATTGGAGAGGATCATGA
>No_name
ATCCTCTCCAATTTTCTCCCGTTCCTCAAACGAGACATTGACGATTCAGCGAGTTTACCT
TTCGAGTCGACGATGAAAATTGAAAAAAATATTTAACGGA
>No_name
CTTATTTTTAAGATTCAATTCAGAATTCCGTTGAAGATTTTTTTCAATGTTCATCGTCGA
CTCGAAAGGTAAACTCGCTGATTCGTCAATGTCTCGTTTG
>No_name
TCTGAATTGAATCTTAAAAATAAGATTCAAAATTCAAATTGTCAACGAAAATATTCGTGT
TTATGTTGGAAAATAAACAACCGAAATATCAAAAACAAAA
>No_name
CAANGCAATAACCTCTGTTTCTTTTTGGTTGTTTGTTAAAGTTTCAACATAATCGTCAAT
TTTGTTTTTGATATTTCGGTTGTTTATTTTACAACATAAA
>No_name
ATCATAGACCGTTTGATAAATAAATAAAACCTTCGTAAAGCTTCTAATAGCTTTATCTTT
GTAAAATACTATAAAATTAAGAATGTTTCCAACTATACCA
>No_name
GGAAAGTGAAATAAACCGAACCGAAAATTTACAAAACAATTTAACTTTATTTCTTATACG
AAAGTATTTATGGAGTTCTACGTTCTATTTGCATCGCTAT
>No_name
GTGAAATAAACCGAACCGAAAATTTACAAAACAATTTAACTTTATTTCTTATACGAAAGT
ATTTATGGAGTTCTACGTTCTATTTGCATCGCTATGGTTC
>No_name
AAGCAAAGAACCATAGCGATGCAAATAGAACGTAGAACTCCATAAATACTTTCGTATAAG
AAATAAAGTTAAATTGTTTTGTAAATTTTCGGTTCGGTTT
>No_name
ATAGCAAAGAACCATAGCGATGCAAATAGAACGTAGAACTCCATAAATACTTTCGTATAA
GAAATAAAGTTAAATTGTTTTGTAAATTTTCGGTTCGGTT
>No_name
CCGAACCGAAAATTTACAAAACAATTTAACTTTATTTCTTATACGAAAGTATTTATGGAG
TTCTACGTTCTATTTGCATCGCTATGGTTCTTTGCTTTGG
>No_name
ACCAAAGCAAAGAACCATAGCGATGCAAATAGAACGTAGAACTCCATAAATACTTTCGTA
TAAGAAATAAAGTTAAATTGTTTTGTAAATTTTCGGTTCG
>No_name
CGAACCGAAAATTTACAAAACAATTTAACTTTATTTCTTATACGAAAGTATTTATGGAGT
TCTACGTTCTATTTGCATCGCTATGGTTCTTTGCTTTGGT
>No_name
CCGAAAATTTACAAAACAATTTAACTTTATTTCTTATACGAAAGTATTTATGGAGTTCTA
CGTTCTATTTGCATCGCTATGGTTCTTTGCTTTGGTTGAT
>No_name
CGAAAATTTACAAAACAATTTAACTTTATTTCTTATACGAAAGTATTTATGGAGTTCTAC
GTTCTATTTGCATCGCTATGGTTCTTTGCTTTGGTTGATG
>No_name
TCATCAACCAAAGCAAAGAACCATAGCGATGCAAATAGAACGTAGAACTCCATAAATACT
TTCGTATAAGAAATAAAGTTAAATTGTTTTGTAAATTTTC
>No_name
ATTTAACTTTATTTCTTATACGAAAGTATTTATGGAGTTCTACGTTCTATTTGCATCGCT
ATGGTTCTTTGCTTTGGTTGATGAGTGGACTTGTATTAAA
>No_name
GCATTTATGGAGTTCTACGTTCTATTTGCATCGCTATGGTTCTTTGCTTTGGTTGATGAG
TGGACTTGTATTAAACACTTTAGCCTTTATAATATGGACC
>No_name
TGGAGTTCTACGTTCTATTTGCATCGCTATGGTTCTTTGCTTTGGTTGATGAGTGGACTT
GTATTAAACACTTTAGCCTTTATAATATGGACCAGACCAA
>No_name
CTACGTTCTATTTGCATCGCTATGGTTCTTTGCTTTGGTTGATGAGTGGACTTGTATTAA
ACACTTTAGCCTTTATAATATGGACCAGACCAAGACTTAG
>No_name
CTACGTTCTATTTGCATCGCTATGGTTCTTTGCTTTGGTTGATGAGTGGACTTGTATTAA
ACACTTTAGCCTTTATAATATGGACCAGACCAAGACTTAG
>No_name
TATTTTCATCGCTATGGTTCTTTGCTTTGGTTGATGAGTGGACTTGTATTAAACACTTTA
GCCTTTATAATATGGACCAGACCAAGACTTAGAAGATCAA
>No_name
CTTTGCTTTGGTTGATGAGTGGACTTGTATTAAACACTTTAGCCTTTATAATATGGACCA
GACCAAGACTTAGAAGATCAAATACATCCGCAAATTATTT
>No_name
TCCTGCCAAATAATTTGCGGATGTATTTGATCTTCTAAGTCTTGGTCTGGTCCATATTAT
AAAGGCTAAAGTGTTTAATACAAGTCCACTCATCAACCAA
>No_name
CTTGTATTAAACACTTTAGCCTTTATAATATGGACCAGACCAAGACTTAGAAGATCAAAT
ACATCCGCAAATTATTTGGCAGGAATAGTCATGGCAGACA
>No_name
CTTGTATTAAACACTTTAGCCTTTATAATATGGACCAGACCAAGACTTAGAAGATCAAAT
ACATCCGCAAATTATTTGGCAGGAATAGCCATGTCAGACA
>No_name
CTTNTATTAAACACTTTAGCCTTTATAATATGGACCAGACCAAGACTTAGAAGATCAAAT
ACATCCGCAAATTATTTGGCAGGAATAGCCATGTTAGACA
>No_name
CTTGTGTTAAACACTTTAGCCTTTATAATATGGACCAGACCAAGACTTAGAAGATCAAAT
ACATCCGCAAATTATTTGGCAGGAATAGCCATGTCAGACA
>No_name
AAACACTTTAGCCTTTATAATATGGACCAGACCAAGACTTAGAAGATCAAATACATCCGC
AAATTATTTGGCAGGAATAGCCATGTCAGACACCATATTT
>No_name
AAACACTTTAGCCTTTATAATATGGACCAGACCAAGACTTAGAAGATCAAATACATCCGC
AAATTATTTGGCAGGAATAGCCATGTCAGACACCATATTT
>No_name
ATAATATGGACCAGACCAAGACTTAGAAGATCAAATACATCCGCAAATTATTTGGCAGGA
ATAGCCATGTCAGACACCATATTTTGGTTATTATACATTC
>No_name
CAGACCAAGACTTAGAAGATCAAATACATCCGCAAATTATTTGGCAGGAATAGCCATGTC
AGACACCATATTTTGGTTATTATACATTCTTCATTACATG
>No_name
CCAAGACTTAGAAGATCAAATACATCCGCAAATTATTTGGCAGGAATAGCCATGTCAGAC
ACGATATTTTGGTTATTATACATTCTTCATTACATGCAAA
>No_name
TTGNCATGTAATGAAGAATGTATAATAACCAAAATATGGTGTCTGACATGGCTATTCCTG
CCAAATAATTTGCGGATGTATTTGATCTTCTAAGTCTTGG
>No_name
CGCGAAGTTTGCATGTAATGAAGAATGTATAATAACCAAAATATGGTGTCTGACATGGCT
ATTCCTGCCAAATAATTTGCGGATGTATTTGATCTTCTAA
>No_name
ATCAAATACATCCGCAAATTATTTGGCAGGAATAGCCATGTCAGACACCATATTTTGGTT
ATTATACATTCTTCATTACATGCAAACTTCGTGGGACATT
>No_name
CTTGAACACAAATGTCCCACGAAGTTTGCATGTAATGAAGAATGTATAATAACCAAAATA
TGGTGTCTGACATGGCTATTCCTGCCAAATAATTTGCGGA
>No_name
TCTTGAACACAAATGTCCCACGAAGTTTGCATGTAATGAAGAATGTATAATAACCAAAAT
ATGGTGTCTGACATGGCTATTCCTGCCAAATAATTTGCGG
>No_name
AAACATTTCACACCATACTGGAATATCTTGAACACAAATGTCCCACGAAGTTTGCATGTA
ATGAAGAATGTATAATAACCAAAATATGGTGTCTGACATG
>No_name
GAAACATTTCACACCATACTGGAATATCTTGAACACAAATGTCCCACGAAGTTTGCATGT
AATGAAGAATGTATAATAACCAAAATATGGTGTCTGACAT
>No_name
CTTGAAACATTTCACACCATACTGGAATATCTTGAACACAAATGTCCCACGAAGTTTGCA
TGTAATGAAGAATGTATAATAACCAAAATATGGTGTCTGA
>No_name
ATTGACTTGAAATAAATAAACCTTGAAACATTTCACACCATACTGGAATATCTTGAACAC
AAATGTCCCACGAAGTTTGCATGTAATGAAGAATGTATAA
>No_name
CGGAAAAGTATTGACTTGAAATAAATAAACCTTGAAACATTTCACACCATACTGGAATAT
CTTGAACACAAATGTCCCACGAAGTTTGCATGTAATGAAG
>No_name
CGGAGAAGTATTGACTTGAGATAAATAAATCTTGAAACCTTTCACACCATACTGGAATAT
CTTGAACACAAATGGCCCCCGAAGTTTGCATGTAATGAAG
>No_name
CGGAAAAGTATTGACTTGAAATAAATAAACCTTGAAACATTTCACACCATACTGGAATAT
CTTGAACACAAATGTCCCACGAAGTTTGCATGTAATGAAG
>No_name
GAANAAATCAAAACGAGAGGTACGGAAAAGTATTGACTTGAAATAAATAAACCTTGAAAC
ATTTCACACCATACTGGAATATCTTGAACACAAATGTCCC
>No_name
TGTGTTCAAGATATTCCAGTATGGTGTGAAATGTTTCAAGGTTTATTTATTTCAAGTCAA
TACTTTTCCGTACCTCTCGTTTTGATTTTTTCATTGGAGA
>No_name
TATNGCTCCAATTAAAAAATCAAAACGAGAGGTACGGAAAAGTATTGACTTGAAATAAAT
AAACCTTGAAACATTTCACACCATACTGGAATATCTTGAA
>No_name
AGATATTCCAGTATGGTGTGAAATGTTTCAAGGTTTATTTATTTCAAGTCAATACTTTTC
CGTACCTCTCGTTTTGATTTTTTCATTGGAGAGATATATA
>No_name
TATATATCTCTCCAATGAAAAAATCAAAACGAGAGGTACGGAAAAGTATTGACTTGAAAT
AAATAAACCTTGAAACATTTCACACCATACTGGAATATCT
>No_name
CTGCTATATATCTCTCCAATGAAAAAATCAAAACGAGAGGTACGGAAAAGTATTGACTTG
AAATAAATAAACCTTGAAACATTTCACACCATACTGGAAT
>No_name
CGGATGGCATACTGCTATATATCTCTCCAATGAAAAAATCAAAACGAGAGGTACGGAAAA
GTATTGACTTGAAATAAATAAACCTTGAAACATTTCACAC
>No_name
TGGATGGCATACTGCTATATATCTCTCCAATGAAAAAATCAAAACGAGAGGTACGGAAAA
GTATTGACTTGAAATAAATAAACCTTGAAACATTTCACAC
>No_name
GTGAAATGTTTCAAGGTTTATTTATTTCAAGTCAATACTTTTCCGTACCTCTCGTTTTGA
TTTTTTCATTGGAGAGATATATAGCAGTATGCCATCCATT
>No_name
GTGAAATGTTTCAAGGTTTATTTATTTCAAGTCAATACTTTTCCGTACCTCTCGTTTTGA
TTTTTTCATTGGAGAGATATATAGCAGTATGCCATCCATT
>No_name
TTCTCTTTTAAATGGATGGCATACTGCTATATATCTCTCCAATGAAAAAATCAAAACGAG
AGGTACGGAAAAGTATTGACTTGAAATAAATAAACCTTGA
>No_name
TGAGCTTTTCTCTTTTAAATGGATGGCATACTGCTATATATCTCTCCAATGAAAAAATCA
AAACGAGAGGTACGGAAAAGTATTGACTTGAAATAAATAA
>No_name
AGAGCTTTTCTCTTTTAAATGGATGGCATACTGCTATATATCTCTCCAATGAAAAAATCA
AAACGAGAGGTACGGAAAAGTATTGACTTGAAATAAATAA
>No_name
AGCCTTTCTATGAGTGCAGAGCTTTTCTCTTTTAAATGGATGGCATACTGCTATATATCT
CTCCAATGAAAAAATCAAAACGAGAGGTACGGAAAAGTAT
>No_name
CTTTTCCGTACCTCTCGTTTTGATTTTTTCATTGGAGAGATATATAGCAGTATGCCATCC
ATTTAAAAGAGAAAAGCTCTGCACTCATAGAAAGGCTCTG
>No_name
CCAGAGCCTTTCTATGAGTGCAGAGCTTTTCTCTTTTAAATGGATGGCATACTGCTATAT
ATCTCTCCAATGAAAAAATCAAAACGAGAGGTACGGAAAA
>No_name
AAACAATTGTATTGACCAGAGCCTTTCTATGAGTGCAGAGCTTTTCTCTTTTAAATGGAT
GGCATACTGCTATATATCTCTCCAATGAAAAAATCAAAAC
>No_name
CTCCACAAACAATTGTATTGACCAGAGCCTTTCTATGAGTGCAGAGCTTTTCTCTTTTAA
ATGGATGGCATACTGCTATATATCTCTCCAATGAAAAAAT
>No_name
TGATTTTTTTCATTGGAGAGATATATAGCAGTATGCCATCCATTTAAAAGAGAAAAGCTC
TGCACTCATAGAAAGGCTCTGGTCAATACAATTGTTTGTG
>No_name
CTGCGCAGTGACTCCACAAACAATTGTATTGACCAGAGCCTTTCTATGAGTGCAGAGCTT
TTCTCTTTTAAATGGATGGCATACTGCTATATATCTCTCC
>No_name
CTTATATCAGCGCAGTGACTCCACAAACAATTGTATTGACCAGAGCCTTTCTATGAGTGC
AGAGCTTTTCTCTTTTAAATGGATGGCATACTGCTATATA
>No_name
TTCAAAAGAGAAAAGCTCTGCACTCATAGAAAGGCTCTGGTCAATACAATTGTTTGTGGA
GCCACTGCGCTGATATTAGGATGGTCTCAGAGTATTTCAA
>No_name
TGCACTCATAGAAAGGCTCTGGTCAATACAATTGTTTGTGGAGTCACTGCGCTGATATTA
GGATGTTCTCAGAGTATTTCAAGAGAATACAATGACGTAT
>No_name
GCTCTGGTCAATACAATTGTTTGTGGAGTCACTGCGCTGATATTAGGATGTTCTCAGAGT
ATTTCAAGAGAATACAATGACGTATCGAAAAAATGAGATA
>No_name
CTCTAATATCACATTTTTTCGATACGTCATTGTATTCTCTTGAAATACTCTGAGAACATC
CTAATATCAGCGCAGTGACTCCACAAACAATTGTATTGAC
>No_name
AATTGTTTGTGGAGTCACTGCGCTGATATTAGGATGTTCTCAGAGTATTTCAAGAGAATA
CAATGACGTATCGAAAAAATGTGATATTAGAGGAAGTGTT
>No_name
CAACACTTCCTCTAATATCACATTTTTTCGATACGTCATTGTATTCTCTTGAAATACTCT
GAGAACATCCTAATATCAGCGCAGTGACTCCACAAACAAT
>No_name
GTATTTACAACACTTCCTCTAATATCACATTTTTTCGATACGTCATTGTATTCTCTTGAA
ATACTCTGAGAACATCCTAATATCAGCGCAGTGACTCCAC
>No_name
GTANTTACAACACTTCCTCTAATATCACATTTTTTCGATACGTCATTGTATTCTCTTGAA
ATACTCTGAGAACATCCTAATATCAGCGCAGTGACTCCAC
>No_name
GAGTATTTACAACACTTCCTCTAATATCACATTTTTTCGATACGTCATTGTATTCTCTTG
AAATACTCTGAGAACATCCTAATATCAGCGCAGTGACTCC
>No_name
CGAGTATTTACAACACTTCCTCTAATATCACATTTTTTCGATACGTCATTGTATTCTCTT
GAAATACTCTGAGAACATCCTAATATCAGCGCAGTGACTC
>No_name
GCGAGTATTTACAACACTTCCTCTAATATCACATTTTTTCGATACGTCATTGTATTCTCT
TGAAATACTCTGAGAACATCCTAATATCAGCGCAGTGATT
>No_name
GCTGATATTAGGATGTTCTCAGAGTATTTCAAGAGAATACAATGACGTATCGAAAAAATG
TGATATTAGAGGAAGTGTTGTAAATACTCGCAATTAGTTC
>No_name
CTGATATTAGGATGTTCTCAGAGTATTTCAAGAGAATACAATGACGTATCGAAAAAATGT
GATATTAGAGGAAGTGTTGTAAATACTCGCAATTGGTTCA
>No_name
ATATGAACCAATTGCGAGAATTTACAACAATTCCTCTAATATCACATTTTTTCGATACGT
CATTGTCTTCTCTTGAAATACTCTGAGAACATCCTAATAT
>No_name
ATGAGTATTTCAGTCCCAGTGGCAAATATGAACCAATTGCGAGTATTTACAACACTTCCT
CTAATATCACATTTTTTCGATACGTCATTGTATTCTCTTG
>No_name
GCAGCGCACTAATGAGTATTTCAGTCCCAGTGGCAAATATGAACCAATTGCGAGTATTTA
CAACACTTCCTCTAATATCACATTTTTTCGATACGTCATT
>No_name
GCAAATGGCAGCAGCGCACTAATGAGTATTTCAGTCCCAGTGGCAAATATGAACCAATTG
CGAGTATTTACAACACTTCCTCTAATATCACATTTTTTCG
>No_name
AAAGTTGCAAATGGCAGCAGCGCACTAATGAGTATTTCAGTCCCAGTGGCAAATATGAAC
CAATTGCGAGGATTTACAACACTTCCTCTAATATCACCTT
>No_name
GTGATATTAGAGGAAGTGTTGTAAATACTCGCAATTGGTTCATATTTGCCACTGGGACTG
AAATACTCATTAGTGCGCTGCTGCCATTTGCAACTTTAAT
>No_name
GTAAATACTCGCAATTGGTTCATATTTGCCACTGGGACTGAAATACTCATTAGTGCGCTG
CTGCCATTTGCAACTTTAATCGTCAATATCTTAGTTATTA
>No_name
AAAAACTCGCAATTGGTTCATATTTGCCACTGGGACTGAAATACTCATTAGTGCGCTGCT
GCCATTTGCAACTTTAATCGTCAATATCTTAGTTATTATA
>No_name
NTCGCAATTGGTTCATATTTGCCACTGGGACTGAAATACTCATTAGTGCGCTGCTGCCAT
TTGCAACTTTAATCGTCAATATCTTAGTTATTATAGAACT
>No_name
TTCATATTTGCCACTGGGACTGAAATACTCATTAGTGCGCTGCTGCCATTTGCAACTTTA
ATCGTCAATATCTTAGTTATTATAGAACTGAAATCTATCA
>No_name
ATGTGCCACTGGGACTGAAATACTCATTAGTGCGCTGCTGCCATTTGCAACTTTAATCGT
CAATATCTTAGTTATTATAGAACTGAAATCTATCACAAGT
>No_name
CTGAAATACTCATTAGTGCGCTGCTGCCATTTGCAACTTTAATCGTCAATATCTTAGTTA
TTATAGAACTGAAATCTATCACAAGTAAAACTACATTGAT
>No_name
CTGAAATACTCATTAGTGCGCTGCTGCCATTTGCAACTTTAATCGTCAATATCTTAGTTA
TTATAGAACTGAAATCTATCACAAGTAAAACTACATTGAT
>No_name
AATTCTCATTAGTGCGCTGCTGCCATTTGCAACTTTAATCGTCAATATCTTAGTTATTAT
AGAACTGAAATCTATCACAAGTAAAACTACATTGATAAAA
>No_name
GTTNTATCAATGTAGTTTTACTTGTGATAGATTTCAGTTCTATAATAACTAAGATATTGA
CGATTAAAGTTGCAAATGGCAGCAGCGCACTAATGAGTAT
>No_name
CCATTTGCAACTTTAATCGTCAATATCTTAGTTATTATAGAACTGAAATCTATCACAAGT
AAAACTACATTGATAAAACCCTCAGTAACTGCTCCATTAA
>No_name
TGGGAGGAGGTTAATGGAGCAGTTACTGAGGGTTTTATCAATGTAGTTTTACTTGTGATA
GATTTCAGTTCTATAATAACTAAGATATTGACGATTAAAG
>No_name
GTACTAGTGGAGGAGGTTAATGGAGCAGTTACTGAGGGTTTTATCAATGTAGTTTTACTT
GTGATAGATTTCAGTTCTATAATAACTAAGATATTGACGA
>No_name
CTCACTGGTACTAGTGGAGGAGGTTAATGGAGCAGTTACTGAGGGTTTTATCAATGTAGG
TTTACTTGTGATAGATTTCAGTTCTATAATAACTAAGATA
>No_name
CTGAGTTATTATAGAACTGAAATCTATCACAAGTAAAACTACATTGATAAAACCCTCAGT
AACTGCTCCATTAACCTCCTCCACTAGTACCAGTGAGCAA
>No_name
CTGAAATCTATCACAAGTAAAACTACATTGATAAAACCCTCAGTAACTGCTCCATTAACC
TCCTCCACTAGTACCAGTGAGCAACATCTTCAAATTCAAA
>No_name
GTTTCTTTGAATTTGAAGATGTTGCTCACTGGTACTAGTGGAGGAGGTTAATGGAGCAGT
TACTGAGGGTTTTATCAATGTAGTTTTACTTGTGATAGAT
>No_name
CCGTACTACCTTGGTTTCTTTGAATTTGAAGATGTTGCTCACTGGTACTAGTGGAGGAGG
TTAATGGAGCAGTTACTGAGGGTTTTATCAATGTAGTTTT
>No_name
TGCTTTTTGATATTTAGCTTTTCCGTACTACCTTGGTTTCTTTGAATTTGAAGATGTTGC
TCACTGGTACTAGTGGAGGAGGTTAATGGAGCAGTTACTG
>No_name
GGANTGCTTTTTGATATTTAGCTTTTCCGTACTACCTTGGTTTCTTTGAATTTGAAGATG
TTGCTCACTGGTACTAGTGGAGGAGGGTAATGGAGCAGTT
>No_name
CTAATGGAATGCTTTTTGATATTTAGCTTTTCCGTACTACCTTGGTTTCTTTGAATTTGA
AGATGTTGCTCACTGGTACTAGTGGAGGAGGTTAATGGAG
>No_name
CATTAACCTCCTCCACTAGTACCAGTGAGCAACATCTTCAAATTCAAAGAAACCAAGGTA
GTACGGAAAAGCTAAATATCAAAAAGCATTCCATTAGCCA
>No_name
TCCTCCACTAGTACCAGTGAGCAACATCTTCAAATTCAAAGAAACCAAGGTAGTACGGAA
AAGCTAAATATCAAAAAGCATTCCATTAGCCAACAGAATA
>No_name
CTTTATTCTGTTGGCTAATGGAATGCTTTTTGATATTTAGCTTTTCCGTACTACCTTGGT
TTCTTTGAATTTGAAGATGTTGCTCACTGGTACTAGTGGA
>No_name
GAATGCACTCTTTTCTTTATTCTGTTGGCTAATGGAATGCTTTTTGATATTTAGCTTTTC
CGTACTACCTTGGTTTCTTTGAATTTGAAGATGTTGCTCA
>No_name
ATTTGAATGCACTCTTTTCTTTATTCTGTCGGCTAATGGAATGCTTTTTGATATTTAGCT
TTTCCGTACTACCTTGGTTTCTTTGAATTTGAAGATGTTG
>No_name
ATTTGAATGCACTCTTTTCTTTATTCTGTTGGCTAATGGAATGCTTTTTGATATTTAGCT
TTTCCGTACTACCTTGGTTTCTTTGAATTTGAAGATGTTG
>No_name
CTGGATTTGAATGCACTCTTTTCTTTATTCTGTTGGCTAATGGAATGCTTTTTGATATTT
AGCTTTTCCGTACTACCTTGGTTTCTTTGAATTTGAAGAT
>No_name
TCAAATTCAAAGAAACCAAGGTAGTACGGAAAAGCTAAATATCAAAAAGCATTCCATTAG
CCAACAGAATAAAGAAAAGAGTGCATTCAAATCCAGTACA
>No_name
GTACGGAAAAGCTAAATATCAAAAAGCATTCCATTAGCCAACAGAATAAAGAAAAGAGTG
CATTCAAATCCAGTACAATTTTGCTTTTAAGTGTCTCGTT
>No_name
GAAGAAACGAGACACTTAAAAGCAAAATTGTACTGGATTTGAATGCACTCTTTTCTTTAT
TCTGTTGGCTAATGGAATGCTTTTTGATATTTAGCGTTTC
>No_name
CAAAAAGCATTCCATTAGCCAACAGAATAAAGAAAAGAGTGCATTCAAATCCAGTACAAT
TTTGCTTTTAAGTGTCTCGTTTCTTCTAATAGTCACAACT
>No_name
AAGCATTCCATTAGCCAACAGAATAAAGAAAAGAGTGCATTCAAATCCAGTACAATTTTG
CTTTTAAGTGTCTCGTTTCTTCTAATAGTCACAACTCTAC
>No_name
AACGAAACCGGTTGGTAGAGTTGTGACTATTAGAAGAAACGAGACACTTAAAAGCAAAAT
TGTACTGGATTTGAATGCACTCTTTTCTTTATTCTGTTGG
>No_name
AAAAGAGTGCATTCAAATCCAGTACAATTTTGCTTTTAAGTGTCTCGTTTCTTCTAATAG
TCACAACTCTACCAACCGGTTTCGTTTATGCGCTCCAATT
>No_name
CATATTGGAGCGCATAAACGAAACCGGTTGGTAGAGTTGTGACTATTAGAAGAAACGAGA
CACTTAAAAGCAAAATTGTACTGGATTTGAATGCACTCTT
>No_name
AGAGTGCATTCAAATCCAGTACAATTTTGCTTTTAAGTGTCTCGTTTCTTCTAATAGTCA
CAACTCTACCAACCGGTTTCGTTTATGCGCTCCAATTTGT
>No_name
GACAAATTGGAGCGCATAAACGAAACCGGTTGGTAGAGCTGTGACTATTAGAAGAAACGA
GACACTTTAAAGCAAAATTGTACTGGATTTGAATGCACTC
>No_name
TTAAAGTTTCGTTTCCAACTGGACAGACAAATTGGAGCGCATAAACGAAACCGGTTGGTA
GAGTTGTGACTATTAGAAGAAACGAGACACTTAAAAGCAA
>No_name
TTAAAGTTTCGTTTCCAACTGGACAGACAAATTGGAGCGCATAAACGAAACCGGTTGGTA
GAGTTGTGACTATTAGAAGAAACGAGACACTTAAAAGCAA
>No_name
CTTAAAGTTTCGTTTCCAACTGGACAGACAAATTGGAGCGCATAAACGAAACCGGTTGGT
AGAGTTGTGACTATTAGAAGAAACGAGACACTTAAAAGCA
>No_name
CGACGCTTAAAGTTTCGTTTCCAACTGGACAGACAAATTGGAGCGCATAAACGAAACCGG
TTGGTAGAGTTGTGACTATTAGAAGAAACGAGACACTTAA
>No_name
CGACGCTTAAAGATTCGTTTCCAACTGGACAGACAAATTGGAGCGCATAAACGAAACCGG
TTGGAAGAGTTGTGACTATTAGAAGAAACGAGACCATTAA
>No_name
CTCGTTTCTTCTAATAGTCACAACTCTACCAACCGGTTTCGTTTATGCGCTCCAATTTGT
CTGTCCAGTTGGAAACGAAACTTTAAGCGTCGAACAAATG
>No_name
CGACTTTCATTTGTTCGACGCTTAAAGTTTCGTTTCCAACTGGACAGACAAATTGGAGCG
CATAAACGAAACCGGTTGGTAGAGTTGTGACTATTAGAAG
>No_name
CGACTTTCATTTGTTCGACGCTTAAAGTTTCGTTTCCAACTGGACAGACAAATTGGAGCG
CATAAACGAAACCGGTTGGTAGAGTTGTGACTATTAGAAG
>No_name
TCGACTTTCATTTGTTCGACGCTTAAAGTTTCGTTTCCAACTGGACAGACAAATTGGAGC
GCATAAACGAAACCGGTTGGTAGAGTTGTGACTATTAGAA
>No_name
TCGNCTTTCATTTGTTCGACGCTTAAAGTTTCGTTTCCAACTGGACAGACAAATTGGAGC
GCATAAACGAAACCGGTTGGTAGAGTTGTGACTATTAGAA
>No_name
TCTGGATCGACTTTCATTTGTTCGACGCTTAAAGTTTCGTTTCCAACTGGACAGACAAAT
TGGAGCGCATAAACGAAACCGGTTGGTAGAGTTGTGACTA
>No_name
GGTTTCGTTTATGCGCTCCAATTTGTCTGTCCAGTTGGAAACGAAACTTTAAGCGTCGAA
CAAATGAAAGTCGATCCAGATTGGATAAAGTTTATTAACT
>No_name
TGTCTGTCCAGTTGGAAACGAAACTTTAAGCGTCGAACAAATGAAAGTCGATCCAGATTG
GATAAAGTTTATTAACTATCAAATTTTAAAAGAGGTTGTT
>No_name
TTGGTCTGTCCAGTTGGAAACGAAACTTTAAGCGTCGAACAAATGAAAGTCGATCCAGAT
TGGATAAAGTTTATTAACTATCAAATTTTAAAAGAGGTTG
>No_name
GTCCAGTTGGAAACGAAACTTTAAGCGTCGAACAAATGAAAGTCGATCCAGATTGGATAA
AGTTTATTAACTATCAAATTTTAAAAGAGGTTGGTGACTT
>No_name
AAAAAAGTCAACAACCTCTTTTAAAATTTGATAGTTAATAAACTTTATCCAATCTGGATC
GACTTTCATTTGTTCGACGCTTAAAGTTTCGTTTCCAACT
>No_name
CAAAATTTATACTGAAATGGATCATTGAAAAAAAGTCAACAACCTCTTTTAAAATTTGAT
AGTTAATAAACTTTATCCAATCTGGATCGACTTTCATTTG
>No_name
AAATAACAAAATTTATACTGAAATGGATCATTGAAAAAAAGTCAACAACCTCTTTTAAAA
TTTGATAGTTAATAAACTTTATCCAATCTGGATCGACTTT
>No_name
AAATAACAAAATTTATACTGAAATGGATCATTGAAAAAAAGTCAACAACCTCTTTTAAAA
TTTGATAGTTAATAAACTTTATCCAATCTGGATCGACTTT
>No_name
TAAATAACAAAATTTATACTGAAATGGATCATTGAAAAAAAGTCAACAACCTCTTTTAAA
ATTTGATAGTTAATAAACTTTATCCAATCTGGATCGACTT
>No_name
AGTNGATCCAGATTGGATAAAGTTTATTAACTATCAAATTTTAAAAGAGGTTGTTGACTT
TTTTTCAATGATCCATTTCAGTATAAATTTTGTTATTTAT
>No_name
AGGCGATCCAGATTGGATAAAGTTTATTAACTATCAAATTTTAAAAGAGGTTGTTGACTT
TTTTTCAATGATCCATTTCAGTATAAATTTTGTTATTTAT
>No_name
AGGNGATCCAGATTGGATAAAGTTTATTAACTATCAAATTTTAAAAGAGGTTGTTGACTT
TTTTTCAATGATCCATTTCAGTATAAATTTTGTTATTTAT
>No_name
CAGTAATATAATAAATAACAAAATTTATACTGAAATGGATCATTGAAAAAAAGTCAACAA
CCTCTTTTAAAATTTGATAGTTAATAAACTTTATCCAATC
>No_name
CGCCAGTAATATAATAAATAACAAAATTTATACTGAAATGGATCATTGAAAAAAAGTCAA
CAACCTCTTTTAAAATTTGATAGTTAATAAACTTTATCCA
>No_name
GTTNTGCATTTTGAAACAGAAGGTAAAATTCTGTTCTAAAACTTTCGCCAGTAATATAAT
AAATAACAAAATTTATACTGAAACGGATCATTGAAAAAAA
>No_name
CTCTTTTTTCAATGATCCATTTCAGTATAAATTTTGTTATTTATTATATTACTGGCGAAA
GTTTTAGAACAGAATTTTACCTTCTGTTTCAAAATGCAAA
>No_name
TTTNGTTCAATGATCCATTTCAGTATAAATTTTGTTATTTATTATATTACTGGCGAAAGT
TTTAGAACAGAATTTTACCTTCTGTTTCAAAATGCAAAAC
>No_name
CTTTGAATCGTTTTGCATTTTGAAACAGAAGATAAAATTCTGTTCTAAAACTTTCGCCAG
TAATATAATAAATAACAAAATTTATACTGAAATGGATCAT
>No_name
CAGGACCTTTGAATCGTTTTGCATTTTGAAACAGAAGGTAAAATTCTGTTCTAAAACTTT
CGCCAGTAATATAATAAATAACAAAATTTATACTGAAATG
>No_name
ATAGGAATTACCAATGGAAGTATCGTCAGGACCTTTGAATCGTTTTGCATTTTGAAACAG
AAGGTAAAATTCTGTTCTAAAACTTTCGCCAGTAATATAA
>No_name
CCCATTTCTATTTGAAAAATAGGAATTACCAATGGAAGTATCGTCAGGACCTTTGAATCG
TTTTGCATTTTGAAACAGAAGGTAAAATTCTGTTCTAAAA
>No_name
CAGAATTTTACCTTCTGTTTCAAAATGCAAAACGATTCAAAGGTCCTGACGATACTTCCA
TTGGTAATTCCTATTTTTCAAATAGAAATGGGCACAATCA
>No_name
TTAACTCTCTGATTGTGCCCATTTCTATTTGAAAAATAGGAATTACCAATTGAAGTATCG
TCAGGACCTTTGAATCGTTTTGCATTTTGAAACAGAAGGT
>No_name
GTTTTCGGAGCATTTCGGTGTGATTAACTCTCTGATTGTGCCCATTTCTATTTGAAAAAT
AGGAATTACCAATGGAAGTATCGTCAGGACCTTTGAATCG
>No_name
GTAATTGTCGTGTGTTCGGCCTGTTTTCGGAGCATTTCGGTGTGATTAACTCTCTGATTG
TGCCCATTTCTATTTGAAAAATAGGAATTACCAATGGAAG
>No_name
ATTTGTAATTGTCGTGTGTTCGGCCTGTTTTCGGAGCATTTCGGTGTGATGAACTCTCTG
ATTGTGTCCATTTCTATTTGAAAAATAGGAATTACCAATG
>No_name
AATATTTGTAATTGTCGTGTGTTCGGCCTGTTTTCGGAGCATTTCGGTGTGATTAACTCT
CTGATTGTGCCCATTTCTATTTGAAAAATAGGAATTACCA
>No_name
ATTAAATATTTGTAATTGTCGTGTGTTCGGCCTGTTTTCGGAGCATTTCGGTGTGATTAA
CTCTCTGATTGTGCCCATTTCTATTTGAAAAATAGGAATT
>No_name
TTTATTAAATATTTGTAATTGTCGTGTGTTCGGCCTGTTTTCGGAGCATTTCGGTGTGAT
TAACTCTCTGATTGTGCCCATTTCTATTTGAAAAATAGGA
>No_name
TTTTATTAAATATTTGTAATTGTCGTGTGTTCGGCCTGTTTTCGGAGCATTTCGGTGTGA
TTAACTCTCTGATTGTGCCCATTTCTATTTGAAAAATAGG
>No_name
ATGTTATTAAATATTTGTAATTGTCGTGTGTTCGGCCTGTTTTCGGAGCATTTCGGTGTG
ATTAACTCTCTGATTGTGCCCATTTCTATTTGAAAAATAG
>No_name
CCCGCCACAAAGTGATGATGACAACCAAGATACTGACGACTCCAGTTACGCATATTAATA
TCCAAATTGCCACGAGATAATAGACCTTGATTCATAATTT
>No_name
CTTATCCAAAGTGTTGTATTTTCATCATCACTGATCCTAGTCGGCTTAACGTTTTCAAGA
TTTATCGCAGTTTTACATCCCTGGAAAAACCGAAGAATGA
>No_name
TCAAGATTTATCGCAGTTTTACATCCCTGGAAAAACCGAAGAATGACTTTAAATGGCGCA
AAATGGGCTTGTATCATTGGATGGGTTATTGGATTTTCGA
>No_name
CGAATCCGATTTTTCTGTATCATGATAGTAAAAATATGGCGTAGATATCGAAAATCCAAT
AAACCATCCAATGATACAAGCCCATTTTGCGCCATTTAAA
>No_name
CTGATTTGTTCGATTCCTCGTAATAAATCTCATCCACGAATCCGATTTTTCTGTATCATG
ATAGTAAAAATATGGCGTAGATATCGAAAATCCAATAAAC
>No_name
GTCCAATTATAACAATATATCGAGATTCATTCGAAGGAAATTCTAATCTACATTTATACG
GATTATTAACAAACTGATTTGTTCGATTCCTCGTAATAAA
>No_name
TAATAGTCCAATTATAACAATATATCGAGATTCATTCGAAGGAAATTCTAATCTACATTT
ATACGGATTATTAACAAACTGATTTGTTCGATTCCTCGTA
>No_name
TGCACATAATAAACCACCATTGCATTCATTATTAAAATCCCAATAAATGGGATCAAATAC
GATGTGTTTAATAGTCCAATTATAACAATATATCGAGATT
>No_name
TTTCCTTTAGGCATTCTTTTTGCACATAATAAACCACCATTGCATTCATTATTAAAATCC
CAATAAATGGGATCAAATACGATGTGTTTAATAGTCCAAT
>No_name
GGAAAAGGGAACAAAAAAGGAAATTAAAAAAGAAGTTAAATTTCCAGAGCATTATCGTGA
TAGCCTTATATCAAACGATATCGTTAACAAAGTGAAAGCA
>No_name
TTCTGCATCTGCCGGCGCCTGAAAAGTTTAGATGCTTTCACTTTGTTAACGATATCGTTT
GATATAAGGCTATCACGATAATGCTCTGGAAATTTAACTT
>No_name
ATATGTCTCTCAAACTCTATCATTTTGTAGCGCTTGCGTCAATCCGATCGTCTATTCAAT
AGCAAGCAAAGCGTTTAAAAGTGCTTTCATAGATCGGTTT
>No_name
CATTTTCAGTAATGGATTTAGAATATTCTAATTGACTCGACTTTACGTCACAAGTCAGGA
TCCTGACGACGTATCTCCTGAAATTGTTTATTAAAATTAA
>No_name
GGAGTTTTCCCTCTGCCAGTTTATTTAATTAATAATTATCCAACATTTTTAACCCAATAT
CAAAATAATATTACAATTAGTGTGGCAATTTTTGTTTTAA
>No_name
CGACATTTTTAACCCAATATCAAAATAATATTACAATTAGTGTGGCAATTTTTGTTTTAA
ACGTGGTTTTGCCCACAATTTGTCATACGGCATCAATCTG
>No_name
TTCNAACCCAATATCAAAATAATATTACAATTAGTGTGGCAATTTTTGTTTTAAACGTGG
TTTTGCCCACAATTTGTCATACGGCATCAATCTGGTTAAC
>No_name
GTGTTTTTTCTTTCAATTTGTTTCAATTGGCCTCTTATTTCACCTCAGTTTTTAAAATTC
AATTTGGTTTGTTCTGATAATTCCACGCATATTTTGGTTA
>No_name
AAGCATTCTGCTTTCAGCCTTTTTTGATAGATTTAGTAGTTTTCTTCTTCGAATTGCTAC
TTTTTTCATTGCGATAATTAGCAAAACTGAAAATGACAAA
>No_name
AAGCATTCTGCTTTCAGCCTTTTTTGATAGATTTAGTAGTTTTCTTCTTCGAATTGCTAC
TTTTTTCATTGCGATAATTAGCAAAACTGAAAATGACAAA
>No_name
CTGGGAAGTTCAACAATTAAAAATATTGTCACAACAACCACCAACATTCGAGAGGCGGGA
TTCGAATCCCAGCCAAGCATTCTGCTTTCAGCCTTTTTTG
>No_name
GTTGAACTTCCCAATGGAATTTTTATTACAATTTATACAATTTCTCAAATGTTATTCATT
ACAATATTTTCCGATGAATTGCTTGGGAAATTAACCCATA
>No_name
TTTAGACATCGTACAATAAACGAAAAAGTTAAACAAATACGATATCATAGTGGCTAAATT
GCAAATATGGGTTAATTTCCCAAGCAATTCATCGGAAAAT
>No_name
CGGAATTGTTTAGACATCGTACAATAAACGAAAAAGTTAAACAAATACGATATCATAGTG
GCTAAATTGCAAATATGGGTTAATTTCCCAAGCAATTCAT
>No_name
AAANAATGAACGTTTCTCTATTTGAAATTCTTAATATAACAAAAAACCAATCATTGGAAG
TTGCGAGATTCTCTCCTAAACATGGTTGGATTCATGTTTA
>No_name
GGAAGTTGCGAGATTCTCTCCTAAACATGGTTGGATTCATGTTTATTTGACATCTGCCGT
GCTCGGCTCTCTTATTCTATGCACTATAATTGGAAATGTT
>No_name
TTTTGTTGTTGCTGCCATAATTTTAGAAAAGAATCTTCAAAGCGTATCAAATTATCTTAT
TCTCAGCCTTGCCGTTGCAGATCTGATGGTGGCATCCTTA
>No_name
TTTAGAAAAGAATCTTCAAAGCGTATCAAATTATCTTATTCTCAGCCTTGCCGTTGCAGA
TCTGATGGTGGCATCCTTAGTTATGTCAGTTAGTCTTTTA
>No_name
CGCNTAAAAGACTAACTGACATAACTAAGGATGCCACCATCAGATCTGCAACGGCAAGGC
TGAGAATAAGATAATTTGATACGCTTTGAAGATTCTTTTC
>No_name
AGCGTATCAAATTATCTTATTCTCAGCCTTGCCGTTGCAGATCTGATGGTGGCATCCTTA
GTTATGTCAGTTAGTTTTTTAAGCGAGATTTCTAAACAGT
>No_name
GTGATTTTTGGGTTTGTTTTGATGTGCTCTGTTGTTCGGCTTCGATTCTTCACTTAGTTG
CAATAGCATTTGATAGATATTGGGCCGTCACCAATATAGA
>No_name
CCTCATTCTGATATAGTCTATATTGGTGACGGCCCAATATCTATCAAATGCTATTGCAAC
TAAGTGAAGAATCGAAGCCGAACAACAGAGCACATCAAAA
>No_name
CCGAATTCTTGCTCGAGCTGTTTGATAAATCTTTAAATAAATACCAATCAAAAGAAACAT
TGGCATATAAAAAGCACCGACAGTTGAGAAAATCGTATAG
>No_name
CGATTTTCTCAACTGTCGGTGCTTTTTATATGCCAATGTTTCTTTTGATTGGTATTTATT
TAAAGATTTATCAAACAGCTCGAGCAAGAATTCGGAAACA
>No_name
GTACTATTCATTTCTCTCTTTACTGGGATAAATTTCACTTTTTTCGGCCATCGAAATGGG
AATTTTTTAATACTGTTAAAAAAACTGTTGTTGAATTTTG
>No_name
ATTTCGATGAGTACTATTCATTTCTCTCTTTACTGGGATAAATTTCACTTTTTTCGGCCA
TCGAAATGGGAATTTTTTAATACTGTTAAAAAAACTGTTG
>No_name
CTAAAGTTAGAGCTGCATTGATAACGATGAGTACTATTCATTTCTCTCTTTACTGGGATA
AATTTCACTTTTTTCGGCCATCGAAATGGGAATTTTTTAA
>No_name
AATAAGTGAAATTTATCCCAGTAAAGAGAGAAATGAATAGTACTCATCGTTATCAATGCA
GCTCTAACTTTAGTCAAACAAACAATTATCTTCAAATGAA
>No_name
TTATTCGACATATTTTTCCCATAATCTGAGGAGTTTTCGTATGATTGCATGTCTATTTTC
ATTTGAAGATAATTGTTTGTTTGACTACAGTTAGAGCTGC
>No_name
ACGAAATCTCCTCATATTATGGGAAAAATATGTCGAAAAATCAGGTAAACTCATATGATT
TAGATTCAGTGAATCAAAGTTCATGTGATCCTCAATCAAG
>No_name
GCTTGATTGAGGATCACATGAACTTTGATTCACTGAATCTAAATCATATGAGTTTACCTG
ATTTTTCGACATATTTTTCCCATAATATGAGGAGATTTCG
>No_name
GCTTGATTGAGGATCACATGAACTTTGATTCACTGAATCTAAATCATATGAGTTTACCTG
ATTTTTCGACATATTTTTCCCATAATATGAGGAGATTTCG
>No_name
TATGTCGAAAAATCAGGTAAACTCATATGATTTAGATTCAGTGAATCAAAGTTCATGTGA
TCCTCAATCAAGCTCATCCTCACATAAATATTGCAACTCA
>No_name
AACTTGAGTTGCAATATTTATGTGAGGATGAGCTTGATTGAGGATCACATGAACTTTGAT
TCACTGAATCTAAATCATATGAGTTTACCTGATTTTTCGA
>No_name
GTTCATGTGATCCTCAATCAAGCTCATCCTCACATAAATATTGCAACTCAAGTTGTGAGC
ACATAAATATGAACAACCAGTATCCAAATGTTGATTCGAA
>No_name
CAANCAGTATCCAAATGTTGATTCTAATATGTTATCAAATAGCATCTTTAAACAATACCA
GTGCAAACATGAGAAGGATAAACTCCATTTTTCTATTTTA
>No_name
CTGGAGATTGTAAAATAGAAAAATGGAGTTTATCCTTCTCATGTTTGCACTGGTATTGTT
TAAAGATGCTATTTGATAACATATTAGAATCAACATTTGG
>No_name
CTCCATTTTTCTATTTTACAATCTCCAGTGGTTTTGGAGGCTGAGTTTGTTACTGATCCA
GCTCAGTGTCTAGAAAACTATGACGAAAAGATCATTTGGA
>No_name
TCCAGTGGTTTTGGAGGCTGAGTTTGTTACTGATCCAGCTCAGTGTCTAGAAAACTATGA
CGAAAAGATCATTTGGAATTGGAAGGAAACAAGTAGTCTC
>No_name
AATCATGTCTTGGTCGATTAGGGCAAGTAATTCTCGGAGAACTGTTGAGACTACTTGTTT
CCTTCCAATTCCAAATGATCTTTTCGTCATAGTTTTCTAG
>No_name
TTTNCTTTATATATTCTATGCAATCATGTCTTGGTCGATTAGGGCAAGTAATTCTCGGAG
AACTGTTGAGACTACTTGTTTCCTTCCAATTCCAAATGAT
>No_name
TTGGAAGGAAACAAGTAGTCTCAACAGTTCTCCGAGAATTACTTGCCCTAATCGACCAAG
ACATGATTGCATAGAATATATAAAGAAAACCAAAAGAAAA
>No_name
GTTTTCTTTTGGTTTTCTTTATATATTCTATGCAATCATGTCTTGGTCGATTAGGGCAAG
TAATTCTCGGAGAACTGTTGAGACTACTTGTTTTCTTTCA
>No_name
GAAAACCAAAAGAAAACTCCATCCGCAGAACTCACTGAGTCCGAATATTCATTACAAAAT
CACAGGAATATTAGTTCCGGATAGAGTAAACTTGCATGTG
>No_name
CGAATATTCATTACAAAATCACAGGAATATTAGTTCCGGATAGAGTAAACTTGCATGTGA
ACCATAACTCAATAAACATCAAAAATCATTTAAACATGCA
>No_name
AAACATGCAAAATTTTGAAAATAGCACAATTAGCAAATCTCAATTACCAACTCATGGTTC
TCGCACAGACACATATCCGAAAACTTTTGTAACAAACAGC
>No_name
CAGAAACAGAAACTGGAACACAAACGTGAAAGAAAAGCCGCTCGGACACTGGCAATAATT
ACAGGTTGTTTCATCCTCTGTTGGTTGCCATTTTTCATTC
>No_name
AACGAGCTAAAGATATCATTTGGAACACATTGACGGCCGCAAAACGGCAAGTACAACGCT
CGAATAAAAAATGGCAACCAACAGAGGATGAAACAACCTG
>No_name
CTGGAGAAAAGATTGTGTAAATTATAGGATTCAAAAGAGAATTACAATATCCAAGCCATA
GAAAAAACGAGCTAAAGATATCATTTGGAACACATTGACG
>No_name
CTGGAGAAAAGATTGTGTAAATTATAGGATTCAAAAGAGAATTACAATATCCAAGCCATA
GAAAAAACGAGCTAAAGATATCATTTGGAACACATTGACG
>No_name
ATTCTTACAATGTTTTCTAGGGAAATAGAATCTTCTGTACAAATGCGACTCTATTCAATG
TCCAAGCGACATTTTGTAGTTGTAATATGCTTATTTTTTC
>No_name
CTCACAATGTTTTCTAGGGAAATAGAATCTTCTGTACAAATGCGACTCTATTCAATGTCC
AAGCGACATTTTGTAGTTGTAATATGCTTATTTTTTCTCT
>No_name
TTACAATGTTTTCTAGGGAAATAGAATCTTCTGTACAAATGCGACTCTATTCAATGTCCA
AGCGACATTTTGTAGTTGTAATATGCTTATTTTTTCTCTC
>No_name
GGGAAATAGAATCTTCTGTACAAATGCGACTCTATTCAATGTCCAAGCGACATTTTGTAG
TTGTAATATGCTTATTTTTTCTCTCATTTACATTAACTCT
>No_name
GGGAAATAGAATCTTCTGTACAAATGCGACTCTATTCAATGTCCAAGCGACATTTTGTAG
TTGTAATATGCTTATTTTTTCTCTCATTTACATTAACTCT
>No_name
AGAAGAGTTAATGTAAATGAGAGAAAAAATAAGCATATTACAACTACAAAATGTCGCTTG
GACATTGAATAGAGTCGCATTTGTACAGAAGATTCTATTT
>No_name
TAGNAGAGTTAATGTAAATGAGAGAAAAAATAAGCATATTACAACTACAAAATGTCGCTT
GGACATTGAATAGAGTCGCATTTGTACAGAAGATTCTATT
>No_name
GATTAGAAGAGTTAATGTAAATGAGAGAAAAAATAAGCATATTACAACTACAAAATGTCG
CTTGGACATTGAATAGAGTCGCATTTGCACAGAAGATTCT
>No_name
TCCAATTAGAAGAGTTAATGTAAATGAGAGAAAAAATAAGCATATTACAACTACAAAATG
TCGCTTGGACATTGAATAGAGTCGCATTTGTACAGAAGAT
>No_name
TTCCAATTAGAAGAGTTAATGTAAATGAGAGAAAAAATAAGCATATTACAACTACAAAAT
GTCGCTTGGACATTGAATAGAGTCGCATTTGTACAGAAGA
>No_name
CTTCTGTACAAATGCGACTCTATTCAATGTCCAAGCGACATTTTGTAGTTGTAATATGCT
TATTTTTTCTCTCATTTACATTAACTCTTCTAATTGGAAT
>No_name
CTTCTGTACAAATGCGACTCTATTCAATGTCCAAGCGACATTTTGTAGTTGTAATATGCT
TATTTTTTCTCTCATTTACATTAACTCTTCTAATTGGAAT
>No_name
TGCTATTCCAATTAGAAGAGTTAATGTAAATGAGAGAAAAAATAAGCATATTACAACTAC
AAAATGTCGCTTGGACATTGAATAGAGTCGCATTTGTACA
>No_name
GTACAAATGCGACTCTATTCAATGTCCAAGCGACATTTTGTAGTTGTAATATGCTTATTT
TTTCTCTCATTTACATTAACTCTTCTAATTGGAATAGCAG
>No_name
GTACAAATGCGACTCTATTCAATGTCCAAGCGACATTTTGTAGTTGTAATATGCTTATTT
TTTCTCTCATTTACATTAACTCTTCTAATTGGAATAGCAG
>No_name
CTGCTATTCCAATTAGAAGAGTTAATGTAAATGAGAGAAAAAATAAGCATATTACAACTA
CAAAATGTCGCTTGGACATTGAATAGAGTCGCATTTGTAC
>No_name
GCCTGCTATTCCAATTAGAAGAGTTAATGTAAATGAGAGAAAAAATAAGCATATTACAAC
TACAAAATGTCGCTTGGACATTGAATAGAGTCGCATTTGT
>No_name
AAAAGCGACTCTATTCAATGTCCAAGCGACATTTTGTAGTTGTAATATGCTTATTTTTTC
TCTCATTTACATTAACTCTTCTAATTGGAATAGCAGGTCC
>No_name
CGACTCTATTCAATGTCCAAGCGACATTTTGTAGTTGTAATATGCTTATTTTTTCTCTCA
TTTACATTAACTCTTCTAATTGGAATAGCAGGTCCTCCAA
>No_name
CGACTCTATTCAATGTCCAAGCGACATTTTGTAGTTGTAATATGCTTATTTTTTCTCTCA
TTTACATTAACTCTTCTAATTGGAATAGCAGGTCCTCCAA
>No_name
CGACTCTATTCAATGTCCAAGCGACATTTTGTAGTTGTAATATGCTTATTATTTCTCTCA
TTTACATTAACAGTTCTAATAGGAATAGCAGGGCCCCCAA
>No_name
ACTCTATTCAATGTCCAAGCGACATTTTGTAGTTGTAATATGCTTATTTTTTCTCTCATT
TACATTAACTCTTCTGATTGGAATAGCAGGTCCTCCAATC
>No_name
CAATGTCCAAGCGACATTTTGTAGTTGTAATATGCTTATTTTTTCTCTCATTTACATTAA
CTCTTCTAATTGGAATAGCAGGTCCTCCAATCATTATTTC
>No_name
GAAATAATGATTGGAGGACCTGCTATTCCAATTAGAAGAGTTAATGTAAATGAGAGAAAA
AATAAGCATATTACAACTACAAAATGTCGCTTGGACATTG
>No_name
ATGNAATAATGATTGGAGGACCTGCTATTCCAATTAGAAGAGTTAATGTAAATGAGAGAA
AAAATAAGCATATTACAACTACAAAATGTAGCTTGGACAT
>No_name
CCAAGCGACATTTTGTAGTTGTAATATGCTTATTTTTTCTCTCATTTACATTAACTCTTC
TAATTGGAATAGCAGGTCCTCCAATCATTATTTCATATTC
>No_name
AGAATATGAAATAATGATTGGAGGACCTGCTATTCCAATTAGAAGAGTTAATGTAAATGG
GAGAAAAAATAAGCATATTACAACTACAAAATGTCGCTTG
>No_name
CTTTACTGTTATTGTTAGAATATGAAATAATGATTGGAGGACCTGCTATTCCAATTAGAA
GAGTTAATGTAAATGAGAGAAAAAATAAGCATATTACAAC
>No_name
AATATGCTTATTTTTTCTCTCATTTACATTAACTCTTCTAATTGGAATAGCAGGTCCTCC
AATCATTATTTCATATTCTAACAATAACAGTAAAGATAGC
>No_name
ATTTTTTCTCTCATTTACATTAACTCTTCTAATTGGAATAGCAGGTCCTCCAATCATTAT
TTCATATTCTAACAATAACAGTAAAGTTAGCCAATCTAAT
>No_name
ATTTTTTCTCTCATTTACATTAACTCTTCTAATTGGAATAGCAGGTCCTCCAATCATTAT
TTCATATTCTAACAATAACAGTAAAGTTAGCCAATTTAAT
>No_name
ATTTTTTCTCTCATTTACATTAACTCTTCTAATTGGAATAGCAGGTCCTCCAATCATTAT
TTCATATTCTAACAATAACAGTAAAGTTAGCCAATTTAAT
>No_name
TTTTTCTCTCATTTACATTAACTCTTCTAATTGGAATAGCAGGTCCTCCAATCATTATTT
CATATTCTAACAATAACAGTAAAGTTAGCCAATCTAATGA
>No_name
TATTTCTCTCATTTACATTAACTCTTCTAATTGGAATAGCAGGTCCTCCAATCATTATTT
CATATTCTAACAATAACAGTAAAGTTAGCCAATCTAATGA
>No_name
TTTACATTAACTCTTCTAATTGGAATAGCAGGTCCTCCAATCATTATTTCATATTCTAAC
AATAACAGTAAAGATAGCCAATTTAATGAAATGAAAAAAT
>No_name
CGTGTTTTTTCATTTCATTAAATTGGCTAACTTTACTGTTATTGTTAGAATATGAAATAA
TGATTGGAGGACCTGCTATTCCAATTAGAAGAGTTAATGT
>No_name
GTTTGAGTAAAATTTTTTCATTTCATTAGATTGGCTAACTTTACTGTTATTGTTAGAATA
TGAAATAATGATTGGAGGACCTGCTATTCCAATTAGAAGA
>No_name
CCGAGTTTGAGTAAAATTTTTTCATTTCATTAGATTGGCTAACTTTACTGTTATTGTTAG
AATATGAAATAATGATTGGAGGACCTGCTATTCCAATTAG
>No_name
CCGAGTTTGAGTAAAATTTTTTCATTTCATTAGATTGGCTAACTTTACTGTTATTGTTAG
AATATGAAATAATGATTGGAGGACCTGCTATTCCAATTAG
>No_name
CCGNATTTGAGTAAAATTTTTTCATTTCATTAAATTGGCTAACTTTACTGTTATTGTTAG
AATATGAAATAATGATTGGAGGACCTGCTATTCCAATTAG
>No_name
CCGNTTTTGAGTAAAATTTTTTCATTTCATTAGATTGGCTAACTTTACTGTTATTGTTAG
AATATGAAATAATGATTGGAGGACCTGCTATTCCAATTAG
>No_name
CTAATTGGAATAGCAGGTCCTCCAATCATTATTTCATATTCTAACAATAACAGTAAAGTT
AGCCAATCTAATGAAATGAAAAAATTTTACTCAAACTCGG
>No_name
CCTAATTTGAGTAAAATTTTTTCATTTCATTAAATTGGCTAACTTTACTGTTATTGTTAG
AATATGAAATAATGATTGGAGGACCTGCTATTCCAATTAG
>No_name
ACCGAATTTGAGTAAAATTTTTTCATTTCATTAAATTGGCTAACTTTACTGTTATTGTTA
GAATATGAAATAATGATTGGAGGACCTGCTATTCCAATTA
>No_name
AATTGGAATAGCAGGTCCTCCAATCATTATTTCATATTCTAACAATAACAGTAAAGTTAG
CCAATTTAATGAAATGAAAAAATTTTACTCAAATTCGGTC
>No_name
TGGAATAGCAGGTCCTCCAATCATTATTTCATATTCTAACAATAACAGTAAAGTTAGCCA
ATTTAATGAAATGAAAAAATTTTACTCAAATTCGGTCGTA
>No_name
TAAGTTGAATAGCAGGTCCTCCAATCATTATTTCATATTCTAACAATAACAGTAAAGTTA
GCCAATCTAATGAAATGAAAAAATTTTACTCAAACTCGGT
>No_name
CTCCAATCATTATTTCATATTCTAACAATAACAGTAAAGTTAGCCAATCTAATGAAATGA
AAAAATTTTACTCAAACTCGGTCGTATCCAAATCAATGTC
>No_name
CCAATCATTATTTCATATTCTAACAATAACAGTAAAGTTAGCCAATCTAATGAAATGAAA
AAATTTTACTCAAACTCGGTCGTATCCAAATCAATGTCAG
>No_name
AATCATTATTTCATATTCTAACAATAACAGTAAAGTTAGCCAATTTAATGAAATGAAAAA
ATTTTACTCAAATTCGGTCGTATCCAAATCAATGTCAGTG
>No_name
AATNATTATTTCATATTCTAACAATAACAGTAAAGTTAGCCAATTTAATGAAATGAAAAA
ATTTTACTCAAATTCGGTCGTATCCAAATCAATGTCAGTG
>No_name
TCATTATTTCATATTCTAACAATAACAGTAAAGTTAGCCAATTTAATGAAATGAAAAAAT
TTTACTCAAATTCGGTCGTATCCAAATCAATGTCAGTGTT
>No_name
TGCTGGTTAAACACTGACATTGATTTGGATACGACCGAATTTGAGTAAAATTTTTTCATT
TCATTAAATTGGCTAACTTTACTGTTATTGTTAGAATATG
>No_name
CTGNTGGTTAAACACTGACATTGATTTGGATACGACCGAGTTTGAGTAAAATTTTTTCAT
TTCATTAGATTGGCTAACTTTACTGTTATTGTTAGAATAT
>No_name
ATTCTAACAATAACAGTAAAGTTAGCCAATTTAATGAAATGAAAAAATTTTACTCAAATT
CGGTCGTATCCAAATCAATGTCAGTGTTTAACCAGCAACT
>No_name
CACAGTTGCTGGTTAAACACTGACATTGATTTGGATACGACCGAATTTGAGTAAAATTTT
TTCATTTCATTAAATTGGCTAACTTTACTGTTATTGTTAG
>No_name
ATAACAGTAAAGTTAGCCAATTTAATGAAATGAAAAAATTTTACTCAAATTCGGTCGTAT
CCAAATCAATGTCAGTGTTTAACCAGCAACTGTGGCTCAC
>No_name
TAACAGTAAAGTTAGCCAATTTAATGAAATGAAAAAATTTTACTCAAATTCGGTCGTATC
CAAATCAATGTCAGTGTTTAACCAGCAACTGTGGCTCACC
>No_name
CGGTGAGCCACAGTTGCTGGTTAAACACTGACATTGATTTGGATACGACCGAATTTGAGG
AAAATTTTTTCATTTCATTAAATTGGCTAACTTTACTGTT
>No_name
GTAAAGTTAGCCAATTTAATGAAATGAAAAAATTTTACTCAAATTCGGTCGTATCCAAAT
CAATGTCAGTGTTTAACCAGCAACTGTGGCTCACCGCAAC
>No_name
GTTAGCCAATCTAATGAAATGAAAAAATTTTACTCAAACTCGGTCGTATCCAAATCAATG
TCAGTGTTTAACCAGCAACTGTGGCTCACCGCAACAATAA
>No_name
GTTATTGTTGCGGTGAGCCACAGTTGCTGGTTAAACACTGACATTGATTTGGATACGACC
GAGTTTGAGTAAAATTTTTTCATTTCATTAGATTGGCTAA
>No_name
AGTTATTGTTGCGGTGAGCCACAGTTGCTGGTTAAACACTGACATTGATTTGGATACGAC
CGAATTTGAGTAAAATTTTTTCATTTCATTAAATTGGCTA
>No_name
GCCAATTTAATGAAATGAAAAAATTTTACTCAAATTCGGTCGTATCCAAATCAATGTCAG
TGTTTAACCAGCAACTGTGGCTCACCGCAACAATAACTAC
>No_name
GTCAATCTAATGAAATGAAAAAATTTTACTCAAACTCGGTCGTATCCAAATCAATGTCAG
TGTTTAACCAGCAACTGTGGCTCACCGCAACAATAACTAC
>No_name
TTTGTAGTTATTGTTGCGGTGAGCCACAGTTGCTGGTTAAACACTGACATTGATTTGGAT
ACCACCGAGATTGAGTAAAATTTTTTCATTTCATTAGATT
>No_name
TTTNGTAGTTATTGTTGCGGTGAGCCACAGTTGCTGGTTAAACACTGACATTGATTTGGA
TACGACCGAATTTGAGTAAAATTTTTTCATTTCATTAAAT
>No_name
CTTTTGGAGTTATTGTTGCGGTGAGCCACAGTTGCTGGTTAAACACTGACATTGATTTGG
ATACGACCGAATTTGAGGAAAATTTTTTTATTTTATTAAA
>No_name
ATGAAATGAAAAAATTTTACTCAAATTCGGTCGTATCCAAATCAATGTCAGTGTTTAACC
AGCAACTGTGGCTCACCGCAACAATAACTACAAAAGACGA
>No_name
ATGAAATGAAAAAAATTTTACTCAAATTCGGTCGTATCCAAATCAATGTCAGTGTTTAAC
CAGCAACTGTGGCTCACCGCAACAATAACTACAAAAGACG
>No_name
GAAATGAAAAAATTTTACTCAAATTCGGTCGTATCCAAATCAATGTCAGTGTTTAACCAG
CAACTGTGGCTCACCGCAACAATAACTACAAAAGACGACG
>No_name
GAAAAAATTTTACTCAAACTCGGTCGTATCCAAATCAATGTCAGTGTTTAACCAGCAACT
GTGGCTCACCGCAACAATAACTACAAAAGACGACGAAGAA
>No_name
AAANAATTTTACTCAAATTCGGTCGTATCCAAATCAATGTCAGTGTTTAACCAGCAACTG
TGGCTCACCGCAACAATAACTACAAAAGACGACGAAGAAA
>No_name
AAANATTTTACTCAAATTCGGTCGTATCCAAATCAATGTCAGTGTTTAACCAGCAACTGT
GGCTCACCGCAACAATAACTACAAAAGACGACGAAGAAAA
>No_name
AAAAATTTTACTCAAACTCGGTCGTATCCAAATCAATGTCAGTGTTTAACCAGCAACTGT
GGCTCACCGCAACAATAACTACAAAAGACGACGAAGAAAA
>No_name
AAAAATTTTACTCAAACTCGGTCGTATCCAAATCAATGTCAGTGTTTAACCAGCAACTGT
GGCTCACCGCAACAATAACTACAAAAGACGACGAAGAAAA
>No_name
GAAATTTTTCTTCGTCGTCTTTTGTAGTTATTGTTGCGGTGAGCCACAGATGCTGGTTAA
ACACTGACATTGATTTGGATACGACCGGGTTTGAGTAAAA
>No_name
TTTTACTCAAATTCGGTCGTATCCAAATCAATGTCAGTGTTTAACCAGCAACTGTGGCTC
ACCGCAACAATAACTACAAAAGACGACGAAGAAAAATTTC
>No_name
NAAATTTTTCTTCGTCGTCTTTTGTAGTTATTGTTGCGGTGAGCCACAGTTGCTGGTTAA
ACACTGTACTTGTTTTGGATACGACCGAGGTTGAGAAAAA
>No_name
GGAAATTTTTCTTCGTCGTCTTTTGTAGTTATTGTTGCGGTGAGCCACAGTTGCTGGTTA
AACACTGACATTGATTTGGATACGACCGAATTTGAGGAAA
>No_name
CTCAAACTCGGTCGTATCCAAATCAATGTCAGTGTTTAACCAGCAACTGTGGCTCACCGC
AACAATAACTACAAAAGACGACGAAGAAAAATTTCCGAAG
>No_name
GTCACATTTACCTTCGGAAATTTTTCTTCGTCGTCTTTTGTAGTTATTGTTGCGGTGAGC
CACAGTTGCTGGTTAAACACTGACATTGATTTGGATACGG
>No_name
CCAAATCAATGTCAGTGTTTAACCAGCAACTGTGGCTCACCGCAACAATAACTACAAAAG
ACGACGAAGAAAAATTTCCGAAGGTAAATGTGACAGTGAA
>No_name
CAAATCAATGTCAGTGTTTAACCAGCAACTGTGGCTCACCGCAACAATAACTACAAAAGA
CGACGAAGAAAAATTTCCGAAGGTAAATGTGACAGTGAAT
>No_name
CAATGTCAGTGTTTAACCAGCAACTGTGGCTCACCGCAACAATAACTACAAAAGACGACG
AAGAAAAATTTCCGAAGGTAAATGTGACAGTGAATATTGT
>No_name
CAATGTCAGTGTTTAACCAGCAACTGTGGCTCACCGCAACAATAACTACAAAAGACGACG
AAGAAAAATTTCCGAAGGTAAATGTGACAGTGAATATTGT
>No_name
CAATGTCAGTGTTTAACCAGCAACTGTGGCTCACCGCAACAATAACTACAAAAGACGACG
AAGAAAAATTTCCGAAGGTAAATGGGACAGTGAATATTGT
>No_name
ATGTCAGTGTTTAACCAGCAACTGTGGCTCACCGCAACAATAACTACAAAAGACGACGAA
GAAAAATTTCCGAAGGTAAATGTGACAGTGAATATTGTCG
>No_name
GTCAGTGTTTAACCAGCAACTGTGGCTCACCGCAACAATAACTACAAAAGACGACGAAGA
AAAATTTCCGAAGGTAAATGTGACAGTGAATATTGACGGA
>No_name
GTCAGTGTTTAACCAGCAACTGTGGCTCACCGCAACAATAACTACAAAAGACGACGAAGA
AAAATTTCCGAAGGTAAATGTGACAGTGAATATTGTCGGA
>No_name
TAATGATTCCGACAATATTCACTGTCACATTTACCTTCGGAAATTTTTCTTCGTCGTCTT
TTGTAGTTATTGTTGCGGTGAGCCACAGTTGCTGGTTAAA
>No_name
TTTNCTTTAATGATTCCGACAATATTCACTGTCACATTTACCTTCGGAAATTTTTCTTCG
TCGTCTTTTGTAGTTATTGTTGCGGTGAGCCACAGTTGCT
>No_name
GTTTCCTTTAATGATTCCGACAATATTCACTGTCACATTTACCTTCGGAAATTTTTCTTC
GTCGTCTTTTGTAGTTATTGTTGCGGTGAGCCACAGTTGC
>No_name
AACTGTGGCTCACCGCAACAATAACTACAAAAGACGACGAAGAAAAATTTCCGAAGGTAA
ATGTGACAGTGAATATTGTCGGAATCATTAAAGGAAACAA
>No_name
CGCAACAATAACTACAAAAGACGACGAAGAAAAATTTCCGAAGGTAAATGTGACAGTGAA
TATTGTCGGAATCATTAAAGGAAACAATGAGATATTGATA
>No_name
TATCAATATCTCATTGTTTCCTTTAATGATTCCGACAATATTCACTGTCACATTTACCTT
CGGAAATTTTTCTTCGTCGTCTTTTGTAGTTATTGTTGCG
>No_name
GCAACAATAACTACAAAAGACGACGAAGAAAAATTTCCGAAGGTAAATGTGACAGTGAAT
ATTGTCGGAATCATTAAAGGAAACAATGAGATATTGATAT
>No_name
ATTNGAGCCATTGTATATCAATATCTCATTGTTTCCTTTAATGATTCCGACAATATTCAC
TGTCACATTTACCTTCGGAAATTTTTCTTCGTCGTCTTTT
>No_name
AAAAGACGACGAAGAAAAATTTCCGAAGGTAAATGTGACAGTGAATATTGTCGGAATCAT
TAAAGGAAACAATGAGATATTGATATACAATGGCTCCAAT
>No_name
TGATTGGAGCCATTGTATATCAATATCTCATTGTTTCCTTTAATGATTCCGACAATATTC
ACTGTCACATTTACCTTCGGAAATTTTTCTTCGTCGTCTT
>No_name
ATTTATTGGAGCCATTGTATATCAATATCTCATTGTTTCCTTTAATGATTCCGACAATAT
TCACTGTCACATTTACCTTCGGAAATTTTTCTTCGTCGTC
>No_name
GAATTTATTGGAGCCATTGTATATCAATATCTCATTGTTTCCTTTAATGATTCCGACAAT
ATTCACTGTCACATTTACCTTCGGAAATTTTTCTTCGTCG
>No_name
CGACGAAGAAAAATTTCCGAAGGTAAATGTGACAGTGAATATTGTCGGAATCATTAAAGG
AAACAATGAGATATTGATATACAATGGCTCCCATAAAATC
>No_name
GTGAATTTATTGGAGCCATTGTATATCAATATCTCATTGTTTCCTTTAATGATTCCGACA
ATATTCACTGTCACATTTACCTTCGGAAATTTTTCTTCGT
>No_name
CGAAGAAAAATTTCCGAAGGTAAATGTGACAGTGAATATTGTCGGAATCATTAAAGGAAA
CAATGAGATATTGATATACAATGGCTCCCATAAATTCACC
>No_name
CGAAGAAAAATTTCCGAAGGTAAATGTGACAGTGAATATTGTCGGAATCATTAAAGGAAA
CAATGAGATATTGATATACAATGGCTCCCATAAATTCACC
>No_name
CGAAGAAAAATTTCCGAAGGTAAATGTGACAGTGAATATTGTCGGAATCATTAAAGGAAA
CAATGAGATATTGATATACAATGGCTCCAATAAATTCACC
>No_name
GAAAAATTTCCGAAGGTAAATGTGACAGTGAATATTGTCGGAATCATTAAAGGAAACAAT
GAGATATTGATATACAATGGCTCCAATAAATTTACCCAGA
>No_name
CTCTGGGTGAATTTATTGGAGCCATTGTATATCAATATCTCATTGTTTCCTTTAATGATT
CCGACAATATTCACTGTCACATTTACCTTCGGAAATTTTT
>No_name
CTCTGGGAGAATTTATTGGAGCCATTGTATATCAATATCTCATTGTTTCCTTTAATGATT
CCGACAATATTCACTGTCACATTTACCTTCGGAAATTTTT
>No_name
AAAAATTTCCGAAGGTAAATGTGACAGTGAATATTGTCGGAATCATTAAAGGAAACAATG
AGATATTGATATACAATGGCTCCAATTAATTCTACCAGAG
>No_name
CTCTGGGTGAATTTATTGGAGCCATTGTATATCAATATCTCATTGTTTCCTTTAATGATT
CCGACAATATTCACTGTCACATTTACCTTCGGAAATTTTT
>No_name
AAATTTCCGAAGGTAAATGTGACAGTGAATATTGTCGGAATCATTAAAGGAAACAATGAG
ATATTGATATACAATGGCTCCAATAAATTCACCCAGAGAA
>No_name
AAATTTCCGAAGGTAAATGTGACAGTGAATATTGTCGGAATCATTAAAGGAAACAATGAG
ATATTGATATACAATGGCTCCAATAAATTCACCCAGAGAA
>No_name
AATTTTCTCTGGGTGAATTTATTGGAGCCATTGTATATCAATATCTCATTGTTTCCTTTA
ATGATTCCGACAATATTCACTGTCACATTTACCTTCGGAA
>No_name
CGAAGGTAAATGTGACAGTGAATATTGTCGGAATCATTAAAGGAAACAATGAGATATTGA
TATACAATGGCTCCAATAAATTCACCCAGAGAAAATTTAA
>No_name
GCATTTAAATTTTCTCTGGGTGAATTTATTGGAGCCATTGTATATCAATATCTCATTGTT
TCCTTTAATGATTCCGACAATATTCACTGTCACATTTACC
>No_name
CGCNTTTAAATTTTCTCTGGGTGAATTTATTGGAGCCATTGTATATCAATATCTCATTGT
TTCCTTTAATGATTCCGACAATATTCACTGTCACATTTAC
>No_name
CGCATTTAAATTTTCTCTGGGTGAATTTATTGGAGCCATTGTATATCAATATCTCATTGT
TTCCTTTAATGATTCCGACAATATTCACTGTCACATTTAC
>No_name
CGCATTTAAATTTTCTCTGGGTGAATTTATTGGAGCCATTGTATATCAATATCTCATTGT
TTCCTTTAATGATTCCGACAATATTCACTGTCACATTTAA
>No_name
ACTTTGTCTTAACGCATTTAAATTTTCTCTGGGTGAATTTATTGGAGCCATTGTATATCA
ATATCTCATTGTTTCCTTTAATGATTCCGACAATATTCAC
>No_name
CGCACTTTGTCTTAACGCATTTAAATTTTCTCTGGGTGAATTTATTGGAGCCATTGTATA
TCAATATCTCATTGTTTCCTTTAATGATTCCGACAATATT
>No_name
CGCACTTTGTCTTAACGCATTTAAATTTTCTCTGGGTGAATTTATTGGAGCCATTGTATA
TCAATATCTCATTGTTTCCTTTAATGATTCCGACAATATT
>No_name
CGCACTTTGTCTTAACGCATTTAAATTTTCTCTGGGTGAATTTATTGGAGCCATTGTATA
TCAATATCTCATTGTTTCCTTTAATGATTCCGACAATATT
>No_name
CGCACTTTGTCTTAACGCATTTAAATTTTCTCTGGGTGAATTTATTGGAGCCATTGTATA
TCAATATCTCATTGTTTCCTTTAATGATTCCGACAATATT
>No_name
TCGCACTTTGTCTTAACGCATTTAAATTTTCTCTGGGTGAATTTATTGGAGCCATTGTAT
ATCAATATCTCATTGTTTCCTTTAATGATTCCGACAATAT
>No_name
CTCGCACTTTGTCTTAACGCATTTAAATTTTCTCTGGGTGAATTTATTGGAGCCATTGTA
TATCAATATCTCATTGTTTCCTTTAATGATTCCGACAATA
>No_name
CTCGCACTTTGTCTTAACGCATTTAAATTTTCTCTGGGTGAATTTATTGGAGCCATTGTA
TATCAATATCTCATTGTTTCCTTTAATGATTCCGACAATA
>No_name
CTCGCACTTTGTCTTAACGCATTTAAATTTTCTCTGGGTGAATTTATTGGAGCCATTGTA
TATCAATATCTCATTGTTTCCTTTAATGATTCCGACAATA
>No_name
ATTTCCTCGCACTTTGTCTTAACGCATTTAAATTTTCTCTGGGTGAATTTATTGGAGCCA
TTGTATATCAATATCTCATTGTTTCCTTTAATGATTCCGA
>No_name
CGGAATCATTAAAGGAAACAATGAGATATTGATATACAATGGCTCCAATAAATTCACCCA
GAGAAAATTTAAATGCGTTAAGACAAAGTGCGAGGAAATC
>No_name
CAACGAGATATTGATATACAATGGCTCCAATAAATTCACCCAGAGAAAATTTAAATGCGT
TAAGACAAAGTGCGAGGAAATCTTCATTGCACATATTAAT
>No_name
AATTAATATGTGCAATGAAGATTTCCTCGCACTTTGTCTTAACGCATTTAAATTTTCTCT
GGGAGAATTTATTGGAGCCATTGTATATCAATATCTCATT
>No_name
TGATATACAATGGCTCCAATTAATTTACCCAGTGAAAATTTAAATGCGTTAAGACAAAGG
GGGAGGAAATCTTCATTGCACATATTAATTTTATTTCAAT
>No_name
TATACAATGGCTCCAATAAATTCACCCAGAGAAAATTTAAATGCGTTAAGACAAAGTGCG
AGGAAATCTTCATTGCACATATTAATTTTATTTCAATGAA
>No_name
TTTTCATTGAAATAAAATTAATATGTGCAATGAAGATTTCCTCGCACTTTGTCTTAACGC
ATTTAAATTTTCTCTGGGTGAATTTATTGGAGCCATTGTA
>No_name
CAATAAATTCACCCAGAGAAAATTTAAATGCGTTAAGACAAAGTGCGAGGAAATCTTCAT
TGCACATATTAATTTTATTTCAATGAAAATCTATAAATTC
>No_name
CCCACATAGAATTTATAGATTTTCATTGAAATAAAATTAATATGTGCAATGAAGATTTCC
TCGCACTTTGTCTTAACGCATTTAAATTTTCTCTGGGTGA
>No_name
CCCACATAGAATTTATAGATTTTCATTGAAATAAAATTAATATGTGCAATGAAGATTTCC
TCGCACTTTGTCTTAACGCATTTAAATTTTCTCTGGGTGA
>No_name
CCCACATAGAATTTATAGATTTTCATTGAAATAAAATTAATATGTGCAATGAAGATTTCC
TCGCACTTTGTCTTAACGCATTTAAATTTTCTCTGGGTGA
>No_name
AGAAAATTTAAATGCGTTAAGACAAAGTGCGAGGAAATCTTCATTGCACATATTAATTTT
ATTTCAATGAAAATCTATAAATTCTATGTGGGAATTTCTC
>No_name
ATTGAAATGCGTTAAGACAAAGTGCGAGGAAATCTTCATTGCACATATTAATTTTATTTC
AATGAAAATCTATAAATTCTATGTGGGAATTTCTCATAAC
>No_name
CAAATTGTTATGAGAAATTCCCACATAGAATTTATAGATTTTCATTGAAATAAAATTAAT
ATGTGCAATGAAGATTTCCTCGCACTTTGTCTTAACGCAT
>No_name
CCAAATTGTTATGAGAAATTCCCACATAGAATTTATAGATTTTCATTGAAATAAAATTAA
TATGTGCAATGAAGATTTCCTCGCACTTTGTCTTAACGCA
>No_name
CGTTAAGACAAAGTGCGAGGAAATCTTCATTGCACATATTAATTTTATTTCAATGAAAAT
CTATAAATTCTATGTGGGAATTTCTCATAACAATTTGGAT
>No_name
AGACAAAGTGCGAGGAAATCTTCATTGCACATATTAATTTTATTTCAATGAAAATCTATA
AATTCTATGTGGGAATTTCTCATAACAATTTGGATATCAA
>No_name
CTTGATATCCAAATTGTTATGAGAAATTCCCACATAGAATTTATAGATTTTCATTGAAAT
AAAATTAATACGTGCAATGAAGATTTCCTCGCACTTTGTC
>No_name
TCTTGATATCCAAATTGTTATGAGAAATTCCCACATAGAATTTATAGATTTTCATTGAAA
TAAAATTAATATGTGCAATGAAGATTTCCTCGCACTTTGT
>No_name
TCTTGATATCCAAATTGTTATGAGAAATTCCCACATAGAATTTATAGATTTTCATTGAAA
TAAAATTAATATGTGCAATGAAGATTTCCTCGCACTTTGT
>No_name
TCTTGATATCCAAATTGTTATGAGAAATTCCCACATAGAATTTATAGATTTTCATTGAAA
TAAAATTAATATGTGCAATGAAGATTTCCTCGCACTTTGA
>No_name
GCGAGGAAATCTTCATTGCACATATTAATTTTATTTCAATGAAAATCTATAAATTCTATG
TGGGAATTTCTCATAACAATTTGGATATCAAGACTATCGA
>No_name
GAGNAAATCTTCATTGCACATATTAATTTTATTTCAATGAAAATCTATAAATTCTATGTG
GGAATTTCTCATAACAATTTGGATATCAAGACTATCGAAT
>No_name
ATTCGATAGTCTTGATATCCAAATTGTTATGAGAAATTCCCACATAGAATTTATAGATTT
TCATTGAAATAAAATTAATATGTGCAATGAAGATTTCCTC
>No_name
GGAAATCTTCATTGCACATATTAATTTTATTTCAATGAAAATCTATAAATTCTATGTGGG
AATTTCTCATAACAATTTGGATATCAAGACTATCGAATTT
>No_name
AATNTTCATTGCACATATTAATTTTATTTCAATGAAAATCTATAAATTCTATGTGGGAAT
TTCTCATAACAATTTGGATATCAAGACTATCGAATTTACA
>No_name
CTTCATTGCACATATTAATTTTATTTCAATGAAAATCTATAAATTCTATGTGGGAATTTC
TCATAACAATTTGGATATCAAGACTATCGAATTTACATTT
>No_name
GAAAATGTAAATTCGATAGTCTTGATATCCAAATTGTTATGAGAAATTCCCACATAGAAT
TTATAGATTTTCATTGAAATAAAATTAATATGTGCAATGA
>No_name
CACATATTAATTTTATTTCAATGAAAATCTATAAATTCTATGTGGGAATTTCTCATAACA
ATTTGGATATCAAGACTATCGAATTTACATTTTCAACATT
>No_name
TTGTATTTCAATGAAAATCTATAAATTCTATGTGGGAATTTCTCATAACAATTTGGATAT
CAAGACTATCGAATTTACATTTTCAACATTTAGTAGTTAC
>No_name
CTATGTGGGAATTTCTCATAACAATTTGGATATCAAGACTATCGAATTTACATTTTCAAC
ATTTAGCAGTTACTTTTCTCAGTTGGAAATTTGGTTCAGA
>No_name
TGGGAATTTCTCATAACAATTTGGATATCAAGACTATCGAATTTACATTTTCAACATTTA
GTAGTTACTTTTCTCAGTTGGAAATTTGGTTCAGATTTTC
>No_name
GAATTTCTCATAACAATTTGGATATCAAGACTATCGAATTTACATTTTCAACATTTAGCA
GTTACTTTTCTCAGTTGGAAATTTGGTTCAGATTTTCATT
>No_name
GAATTTCTCATAACAATTTGGATATCAAGACTATCGAATTTACATTTTCAACATTTAGTA
GTTACTTTTCTCAGTTGGAAATTTGGTTCAGATTTTCATT
>No_name
CAAGAAATGAAAATCTGAACCAAATTTCCAACTGAGAAAAGTAACTACTAAATGTTGAAA
ATGTAAATTCGATAGTCTTGATATCCAAATTGTTATGAGA
>No_name
CAAGAAATGAAAATCTGAACCAAATTTCCAACTGAGAAAAGTAACTGCTAAATGTTGAAA
ATGTAAATTCGATAGTCTTGATATCCAAATTGTTATGAGA
>No_name
TAACAATTTGGATATCAAGACTATCGAATTTACATTTTCAACATTTAGCAGTTACTTTTC
TCAGTTGGAAATTTGGTTCAGATTTTCATTTCTTGTCCTT
>No_name
CAAGGACAAGAAATGAAAATCTGAACCAAATTTCCAACTGAGAAAAGTAACTGCTAAATG
TTGAAAATGTAAATTCGATAGTCTTGATATCCAAATTGTT
>No_name
AACAATTTGGATATCAAGACTATCGAATTTACATTTTCAACATTTAGCAGTTACTTTTCT
CAGTTGGAAATTTGGTTCAGATTTTCATTTCTTGTCCTTG
>No_name
CCAAGGACAAGAAATGAAAATCTGAACCAAATTTCCAACTGAGAAAAGTAACTGCTAAAT
GTTGAAAATGTAAATTCGATAGTCTTGATATCCAAATTGT
>No_name
CCCAAGGACAAGAAATGAAAATCTGAACCAAATTTCCAACTGAGAAAAGTAACTGCTAAA
TGTTGAAAATGTAAATTCGATAGTCTTGATATCCAAATTG
>No_name
CCCAAGGACAAGAAATGAAAATCTGAACCAAATTTCCAACTGAGAAAAGTAACTACTAAA
TGTTGAAAATGTAAATTCGATAGTCTTGATATCCAAATTG
>No_name
ATCAAGACTATCGAATTTACATTTTCAACATTTAGCAGTTACTTTTCTCAGTTGGAAATT
TGGTTCAGATTTTCATTTCTTGTCCTTGGGTTTATTGCTA
>No_name
CAAGACTATCGAATTTACATTTTCAACATTTAGCAGTTACTTTTCTCAGTTGGAAATTTG
GTTCAGATTTTCATTTCTTGTCCTTGGGTTTATTGCTACA
>No_name
ATCGAATTTACATTTTCAACATTTAGTAGTTACTTTTCTCAGTTGGAAATTTGGTTCAGA
TTTTCATTTCTTGTCCTTGGGTTTATTGCTACAGTTATTT
>No_name
CGAATTTACATTTTCAACATTTAGCAGTTACTTTTCTCAGTTGGAAATTTGGTTCAGATT
TTCATTTCTTGTCCTTGGGTTTATTGCTACAGTTATTTAC
>No_name
CGAATTTACATTTTCAACATTTAGCAGTTACTTTTCTCAGTTGGAAATTTGGTTCAGATT
TTCATTTCTTGTCCTTGGGTTTATTGCTACAGTTATTTAC
>No_name
CGAATTTACATTTTCAACATTTAGTAGTTACTTTTCTCAGTTGGAAATTTGGTTCAGATT
TTCATTTCTTGTCCTTGGGTTTATTGCTACAGTTATTTAC
>No_name
CGAATTTACATTTTCAACATTTAGCAGTTACTTTTCTCAGTTGGAAATTTGGTTCAGATT
TTCATTTCTTGTCCTTGGGTTTATTGCTACAGTTATTTAC
>No_name
AGCNAATTTACATTTTCAACATTTAGCAGTTACTTTTCTCAGTTGGAAATTTGGTTCAGA
TTTTCATTTCTTGTCCTTGGGTTTATTGCTACAGTTATTT
>No_name
ATGGTAAATAACTGTAGCAATAAACCCAAGGACAAGAAATGAAAATCTGAACCAAATTTC
CAACTGAGAAAAGTAACTGCTAAATGTTGAAAATGTAAAT
>No_name
ATTTTAAATAACTGTAGCAATAAACCCAAGGACAAGAAATGAAAATCTGAACCAAATTTC
CAACTGAGAAAAGTAACTGCTAAATGTTGAAAATGTAAAT
>No_name
GATTTTACATTTTCAACATTTAGTAGTTACTTTTCTCAGTTGGAAATTTGGTTCAGATTT
TCATTTCTTGTCCTTGGGTTTATTGCTACAGTTATTTACA
>No_name
AGTTATTGTAAATAACTGTAGCAATAAACCCAAGGACAAGAAATGAAAATCTGAACCAAA
TTTCCAACTGAGAAAAGTAACTGCTAAATGTTGAAAATGT
>No_name
TCCTGAGTGAGTTATTGTAAATAACTGTAGCAATAAACCCAAGGACAAGAAATGAAAATC
TGAACCAAATTTCCAACTGAGAAAAGTAACTGCTAAATGT
>No_name
TTCCTGAGTGAGTTATTGTAAATAACTGTAGCAATAAACCCAAGGACAAGAAATGAAAAT
CTGAACCAAATTTCCAACTGAGAAAAGTAACTGCTAAATG
>No_name
ATTTAGTAGTTACTTTTCTCAGTTGGAAATTTGGTTCAGATTTTCATTTCTTGTCCTTGG
GTTTATTGCTACAGTTATTTACAATAACTCACTCAGGAAG
>No_name
CTTCCGGAGTGAGTTATTGTAAATAACTGTAGCAATAAACCCAAGGACAAGAAATGAAAA
TCTGAACCAAATTTCCAACTGAGAAAAGTAACTGCTAAAT
>No_name
TTTAGCAGTTACTTTTCTCAGTTGGAAATTTGGTTCAGATTTTCATTTCTTGTCCTTGGG
TTTATTGCTACAGTTATTTACAATAACTCACTCAGGAAGT
>No_name
AAACTTCCTGAGTGAGTTATTGTAAATAACTGTAGCAATAAACCCAAGGACAAGAAATGA
AAATCTGAACCAAATTTCCAACTGAGAAAAGTAACTGCTA
>No_name
TAGCATTTACTTTTCTCAGTTGGAAATTTGGTTCAGATTTTCATTTCTTGTCCTTGGGTT
TATTGCTACAGTTATTTACAATAACTCACTCAGGAAGTTT
>No_name
AGTTACTTTTCTCAGTTGGAAATTTGGTTCAGATTTTCATTTCTTGTCCTTGGGTTTATT
GCTACAGTTATTTACAATAACTCACTCAGGAAGTTTTCTA
>No_name
CTTTTCTCAGTTGGAAATTTGGTTCAGATTTTCATTTCTTGTCCTTGGGTTTATTGCTAC
AGTTATTTACAATAACTCACTCAGGAAGTTTTCTATTAGA
>No_name
CTTTTCTCAGTTGGAAATTTGGTTCAGATTTTCATTTCTTGTCCTTGGGTTTATTGCTAC
AGTTATTTACAATAACTCACTCAGGAAGTTTTCTATTAGA
>No_name
CTCTAATAGAAAACTTCCTGAGTGAGTTATTGTAAATAACTGTAGCAATAAACCCAAGGA
CAAGAAATGAAAATCTGAACCAAATTTCCAACTGAGAAAA
>No_name
CCANTCTCTAATAGAAAACTTCCTGAGTGAGTTATTGTAAATAACTGTAGCAATAAACCC
AAGGACAAGAAATGAAAATCTGAACCAAATTTCCAACTGA
>No_name
GGAAATTTGGTTCAGATTTTCATTTCTTGTCCTTGGGTTTATTGCTACAGTTATTTACAA
TAACTCACTCAGGAAGTTTTCTATTAGAGATTGGAGCATG
>No_name
CCATGCTCCAATCTCTAATAGAAAACTTCCTGAGTGAGTTATTGTAAATAACTGTAGCAA
TAAACCCAAGGACAAGAAATGAAAATCTGAACCAAATTTC
>No_name
CTATGCTCCAATCTCTAATAGAAAACTTCCTGAGTGAGTTATTGTAAATAACTGTAGCAA
TAAACCCAAGGACAAGAAATGAAAATCTGAACCAAATTTC
>No_name
TCCATGCTCCAATCTCTAATAGAAAACTTCCTGAGTGAGTTATTGTAAATAACTGTAGCA
ATAAACCCAAGGACAAGAAATGAAAATCTGAACCAAATTT
>No_name
CTGCTCCATGCTCCAATCTCTAATAGAAAACTTCCTGAGTGAGTTATTGTAAATAACTGT
AGCAATAAACCCAAGGACAAGAAATGAAAATCTGAACCAA
>No_name
ATGTGGTTCAGATTTTCATTTCTTGTCCTTGGGTTTATTGCTACAGTTATTTACAATAAC
TCACTCAGGAAGTTTTCTATTAGAGATTGGAGCATGGAGC
>No_name
CTCTGCTCCATGCTCCAATCTCTAATAGAAAACTTCCTGAGTGAGTTATTGTAAATAACT
GTAGCAATAAACCCAAGGACAAGAAATGAAAATCTGAACC
>No_name
TTCTGCTCCATGCTCCAATCTCTAATAGAAAACTTCCTGAGTGAGTTATTGTAAATAACT
GTAGCAATAAACCCAAGGACAAGAAATGAAAATCTGAACC
>No_name
TTCAGATTTTCATTTCTTGTCCTTGGGTTTATTGCTACAGTTATTTACAATAACTCACTC
AGGAAGTTTTCTATTAGAGATTGGAGCATGGAGCAGAAAT
>No_name
CAGATTTTCATTTCTTGTCCTTGGGTTTATTGCTACAGTTATTTACAATAACTCACTCAG
GAAGTTTTCTATTAGAGATTGGAGCATGGAGCAGAAATGG
>No_name
CAGATTTTCATTTCTTGTCCTTGGGTTTATTGCTACAGTTATTTACAATAACTCACTCAG
GAAGTTTTCTATTAGAGATTGGAGCATGGAGCAGAAATGG
>No_name
CCCATTTCTGCTCCATGCTCCAATCTCTAATAGAAAACTTCCTGAGTGAGTTATTGTAAA
TAACTGTAGCAATAAACCCAAGGACAAGAAATGAAAATCT
>No_name
CCCATTTCTGCTCCATGCTCCAATCTCTAATAGAAAACTTCCTGAGTGAGTTATTGTAAA
TAACTGTAGCAATAAACCCAAGGACAAGAAATGAAAATCT
>No_name
CCCATTTCTGCTCCATGCTCCAATCTCTAATAGAAAACTTCCTGAGTGAGTTATTGTAAA
TAACTGTAGCAATAAACCCAAGGACAAGAAATGAAAATCT
>No_name
AGCCACCCATTTCTGCTCCATGCTCCAATCTCTAATAGAAAACTTCCTGAGTGAGTTATT
GTAAATAACTGTAGCAATAAACCCAAGGACAAGAAATGAA
>No_name
ATTTCTTGTCCTTGGGTTTATTGCTACAGTTATTTACAATAACTCACTCAGGAAGTTTTC
TATTAGAGATTGGAGCATGGAGCAGAAATGGGTGGCTGTT
>No_name
CTTGTCCTTGGGTTTATTGCTACAGTTATTTACAATAACTCACTCAGGAAGTTTTCTATT
AGAGATTGGAGCATGGAGCAGAAATGGGTGGCTGTTTTGT
>No_name
AACAAAACAGCCACCCATTTCTGCTCCATGCTCCAATCTCTAATAGAAAACTTCCTGAGT
GAGTTATTGTAAATAACTGTAGCAATAAACCCAAGGACAA
>No_name
CGGGGTTTTATTGCTACAGTTATTTACAATAACTCACTCAGGAAGTTTTCTATTAGAGAT
TGGAGCATGGAGCAGAAATGGGTGGCTGTTTTGTTGCCAT
>No_name
CAAGAGATGGCAACAAAACAGCCACCCATTTCTGCTCCATGCTCCAATCTCTAATAGAAA
ACTTCCTGAGTGAGTTATTGTAAATAACTGTAGCAATAAA
>No_name
ACAAGAGATGGCAACAAAACAGCCACCCATTTCTGCTCCATGCTCCAATCTCTAATAGAA
AACTTCCTGAGTGAGTTATTGTAAATAACTGTAGCAATAA
>No_name
ATCNCAAGAGATGGCAACAAAACAGCCACCCATTTCTGCTCCATGCTCCAATCTCTAATA
GAAAACTTCCTGAGTGAGTTATTGTAAATAACTGTAGCAA
>No_name
AAANCACAAGAGATGGCAACAAAACAGCCACCCATTTCTGCTCCATGCTCCAATCTCTAA
TAGAAAACTTCCTGAGTGAGTTATTGTAAATAACTGTAGC
>No_name
AAACCACAAGAGATGGCAACAAAACAGCCACCCATTTCTGCTCCATGCTCCAATCTCTAA
TAGAAAACTTCCTGAGTGAGTTATTGTAAATAACTGTAGC
>No_name
ATAAATCACAAGAGATGGCAACAAAACAGCCACCCAATTCTGCTCCATGCTCCAATCTCT
AATAGAAAACTTCCTGAGTGAGTTATTGTAAATAACTGTA
>No_name
NTAAATCACAAGAGATGGCAACAAAACAGCCACCCATTTCTGCTCCATGCTCCAATCTCT
AATAGAAAACTTCCTGAGTGAGTTATTGTAAATAACTGTA
>No_name
GGTTATTATAAATCACAAGAGATGGCAACAAAACAGCCACCCATTTCTGCTCCATGCTCC
AATCTCTAATAGAAAACTTCCTGAGTGAGTTATTGTAAAT
>No_name
CGGGGTTATTATAAATCACAAGAGATGGCAACAAAACAGCCACCCATTTCTGCTCCATGC
TCCAATCTCTAATAGAAAACTTCCTGAGTGAGTTATTGTA
>No_name
CGGGGTTATTATAAATCACAAGAGATGGCAACAAAACAGCCACCCATTTCTGCTCCATGC
TCCAATCTCTAATAGAAAACTTCCTGAGTGAGTTATTGTA
>No_name
CAATAACTCACTCAGGAAGTTTTCTATTAGAGATTGGAGCATGGAGCAGAAATGGGTGGC
TGTTTTGTTGCCATCTCTTGTGATTTATAATAACCCCCTG
>No_name
CAATAACTCACTCAGGAAGTTTTCTATTAGAGATTGGAGCATGGAGCAGAAATGGGTGGC
TGTTTTGTTGCCATCTCTTGTGATTTATAATAACCCCCTG
>No_name
CAGGGGGTTATTATAAATCACAAGAGATGGCAACAAAACAGCCACCCATTTCTGCTCCAT
GCTCCAATCTCTAATAGAAAACTTCCTGAGTGAGTTATTG
>No_name
CAANAACTCACTCAGGAAGTTTTCTATTAGAGATTGGAGCATGGAGCAGAAATGGGTGGC
TGTTTTGTTGCCATCTCTTGTGATTTATAATAACCCCCTG
>No_name
AATAACTCACTCAGGAAGTTTTCTATTAGAGATTGGAGCATGGAGCAGAAATGGGAGGCT
GTTTTGTTGCCATCTCTTGTGATTTATAATAACCCCCTGG
>No_name
AATAACTCACTCAGGAAGTTTTCTATTAGAGATTGGAGCATGGAGCAGAAATGGGAGGCT
GTTTTGCTGCCATCTCTTGTGATTTATAATAACCCCCTGG
>No_name
CTCNCTCAGGAAGTTTTCTATTAGAGATTGGAGCATGGAGCAGAAATGGGTGGCTGTTTT
GTTGCCATCTCTTGTGATTTATAATAACCCCCTGGTTCCT
>No_name
CTCACTCAGGAAGTTTTCTATTAGAGATTGGAGCATGGAGCAGAAATGGGTGGCTGTTTT
GTTGCCATCTCTTGTGATTTATAATAACCCCCTGGTTCCT
>No_name
TAAATTTCAAAGGAACCAGGGGGTTATTATAAATCACAAGAGATGGCAACAAAACAGCCA
CCCATTTCTGCTCCATGCTCCAATCTCTAATAGAAAACTT
>No_name
GTTTTCTATTAGAGATTGGAGCATGGAGCAGAAATGGGTGGCTGTTTTGTTGCCATCTCT
TGTGATTTATAATAACCCCCTGGTTCCTTTGAAATTTATT
>No_name
ATTGACAATAAATTTCAAGGGAACCAGGGGGTTATTATAAATCACAAGAGATGGCAACAA
AACAGCCACCCATTTCTGCTCCATGCTCCAATCTCTAATA
>No_name
TAGAGATTGGAGCATGGAGCAGAAATGGGTGGCTGTTTTGTTGCCATCTCTTGTGATTTA
TAATAACCCCATGGTTCCTTTGAAATTTATTGTCAATAGT
>No_name
TAGAGATTGGAGCATGGAGCAGAAATGGGTGGCTGTTTTGTTGCCATCTCTTGTGATTTA
TAATAACCCCCTGGTTCCTTTGAAATTTATTGTCAATAGT
>No_name
ATTGGAGCATGGAGCAGAAATGGGTGGCTGTTTTGTTGCCATCTCTTGTGATTTATAATA
ACCCCCTGGTTCCTTTGAAATTTATTGTCAATAGTCCTGT
>No_name
GAGTGGAGCATGGAGCAGAAATGGGTGGCTGTTTTGTTGCCATCTCTTGTGATTTATAAT
AACCCCCTGGTTCCTTTGAAATTTATTGTCAATAGTCCTG
>No_name
GAAATTGGTGGCTGTTTTGTTGCCATCTCTTGTGATTTATAATAACCCCCTGGTTCCTTT
GAAATTTATTGTCAATAGTCCTGTTACTAGTGTATTGGAT
>No_name
AGTATCCAATACACTAGTAACAGGACTATTGACAATAAATTTCAAAGGAACCAGGGGGTT
ATTATAAATCACAAGAGATGGCAACAAAACAGCCACCCAT
>No_name
AAAATAGTATCCAATACACTAGTAACAGGACTATTGACAATAAATTTCAAAGGAACCAGG
GGGGTATTATAAATCACAAGAGATGGCAACAAAACAGCCA
>No_name
CTTGAAAATAGTATCCAATACACTAGTAACAGGACTATTGACAATAAATTTCAAAGGAAC
CAGGGGGTTATTATAAATCACAAGAGATGGCAACAAAACA
>No_name
CTTGAAAATAGTATCCAATACACTAGGAACAGGACTATTGACAATAAATTTCAAAGGAAC
CAGGGGGTTATTATAAATCACAAGAGATGGCAACAAAACA
>No_name
CTTGAAAATAGTATCCAATACACTAGTAACAGGACTATTGACAATAAATTTCAAAGGAAC
CAGGGGGTTATTATAAATCACAAGAGATGGCAACAAAACA
>No_name
GTTGCCTTGAAAATAGTATCCAATACACTAGTAACAGGACTATTGACAATAAATTTCAAA
GGAACCAGGGGGTTATTATAAATCACAAGAGCTGGCAACA
>No_name
GTTGCCTTGAAAATAGTATCCAATACACTAGTAACAGGACTATTGACAATAAATTTCAAA
GGAACCAGGGGGGTATTATAAATCACAAGACATGGCAACC
>No_name
ATTTATAATAACCCCCTGGTTCCTTTGAAATTTATTGTCAATAGTCCTGTTACTAGTGTA
TTGGATAACATTTTTAAAGCAAAATTCATTTTTCTTTTTA
>No_name
ATTAACAGACAAATGAATGTTGCCTTGAAAATAGTATCCAATACACTAGTAACAGGACTA
TTGACAATAAATTTCAAAGGAACCAGGGGGTTATTATAAA
>No_name
ATAATAACCCCCTGGTTCCTTTGAAATTTATTGTCAATAGTCCTGTTACTAGTGTATTGG
ATACTATTTTCAAGGGAACATTCATTTTTTTGGTAATGGT
>No_name
ATAACATTAACAGACAAATGAATGTTGCCTTGAAAATAGTATCCAATACACTAGTAACAG
GACTATTGACAATAAATTTCAAAGGAACCAGGGGGTTATT
>No_name
AAATAACATTAACAGACAAATGAATGTTGCCTTGAAAATAGTATCCAATACACTAGCAAC
AGGACTATTGACAATAAATTTCAAAGGAACCAGGGGGGTA
>No_name
CCCAAAATAACATTAACAGACAAATGAATGTTGCCTTGAAAATAGTATCCAATACACTAG
TAACAGGACTATTGACAATAAATTTCAAAGGAACCAGGGG
>No_name
CCCAAAATAACATTAACAGACAAATGAATGTTGCCTTGAAAATAGTATCCAATACACTAG
TAACAGGACTATTGACAATAAATTTCAAAGGAACCAGGGG
>No_name
CCCAAAATAACATTAACAGACAAATGAATGTTGCCTTGAAAATAGTATCCAATACACTAG
TAACAGGACTATTGACAATAAATTTCAAAGGAACCAGGGG
>No_name
TGATACCCAAAATAACATTAACAGACAAATGAATGTTGCCTTGAAAATAGTATCCAATAC
ACTAGTAACAGGACTATTGACAATAAATTTCAAAGGAACC
>No_name
TGTCACCCAAAATAACATTAACAGACAAATGAATGTTGCCTTGAAAATAGTATCCAATAC
ACTAGTAACAGGACTATTGACAATAAATTTCAAAGGAACC
>No_name
GTTNCTTTGAAATTTATTGTCAATAGTCCTGTTACTAGTGTATTAGATACTATTTTCAAG
GCAACATTCATTTGTCTGTTAATGTTATTTTGGGTGACAA
>No_name
GTTCCTTTGAAATTTATTGTCAATAGTCCTGTTACTAGTGTATTGGATACTATTTTCAAG
GCAACATTCATTTGTCTGTTTATGTTATTTTTGGTGACAA
>No_name
GTTCCTTTGAAATTTATTGTCAATAGTCCTGTTACTAGTGTATTGGATACTATTTTCAAG
GCAACATTCATTTGTCTGTTAATGTTATTTTAGATCGGAA
>No_name
CTTTGAAATTTATTGTCAATAGTCCTGTTACTAGTGTATTGGATACTATTTTTAAGGCAA
CATTCATTTTTCTGTTAATGTTATTTTGGGGGACAATTTA
>No_name
TTGAAATTTATTGTCAATAGTCCTGTTACTAGTGTATTGGATACTATTTTCAAGGGAACA
TTCATTTGTCTGTTAATGTTATTTTGGGGGACAATTTTTC
>No_name
TTGAAATTTATTGTCAATAGTCCTGTTACTAGTGTATTGGATAATATTTTCAAGGCAAAA
TTCATTTGGCTGGTCATGTTATTTTGGGGGGCCATTTATC
>No_name
ATTTATTGTCAATAGTCCTGTTACTAGTGTATTGGATACTATTTTCAAGGCAACATTCAT
TTGTCTGTTAATGTTATTTTGGGTGACAATTTATCATTGA
>No_name
ATTTATTGTCAATAGTCCTGTTACTAGTGTATTGGATACTATTTTCAAGGCAACATTCAT
TTGTCTGTTAATGTTATTTTTGGTGAAAAATTATCATGGG
>No_name
TTCCATGATAAATTGTCACCCAAAATAACATTAACAGACAAATGAATGTTGCCTTGAAAA
TAGTATCCAATACACTAGTAACAGGACTATTGACAATAAA
>No_name
TGTCAATAGTCCTGTTACTAGTGTATTGGATACTATTTTCAAGGCAACATTCATTTGTCT
GTTAATGTTATTTTGGGGGACAATTTATCATGGAATGCAA
>No_name
CAATATTCCTGTTACTAGTGTATTGGATACTATTTTCAAGGCAACATTCATTTGTCTGTT
TATGTTATTTTGGGGGACAATTTATCATGGCATGCAACAG
>No_name
CAATAGTCCTGTTACTAGTGTATTGGATACTATTTTCAAGGCAACATTCATTTGTCTGTT
AATGTTATTTTGGGTGACAATTTATCATGGAATGCAACAG
>No_name
ACCTGTTGCATTCCATGATAAATTGTCACCCAAAATAACATTAACAGACAAATGAATGTT
GCATTGAAAATAGTATCCAATACACTAGTAACAGGACTAT
>No_name
AAAAGTCCTGTTACTAGTGTATTGGATACTATTTTCAAGGCAACATTCATTTGTCTGTTA
ATGTTATTTTGGGTGACAATTTATCATGGAATGCAACAGA
>No_name
CTGNTGTCTGTTGCATTCCATGATAAATTGTCACCCAAAATAACATTAACAGACAAATGA
ATGTTGACTTGAAAATAGTATCCAATACACTAGTAACAGG
>No_name
CTTTTTGTCTGTTGCATTCCATGATAAATTGTCACCCAAAATAACATTAACAGACAAATG
AATGTTGCCTTGAAAATAGTATCCAATACACTAGTAACAG
>No_name
CTANTTGTCTGTTGCATTCCATGATAAATTGTCACCCAAAATAACATTAACAGACAAATG
AATGTTGCCTTGAAAATAGTATCCAATACACTAGTAACAG
>No_name
CTTCTTTTTGTCTGTTGCATTCCATGATAAATTGTCACCCAAAATAACATTAACAGACAA
ATGAATGTAGCCTTGAAAATAGTATCCAATACACTAGTAA
>No_name
CTTCTTTTTGTCTGTTGCATTCCATGATAAATTGTCACCCAAAATAACATTAACAGACAA
ATGAATGTTGCCTTGAAAATAGTATCCAATACACTAGTAA
>No_name
TGGCACCTTCTTTTTGTCTGTTGCATTCCATGATAAATTGTCACCCAAAATAACATTAAC
AGACAAATGAATGTTGCCTTGAAAATAGTATCCAATACAC
>No_name
GGATACTATTTTCAAGGCAACATTCATTTGTCTGTTAATGTTATTTTGGGTGACAATTTA
TCATGGAATGCAACAGACAAAAAGAAGGTGCCTCACATTT
>No_name
AAAATGTGAGGCACCTTCTTTTTGTCTGTTGCATTCCATGATAAATTGTCACCCAAAATA
ACATTAACAGACAAATGAATGTTGCCTTGAAAATAGTATC
>No_name
ATACTATTTTCAAGGCAACATTCATTTGTCTGTTAATGTTATTTTGGGTGACAATTTATC
ATGGAATGCAACAGACAAAAAGAAGGTGCCTCACATTTTA
>No_name
ATAAAATGTGAGGCACCTTCTTTTTGTCTGTTGCATTCCATGATAAATTGTCACCCAAAA
TAACATTAACAGACAAATGAATGTTGCCTTGAAAATAGTA
>No_name
ATAAAATGTGAGGCACCTTCTTTTTGTCTGTTGCATTCCATGATAAATTGTCACCCAAAA
TAACATTAACAGACAAATGAATGTTGCCTTGAAAATAGTA
>No_name
ATAAAATGTGAGGCACCTTCTTTTTGTCTGTTGCATTCCATGATAAATTGTCACCCAAAA
TAACATTAACAGACAAATGAATGTTGCCTTGAAAATAGTA
>No_name
GGGAAATAAAATGTGAGGCACCTTCTTTTTGTCTGTTGCATTCCATGATAAATTGTCACC
CAAAATAACATTAACAGACAAATGAATGTTGCCTTGAAAA
>No_name
TTTCAAGGCAACATTCATTTGTCTGTTAATGTTATTTTGGGTGACAATTTATCATGGAAT
GCAACAGACAAAAAGAAGGTGCCTCACATTTTATTTCCCC
>No_name
CGGGGAAATAAAATGTGAGGCACCTTCTTTTTGTCTGTTGCATTCCATGATAAATTGTCA
CCCAAAATAACATTAACAGACAAATGAATGTTGCCTTGAA
>No_name
CTGGGGGAAATAAAATGTGAGGCACCTTCTTTTTGTCTGTTGCATTCCATGATAAATTGT
CACCCAAAATAACATTAACAGACAAATGAATGTTGCCTTG
>No_name
TCTTGGGGAAATAAAATGTGAGGCACCTTCTTTTTGTCTGTTGCATTCCATGATAAATTG
TCACCCAAAATAACATTAACAGACAAATGAATGTTGCCTT
>No_name
CAANTCTTTGGGAAATAAAATGTGAGGCACCTTCTTTTTGTCTGTTGCATTCCATGATAA
ATTGTCACCCAAAATAACATTAACAGACAAATGAATGTTG
>No_name
CAAATCTTGGGGAAATAAAATGTGAGGCACCTTCTTTTTGTCTGTTGCATTCCATGATAA
ATTGTCACCCAAAATAACATTAACAGACAAATGAATGTTG
>No_name
GCAAATCTTTGGGAAATAAAATGTGAGGCACCTTCTTTTTGTCTGTTGCATTCCATGATA
AATTGTCACCCAAAATAACATTAACAGACAAATGAATGTT
>No_name
TGCAAATCTTGGGGAAATAAAATGTGAGGCACCTTCTTTTTGTCTGTTGCATTCCATGAT
AAATTGTCACCCAAAATAACATTAACAGACAAATGAATGT
>No_name
CGATGCAAATCTTGGGGAAATAAAATGTGAGGCACCTTCTTTTTGTCTGTTGCATTCCAT
GATAAATTGTCACCCAAAATAACATTAACAGACAAATGAA
>No_name
CACGATGCAAATCTTTGGGAAATAAAATGTGAGGCACCTTCTTTTTGTCTGTTGCATTCC
ATGATAAATTGTCACCCAAAATAACATTAACAGACAAATG
>No_name
TGTTAATGTTATTTTGGGTGACAATTTATCATGGAATGCAACAGACAAAAAGAAGGTGCC
TCACATTTTATTTCCCCAAGATTTGCATCGTCTTATTGAT
>No_name
ATTTTGGGTGACAATTTATCATGGAATGCAACAGACAAAAAGAAGGTGCCTCACATTTTA
TTTCCCAAAGATTTGCATCGTCTTATTGATATGGTTCATG
>No_name
CATGAACCATATCAATAAGACGATGCAAATCTTTGGGAAATAAAATGTGAGGCACCTTCT
TTTTGTCTGTTGCATTCCATGATAAATTGTCACCCAAAAT
>No_name
CAATCATGAACCATATCAATAAGACGATGCAAATCTTGGGGAAATAAAATGTGAGGCACC
TTCTTTTTGTCTGTTGCATTCCATGATAAATTGTCACCCA
>No_name
ATCAATCATGAACCATATCAATAAGACGATGCAAATCTTGGGGAAATAAAATGTGAGGCA
CCTTCTTTTTGTCTGTTGCATTCCATGATAAATTGTCACC
>No_name
AAACAATCATGAACCATATCAATAAGACGATGCAAATCTTGGGGAAATAAAATGTGAGGC
ACCTTCTTTTTGTCTGTTGCATTCCATGATAAATTGTCAC
>No_name
AAACAATCATGAACCATATCAATAAGACGATGCAAATCTTGGGGAAATAAAATGTGAGGC
ACCTTCTTTTTGTCTGTTGCATTCCATGATAAATTGTCAC
>No_name
AAAACAATCATGAACCATATCAATAAGACGATGCAAATCTTTGGGAAATAAAATGTGAGG
CACCTTCTTTTTGTCTGTTGCATTCCATGATAAATTGTCA
>No_name
AAAACAATCATGAACCATATCAATAAGACGATGCAAATCTTTGGGAAATAAAATGTGAGG
CACCTTCTTTTTGTCTGTTGCATTCCATGATAAATTGTCA
>No_name
AGGCAATAAAACAATCATGAACCATATCAATAAGACGATGCAAATCTTGGGGAAATAAAA
TGTGAGGCACCTTCTTTTTGTCTGTTGCATTCCACGATAA
>No_name
ATCNTGGAATGCAACAGACAAAAAGAAGGTGCCTCACATTTTATTTCCCAAAGATTTGCA
TCGTCTTATTGATATGGTTCATGATTGTTTTATTGCCTGC
>No_name
ATCATGGAATGCAACAGACAAAAAGAAGGGGCCTCACATTTTATTTCCCAAAGATTTGCA
TCGTCTTATTGATATGGTTCATGATTGTTTTATTGCCTGC
>No_name
ATTGCTTGAAAAGCAGGCAATAAAACAATCATGAACCATATCAATAAGACGATGCAAATC
TTGGGGAAATAAAATGTGAGGCACCTTCTTTTTGTCTGTT
>No_name
AATTGCTTGAAAAGCAGGCAATAAAACAATCATGAACCATATCAATAAGACGATGCAAAT
CTTTGGGAAATAAAATGTGAGGCACCTTCTTTTTGTCTGT
>No_name
TGAAAAGCAGGCAATAAAACAATCATGAACCATATCAATAAGACGATGCAAATCTTTGGG
AAATAAAATGTGAGGCACCTTCTTTTTGTCTGAAACCAGT
>No_name
CTAATTGCTTGAAAAGCAGGCAATAAAACAATCATGAACCATATCAATAAGACGATGCAA
ATCTTGGGGAAATAAAATGTGAGGCACCTTCTTTTTGTCT
>No_name
TCTAATTGCTTGAAAAGCAGGCAATAAAAGAATCATGAACCATATCAATAAGACGATGCA
AATCTTGGGGAAATAAAATGTGAGGCACCTTCTTTTTGTC
>No_name
CAAAAAGAAGGTGCCTCACATTTTATTTCCCCAAGATTTGCATCGTCTTATTGATATGGT
TCATGATTGTTTTATTGCCTGCTTTTCAAGCAATTAGAGA
>No_name
AGTNCTAATTGCTTGAAAAGCAGGCAATAAAACAATCATGAACCATATCAATAAGACGAT
GCAAATCTTGGGGAAATAAAATGTGAGGCACCTTCTTTTT
>No_name
AAAGAAGGTGCCTCACATTTTATTTCCCAAAGATTTGCATCGTCTTATTGATATGGATCA
TGATTGTTTTATTGCCTGCTTTTCAAGCAATTAGAGATTC
>No_name
TGAATCTCTAATTGCTTGAAAAGCAGGCAATAAAACAATCATGAACCATATCAATAAGAC
GATGCAAATCTTGGGGAAATAAAATGTGAGGCACCTTCTT
>No_name
CTGAATCTCTAATTGCTTGAAAAGCAGGCAATAAAACAATCATGAACCATATCAATAAGA
CGATGCAAATCTTGGGGAAATAAAATGTGAGGCACCTTCT
>No_name
CTCACATTTTATTTCCCCAAGATTTGCATCGTCTTATTGATATGGTTCATGATTGTTTTA
TTGCCTGCTTTTCAAGCAATTAGAGATTCAGCTGATCCTA
>No_name
CTCACATTTTATTTCCCCAAGATTTGCATCGTCTTATTGATATGGTTCATGATTGTTTTA
TTGCCTGCTTTTCAAGCAATTAGAGATTCAGCTGATCCTA
>No_name
CTCACATTTTATTTCCCAAAGATTTGCATCGTCTTATTGATATGGTTCATGATTGTTTTA
TTTCCTGCTTTTCAAGCAATTAGAGATTCAGCTGATCCTA
>No_name
CTCACATTTTATTTCCCCAAGATTTGCATCGTCTTATTGATATGGCTCATGATTGTTTTA
TTGCCTGCTTTTCAAGCAATTAGAGATTCAGCTGATCCTA
>No_name
CTCACATTTTATTTCCCCAAGATTTGCATCGTCTTATTGATATGGTTCATGATTGTTTTA
TTGCCTGCTTTTCAAGCAATTAGAGATTCAGCTGATCCTA
>No_name
CCCNCATTTTATTTCCCCAAGATTTGCATCGTCTTATTGATATGGTTCATGATTGTTTTA
TTGCCTGCTTTTCAAGCAATTAGAGATTCAGCTGATCCTA
>No_name
ATTTTATTTCCCAAAGATTTGCATCGTCTTATTGATATGGTTCATGATTGTTTTATTGCC
TGCTTTTCAAGCAATTAGAGATTCAGCTGATCCTACTTTT
>No_name
ATTTTATTTCCCAAAGATTTGCATCGTCTTATTGATATGGTTCATGATTGTTTTATTGCC
TGCTTTTCAAGCAATTAGAGATTCAGCTGATCCTACTTTT
>No_name
ATTTTATTTCCCAAAGATTTGCATCGTCTTATTGATATGGTTCATGATTGTTTTATTGCC
TGCTTTTCAAGCAATTAGAGATTCAGCTGATCCTACTTTT
>No_name
ATTTCCCCAAGATTTGCATCGTCTTATTGATATGGTTCATGATTGTTTTATTGCCTGCTT
TTCAAGCAATTAGAGATTCAGCTGATCCTACTTTTTATTA
>No_name
CCAAGATTTGCATCGTCTTATTGATATGGTTCATGATTGTTTTATTGCCTGCTTTTCAAG
CAATTAGAGATTCAGCTGATCCTACTTTTTATTACAAATT
>No_name
CAAGATTTGCATCGTCTTATTGATATGGTTCATGATTGTTTTATTGCCTGCTTTTCAAGC
AATTAGAGATTCAGCTGATCCTACTTTTTATTACAAATTA
>No_name
CAAAGATTTGCATCGTCTTATTGATATGGTTCATGATTGTTTTATTGCCTGCTTTTCAAG
CAATTAGAGATTCAGCTGATCCTACTTTTTATTACAAATT
>No_name
CAAAGATTTGCATCGTCTTATTGATATGGTTCATGATTGTTTTATTGCCTGCTTTTCAAG
CAATTAGAGATTCAGCTGATCCTACTTTTTATTACAAATT
>No_name
CCATAGATTTGCATCGTCTTATTGATATGGTTCATGATTGTTTTATTGCCTGCTTTTCAA
GCAATTAGAGATTCAGCTGATCCTACTTTTTATTACAAAT
>No_name
GTCTTATTGATATGGTTCATGATTGTTTTATTGCCTGCTTTTCAAGCAATTAGAGATTCA
GCTGATCCTACTTTTTATTACAAATTACAAAATACATTTT
>No_name
CAAAAATGTATTTTGTAATTTGTAATAAAAAGTAGGATCAGCTGAATCTCTAATTGCTTG
AAAAGCAGGCAATAAAACAATCATGAACCATATCAATAAG
>No_name
CTTATTGATATGGTTCATGATTGTTTTATTGCCTGCTTTTCAAGCAATTAGAGATTCAGC
TGATCCTACTTTTTATTACAAATTACAAAATACATTTTTG
>No_name
CTTATTGATATGGTTCATGATTGTTTTATTGCCTGCTTTTCAAGCAATTAGAGATTCAGC
TGATCCTACTTTTTATTACAAATTACAAAATACATTTTTT
>No_name
TTATTGATATGGTTCATGATTGTTTTATTGCCTGCTTTTCAAGCAATTAGAGATTCAGCT
GATCCTACTTTTTATTACAAATTACAAAATACATTTTTGT
>No_name
TATTGATATGGTTCATGATTGTTTTATTGCCTGCTTTTCAAGCAATTAGAGATTCAGCTG
ATCCTACTTTTTATTACAAATTACAAAATACATTTTTGTT
>No_name
ATTGATATGGTTCATGATTGTTTTATTGCCTGCTTTTCAAGCAATTAGAGATTCAGCTGA
TCCTACTTTTTATTACAAATTACAAAATACATTTTTGGTA
>No_name
TAGAACAAAAATGTATTTTGTAATTTGTAATAAAAAGTAGGATCAGCTGAATCTCTAATT
GCTTGAAAAGCAGGCAATAAAACAATCATGAACCATATCA
>No_name
TTATAGAACAAAAATGTATTTTGTAATTTGTAATAAAAAGTAGGATCAGCTGAATCTCTA
ATTGCTTGAAAAGCAGGCAATAAAACAATCATGAACCATA
>No_name
GTTCATGATTGTTTTATTGCCTGCTTTTCAAGCAATTAGAGATTCAGCTGATCCTACTTT
TTATTACAAATTACAAAATACATTTTTGTTCTATAAATTC
>No_name
GTTNATGATTGTTTTATTGCCTGCTTTTCAAGCAATTAGAGATTCAGCTGATCCTACTTT
TTATTACAAATTACAAAATACATTTTTGTTCTATAAATTC
>No_name
GTGAATTTATAGAACAAAAATGTATTTTGTAATTTGTAATAAAAAGTAGGATCAGCTGAA
TCTCTAATTGCTTGAAAAGCAGGCAATAAAACAATCATGA
>No_name
ATGATTGTTTTATTGCCTGCTTTTCAAGCAATTAGAGATTCAGCTGATCCTACTTTTTAT
TACAAATTACAAAATACATTTTTGTTCTATAAATTCACTC
>No_name
ATTGTTTTATTGCCTGCTTTTCAAGCAATTAGAGATTCAGCTGATCCTACTTTTTATTAC
AAATTACAAAATACATTTTTGTTCTATAAATTCACTCTAC
>No_name
GCCAAGTAGAGTGAATTTATAGAACAAAAATGTATTTTGTAATTTGTAATAAAAAGTAGG
ATCAGCTGAATCTCTAATTGCTTGAAAAGCAGGCAATAAA
>No_name
GTAATATTGCCTGCTTTTCAAGCAATTAGAGATTCAGCTGATCCTACTTTTTATTACAAA
TTACGAAATACATTTTTGTTCTATAAATTCACTCTACTTG
>No_name
GAAACTGCCAAGTAGAGTGAATTTATAGAACAAAAATGTATTTTGTAATTTGTAATAAAA
AGTAGGATCAGCTGAATCTCTAATTGCTTGAAAAGCAGGC
>No_name
CAATTAGAGATTCAGCTGATCCTACTTTTTATTACAAATTACAAAATACATTTTTGTTCT
ATAAATTCACTCTACTTGGCAGTATCGTCATTTATATTCT
>No_name
CAATTAGAGATTCAGCTGATCCTACTTTTTATTACAAATTACAAAATACATTTTTGTTCT
ATAAATTCACTCTACTTGGCAGTATCGTCATTTATATTCT
>No_name
AGAGAATATAAATGACGATACTGCCAAGTAGAGTGAATTTATAGAACAAAAATGTATTTT
GTAATTTGTAATAAAAAGTAGGATCAGCTGAATCTCTAAT
>No_name
AAATAATGCATAGAGAATATAAATGACGATACTGCCAAGTAGAGTGAATTTATAGAACAA
AAATGTATTTTGTAATTTGTAATAAAAAGTAGGATCAGCT
>No_name
AAATAATGCATAGAGAATATAAATGACGATACTGCCAAGTAGAGTGAATTTATAGAACAA
AAATGTATTTTGTAATTTGTAATAAAAAGTAGGATCAGCT
>No_name
GANATAATGCATAGAGAATATAAATGACGATACTGCCAAGTAGAGTGAATTTATAGAACA
AAAATGTATTTTGTAATTTGTAATAAAAAGTAGGATCAGC
>No_name
GAAATAATGCATAGAGAATATAAATGACGATACTGCCAAGTAGAGTGAATTTATAGAACA
AAAATGTATTTTGTAATTTGTAATAAAAAGTAGGATCAGC
>No_name
GATATAATGCATAGAGAATATAAATGACGATACTGCCAAGTAGAGTGAATTTATAGAACA
AAAATGTATTTTGTAATTTGTAATAAAAAGTAGGATCAGC
>No_name
AGAAATAATGCATAGAGAATATAAATGACGATACTGCCAAGTAGAGTGAATTTATAGAAC
AAAAATGTATTTTGTAATTTGTAATAAAAAGTAGGATCAG
>No_name
AGAAATAATGCATAGAGAATATAAATGACGATACTGCCAAGTAGAGTGAATTTATAGAAC
AAAAATGTATTTTGTAATTTGTAATAAAAAGTAGGATCAG
>No_name
GAGAAATAATGCATAGAGAATATAAATGACGATACTGCCAAGTAGAGTGAATTTATAGAA
CAAAAATGTATTTTGTAATTTGTAATAAAAAGTAGGATCA
>No_name
GAGAAATAATGCATAGAGAATATAAATGACGATACTGCCAAGTAGAGTGAATTTATAGAA
CAAAAATGTATTTTGTAATTTGTAATAAAAAGTAGGATCA
>No_name
TGAGAAATAATGCATAGAGAATATAAATGACGATACTGCCAAGTAGAGTGAATTTATAGA
ACAAAAATGTATTTTGTAATTTGTAATAAAAAGTAGGATC
>No_name
ATGAGAAATAATGCATAGAGAATATAAATGACGATACTGCCAAGTAGAGTGAATTTATAG
AACAAAAATGTATTTTGTAATTTGTAATAAAAAGTAGGAT
>No_name
ATCCTACTTTTTATTACAAATTACAAAATACATTTTTGTTCTATAAATTCACTCTACTTG
GCAGTATCGTCATTTATATTCTCTATGCATTATTTCTCAT
>No_name
GGTAATGATGAGAAATAATGCATAGAGAATATAAATGACGATACTGCCAAGTAGAGTGAA
TTTATAGAACAAAAATGTATTTTGTAATTTGTAATAAAAA
>No_name
TTTTATTACAAATTACAAAATACATTTTTGTTCTATAAATTCACTCTACTTGGCAGTATC
GTCATTTATATTCTCTATGCATTATTTCTCATCATTACCG
>No_name
GCGGTAATGATGAGAAATAATGCATAGAGAATATAAATGACGATACTGCCAAGTAGAGTG
AATTTATAGAACAAAAATGTATTTTGTAATTTGTAATAAA
>No_name
ATTACAAATTACAAAATACATTTTTGTTCTATAAATTCACTCTACTTGGCAGTATCGTCA
TTTATATTCTCTATGCATTATTTCTCATCATTACCGCTTG
>No_name
CCGATCTCAATTCTCCACAAGCGGTAATGATGAGAAATAATGCATAGAGAATATAAATGA
CGATACTGCAAAGTAGAGTGAATTTATAGAACAAAAATGT
>No_name
CCGATCTCAATTCTCCACAAGCGGTAATGATGAGAAATAATGCATAGAGAATATAAATGA
CGATACTGCCAAGTAGAGTGAATTTATAGAACAAAAATGT
>No_name
CCGATCTCAATTCTCCACAAGCGGTAATGATGAGAAATAATGCATAGAGAATATAAATGA
CGATACTGCCAAGTAGAGTGAATTTATAGAACAAAAATGT
>No_name
TTTTGTTCTATAAATTCACTCTACTTGGCAGTATCGTCATTTATATTCTCTATGCATTAT
TTCTCATCATTACCGCTTGTGGAGAATTGAGATCGGTTCC
>No_name
GTTTTATAAATTCACTCTACTTGGCAGTATCGTCATTTATATTCTCTATGCATTATTTCT
CATCATTACCGCTTGTGGAGAATTGAGATCGGTTCCTTAT
>No_name
CTATAAATTCACTCTACTTGGCAGTATCGTCATTTATATTCTCTATGCATTATTTCTCAT
CATTACCGCTTGTGGAGAATTGAGATCGGTTCCTTATTTT
>No_name
TATAAATTCACTCTACTTGGCAGTATCGTCATTTATATTCTCTATGCATTATTTCTCATC
ATTACCGCTTGTGGAGAATTGAGATCGGTTCCTTATTTTA
>No_name
ATAAATTCACTCTACTTGGCAGTATCGTCATTTATATTCTCTATGCATTATTTCTCATCA
TTACCGCTTGTGGAGAATTGAGATCGGTTCCTTATTTTAA
>No_name
ATTCACTCTACTTGGCAGTATCGTCATTTATATTCTCTATGCACTATTTCTCATCATTAC
CGCTTGTGGAGAATTGAGATCGGTTCCTTATTTTAATATT
>No_name
ATTCACTCTACTTGGCAGTATCGTCATTTATATTCTCTATGCATTATTTCTCATCATTAC
CGCTTGTGGAGAATTGAGATCGGTTCCTTATTTTAATATT
>No_name
ATGCACTCTACTTGGCAGTATCGTCATTTATATTCTCTATGCATTATTTCTCATCATTAC
CGCTTGTGGAGAATTGAGATCGGTTCCTTATTTTAATATT
>No_name
CTCTACTTGGCAGTATCGTCATTTATATTCTCTATGCATTATTTCTCATCATTACCGCTT
GTGGAGAATTGAGATCGGTTCCTTATTTTAATATTCGAAT
>No_name
CTCTACTTGGCAGTATCGTCATTTATATTCTCTATGCATTATTTCTCATCATTACCGCTT
GTGGAGAATTGAGATCGGTTCCTTATTTTAATATTCGAAT
>No_name
AAAAATTATACTAAAATAAGGAACCGATCTCAATTCTCCACAAGCGGTAATGATGAGAAA
TAATGCATAGAGAATATAAATGACGATACTGCCAAGTAGA
>No_name
AAAAAATCGGATTCGAATATTAAAATAAGGAACCGATCTCAATTCTCCACAAGCGGTAAT
GATGAGAAATAATGCATAGAGAATATAAATGACGATACTG
>No_name
ATCGTCATTTATATTCTCTATGCATTATTTCTCATCATTACCGCTTGTGGAGAATTGAGA
TCGGTTCCTTATTTTAATATTTGAATCCGATTTTTTGCTT
>No_name
CAAGCAAAAAATCGGATTCGAATATTAAAATAAGGAACCGATCTCAATTCTCCACAAGCG
GTAATGATGAGAAATAATGCATAGAGAATATAATTGACGA
>No_name
ATTTATATTCTCTATGCATTATTTCTCATCATTACCGCTTGTGGAGAATTGAGATCGGTT
CCTTATTTTAATATTCGAATCCGATTTTTTGCTTGTTTCA
>No_name
ATTTATATTCTCTATGCATTATTTCTCATCATTACCGCTTGTGGAGAATTGAGATCGGTT
CCTTATTTTAATATTCGAATCCGATTTTTTGCTTGTTTCA
>No_name
TTTATATTCTCTATGCATTATTTCTCATCATTACCGCTTGTGGAGAATTGAGATCGGTTC
CTTATTTTAATATTCGAATCCGATTTTTTGCTTGTTTCAT
>No_name
TTGATATTCTCTATGCATTATTTCTCATCATTACCGCTTGTGGAGAATTGAGATCGGTTC
CTTATTTTAATATTCGAATCCGATTTTTTGCTTGTTTCAT
>No_name
TCTCTATGCATTATTTCTCATCATTACCGCTTGTGGAGAATTGAGATCGGTTCCTTATTT
TAATATTCGAATCCGATTTTTTGCTTGTTTCATGTTTATC
>No_name
CTCNATGCATTATTTCTCATCATTACCGCTTGTGGAGAATTGAGATCGGTTCCTTATTTT
AATATTCGAATCCGATTTTTTTGCTTGTTTCATGTTTATC
>No_name
CTCGATGCATTATTTCTCATCATTACCGCTTGTGGAGAATTGAGATCGGTTCCTTATTTT
AATATTCGAATCCGATTTTTTGCTTGTTTCATGTTTATCG
>No_name
CATTATTTCTCATCATTACCGCTTGTGGAGAATTGAGATCGGTTCCTTATTTTAATATTC
GAATCCGATTTTTTGCTTGTTTCATGTTTATCGTATTGGT
>No_name
GAAACCAATACGATAAACATGAAACAAGCAAAAAATCGGATTCGAATATTAAAATAAGGA
ACCGATCTCAATTCTCCACAAGCGGTAATGATGAGAAATA
>No_name
CTCATCATTACCGCTTGTGGAGAATTGAGATCGGTTCCTTATTTTAATATTCGAATCCGA
TTTTTTGCTTGTTTCATGTTTATCGTATTGGTTTTCAGCA
>No_name
CGCTTGTGGAGAATTGAGATCGGTTCCTTATTTTAATATTCGAATCCGATTTTTTGCTTG
TTTCATGTTTATCGTATTGGTTTTCAGCATCGTTATGATC
>No_name
ACCGATCATAACGATGCTGAAAACCAATACGATAAACATGAAACAAGCAAAAAATCGGAT
TCGAATATTAAAATAAGGAACCGATCTCAATTCTCCACAA
>No_name
TTGNGGAGAATTGAGATCGGTTCCTTATTTTAATATTCGAATCCGATTTTTTGCTTGTTT
CATGTTTATCGTATTGGTTTTCAGCATCGTTATGATCGGT
>No_name
GGATAATTGAGATCGGTTCCTTATTTTAATATTCGAATCCGATTTTTTGCTTGTTTCATG
TTTATCGTATTGGTTTTCAGCATCGTTATGATCGGTTTGC
>No_name
GGAGAATTGAGATCGGTTCCTTATTTTAATATTCGAATCCGATTTTTTGCTTGTTTCATG
TTTATCGTATTGGTTTTCAGCATCGTTATGATCGGTTTGC
>No_name
GGAGAATTGAGATCGGTTCCTTATTTTAATATTCGAATCCGATTTTTTGCTTGTTTCATG
TTTATCGTATTGGTTTTCAGCATCGTTATGATCGGTTTGC
>No_name
GGAGAATTGAGATCGGTTCCTTATTTTAATATTCGAATCCGATTTTTTGCTTGTTTCATG
TTTATCGTATTGGTTTTCAGCATCGTTATGATCGGTTTGC
>No_name
CGCAAACCGATCATAACGATGCTGAAAACCAATACGATAAACATGAAACAAGCAAAAAAT
CGGATTCGAATATTAAAATAAGGAACCGATCTCAATTCTC
>No_name
CGCAAACCGATCATAACGATGCTGAAAACCAATACGATAAACATGAAACAAGCAAAAAAT
CGGATTCGAATATTAAAATAAGGAACCGATCTCAATTCTC
>No_name
CGCAAACCGATCATAACGATGCTGAAAACCAATACGATAAACATGAAACAAGCAAAAAAT
CGGATTCGAATATTAAAATAAGGAACCGATCTCAATTCTC
>No_name
CGCAAACCGATCATAACGATGCTGAAAACCAATACGATAAACATGAAACAAGCAAAAAAT
CGGATTCGAATATTAAAATAAGGAACCGATCTCAATTCTC
>No_name
CGTAAACCGATCATAACGATGCTGAAAACCAATACGATAAACATGAAACAAGCAAAAAAT
CGGATTCGAATATTAAAATAAGGAACCGATCTCAATTCTC
>No_name
CGCAAACCGATCATAACGATGCTGAAAACCAATACGATAAACATGAAACAAGCAAAAAAT
CGGATTCGAATATTAAAATAAGGAACCGATCTCAATTCTC
>No_name
CGTNAACCGATCATAACGATGCTGAAAACCAATACGATAAACATGAAACAAGCAAAAAAT
CGGATTCGAATATTAAAATAAGGAACCGATCTCAATTCTC
>No_name
ATTGAGATCGGTTCCTTATTTTAATATTCGAATCCGATTTTTTGCTTGTTTCATGTTTAT
CGTATTGGTTTTCAGCATCGTTATGATCGGTTTGCGATAC
>No_name
ATTGAGATCGGTTCCTTATTTTAATATTCGAATCCGATTTTTTGCTTGTTTCATGTTTAT
CGTATTGGTTTTCAGCATCGTTATGATCGGTTTGCGATAC
>No_name
CGTATCGCAAACCGATCATAACGATGCTGAAAACCAATACGATAAACATGAAACAAGCAA
AAAATCGGATTCGAATATTAAAATAAGGAACCGATCTCAA
>No_name
CCCGTATCGCAAACCGATCATAACGATGCTGAAAACCAATACGATAAACATGAAACAAGC
AAAAAATCGGATTCGAATATTAAAATAAGGAACCGATCTC
>No_name
CCCGTATCGCAAACCGATCATAACGATGCTGAAAACCAATACGATAAACATGAAACAAGC
AAAAAATCGGATTCGAATATTAAAATAAGGAACCGATCTC
>No_name
CCAGACCCGTATCGCAAACCGATCATAACGATGCTGAAAACCAATACGATAAACATGAAA
CAAGCAAAAAATCGGATTCGAATATTAAAATAAGGAACCG
>No_name
CCTTATTTTAATATTCGAATCCGATTTTTTGCTTGTTTCATGTTTATCGTATTGGCTTTC
AGCATCGTTATGATCGGTTTGCGATACGGGTCTGGATTGT
>No_name
TTTTAATATTCGAATCCGATTTTTTGCTTGTTTCATGTTTATCGTATTGGTTTTCCGCAT
CGTTATGATCGGTTTGCGATACGGGTCCGGACTGTTCAAC
>No_name
TTTTAATATTCGAATCCGATTTTTTGCTTGTTTCATGTTTATCGTATTGGTTTTCAGCAT
CGTTATGATCGGTTTGCGATACGGGTCTGGATTGTTCAAC
>No_name
TTTTAATATTCGAATCCGATTTTTTGCTTGTTTCATGTTTATCGTATTGGTTTTCAGCAT
CGTTATGATCGGTTTGCGATACGGGTCTGGATTGTTCAAC
>No_name
TTTAATATTCGAATCCGATTTTTTGCTTGTTTCATGTTTATCGTATTGGTTTTCAGCATC
GTTATGATCGGTTTGCGATACGGGTCTGGATTGTTCAACA
>No_name
TCTGTTCAGATATTCGAATCCGATTTTTTGCTTGTTTCATGTTTATCGTATTGGTTTTCA
GCATCGTTATGATCGGTTTGCGATACGGGTCTGGATTGTT
>No_name
CAGATATTCGAATCCGATTTTTTGCTTGTTTCATGTTTATCGTATTGGTTTTCAGCATCG
TTATGATCGGTTTGCGATACGGGTCTGGATTGTTCAACAA
>No_name
AAACACAAAGTTATTGTTGAACAATCCAGACCCGTATCGCAAACCGATCATAACGATGCT
GAAAACCAATACGATAAACATGAAACAAGCAAAAAATCGG
>No_name
CAAACACAAAGTTATTGTTGAACAATCCAGACCCGTATCGCAAACCGATCATAACGATGC
TGAAAACCAATACGATAAACATGAAACAAGCAAAAAATCG
>No_name
ACGNTTTTTTGCTTGTTTCATGTTTATCGTATTGGTTTTCAGCATCGTTATGATCGGTTT
GCGATACGGGTCTGGATTGTTCAACAATAACTTTGTGTTT
>No_name
TTTGCTTGTTTCATGTTTATCGTATTGGTTTTCAGCATCGTTATGATCGGTTTGCGATAC
GGGTCTGGATTGTTCAACAATAACTTTGTGTTTGAACGAG
>No_name
CTCGTTCAAACACAAAGTTATTGTTGAACAATCCAGACCCGTATCGCAAACCGATCATAA
CGATGCTGAAAACCAATACGATAAACATGAAACAAGCAAA
>No_name
CGCTTTTTTCATGTTTATCGTATTGGTTTTCAGCATCGTTATGATCGGTTTGCGATACGG
GTCTGGATTGTTCAACAATAACTTTGTGTTTGAACGAGCA
>No_name
CTTGTTTCATGTTTATCGTATTGGTTTTCAGCATCGTTATGATCGGTTTGCGATACGGGT
CTGGATTGTTCAACAATAACTTTGTGTTTGAACGAGCAAG
>No_name
CTTTCTCGTTCAAACACAAAGTTATTGTTGAACAATCCAGACCCGTATCGCAAACCGATC
ATAACGATGCTGAAAACCAATACGATAAACATGAAACAAG
>No_name
CTTGTTTCATGTTTATCGTATTGGTTTTCAGCATCGTTATGATCGGTTTGCGATACGGGT
CTGGATTGTTCAACAATAACTTTGTGTTTGAACGAGCAAG
>No_name
CTCGTTTCATGTTTATCGTATTGGTTTTCAGCATCGTTATGATCGGTTTGCGATACGGGT
CTGGATTGTTCAACAATAACTTTGTGTTTGAACGAGCAAG
>No_name
TTCATGTTTATCGTATTGGTTTTCAGCATCGTTATGATCGGTTTGCGATACGGGTCTGGA
TTGTTCAACACTAACTTTGTGTTTGAACGAGCAAGCAGAT
>No_name
ATTTGCATATCTGCTTGCTCGTTCAAACACAAAGTTATTGTTGAACAATCCAGACCCGTA
TCGCAAACCGATCATAACGATGCTGAAAACCAATACGATA
>No_name
ATCGTATTGGTTTTCAGCATCGTTATGATCGGTTTGCGATACGGGTCTGGATTGTTCAAC
AATAACTTTGTGTTTGAACGAGCAAGCAGATATGCAAATT
>No_name
AATTTGCATATCTGCTTGCTCGTTCAAACACAAAGTTATTGTTGAACAATCCAGACCCGT
ATCGCAAACCGATCATAACGATGCTGAAAACCAATACGAT
>No_name
GAAATTGCATATCTGCTTGCTCGTTCAAACACAAAGTTATTGTTGAACAATCCAGACCCG
TATCGCAAACCGATCATAACGATGCTGAAAACCAATACGA
>No_name
CGGAATTTGCATATCTGCTTGCTCGTTCAAACACAAAGTTATTGTTGAACAATCCAGACC
CGTATCGCAAACCGATCATAACGATGCTGAAAACCAATAC
>No_name
GTATTGGTTTTCAGCATCGTTATGATCGGTTTGCGATACGGGTCTGGATTGTTCAACAAT
AACTTTGTGTTTGAACGAGCAAGCAGATATGCAAATTCCG
>No_name
CGGAATTTGCATATCTGCTTGCTCGTTCAAACACAAAGTTATTGTTGAACAATCCAGACC
CGTATCGCAAACCGATCATAACGATGCTGAAAACCAATAC
>No_name
CGGAATTTGCATATCTGCTTGCTCGTTCAAACACAAAGTTATTGTTGAACAATCCAGACC
CGTATCGCAAACCGATCATAACGATGCTGAAAACCAATAC
>No_name
CACGGAATTTGCATATCTGCTTGCTCGTTCAAGCACAAAGTTATTGTTGAACAATCCAGA
CCCGTATCGCAAACCGATCATAACGATGCTGAAAACCAAT
>No_name
CACGGAATTTGCATATCTGCTTGCTCGTTCAAACACAAAGTTATTGTTGAACAATCCAGA
CCCGTATCGCAAACCGATCATAACGATGCTGAAAACCAAT
>No_name
CACGGAATTTGCATATCTGCTTGCTCGTTCAAACACAAAGTTATTGTTGAACAATCCAGA
CCCGTATCGCAAACCGATCATAACGATGCTGAAAACCAAT
>No_name
CCACGGAATTTGCATATCTGCTTGCTCGTTCAAACACAAAGTTATTGTTGAACAATCCAG
ACCCGTATCGCAAACCGCTCATAACGATGCTGAAAACCAA
>No_name
GTTTTCAGCATCGTTATGATCGGTTTGCGATACGGGTCTGGATTGTTCAACAATAACTTT
GTGTTTGAACGAGCAAGCAGATATGCAAATTCCGTGGAAT
>No_name
TTTCAGCATCGTTATGATCGGTTTGCGATACGGGCCTGGATTGTTCAACAATAACTTTGT
GTTTGAACGAGCAAGCAGATATGGAAATTCCGTGGAATTC
>No_name
CAGAATTCCACGGAATTTGCATATCTGCTTGCTCGTTCAAACACAAAGTTATTGTTGAAC
AATCCAGACCCGTATCGCAAACCGATCATAACGATGCTGA
>No_name
CAGAATTCCACGGAATTTGCATATCTGCTTGCTCGTTCAAACACAAAGTTATTGTTGAAC
AATCCAGACCCGTATCGCAAACCGATCATAACGATGCTGA
>No_name
CAGAATTCCACGGAATTTGCATATCTGCTTGCTCGTTCAAACACAAAGTTATTGTTGAAC
AATCCAGACCCGTATCGCAAACCGATCATAACGATGCTGA
>No_name
CAGAATTCCACGGAATTTGCATATCTGCTTGCTCGTTCAAACACAAAGTTATTGTTGAAC
AATCCAGACCCGTATCGCAAACCGATCATAACGATGCTGA
>No_name
CAGAATTCCACGGAATTTGCATATCTGCTTGCTCGTTCAAACACAAAGTTATTGTTGAAC
AATCCAGACCCGTATCGCAAACCGATCATAACGATGCTGA
>No_name
CAGAATTCCACGGAATTTGCATATCTGCTTGCTCGTTCAAACACAAAGTTATTGTTGAAC
AATCCAGACCCGTATCGCAAACCGATCATAACGATGCTGA
>No_name
TGAGCACAGAATTCCACGGAATTTGCATATCTGCTTGCTCGTTCAAACACAAAGTTATTG
TTGAACAATCCAGACCCGTATCGCAAACCGATCATAACGA
>No_name
ATTGAGCACAGAATTCCACGGAATTTGCATATCTGCTTGCTCGTTCAAACACAAAGTTAT
TGTTGAACAATCCAGACCCGTATCGCAAACCGATCATAAC
>No_name
ATTGAGCACAGAATTCCACGGAATTTGCATATCTGCTTGCTCGTTCAAACACAAAGTTAT
TGTTGAACAATCCAGACCCGTATCGCAAACCGACCCTAAC
>No_name
ATTGAGCACAGAATTCCACGGAATTTGCATATCTGCTTGCTCGTTCAAACACAAAGTTAT
TGTTGAACAATCCAGACCCGTATCGCAAACCGATCATAAC
>No_name
GATCGGTTTGCGATACGGGTCTGGATTGTTCAACAATAACTTTGTGTTTGAACGAGCAAG
CAGATATGCAAATTCCGTGGAATTCTGTGCTCAATATGGA
>No_name
ATCATTCCATATTGAGCACAGAATTCCACGGAATTTGCATATCTGCTTGCTCGTTCAAAC
ACAAAGTTATTGTTGAACAATCCAGACCCGTATCGCAAAC
>No_name
GTTTGCGATACGGGTCTGGATTGTTCAACAATAACTTTGTGTTTGAACGAGCAAGCAGAT
ATGCAAATTCCGTGGAATTCTGTGCTCAATATGGAATGAT
>No_name
GATTTATCATTCCATATTGAGCACAGAATTCCACGGAATTTGCATATCTGCTTGCTCGTT
CAAACACAAAGTTATTGTTGAACAATCCAGACCCGTATCG
>No_name
AGAGATTTATCATTCCATATTGAGCACAGAATTCCACGGAATTTGCATATCTGCTTGCTC
GTTCAAACACAAAGTTATTGTTGAACAATCCAGACCCGTA
>No_name
AATAGAGATTTATCATTCCATATTGAGCACAGAATTCCACGGAATTTGCATATCTGCTTG
CTCGTTCAAACACAAAGTTATTGTTGAACAATCCAGACCC
>No_name
CAAATAGAGATTTATCATTCCATATTGAGCACAGAATTCCACGGAATTTGCATATCTGCT
TGCTCGTTCAAACACAAAGTTATTGTTGAACAATCCAGAC
>No_name
TCTGGATTGTTCAACAATAACTTTGTGTTTGAACGAGCAAGCAGATATGCAAATTCCGTG
GAATTCTGTGCTCAATATGGAATGATAAATCTCTATTTGT
>No_name
CTGGATTGTTCAACAATAACTTTGTGTTTGAACGAGCAAGCAGATATGCAAATTCCGTGG
AATTCTGTGCTCAATATGGAATGATAAATCTCTATTTGTT
>No_name
CTGGATTGTTCAACAATAACTTTGTGTTTGAACGAGCAAGCAGATATGCAAATTCCGTGG
AATTCTGTGCTCAATATGGAATGATAAATCTCTATTTGTT
>No_name
CTGGATTGTTCAACAATAACTTTGTGTTTGAACGAGCAAGCAGATATGCAAATTCCGTGG
AATTCTGTGCTCAATATGGAATGATAAATCTCTATTTGTT
>No_name
CTGGATTGTTCAACAATAACTTTGTGTTTGAACGAGAAAGCAGATATGCAAATTCCGTGG
AATTCTGTGCTCAATATGGAATGATAAATCTCTATTTGTT
>No_name
CTGGATTGTTCAACAATAACTTTGTGTTTGAACGAGCAAGCAGATATGCAAATTCCGTGG
AATTCTGTGCTCAATATGGAATGATAAATCTCTATTTGTT
>No_name
GGATTGTTCAACAATAACTTTGTGTTTGAACGAGCAAGCAGATATGCAAATTCCGTGGAA
TTCTGTGCTCAATATGGAATGATAAATCTCTATTTGTTTA
>No_name
GTTTAACAATAACTTTGTGTTTGAACGAGCAAGCAGATATGCAAATTCCGTGGAATTCTG
TGCTCAATATGGAATGATAAATCTCTATTTGTTTATCATG
>No_name
GTTCAACAATAACTTTGTGTTTGAACGAGCAAGCAGATATGCAAATTCCGTGGAATTCTG
TGCTCAATATGGAATGATAAATCTCTATTTGTTTATCATG
>No_name
GTTCAACAATAACTTTGTGTTTGAACGAGCAAGCAGATATGCAAATTCCGTGGAATTCTG
TGCTCAATATGGAATGATAAATCTCTATTTGTTTATCATG
>No_name
GTTCAACAATAACTTTGTGTTTGAACGAGCAAGCAGATATGCAAATTCCGTGGAATTCTG
TGCTCAATATGGAATGATAAATCTCTATTTGTTTATCATG
>No_name
GTTNAAAAATAACTTTGTGTTTGAACGAGCAAGCAGATATGCAAATTCCGTGGAATTCTG
TGCTCAATATGGAATGATAAATCTCTATTTGTTTATCATG
>No_name
GTTCAACAATAACTTTGTGTTTGAACGAGCAAGCAGATATGCAAATTCCGAGGAATTCTG
TGCTCAATATGGAATGATAAATCTCTATTTGTTTATCATG
>No_name
GTTCAACAATAACTTTGTGTTTGAACGAGCAAGCAGATATGCAAATTCCGTGGAATTCTG
TGCTCAATATGGAATGATAAATCTCTATTTGTTTATCATG
>No_name
GTTCAACAATAACTTTGTGTTTGAACGAGCAAGCAGATATGCAAATTCCGTGGAATTCTG
TGCTCAATATGGAATGATAAATCTCTATTTGTTTATCATG
>No_name
CCATGATAAACAAATAGAGATTTATCATTCCATATTGAGCACAGAATTCCACGGAATTTG
CATATCTGCTTGCTCGTTCAAACACAAAGTTATTGTTGAA
>No_name
TTCAACAATAACTTTGTGTTTGAACGAGCAAGCAGATATGCAAATTCCGTGGAATTCTGT
GCTCAATATGGAATGATACCTCTCTATTTGTTTATCATCT
>No_name
CCTGGATAAACAAATAGAGATTTATCATTCCATATTGAGCACAGAATTCCACGGAATTTG
CATATCTGCTTGCTCGTTCAAACACAAAGTTATTGTTGAC
>No_name
CAACAATAACTTTGTGTTTGAACGAGCAAGCAGATATGCAAATTCCGTGGAATTCTGTGC
TCAATATGGAATGATAAATCTCTATTTGTTTATCATGGCA
>No_name
CAACAATAACTTTGTGTTTGAACGAGAAAGCAGATATGCAAATTCCGTGGAATTCTGTGC
TCAATATGGAATGATAAATCTCTATTTGTTTATCATGGCA
>No_name
ATAACTTTGTGTTTGAACGAGCAAGCAGATATGCAAATTCCGTGGAATTCTGTGCTCAAT
ATGGAATGATAAATCTCTATTTGTTTATCATGGCATACGC
>No_name
ATAAGCGTATGCCATGATAAACAAATAGAGATTTATCATTCCATATTGAGCACAGAATTC
CACGGAATTTGCATATCTGCTTGCTCGTTCAAACACAAAG
>No_name
ATAAGCGTATGCCATGATAAACAAATAGAGATTTATCATTCCATATTGAGCACAGAATTC
CACGGAATTTGCATATCTGCTTGCTCGTTCAAACACAAAG
>No_name
AATAAGCGTATGCCATGATAAACAAATAGAGATTTATCATTCCATATTGAGCACAGAATT
CCACGGAATTTGCATATCTGCTTGCTCGTTCAAACACAAA
>No_name
GAATAAGCGTATGCCATGATAAACAAATAGAGATTTATCATTCCATATTGAGCACAGAAT
TCCACGGAATTTGCATATCTGCTTGCTCGTTCAAACACAA
>No_name
GTGTTTGAACGAGCAAGCAGATATGCAAATTCCGTGGAATTCTGTGCTCAATATGGAATG
ATAAATCTCTATTTGTTTATCATGGCATACGCTTATTCTC
>No_name
GGAGAATAAGCGTATGCCATGATAAACAAATAGAGATTTATCATTCCATATTGAGCACAG
AATTCCACGGAATTTGCATATCTGCTTGCTCGTTCAAACA
>No_name
GTAGAATAAGCGTATGCCATGATAAACAAATAGAGATTTATCATTCCATATTGAGCACAG
AATTCCACGGAATTTGCATATCTGCTTGCTCGTTCAAACA
>No_name
GTTTGAACGAGCAAGCAGATATGCAAATTCCGTGGAATTCTGTGCTCAATATGGAATGAT
AAATCTCTATTTGTTTATCATGGCATACGCTTATTCTCCT
>No_name
GTTTGAACGAGCAAGCAGATATGCAAATTCCGTGGAATTCTGTGCTCAATATGGAATGAT
AAATCTCTATTTGTTTATCATGGCATACGCTTATTCTCCT
>No_name
TGCTGGAGAATAAGCGTATGCCATGATAAACAAATAGAGATTTATCATTCCATATTGAGC
ACAGAATTCCACGGAATTTGCATATCTGCTTGCTCGTTCA
>No_name
GTAGGAACGAGCAAGCAGATATGCAAATTCCGTGGAATTCTGTGCTCAATATGAAATGAT
AAATCTCTATTTGTTTATCATGGCATACGCTTATTCTCCT
>No_name
ATTTTTTGCAGGAGAATAAGCGTATGCCATGATAAACAAATAGAGATTTATCATTCCATA
TTGAGCACAGAATTCCACGGAATTTGCATATCTGCTTGCT
>No_name
ATTTTTTGCAGGAGAATAAGCGTATGCCATGATAAACAAATAGAGATTTATCATTCCATA
TTGAGCACAGAATTCCACGGAATTTGCATATCTGCTTGCT
>No_name
ATTNTTTGCAGGAGAATAAGCGTATGCCATGATAAACAAATAGAGATTTATCATTCCATA
TTGAGCACAGAATTCCACGGAATTTGCATATCTGCTTGCT
>No_name
GGCATTTTTTGCAGGAGAATAAGCGTATGCCATGATAAACAAATAGAGATTTATCATTCC
ATATTGAGCACAGAATTCCACGGAATTTGCATATCTGCTT
>No_name
GGCATTTTTTGCAGGAGAATAAGCGTATGCCATGATAAACAAATAGAGATTTATCATTCC
ATATTGAGCACAGAATTCCACGGAATTTGCATATCTGCTT
>No_name
ATGGCATTTTTTGCAGGAGAATAAGCGTATGCCATGATAAACAAATAGAGATTTATCATT
CCATATTGAGCACAGAATTCCACGGAATTTGCATATCTGC
>No_name
CAGATATGCAAATTCCGTGGAATTCTGTGCTCAATATGGAATGATAAATCTCTATTTGTT
TATCATGGCATACGCTTATTCTCCTGCAAAAAATGCCATT
>No_name
CAGATATGCAAATTCCGTGGAATTCTGTGCTCAATATGGAATGATAAATCTCTATTTGTT
TATCATGGCATACGCTTATTCTCCTGCAAAAAATGACATT
>No_name
CAGATATGCAAATTCCGTGGAATTCTGTGCTCAATATGGAATGATAAATCTCTATTTGTT
TATCATGGCATACGCTTATTCTCCTGCAAAAAATGCCATT
>No_name
AGGTATGGCATTTTTTGCAGGAGAATAAGCGTATGCCATGATAAACAAATAGAGATTTAT
CATTCCATATTGAGCACAGAATTCCACGGAATTTGCATAT
>No_name
CATGAATGGCATTTTTTGCAGGAGAATAAGCGTATGCCATGATAAACAAATAGAGATTTA
TCATTCCATATTGAGCACAGAATTCCACGGAATTTGCATA
>No_name
CATGAATGGCATTTTTTGCAGGAGAATAAGCGTATGCCATGATAAACGAATAGAGATTTA
TCATTCCATATTGAGCACAGAATTCCACGGAATTTGCATA
>No_name
CTCATGAATGGCATTTTTTGCAGGAGAATAAGCGTATGCCATGATAAACAAATAGAGATT
TATCATTCCATATTGAGCACAGAATTCCACGGAATTTGCA
>No_name
ATGNATTTACCATGAATGGCATTTTTTGCAGGAGAATAAGCGTATGCCATGATAAACAAA
TAGAGATTTATCATTCCATATTGAGCACAGAATTCCACGG
>No_name
GTGGAATTCTGTGCTCAATATGGAATGATAAATCTCTATTTGTTTATCATGGCATACGCT
TATTCTCCTGCAAAAAATGCCATTCATGAGGCCAATTTTC
>No_name
GTGGAATTCTGTGCTCAATATGGAATGATAAATCTCTATTTGTTTATCATGGCATACGCT
TATTCTCCTGCAAAAAATGCCATTCATGAGGCCAATTTTC
>No_name
TGAAAATTGGCCTCATGAATGGCATTTTTTGCAGGAGAATAAGCGTATGCCATGATAAAC
AAATAGAGATTTATCATTCCATATTGAGCACAGAATTCCA
>No_name
TGAAAATTGGCCTCATGAATGGCATTTTTTGCAGGAGAATAAGCGTATGCCATGATAAAC
AAATAGAGATTTATCATTCCATATTGAGCACAGAATTCCA
>No_name
TGAAAATTGGCCTCATGAATGGCATTTTTTGCAGGAGAATAAGCGTATGCCATGATAAAC
AAATAGAGATTTATCATTCCATATTGAGCACAGAATTCCA
>No_name
CTTGAAAATTGGCCTCATGAATGGCATTTTTTGCAGGAGAATAAGCGTATGCCATGATAA
ACAAATAGAGATTTATCATTCCATATTGAGCACAGAATTC
>No_name
CTTGAAAATTGGCCTCATGAATGGCATTTTTTGCAGGAGAATAAGCGTATGCCATGATAA
ACAAATAGAGATTTATCATTCCATATTGAGCACAGAATTC
>No_name
CTTGAAAATTGGCCTCATGAATGGCATTTTTTGCAGGAGAATAAGCGTATGCCATGATAA
ACAAATAGAGATTTATCATTCCATATTGAGCACAGAATTC
>No_name
CTTGAAAATTGGCCTCATGAATGGCATTTTTTGCAGGAGAATAAGCGTATGCCATGATAA
ACAAATAGAGATTTATCATTCCATATTGAGCACAGAATTC
>No_name
GTCATCTTGAAAATTGGCCTCATGAATGGCATTTTTTGCAGGAGAATAAGCGTATGCCAT
GATAAACAAATAGAGATTTATCATTCCATATTGAGCACAG
>No_name
GTCATCTTGAAAATTGGCCTCATGAATGGCATTTTTTGCAGGAGAATAAGCGTATGCCAT
GATAAACAAATAGAGATTTATCATTCCATATTGAGCACAG
>No_name
GTCATCTTGAAAATTGGCCTCATGAATGGCATTTTTTGCAGGAGAATAAGCGTATGCCAT
GATAAACAAATAGAGATTTATCATTCCATATTGAGCACAG
>No_name
GTCATCTTGAAAATTGGCCTCATGAATGGCATTTTTTGCAGGAGAATAAGCGTATGCCAT
GATAAACAAATAGAGATTTATCATTCCATATTGAGCACAG
>No_name
GTTATCTTGAAAATTGGCCTCATGAATGGCATTTTTTGCAGGAGAATAAGCGTATGCCAT
GATAAACAAATAGAGATTTATCATTCCATATTGAGCACAG
>No_name
GTCNTCTTGAAAATTGGCCTCATGAATGGCATTTTTTGCAGGAGAATAAGCGTATGCCAT
GATAAACAAATAGAGATTTATCATTCCATATTGAGCACAG
>No_name
GTGCTCAATATGGAATGATAAATCTCTATTTGTTTATCATGGCATACGCTTATTCTCCTG
CAAAAAATGCCATTCATGAGGCCAATTTTCAAGATGACCC
>No_name
TGGGTCATCTTGAAAATTGGCCTCATGAATGGCATTTTTTGCAGGAGAATAAGCGTATGC
CATGATAAACAAATAGAGATTTATCATTCCATATTGAGCA
>No_name
GCTCAATATGGAATGATAAATCTCTATTTGTTTATCATGGCATACGCTTATTCTCCTGCA
AAAAATGCCATTCATGAGGCCAATTTTCAAGATGACCCTA
>No_name
TCAATATGGAATGATAAATCTCTATTTGTTTATCATGGCATACGCTTATTCTCCTGCAAA
AAAATGCCATTCATGAGGCCAATTTTCAAGATGACCCTAA
>No_name
ATGGAATGATAAATCTCTATTTGTTTATCATGGCATACGCTTATTCTCCTGCAAAAAATG
CCATTCATGAGGCCAATTTTCAAGATGACCCTAATCTTTC
>No_name
TAAATCTCTATTTGTTTATCATGGCATACGCTTATTCTCCTGCAAAAAATGCCATTCATG
AGGCCAATTTTCAAGATGACCCTAATCTTTCTATGGTAAA
>No_name
ATTTACCATAGAAAGATTAGGGTCATCTTGAAAATGGCCTCATGAATGGCATTTTTTGCA
GGAGAATAAGCGTATGCCATGATAAACAAATAGAGATTTA
>No_name
ATTTACCATAGAAAGATTAGGGTCATCTTGAAAATGGCCTCATGAATGGCATTTTTTGCA
GGAGAATAAGCGTATGCCATGATAAACAAATAGAGATTTA
>No_name
ATTNACCATAGAAAGATTAGGGTCATCTTGAAAATTGGCCTCATGAATGGCATTTTTTGC
AGGAGAATAAGCGTATGCCATGATAAACAAATAGAGATTT
>No_name
CTGATTCATTTACCATAGAAAGATTAGGGTCATCTTGAAAATTGGCCTCATGAATGGCAT
TTTTTGCAGGAGAATAAGCGTATGCCATGATAAACAAATA
>No_name
TTTGTTTATCATGGCATACGCTTATTCTCCTGCAAAAAATGCCATTCATGAGGCCAATTT
TCAAGATGACCCTAATCTTTCTATGGTAAATGAATCAGAC
>No_name
GTCTGATTCATTTACCATAGAAAGATTAGGGTCATCTTGAAAATTGGCCTCATGAATGGC
ATTTTTTGCAGGAGAATAAGCGTATGCCATGATAAACAAA
>No_name
GTCTGATTCATTTACCATAGCAAGATTAGGGTCATCTTGAAAATTGGCCTCATGCATGGC
ATTTTTTGCAGGAGACTAAGCGTATGCAATGATAAAAAAA
>No_name
GTTNATCATGGCATACGCTTATTCTCCTGCAAAAAATGCCATTCATGAGGCCAATTTTCA
AGATGACCCTAATCTTTCTATGGTAAATGAATCAGACGAA
>No_name
GTTTATCATGGCATACGCTTATTCTCCTGCAAAAAATGCCATTCATGAGGCCAATTTTCA
AGATGACCCTAATCTTTCTATGGTAAATGAATCAGACGAA
>No_name
CATGGCATACGCTTATTCTCCTGCAAAAAATGCCATTCATGAGGCCAATTTTCAAGATGA
CCCTAATCTTTCTATGGTAAATGAATCAGACGAAGATGTT
>No_name
ATGGCATACGCTTATTCTCCTGCAAAAAATGCCATTCATGAGGCCAATTTTCAAGATGAC
CCTAATCTTTCTATGGTAAATGAATCAGACGAAGATGTTA
>No_name
ATACGCTTATTCTCCTGCAAAAAATGCCATTCATGAGGCCAATTTTCAAGATGACCCTAA
TCTTTCTATGGTAAATGAATCAGACGAAGATGTTCTCTAT
>No_name
CGCTTATTCTCCTGCAAAAAATGCCATTCATGAGGCCAATTTTCAAGATGACCCTAATCT
TTCTATGGTAAATGAATCAGACGAAGATGTTCTCTATGGT
>No_name
CTTATTCTCCTGCAAAAAATGCCATTCATGAGGCCAATTTTCAAGATGACCCTAATCTTT
CTATGGTAAATGAATCAGACGAAGATGTTCTCTATGGTTC
>No_name
GTCAGAACCATAGAGAACATCTTCGTCTGATTCATTTACCATAGAAAGATTAGGGTCATC
TTGAAAATTGGCCTCATGAATGGCATTTTTTGCAGGAGAA
>No_name
GTCAGAACCATAGAGAACATCTTCGTCTGATTCATTTACCATAGAAAGATTAGGGTCATC
TTGAAAATTGGCCTCATGAATGGCATTTTTTGCAGGAGAA
>No_name
CCCCTGCAAAAAATGCCATTCATGAGGCCAATTTTCAAGATGACCCTAATCTTTCTATGG
TAAATGAATCAGACGAAGATGTTCTCTATGGTTCTGACAT
>No_name
CCTGCAAAAAATGCCATTCATGAGGCCAATTTTCAAGATGACCCTAATCTTTCTATGGTA
AATGAATCAGACGAAGATGTTCTCTATGGTTCTGACATAG
>No_name
GCAAAAAATGCCATTCATGAGGCCAATTTTCAAGATGACCCTAATCTTTCTATGGTAAAT
GAATCAGACGAAGATGTTCTCTATGGTTCTGACATAGAAG
>No_name
AAAAAATGCCATTCATGAGGCCAATTTTCAAGATGACCCTAATCTTTCTATGGTAAATGA
ATCAGACGAAGATGTTCTCTATGGTTCTGACATAGAAGAA
>No_name
GCTTCTTCTATGTCAGAACCATAGAGAACATCTTCGTCTGATTCATTTACCATAGAAAGA
TTAGGGTCATCTTGAAAATTGGCCTCATGAATGGCATTTT
>No_name
CATTCATGAGGCCAATTTTCAAGATGACCCTAATCTTTCTATGGTAAATGAATCAGACGA
AGATGTTCTCTATGGTTCTGACATAGAAGAAGCAAATTTA
>No_name
ATTCATGAGGCCAATTTTCAAGATGACCCTAATCTTTCTATGGTAAATGAATCAGACGAA
GATGTTCTCTATGGTTCTGACATAGAAGAAGCAAATTTAT
>No_name
AATAAATTTGCTTCTTCTATGTCAGAACCATAGAGAACATCTTCGTCTGATTCATTTACC
ATAGAAAGATTAGGGTCATCTTGAAAATTGGCCTCATGAA
>No_name
CTTGATAATAAATTTGCTTCTTCTATGTCAGAACCATAGAGAACATCTTCGTCTGATTCA
TTTACCATAGAAAGATTAGGGTCATCTTGAAAATTGGCCT
>No_name
CTTGATAATAAATTTGCTTCTTCTATGTCAGAACCATAGAGAACATCTTCGTCTGATTCA
TTTACCATAGAAAGATTAGGGTCATCTTGAAAATTGGCCT
>No_name
CTTGATAATAAATTTGCTTCTTCTATGTCAGAACCATAGAGAACATCTTCGTCTGATTCA
TTTACCATAGAAAGATTAGGGTCATCTTGAACATTGGCCT
>No_name
CTTGATAATAAATTTGCTTCTTCTATGTCAGAACCATAGAGAACATCTTCGTCTGATTCA
TTTACCATAGAAAGATTAGGGTCGTCTTGAAAATTGACCT
>No_name
TTCTTGATAATAAATTTGCTTCTTCTATGTCAGAACCATAGAGAACATCTTCGTCTGATT
CATTTACCATAGAAAGATTAGGGTCATCTTGAAAATTGGC
>No_name
CAATTTTCAAGATGACCCTAATCTTTCTATGGTAAATGAATCAGACGAAGATGTTCTCTA
TGGTTCTGACATAGAAGAAGCAAATTTATTATCAAGAAAA
>No_name
ATTTTCTTGATAATAAATTTGCTTCTTCTATGTCAGAACCATAGAGAACATCTTCGTCTG
ATTCATTTACCATAGAAAGATTAGGGTCATCTTGAAAATT
>No_name
ATTGTCTTGATAATAAATTTGCTTCTTCTATGTCAGAACCATAGAGAACATCTTCGTCTG
ATTCATTTACCATAGAAAGATTAGGGTCATCTTGAAAATT
>No_name
GATTTTCTTGATAATAAATTTGCTTCTTCTATGTCAGAACCATAGAGAACATCTTCGTCT
GATTCATTTACCATAGAAAGATTAGGGTCATCTTGAAAAT
>No_name
GTAGATTTTCTTGATAATAAATTTGCTTCTTCTATGTCAGAACCATAGAGAACATCTTCG
TCTGATTCATTTACCATAGAAAGATTAGGGTCATCTTGAA
>No_name
AAGATGACCCTAATCTTTCTATGGTAAATGAATCAGACGAAGATGTTCTCTATGGTTCTG
ACATAGAAGAAGCAAATTTATTATCAAGAAAATCTACCAA
>No_name
CCCTAATCTTTCTATGGTAAATGAATCAGACGAAGATGTTCTCTATGGTTCTGACATAGA
AGAAGCAAATTTATTATCAAGAAAATCTACCAAATCCAAA
>No_name
TTTGGATTTGGTAGATTTTCTTGATAATAAATTTGCTTCTTCTATGTCAGAACCATAGAG
AACATCTTCGTCTGATTCATTTACCATAGAAAGATTAGGG
>No_name
GTTTAATTTGGATTTGGTAGATTTTCTTGATAATAAATTTGCTTCTTCTATGTCAGAACC
ATAGAGAACATCTTCGTCTGATTCATTTACCATAGAAAGA
>No_name
GTTTGTTTAATTTGGATTTGGTAGATTTTCTTGATAATAAATTTGCTTCTTCTATGTCAG
AACCATAGAGAACATCTTCGTCTGATTCATTTACCATAGA
>No_name
GTTTGTTTAATTTGGATTTGGTAGATTTTCTTGATAATAAATTTGCTTCTTCTATGTCAG
AACCATAGAGAACATCTTCGTCTGATTCATTTACCATAGA
>No_name
TGGTAAATGAATCAGACGAAGATGTTCTCTATGGTTCTGACATAGAAGAAGCAAATTTAT
TATCAAGAAAATCTACCAAATCCAAATTAAACAAACGTTG
>No_name
TTCAACGTTTGTTTAATTTGGATTTGGTAGATTTTCTTGATAATAAATTTGCTTCTTCTA
TGTCAGAACCATAGAGAACATCTTCGTCTGATTCATTTAC
>No_name
TTTCAACGTTTGTTTAATTTGGATTTGGTAGATTTTCTTGATAATAAATTTGCTTCTTCT
ATGTCAGAACCATAGAGAACATCTTCGTCTGATTCATTTA
>No_name
ATCAGACGAAGATGTTCTCTATGGTTCTGACATAGAAGAAGCAAATTTATTATCAAGAAA
ATCTACCAAATCCAAATTAAACAAACGTTGAAAAGTGATT
>No_name
TTCAGGAACATCTACCTGATCCAAATAGCTGGTTAGATTTGGTCTATATGATCTTATTTC
TTATCATTCTTGGAGTAACTTGGCTCTTGAACTTGTTTTT
>No_name
CATGAACTTGTTTTTACTGTTGGCAATTTACCGAAACCGGAAGGGTAAAGGACCACTGCA
TAATATTGACACTATGAGAGTAGAATGCAAATGTCTACCA
>No_name
CGAAACCGGAAGGGGAAAGGACCACTGCATAATATTGACACTATGAGAGTAGAATGCAAA
TGTCTACCAAATTATTATTTCATCGTCTCTATATCTGTGG
>No_name
CTATGAGAGTAGAATGCAAATGTCTACCAAATTATTTTTTCATTGTCTCTATATCTGTGG
CCAATATCCTCGCCGTGTCCTTCAATCCGCCAATTATTAT
>No_name
ATTTCATCGTCTCTATATCTGTGGCCAATATCCTCGCCGTGTCCTTCAATCCGCCAATTA
TTATTGTTTTTCGATGGGTGAATTTCAATAACAATCCTCT
>No_name
ATCGTCTCTATATCTGTGGCCAATATCCTCGCCGTGTCCTTCAATCCGCCAATTATTATT
GTTTTTCGATGGCTGAATTTCAATAACAATCCTCTATGGA
>No_name
GGCCAATATCCTCGCCGTGTCCTTCAATCCGCCAATTATTATTGTTTTTCGATGGTTGAA
TTTCAATAACAATACTCTATGGAAAGTCTACTGTTTGATA
>No_name
CAATATCCTCGCCGTGTCCTTCAATCCGCCAATTATTATTGTTTTTCGATGGTTGAATTT
CAATAACAATCCTCTATGGAAAGTCTACTGTTTGATAGAA
>No_name
CTGATTTCTATCAAACAGTAGACTTTCCATAGAGGATTGTTATTGAAATTCAACCATCGA
AAAACAATAATAATTGGCGGATTGAAGGAAACGGCGAGGA
>No_name
TCAATACGTTAGTACTGGGTCTTTGACTATATATATACATTTTCGGGGAATAGAGTCGTA
GAAACGTGTCGAGACTTGAAAATAAAATGTGTAGGAATGC
>No_name
TTTCAATACGTTAGTACTGGGTCTTTGACTATATATATACATTTTCGGGGAATAGAGTCG
TAGAAACGTGTCGAGACTTGAAAATAAAATGTGTAGGAAT
>No_name
TTTCAATACGTTAGTACTGGGTCTTTGACTATATATATACATTTTCGGGGAATAGAGTCG
TAGAAACGTGTCGAGACTTGAAAATAAAATGTGTAGGAAT
>No_name
CTGATATTTTCAATACGTTAGTACTGGGTCTTTGACTATATATATACATTTTCGGGGAAT
AGAGTCGTAGAAACGTGTCGAGACTTGAAAATAAAATGTG
>No_name
ATTTTCAAGTCTCGACACGTTTCTACGACTCTATTCCCCGAAAATGTATATATATAGTCA
AAGACCCAGTACTAACGTATTGAAAATATCAGCACCTTGG
>No_name
AACGTATTGAAAATATCAGCACCTTGGGTAGTAACTTGTATCCAAGCAGGTTGTCAACTA
TCTATAAGTAGTAAAGACAGTCTAAGATCGAGATTGCTTC
>No_name
CCGCAAACGAAATGACACTTCGAAGAATGAGGAAATTTACATCATCAATGAGACAATGAA
GCAATCTCGATCTTAGACTGTCTTTACTACTTATAGATAG
>No_name
GTCTCATTGATGATGTAAATTTCCTCATTCTTCGAAGTGTCATTTCGTTTGCAGTTCCAT
TGTTGGCTTGTGTTATTTTAACAATTCTTCCATTGTATTT
>No_name
GTTTGCAGTTCCATTGTTGGCTTGTGTTATTTTAACAATTCTTCAATTGTATTTTCTCAG
AAAGTTGTCTCACATCACCGACGAAACTATGCGACACTTA
>No_name
TGTTATTTTAACAATTCTTCAATTGTATTTTCTCAGAAAGTTGTCTCACATCACCGACGA
AACTATGCGACACTTATTCTCAACGTATCTGTATAATTTA
>No_name
CAATTCTTCAATTGTATTTTCTCAGAAAGTTGTCTCACATCACCGACGAAACTATGCGAC
ACTTATTCTCAACGTATCTGTATAATTTAGAACTTCCGGA
>No_name
NTTGAACAGACCTATGAATCAAAACAAAATTTTCCGGAAGTTCTAAATTATACAGATACG
TTGAGAATAAGTGTCGCATAGTTTCGTCGGTGATGTGAGA
>No_name
ATTATTTTGAACAGACCTATGAATCAAAACAAAATTTTCCGGAAGTTCTAAATTATACAG
ATACGTTGAGAATAAGTGTCGCATAGTTTCGTCGGTGATG
>No_name
GTTTACATTGTTTATATTGTTATTATTTTGAACAGACCTATGAATCAAAACAAAATTTTC
CGGAAGTTCTAAATTATACAGATACGTTGAGAATAAGTGT
>No_name
TTTATTTTCATTTCAGTGTCATTATTGTTTACATTGTTTATATTGTTATTATTTTGAACA
GACCTATGAATCAAAACAAAATTTTCCGGAAGTTCTAAAT
>No_name
GTTATATCTCTTGGAATATTAGAAGGGAAATTTATTTTCATTTCAGTGTCATTATTGTTT
ACATTGTTTATATTGTTATTATTTTGAACAGACCTATGAA
>No_name
CTGNGGATGAAAATGGATTATTGGAGCATCCAGTGTAGTTGATTGAATTGAAGCCAAAGT
TTCTCCAGTTATATCTCTTGGAATATTAGAAGGGAAATTA
>No_name
TTCTGATATATTATTCGGACTTGTTTCTCTGGCGCTTTCAAGAGAAACTGATTTTATGAG
TTTAGCTTGTTGATGATTTGCAGTAAAATCTAATGCAACA
>No_name
TTGCTGATATATTATTCGGACTTGTTTCTCTGGCGCTTTCAAGAGAAACTGATTTTATGA
GTTTAGCTTGTTGATGATTTGCAGTAAAATCTAATGCAAC
>No_name
CTTTGATACATGAAGTTCCATAGAACTCGTTTCTGAACCTTATTTTCTGATATATTATTC
GGACTTGTTTCTCTGGCGCTTTCAAGAGAAACTGATTTTA
>No_name
AAAATCAGTTTCTCTTGAAAGCGCCAGAGAAACAAGTCCGAATAATATATCAGAAAATAA
GGTTCAGAAACGAGTTCTATGGAACTTCATGTATCAAAGA
>No_name
ATGGCAACGATGCATGAGGCCATGTTGAGCGCAATTGACATCTGTTCTCTTTGATACATG
AAGTTCCATAGAACTCGTTTCTGAACCTTATTTTCTGATA
>No_name
CTGAATGTCAATGTGGATAAAATCAAAGGAGACCATATCCCAATGGCAACGATGCATGAG
GCCATGTTGAGCGCAATTGACATCTGTTCTCTTTGATACA
>No_name
GTCAATTGCGCTCAACATGGCCTCATGCATCGTTGCCATTGGGATATGGTCTCCTTTGAT
TTTATCCACATTGACATTCAGGCTCTGTGAACAATCGAGA
>No_name
ATCGTTGCCATTGGGATATGGTCTCCTTTGATTTTATCCACATTGACATTCAGGCTCTGT
GAACAATCGAGTTGCTTTTTCCAAATTCCTGTTGAAAGAA
>No_name
CGGNAAAAGACCACCAATGAAAATTACTTATTCTTTCAACAGGAATTTGGAAAAAGCAAC
TCGATTGTTCACAGAGCCTGAATGTCAATGTGGATAAAAT
>No_name
GTTTTTATCCAAACACATATAAACTATAGGATAAATGGCTCCACCGGCAAAAGACCACCA
ATGAAAATTACTTATTCTTTCAACAGGAATTTGGAAAAAG
>No_name
CGGAGCACCAATACGTCTTAAGTTTTTATCCAAACACATATAAACTATAGGATAAATGGC
TCCACCGGCAAAAGACCACCAATGAAAATTACTTATTCTT
>No_name
CAATTTTCCTCGATGCTGATCTTCATTATTCCTTTTCTGGGAATTCTCGGAAATGTAATC
ATTTGCGTGTCGATAAAAATTGAAAAGAAATTACAAAAAC
>No_name
CGTCAATGAATTTCCATGCCGAAACCGGCATAACAAATATTGAATTCAACAAATCACTGC
AAGCCAAGGATAATAGAAAATAGTTGAATCGTTTTTGTAA
>No_name
ATTTACAGTTATACTGAATAAAAAGTGTATATAAACCAGATGTTTACCCCTCCCTAATTC
TATCCGTCCTAGGACGGGTAATTCCCTAGTAGCCTATAAT
>No_name
GTTAATATTTATATTATTTACAGTTATACTGAATAGAAAGTGTATATAAACCAGACCTTT
ACCCATCCCTAATTCTATCCATCCTAGGATGGCAATCCCC
>No_name
GATTTGTATTTCTATGAATGTGAAGTTAATAATTATTTTATTTACAGTTATACTGAATAA
AAATTGTATACAAAACCAGACGTTTACCCATCCATAATTC
>No_name
ATAAATTTGTATTTCTATGAATGTGAAGTTAATATTTATATTATTTACAGTTATACTGAA
TAGAAAGTGTATATAAACCAGACCTTTACCCATCCCTAAT
>No_name
GTAAAGGTCTGGTTTATATACACTTTCTATTCAGTATAACTGTAAATAATATAAATATTA
ACTTCACATTCATAGAAATACAAATTTATGAATTTACCTC
>No_name
TTTCACTCGATCGGTATATTGTGTTAAGAAATCCTTTTAAAAGCCATCGGTATAGAAAAA
AATGCTTTAAAATTGGTTTAACATGCTCGTGGATATTGTC
>No_name
CCGGAGGCTTTTGGGAATACACAGAATTACTTTGTGATATTTTCATCATGCTTGATGTCA
TGTTCTCAACAGCGTCCATCATGAATTTGGCCGCTATCAG
>No_name
CCCTAAAGACGATAAAATTATGAAATTCGAATTGTTAAACCGGCATTCGTTCGTATGCCG
TTTGGTTGTGTTGATGAGTCCGCAAGCTATCGGTAGAGCT
>No_name
GTTTCTTTATCTGATTCTTGAATTTTAATAATCGTTTTCGAGCGGTTCTCTAATTTTGGA
AGGATTATTGGACTTATCATTAAATGTGCCGCCCCGAAAG
>No_name
TTGTAATTGACAAAAAATTGTCATCCAAATCAGGGGATATTTGACAACCGGCTAGGAATG
AAGAAATTCCGAATCTATCAAAAGTATCGAATAAAACTCA
>No_name
AACNTACTAAAAAAATCACTAAAACAATGACTAGAGTTTTTGTTGCTTTCTTTTCTCTTT
TTGCTGATGACTTCTCAGTTTGTTTTCGTTTCCTAATAGA
>No_name
ATCCGATCCGGTTGATAAAGAGGAAGCTTAGTAGAATTCCATTGACAAATATCCCAGAAC
AAATAAATAGAATCCGAAATATGAAAAACCCAAACGAATC
>No_name
GGAAAACATAGCGAAAATGACACTAATCAACGACAAGATGTCTACAATGGTTTGCAAACG
AACCAAAATATTGCTGCTGACAGATCCGATCCGGTTGATA
>No_name
CGTTGATTAGTGTCATTTTCGCTATGTTTTCCCATCAAGAGGCAATTTGGATTGATAATT
TGGTGATTTATCAAATTTATTGTCGAATATTTCACACAAA
>No_name
ATTGATAATTTGGTGATTTATCAAATTTATTGTCGAATATTTCACACAAATTATTTATTT
TGGTTTTCCATGGTATTTAGGGGTTATATTCTTTTTGCTA
>No_name
GTGATTTATCAAATTTATTGTCGAATATTTCACACAAATTATTTATTTTGGTTTTCCATG
GTATTTAGGGGTTATATTCTTTTTGCTACTTCCATAGATC
>No_name
ATTCGATACCTACTCATTCGGATGTCCCGATACTTGAGTGGGTAAACGACAACTATCAAC
CGATCTATGGAAGTAGCAAAAAGAATATAACCCCTAAATA
>No_name
TCCCAACAACAGTTGTTTCCCACAATACAGGTAATACCAGAAAAAATGAAAGAATAAAAG
CTAGGACAATACATATTCGATACCTACTCATTCGGATGTC
>No_name
GTGATTCCCATTCAAAATAACATTTATATTTCAAAATAAGAGGTTGCGTTGAAAAATTGT
AAGCTATATTCCCAACAACAGTTGTTTCCCACAATACAGG
>No_name
TGGGAAACAACTGTTGTTGGGAATATAGCTTACAATTTTTCAACGCAACCTCTTATTTTG
AAGTATAAATGTTATTTTGAATGGGAATCACCCGCATTCT
>No_name
ATTGTGAATGGGAATCACCCGCATTCTCGTTGTTTTGGAAAGTTTATTCTTACATTTGGT
TAATTTTCAGCTATTTCATACACGCTTCTGTGATGATAGG
>No_name
GTTGAATGTATGCTTAGATGAATTTAATTCCGTTATGATTTTGAGATAAATCCCTATCAT
CACAGAAGCGGGTAGGAAATAGCTGAAAATTAACCAAATG
>No_name
GCTGTATGTTACAATGTAAAATGCAAAAATAATAATGGATGATATGGTGAATTTAATAGA
AAGGTTTCTTTTAATCAGCATAGATTGAACGTTGAATGTA
>No_name
GTCAACGCTGTATGTTACAATGTAAAATGCAAAAATAATAATGGATGATATGGTGAATTT
AATAGAAAGGTTTCTTTTAATCAGCATAGATTGAACGTTG
>No_name
GAACAAAAATGACGCAGTCAACGCTGTATGTTACAATGTAAAATGCAAAAATAATAATGG
ATGATATGGTGAATTTAATAGAAAGGTTTCTTTTAATCAG
>No_name
ATTTAATTCACCATATCATCCATTATTATTTTTGCATTTTACATTGTAACATACAGCGTT
GACTGCGTCATTTTTGTTCTGAATATGATGGAATTACTCA
>No_name
TTTCCTTGACCGCATAAAACTAATTTCCGGACATATTTCCGGAAATTTTTAATCAAAACA
AGATAAACATACGGATTGATCATCGCATTTGTACCCAGTA
>No_name
CTTCCTTGTAATTTTCTTGACCGCATAAAACTAATTTCCGGACATATTTCCGGAAATTTT
TAATCAAAACAAGATAAACATACGGATTGATCATCGCATT
>No_name
CTTCCTTGTAATTTTCTTGACCGCATAAAACTAATTTCCGGACATATTTCCGGAAATTTT
TAATCAAAACAAGATAAACATACGGATTGATCATCGCATT
>No_name
GGAAATATGTCCGGAAATTAGTTTTATGCGGTCAAGAAAATTACAAGGAAGAGTTATCAA
AAACTAAATCTGGATATTGTGCTTCATTGAACATATTTTC
>No_name
GTTGAAACACGGGATAATTCATTTCATTCTCACTCTGTTGATTTTGGAAACTTTTATTAT
GCTAACAATTGTGGGAAATATTCTTGTCGTTTTGGCTGTA
>No_name
GGAAACTTTTATTATGCTAACAATTGTGGGAAATATTCTTGTCGTTTTGGATGTACTTTT
GGAAAAGAACTTAAGAAATCTTTCAAACTATCTGATCCTC
>No_name
CTCAAATTCATTACAAATATCGCTACTACCAAATCTGTGATCGCCATACTGAGGATCAGA
TAGTTTGAAAGATTTCTTAAGTTCTTTTCCAAAAGTACAG
>No_name
CGCGCTCAAATTCATTACAAATATCGCTACTACCAAATCTGTGATCGCCATACTGAGGAT
CAGATAGTTTGAAAGATTTCTTAAGTTCTTTTCCAAAAGT
>No_name
CAAAAAACCATCGGTTCGAAATTTCATAAACTGCGCTCAAATTCATTACAAATATCGCTA
CTACCAAATCTGTGATCGCCATACTGAGGATCAGATAGTT
>No_name
CAGNAATCACACCATGCTATACCCAAAAACCATCGGTTCGAAATTTCATAAACTGCGCTC
AAATTCATTACAAATATCGCTACTACCAAATCTGTGATCG
>No_name
TGGATATTTACTGATGTTATGAGCTGTTCGGCTTCAATCTTCCATTTGGTCACAATAGCC
CTAGATAGGTATTGGACAGTCACCAGAATCGAGTATAAAC
>No_name
AGAAATCATCCAAATCGAAAGAATTGTGAAAATCAATTGTGACATTGTGCGATTGTGTTT
ATACTCGATTCTGGTCACTGTCCAATACCTATCTAGGGCT
>No_name
GTTTCATTTCCACAGACTAGAAACACAAATGTTCCAGGAAGTCGTAATAAAAGGACGATG
TTTAATCAACAGCGGTTATTTCTATACTTTGCTATCAACG
>No_name
TTCATTTCCACAGACTAGAAACACAAATGTTCCAGGAAGTCGTAATAAAAGGACGATGTT
TAATCAACAGCGGTTATTTCTATACTTTGCTATCAACGGT
>No_name
CACAAATGTTCCAGGAAGTCGTAATAAAAGGACGATGTTTAATCAACAGCGGTTATTTCT
ATACTTTGCTATCAACGGTCATTGCTTTCTACGCTCCAAT
>No_name
CTATTTGGAATATTTTCCAATATATTATCATCATAAAAATCATTGGAGCGTAGAAAGCAA
TGACCGTTGATAGCAAAGTATAGAAATAACCGCTGTTGAT
>No_name
TTGCTTTCTACGCTCCAATGATTTTTATGATGATAATATATTGGAAAATATTCCAAATAG
CTAAGCGGCAAATCAGACGGAAACGGAGGTTCAACTATGA
>No_name
CTGAATGTCAACGATGTTCATATTGCAAGGATGAGCAGTCTTTCATCTTTGAGAACGTTG
AAAGTTTCAGTTATGCCCTACAACCTAACGAAAACTATCG
>No_name
AACGATGTTCATATTGCAAGGATGAGCAGTCTTTCATCTTTGAGAACGTTGAAAGTTTCA
GTTATGCCCTACAACCTAACGAAAACTATAGAAGAGCAAC
>No_name
CAAAGTAAAACTGATGAAATAATCGGATGAACAATACAATACGCGCCACAAAATGGTAAA
ACTAAAGTCAACGTGAAAAACGGCATCCAACAGAGAATAA
>No_name
GTTGACTTTAGTTTTACCATTTTGTGGCGCGTATTGTATTGTTCATCCGATTATTTCATC
AGTTTTACTTTGGCTTGGGTTTTTGAATTGTCTTCTTAAT
>No_name
AAATATTGTATAAATAAAAGGATTAAGAAGACAATTCAAATAACCAAGCCAAAGTAAAAC
TGATGAAATAATCGGATGAACAATACAATACGCGCCACAA
>No_name
ATTTGCCTGTTTTCTGAACTTCAAATACCAAACACTCTGATTCGAGTTCACAATTCAGAA
ATGCATCTCTTTCTATCTACTAATGAATCCGAATGGTCAC
>No_name
TGTAAAGCCATGCCAGTCAAAGTCCGAGTATTATTTTAAGGCTTTTATGCGTTTCAGATA
CGTTATTTCTGATTACTTACTTTTTCTATTCGAGTCTGAG
>No_name
ATTTATCCGTATTTAGTTCCATATTTGTGGTCTTTGGCCATGACGATTCAAATGACAGTA
AATTGGCTAGTAGTCTTAGTTACAGTGGGAAGATATTGTG
>No_name
ATTNAACTGACATTAAATTTGCTAGTAGTCTTAGTTACAGTGGAAAGATATTGTGCTCTA
AAGCACCCTTTCATAGCAAAGAAATTCTTTACAAATGGCA
>No_name
CAAAGAAATTCTTTACAAATGGCAACCTAAAACTGATTTCTATTCTTTCAATTGCTTTGG
CTGTTGTTTTTAATATTCCTCGGTTTTACGAATGGGATGT
>No_name
TGGAATAGTCATTAGGAAGTCCATGCTACAAAGACGTCACTCACATTCCATTGAACATTT
CTATGATGTCAACAATCAAACCGTTCGGGCAAGAAAGGCA
>No_name
TGAATACCAATGTCGAAGAAACCGGCCAGCTTTATAGAAACCCCTGTTGCCGAGGGAATA
ATTTACTGTTGCTATGGTTGAATTTTCATTTTTGGGGTTA
>No_name
TTTATAGAAACCCCTGTTGCCGAGGGAATAATTTACTTTTGCTATGGTTGCATTTTCATT
TTAGGGTTATCGGGAAACACTCTCGTCATGGCCGTGGGTT
>No_name
CTCNTTCTTTCTTTTAGCTCCACTAAGATTTGTTGTTTGGGTATTTTTTTGAGGTCCCTT
TGCTTGTTTCCCGTCAATATTCTTCCATTAAGCCGTTCTA
>No_name
TTGNTTTCATACTATAGATTGCGAGCTATTTGTCAACCTTTGAAAAGTGCTCGTTCGATG
TATTCATCGAAACTTCTCGTCAGAATAATTGTGTTGATTT
>No_name
CTTACTTTGAATTCAAACCATCTCGGTATGTTGTAGGCAATACAGAATACGAAAATCAAC
ACAATTATTCTGACGAGAAGTTTCGATGAATACATCGAAC
>No_name
TGTTTTTCGTATTCTGTATTGCCTACAACATACCGAGATGGTTTGAATTCAAAGTAAGCA
AAACTAATTTTACAATTGGTCATGGTATCTCTTACATAAA
>No_name
ATTTTCATAACAGTTTGCAATATTCAACTCGTTCTAGCAATTCGGGCGAATAAAAGACAG
TGGACGGAAATTTCGCGTCTAAAAAAGAAGGAAATGAATC
>No_name
AGACAGTGGACGGAAATTTCGCGTCTACAAAAGAAGGAAATGCATCAAACCAAAGTCCCT
TTGGTTATCGTGTTGTTGTTCTACATTCTCGGATTACCTC
>No_name
CTCATGACCTTATTTTTCAGAACAATAACAGATAAAAAATTCCCAATTATCCCAAAGGAT
ATAACTATTATAGTTATTATTTGAGTTCCCTCAATAAAAT
>No_name
ATTTATCTTCTTGCTTTGACATTGTGGGACACAATTTTGTTAATATGCGCTCTATTCATC
GGACCATTAATGAGATTCGAGAATTTACGAGTTATATTTT
>No_name
TGGGACACAGTTTTGTTAATATGCGCTCTATTCATCGGACCATTAATGAGATTCGAGAAT
TTACGAGTTATATTTTTTAAAATATTCTATCCTCCAGCTC
>No_name
TGATATCTCTATTTTCAATTTTCTACAATGTACCAAGATGGCTAGAAGAAATCCCAATGT
CTATTAACAACTCAGAACATACCTTTGTCAACCATTCCGA
>No_name
CATATGAATAATAGAATTTGTGAAACCCAATAGTTGAGTCGGAATGGTTGACAAAGGTAT
GTTCTGAGTTGTTAATAGACATTGGGATTTCTTCTAGCCA
>No_name
CTCGTATTAGCATATAATTCATGCTTGATAATACAAGTAATGGAATGAAAAACATGATCA
CAATGTAAGCATATGAATAATAGAATTTGTGAAACCCAAT
>No_name
CAAATTTTATGTTATAAATAAGTGCAGGAAATTGACAGAATATAAAAATAGAGACGACCA
CTACGATCATTCTTGTGACATTGTTATCCGACCGAATTCT
>No_name
CTGGTTTTTAAGTAATATGAGTGTTTATATTGTGGTATTAATATCGTTTGATAGATTTGT
CTGTATTGTCTTTCCTCTTTATTACAAGAAACTCACAAAA
>No_name
CAANTCCTTTTATATGTTCCGCATGTGATTATATTGAAACAATATTTTCTTGCATTACTA
AATAATATAAAGTGAACGAACGGATTGACGCCGGTAAGCA
>No_name
CAAATATTTTCCTTTTGAATTTGAGTGTTTCTGACATGATAATTGCATTGACCTCAATTC
CTTTTAACATCATTATTGATAATTGGACCCCTGTATGGAT
>No_name
AAANAGTCCAATTCTCAACCGGAGCATGCTGAATAAAGATTTATTCAGTTTTCTACTGAT
GACAAAAACGCATCTTTCTAACGCCATGATTGATACGGTC
>No_name
TTTNTTCATCAGTAGAAAACTGAATAAATCTTTATTCAGCATGCTCCGGTTGAGAATTGG
ACTTTTTCTTGGGTTCTGTTTGTCTTTTGCACTATTTTGT
>No_name
CTTGGGTTCTGTTTGTCTTTTGCACTATTTTGTAATTATCTTTCTATGTATGGTTTACGA
TTGGAGGAAAATAATACTTATAGCTGTGATGTGCTGGCGG
>No_name
TTTTGCACTATTTTGTAATTATCTTTCTATGTATGGTTTACGATTGGAGGAAAATAATAC
TTATAGCTGTGATGTGCTGGCGGAAATTATGGCGATTTTT
>No_name
CGGNACCAAATTCAAATAAATCGCCATAATTTCCGCCAGCACATCACAGCTATAAGTATT
ATTTTCCTCCAATCGTAAACCATACATAGAAAGATAATTA
>No_name
CTGAAAGTCTAGATGGTAACAAAACAAAATGAGATATTGAAGGTTTGGTAGTTCTATCCA
AACCAACCTCTTCATCCCATTGCCCCCCCACCAATAGGCC
>No_name
GGATAAGAAATATTTGGTTCTTCTCTGAAAGTCTAGATGGTAACAAAACAAAATGAGATA
TTGAAGGATTGGTAGTTCTATCCAAACCAACCTCCTCATC
>No_name
AATACATTCTTGTCAGAGATTTTGGAAAATCCAAACCGATATCTATTATAGACAATATGT
AACAAACATGGATAAGAAATATTTGGTTCTTCTCTGAAAG
>No_name
CAAGTAATTACCGATAGATGCCAAAACAAAAATAACAGAGTAGAGGAAAAAAAGAATCAC
TTTAAAGCTTGTCCATTGCCAGATATTATCCGAGGTTAGA
>No_name
TTTGCATTGACTTATTTCGTAAAACTACGTACACAACCAAGTAATTACCGATAGATGCCA
AAACAAAAATAACAGAGTAGAGGAAAAAAAAGAATCACTT
>No_name
CGAGATTTGTGATAAACATATTCGTGATTGTTTGCATTGACTTATTTCGTAAAACTACGT
ACACAACCAAGTAATTACCGATAGATGCCAAAACAAAAAT
>No_name
CATCTATCGGTAATTACTTGGTTGTGTACGTAGTTTTACGAAATAAGTCAATGCAAACAA
TCACGAATATGTTTATCACAAATCTCGCTCTTTCAGATAT
>No_name
CATTCTTCCAAATAAACCGCAATCGGGGTGAAAGGAATAGCAATAAGAGTCGTCAAAATA
TCTGAAAGAGCGAGATTTGTGATAAACATATTCGTGATTG
>No_name
CACGAATATGTTTATCACAAATCTCGCTCTTTCAGATATTTTGACGACTCTTATTGCTAT
TCCTTTCACCCCGATTGCGGTTTATTTGGAAGAATGGATA
>No_name
CACGAATATGTTTATCACAAATCTCGCTCTTTCAGATATTTTGACGACTCTTATTGCTAT
TCCTTTCACCCCGATTGCGGTTTATTTGGAAGAATGGATA
>No_name
CGAATATGTTTATCACAAATCTCGCTCTTTCAGATATTTTGACGACTCTTATTGCTATTC
CTTTCACCCCGATTGCGGTTTATTTGGAAGAATGGATATT
>No_name
CTATTCCTTTCACCCCGATTGCGGTTTATTTGGAAGAATGGATATTTCCAGCATTCCTTT
GTAAATTACTTCCTATGACAATGGGATTATCCGTCTATGT
>No_name
CTTCCTATGACAATGGGATTATCCGTCTATGTGTCAACTCTCACCTCAACCGCAATTGCT
CTAGATCGGTATATCATGATTGTCCATCCATTCATTCCAA
>No_name
GGATTATCCGTCTATGTGTCAACTCTCACCTCAACCGCAATTGCTCTAGATCGGTATATC
ATGATTGTCCATCCATTCATTCCAAGAATGAAAATGAAGA
>No_name
CAGACCTTCATTTTCATTCTTGGAATGAATGGATGGACAATCATGATATACCGATCTAGA
GCAATTGCGGTTGAGGTGAGAGTTGACACATAGACGGATA
>No_name
CGTCTATGTGTCAACTCTCACCTCAACCGCAATTGCTCTAGATCGGTATATCATGATTGT
CCATCCATTCATTCCAAGAATGAAAATGAAGGTCTGCATT
>No_name
TATGTGTCAACTCTCACCTCAACCGCAATTGCTCTAGATCGGTATATCATGATTGTCCAT
CCATTCATTCCAAGAATGAAAATGAAGGACTGCATTTTAT
>No_name
CCTGATTTGGGTTGTTGGTACTTTAATAACGTTACCTCTTGCAGTTTATCAGTCCAAGCT
GTTTATGAACAGCACTAATAGAACGGATTGTGTTGAAGTG
>No_name
CACACTTCAACACAATCCGTTCTATTAGTGCTGTTCATAAACAGCTTGGACTGATAAACT
GCAAGAGGTAACGTTATTAAAGTACCAACAACCCAAATCA
>No_name
AACGGATTGTGTTGAAGTGTGGCAAACTCCAAAATCAAGGGAGATTTATACATCATTCAA
TTTTATTTTACAATTTATAATGCCCTGTTTAATTACCTCA
>No_name
CTTGAAAATAACAAATTGAGGTAATTAAACAGGGCATTATAAATTGTAAAATAAAATTGA
ATGATGTATAAATCTCCCTTGATTTTGGAGTTTGCCACAC
>No_name
TTCAATTTTATTTTACAATTTATAATGCCCTGTTTAATTACCTCAATTTGTTATTTTCAA
GAGAGTAAAGTTTTAAATATGAGAGGGGCTAACAAAATTG
>No_name
TCCTTCTCGACTTTTTATTCGACAACCAATTTTGTTAGCCCCTCTCATATTTAAAACTTT
ACTCACTTGAAAATAACAAATTGAGGTAATTAAACAGATC
>No_name
CACNTCCAATTCTTCTCTTTCTCGACTTTTTATTCGACAACCAATTTTGTTAGCCCCTCT
CATATTTAAAACTTTACTCACTTGAAAATAACAAATTGAG
>No_name
TAAATATGAGAGGGGCTAACAAAATTGGTTGTCGAATAAAAAGTCGAGAAAGAGAAGAAT
TGGAAGTGAAACGAAAAAGAAGAACAAATCACATGCTAAT
>No_name
AAAATTGGTTGTCGAATAAAAAGTCGAGAAAGAGAAGAATTGGAAGTGAAACGAAAAAGA
AGAACAAATCACATGCTAATAGCAATGGTAATAATATTTG
>No_name
GTCGAATAAAAAGTCGAGAAAGAGAAGAATTGGAAGTGAAACGAAAAAGAAGAACAAATC
ACATGCTAATAGCAATGGTAATAATATTTGTCATGTGTTG
>No_name
GTCGAATAAAAAGTCGAGAAAGAGAAGAATTGGAAGTGAAACGAAAAAGAAGAACAAATC
ACATGCTAATAGCAATGGTAATAATATTTGTCATGTGTTG
>No_name
CCTNAATAGATTTAGAGGAGTCCAACACATGACAAATATTATTACCATTGCTATTAGCAT
GTGATTTGTTCTTCTTTTTCGTTTCACTTCCAATTCTTCT
>No_name
CGAAAAAGAAGAACAAATCACATGCTAATAGCAATGGTAATAATATTTGTCATGTGTTGG
ACTCCTCTAAATCTATTGTGGATATTTGGAGAGATTCTCC
>No_name
CTGTGATAAAGAAATGTCAAACTTTTGGAGAATCTCTCCAAATATCCACAATAGATTTAG
AGGAGTCCACCACATGACAAATATTATTACCATTGCTATT
>No_name
AATCAAATGAAAACAAAGAAAAAAAAGAAAAAAATGACCACTCTGTGATAAAGAAATGTC
AAACTTTTGGAGAATCTCTCCAAATATCCACAATAGATTT
>No_name
GCACAATGTACAATCCTTTTCTTTATGGATGGATGAATAAAAACTTTCGTCTGGAATTTC
AGAAGGTTTTACCGTGTTTGAAAATTCCTGTCGAACCAGA
>No_name
GCTCAATGTACAATCCTTTTCTTTATGGATGGATGAATAAAAACTTTCGTCTGGAATTTC
AGAAGGTTTTACCGTGTTTGAAAATTCCTGTCGAACCAGA
>No_name
CTCGTTTAAAATGTGTATTATCTTCAACTAATGTCTTTGTATCTGGTTCGACAGGAATTT
TCAAACACGGTAAAACCTTCTGAAATTCCAGACGAAAGTT
>No_name
TTTGTCTGGAATTTCAGAAGGTTTTACCGTGCTTGAAAATTCCTGTCGAACCAGATACAA
AGACATTAGTTGAAGATAATACACATTTTAAACGAGGAAG
>No_name
CAGTTCTTGATTGACATAGTTCTCTTGAAAACCACTTCCTCGTTTAAAATGTGTATTATC
TTCAACTAATGTCTTTGTATCTGGTTCGACAGGAATTTTC
>No_name
CTTGCACAACAGAGCGTCAGTTGATAGTATAGATTACAACAAATCTCTTCTTTTACAAGT
TCCAAACTCCAGTTATTTCAATGGAAGATTCAAAATATCA
>No_name
CCGTGCACAACAGAGCGTCAGTTGATAGTATAGATTACAACAAATCTCTTCTTTTACAAG
TTCCAAACTCCAGTTATTTCAATGGAAGATTCAAAATATC
>No_name
CTTGGTTCCATGAACTGTACTATGTGCTCTGGAAGCGGTCACCGGAAGTAAATGTGCTGA
AAAACGTCGTTGAGCCGTATTTGGTTCCGATATTTCTCAC
>No_name
CGCAAATCCAATTCACTTTGGCTTTTTCTGTTTTGGTATTGCTTGTCGAGTGAGGCTGAA
TTGGTTATTGTCACTTTGTTGTTTAATATTTTTGCTAACA
>No_name
CTTTCTCTGTCGCAGCAAACAGTTCATTTCGTCTACTTTGTCGGCGATTCCTCACTGGAT
TTTAGCCGAGGCCTTGTTTAATCAATCTTTGACGTCTTTG
>No_name
CGATTCCTCACTGGATTTTAGCCGAGGCCTTGTTTAATCAATCTTTGACGTCTTTGAGAT
GTTCTAATTTGCCTCCGGTTGCGGCGTTGGGTACGAAAAT
>No_name
GCAAAGCCATAAAGAATGAGCATTTAAAACAACAATCGCTACAACTGAACAAGTGATGAT
AATTTTCGTACCCAACGCCGCAACCGGAGGCAAATTAGAA
>No_name
GTTTATCCATAAAGAATGAGCATTTAAAACAACAATCGCTACAACTGAACAAGCGATGAT
AATTTTCGCACCCAACGCCGCAACCGGAGGCAAAATAGCA
>No_name
TTTNAATGCTCATTCTTTATGGCTTTACAGCGTCGATCAGTATGAAAACAAATGCAACAT
TCATCTCCATTCACAGGCGCTTGTTTTTGTCATTGGATAT
>No_name
ATGATGTTTTCTATTATTTCTAGATAACTAGGATATCCAATGACAAAAACTAGCGCCTGT
GAATGGAGATGAATGTTGCATTTGATTTCATACTGATCGA
>No_name
TGGGACGTTGAAAATCAAATAATTTAATCCTAAAATCAAAGGGGTTTTCACAAGATTTTC
TTCCGGGTTTACTTTTTTGAATATACAGTAGACTAAGACA
>No_name
GAAAATCTTGTGAAAACCCCTTTGATTTTAGGATTAAATTATTTGATTTTCAACGTCCCA
TGTGGTATTTACTGGTTGGTTTCCAATTTCACTACCCCCG
>No_name
GTTTGAGAGAAGAATCGGGGGTAGTGAAATTGGAAACCAACCAGTAAATACCACATGGGA
CGTTGAAAATCAAATAATTTAATCCTAAAATCAAAGGGGA
>No_name
CTTCTCTCAAACCATTTAATGAACTGAAAATGACAACAATTATCAAATTTGTTGTGGATT
TCTTTGCAAATCAGTCAAACTTTTTCATTCTGCCTATAGT
>No_name
TTTTGTGTAGTTATTCGAATAATAGGACTGGAACCGAATACTATAGGCAGAATGAAAAAG
TTTGACTGATTTGCAAAGAAATCCACAACAAATTTGATAA
>No_name
CGCNTCTCAAGTAGTTTTTGTGTAGTTATTCGAATAATAGGACTGGAACCGAATACTATA
GGCAGAATGAAAAAGTTTGACTGATTTGCAAAGAAATCCA
>No_name
CTCACTTGCTTCTCAAGTAGTTTTTGTGTAGTTATTCGAATAATAGGACTGGAACCGAAT
ACTATAGGCAGAATGAAAAAGTTTGACTGATTTGCAAAGA
>No_name
CTTTTTCATTCTGCCTATAGTATTCGGTTCCAGTCCTATTATTCGAATAACTACACAAAA
ACTACTTGAGAAGCAAGTGAGGCGTCTGAGAGAAATGTTG
>No_name
CGAAAATAAAACAGTTTCCAATCAATCCAATGATCAAAATGATAATCAACGGATACGTTC
TCAGGTGCATATATACACCATCCAACTCCATTTGTCTGTG
>No_name
TGGAGTTGGATGGTGTATATATGCACCTGAGAACGTATCCGTTGATTATCATTTTGATCA
TTGGATTGATTGGACACTGTTTTATTTTCGCTATATTTCT
>No_name
TGGAGTTGGATGGTGTATATATGCACCTGAGAACGTATCCGTTGATTATCATTTTGATCA
TTGGATTGATTGGAAACTGTTTTATTTTCGCTATATTTCT
>No_name
TGGAGTTGGATGGTGTATATATGCACCTGAGAACGTATCCGTTGATTATCATTTTGATCA
TTGGATTGATTGGAAACTGTTTTATTTTCGCTATATTTCT
>No_name
TGGAGTTGGATGGTGTATATATGCACCTGAGAACGTATCCGTTGATTATCATTTTGATCA
TTGGATTGATTGGAAACTGTTTTATTTTCGCTATATTTCT
>No_name
GTTGGATGGTGTATATATGCACCTGAGAACGTATCCGTTGATTATCATTTTGATCATTGG
ATTGATTGGAAACTGTTTTATTTTCGCTATATTTCTGCGA
>No_name
GATGGTGTATATATGCACCTGAGAACGTATCCGTTGATTATCATTTTGATCATTGGATTG
ATTGGAAACTGTTTTATTTTCGCTATATTTCTGCGAAAGA
>No_name
ATGGTGTATATATGCACCTGAGAACGTATCCGTTGATTATCATTTTGATCATTGGATTGA
TTGGAAACTGTTTTATTTTCGCTATATTTCTGCGAAAGAA
>No_name
GTTCTTTCGCAGAAATATAGCGAAAATAAAACAGTTTCCAATCAATCCAATGATCAAAAT
GATAATCAACGGATAAGTTCTCAGGTGCATATATACACCA
>No_name
GGTGTATATATGCACCTGAGAACGTATCCGTTGATTATCATTTTGATCATTGGATTGATT
GGAAACTGTTTTATTTTCGCTATATTTCTGCGAAAGAACT
>No_name
AAAGTTCTTTCGCAGAAATATAGCGAAAATAAAACAGTTTCCAATCAATCCAATGATCAA
AATGATAATCAACGGATACGTTCTCAGGTGCATATATACA
>No_name
AAAGTTCTTTCGCAGAAATATAGCGAAAATAAAACAGTTTCCAATCAATCCAATGATCAA
AATGATAATCAACGGATACGTTATCAGGTGCATATATACA
>No_name
GGCGTATATATGCACCTGAGAACGTATCCGTTGATTATCATTTTGATCATTGGATTGATT
GGAAACTGTTTTATTTTCGCTATATTTCTGCGAAAGAACT
>No_name
GAAAGTTCTTTCGCAGAAATATAGCGAAAATAAAACAGTTTCCAATCAATCCAATGATCA
AAATGATAATCAACGGATACGTTCTCAGGAGCATATATAC
>No_name
GAAAGTTCTTTCGCAGAAATATAGCGAAAATAAAACAGTTTCCAATCAATCCAATGATCA
AAATGATAATCAACGGATACGTTCTCAGGTGCATATATAC
>No_name
GAAAGTTCTTTCGCAGAAATATAGCGAAAATAAAACAGTTTCCAATCAATCCAATGATCA
AAATGATAATCAACGGATACGTTCTCAGGTGCATATATAC
>No_name
CGAAAGTTCTTTCGCAGAAATATAGCGAAAATAAAACAGTTTCCAATCAATCCAATGATC
AAAATGATAATCAACGGATACGTTCTCAGGTGCATATATA
>No_name
CGAAAGTTCTTTCGCAGAAATATAGCGAAAATAAAACAGTTTCCAATCAATCCAATGATC
AAAATGATAATCAACGGATACGTTCTCAGGTGCATATATA
>No_name
CGAAAGTTCTTTCGCAGAAATATAGCGAAAATAAAACAGTTTCCAATCAATCCAATGATC
AAAATGATAATCAACGGATACGTTCTCAGGTGCATATATA
>No_name
CGAAAGTTCTTTCGCAGAAATATAGCGAAAATAAAACAGTTTCCAATCAATCCAATGATC
AAAATGATAATCAACGGATACGTTCTCAGGTGCATATATA
>No_name
CGAAAGTTCTTTCGCAGAAATATAGCGAAAATAAAACAGTTTCCAATCAATCCAATGATC
AAAATGATAATCAACGGATACGTTCTCAGGTGCATATATA
>No_name
CGAAAGTTCTTTCGCAGAAATATAGCGAAAATAAAACAGTTTCCAATCAATCCAATGATC
AAAATGATAATCAACGGATACGTTCTCAGGTGCATATATA
>No_name
CGAAAGTTCTTTCGCAGAAATATAGCGAAAATAAAACAGTTTCCAATCAATCCAATGATC
AAAATGATAATCAACGGATACGTTCTCAGGTGCATATATA
>No_name
TGCNTATATGCACCTGAGAACGTATCCGTTGATTATCATTTTGATCATTGGATTGATTGG
AAACTGTTTTATTTTCGCTATATTTCTGCGAAAGAACTTT
>No_name
TTCGAAAGTTCTTTCGCAGAAATATAGCGAAAATAAAACAGTTTCCAATCAATCCAATGA
TCAAAATGATAATCAACGGATACGTTCTCAGGTGCATATA
>No_name
GTTCGAAAGTTCTTTCGCAGAAATATAGCGAAAATAAAACAGTTTCCAATCAATCCAATG
ATCAAAATGATAATCAACGGATACGTTCTCAGGTGCATAT
>No_name
CTGGTTCGAAAGTTCTTTCGCAGAAATATAGCGAAAATAAAACAGTTTCCAATCAATCCA
ATGATCAAAATGATAATCAACGGATACGTTCTCAGGTGCA
>No_name
CTGGTTCGAAAGTTCTTTCGCAGAAATATAGCGAAAATAAAACAGTTTCCAATCAATCCA
ATGATCAAAATGATAATCAACGGATACGTTCTCAGGTGCA
>No_name
CTGGTTCGAAAGTTCTTTCGCAGAAATATAGCGAAAATAAAACAGTTTCCAATCAATCCA
ATGATCAAAATGATAATCAACGGATACGTTCTCAGGTGCA
>No_name
CTGGTTCGAAAGTTCTTTCGCAGAAATATAGCGAAAATAAAACAGTTTCCAATCAATCCA
ATGATCAAAATGATAATCAACGGATACGTTCTCAGGTGCA
>No_name
GCTGGTTCGAAAGTTCTTTCGCAGAAATATAGCGAAAATAAAACAGTTTCCAATCAATCC
AATGATCAAAATGATAATCAACGGATACGTTCTCAGGTGC
>No_name
GCTGGTTCGAAAGTTCTTTCGCAGAAATATAGCGAAAATAAAACAGTTTCCAATCAATCC
AATGATCAAAATGATAATCAACGGATACGTTCTCAGGTGC
>No_name
GTGCTGGTTCGAAAGTTCTTTCGCAGAAATATAGCGAAAATAAAACAGTTTCCAATCAAT
CCAATGATCAAAATGATAATCAACGGATACGTTCTCAGGT
>No_name
GCTGGTTCGAAAGTTCTTTCGCAGAAATATAGCGAAAATAAAACAGTTTCCAATCAATCC
AATGATCAAAATGATAATCAACGGATAAGTACTCAGGAGC
>No_name
CTGAGAACGTATCCGTTGATTATCATTTTGATCATTGGATTGATTGGAAACTGTTTTATT
TTCGCTATTTTTCTGCGAAAGAACTTTCGAACCAGCACAA
>No_name
CTGNGAACGTATCCGTTGATTATCATTTTGATCATTGGATTGATTGGAAACTGTTTTATT
TTCGCTATATTTCTGCGAAAGAACTTTCGAACCAGCACAA
>No_name
TGAGAACGTATCCGTTGATTATCATTTTGATCATTGGATTGATTGGAAACTGTTTTATTT
TCGCTATATTTCTGCGAAAGAACTTTCGAACCAGCACAAT
>No_name
TGAGAACGTATCCGTTGATTATCATTTTGATCATTGGATTGATTGGAAACTGTTTTATTT
TCGCTATATTTCTGCGAAAGAACTTTCGAACCAGCACAAT
>No_name
TGAGAACGTATCCGTTGATTATCATTTTGATCATTGGATTGATTGGAAACTGTTTTATTT
TCGCTATATTTCTGCGAAAGAACTTTCGAACCAGCACAAT
>No_name
GAGAACGTATCCGTTGATTATCATTTTGATCATTGGATTGATTGGAAACTGTTTTATTTT
CGCTATATTTCTGCGAAAGAACTTTCGAACCAGCACAATA
>No_name
GAGAACGTATCCGTTGATTATCATTTTGATCATTGGATTGATTGGAAACTGTTTTATTTT
CGCTATATTTCTGCGAAAGAACTTTCGAACCAGCACAATA
>No_name
TGTGAACGTATCCGTTGATTATCATTATGATCATTGGATTGATTGGAAACTGTTTTATTT
TCGCTATAATTCTGCGAAAGAACTTTCGAACCAGCACAAT
>No_name
AACGTATCCGTTGATTATCATTTTGATCATTGGATTGATTGGAAACTGTTTTATTTTCGC
TATATTTCTGCGAAAGAACTTTCGAACCAGCACAATAACA
>No_name
GTATCCGTTGATTATCATTTTGATCATTGGATTGATTGGAAACTGTTTTATTTTCGCTAT
ATTTCTGCGAAAGAACTTTCGAACCAGCACAATAACAATA
>No_name
CGTTGATTATCATTTTGATCATTGGATTGATTGGAAACTGTTTTATTTTCGCTATATTTC
TGCGAAAGAACTTTCGAACCAGCACAATAACAATATACAT
>No_name
CGTTGATTATCATTTTGATCATTGGATTGATTGGAAACTGTTTTATTTTCGCTATATTTC
TGCGAAAGACCTTTCGAACCAGCACAATAACAATATACAT
>No_name
CGAATGTATATTGTTATTGTGCTGGTTCGAAAGTTCTTTCGCAGAAATATAGCGAAAATA
AAACAGTTTCCAATCAATCCAATGATCAAAATGATAATCA
>No_name
GTATATTATCATTTTGATCATTGGATTGATTGGCAACTGTTTTATTTTCGCTATATTTCT
GCGAAAGAACTTTCGAACCAGCACAATAACAATATACATT
>No_name
GATNATTATCATTTTGATCATTGGATTGATTGGAAACTGTTTTATTTTCGCTATATTTCT
GCGAAAGAACTTTCGAACCAGCACAATAACAATATACATT
>No_name
TTCGAATGTATATTGTTATTGTGCTGGTTCGAAAGTTCTTTCGCAGAAATATAGCGAAAA
TAAAACAGTTTCCAATCAATCCAATGATCAAAATGATAAT
>No_name
ATTCGAATGTATATTGTTATTGTGCTGGTTCGAAAGTTCTTTCGCAGAAATATAGCGAAA
ATAAAACAGTTTCCAATCAATCCAATGATCAAAATGATAA
>No_name
TTATCATTTTGATCATTGGATTGATTGGAAACTGTTTTATTTTCGCTATATTTCTGCGAA
AGAACTTTCGAACCAGCACAATAACAATATACATTCGAAT
>No_name
ATCCGAATGTATATTGTTATTGTGCTGGTTCGAAAGTTCTTTCGCAGAAATATAGCGAAA
ATAAAACAGTTTCCAATCAATCCAATGATCAAAATGATAA
>No_name
TATCATTTTGATCATTGGATTGATTGGAAACTGTTTTATTTTCGCTATATTTCTGCGAAA
GAACTTTCGAACCAGCACAATAACAATATACATTCGAATA
>No_name
ATCATCATTTTGATCATTGGATTGATTGGAAACTGTTTTATTTTCGCTATATTTCTGCGA
AAGAACTTTCGAACCAGCACAATAACAATATACATTCGAA
>No_name
ATCATTTTGATCATTGGATTGATTGGAAACTGTTTTATTTTCGCTATATTTCTGCGAAAG
AACTTTCGAACCAGCACAATAACAATATACATTCGAATAT
>No_name
CATTTTGATCATTGGATTGATTGGAAACTGTTTTATTTTCGCTATATTTCTGCGAAAGAA
CTTTCGAACCAGCACAATAACAATATACATTCGAATATTG
>No_name
CCAATATTCGAATGTATATTGTTATTGTGCTGGTTCGAAAGTTCTTTCGCAGAAATATAG
CGAAAATAAAACAGTTTCCAATCAATCCAATGATCAAAAT
>No_name
ATTTTGATCATTGGATTGATTGGAAACTGTTTTATTTTCGCTATATTTCTGCGAAAGAAC
TTTCGAACCAGCACAATAACAATATACATTCGAATATTGG
>No_name
ATTNTGATCATTGGATTGATTGGAAACTGTTTTATTTTCGCTATATTTCTGCGAAAGAAC
TTTCGAACCAGCACAATAACAATATACATTCGAATATTGG
>No_name
GCCNATATTCGAATGTATATTGTTATTGTGCTGGTTCGAAAGTTCTTTCGCAGAAATATA
GCGAAAATAAAACAGTTTCCAATCAATCCAATGATCAAAA
>No_name
GGCCAATATTCGAATGTATATTGTTATTGTGCTGGTTCGAAAGTTCTTTCGCAGAAATAT
AGCGAAAATAAAACAGTTTCCAATCAATCCAATGATCAAA
>No_name
GGCCAATATTCGAATGTATATTGTTATTGTGCTGGTTCGAAAGTTCTTTCGCAGAAATAT
AGCGAAAATAAAACAGTTTCCAATCAATCCAATGATCAAA
>No_name
CATGGCCAATATTCGAATGTATATTGTTATTGTGCTGGTTCGAAAGTTCTTTCGCAGAAA
TATAGCGAAAATAAAACAGTTTCCAATCAATCCAATGATC
>No_name
GCCACGGCCAATATTCGAATGTATATTGTTATTGTGCTGGTTCGAAAGTTCTTTCGCAGA
AATATAGCGAAAATAAAACAGTTTCCAATCAATCCAATGA
>No_name
TGGATTGATTGGAAACTGTTTTATTTTCGCTATATTTCTGCGAAAGAACTTTCGAACAAG
CGCAATAACAATATACATTCGGATATTGGCCGTGGCAGTC
>No_name
ATTGATTGGAAACTGTTCTATTTTCGCTATATTTCTGCGAAAGAACTTTCGAACCAGCAC
AATAACAATATACATTCGAATATTGGCCGTGGCAGACAGT
>No_name
ATTGATTGGAAACTGTTCTATTTTCGCTATATTTCTGCGAAAGAACTTTCGAACCAGCAC
AATAACAATATACATTCGAATATTGGCCGTGGCAGACCGT
>No_name
ATTGGAAACTGTTTTATTTTCGCTATATTTCTGCGAAAGAACTTTCGAACCAGCACAATA
ACAATATACATTCGAATATTGGCCGTGGCAGACAGTGTTC
>No_name
AACTGTTTTATTTTCGCTATATTTCTGCGAAAGAACTTTCGAACCAGCACAATAACAATA
TACATTCGAATATTGGCCGTGGCAGACAGTGTTCTCCTGT
>No_name
GTTTTATTTTCGCTATATTTCTGCGAAAGAACTTTCGAACCAGCACAATAACAATATACA
TTCGAATATTGGCCGTGGCAGACAGTGGTCTCCTGTTGGC
>No_name
GTTTTATTTTCGCTATATTTCTGCGAAAGAACTTTCGAACCAGCACAATAACAATATACA
TTCGAATATTGGCCGTGGCAGACAGTGTTCTCCTGTTGGC
>No_name
GTTNTATTTTCGCTATATTTCTGCGAAAGAACTTTCGAACCAGCACAATAACAATATACA
TTCGAATATTGGCCGTGGCAGACAGTGTTCTCCTTTTTGC
>No_name
GTTTTATTTTCGCTATATTTCTGCGAAAGAACTTTCGAACCAGCACAATAACAATATACA
TTCGAATATTGGCCGTGGCAGACAGTGTTCTCCTGTTGGC
>No_name
GTTNTATTTTCGCTATATTTCTGCGAAAGAACTTTCGAACCAGCACAATAACAATATACA
TTCGAATATTGGCCGTGGCAGACAGTGTTCTCCTGTTGGC
>No_name
GTTTTATTTTCGCTATATTTCTGCGAAAGAACTTTCGAACCAGCACAATAACAATATACA
TTCGAATATTGGCCGTGGCAGACAGTGTTCTCCTGTTGGC
>No_name
GTTTTATTTTCGCTATATTTCTGCGAAAGAACTTTCGAACCAGCACAATAACAATATACA
TTCGAATATTGGCCGTGGCAGACAGTGTTCTCCTGTTGGC
>No_name
TTTATTTTCGCTATATTTCTGCGAAAGAACTTTCGAACCAGCACAATAACAATATACATT
CGAATATTGGCCGTGGCAGACAGTGTTCTCCTGTTGGCTG
>No_name
GTTATTTTCGCTATATTTCTGCGAAAGAACTTTCGAACCAGCACAATAACAATATACATT
CGAATATTGGCCGGGGCCGGCAGTTCTCTCCTGTACGCTG
>No_name
ATTTTCGCTATATTTCTGCGAAAGAACTTTCGAACCAGCACAATAACAATATACATTCGA
ATATTGGCCGTGGCAGACAGTGTTCTCCTGTTGGCTGCAG
>No_name
ATTTTCGCTATATTTCTGCGAAAGAACTTTCGAACCAGCACAATAACAATATACATTCGA
ATATTGGCCGTGGCAGACAGAGTTCTCCTGTTGGCTGTTG
>No_name
TTTCGCTATATTTCTGCGAAAGAACTTTCGAACCAGCACAATAACAATATACATTCGAAT
ATTGGCCGTGGCAGACAGTGTTCTCCTGTTGGCTGCAGCC
>No_name
TTTCGCTATATTTCTGCGAAAGAACTTTCGAACCAGCACAATAACAATATACATTCGAAT
ATTGGCCGTGGCAGACAGTGTTCTCCTGTTGGCTGGCGCA
>No_name
TTCGCTATATTTCTGCGAAAGAACTTTCGAACCAGCACAATAACAATATACATTCGAATA
TTGGCCGTGGCAGACAGTGTTCTCCTGTTGGCTGCAGCAG
>No_name
CTATATTTCTGCGAAAGAACTTTCGAACCAGCACAATAACAATATACATTCGAATATTGG
CCGTGGCAGACAGTGTTCTCCTGTTGGCTGGGGCAGTAAC
>No_name
ATTCGGTACTGCTGCAGCCAACAGGAGAACACTGTCTGCCACGGCCAATATTCGAATGTA
TATTGTTATTGTGCTGGTTCGAAAGGTTTTTCGCAGAAAT
>No_name
ATTCGGTACTGCTGCAGCCAACAGGAGAACACTGTCTGCCACGGCCAATATTCGAATGTA
TATTGTTATTGTGCTGGTTCGAAAGTTCTTTCGCAGAAAT
>No_name
ATTCGGTACTGCTGCAGCCAACAGGAGAACACTGTCTGCCACGGCCAATATTCGAATGTA
TATTGTTATTGTGCTGGTTCGAAAGTTCTTTCGCAGAAAT
>No_name
ATTCGTTACTGCTGCAGCCAACAGGAGAACACTGTCTGCCACGGCCAATATTCGAATGTA
TATTGTTATTGTGCTGGTTCGAAAGTTCTTTCGCAGAAAT
>No_name
AAATATTCGGTACTGCTGCAGCCAACAGGAGAACACTGTCTGCCACGGCCAATATTCGAA
TGTATATTGTTATTTTGCTGGTTCGAAAGTTCTTTCGCAG
>No_name
AAATATTCGGTACTGCTGCAGCCAACAGGAGAACACTGCCTGCCACGGCCAATATTCGAA
TGTATATTGTTATTGTGCTGGTTCGAAAGTTCTTTCGCAG
>No_name
TGTNAATATTCGGTACTGCTGCAGCCAACAGGAGAACACTGTCTGCCACGGCCAATATTC
GAATGTATATTGTTATTGTGCTGGTTCGAAAGTTCTTTCG
>No_name
AAAGAACTTTCGAACCAGCACAATAACAATATACATTCGAATATTGGCCGTGGCAGACAG
TGTTCTCCTGTTGGCTGCGGACGAACCGGATATTTTCAGA
>No_name
CAAGAACTTTCGAACCAGCACAATAACAATATACATTCGAATATTGGCCGTGGCAGACAG
TGTTCTCCTGTTGGGTGGAGGAGTAACGAATATTTACCAA
>No_name
CCCNTGTAAATATTCGGTACTGCTGCAGCCAACAGGAGAACACTGTCTGCCACGGCCAAT
ATTCGAATGTATATTGTTATTGTGCTGGTTCGAAAGGTCT
>No_name
GAACTTTCGAACCAGCACAATAACAATATACATTCGAATATTGGCCGTGGCAGCCAGTGT
TCTCCCGTTGGCTGCAGCAGTACAGAAATTTTTTTGACGA
>No_name
CCTCTGTAAATATTCGGTACTGCTGCAGCCAACAGGAGAACACTGTCTGCCACGGCCAAT
ATTCGAATGTATATTGTTATTGTGCTGGTTCGAAAGTTTT
>No_name
AACTTTCGAACCAGCACAATAACAATATACATTCGAATATTGGCCGTGGCAGACAGTGTT
CTCCTGTTGGCTGCAGCAGTACCGAATATTTACAGAGGAT
>No_name
ACTTTCGAACCAGCACAATAACAATATACATTCGAATATTGGCCGTGGCAGACAGTGTTC
TCCTGTTGGCTGCAGCAGTACCGAATATTTACAGAAGGTT
>No_name
CTTTCGAACCAGCACAATAACAATATACATTCGAATATTGGCCGTGGCAGACAGTGTTCT
CCTGTTGGCTGCAGGAGGACCGGATATTTACAGAGGATTT
>No_name
GAAATCCTCTGTAAATATTCGGTACTGCTGCAGCCAACAGGAGAACACTGTCTGCCACGG
CCAATATTCGAATGTATATTGTTTTTGTGCTGGTTTGAAA
>No_name
GAAATCCTCTGTAAATATTCGGTACTGCTGCAGCCAACAGGAGAACACTGTCTGCCACGG
CCAATATTCGAATGTATATTGTTATTGTGCTGGTTCGAAA
>No_name
GTGNAATCCTCTGTAAATATTCGGTACTGCTGCAGCCAACAGGAGAACACTGTCTGCCAC
GGCCAATATTCGAATGTATATTGTTATTGTGCTGGTTCGA
>No_name
CGAACCAGCACAATAACAATATACATTCGAATATTGGCCGTGGCAGACAGTGTTCTCCTG
TTGGCTGCAGCAGTAACGAATATTTACAGAGGATTTCACG
>No_name
CCGTGAAATCCTCTGTAAATATTCGGTACTGCTGCAGCCAACAGGAGAACACTGTCTGCC
ACGGCCAATATTCGAATGGATATTGTTATTGTTCTGGTTC
>No_name
CCTCGAAATCCTCTGTAAATATTCGGTACTGCTGCAGCCAACAGGAGAACACTGTCTGCC
ACGGCCAATATTCGAATGTATATTGTTATTGTGCTGGTTC
>No_name
GTGAAATCCTCTGTAAATATTCGGTACTGCTGCAGCCAACAGGAGAACACTGTCTGCCAC
GGCCAATATTCGAATGTATATTGTTATTGTGCTGGTTTGA
>No_name
TCCGTGAAATCCTCTGTAAATATTCGGTACTACTGCAGCCAACAGGAGAACACTGTCTGC
CACGGCCAATATTCGTATGGATATTGTTATTGTGGTGGTT
>No_name
CTTCGTGAAATCCTCTGTAAATATTCGGTACTGCTGCAGCCAACAGGAGAACACTGTCTG
CCACGGCCAATATTCGAATGTATATTGTTATTGTGCTGGT
>No_name
CTCCGTGAAATCCTCTGTAAATATTCGGTACTGCTGCAGCCAACAGGAGAACACTGTCTG
CCACGGCCAATATTCGAATGTATATTGTTATTGTGCTGGT
>No_name
CATATCTCCGTGAAATCCTCTGTAAATATTCGGTACTGCTGCAGCCAACAGGAGAACACT
GTCTGCCACGGCCAATATTCGAATGTATATTGTTATTGTG
>No_name
CCCGTATCTCCGTGAAATCCTCTGTAAATATTCGGTACTGCTGCAGCCAACAGGAGAACA
CTGTCTGCCACGGCCAATATTTGAATGTATATTTTTATTG
>No_name
CCCATATCTCCGTGAAATCCTCTGTAAATATTCGGTACTGCTGCAGCCAACAGGAGAACA
CTGTCTGCCACGGCCAATATTCGAATGTATATTGTTATTG
>No_name
GTCAATTTCTCCCATATCTCCGTGAAATCCTCTGTAAATATTCGGTACTGCTGCAGCCAA
CAGGAGAACACTGTCTGCCACGGCCAATATTCGACTGTAT
>No_name
TCTNTCAATTTCTCCCATATCTCCGTGAAATCCTCTGTAAATATTCGGTACTGCTGCAGC
CAACAGGAGAACACTGTCTGCCACGGCCAATATTCGAATG
>No_name
TTCTGTCAATTTCTCCCATATCTCCGTGAAATCCTCTGTAAATATTCGGTACTGCTGCAG
CCAACAGGAGAACACTGTCTGCCACGGCCAATATTCGAAT
>No_name
GTTCTGTCAATTTCTCCCATATCTCCGTGAAATCCTCTGTAAATATTCGGTACTGCTGCA
GCCAACAGGAGAACACTGTCTGCCACGGACAATATTCGAA
>No_name
TTCGAATATTGGCCGTGGCAGACAGTGTTCTCCTGTTGGCTGCAGCAGGACCGAATATTT
ACAGAGGATTTCACGGAGATATGGGAGAAATTGACAGAAC
>No_name
TCGAATATTGGCCGTGGCAGACAGTGTTCTCCTGTTGGCTGCAGCAGTACCGAATATTTA
CAGAGGATTTCACGGAGATATGGGAGAAATTGACCAAACT
>No_name
CGAATATTGGCCGTGGCAGACAGTGTTCTCCTGTTGGCTGCAGCAGGACCGAATATTTAC
AGAGGATTTCACGGAGGTATGGGGGAAATTGACAGAACTT
>No_name
NGAATATTGGCCGTGGCAGACAGTGTTCTCCTGTTGGCTGCAGCAGTACCGAATATTTAC
AGAGGATTTCACGGGGATATGGGAGAAAATGACAGAACTT
>No_name
CTGAAGTTCTGTCAATTTCTCCCATATCTCCGTGAAATCCTCTGTAAATATTCGGTACTG
CTGCAGCCAACAGGAGAACACTGTCTGCCACGGCCAATAT
>No_name
TATTGGCCGTGGCAGACAGTGTTCTCCTGTTGGCTGCAGCAGTACCGAATATTTACAGAG
GATTTCACGGAGATATGGGAGAAAATGACAGAACTTCAGT
>No_name
AAGCAACTGAAGTTCTGTCAATTTCTCCCATATCTCCGTGAAATCCTCTGTAAATATTCG
GTACTGCTGCAGCAAACAGGAGAACACTGTCTGCCACGGC
>No_name
GCCGTGGCAGACAGTGTTCTCCTGTTGGCTGCAGCAGTACCGAATATTTACAGAGGATTT
CACGGAGATATGGGAGAAATTGACAGAACTTCAGTTGCTT
>No_name
GCCGTGGCAGACAGTGTTCTCCTGTTGGCTGCAGCAGTACCGAATATTTACAGAGGATTT
CACGGAGATATGGGGGGAAATGACAGAAAATCAGTTTTTT
>No_name
CAGACAGTGTTCTCCTGTTGGCTGCAGCAGTACCGAATATTTACAGAGGATTTCACGGAG
ATATGGGAGAAATTGACAGAACTTCAGTTGCTTGTGTCAT
>No_name
GATGACACAAGCAACTGAAGTTCTGTCAATTTCTCCCATATCTCCGTGAAATCCTCTGTA
AATATTCGGTACTGCTGCAGCCAACAGGAGAACACTGTCT
>No_name
GGATGACACAAGCAACTGAAGTTCTGTCAATTTCTCCCATATCTCCGTGAAATCCTCTGT
AAATATTCGGTACTGCTGCAGCCAACAGGAGAACACTGTC
>No_name
GGATGACACAAGCAACTGAAGTTCTGTCAATTTCTCCCATATCTCCGTGAAATCCTCTGC
AAATATTCGGTACTGCTGCAGCCAACAGGAGAACACTGTC
>No_name
CAGTGTTCTCCTGTTGGCTGCAGCAGTACCGAATATTTACAGAGGATTTCCCGGAGATAT
GGGAGAAATTGACAGAACTTCAGTTGCTTGTGTCATCCAA
>No_name
NAGTGTTCTCCTGTTGGCTGCAGCAGTACCGAATATTTACAGAGGATTTCACGGAGATAT
GGGAGAAATTGACAGAACTTCAGTTGCTTTTGTTATGCAA
>No_name
GTGTTCTCCTGTTGGCTGCAGCAGTACCGAATATTTACAGAGGATTTCACGGAGATATGG
GAGAAATTGACAGAACTTCAGTTGCTTGTGTCATCCAAAG
>No_name
CTTTGGATGACACAAGCAACTGAAGTTCTGTCAATTTCTCCCATATCTCCGTGAAATCCT
CTGTAAATATTCGGTACTGCTGCAGCCAACAGGAGAACAC
>No_name
GTGTTCTCCTGTTGGCTGCAGCAGTACCGAATATTTAGAGAGGATTTCACGGAGATATGG
GAGAAATTGACAGAACTTCAGTTGCTTGTGTCATCCACAG
>No_name
CTTTGGATGACACAAGCAACTGAAGTTCTGTCAATTTCTCCCATATCTCCGTGAAATCCT
CTGTAAATATTCGGTACTGCTGCAGCCAACAGGAGAACAC
>No_name
GTTCTCCTGTTGGCTGCAGCAGTACCGAATATTTACAGAGGATTTCACGGGGATATGGGA
GAAATTGACAGAACTTCAGTTGCTTGTGTCATCCAAAGGC
>No_name
GTTCTCCTGTTGGCTGCAGCAGTACCGAATATTTACAGAGGATTTCACGGAGATATGGGA
GAAATTGACAGAACTTCAGTTGCTTGTGTCATCCAAAGGC
>No_name
AGCCTTTGGATGACACAAGCAACTGAAGTTCTGTCAATTTCTCCCATATCTCCGTGAAAT
CCTCTGTAAATATTCGGTACTGCTGCAGCCAACAGGAGAA
>No_name
ATCNGCCTTTGGATGACACAAGCAACTGAAGTTCTGTCAATTTCTCCCATATCTCCGTGA
AATCCTCTGTAAATATTCGGTACTGCTGCAGCCAACAGGA
>No_name
CCTGTTGGCTGCAGCAGTACCGAATATTTACAGAGGATTTCACGGAGATATGGGAGAAAT
TGACAGAACTTCAGTTGCTTGTGTCATCCAAAGGCTGATA
>No_name
CTGTTGGCTGCAGCAGGACCGAATATTTACAGAGGATTTCACGGAGATATGGGAGAAATT
GACAGAACTTCAGTTGCTTGTGTCACCCAAAGGCTGATAA
>No_name
GTTGGCTGCAGCAGTACCGAATATTTACAGAGGATTTCACGGAGATATGGGAGAAATTGA
CAGAACCTCAGTTGCTTGTGTCATCCAAAAGCTGATAAAT
>No_name
TGCAGCAGTACCGAATATTTACAGAGGATTTCACGGAGATATGGGAGAAATTGACAGAAC
TTCAGTTGCTTGTGTCATCCAAAGGCTGATAATGTTTATT
>No_name
CAGCAGTACCGAATATTTACAGAGGATTTCACGGAGATATGGGAGAAATTGACAGAACTT
CAGTTGCTTGTGTCATCCAAAGGCTGATAATGTTTATTGC
>No_name
CAGCAATAAACATTATCAGCCTTTGGATGACACAAGCAACTGAAGTTCTGTCAATTTCTC
CCATATCTCCGTGAAATCATCTGTAAATATTCGGTACTGC
>No_name
CAGTACCGAATATTTACAGAGGATTTCACGGAGATATGGGAGAAATTGACAGAACTTCAG
TTGCTTGTGTCATCCAAAGGCTGATAATGTTTATTGCTGG
>No_name
CACCAGCAATAAACATTATCAGCCTTTGGATGACACAAGCAACTGAAGTTCTGTCAATTT
CTCCCATATCTCCGTGAAATCCTCTGTAAATATTCGGTAC
>No_name
CCGNATCTTTACAGAGGATTTCACGGAGATATGGGAGAAATTGACAGAACTTCAGTTGCT
TGTGTCATCCAAAGGCTGATAATGTTTATTGCTGGTGATA
>No_name
CCGAATATTTACAGAGGATTTCACGGAGATATGGGAGAAATTGACAGAACTTCAGTTGCT
TGTGTCATCCAAAGGCTGATAATGTTTATTTCTAGTGACA
>No_name
CGAATATTTACAGAGGATTTCACGGAGATATGGGAGAAATTGACAGAACTTCAGTTGCTT
GTGTCATCCAAAGGCTGATAATGTTTATTGCTGGTGATAT
>No_name
CGAATATTTACAGAGGATTTCACGGAGATATGGGAGAAATTGACAGAACTTCAGTTGCTT
GTGTCATCCAAAGGCTGATAATGTTTATTGCTGGTGATAT
>No_name
CGAGATATCACCAGCAATAAACATTATCAGCCTTTGGATGACACAAGCAACTGAAGTTCT
GTCAATTTCTCCCATATCTCCGTGAAATCCTCTGTAAATA
>No_name
CGAGATATCACCAGCAATAAACATTATCAGCCTTTGGATGACACAAGCAACTGAAGTTCT
GTCAATTTCTCCCATATCTCCGTGAAATCCTCTGTAAATA
>No_name
CGAGATATCACCAGCAATAAACATTATCAGCCTTTGGATGACACAAGCAACTGAAGTTCT
GTCAATTTCTCCCATATCTCCGTGAAATCCTCTGTAAATA
>No_name
CCGAGATATCACCAGCAATAAACATTATCAGCCTTTGGATGACACAAGCAACTGAAGTTC
TGTCAATTTCTCCCATATCTCCGTGAAATCCTCTGTAAAT
>No_name
TACAGAGGATTTCACGGAGATATGGGAGAAATTGACAGAACTTCAGTTGCTTGTGTCATC
CAAAGGCTGATAATGTTTATTGCTGGGGATATCTCGGTTT
>No_name
GAGGATTTCACGGAGATATGGGAGAAATTGACAGAACTTCAGTTGCTTGTGTCATCCAAA
GGCTGATAATGTTTATTGCTGGTGATATCTCGGTTTGGAC
>No_name
GAGGATTTCACGGAGATATGGGAGAAATTGACAGAACTTCAGTTGCTTGTGTCATCCAAA
GGCTGATAATGTTTATTGCTGGTGATATCTCGGTTTGGAC
>No_name
AAAGTCCAAACCGAGATATCACCAGCAATAAACATTATCAGCCTTTGGATGACACAAGCA
ACTGAAGTTCTGTCAATTTCTCCCATATCTCCGTGAAATC
>No_name
AAAGTCCAAACCGAGATATCACCAGCAATAAACATTATCAGCCTTTGGATGACACAAGCA
ACTGAAGTTCTGTCAATTTCTCCCATATCTCCGTGAAATC
>No_name
ATTTCACGGAGATATGGGAGAAATTGACAGAACTTCAGTTGCTTGTGTCATCCAAAGGCT
GATAATGTTTATTGCTGGTGATATCTCGGTTTGGACTTTG
>No_name
CAAAGTCCAAACCGAGATATCACCAGCAATAAACATTATCAGCCTTTGGATGACACAAGC
AACTGAAGTTCTGTCAATTTCTCCCATATCTCCGTGAAAT
>No_name
GTCAAAGTCCAAACCGAGATATCACCAGCAATAAACATTATCAGCCTTTGGATGACACAA
GCAACTGAAGTTCTGTCAATTTCTCCCATATCTCCGTGAA
>No_name
GTCTAAGTCCAAACCGAGATATCACCAGCAATAAACATTATCAGCCTTTGGATGACACAA
GCAACTGAAGTTCTGTCAATTTCTCCCATATCTCCGTGAA
>No_name
CACGGAGATATGGGAGAAATTGACAGAACTTCAGTTGCTTGTGTCATCCAAAGGCTGATA
ATGTTTATTGCTGGTGATATCTCGGTTTGGACTTTGACAG
>No_name
CGGAGATATGGGAGAAATTGACAGAACTTCAGTTGCTTGTGTCATCCAAAGGCTGATAAT
GTTTATTGCTGGTGATATCTCGGTTTTGACTTTGACAGCA
>No_name
CGGAGATATGGGAGAAATTGACAGAACTTCAGTTGCTTGTGTCATCCAAAGGCTGATAAT
GTTTATTGCTGGGGATAACTCGGTTTGGACTTTGACAGCA
>No_name
CGGAGATATGGGAGAAATTGACAGAACTTCAGTTGCTTGTGTCATCCAAAGGCTGATAAT
GTTTATTGCTGGTGATATCTCGGTTTGGACTTTGACAGCA
>No_name
GAGATATGGGAGAAATTGACAGAACTTCAGTTGCTTGTGTCATCCAAAGGCTGATAATGT
TTATTGCTGGTGATATCTCGGGTTGGACTTTGACAGCAAT
>No_name
GATTGCTGTCAAAGTCCAAACCGAGATATCACCAGCAATAAACATTATCAGCCTTTGGAT
GACACAAGCAACTGAAGTTCTGTCAATTTCTCCCATATCT
>No_name
CTGNGATATGGGAGAAATTGACAGAACTTCAGTTGCTTGTGTCATCCAAAGGCTGATAAT
GTTTATTGCTGGTGATATCTCGGTTTGGACTTTGACAGCA
>No_name
GAGTAATTGACAGAACTTCAGTTGCTTGTGTCATCCAAAGGCTGATAATGTTTATTGCTG
GTGATATCTCGGTTTGGACTTTGACAGCAATCACAATTGA
>No_name
GAGAAATTGACAGAACTTCAGTTGCTTGTGTCATCCAAAGGCTGATAATGTTTATTGCTG
GTGATATCTCGGATTGGACTTTGACAGCAATCACAATTGA
>No_name
GATCAATTGTGATTGCTGTCAAAGTCCAAACCGAGATATCACCAGCAATAAACATTATCA
GCCTTTGGATGACACAAGCAACTGAAGTTCTGTCAATTTC
>No_name
CGATCAATTGTGATTGCTGTCAAAGTCCAAACCGAGATATCACCAGCAATAAACATTATC
AGCCTTTGGATGACACAAGCAACTGAAGTTCTGTCAATTT
>No_name
AATTGACAGAACTTCAGTTGCTTGTGTCATCCAAAGGCTGATAATGTTTATTGCTGGTGA
TATCTCGGTTTGGACTTTGACAGCAATCACAATTGATCGA
>No_name
ATTGACAGAACTTCAGTTGCTTGTGTCATCCAAAGGCTGATAATGTTTATTGCTGGTGAT
ATCTCGGTTTGGACTTTGACAGCAATCACAATTGATCGAC
>No_name
GTCGATCAATTGTGATTGCTGTCAAAGTCCAAACCGAGATATCACCAGCAATAAACATTA
TCAGCCTTTGGATGACACAAGCAACTGAAGTTCTGTCAAT
>No_name
TAGNCTCTCAATTGTGATTGCTGTCAAAGTCCAAACCGAGATATCACCAGCAATAAACAT
TATCAGCCTTTGGATGACACAAGCAACTGAAGTTCTGTCA
>No_name
CTAGTCGATCAATTGTGATTGCTGTCAAAGTCCAAACCGAGATATCACCAGCAATAAACA
TTATCAGCCTTTGGATGACACAAGCAACTGAAGTTCTGTC
>No_name
CAGAACTTCAGTTGCTTGTGTTATCCAAAGGCTGATAATGTTTATTGCTGGTGATATCTC
GGTTTGGACTTTGACAGCAATCACAATTGATCGACTAGTG
>No_name
CAGAACTTCAGTTGCTTGTGTCATCCAAAGGCTGATAATGTTTATTGCTGGTGATATCTC
GGTTGACTTTGACAGCAATCACAATTGATCGACTAGTGGC
>No_name
CAGAACTTCAGTTGCTTGTGTCATCCAAAGGCTGATAATGTTTATTGCTGGTGATATCTC
GGTTTGGACTTTGACAGCAATCACAATTGATCGACTAGTG
>No_name
CAGNACTTCAGTTGCTTGTGTCATCCAAAGGCTGATAATGTTTATTGCTGGTGATATCTC
GGTTTGGACTTTGACAGCAATCACCATTGATCGACTAGTG
>No_name
CCACTAGTCGATCAATTGTGATTGCTGTCAAAGTCCAAACCGAGATATCACCAGCAATAA
ACATTATCAGCCTTTGGATGACACAAGCAACTGAAGTTCT
>No_name
CTGCCACTAGTCGATCAATTGTGATTGCTGTCAAAGTCCAAACCGAGATATCACCAGCAA
TAAACATTATCAGCCTTTGGATGACACAAGCAACTGAAGT
>No_name
CTGCCACTAGTCGATCAATTGTGATTGCTGTCAAAGACCAAACCGAGATATCACCAGCAA
TAAACATTATCAGCCTTTGGATGACACCAGCAACTGAAGT
>No_name
CTGCCACTAGTCGATCAATTGTGATTGCTGTCAAAGTCCAAACCGAGATATCACCAGCAA
TAAACATTATCAGCCTTTGGATGACACAAGCAACTGAAGT
>No_name
CTGCCACTAGTCGATCAATTGTGATTGCTGTCAAAGTCCAAACCGAGATATCACCAGCAA
TAAACATTATCAGCCTTTGGATGACACAAGCAACTGAAGT
>No_name
CGACTGCCACTAGTCGATCAATTGTGATTGCTGTCAAAGTCCAAACCGAGATATCACCAG
CAATAAACATTATCAGCCTTTGGATGACACAAGCAACTGA
>No_name
ACGACTGCCACTAGTCGATCAATTGTGATTGCTGTCAAAGTACAAACCGAGATATCACCA
GCAATAAACATTATCAGCCTTTGGATGACACAAGCAACTG
>No_name
ACGACTGCCACTAGTCGATCAATTGTGATTGCTGTCAAAGTCCAAACCGAGATATCACCA
GCAATAAACATTATCAGCCTTTGGATGACACAAGCAACTG
>No_name
CAGTTGCTTGTGTCATCCAAAGGCTGATAATGTTTATTGATGGTGATATCTCGGATTGGA
ATTAGACAGAAATCACAAATGATCAACTAACGGCAGAGCT
>No_name
ACGACTGCCACTAGTCGATCAATTGTGATTGCTGTCAAAGTCCAAACCGAGATATCACCA
GCAATAAACATTATCAGCCTTTGGATGACACAAGCAACTG
>No_name
AAACGACTGCCACTAGTCGATCAATTGTGATTGCTGTCAAAGTCCAAACCGAGATATCAC
CAGCAATAAACATTATCAGCCTTTGGATGACACAAGCAAC
>No_name
AAACGACTGCCACTAGTCGATCAATTGTGATTGCTGTCAAAGTCCAAACCGAGATATCAC
CAGCAATAAACATTATCAGCCTTTGGATGACACAAGCAAC
>No_name
AAACGACTGCCACTAGTCGATCAATTGTGATTGCTGTCAAAGTCCAAACCGAGATATCAC
CAGCAATAAACATTATCAGCCTTTGGATGACACAAGCAAC
>No_name
GTAAACGACTGCCACTAGTCGATCAATTGTGATTGCTGTCAAAGTCCAAACCGAGATATC
ACCAGCAATAAACATTATCAGCCTTTGGATGAAACAAGCA
>No_name
GTAAACGACTGCCACTAGTCGATCAATTGTGATTGCTGTCAAAGTCCAAACCGAGATATC
ACCAGCAATAAACATTATCAGCCTTTGGATGACACAAGCA
>No_name
GTAAACGACTGCCACTAGTCGATCAATTGTGATTGCTGTCAAAGTCCAAACCGAGATATC
ACCAGCAATAAACATTATCAGCCTTTGGATGACACAAGCA
>No_name
GTAAACGACTGCCACTAGTCGATCAATTGTGATTGCTGTCAAAGTCCAAACCGAGATATC
ACCAGCAATAAACATTATCAGCCTTTGGATGACACAAGCA
>No_name
TGTGGGTAAACGACTGCCACTAGTCGATCAATTGTGATTGCTGTCAAAGTCCAAACCGAG
ATATCACCAGCAATAAACATTATCAGCCTTTGGATGACAC
>No_name
CAAAGGCTGATAATGTTTATTGCTGGTGATATCTCGGTTTGGACTTTGACAGCAATCACA
ATTGATCGACTAGTGGCAGTCGTTTACCCACACCCAAAAT
>No_name
GCTGATAATGTTTATTGCTGGTGATATCTCGGTTTGGACTTTGACAGCAATCACAATTGA
TCGACTAGTGGCAGTGGTTTGCCCCCACCAAAAATTGTTT
>No_name
CCAAAACGAATTTTGGTGTGGGTAAACCACAGCCACTAGTCGAACAAATGTTATAGCTGT
CAAGTTACAAACCGACATACCACCAACAATAAACATTATC
>No_name
TCCAAAACGAATTTTGGTGTGGGTAAACGACTGCCACTAGTCGATCAATTGTGATTGCTG
TCAAAGTCCAAACCGAGATATCACCAGCAATAAACATTAT
>No_name
AAGGTTTATTGCTGGTGATATCTCGGTTTGGACTTTGACAGCAATCACAATTGATCGACT
AGTGGCAGGCGTTTACCCACACCCAAATTCGTTTTGGGAA
>No_name
[truncated: 3,992,884 more chars]
