# Supplementary material for: GPCRs Direct Germline Development and Somatic Gonad Function in Planarians
Source: PLoS Biol. 2016 May 10;14(5):e1002457. doi: 10.1371/journal.pbio.1002457 (PMC4862687; doi:10.1371/journal.pbio.1002457)
Supplement: S6 Data — (ZIP) [file pbio.1002457.s006.zip › RSK_control_asexual_1.fa]

>No_name
CAGATATTGTTGTCAAAACGAGAATCCCAAACAGAACCCNAACGAAGTAGGTGCCCATGC
CTGGGCCTATGAGAGACGAATTGGTGTCACCATTGGAATT
>No_name
CCCGAATATCCAATAGCCGGCACTGAGTTCGGAATACGCAGAAAACGGCATCACCACGCA
TCCCATCAACAAATCGGCACAAGCCAGCGAGACAATAAAG
>No_name
CTCGCTGGCTTGTGCCGATTTGTTGATGGGATGCGTGGTGATGCCGTTTTCTGCGTATTC
CGAACTCAGTGCCGGCTATTGGATATTTCGGGTATCATTG
>No_name
CTGGCTTGTGCCGATTTGTTGATGGGATGCGTGGTGATGCCGTTTTCTGCGTATTCCGAA
CTCAGTGCCGGCTATTGGATATTCGGGTATCATTGGTGTG
>No_name
AAGCCGTTTTCTGCGTATTCCGAACTCAGTGCNGGCTATTGGATATTCGGGTATCATTGG
TGTGATCTTTGGCATGCGTTTGATGTTTTGAGTTCGACCG
>No_name
CGGCTATTGGATATTCGGGTATCATTGGTGTGATCTTTGGCATGCGTTTGATGTTTTGAG
TTCGACCGCAAGTATTCTCAATCTATGCATGATTGCAATC
>No_name
CAGGCGTTTGATGTTTTGAGTTCGACCGCAAGTATTCTCAATTTATGCATGATTGCAATC
GAGAGATTTTGGGCGACGGAAAACCCCATAACTTACGGAT
>No_name
GCGTTTGATGTTTTGAGTTCGACCGCAAGTATTCTCAATTTATGCATGATTGCAATCGAG
AGATTTTGGGCGACGGAAAACCCCATAACTTACGGATCAA
>No_name
TTATCATCGGGAAACTCACACAAGGTTGTTCGGTCAACCAATAGGATTTTCGTAAGATTT
TTCTGTGACTCCATTACATGCCACCATAGAATAGCTGGAA
>No_name
GTTCGGTATATTCTAATGTAAACAACTATCATAATAATTAGAGGAATGTAAAAGGATATA
GTTGAAGATATTATTAAATAAGCCTTATCATCGGGAAACT
>No_name
GATGATAAGGCTTATTTAATAATATCTTCAACNATATCCTTTTACATTCCTCTAATTATT
ATGATAGTTGTTTACATTAGAATATACCGAACGGCAACAA
>No_name
ATAATATCTTCAACTATATCCTTTTACATTCCTCTAATTATTATGATAGTTGTTTACATT
AGAATATACCGAACGGCAACAACAGTCATGAAAACTCTTA
>No_name
TTTACATTAGAATATACCGAACGGCAACAACAGTCATGAAAACTCTTACGACTGGAACGA
AAATTGTATACAAAAACAGTCAAAGCGGAGAGGTATTACG
>No_name
GGTGAATACCAAGACGTAATACCTCTCCGCTTAGACTGTTTTTGTATACAATTTTCGTTC
CAGTCGTAAGAGTTTTCATGACTGTTGTCGCCGTTCGGTA
>No_name
CTTTTGGTGGTAAACATTATTATCTGATGAATTGTTGCTTTTATTATTGCTATTGTAAAC
TCCTCCACGGTGAATACCAAGACGTAATACCTCTCCGCTT
>No_name
GTCTTGGTATTCACCGTGGAGGAGTTTACAATAGCAATAATAAAAGCAACAATTCATCAG
ATAATAATGTTTACCACCAAAAGAGTAAAGTCAACGGAAA
>No_name
ATGAGCTCGAAACCAAATGAATTGGACTATATNTTCTTTCGAAAGACACTTTGAGACCAG
TCAAAGAAACATCTTTAGGTCTGAGTTTGACAGAATATTT
>No_name
CGAGGATGGATATGAGCTCGAAACCAAATGAANTGGACTATATTTTCTTTCGAAAGACAC
TTTGAGACCAGTCAAAGAAACATCTTTAGGTCTGAGTTTG
>No_name
CAGAACTTTCGCTTGCACAACTTTGAAATGTTGGCGACGAAAACGAGGATGGATATGAGC
TCGAAACCAAATGAATTGGACTATATTTTCTTTCGAAAGA
>No_name
AAAGAATGTTACAAACAAAAAATGGCAACCAGCAAATAATAAAAATCCCCATGACAATGC
CAAGAGTTTTGGCGGCTTTCTGTTCTCTAGCAAACTTTTT
>No_name
CAGAAAGCCGCCAAAACTCTTGGCATTGTCATGGGGATTTTTATTATTTGCTGGTTGCCA
TTTTTTGTTTGTAACATTCTTTCTGCTGTTTACAATCAAG
>No_name
CAGAAAGCCGCCAAAACTCTTGGCATTGTCATGGGGATTTTTATTATTTGCTGGTTGCCA
TTTTTTGTTTGTAACATTCTTTCTGCTGTTTACAATCAAG
>No_name
CTGACCAAACGCTTCATTGTAAACAGCAGAAAGAATGTTACAAACAAAAAATGGCAACCA
GCAAAAAATAAAAATCCCCATGACAATGCCAAGAGTTTTG
>No_name
CGTTGACCAAACGCTTCATTGTAAACAGCAGANAGAATGTTACAAACAAAAAATGGCAAC
CAGCAAAAAATAAAAATCCCCATGACAATGCCAAGAGTTT
>No_name
ATGAAGCGTTTGGTCAGAGCAAAGGTGTAGTTATGATTGTAGTTACGTGGTTGGGTTATA
TCAATTCAGCCGTCAATCCGATGATATATGCTCATTCTAT
>No_name
CCGCCCGAGATAATCGGAAAATTTGAGAAAGAAGGGGACATAAACCACAAAGAATGTGTA
TGAAAGCCCGTCTAAAATCCCTCATAGAATGAGCATATAT
>No_name
GCTCATTCTATGAGGGATTTTAGACGGGCTTTNATACACATTCTTTGTGGTTTATGTCCC
CTTCGTTCTCAAATTTTCCGATTATCTCGGGCGGATGTAA
>No_name
ATTACGTTTCGATTTACATCCGCCCGAGATAATCGGAAAATTTGAGAACGAAGGGGACAT
AAACCACAAAGAATGTGTATGAAAGCCCGTCTAAAATCCC
>No_name
CCGAACCGAGGATGAAGGTGTTATTACGTTTCGATTTACATCCGCCCGAGATAATCGGAA
AATTTGAGAACGAAGGGGACATAAACCACAAAGAATGAGT
>No_name
CTGCGAACCCGAACCGAGGATGAAGGTGTTATNACGTTTCGATTTACATCCGCCCGAAAT
AATCGGAAAATTTGAGAAAGAAGGGGACATAAACCACAAA
>No_name
CCCCTTCGTTCTCAAATTTTCCGATTATCTCGGGCGGATGTAAATCGAAACGTAATAACA
CCTTCATCCTCGGTTCGGGTTCGCAGCCATCATCTAGGAA
>No_name
TTTAAGTCTCAATTGAATTCAAAGAGAAATGCAAAAGACCAAAACGAAAAGACAAATATA
ATTTTGGATGAGAGGAGTATTTATACAATTGAAGAAAACT
>No_name
CAGAATTGCACAGTGAGAAATTCAACGCCCAATCTTTCAGCGAAATGGATAATGAAAATC
TCTCCTGGAATGACATTTGTGGCCATTTTATTATCTTACT
>No_name
GAGAAATTCAACGCCCAATCTTTCAGCGAAATGGATAATGAAAATCTCTCCTGGAATGAC
ATTTGTGGCCATTTTATTATCTTGCTGTTCGTTGTTGACG
>No_name
GCCCAATCTTTCAGCGAAATGGATAATGAAAATCTCTCCTGGAATGACATTTGTGGCCAT
TTTATTATCTTGCTGTTCGTTGTTGACGATTCTCGGCAAC
>No_name
CACTACTTCGTTGGCGACTTATTCGCGCCGCGTGTAAAATCGGATTGTGAGTTGCATAGT
ACCGTTCAACAGCTATTGCACATAGATTTAATATACTACA
>No_name
ATTAAATCTATGTGCAATAGCTGTTGAACGGTACTATGCAACTCACAATCCGATTTTACA
CGCGGCGCGAATAAGTCGCCAACGAAGTGGTTTTACAATT
>No_name
CCAGCAATTGTAAAACCACTTCGTTGGCGACTTATTCGCGCCGCGTGTAAAATCGGATTG
TGAGTTGCATAGTACCGTTCAACAGCTATTGCACATAGAT
>No_name
GGGCATTCGTTTTTGTTACGAGGATAATCCATNCTGGCTTGCCACCATAAAATAGCAGGA
AATGATATAATGGCAGAGAACAGCCAGATTCCAGCAATTG
>No_name
CGAACTATCATTGGTAAAGGGGCATTCGTTTTTGTTACGAGGATAATCCATTCTGGCTTG
CCACCATAAAATAGCAGGAAATGATATAATGGCAGAGAAC
>No_name
TTTCCTGCTATTTTATGGTGGCAAGCCAGAATNGATTATCCTCGTAACAAAAACGAATGC
CCCTTTACCAATGATAGTTCGTACTTATTATTATCTTCAA
>No_name
GCCTGAATGGATTATCCTCGTAACAAAAACGANTGCCCCTTTACCAAAGATAGTTCGTAC
TTATTATTATCTTCAATTTTATCATTTTATATGCCTCTGG
>No_name
GTGATACTAAAATCATTCTTAACGTTCATCGAGGCGTAAATATAGACTCTCACTCCTCTC
GGAGTCCATCTATCGTTACTCCGTTTGAAATTGACTCCAA
>No_name
GTGATACTAAAATCATTCTTAACGTTCATCGAGGCGTAAATATAGACTCTCACTCCTCTC
GGAGTCCATCTATCGTTACTCCGTTTGAAATTGACTCCAA
>No_name
ATCTATCGTTACTCCGTTTGAAATTGACTCCANAAAGGTAAATTATTCTCCATGTGTAAA
CACCACTAAATTCTTTTGTGACGACGGCAAACCGATTGAT
>No_name
TCAAGCTTCCAACAAAGTTTAAATAACTATTCCAGTCATTTAAGTCCAAGATTTCATCAA
ACAAGTCCATCGGTTTCAAAACTAAAATCAGAGAATATAT
>No_name
CGGTATTCTTTGTGCATAGAACCAAATTTTGGNAACTCCTCGCCACATAGTAGAAGTAGT
ATAGCAAGTCCAGTAAAAGTCTTAACCAACAAACTGTGTA
>No_name
GTAGTATAGCAAGTCCAGTAAAAGTCTTAACCAACAAACTGTGTAACATAATATCAGGAA
AAAGAGCAAAGAATTTCTTACGAGATCAAAGAGCAGCCAA
>No_name
CATGACAATTCCTAGAGTTTTGGCTGCTCTTTGATCTCGTAAGAAATTCTTTGCTCTTTT
TCCTGATATTATGTTACACAGTTTGTTGGTTAAGACTTTT
>No_name
TGGTAACCAACATAAAACAAAGATCCCCATGACAATTCCTAGAGTTTTGGCTGCTCTTTG
ATCTCGTAAGAAATTCTTTGCTCTTTTTCCTGATATTATG
>No_name
GAGAATGTTGCACACAAAAAACGGTAACCAACNTAAAACAAAGATCCGCATGACAATTCC
TAGAGTTTTGGCTGCTCTTTGATCTCGTAAGAAATTCTTT
>No_name
GAATTGTCATGGGGATCTTTGTTTTATGTTGGTTACCGTTTTTTGTGTGCAACATTCTCG
TAGCGATCGACGGAGAGATATTGAAACCAAACACGAAAAC
>No_name
CAACAATGTAACGACAGTAATGAAGATTTTAGATGTTTTCGTGTTTGGTTTTAATATATC
TCCGTCGATCGCTACAAGAATGTTGCACACAAAAAACGGT
>No_name
CGCCATTCTAAAATCTCTCATTGAATGGGCATNGATAATCGGATTGATGCTCGAATTGAC
ATAGCCCAACCATGTAACGACAGTAATGACGATTTTAGAT
>No_name
CACAACCAGGACTTTAAGTCTAAACAGGTGAGGATTTTTACAAACGCCATTCTAAAATCT
CTCATTGAATGGGCATAGATAATCGGATTGATGCTCGAAT
>No_name
CAAGGATGGATTTTGATTTATAAACATCACTGTTGAATCCGGACAACTTTCTTGAGTTTT
CGAATTCTGAGGTCCTACACAACCAGGACTTTAAGTCTAA
>No_name
ATTCGAAGAGGCTGATTTCATGTTGATGCCAANGATGGATTTTGATTTATAAACATCACT
GTTGAATCCGGACAACTTTCTTGAGTTTTCGAATTCTGAG
>No_name
CCAAATATTGCGATGGCAATTATTGTAGACAAAAGCAAGGTTTTGATGCATTTAGCTATG
ATTTGGGAAGAAATGCCGAGTTTATTTGATGAAATTGAAG
>No_name
ATTTCATCAAATAAACTCGGCATTTCTTCCCAAATCATAGCTAAATGCATCAAAACCTTG
CTTTTGTCTACAATAATTGCCATCGCAATATTTGGAAATG
>No_name
GTCCGGACCGTTTCTCTGTGATCTATTTAACGCCAATGATGTTTTATTTTCCACCGCCTC
AATTGCTCATTTGGCCAGCATAAGTATGGATAGGTACATT
>No_name
ATCGGCTGAAAACTTTCAGTGGCAAAAATCCAATCCGACCAAGTGTGAATTCCGCGTCAA
TCCGTTTTTTGGAATTGGCTCTCCTATAAATTTATTTTTG
>No_name
CACTATGCAAGGAATCCAAAATGAAATTATTGNCGAGCCAATTCCAAAAAACGGATTGAC
GCGGAATTCACACTTGGTCGGATTGGATTTTTGCCACTGA
>No_name
GTCGAAAATCCTGTTGATAAAATGCATAAATAGCTGGATTGAGTGTAGAGTTGGAATAAC
CGATCCAAAACAAAGTGTCCACCAAAATTGGATGGAGCTC
>No_name
CAATAACTTTTCAATTGGATTTTGAAAGCCCGTCGAAAATCCTGTTGATAAAATGAATAA
ATCGCTGGATTGAGAGTAGAGTTGAAATAACCGATCCAAA
>No_name
GATTCTTCTCCTGGTTATATTATTTATTCTGCCTTCGGTTCGTATTATATCCCATTAATT
GTCATGGTTTATTTTTATGCGAGTATTTTTGCAACTGCCC
>No_name
GAAATTGCCCTTTCAAGTTTTGCTGTCAAAACAAAATCCCTTTCACGACACCAAAATTTT
CCTTCAACAAATCTAACAGCCATAACCCGAACCTTGACGA
>No_name
AACAGCCATAACCCGAACCTTGACGACAGTAANTCCATTGAATCTATCAATTTCAGCCAA
AGAGACACGGGAATTGAATCCGATTATGAATTATTGAAAT
>No_name
CCACTCTTTGCATTCTACTCAATGGCACCGGTATAATCTTTATTTCACTCGTTTGCGTCA
AGCTTCGTTTTGTTTTGGATAAATTAATGGAGTCAACATT
>No_name
GTAAACGATAAAGAATGGAAGCCAACATAAAATGAAAGCTCCACAAATAATGCCCAACAT
CCTCGCTGCTTTAGCCTCTCTTTGCATTCTACTCAATGGC
>No_name
CCAGGAATAAGGCGGTTATATAAAACTGAATCCACGACAATCTCGGAGAGAATCGAGCGA
TCTGAGATTCTGTAACGTTTTCATATTCGTAAAACAACAC
>No_name
TTTACGAATATGAAAACGTTACAGAATCTCAGATCGCTCGATTCTCTCCGAGATTGTCGT
GGATTCAGTTTTATATAACCGCCTTATTCTTGGGGGCTAT
>No_name
ATGAAAACGTTACAGAATCTCAGATCGCTCGATTCTCTCCGAGATTGTCGTGGATTCAGT
TTTATATAACCGCCTTATTCTTGGGGGCTATAATTCTTTG
>No_name
CTCAGATCGCTCGATTCTCTCCGAGATTGTCGTGGATTCAGTTTTATATAACCGCCTTAT
TCTTGGGGGCTATAATTCTTTGGACTATTATTGGCAATGT
>No_name
CAATTGCCGCTACAACAAAAACATTGCCAATAATAGTCCAAAGAATTATAGCCCCCAAGA
ATAAGGCGGTTATATAAAACTGAATCCACGACAATCTCGG
>No_name
CGTTGATTCAGTTTTATATAACCGCCTTATTCTTGGGGGCTATAATTCTTTGGACTATTA
TTGGCAATGTTTTTGTTGTAGCGGCAATTGTCCTAGAGCG
>No_name
ATTCTTTAAAGTTCACTCTAGGACAATTGCCGCTACAACAAAAACATTGCCAATAATAGT
CCAAAGAATTATAGCCCCCAAGAATAAGGCGGTTATATAA
>No_name
CTGAATATTAGATAATTGGACACATTCTTTAAAGTTCGCTCTAGGACAATTGCCGCTACA
ACAAAAACATTGCCAATAATAGTCCAAAGAATTATAGCCC
>No_name
GCTTAATATTAGATAATTGGACACATTCTTTAAAGTTCGCTCTAGGACAATTGCCGCTAC
AACAAAAACATTGCCAATAATAGTCCAAAGAATTATAGCC
>No_name
CTCTGGACTATTATTGGCAATGTTTTTGTTGTAGCGGCAATTGTCCTAGAGCGAACTTTA
AAGAATGTGTCCAATTATCTAATATTAAGACTTGCGGTTG
>No_name
ACATAATTCAATGCCTAACCACCAAGTACTTGAAACTTCTTTAATCGCACTGATTGGCAT
TACTAGGATAGCTACCATTAGATCTGCAACCGCAAGGCTT
>No_name
CTAATGGTAGCTATGCTAGTAATGCCAATCAGTGCGATTAAAGAAGTTTCAAGTACTTGG
TGGTTAGGCATTGAATTATGTGATCTGTGGACGTGTTTTG
>No_name
CTATCCTAGTAATGCCAATCAGTGCGATTAAAGAAGTTTCAAGTACTTGGTGGTTAGGCA
TTGAATTATGTGATCTGTGGACGTGTTTTGATGTACTAAG
>No_name
GTAATGCCAATCAGTGCGATTAAAGAAGTTTCNAGTACTTGGTGGTTAGGCATTGAATTA
TGTGATCTGTGGACGTGTTTTGATGTACTAAGCTGTACAG
>No_name
GTCCGTTACCGCCCAATAGCGGTCAATTGCTATTACAACTAAATGGAGTATTGAAGCTGA
ATAGCTTCGTACATCAAAACACAACCACAGAGCAGATAAT
>No_name
CTGGAAGTTCTTCTATGGAGGTAGTTGATGTCCGTTACCGCCCAATAGCGGTCAATTGCT
ATTACAACTAAATGGAGTATTGAAGCTGTACAGCTTAGTA
>No_name
CTGGAAGTTCTTCTATGGAGGTAGTTGATGTCNGTTACCGCCCAATAGCGGTCAATTGCT
ATTACAACTAAATGGAGTATTGAAGCTGTACAGCTTAGTA
>No_name
ATTTCTATGAGTATGGAATCTTGAAGGAACCGNGATTATGACCGAAATAAGCCACACGCC
GATAATCATCAAAATGATTCTGCTGGAAGTTCTTCTATGG
>No_name
CTCGGTTCCTTCAAGATTCCATACTCATAGAAATAATGCAGAATGGCTGAGAGTCATTGT
AAATGGCAGCTGCATCATCAATGAATCTGTCAGTTATACA
>No_name
CAAGATTCCATACTCATAGAAATAATGCAGAATGGCTGAGAGTCATTGTAAATGGCAGCT
GCATCATCAATGAATCTGTCAGTTATACAGTATTTTCCAA
>No_name
TAGAAAGCGCCTAAATTGGAAAATACTGTATANCTGACAGATTCATTGATGATGCAGCTG
CCATTTACAATGACTCTCAGCCATTCTGCATTATTTCTAT
>No_name
GTAAATAGAAAGCGCCTAAATTGGAAAATACTGTATAACTGACAGATTCATTGATGATGC
AGCTGCCATTTACAATGACTCTCAGCCATTCTGCATTATT
>No_name
TGTAAATGGCAGCTGCATCATCAATGAATCTGTCAGTTATACAGTATTTTCCAATTTAGG
CGCTTTCTATTTACCCATGGCATTTATGTCTGTAATTTAT
>No_name
GTAAATGGCAGCTGCATCATCAATGAATCTGTCAGTTATACAGTATTTTCCAATTTAGGC
GCTTTCTATTTACCCATGGCATTTATGTCTATAATTTATT
>No_name
AAATAAATTACAGACATAAATGCCATGGGTAAATAGAAAGCGCCTAAATTGGAAAATACT
GTATAACTGACAGATTCATTGATGATGCAGCTGCCATTTA
>No_name
ATTTACCCATGGCATTTATGTCTGGAATTTATTTGAGGATTTATATTTTTGCTAGATCTC
GAATTAGATATAAAAGAAAAAAGATGAAGCAGAATCATTG
>No_name
TTTATGTCTGTAATTTATTTGAGGATTTATATTTTTGCTAGATCTCGAATTAGATATAAA
AGAAAAAAGATGAAGCAGAATCATTGCCTTTCTAACACCG
>No_name
ATTTATTTGAGGATTTATATTTTTGCTAGATCTCGAATTAGATATAAAAGAAAAAAGATG
AAGCAGAATCATTGCCTTTCTAACACCGATCATAAATCGT
>No_name
CACGATTTATGATCGGTGTTAGAAAGGCAATGATTCTGCTTCATCTTTTTTCTTTTATAT
CTAATTCGAGATCTAGCAAAAATATAAATCCTCAAATAAA
>No_name
TTTTGCTAGATCTCGAATTAGATATAAAAGAANAAAGATGAAGCAGAATCATTGCCTTTC
TAACACCGATCATAAATCGTGTACTGATCAAACGAAACCA
>No_name
AAAAAAGATGAAGCAGAATCATTGCCTTTCTAACACCGATCATAAATCGTGTACTGATCA
AACGAAACCAACAGAAAATACTGGACAATGTCCTTGTAAT
>No_name
AAATCGTGTACTGATCAAACGAAACCAACAGAAAATACTGGACAATGTCCTTGTAATAAA
CGAAAAATTGATGAAATCAGTTATATTCTCAACTGTGAAC
>No_name
ATTTTGATTTTGAATAACTAAAGATTCAAGTTNACAGTGTTCACAGTTGAGAATATAACT
GATTTCATCAATTTTTCGTTTATTACAAGGACATTGTCCA
>No_name
GCGATTTTGATTTTGAATAACTAAAGATTCAAGTTTACAGTGTTCACAGTTGAGAATATA
ACTGATTTCATCAATTTTTCGTTTATTACAAGGACATTGT
>No_name
AAAATTGATGAAATCAGTTATATTCTCAACTGTGAACACTGTAAACTTGAATCTTTAGTT
ATTCAAAATCAAAATCGCAAAGAATGGTTCGACAAACACA
>No_name
CTCGAATTTTACATTGGCAAATGTTGCAGCATAAAAGTTGCTCTGAATTGACAAAGAATC
GTTTTCACCTTCATCAGCGAATTCAAGAAGGCTCATGTGT
>No_name
CGATCATTCTCGCCGACGCAGTTGACGTTGGCCACATGATCAACGTTCTCGAATTTTACA
TTGGCAAATGTTGTAGCATAAAAGTTGCTCTGAATTGACA
>No_name
ATTCAGAGCAACTTTTAGGCTACAACATTTGCNAATGTAAAATTTGGGAAGGTGGATTAT
GTGGCCAACGCCAACTGCGTCGCCGAGAATTTTCGTAACC
>No_name
TTTAGAGCAACTTTTATGCTACAACATTTGCCNATGTAAAATTCGAGTACGTTGATCATG
TGGCCAACGTCAACTGCGTCGGCGAGAATGATCGAAACAA
>No_name
TGGACATCGTTTCAGCTTTGTTTCGATCATTCTCGCCGACGCAGTTGACGTTGGCCACAT
GATCAACGTTCTCGAATTTTACATTGGCAAATGTTGTAGC
>No_name
TGCCAATGTAAAATTCGAGAACGTTGATCATGTGGCCAACGTCAACTGCGTCGGCGAGAA
TGATCGAAACAAAGCTGAAACGATGTCCAACCATTCACAG
>No_name
AAATTCGAGAACGTTGATCATGTGGCCAACGTCAACTGCGTCGGCGAGAATGATCGAAAC
AAAGCTGAAACGATGTCCAACCATTCACAGAAAAAAATAA
>No_name
CGTTGATCATGTGGCCAACGTCAACTGCGTCGNCGAGAATGATCGAAACAAAGCTGAAAC
GATGTCCAACCATTCACAGAAAAAAACAAAACAGACAACA
>No_name
GCCAATTTGTTGTCTGATTTGTTTTTTTCTGTNAATGGTTGGACATCGTTTCAGCTTTGT
TTCGATCATTCTCGCCGACGCAGTTGACGTTGGCCACATG
>No_name
CATGTGGCCAACGTCAACTGCGTCGGCGAGAATGATCGAAACAAAGCTGAAACGATGTCC
AACCATTCACAGAAAAAAATAAATCAGACAACAAATTGGT
>No_name
GAAAAAAACAAATCAGACAACAAATTGGTCACNGAAATTAATATTTTATAATTACAAAGC
CAAGCTTTTGAATTTTAAAAATGATTTATCATTTAAAGGT
>No_name
ATAAGGTCACCGAAATTAATATTTTATAATTACAAAGCCAAGCTTTTGAATTTTAAAAAT
GATTTATCATTTAAAGGTTCTAACAAATCATCTGAGTTGC
>No_name
GTTCGACCTTGTTTCTAATAGACGCAGAATTCNTGGCATTGAATTTGTTGTCCTTGAAAC
TCAACGAAGATTGGCTTCGGTCGTCGTTGAATTGCAACTC
>No_name
GGCTTTTCTTTCTCTTTTTTGTTCGACCTTGTTTCTAATAGACGCAGAATTCATGGCATT
GAATTTGTTGTCCTTGAAACTCAACGAAGATTGGCTTCGG
>No_name
GTCCTAGCGGCTTTTCTTTCTCTTTTTTGTTCGACCTTGTTTCTAATAGACGCAGAATTC
ATGGCATTGAATTTGTTGTCCTTGAAACTCAACGAAGATT
>No_name
ATAATGGCCAACGTTCTAGCGGCTTTTCTTTCTCTTTTTTGTTCGACCTTGTTTCTAATA
GACGCAGAATTCATGGCATTGAATTTGTTGTCCTTGAAAC
>No_name
GGACAACAAATTCAATGCCATGAATTCTGCGTCTATTAGAAACAAGGTCGAACAAAAAAG
AGAAAGAAAAGCCGCTAGAACGTTGGCCATTATTACAGGA
>No_name
CAAATAATGAAACATCCTGTAATAATGGCCAANGTTCTAGCGGCTTTTCTTTCTCTTTTT
TGTTCGACCTTGTTTCTAATAGACGCAGAATTCATGGCAT
>No_name
CAAATAATGAAACATCCTGTAATAATGGCCAACGTTCTAGCGGCTTTTCTTTCTCTTGTT
TGTTCGACCTTGTTTCTAATAGACGCAGAATTCATGGCAT
>No_name
GCCAGCAAATAATGAAACATCCTGTAATAATGGCCAACGTTCTAGCGGCTTTTCTTTCTC
TTTTTTGTTCGACCTTGTTTCTAATAGACGCAGAATTCAT
>No_name
CTACGTTATTAATTCCGAATGGAAGCCAGCAAATAATGAAACATCCTGTAATAATGGCCA
ACGTTCTAGCGGCTTTTCTTTCTCTTTTTTGTTCGACCTT
>No_name
GTTCCGTATTACAAAACGCGTGCGCTACGTTATTAATTCCGAATGGAAGCCAGCAAATAA
TGAAACATCCTGTAATAATGGCCAACGTTCTAGCGGCTTT
>No_name
AGCCGCTAGAACGTTGGCCATTATTACAGGATGTTTCATTATTTGCTGGCTTCCATTCGG
AATTAATAACGTAGCGCACGCGTTTTGTAATACGGAACCG
>No_name
GTTGGCCATTATTACAGGATGTTTCATTATTTGCTGGCTTCCATTCGGAATTAATAACGT
AGCGCACGCGTTTTGTAATACGGAACCGTGTGGAAGTGCT
>No_name
CATTATTACAGGATGTTTCATTATTTGCTGGCTTCCATTCGGAATTAATAACGTAGCGCA
CGCGTTTTGTAATACGGAACCGTGTGGAAGTGCTTTATTC
>No_name
CTGAGTTCACATAGCCTAGCCATAAACAGAGACTATCGAATAAAGCACTTCCACACGGTT
CCGTATTACAAAACGCGTGCGCTACGTTATTAATTCCGAA
>No_name
CTGAGTTCACATAGCGTAGCCATAAACAGAGANTATCGAATAAAGCACTTCCACACGGTT
CCGTATTACAAAACGCGTGCGCTACGTTATTAATTCCGAA
>No_name
GAAGACAGTGTAAATCACTGGATTAATGCCTGAGTTCACATAGCCTAGCCATAAACAGAG
ACTATCGAATAAAGCACTTCCACACGGTTCCGTATTACAA
>No_name
AGAAGACAGTGTAAATCACTGGATTAAGGCCTGAGTTCACATAGCCTAGCCATAAACAGA
GACTATCGAATAAAGCACTTCCACACGGTTCCGTATTACA
>No_name
CCAATAAAATCTTTCTGAAAGCAGTTCGAAAATCTGGAGAGAAGACAGTGTAAATCACTG
GATTAAGGCCTGAGTTCACATAGCCTAGCCATAAACAGAG
>No_name
CTTGTGTGATAATGTCCCAATAAAATCTTTCTGAAAGCAGTTCGAAAATCTGGAGAGAAG
ACAGTGTAAATCACTGGATTAAGGCCTGAGTTCACATAGC
>No_name
CTCCTCGTGTGATAATGTCCCAATAAAATCTTNCTGAAAGCAGTTCGAAAATCTGGAGAG
AAGACAGTGTAAATCACTGGATTAAGGCCTGAGTTCACAT
>No_name
GGATGAATACGATTTGTTGTTTTGGAAATGAAACTGTCAGTGTAATCAGCATAGCCTCAA
TTAAAATGTTCCTGTCATTCGGAACAATCTTCGGAAATAG
>No_name
TGTTGTTTTGGAAATGAAACTGTCAGTGTAATCAGCATAGCCTCAATTAAAATGTTCCTG
TCATTCGGAACAATCTTCGGAAATAGTTTGGTCATTATAG
>No_name
TTTGGTCATTATAGCAGTAGCCAGTAATTCCAATTTGAGAACTTGTACAAATTATTTCAT
CGTGTCGTTGGCTTGCGCAGATCTGCTAATGGGGTTGGTC
>No_name
TTTCTATCGCAATCATACAAAGATTCAATATACTTGCAGTGGTACTAAGAACGTCAAACG
CGTGCCACATGTCACACCAGATTTGACCAAATATCCAAAC
>No_name
TTACAGAACTTTGTCTCCACCATATGATCGCTNGAAAGGATATGCAAGCCGAACAAAACC
ATACGAGAAAAATCATGATTATACAGTTTTTGTTTGTTAA
>No_name
CAAAGTTCTGATACATATGATTCAGTTTGTTCTTGTAAATTTCCAACTGATCCATTTTAT
ATTTCTATTTCTTCGATTGTTTCCTTCTATGCACCTCTTG
>No_name
GTTCTTTATTGGAAAATATACCGAACCGCAAAACGAATGATAATTTGTCTACAGAAAGGC
GAACGAGTAATTGAAGACGGAGACAAAGCTTTAAACAATC
>No_name
AAAGCTTTAAACAATCCTCCGGTAAGATTAAGAATTCATAAAGGCGGATTTAGGGCTCTT
CAAAAACCAAATTTGTATCAAAATAGTAAAAATAAATCAA
>No_name
CTTTAAACAATCCTCCGGTAAGATTAAGAATTNATAAAGGCGGATTTAGGGCTCTTCAAA
AACCAAATTTGTATCAAATTAGTAAAAATAAATCAAAATG
>No_name
ATGAAAACCATTTTGATTTATTTTTACTATTTTGATACAAATTTGGTTTTTGAAGAGCCC
TAAATCCGCCTTTATGAATTCTTAATCTTACCGGAGGATT
>No_name
CCGTAACGTCTTCGGCTTCTATAGCATTTAAATTGAGACATTTCACTTTAGGTAAAAAAA
TTAATTAAATTTAACACCGAACAAAAAGCAGCAAGAACTC
>No_name
GGGACTTTTATCTTGTGTTGGTTGCCTTTTTTCATTTGCAATATTCTCAATTCACTAGAT
AATCAGAATAAATTATTTCGAACCGGATCCATTGGAGATC
>No_name
GTAGAATATGATCTCCAATGGATCCGGTTCGAAATAATTTATTCTGATTATCTAGTGAAT
TGAGAATATTGCAAATGAAAAAAGGCAACCAACACAAGAT
>No_name
AATTTATTTCGAACCGGATCCATTGGAGATCATATTCTACCGCTCGTCACATGGTTGGGC
TATCTCAACTCATGCATGAATCCAATTATCTATGCCCATT
>No_name
ACGGGCTTGAAAACTACTACTGTTAATTTCTCNTTGAATCATTCGACGATAATATATTGG
GCATAGCAGCCGTATAAATGCCATTCTAAAATGTCTCATA
>No_name
GTTGTGATTATTGTTTTTTGGCTTGGAACATGTCGACCCAATCGCAATAATGAAGTTCGA
CAGTTCTTGACAAATCTTGCTGTGTCAGATTTATTAATAA
>No_name
TGGATAGAAAGAACAACTGGACAGAATAAATATGGAAATGGCCAGTCCCATAATAATATA
TAAGTAAAGGTGAATGGAACGCAAAATAAGCTTATTAATA
>No_name
ATTCACCTTTACTTATATATTATTATGGGACTNGCCATTTCCATATTTATTCTGTCCAGT
TGTTCTTTCTATCCAATTACTAGCCGTAACCGCTTCTTCA
>No_name
GTGTGCTCAATCCTGTTTTCTTCGGTTCAATGTTTCGTAAGTCGAGCATCCATTAGAGAA
GGTGGATACACCGAATGCTCAGAAAATTGGAATAATAATA
>No_name
AAGGATCGCTTCCAAAGTTTTATCCCAACAATNGTATATGTCACAGTGAGAACGATTAAT
GGTAGAAAATATGTTATTAAAAGTATTGAGATCGTATATG
>No_name
TGGGATAAAACTTTGGAAGCGATCCTTACCAGGAGAAGCTGATGAAATACGGGACGCAAA
ACATATGAAATCAAAAGTCAAAGTAATAAAAATGTTATCA
>No_name
GAAAGAATTAGTAATAAAAATGTTATCAATAANTGTCATATGCTTTGGATTGTGTTGGCT
TCCTCTGCATTTATTCTTCGTTGTCACCCATGTGAACCAG
>No_name
GTGTTGGCTTCCTCTGCATTTATTCTTCGTTGGCACCCATGTGAACCAGTCTCAGGGATA
CACAAAGAATCTCAATATCGCGTATGCCGTTTTCCGTTTG
>No_name
CTCAGGGATACACAAAGAATCTCAATATCGCGNATGTCGTTTGCCATTGGATCGCAATGT
CGAACAGCTTCGTCAACCCGGTAGTCTACAGCTTCATGAA
>No_name
CAACGACAATCCTGGTCAAGAAAGATCAACTTCAACACAACGAGTGCTCGAAATAGTGTT
TCTAATAACTTTTCTCCAGCACTAACGATCCAAAACAGAA
>No_name
GACATTTAGAGTTGAGTAATTATTTGGTAGTTNTGGTTGGTAAATATTCGATTCTTCTCA
ACTTCGGCATCAAGAATGAGAATTTTTATTTTGTTCATAT
>No_name
CGAGGATTGCTGTTACAGGCAATGGGAAAAGCNATGTATGATTGACTTTACTGAGAATAA
TAGTTGATGCCGTTGTTGTACCATTAAGAAATCCACTTGA
>No_name
CGAAAAACGATGTAATTACTAGCAAGTTACCAGCGACGGTTGCCAAACTGACAACTCCAG
CTAGAAATCCGAGGATTGCTGTTACAGGCAATGGGAAAAG
>No_name
AACAGCAATCCTCGGATTTCTAGCTGGAGTTGTCAGTTTGGCAACCGTCGCTGGTAACTT
GCTAGTAATTACATCGTTTTTCGTTGAAAGGGCTTTGAGA
>No_name
CACGGCTAATGATGCAATAAAATAATTCGTCGNATTTCTCAAAGCCCTTTCAACGAAAAA
CGATGTAATTACTAGCAAGTTACCAGCGACGGTTGCCAAA
>No_name
CGTCACGGCTAATGATGCAATAAAATAATTCGTCGGATTTCTCAAAGCCCTTTCAACGAA
AAACGATGTAATTACTAGCAAGTTACCAGCGACGGTTGCC
>No_name
TTTTCGTTGAAAGGGCTTTGAGAAATCCGACGAATTATTTTATTGCATCATTAGCCGTGA
CGGACCTTTTGATTGGAATATTTTCGATGAACTTCTATAC
>No_name
CAATAGTTCAAAAGCAAATAAATCGTATAGAAGTTCATCGAAAATATTCCAATCAAAAGG
TCCGTCACGGCTAATGATGCAATAAAATAATTCGTCGGAT
>No_name
CAAGAGTTCAAAAGCAAATAAATCGTATAGAANTTCATCGAAAATATTCCAATCAAAAGG
TCCGTCACGGCTAATGATGCAATAAAATAATTCGTCGGAT
>No_name
CCAATAGTTCAAAAGCAAATAAATCGTATAGAAGTTCATCGAAAATATTCCAATCAAAAG
GTCCGTCACGGCTAATGATGCAATAAAATAATTCGTCGGA
>No_name
GACAGTTATAAAAAATACGGTATATTGAGACGTTAAACAAGCTGTATAATCCAACGACAA
CCATAAATCACAAAACATTTCACCCAATGGCCAATAGTTC
>No_name
CGTCAGTTATAAAAAATACGGTATATTGAGACGTTAAACAAGCTGTATAATCCAACGACA
ACCATAAATCACAAAACATTTCACCCAATGGCCAATAGTT
>No_name
CGTTTTTGTTCAGTCCACATTCCTGCAAAATACAGAAATTGGAGAACTGACAACAAAGTC
CTAATCATGGTAGCGGCAACTTGGATAATTCCTTCTTCGA
>No_name
CTGCAAAATACAGAAATTGGAGAACTGACAACAAAGTCCTAATCATGGTAGCGGCAACTT
GGATAATTCCTTCTTCGATATTTTTCACTTGCATTCTTGG
>No_name
AACAAAGTCCTAATCATGGTAGCGGCAACTTGGATAATTCCTTCTTCGATATTTTTCACT
TGCATTCTTGGTTGGCCGTTTTTTACCGGCAAACGAGGCT
>No_name
CTTGGATAATTCCTTCTTCGATATTTTTCACTTGCATTCTTGGTTGGCCGTTTTTTACCG
GCAAACGAGGCTGCCCACAAAACGAATGTTGGGCTGGATT
>No_name
CTACACATGACGATTAAAGTCAACCAGAAATAACCGATTGTTAGAATTGTGTTGAAAAAA
ACATCGGTTTGAAATCCAGCCCAACATTCGTTTTGTGGGC
>No_name
CAAAACGAATGTTGGGCTGGATTTCAAACCGATGTTTTTTTCAACACAATTCTAACAATA
GGTTATTTCTGGTTGACTTTAATCGTCATGTGTAGCCTTT
>No_name
CAACATGATAAATTCCCCCATAAAGGCTACACATGACGATTAAAGTCAACCAGAAATAAC
CTATTGTTAGAATTGTGTTGAAAAAAACATCGGTTTGAAA
>No_name
TCTTCTTTTAGCATCAGACTTTCTTTGGAGATTCAATGCAACATGATAAATTCCCCCATA
AAGGCTACACATGACGATTAAAGTCAACCAGAAATAACCT
>No_name
GCCATTGAAACAAGACTAGTCATTTTTCTTCTTTTAGCATCAGACTTTCTTTGGAGATTC
AATGCAACATGATAAATTCCCCCATAAAGGCTACACATGA
>No_name
CTGGACATTGTTTGTCCAGCCATTGAAACAAGACTAGTCATTTTTCTTCTTTTAGCATCA
GACTTTCTTTGGAGATTCAATGCAACATGATAAATTCCCC
>No_name
CTTCGATTCTGGACATTGTTTGTCCAGCCATTGAAACAAGACTAGTCATTTTTCTTCTTT
TAGCATCAGACTTTCTTTGGAGATTCAATGCAACATGATA
>No_name
GAAAGTCTGATGCTAAAAGAAGAAAAATGACTAGTCTTGTTTCAATGGCTGGACAAACAA
TGTCCAGAATCGGAGTTGGAATGACAAACGATGAGAACGA
>No_name
CTTCGTTCTCATCGTTTGTCATTCCAACTCCGATTCTGGACATTGTTTGTCCAGCCATTG
AAACAAGACTAGTCATTTTTCTTCTTTTAGCATCAGACTT
>No_name
GTTTACGATGGTCAAATATTTCATCTTCGTTCTCATCGTTTGTCATTCCAACTCCGATTC
TGGACATTGTTTGTCCAGCCATTGAAACAAGACTAGTCAT
>No_name
ATGAGAACGAAGATGAAATATTTGACCATCGTNAACCAACAAATAATATGGTTCTTGATG
AAATGACACCTGGTGAAGACAATCCTAAGAAGTCGAAAGG
>No_name
ATGAAATCCTTTCGACTTCTTAGGATTGTCTTCACCAGGTGTCATTTCATCAAGAACCAT
ATTATTTGTTGGTTTACGATGGTCAAATATTTCATCTTCG
>No_name
AGTTGCCATGCCAATGAAATCCTTTCGACTTCTTAGGATTGTCTTCACCAGGTGTCATTT
CATCAAGAACCATATTATTTGTTGGTTTACGATGGTCAAA
>No_name
GACAATCCTAAGAAGTCGAAAGGATTTCATTGGCATGGCAACAAGGTTGATCAATCAGGA
AGTCATCAGAAATTAAAACAAAAGAAACATTCAGAAAAAC
>No_name
CTACTAGATCGATCATCTTGTTTTTCTGAATGTTTCTTTTGTTTTAATTTCTGATGACTT
CCTGATTGATCAACCTTGTTGCCATGCCAATGAAATCCTT
>No_name
GGTAGGGCTACTAGATCGATCATCTTGTTTTTCTGAATGTTTCTTTTGTTTTAATTTCTG
ATGACTTCCTGATTGATCAACCTTGTTGCCATGCCAATGA
>No_name
CAACAAGGTTGATCAATCAGGAAGTCATCAGAAATTAAAACAAAAGAAACATTCAGAAAA
ACAAGATGATCGATCTAGTAGCCCTACCTTTCCTTCTGAT
>No_name
CTTTCCTTCTGATTCTGATATCGTATCAATTGATAATCTTCAACAAGGTCCTAAAACAAC
GGATACTGTTTTATTAACTTGTCAAGACTTAATTATAACA
>No_name
GGAGAATCATCTAAAATAACAGGAGATTGAATNTTCTTTGTTATAATTAAGTCTTGACAA
GTTAATAAAACAGTATCCGTTGTTTTAGGACCTTGTTGAA
>No_name
GGAGAATCATCTAAAATAACAGGAGATTGAATCTTCTTTGTTATAATTAAGTCTTGACAA
GTTAATAAAACAGTATCCGTTGTTTTAGGACCTTGTTGAA
>No_name
CGGATACTGTTTTATTAACTTGTCAAGACTTAATTATAACAAAGAAGATTCAATCTCCTG
TTATTTTAGATGATTCTCCAAGTCCATCAGAAACTTCTCC
>No_name
GTTTTATTAACTTGTCAAGACTTAATTATAACAAAGAAGATTCAATCTCCTGTTATTTTA
GATGATTCTCCAAGTCCATCAGAAACTTCTCCGTTTAATT
>No_name
CTTGTCAAGACTTAATTATAACAAAGAAGATTCAATCTCCTGTTATTTTAGATGATTCTC
CAAGTCCATCAGAAACTTCTCCGTTTAATTTCTTCCAATA
>No_name
CCCATATTGGAAGAAATTAAACGGAGAAGTTTCTGATGGACTTGGAGAATCATCTAAAAT
AACAGGAGATTGAATCTTCTTTGTTATAATTAAGTCTTGA
>No_name
AGTGGTTGTAACCGTACTCATGTTACCATATTGGAAGAAATTAAACGGAGAAGTTTCTGA
TGGACTTGGAGAATCATCTAAAATAACAGGAGATTGAATC
>No_name
ATGGTAGATGATTCTCCAAGTCCATCAGAAACTTCTCCGTTTAATTTCTTCCAATATGGT
AACATGAGTACGGTTACAACCACATCAAGCTCAAGATTTT
>No_name
CTTCATTTGACGATAAAATCTTGAGCTTGATGNGGTTGTAACCGTACTCATGTTACCATA
TTGGAAGAAATTAAACGGAGAAGTTTCTGATGGTCTTGGA
>No_name
GAAACTTCTCCGTTTAATTTCTTCCAATATGGTAACATGAGTACGGTTACAACCACATCA
AGCTCAAGATTTTATCGTCAAATGAAGAACAACTACATAG
>No_name
CTCCTATGTAGTTGTTCTTCATTTGACGATAAAATCTTGAGCTTGATGTGGTTGTAACCG
TACTCATGTTACCATATTGGAAGAAATTAAACGGAGAAGT
>No_name
TTCCAATATGGTAACATGAGTACGGTTACAACCACATCAAGCTCAAGATTTTATCGTCAA
ATGAAGAACAACTACATAGGAGCTGTTTCAGCTTATTCAA
>No_name
CGCCATTCTGAAACGTATTCGGTAGAAAATCCACTGGCGGTTTGATAATCGGAGTCATTT
GAATAAGCTGAAACAGCTCCTATGTAGTTGTTCTTCATTT
>No_name
GTTATTATGACGCCATTCTGAAACGTATTCGGTAGAAAATCCACTGGCGGTTTGATAATC
GGAGTCATTTGAATAAGCTGAAACAGCTCCTATGTAGTTG
>No_name
ATATGAGTTATTATGACGCCATTCTGAAACGTNTTCGGTAGAAAATCCACTGGCGGTTTG
ATAATCGGAGTCATTTGAATAAGCTGAAACAGCTCCTATG
>No_name
CCTATTATTACTGTGATGATATGAGTTATTATGACGCCATTCTGAAACGTATTCGGTAGA
AAATCCACTGGCGGTTTGATAATCGGAGTCATTTGAATAA
>No_name
CAGAACTGTGCCTATTATTACTGTGATGATATGAGTTATTATGACGCCATTCTGAAACGT
ATTCGGTAGAAAATCCACTGGCGGTTTGATAATCGGAGTC
>No_name
TTTCTACCGAATACGTTTCAGAATGGCGTCATAATAACTCATATCATCACAGTAATAATA
GGCACAGTTCTGATCAAGGAATTAATAAATCTAATACAAC
>No_name
TGTAGACCAGTAGCTGTTGTATTAGATTTATTAATTCCTTGATCAGAACTGTGCCTATTA
TTACTGTGATGATATGAGTTATTATGACGCCATTCTGAAA
>No_name
CTATTTGAATCTATATATTGTAGACCAGTAGCTGTTGTATTAGATTTATTAATTCCTTGA
TCAGAACTGTGCCTATTATTACTGTGATGATATGAGTTAT
>No_name
TTCTGATCAAGGAATTAATAAATCTAATACAACAGCTACTGGTCTACAATATATAGATTC
AAATAGTCTTCAGAATTCAAGATCCAAATTGATATTGAAC
>No_name
GAAATGTTCAATATCAATTTGGATCTTGAATTCTGAAGACTATTTGAATCTATATATTGT
AGACCAGTAGCTGTTGTATTAGATTTATTAATTCCTTGAT
>No_name
CAAAATCCGTTTGCAGGAGAAATGTTCAATATCAATTTGGATCTGAATTCTGAAGACTAT
TTGAATCTATATATTGTAGACCAGTAGCTGTTGTATTAGA
>No_name
ATTTCTCCTGCAAACGGATTTTGTCCATCTACNGAAAATAATTCTCCTGTGTGGATCAAA
AGGAAAGTTGACTTACAGGTTTCAGATGATGAAAAAGACA
>No_name
GTTGTTGTTCTCAACGGACGTGTCTTTTTCATCATCTGAAACCTGTAAGTCAACTTTCCT
TTTGATCCACACAGGAGAATTATTTTCGGTAGATGGACAA
>No_name
ATTCTCCTGTGTGGATCAAAAGGAAAGTTGACTTACAGGTTTCAGATGATGAAAAAGACA
CGTCCGTTGAGAACAACAACGGTCATGAGCAAGATCCCAT
>No_name
ATTCTCCTGTGTGGATCAAAAGGAAAGTTGACNTACAGGTTTCAGATGATGAAAAAGACA
CGTCCGTTGAGAACAACAACGGTCATGAGCAAGATCCCAT
>No_name
CAAAAGGAAAGTTGACTTACAGGTTTCAGATGATGAAAAAGACACGTCCGTTGAGAACAA
CAACGGTCATGAGCAAGATCCCATGGGAACCGAAAATTTT
>No_name
CAAAAGGAAAGTTGACTTACAGGTTTCAGATGATGAAAAAGACACGTCCGTTGAGAACAA
CAACGGTCATGAGCAAGATCCCATGGGAACCGAAAATTTT
>No_name
CAAAAGGAAAGTTGACTTACAGGTTTCAGATGATGAAAAAGACACGTCCGTTGAGAACAA
CAACGGTCATGAGCAAGATCCCATGGGAACCGAAAATTTT
>No_name
AAGGAAAGTTGACTTACAGGTTTCAGATGATGNAAAAGACACGTCCGTTGAGAACAACAA
CGGTCATGAGCAAGATCCCATGGGAACCGAAAATTTTGTT
>No_name
CTTACAGGTTTCAGATGATGAAAAAGACACGTNCGTTGAGAACAACAACGGTCATGAGCA
AGATCCCATGGGAACCGAAAATTTTGTTCAACGTAATTCT
>No_name
TTCAGCTTTAGTAGAATTACGTTGAACAAAATTTTCGGTTCCCATGGGATCTTGCTCATG
ACCGTTGTTGTTCTCAACGGACGTGTCTTTTTCATCATCT
>No_name
CTTTGAAAAGTTTGATTAGGAATTTCACAGAATTGAATGTGACTCGATTTGACGCCTTCA
GCTTTAGTAGAATTACGTTGAACAAAATTTTCGGTTCCCA
>No_name
GTGCCTTTGAAAAGTTTGATTAGGAATTTCACAGAATTGAATGTGACTCGATTTGACGCC
TTCAGCTTTAGTAGAATTACGTTGAACAAAATTTTCGGTT
>No_name
GAAAATTTTGTTCAACGTAATTCTACTAAAGCTGAAGGCGTCAAATCGAGTCACATTCAA
TTCTGTGAAATTCCTAATCAAACTTTTCAAAGGCACGATA
>No_name
TTTTGTTCAACGTAATTCTACTAAAGCTGAAGGCGTCAAATCGAGTCACATTCAATTCTG
TGAAATTCCTAATCAAACTTTTCAAAGGCACGATATCAAA
>No_name
TTCAATTCTGTGAAATTCCTAATCAAACTTTTCAAAGGCACGATATCAAAACATTGAACA
AAACTAAACGACAGTCATCGTATCGAAGACGCATCAATTT
>No_name
GTGAAATTCCTAATCAAACTTTTCAAAGGCACGATATCAAAACATTGAACAAAACTAAAC
GACAGTCATCGTATCGAAGACGCATCAATTTAAGAGCATT
>No_name
CTTTTCAAAGGCACGATATCAAAACATTGAACAAAACTAAACGACAGTCATCGTATCGAA
GACGCATCAATTTAAGAGCATTCTTCCTTCGAGTTCGAGA
>No_name
ATGATATCTCGAACTCGAAGGAAGAATGCTCTTAAATTGATGCGTCTTCGATACGATGAC
TGTCGTTTAGTTTTGTTCAATGTTTTGATATCGTGCCTTT
>No_name
ATCGTATCGAAGACGCATCAATTTAAGAGCATTCTTCCTTCGAGTTCGAGATATCATTCA
ACAGATCATTTATCGAATCACTCATCGAACGAGAGCAAAA
>No_name
GAGCATTCTTCCTTCGAGTTCGAGATATCATTCAACAGATCATTTATCGAATCACTCATC
GAACGAGAGCAAAACCTTGCCGAGAACCAAAAGAAATTTT
>No_name
CCACGCTCGAAAATTTCTTTTGGTTCTCGGCAAGGTTTTGCTCTCGTTCGATGAGTGCTT
CGATAAATGATCTGTTGAATGATATATCGAACTCGAAGGA
>No_name
CAATGCTTTTCTCGCTCGGTTTTCAGTTCGACCACGCTCGAAAATTTCTTTTGGTTCTCG
GCAAGGTTTTGCTCTCGTTCGATGAGTGATTCGATAAATG
>No_name
CCTCAATGCTTTTCTCGCTCGGTTTTCAGTTCGACCACGCTCGAAAATTTCTTTTGGTTC
TCGGCAAGGTTTTGCTCTCGTTCGATGAGTGATTCGATAA
>No_name
TCCGGGAATTAATGTTATTGTCCTCAATGCTTTTCTCGCTCGGTTTTCAGTTCGACCACG
CTCGAAAATTTCTTTTGGTTCTCGGCAAGGTTTTGCTCTC
>No_name
CGACAAATGACAAAAGCTCCGAGAATTAATGTTATTGTCCTCAATGCTTTTCTCGCTCGG
TTTTCAGTTCGACCACGCTCGAAAATTTCTTTTGGTTCTC
>No_name
ATAATATCCTTTCAGCAATACCAATATGTGAAAAGGAGTCCAACAAATGACAAAAGCTCC
GAGAATTAATGTTATTGTCCTCAATGCTTTTCTCGCTCGG
>No_name
GGATAATATCCTTTCAGCAATACCAATATGTGNAAAGGAGTCCAACAAATGACAAAAGCT
CCGAGAATTAATGTTATTGTCCTCAATGCTTTTCTCGCTT
>No_name
CCGAAGTAATCTTAAGAATGCTTTCTTGAATTGTGCATTGGCCAAAGCATAACAAAAAGG
ATTAATCGGACTGTTAGCATAGCATAGCCAATATGAAAGA
>No_name
CCCGAAGTAATCTTAAGAATGCTTTCTTGAATTGTGCATTGGCCAAAGCATAACAAAAAG
GATTAATCGGACTGTTAGCATAGCATAGCCAATATGAAAG
>No_name
CTAGGACCCATTTTCCATGCAATTCTTTTGCTATTGTCAGTGGTAAAACCGTTCCAGATA
CCAAAAGGTCAGCAAGTGCCAATGAGACAACATAGAAGTT
>No_name
TATTAATCGCTTGGATCTTGTCAGTAATTATATCGGTGCCACCGGTAATCGGTTGGTCAG
ATCATAATTTTACCAACACTACTTGTGAAATCAGTATTCA
>No_name
CTCTGGCAAAGATAAGAATTTAATTTCAAAGCTTGAGCGTGTTTCGGATTGGACTCCAAA
TCTAACGCTTGTCGACGTTGTTGAGACGAGGGATTGGATG
>No_name
CCAATCCCTCGTCTCAACAACGTCGACAAGCGTTAGATTTGGAGTCCAATCCGAAACACG
CTCAAGCTTTGAAATTAAATTCTTATCTTTGCCAGAGGCC
>No_name
CAAGCTTTGAAATTAAATTCTTATCTTTGCCANAGGCCCATTCATAGAAGCTGCGCACTT
CAGAATCTAATTTACAAATCTGGAAATCTACAGAATTTCA
>No_name
CCCAGTTGAAAGATTGGTGAAATTCTGTAGATTTCCAGATTTGTAAATTAGATTCTGAAG
TGCGCAGCTTCTATGAATGGGCCTCTGGCAAAGATAAGAA
>No_name
GTTCGGGATTAAGTCAAAGCCAAAAAGGCAAAGAAACCGCAGCATTTTTGCGAGAACATA
AAACTGCCAAAGTCATTGCAATGGTAATTGGATGCTTTGT
>No_name
GCAGCAAGCACACTACAAAGCATCCAATTACCNTTGCAATGACTTTGGCAGTTTTATGTT
CTCGCAAAAATGCTGCGGTTTCTTTGCCTTTTTGGCTTTG
>No_name
ACTGATTTTACCAACAACGATCCGATGGGATATGGACAGAGAATCCGTTGAGAACATAAG
CTTTCCAGCACGTAAATAGTGAAAAATGGCAGCCAGCACA
>No_name
TTTGGATTTTCTTTGATGTATTATGCTGCACAGCATCCGTTTTGCATCTTGTAGCAATCG
CAATAGACAGATACTGGGCCGTTACGCAAATAAATTTTAT
>No_name
GAAATCTTGATGGAATTGATATGACAATTGAAACACTCCAAACACAAAATATCATTATTA
GAATTTGTTTACGAGCACCAGATTTTTTTCGAATAAAATT
>No_name
AATTAACATAGGAAGAAAGAATGCGCCGATATTAGCAACGATGATGTAAGTATGATTCGT
GTTCATTCGGCAGACTCCGTCTTCTGAGGTTAGAAACTGA
>No_name
CATCTTTGAAAACTAGCTGGTCTTGATTGTTTTTTGTATTAGTTTTCACTGAAATGCATC
GAAATAAAATTGATGAAAAATAAACTATTTTATTTTCCTT
>No_name
GCATCTTTGAAAACTAGCTGGTCTTGATTGTTTTTTGTATTAGTTTTAACTGAAATGCAT
CGAACTAAAATTGATGAAAAATAAACTATTTTATTTTCCT
>No_name
AACTAATACAAAAAACAATCAAGACCAGCTAGNTTTCAAAGATGCAAATCATGACAATAA
TGTCATTAAAGATTCTGAATTGGATAAAGTAAAAGGAGGT
>No_name
CAACTTTCAGATATACCTTACGTGGATGAGGATGAAGTCATCAAACATGATTCTTCGTTG
TCTAAAAAAAATTCACCGCAACCTTCAAAGCTTTCTAGCC
>No_name
CTTGGAAGTCTGTTCCGCTGTTACTGGAACGGNAAGAAACTGACGGAGACCTTATTTCAT
TTGTGGCATCAGATGAGTATCGATGAAATTGAGAAGGAAA
>No_name
CTCTAATTCTGAATCCAAAGCATTTATACAGTTTTCGCAGAAAAGCTCTTGTGATCCGTG
TTTGGTACTATTATTAGATTCAAATACTGATTCACTATCT
>No_name
CTTATTGGGAATCCTGACTCTAATTCTGAATCCAAAGCATTTATACAGTTTTCGCAGAAA
AGCTCTTGTGATCCGTGTTTGGTACTATTATTAGATTCAA
>No_name
CTTATTGGGAATCCTGATGACTCTAATTCTGAATCCAAAGCATTTATACAGTTTTCGCAG
AAAAGCTCTTGTGATCCGTGTTTGGTACTATTATTAGATT
>No_name
CAAACACGGATCACAAGAGCTTTTCTGCGAAAACTGTATAAATGCTTTGGATTCAGAATT
AGAGTCATCAGGATTCCCAATAAGTAGTACTGAATTAGAA
>No_name
CGGATTTTTAGTTGATGCCACATTGCATTCGAAAGACGATTTTTATTTTTCGCAAGAGAC
TGTCTACAAGCTGGCTCTTTTGTACACATATGAGCGTTGG
>No_name
CGCTGTTCAATTTTTATGCGAGATCGGATTTTTAGTTGATGCCACATTGCATTCGAAAGA
CGATTTTTATTTTTCGCAAGAGACTGTCTACAAGCTGGCT
>No_name
TGGTGAGTCTGAAATCAGATTTATCATGTTCTGAGTAGCAAACGGCAGCCAACAAATGAG
AAAACAACCGGTAATAATTGCTAAAGTTCTGGCGGCTTTT
>No_name
GTCGAAAATCGGGAGAAAATACAGTATAGATTATGGGATTTAGGCACGAATTAGTATAAC
CTAACCATAATATAAAACTGTCGATTAAAAGAGCTTTATA
>No_name
AAACACGGTGCCTATGCTGGTGCAAGTGGACGCCAAAATGATAACAACATTTTTGGAATA
TCCAATATCAATTGATAGAGATACATTTCTTGAAATTGTT
>No_name
GCCAATGATGCAATGAAATAATTGCTGGGTATCCGAATCTTTTTCTCCATAATAAAAGCT
GTAATTATCAATCCATTCCCAAACACGGTGCCTATGCTGG
>No_name
TTATCTGTGATTGCCAATGATGCAATGAAATAATTGCTGGGTATCCGAATCTTTTTCTCC
ATGATAAAAGCTGTAATTATCAATCCATTCCCAAACACGG
>No_name
TAATTACAGCTTTTATCATGGAGAAAAAGATTCGGATACCCAGCAATTATTTCATTGCAT
CATTGGCAATCACAGATATCTTAATTGGACTGTTTTCGAT
>No_name
AAAAGATTCGGATACCCAGCAATTATTTCATTGCATCATTGGCAATCACAGATATCTTAA
TTGGACTGTTTTCGATGAATTTATTTTCTATTTATGTTGT
>No_name
CACAGATATCTTAATTGGACTGTTTTCGATGAATTTATTTTCTATTTATGTTGTTTTAGG
TTATTGGCCTTTGGGGTACATTCTTTGTAATATTTGGTTG
>No_name
GTAATATTTGGTTGTCATTCGATTATACCGTANGTCTAACCTCTCAGTATACGGTACTTT
TGATTACTGTCGATAGATATTGTTCGGTCAAAATTCCAGC
>No_name
ATACCGTATGTCTAACCTCTCAGTATACGGTANTTTTGATTACTGTCGATAGATATTGTT
CGGTCAAAATTCCAGCAAAGTATAGAATTTGGAGAACCGA
>No_name
CTTTCAATGGATGGAGACTGGGAACGGCAATTCCAAATGATGATAATCGTTATAAATAAG
CAAGCGGGGATAATCCAAGCCAAAACAATTAATAAGTATA
>No_name
CTGACTGTCAATGGATGGAGACTGGGAACGGCNATTCCAAATGATGATAATCGTTATAAA
TAAGCAAGCGGGGATAATCCAAGCCAAAACAATTAATAAG
>No_name
GTTTTGGCTTGGATTATCCCCGCTTTCTTATTTATAACGATTATCATCATTTGGAATTGC
CGTTCCCAGTCTCCATCCGTTGACAGTCAGCAATGCTTTG
>No_name
GTTAGCAATGCTTTGCGGAATTTACTCTTTATCCGATTTTCAATACAGTCTTTACAATAG
CTTATTTTTGGATAACCCTCATTATCATGTGCGTTTTATA
>No_name
CAATGGCTTATTTTTGGATAACCCTCATTATCNTGTGCGTTTTATATATAGGAATATATC
GTGTCGCTCGCCGACTCCATCAAAATTCGGATACAAAACG
>No_name
CCCAATTTTTGACATTGTTTGACCGGCAGTTGCCATAAGAGAGGTCAACCGTTTGCGTTT
TGTATCCGAATTTTGATGGAGTCGGCGAGCGACACGATAT
>No_name
CTAAACTTAATCCAACCCCAATTTTTGACATTGTTTGACCGGCAGTTGCCATAAGAGAGG
TCAACCGTTTGCGTTTTGTATCCGAATTTTGATGGAGTCG
>No_name
CTCTCTTATGGCAACTGCCGGTCAAACAATGTCAAAAATTGGGGTTGGATTAAGTTTAGC
AAATTTGGATGTCAATGTTCAATTTAAAAACTTTTTGAAA
>No_name
GTTCAATTTAAAAACTTTTTGAAAGATAATCCGTTTAACGAAACGACAACCGAGAGAAAT
CTTTTAAATGATAACTGTCTTTATCCGGACAGTTCTCGGA
>No_name
CGTGAACTTATTGAGTAATTATTCCGAGAACTGTCCGGATAAAGACAATTATCATTTAAA
AGATTTCCCTCGGTTGTCGTTTCGTTAAACGGATTATCTT
>No_name
CAGTGAACAAGGTTTCGCTGTGAGATTTGGGGAAAATATTATTTATCATTAAACTATTCG
TTTCCTCAGAAGGTGACACCCGTGAACTTATTGAGTAATT
>No_name
GTGTCACCTTCTGAGGAAACGAATAGTTTAATGATAAATAATATTTTCCCCAAATCTCAC
AGTGAAACCTTGTTCACTGATAGTCTACGTTTTTCTCCGA
>No_name
CGAAGACTCAAGTGGGAACAGTAAAACAAACTATGAATTTAATATCTCAAATTTCTACAC
AAATAGATACAACTTACCAAGCATAAACATTTCCCAATCA
>No_name
CTATTATTCTCCAAATGAAATTTCCCATGGACTTCTGATTGGGAAATGTTTATGCTTGGT
AAGTTGTATCTATTTGTGTAGAAATTTGAGATATTAAATT
>No_name
ATTTCCCTATTATTCTCCAAATGAAATTTCCCATGGACTTCTGATTGGGAAATGTTTATG
CTTGGTAAGTTGTATCTATTTGTGTAGAAATTTGAGATAT
>No_name
CAGGATTTGTATTTTATTTCCCTATTATTCTCCAAATGAAATTTCCCATGGACTTCTGAT
TGGGAAATGTTTATGCTTGGTAAGTTGTATCTATTTGTGT
>No_name
CAGGATTTGTATTTTATTTCCCTATTATTCTCCAAATGAAATTTCCCATGGACTTCTGAT
TGGGAAATGTTTATGCTTGGTAAGTTGTATCTATTTGTGT
>No_name
CCAAGCATAAACATTTCCCAATCAGAAGTCCATGGGAAATTTCATTTGGAGAATAATAGG
GAAATAAAATACAAATCCTGGGACAACACAGTTTCCAAAT
>No_name
GTCGATTCTTTTTGACATGTTGTGAACACTTTTAAGAAACCTCATGGCTTTCAATGCCGA
TTTGGAAACTGTGTTGTCCCAGGATTTGTATTTTATTTCC
>No_name
ATAAAACTAATTGTTTTCAAAGATTTTTTCGCTTTGCTGTGATTACGAATGTCGATTCTT
TTTGACATGTTGTGAACACTTTTAAGAAACCTCATGGCTT
>No_name
GTTATCACAAAATCCTTTTATTAAAATGAGAACATGATACGGAGTCCAACAAATTATAAA
AGCACCCAGAATAAAACTAATTGTTTTCAAAGATTTTTTC
>No_name
AGAAAGGGTTAATCGGAGAATTTATATAGCACAACCAGTAGCTTGCGTTATACAATACGT
CGTTGATGCAACTTTTAGGAGGGTTATCACAAAATCCTTT
>No_name
CTAAAAGTTGCATCAACGACGTATTGTATAACGCAAGCTACTGGTTGTGCTATAAAAATT
CTCCGATTAACCCTTTCTGTTATGCCCTTTCAAATTCGCA
>No_name
ATCTTGAAAAATCTCCTTTGATCAATTTCAAANGAGTCTTTTTAAATGGCGAATTTGAAA
GGGCATAACAGAAAGGGTTAATCGGAGAATTTATATAGCA
>No_name
GGGAATCTCGCTTTGAGTGACATGTTATTGGCAGCTACAGTTTTACCATTAGCAATAGTC
AATGACTTTTGTGGACACTGGCCATTTGGAGTTCATATTT
>No_name
GTCAAGTTCTCACGTCAGACGGACGAAACCTTATATTATTGTTGTTTGGTCTTTGTCTTC
AATAATATGCATCCCCCAAATCATTGGCTGGACTGGAAGT
>No_name
GTCGCTGTTGGTTGGTTGTAGGACGAGCAGTTATCATCTGTATTTTGAGTGTCTGATTTG
GAAAATAGATTCTTTTTTTGATTGATAATTGTAAATATTC
>No_name
AAAGAATCTATTTTCCAAATCAGACACTCAAAATACAGATGATAACTGCTCGTCCTACAA
CCAACCAACAGCGACATTGTTAAAATCAAAATTTATTTCC
>No_name
TTTTTTCCAAATCAGACACTCAAAATACAGATGATAACTGCTCGTCCTACAACCAACCAA
CAGCGACATTGTTAAAACCAAAATTTATTTCCTCAATGAA
>No_name
TTTATGGGAAATGAAATTAAGCACAAACAACTCAGAACTCAATCCCAATGAGGATTCAAA
GAGATTCACTAAGAAAAGCTACAGATCCAATTACAAAAAA
>No_name
CTAAATATCCAGTATAGAGAGGCATTGAAACTAATCCAATCATCAAATCGGCGACAGCCA
AGGAAAGTAAAAAGTAATTGCTGATAGATCGAAGCTGTCT
>No_name
GCCAGTGTTGCAAATTTGTTGATCATTTCCATAGATCGGTATTGTTCAGTCACTCGACCT
TTGACTTATCGGATCAAGAGAACCTCTAAAAAGGTTTCAA
>No_name
CGTTTTCCATCGATGATTGGCCATAAGTAGATTAAAGGAGTCCACAAAAGAGCTGAAATT
ATCCATGCAATCCCAATCCATATTGAAACCTTTTTAGAGG
>No_name
ATAATTTCAGCTCTTTTGTGGACTCCTTTAATNTACTTATGGCCAATCATCGATGGAAAA
AGGCACGTCAAACCAAAGGAATGTTATATTCAATTTATTC
>No_name
CTTTAATCTACTTATGGCCAATCATCGATGGAAAAAGGCACGTCAAACCAAAGGAATGTT
ATATTCAATTTATTCAATCTAGTTATCTTTTGACTCTATT
>No_name
CTGTAATCTACTTATGGCCAATCATCGATGGAAAAAGGCACGTCAAACCAAAGGAATGTT
ATATTCAATTTATTCAATCTAGTTATCTTTTGACTCTATT
>No_name
GTTAATAGAGTCAAAAGATAACTAGATTGAATAAATTGAATATAACATTCCTTTGGTTTG
ACGTGCCTTTTTCCATCGATGATTGGCCATAAGTAGATTA
>No_name
CATCGATGGAAAAAGGCACGTCAAACCAAAGGAATGTTATATTCAATTTATTCAATCTAG
TTATCTTTTGACTCTATTAACAGCAAGTCTAGCTTATTTT
>No_name
GGCACGTCAAACCAAAGGAATGTTATATTCAATTTATTCAATCTAGTTATCTTTTGACTC
TATTAACAGCAAGTCTAGCTTATTTTATACCAGTAACAAT
>No_name
AACAATCATATCAATATTGTATTTTCGTATTTNTCGAGAGACTAATTTGAGACAGAAAGT
GTTGAAAAAAATGCACGGGTTGCCTATTAAAACAAGTTAT
>No_name
TCTGGAACCATTTGATGATTGATAACTTGTTTTAATAGGCAACCCGTGCATTTTTTTCAA
CACTTTCTGTCTCAAATTAGTCTCTCGATAAATACGAAAA
>No_name
ACCGAGAGACTAATTTGAGACAGAAAGTGTTGAAAAAAATGCACGGGTTGCCTATTAAAA
CAAGTTATCAATCATCAAATGGTTCCAGATGTTCTAATAA
>No_name
CTAATTTGAGACAGAAAGTGTTGAAAAAAATGCACGGGTTGCCTATTAAAACAAGTTATC
AATCATCAAATGGTTCCAGATGTTCTAATAATCATAAAAA
>No_name
GTTGAAAAAAATGCACGGGTTGCCTATTAAAACAAGTTATCAATCATCAAATGGTTCCAG
ATGTTCTAATAATCATAAAAATCATTCAAGGGAGAATCCT
>No_name
GCTGCAGAGTTAGGTCGAAACGGGTGCGATTTNAAACTGTTTGCAGAAATATTATTTTTC
CCATTTGACGACGAACTTCGCAGAGAATTTATTTTCTTTA
>No_name
AAAAATAATATTTCTGCAAACAGTTTTAAATCTCACCCGTTTCGACCTAACTCAGCGACA
GGGCTTTCAACTCAAACCTCTATTTATCAGGAAGGCGAGA
>No_name
ATCTCACCCGTTACGACCTAACTCAGCGACAGGGCTTTCAACTCAAACCTCTATTTATCA
GGAAGGCGAGAGCTCAAAATTTGAATATGGAAGATCCATT
>No_name
AAATGGATCTTCCATATTCAAATTTTGAGCTCNCGCCTTCCTGATAAATAGAGGTTTGAG
TTGAAAGCCCTGTCGCTGAGTTAGGTCGAAACGGGTGAGA
>No_name
CTCAAACCTCTATTTATCAGGAAGGCGAGAGCTCAAAATTTGAATATGGAAGATCCATTT
ATTCAGAACTTAGTGCATCTAATCATCGGTTACGATACAG
>No_name
GATGAATTGGAATCAAGCGATTGGGATTTACTGTATCGTAACCGATGATTAGATGCACTA
AGTTCTGAATAAATGGATCTTCCATATTCAAATTTTGAGC
>No_name
CTTTGAGGTGTCATTTCTATTGGTGAAAATCGGTTCCGGTAAAGATGAATTGGAATCAAG
CGATTGGGATTTACTGTATCGTAACCGATGATTAGATGCA
>No_name
GGTTACGATACAGTAAATCCCAATCGCTTGATTCCAATTCATCTTTACCGGAACCGATTT
TCACCAATAGAAATGACACCTCAAAGACCGTATACAAATG
>No_name
GTAAATCCCAATCGCTTGATTCCAATTCATCTTTACCGGAACCGATTTTCACCAATAGAA
ATGACACCTCAAAGACCGTATACAAATGCAGCATAGGAAA
>No_name
ATCCCAATCGCTTGATTCCAATTCATCTTTACNGGAACCGATTTTCACCAATAGAAATGA
CACCTCAAAGACCGTATACAAATGCAGCATAGGAAACATA
>No_name
ATTTTCACCAATAGAAATGACACCTCAAAGACCGTATACAAATGCAGCATAGGAAACATA
AACATTCCAGAAGAAGTCAAAATCAGACCGAACAGAATCG
>No_name
TGACACCTCAAAGACCGTATACAAATGCAGCATAGGAAACATAAACATTCCAGAAGAAGT
CAAAATCAGACCGAACAGAATCGATTCTCCAATACGACAT
>No_name
ATTCCAGAAGAAGTCAAAATCAGACCGAACAGNATCGATTCTCCAATACGACATCTTTCG
TTGAAATCTCAAAGAAAATCTTGTGATGCCGAAAGCTTGA
>No_name
CTCCAATACGACATCTTTCGTTGAAATCTCAANGAAAATCTTGTGATGCCGAAAGCTTGA
ATCATTTAGTTATCGTGAATCCAAATGCAAAAGAATTCCC
>No_name
CACCGGAATAATGTGACAACATAACCATAGCGTTACTGGTGCTAGGTTGATTGGGGAATT
CTTTTGCATTTGGATTCACGATAACTAAATGATTCAAGCT
>No_name
TTTAGTTATCGTGAATCCAAATGCAAAAGAATTCCCCAATCAACCTAGCACCAGTAACGC
TATGGTTATGTTGTCACATTATTCCGGTTCACAAAAATCT
>No_name
AAAGAATTCCCCAATCAACCTAGCACCAGTAACGCTATGGTTATGTTGTCACATTATTCC
GGTTCACAAAAATCTGAAAATAAAGCTGCTAAAACTCTTA
>No_name
AAAGAATTCCCCAATCAACCTAGCACCAGTAACGCTATGGTTATGTTGTCACATTATTCC
GGTTCACAAAAATCTGAAAATAAAGCTGCTAAAACTCTTA
>No_name
GTCCATGTTATAAAAAATGCTAACAAAATTGCGCTAAGAGTTTTAGCAGCTTTATTTTCA
GATTTTTGTGAACCGGAATAATGTGACAACATAACCATAG
>No_name
CAAAAATCTGAAAATAAAGCTGCTAAAACTCTTAGCGCAATTTTGTTAGCATTTTTTTAT
AACATGGACTCCATATAACATTTTCACGGTGATAAATGCT
>No_name
AAAAATCTGAAAATAAAGCTGCTAAAACTCTTAGCGCAATTTTGTTAGCATTTTTTATAA
CATGGACTCCATATAACATTTTCACGGTGATAAATGCTTT
>No_name
CGGCTGAGTTTCAACCGTATAGAAAGCATTTATCACCGTGAAAATGTTATATGGAGTCCA
TGTTATAAAAAATGCTAACAAAATTGCGCTAAGAGTTTTA
>No_name
CCGTAGTCCCTATCGGCTGAGTTTCAACCGTATAGAAAGCATTTATCACCGTGAAAATGT
TATATGGAGTCCATGTTATAAAAAATGCTAACAAAATTGC
>No_name
TTTTTTATAACATGGACTCCATATAACATTTTCACGGTGATAAATGCTTTCTATACGGTT
GAAACTCAGCCGATAGGGACTACGGTGTATAATTTAGGAT
>No_name
CCGGAAAGTAACGTTGCATAACGCATAGAGCAATGGATTGACTGTCGAGTTCAAATAGCA
TAACCAATATCCTAAATTATACACCGTAGTCCCTATCGGC
>No_name
TATGGTGTATAATTTAGGATATTGGTTATGCTATTTGAACTCGACAGTCAATCCATTGCT
CTATGCGTTATGCAACGTTACTTTCCGGAAAACATTCATA
>No_name
TTTTGATATTGAGCAAGTCAAAATAGCTATGAATGTTTTCCGGAAAGTAACGTTGCATAA
CGCATAGAGCAATGGATTGACTGTCGAGTTCAAATAGCAT
>No_name
CATTGCTCTATGCGTTATGCAACGTTACTTTCCGGAAAACATTCATAGCTATTTTGACTT
GCTCAATATCAAAAATAAGAAGTACTCAAGCGAAATTTTA
>No_name
CGATTCTTGAGCATATCAGATTAATTTGTACCAAAATTATTCTACCAGTCATCTGTTGGC
CGGGAATAATGTGCAATATTTTAAACATCATCGTCCTTAC
>No_name
CATGGACAAAAGATAGATATTCGTTGAACTGATCATTGAACGGCGAGTAAGGACGATGAT
GTTTAAAATATTGCACATTATTCCCGGCCAACAGATGACT
>No_name
CTTTTGTCCGTGTCAATAATGGATATTTCATATTTACTCTCGATGTTTTGCGTTTCACTT
CTGCTTTACAAGAGAGTTCGTCAGTCACAGAATTTATTAT
>No_name
GGAGAAAATATCCAGACGATTGCAAATAATAAATTCTGTGACTGACGAACTCTCTTGTAA
AGCTGAAGTGAAACGCAAAACATCGAGAGTAAATATGAAA
>No_name
CGTCAACCATGAAGTGGCATTGCTGGAGAATGAAGTCAAGGGAGAAAATATCCAGACGAT
TGCAAATAATAAATTCTGTGACTGACGAACTCTCTTGTAA
>No_name
GTCACAGAATTTATTATTTGCAATCGTCTGGATATTTTCTCCCTTGACTTCATTCTCCAG
CAATGCCACTTCATGGTTGACGGTTTGTTTTACCATGGAG
>No_name
AGCGATTGTTGGTCGTTCTTAAACCGTTCGCCATTCGGAAATGGTGTACGGTTACAAAAG
CGAAAAAGGTGATAGTTCTATGCCTGTCGACGGCTTTTAT
>No_name
CTCGAAAAAATCTCTGGACTTGTCAAAATAAAAGCCGTCGACAGGCATAGAACTATCACC
TTTTTCGCTTTTGTAACCGTACACCATTTCCGAATGGCGA
>No_name
GTACGGTTACAAAAGCGAAAAAGGTGATAGTTCTATGCCTGTCGACGGCTTTTATTTTGA
CAAGTCCAGAGATTTTTTCGAGGGAAATTAAATGCGATTT
>No_name
GTCGAATGTTGAGAGTTGTGTAAACTTAGATTAGTTCGCTTACCCTTCGCCGTTATGATG
TATTTGATCAACAGGCTATTAACGACTGCTAAGATCACCA
>No_name
GACAGATCCTTGATCAACAATAGACTTAAGCANTCTACAAATGTCATAGATCAGTACAAG
ACCACATATTTACTCGTCATTGTTGTGGTGACATTTTGCT
>No_name
CTCGTTTCAACGATTACGTAATTAATTGCGCTGGGGGTCTGCAAACAGCAAAATGTCACC
ACAACAATGACGAGTAAATATGTGGTCTTGTACTGATCTA
>No_name
CGAAATTTCTGCGAGAAAAACGAGTAAAGGATAAAATTCATGGCAGCGCTCACTGCCAAA
AGTAGATTACAAAAATTCCCAAAAATTAATTTTGATATAG
>No_name
CCGGCAACTATTAATACTAATAGTAAAATCACAGACAAGCTTATGAGGGTGGCTTCCAAT
GGGCGATAGGCTAACTCGTTGACAAAAGAATAGTTTTTGT
>No_name
CCGGCAACTATTAATACTAATAGTAAAATCACAGACAAGCTTATGAGGGTGGCTTCCAAT
GGGCGATAGGCTAACTCGTTGACAAAAGAATAGTTTTTGT
>No_name
CGAGCCTATGTTCTATACTCATCAATTGGATCGTTTTACATTCCACTACTCATCATTATC
ATTGAGTATTTGCAAGTCTTTATTGAAGCCAAGCGAAGAG
>No_name
CTTCCTTTTTTCTGAAGAGCTCCGGATTTTTTNTCACTTCCGGTTGTTTGACAACATACT
TTCGATTGGCTCTACGCTTGGCTTCAATAAAGACTTGCAA
>No_name
CGTATATTCAATATCTACTTCAACAACTTCCTTTTTTCTGAAGAGCTCCGGATTTTTTTT
CACTTCCGGTTTTTTGACAACATACTTTCGATTGGCTCTT
>No_name
TCCGTATATTCAATATCTACTTCAACAACTTCCTTTTTTCTGAAGAGCTCCGGATTTTTT
TTCACTTCCGGTTTTTTGACAACATACTTTCGATTGGCTC
>No_name
CTGGCGATTCGAAAAAGTAAACTTATTCGTTATCGAGAACGTCGGACAATAGTTGTATTG
GGGGTCGTTGTGGGGGCATTTATTGTGTGTTGGCTGCCGT
>No_name
AGATAAATGAATAATGAAACTAATCCTGATCCGTTTATGGCATTGCCATTTTATCAGATT
CTGATCTATTCTTTGATTGCAACTATTCTTAGTTTGGCCA
>No_name
GCCATGTTATCAGATTCTGATCTATTCTTTGANTGCAACTATTCTTAGTTTGGCCACAGC
TTGTGGCAATCTTCTTGTTCTCATTTCTTTTTGTATTGAA
>No_name
CTGCATAATAAGAAATGTGGAATAAAGTGGCATTGAAATAATTCCAATAAGAAAGTCTGA
AACGGCCAAAGAAAGAAGATAATAATTACTAATTGTCCTT
>No_name
CAGAACTGCATAATAAGAAATGTGGAATAAAGTGGCATTGAAATAATTCCAATAAGAAAG
ACTGAAACGGCCAAAGAAAGAAGATAATAATTACTAATTG
>No_name
CCAGAACTGCATAATAAGAAATGTGGAATAAAGTGGCATTGAAATAATTCCAATAAGAAA
GTCTGAAACGGCCAAAGAAAGAAGATAATAATTACTAATT
>No_name
GTGAAGCATTCGATACTGTATAGTCAAGTGATAACCACAAATCACAAGTTGTAGAATTAA
ATGGCCAGAACTGCATAATAAGAAATGTGGAATAAAGTGG
>No_name
CGATGAAGCATTCGATACTGTATAGTCAAGTGATAACCATAAATCACAAGTTGTAGAATT
AAATGGCCAGAACTGCATAATAAGAAATGTGGAATAAAGT
>No_name
TGCCGATGAAGCATTCGATACTGTATAGTCAAGTGATAACCACAAATCACAAGTTGTAGA
ATTAAATGGCCAGAACTGCATAATAAGAAATGTGGAATAA
>No_name
CAACTTGTGATTTGTGGTTATCACTTGACTATACAGTATCGAATGCTTCATCGGCAAATC
TAGTTCTTATATCTTATGACCGATATAAAACCCTTACTTG
>No_name
CTGTTGCATCTATACGTCAATGGACAAGTAAGGGTTTTATATCGGTCATAAGATATAAGA
ACTAGATTTGCCGATGAAGCATTCGATACTGTATAGTCAA
>No_name
GTGATCTTTTGCATCTATACGTCAATGGACAAGTAAGGGTTTTATATCGGTCATAAGATA
TAAGAACTAGATTTGCCGATGAAGCATTCGATACTGTATA
>No_name
GCCAGATATAAATCAAGGGAGTCCATAATAGTGCACAAATTATCCATGTTAATAGAATAA
TAATTATAGTTTTTCTTGGTGATCTTTTGCATCTATACGT
>No_name
GTTCTTTTTCCATCAATAATTGGCCAGATATAAATCAAGGGAGTCCATAATAGTGCACAA
ATTATCCATGTTAATAGAATAATAATTATAGTTTTTCTTG
>No_name
CAATTATTGATGGAAAAAGAACAGTGCCACAGNGTAAATGTTATGTGCAATTTATGGAAT
CCAGCACACTGCTAACTCTGCTCACCTGTGCAATTGGATA
>No_name
CCAGCACACTGCTAACTCTGCTCACCTGTGCAATTGGATATTTAATACCTCTCTTTATCA
TCATTGTTTTCGCAATACAAATATATCGCGTAACTCGGCA
>No_name
CTCACCTGTGCAATTGGATATTTAATACCTCTNTTTATCATCATTGTTTTCGCAATACAA
ATATATCGCGTAACTCGGCATCGAAATAAAAATCTTCAAA
>No_name
GTCGAAGAATCCATGTTCTTATAATTGTCTCGNTGATTGTATTTCAAAGCTGCTCCTCCA
TAAACCGGAGTCGCGTAACCTAAAGTTTGAAGATTTTTAT
>No_name
CTCCGGTTTATGGAGGAGCAGCTTAGAAATACAATCATCGAGACAATTATAAGAACATGG
ATTCTTCGACCGACACTGAAATCAGTAATAGAAATCCAAA
>No_name
AAAATGTATTAAAAAAGTTCACAAATTTCAACNGAATTCTCTTATTCTCACTCCACAAAA
TTTAAATTATTCGAGTGTCACTTCAAGCAATTCAACAATA
>No_name
GTGACGAAAAATGCAATGATTATTGCTGCAAGAGTTTTGGCGGCTTTGCTAGAGGAAGGC
TTTTTTCGCACTGACTGTCTTAGTCCATGGCTCATCAAAT
>No_name
CACGTGACGAAAAATGCAATGATTATTGCTGCAAGAGTTTTGGCGGCTTTGCTAGAGGAA
GGCTTTTTTCGCACTGACTGTCTTAGTCCATGGCTCATCA
>No_name
ATTATATGGAAACCACGTGACGAAAAATGCAANGATTATTGCTGCAAGAGTTTTGGCGGC
TTTGCTAGAGGAAGGCTTTTTTCGCACTGACTGTCTTAGT
>No_name
CGCATATTAGAATTCTCCAAAATGTTCTACGAAACATAATATTGCAATAAGCATACAATA
TTGGATTGATTGTGGAATTCAAATAACATAAATAATAGCC
>No_name
GGGAACAATTGTTGGGAACCTTTTGATCATCATTGCCGTGTTTCTGGTAAGGAGGCTTCA
CACTCCCAGCAATTGTTTAGTCTTTAGTTTAGCTTGTAGT
>No_name
GAAGAATTGTGAAATATCTATCAATTGAAATGCAGCAAAGATTCAAAATCGAAGCGGTAC
AAAGTAAAATATCCAAAAAGATAAAAAAATCACACGTGAA
>No_name
TTTGGATATTTTACTTTGTACCGCTTCGATTTTGAATCTTTGCTGCATTTCAATTGATAG
ATATTTCACAATTCTTCAACCTCTCAGTCAATACGGAACG
>No_name
CGAAAGTTCGTTCCGTATTGACTGAGAGGTTGAAGAATTGTGAAATATCTATCAATTGAA
ATGCAGCAAAGATTCAAAATCGAAGCGGTACAAAGTAAAA
>No_name
TCGATTTTGAATCTTTGCTGCATTTCAATTGATAGATATTTCACAATTCTTCAACCTCTC
AGTCAATACGGAACGAACTTTCGGCCGGTTTTCTTGATGA
>No_name
ATCAATCCGGAAAGAATCCAAATTATACAAATCATCAAGAAAACCGGCCGAAAGTTCGTT
CCGTATTGACTGAGAGGTTGAAGAATTGTGAAATATCTAT
>No_name
CTGGCTTTCTTAGATTTGATAGAGTTCCAATANTCGGAATTCGTCATGTCAGATTCATCA
CTTTTACGTTGCTGCAATTTTGACACAGAAAGTATGTCAT
>No_name
CAGTTGTTTATGGACTTACAGTGGCATGATAGAATCTCTTTAAATGGCTGTCTAAAATCC
TTATTGAATTTGGCGTAGATAATTGGATTGAGAAAACTGT
>No_name
GCCAAATTCAATAAGGATTTTAGACAGCCATTTAAAGAGATTCTATCATGCCACTGTAAG
TCCATAAACAACCGGCTACGAACTGCTTCATATACAGAAC
>No_name
GTCTGCTGCTACTTCGACGGGAGGCAGGAAGTTGCAAAGTGCTCTCGTAGCCAGAGCGCC
GTCTTTGGACAAATGATTTTCCAAATTGTTCTGTATATGA
>No_name
GGGGTCTGCTGCTACTTCGACGGGAGGCAGGAAGTTGCAAAGTGCTCTCGTAGCCAGAGC
GCCGTCTTTGGACAAATGATTTTCCAAATTGTTCTGTATA
>No_name
GGAATTCTTAATATTGAGCTCAGTAACAATAGTGACCATGACGAGAACATTGCCGGCAAT
TGTCCAAATGATGATAATTATCAACAATAGACTAATGAGA
>No_name
CGGCAATGTTCTCGTCATGGTCACTATTGTTACTGAGCTCAATATTAAGAATTCCTCCAA
TCATTTGATATTCAGTTTAGCAGTGACTGATTTGTTCGTC
>No_name
GTCGGATATTTGCTATTCTAAATCCACAGCGTCTCCATTTCCGCAGTCAGAAATCTGGTC
TTCTATTTATGACGACTCAAAAATAATTATAGATGAAAAT
>No_name
CCCATTTCGTTTTCTCCAAAGACTCTGTCACTGTGCTTTCAAAGGAATTTTCATCTTTAA
TTATTTTTGAGTCGTCATAAATAGAAGACCAGATTTCTGA
>No_name
GTTTGCATACTGAAAATTAGAACATTCTTCATNGACCCATTTCGTTTTCTCCAAAGACTC
TGTCACTGTGCTTTCAAAGGAATTTTCATCTATAATTATT
>No_name
CTGATTTTCGTCTTCCTCGTCGGCATACTGAAAATTAGAACATTCTTCATTGACCCATTT
CGTTTTCTCCAAAGACTCTGTCACTGTGCTTTCAAAGGAA
>No_name
AGAGTTCATTGTTTGAGTGGTTGTGGTTTTTCAACGGACTACTTATCGAACTCAATAAAG
AGTAGTTTGCTTCTACGAAATTAAACCCATTTTTAATGCT
>No_name
GGAAATTTGAGTTTGAAAGTGTTCATTGTTTGAGTGGTTGTGGTTTTTCAACGGACTACT
TATCGAACTCAATAAAGAGTAGTTTGCTTCTACGAAATTA
>No_name
CGTCCTTACAACTTTATATTCACGTTTTTGATTAATTCTTTTTACCCGGACTGCTAAAGA
CGCGAAAGAGTTATCGTTGAGACTGTCGGAAATTTGAGTT
>No_name
CAAAGAAATATACTGTCCATAATTCTATTTATTTCCGACGGATCACTAATAACATACGCA
CGTAAAAGGTTGTTGATTGCGAATGGTAGCCAACATATTA
>No_name
CTGAAATTCAGTTGAGAAAATTGTGTAAATAATTGGATTTAACCCGGAATTTACGTACCC
CAACCAAAGAAATATACTGTCCATAATTCTATTTATTTCC
>No_name
CTGAAATTCAGTTGAGAAAATTGTGTAAATAATTGGATTTAACCCGGAATTTACGTACCC
CAACCAAAGAAATATACTGTCCATAATTCTATTTATTTCC
>No_name
CACAATTTTCGGAGTAGCTATACCGAGTTTTCTCTCGACCATTTGTTATATTTCTATCTT
TTACAATATGATAAAAATCAAAAGGAAAATTACTCAATCC
>No_name
AAATAATTGTTTTGTGAACCAATGGAGGAATTGAAAACGCAAAATGGTCAATATAAACAT
GAATACAATAAGGTGTCCAACAGGTGTTGAAAAACACGAA
>No_name
GCTCAATATTATTGAAAAGAATAAAATAATGGAGGTTTCAAAAAGTGACATTGGTGAATC
AACTAATCCTAAATTTAAGGTTTGATTCATAATAGATTAT
>No_name
CTTAAATTTAGGATTAGTTGATTCACCAATGTCACTTTTTGAAACCTCCATTATTTTATT
CTTTTCAATAATATTGAGCATAGTAACTATTGGAGGAAAT
>No_name
TTAAATTTAGGATTAGTTGATTCACCAATGTCACTTTTTGAAACCTCCATTATTTTATTC
TTTTCAATAATATTGAGCATAGTAACTATTGGAGGAAATC
>No_name
CCGTAACTGCCAAAGAAGCAATGAAGTAATTGNAAGATACCCTCAGACCGGGCTCCAAAT
AAAACGAACACAACACTAACAGATTTCCTCCAATAGTTAC
>No_name
CACGATTTAAGAACAATGTAGACTGTATAAAGATTCATTGAAAACGATCCAGTTAACAAA
TCCGTAACTGCCATAGAAGCAATGAAGTAATTGGAAGATA
>No_name
CGGCCACGATTTAAGAACAATGTAGACTGTATNAAGATTCATTGAAAACAATCCAATTAA
CAAATCCGTAACTGCCAAAGAAGCAATGAAGTAATTGGAA
>No_name
ATTACTTCATTGCTTCTTTGGCAGTTACGGATNTGTTAATTGGATTGTTTTCAATGAATC
TTTATACAGTCTACATTGTTCTTAAATCGTGGCCACTTAG
>No_name
GTGTAATCCATTGACAGCCACAAGTCACACATNAGTTGACTAAGTGGCCACGATTTAAGA
ACAATGTAGACTGTATAAAGATTCATTGAAAACAATCCAA
>No_name
CTTTATACAGTCTACATTGTTCTTAAATCGTGGCCACTTAGTCAACTCATGTGTGACTTG
TGGCTGTCAATGGATTACACGGCCTGCTTGACGTCCCAAT
>No_name
GTCAACTGTTATCAGAAATACCGTATATTGGGACGTCAAGCAGGCCGTGTAATCCATTGA
CAGCCACAAGTCACACATGAGTTGACTAAGTGGCCACGAT
>No_name
CTTGATGGAGCAAAATCTGTCAACTGTTATCAGAAATACCGTATATTGGGACGTCAAGCA
GGCCGTGTAATCCATTGACAGCCACAAGTCACACATGAGT
>No_name
CTGATCACTTCTCCATTTATTGTATCGCATTGGCATCTTGATGGAGCAAAATCTGTCAAC
TGTTATCAGAAATACCGTATATTGGGACGTCAAGCAGGCC
>No_name
AGTCAGAGCAACTTGATATATTCCAATGTAAAGTCCGATCATAACTATTAGAGTTAGCCA
AAAGTAACAAACAGTAAGAATTGTAATAAAAACCGGTTTA
>No_name
CTAATAGTTATGATCGGACTTTACATTGGAATATATCAAGTTGCTCTGACTCTCCAAAGA
AGATCTGACGCCAGAAAAGCAAAGGTTAATAAATACTTTC
>No_name
CAAAGAAAGAAGAAAGTATTTATTAACCTTTGCTTTTCTGGCGTCAGATCTTCTTTGGAG
AGTCAGAGCAACTTGATATATTCCAATGTAAAGTCCGATC
>No_name
ATTGATACAAGTTCATACAAAACAAATGACTACGACTCAGAGAGTTTGCGACACTCTCAT
TCAAGCTGTTTCATTTTATACTCTGGCCAACTTCCGAATA
>No_name
AAACAAATGACTACGACTCAGAGAGTTTGCGANACTCTCATTCAAGCTGTTTCATTTTAT
ACTCTGGCCAACTTCCGAATATCGAATCCCCTCTTTTATG
>No_name
CACTGATATACTGGAGAATCGCTTCTAGAGTGNTTAGGATTATCTTCACATAAAAGAGGG
GATTCGATATTCGAAAGTTGGCCAGAGTATAAAATGAAAC
>No_name
CACTGATATACTGGAGAATCGCTTCTAGAGTGNTTAGGATTATCTTCACATAAAAGAGGG
GATTCGATATTCGGAAGTTGGCCAGAGTATAAAATGAAAC
>No_name
CTGAGGAACTTATTGCACTGATATACTGGAGAATCGCTTCTAGAGTGTTTAGGATTATCT
TCACATAAAAGAGGGGATTCGATATTCGGAAGTTGGCCAG
>No_name
GAGTTCATCATAAAAATTGCACCGAAATTCCCGGTTACCAATTCATTGATGTTGAAAATC
TCAAGTCTTCATTTAACATGAATTTAACGGACCTGGAAAA
>No_name
AGCAAAGTTTTAGAGTTTTTCCTGAATTTTCCAGGTCCGTTAAATTCATGTTAAATGAAG
ACTTGAGATTTTCAACATCAATGAATTGGTAACCGGGAAT
>No_name
AATTTAACGGACCTGGAAAATTCAGGAAAAACTCTAAAACTTTGCTCATCGCCGATTTGG
AAGCAGCAGCATCCAGTTGAGTCGAATTGCGCAAAGGACA
>No_name
ATTTAGTGTCCTTTGCGCAATTCGACTCAACTGGATGCTGCTGCTTCCAAATCGGCGATG
AGCAAAGTTTTAGAGTTTTTCCTGAATTTTCCAGGTCCGT
>No_name
GTTTTATTTTAGGCGCTTTTATTATTTGTTGGACTCCATTCCACGTGGTCATTCTCATCA
AGGCTGCTTGTGATGATCACTCCTTAAACCGTTCATGCAT
>No_name
CGGACTGTTAATATAGCACAACCAATAAGCAAGACGATAAATGTGCTCATTCATGCATGA
ACGGTTTAAGGAGTGATCATCACAAGCAGCCTTGATGAGA
>No_name
CAAAGCATAGCAAAATGGGTTGATAGGACTGTTAATATAGCACAACCAATAAGCAAGACG
ATAAATGTGCTCATTCATGCATGAACGGTTTAAGGAGTGA
>No_name
CCTAAGCATAGCAAAATGGGTTGATAGGACTGTTAATATAGCACAACCAATAAGAAAGAC
GATAAATGTGCTCATTCATGCATGAACGGTTTAAGAAGTG
>No_name
CAAGGAGTTCGTAATCGACGTACCAAGAAAAATGCAAAAATCATCAACGAATTCCCAATG
ACAGTTCCGAGGAAAAGAATTGACAGCATCACATATAAAA
>No_name
ATTGGGAATTCGTTGATGATTTTTGCATTTTTNTTGGTACGTCGATTACGAACTCCTTGC
AACATGTTAATCATCAATTTAGCAGTTACAGATTTGATGG
>No_name
CGATTACGAACTCCTTGCAACATGTTAATCATNAATTTAGCAGTTACAGATTTGATGGTG
GGAACCTTGGTGATACCAATGGCAAGTATTTATCAAATCA
>No_name
CTTGCAACATGTTAATCATCAATTTAGCAGTTNCAGATTTGATGGTGGGAACCTTGGTGA
TACCAATGGCAAGTATTTATCAAATCAAAGGGTATTGGAT
>No_name
TTATCAAATCAAAGGGTATTGGATATTCAATGATTACATATGCAGCGGATTTATTTTATT
TGATGTCTTATTGTGCACATCGTCCATTTTAAATTTATGC
>No_name
AGATATTCAATGATTACATATGCAGCGGATTTATTTTACTTGATGTCTTATTGTGCACAT
CGTCCATTTTAAATTTATGCGCAATTTCTGTGGACCGGTA
>No_name
GTCCATTTTAAATTTATGCGCAATTTCTGTGGACCGGTATTTTATAATAACACAACCATT
TCGATATGCAACACACAGGACAACAAAACGAATGCTACTT
>No_name
ATTTTATAATAACACAACCATTTCGATATGCAACACACAGGACAACAAAACGAATGCTAC
TTATGATTTTCATAGTTTGGGCTGCCTCAGCACTGATAAG
>No_name
TGCAAGTCTAAAAATACGGTCCGTATAAAACCAACATGACAATCAGAGGTAAATAGAAGG
CTATAAATGTTGCATATATTTGATAGCCGAGATTCTCGCT
>No_name
GAAATTCTAATTTCAGAAATAATTTCAACGATAACAACAATAACAATAGCATTATAGACA
AATCCAAGTTTGAGAAAAAACTTAATAATGAAGAATCAAA
>No_name
CTGGAACATTTAAATGTTTATTTGATTCTTCATTATTAAGTTTTTTCGCAAACTTGGATT
TGTCTATAATGCTATTGTTATTGTTGTTATCGTTGAAATT
>No_name
CTTATGCATATGTTCGCTTCTCAACATAATGGTGGTTGGGGTCAATCGCTATACTTTTAT
TGTGAAAAACGGCTGGTATCGTAAATTTTTTACTCGGCGA
>No_name
TTTTGATAGTGGCGTTGGCACATTTTAATAGTAGCGTAAATCCGTTTTTATATGGCTTCA
CCAATCAGCAATTTCAAGACGCATATTTAAAATTATTTCG
>No_name
CGAGCTGTGAATTGCATTTTCGCCACGAACTTTATGGAAACAAAAAATCTTTCGAAATAA
TTTTAAATATGCGTCTTGAAATTGCTGATTGGTGAAGCCA
>No_name
CACCAATCAGCAATTTCAAGACGCTTATATAAAATTATTTCGAAAGATTTTTTGTTTCCA
TAAAGTTCGTGGCGAAAATGCAATTCACAGCTCGACTACT
>No_name
ATCTTGCTAATTAGTAGTCGAGCTGTGAATTGCATTTTCGCCACGAACTTTATGGAAACA
AAAAATCTTTCGAAATAATTTTATATAAGCGTCTTGAAAT
>No_name
TCTATTCCAAATTTCGGTTGGCATTATAATTCTCGTCTCAATTGGTGGCAATGTTCTCGT
TTGCATTGCGGTTTGTCAAGATAGAAAACTTAGAAAACCC
>No_name
TGGTATCACAAAAATAGACAGCAATAAATCGGCTATCGCCAAAGAAACGTACAAAGAATT
GCTGGGTTTTCTAAGTTTTCTATCTTGACAAACCGCAATG
>No_name
AGAAAACTTAGAAAACCCAGCAATTCTTTGTACGTTTCTTTGGCGATAGCCGATTTATTG
CTGTCTATTTTTGTGATGCCATTCGCGGCGGTGAATGAAT
>No_name
GTGCTGCACAGCGTCCATTCTCAATATATGCGCAATAGCGTTTGATCGGTATTATCATGT
CAGGGATCCCTTTCATTACGTGGAGAAAATGACAAAATGG
>No_name
GTTACATTGATAATGAAGAATGGCGTCCAGCAAAATAAAAAGGTACCAGTTATTATTCCC
AGAGTGATTGCAGCTTTATGATCTGAGTTATTCCACTTTT
>No_name
CTGTTACATTGATAATGAAGAATGGCGTCCAGCAAAATAAAAAGGTACCAGTTATTATTC
CCAGAGTGATTGCAGCTTTATGATCTGAGTTATTCCACTT
>No_name
TCATTATCATGTAACAGGAACCTTTTGTCAATGTATTTCAAATATAATATTTTCACTCTT
ACATGGCTCGGATATCTTAACTCATCTCTTAAACCCATTT
>No_name
GAACTTTATGTCAATGTATTTCAAATATAATATTTTCAACTCTTACATGGCTCGGATATC
TTAACTCATCTCTCAATCCCATTATTTATACGGTCTTTAA
>No_name
AAGTTTTTCAACTCTTACATGGCTCGGATATCGTAACTCATCTCTCAATCCCATTATTTA
TACGGTCTTTAATGCTGAATTCAGAAACGCATTTAAAAGG
>No_name
CGCATTTAAAAGGATTTTATCTTGCTATAAATTCAATTTGTCCTCTGTCATTCTAACCGA
ATCATTGCAAATGAATCCAACATTGCCAGCAAATCGTCAA
>No_name
ATTTTATCTTGCTATAAATTCAATTTGTCCTCTGTCATTCTAACCGAATCATTGCAAATG
AATCCAACATTGCCAGCAAATCGTCAACAAAAACAGTTGA
>No_name
ATTTTATCTTGCTATAAATTCAATTTGTCCTCGGTCATTCTAACCGAATCATTGCAAATG
AATCCAACATTGCCAGCAAATCGTCAACAAAAACAGTTGA
>No_name
CTGGCTTTCAATGTGGGGTGGCGGCAATTTGGATGGATCAACTGTTTTTGTTGACGATTT
GCTGGCAATGTTGGATTCATTTGCAATGATTCGGTTAGAA
>No_name
ATCCAACATTGCCAGCAAATCGTCAACAAAAACAGTTGATCCATCCAAATTGCCGCCACC
CCACATTGAAAGCCAGCCGCCCAGCAAATAATATCAACCC
>No_name
CAACATTGCCAGCAAATCGTCAACAAAAACAGTTGATCCATCCAAATTGCCGCCACCCCA
CATTGAAAGCCAGCCGCCCAGCAAATAATATCAACCCAAC
>No_name
CGAACTTCTTCTCTCGAATTTCAGTTCTCAACTTGGATTCGAAATTTGTAAATTTTACTA
TGAATTGCTGAATAACAACAGCATTGGATTCTTTGAAATA
>No_name
ATTGGATTCTTTGAAATACCTCAAATATGTCGAAAGTATACCCCGACTCAAGAAGTTTTC
ATCGGTTTGATTTTGAGTATTTTAACCTTTTCAACCTTGG
>No_name
CAACCGATAAGATGAAAGTGTCACACAAAAATTCCGAAAACGGCCAAAATCCTTTCAGTT
GGAAAATGATGGCAAATGGCAACACGATTCCTGACACAAG
>No_name
AGCACCCAAACCGAGACGATCATGATCGAAATCCGACCAGTCGTACGCTTAGATGCGTAT
TGCAACGGTCGAGTGATCGCAAAATATCTATCAATCGATA
>No_name
CTCGACCGTTGCAATACGCATCTAAGCGTACGACTGGTCGGATTTCGATCATGATCGTCT
CGGTTTGGGTGCTAGCTGGATTGATAAGTGTGCCACCGTT
>No_name
GGATTGATAAGTGTGCCACCGTTTATCGGATGGAAAGAGAAATTTGTGAAGAACGAATGC
AAATACAGCGATTCGTTGAGCTATCAGATTTATGCAACAT
>No_name
CAGAAGAATTTTCCCGTATAAGAACAACATGATAAAAAGTGGTACATAAAATGCACCAAA
TGTTGCATAAATCTGATAGCTCAACGAATCGCTGTATTTG
>No_name
CCGAGATTAGCGATTCGTTTTGCCAACAGAAGAATTTTCCCGTATAAGAACAACATGATA
AAAAGTGGTACATAAAATGCACCAAATGTTGCATAAATCT
>No_name
CACTTTTTATCATGTTGTTCTTATACGGGAAAATTCTTCTGTTGGCAAAACGAATCGCTA
ATCTCGATCTCAAACAACGCAGTCAAAAGACGTCAAGACG
>No_name
CTGCAATGAAGGTTTTCTATTTTCTGTCGTATNGTGATTTGAAAAAACAACAGTAGAATT
GCGTCTTGACGTCTTTTGACTGCGTTGTTTGAGATCGAGA
>No_name
GAATGAAAGAACAGTTCATTGTTTGCTGCAATGAAGGTTTTCTATTTTCTGTCGTATTGT
GATTTGAAAAAACAACAGTAGAATTGCGTCTTGACGTCTT
>No_name
CTCGTTCTGTTATAGAGCTTCGTAATTGTATACCGTTTGCTGAAGGCCATCTCTTCGGAC
TTGTCATTGGATTCTCTATGGTCATGTTGAATGAAAGAAC
>No_name
CTTTCATTCAACATGACCATAGAGAATCCAATGACAAGTCCGAAGAGATGGCCTTTAGCA
AACGGTATACAATTACGAAGCTCTATAACAGAACGAGCCT
>No_name
CGGGCACCAACAAATGGTAAAGCATCCCATAATTATGCCTAAAGTTTTAATTGCTTTCAC
TTCAGATGATAATTTGGATTTTTTGTACAGATTCATGCTC
>No_name
GGAATCGTTAGCTGAATAATAAAAAACGGGCACCAACAAATGGTAAAGCATCCCATAATT
ATGCCTAAAGTTTTAATTGCTTTCACTTCAGATGATAATT
>No_name
CGGCCTAATGCTTTTGCTATTGGAATCGTTAGCTGAATAATAAAAAACGGGCACCAACAA
ATGGTAAAGCATCCCATAATTATGCCTAAAGTTTTAATTG
>No_name
CCTATAGCAAAAGCATTAGGCCAAGATCCGAATTTTGTACCTCCAACTGTCATTGAAATA
TTCCTCTGGCTGGGTTATTTCAATAGTTTTCTCAACCCGA
>No_name
ATGGAGTGCGAAAATCCCGATTGAATTTTGCGTAAATAATCGGGTTGAGAAAACTATTGA
AATAACCCAGCCAGAGGAATATTTCAATGACAGTTGGAGG
>No_name
ATGGAGTGCGAAAATCCCGATTGAATTTTGCGTAAATAATCGGGTTGAGAAAACTATTGA
AATAACCCAGCCAGAGGAATATTTCAATGACAGTTGGAGG
>No_name
GGTTGATAGTTCGGCAGCGGAATAAAAGTATTTCTTTGAATGGAGTGCGAAAATCCCGAT
TGAATTTTGCGTAAATAATCGGGTTGAGAAAACTATTGAA
>No_name
GTCATTTTCCTCGCCGTATTGTTGTACGTAACATCCAATGTCGAGCGGCGCCTATTCATC
ATTCCATACTGTTCTACATACGATTCCGATCTCATTCGTC
>No_name
CCACGGATTATTTCCTAGAAAATCGCAATGAATTATTGAAATCTTCTCTTGTTTTTGTCA
TTTTCCTCGCCGTATTGTTGTACGTAACATCCAATGTCGA
>No_name
GAGAATAGCACAAAGAAAATCACTCATAGCTAATGAAACAAGAAAATAATTGAATCTTTT
TCTGAGACCAACCTCAACCCAAACAGAAATACATACCAAA
>No_name
CGAGAATAGCACAAAGAAAATCACTCATAGCTAATGAAACAAGAAAATAATTGAATCTTT
TTCTGAGACCAACCTCAACCCAAACAGAAATACATACCAA
>No_name
CTAGATAATAATTATCAATCATTTTCCAAGCGGAAATTGGCATGACGAGAATAGCACAAA
GAAAATCACTCATAGCTAATGAAACAAGAAAATAATTGAA
>No_name
TACCAATTGGACAACTAATGATCTATAACGTTNTTGGCCATGAATCTTTAAAGGGTTTTT
CAGTGCATTGTATCTGTCAATTGAGATTGTACACAAGTGA
>No_name
TCCAGTTCCAAAGCAAACAAAAACAAAGGACAAGCAATACTGAAAGGTATTATCCAAGCG
CATACCAATTGGACAACTAATGATCTATAACGTTTTTGGC
>No_name
CACAATTGTAGCAATTAATATGAAATAAGCGTTTTGTGGACCACATCCTTTGAATGACGA
ATGCTCTCTAGTCTTGTCCAGTTCCAAAGCAAACAAAAAC
>No_name
TGACAGTTACGTATGTGTTAACAGTGAAAATTCTCTACGTCCAACGGAAAGAAGCTGAGG
CTAATCTTTATTCGAATGCTGTAGCTTCTCTTGTTTTCAA
>No_name
GCTTTCTGTTTCTTTGAATTCTGAGTCTAAAGAATTTACTAAACAACTTGTTGAAATTGA
TCTCCTATGCATTGCTGACGAGTTTTCATTTTTTCCGTTT
>No_name
CGCTGTTCTCTAAAAGAAACTTGCCTCTGAGGTAAGGTCTGTTTATATTGGTCTTCTTGT
AAAGGTGGTTTCAAATTGTCTGAACCACAGAGATTCATTG
>No_name
TCTACAAGAAGACCAATATAAACAGACCTTACCTCAGAGGCAAGTTTCTTTTAGAGAACA
GCAAAAAACTAAAAATCATTATTGGAAGTCAAACACAGTT
>No_name
CATTATTGGAAGTCAAACACAGTTTGTACTGTGCTGGAAAATCCTCTTGCTTTATTATCA
CATCAAAGATCTTTCAAAATGTCAAACAAAACAAAAACTG
>No_name
CCGTTTCTTTCTTTTTCGTATAGAAAGCTGAATATTCATCAGTTTTGGTTTTGTTTGACA
TTTTGAAAGATCTTTGATGTGATAATAAAGCAAGAGGATT
>No_name
CAACGTTTGTACGGCTTTTCTTGACCGATTAATTTGTTTCAGCTGTTTTTCCGTTTCTTT
CTTTTTCGTATAGAAAGCTGAATATTCATCAGTTTTGGTT
>No_name
GGCAGATAACAAATGACAAAGAGTAGAAATAANATCCCCAACGTTTGTACGGCTTTTCTT
GACCGATTAATTTGTTTCAGCTGTTTTTCCGTTTCTTTCT
>No_name
GGTTATTCAGGTTCGATGTTCAATCCGATTGTTTATCACTTTTTTAATCCCATCTTTCGA
CATACCTATCAAAGATTAATGAAATGCCAATGTTATAGGG
>No_name
TTTTAATACAAAATCAAACCGGCTTTATCGGAACGGATTATATTTATAAATATCCAATCA
CTGCCATCACATTTCTCGTAATGCTTACCCTCTCCACGAC
>No_name
CATGTTTGTGGTAAACCTGGCTATAACAGACTTGGCGGTGAGCTTATTTGTTAATCTATT
TAACATTGCAGGGGTAATAATCGGTGAGATGTTCTTTCGT
>No_name
CGAGTATAGACTTTGTGATATAAAGAGTTGTGNACGATGAAAATATAACGATTGAACCCA
ACACTGGTGATGCTGAGAAGGGAACAAATGCAAACCGTCA
>No_name
CTTACGGTTTGCATTTGTTCCCTTCTCAGCATNACCAGTGTTGGGTTCAATCGTTATATT
TTCATCGTCCACAACTCTTTATATCACAAAGTCTATACTC
>No_name
CGCCTTTCATTTCCTTGACTCGATTTGCAGACTTTTTCCAGTGATAAAATATAAGAATGT
AACATACGGCAGTAAATATGATTGGTGCCATCACCAGAAA
>No_name
GCTAATCGAGTCAAGGAAATGAAAGGCGAAAANTCTAAAAAACAAAATTCAGAAGCAAAT
AATTCTATGAGACTTGCTCGGATGCTTTTTGTGATTTATT
>No_name
ATACTATGAGACTTGCTCGGATGCTTTTTGTGATTTATTTCACGTTTGTAATGTGTTGGT
TCCCCTATGCTGTGATTGTGTTGATTGATTTCCATGATTC
>No_name
CGGGCTGGGAAAGAATCATGGAAATCAATCAANACAATCACAGCATAGGGGAACCAACAC
ATTACAAACGTGAAATAAATCACAAAAAGCATCCGAGCAA
>No_name
GTCGATAATGCTTGACGAATCCTTTTTTGGGAATAGTTCCAATTCGACTGGATCAAATCG
GTTTGATTATTATTTGTATTCCCAGGATATTACATATCTC
>No_name
ATCGGATCTTATCAAGAAATGTTATGGGCTACATCGGGTGTCACGTGAATTCTTTTCTCA
CATTCATCAGCATGGGAATAAACAATTTCATATTCATGAT
>No_name
GTGAATTCTTTTCTCACGTTCATCAGCATGGGAATAAACAATTTCATATTCATGATAATT
TCATTCGATAGATATTTGTTTATTTTTCATAAACTATCCC
>No_name
GGAGATTGTAAACAACTGCGTATGGGATAGTTTATGAAAAATAAACAAATATCTATCGAA
TGAAATTATCATGAATATGAAATTGTTTATTCCCATGCTG
>No_name
CAATTTCATATTCATGATAATTTCATTCGATAGATATTTGTTTATTTTTCATAAACTATC
CCATACGCAGTTGTTTACAATCTCCAACACTCTTATCCTG
>No_name
CAATTTCATATTCATGATAATTTCATTCGATAGATATTTGTTTATTTTTCATAAACTATC
CCATACGCAGTTGTTTACAATCTCCAACACTCTTATCCTG
>No_name
GTTTATTTTTCATAAACTATCCCATACGCAGTTGTTTACAATCTCCAACACTCTTATCCT
GATTGCACTGGTATGGCTGTTTTGGATTGGATACGGAATC
>No_name
CTGAGAGCGATTCCGTATCCAATCCAAAACAGCCATACCAGTGCAATCAGGATAAGAGTG
TTGGAGATTGTAAACAACTGCGTATGGGATAGTTTATGAA
>No_name
GTCAAGAATAAAACAGACAAATGCGTCGGACTNGTAACCGAATCCTTTGAAAAAACTGAG
AGCGATTCCGTATCCAATCCAAAACAGCCATACCAGTGCA
>No_name
GTTCGTGTCAAGAATAAAACAGACAAATGCGTCGGACTCGTAACCGAATCCTTTGAAAAA
ACTGAGAGCGATTCCGTATCCAATCCAAAACAGCCATACC
>No_name
GTTTTGGATTGGATACGGAATCGCTCTCAGTTTTTTCAAAGGATTCGGTTACGAGTCCGA
CGCATTTGTCTGTTTTATTCTTGACACGAACGGCAACATT
>No_name
GGATTTTACACGATTCTTCTGGTAAAGCTATTCAAAACCAAACGCAACTTGAGCATTCAA
AAAGAATTCAAGCGACTCTCTGACATCCAACGAGACAAGA
>No_name
CAGCAAAGGAAAAATGTCCCAACCGTTACAATCAACAAAACCACCATTCTCATTTCATTC
TTGTCTCGTTGGATGTCAGAGAGTCGCTTGAATTCTTTTT
>No_name
ATTCATGACTCCAAACAACCATCCATTCAATGTTGCATTTGTTAGTGTTCCCCAGTATAT
CACCCGATGTAAGGGAGCACTTAATGTGCCACCAAACCGA
>No_name
CACTAACAAATGCAACATTGAATGGATGGTTGTTTGGAGTCATGAATTCACGGTTTAGGA
AATCATTGAAGCAGATTTTTCAGAGCAAATCACGAAAATC
>No_name
CTCATCTGTAGGACAGAGCGATAAAGCTGATATAGCAAACAATTGGCCAAACGAAGTTTG
CCTTGCTTGGTTCAGCCTCGATGTGTTCTTTACAGCTACT
>No_name
GATAAAGCTGATATAGCAAACAATTGGCCAAACGAAGTTTGCCTTGCTTGGTTCAGCCTC
GATGTGTTCTTTACAGCTACTACGATCATTCACCTGTGCA
>No_name
CAAGGGATATAGTGCACAGGTGAATGATCGTAGCAGCTGTAAAGAACACATCGAGGCTGA
ACCAAGCAAGGCAAACTTCGTTTGGCCAATTGTTTGCTAT
>No_name
ATTGATGCTTGTCTCTTCTGTATTTCAAAGGATTGTTCAGAGCGAAATACCGATCAAGGG
ATATAGTGCACAGGTGAATGATCGTAGTAGCTGTAAAGAA
>No_name
GAACAATCCTTTGAAATACAGAAGAGACAAGCATCAATCATCCAGGCTTTATTTGAAAAT
CTTTGCTTCATGGATAATTCCTTTTTCGATTGCTTGTCCG
>No_name
CGGTCCACAACCTTTGTATGATCCGTTTGTTCGATCTAAATATATTGCAAGAATAAACAA
CGGACAAGCAATCGAAAAAGGAATTATCCATGAAGCAAAG
>No_name
CTTTTTCGATTGCTTGTCCGTTGTTTATTCTTGCAATATATTTAGATCGAACAAACGGAT
CATACAAAGGTTGTGGACCGCAAAGTGCACTTTTTATACT
>No_name
GTCAGTATAAAAAGTGCACTTTGCGGTCCACAACCTTTGTATGATCCGTTTGTTCGATCT
AAATATATTGCAAGAATAAACAACGGACAAGCAATCGAAA
>No_name
GGACTTAATTGGATTGTTTATCATCATTTCATCAAATCGTCTTGTTTGAACGATAATTGT
ATGGACCGTTAGAATGTAAGTGATTATCATAATTATTAAT
>No_name
CTGCCATTTTGCACGCACATGTTTCTTTTGGGTTTCGAATGGCTGAAAAACTCAAATTTC
GACAACGCCGGGGACTTAATTGGATTGTTTATCATCATTT
>No_name
GTTAAAATCAATAGAAGATCTCGGCCTGTAAAGAGTGTCAAGAGTTTTGATATAATTTTC
TTCATCATAACTGTGGAAAATGTTTTGCAGTTTCAAAGTT
>No_name
CTTATTATTCTATAGAAAAGGATCAAAGATTTTCTGATCAGAATATACCAAAGCAACATT
TTTTGTCAAACATTATGTATCTCAAAGTAGATAATACTCG
>No_name
ATTTTCTGATCAGAATATACCAAAGCAACATTTTTTGTCAAACATTATGTATCTCAAAGT
AGATAATACTCGACCCCAATTAGCTCGAACAATAAGCTAT
>No_name
ATCGGAAAAAAACCAAGTCAGTGCTGAGACATTAACAGTAACAATTGAACAAAATCACAC
ATTAGTTTCACAGGATTCACTCTCATTAAATTACCGACCT
>No_name
GAAAAAAACCAAGTCAGTGCTGAGACATTAACAGTAACAATTGAACAAAATCACACATTA
GTTTCACAGGATTCACTCTCATTAAATTACCGACCTCTTA
>No_name
GTAGAAGCATTAAGAGGTCGGTAATTTAATGAGAGTGAATCCTGTGAAACTAATGTGTGA
TTTTGTTCAATTGTTACTGTTAATGTCTCAGCACTGACTT
>No_name
CTGGCAGATTTGTTCTTTAAGAAAGGGGTTGAAGCATTAAGAGGTCGGTAATTTAATGAG
AGTGAATCCTGTGAAACTAATGTGTGATTTTGTTCAATTG
>No_name
GATTTTTCAATACTGGCAGATTTGTTCTTTAAGAAAGGGGTTGAAGCATTAAGAGGTCGG
TAATTTAATGAGAGTGAATCCTGTGAAACTAATGTGTGAT
>No_name
CACTTGCTTGTCATGGACAACAGAGGAACATTNTTAAATTTCATTCTATCTGTTAGTTTT
AATGGATATTTTGGAAAACATTTGATTGGAGATTTTTCAA
>No_name
ATAGAATGAAATTTAATAATGTTCCTCTGTTGTCCATGACAAGCAAGCAAAGTCAAAGAT
TTCAAAATCACACGAAAAGAAATATTAGAAAAAGTCGAAA
>No_name
CCCATTCTAAATGCCGAATTACGTCTTTCAATGATCTATTACATGAGGGACAGAAGAAAT
CAAAAATATACACTAAGAAAAACGGCAAATAACAAAGCAG
>No_name
GTCAATTTTTGGAGTGATTGTCGTATTTGGATTTTTTGGAAACCTTTTGGTCATCCTGGT
CGTCTCCATAAATAAGCAGTTGCGAAATGGTACAAATATC
>No_name
TAAATAAGCAGTTGCGAAATGGTACAAATATCCTCATCGCATCTCTAGCGATAGCTGACA
TAACATTTATTACTTTTTGTGTTCCTTTAACTGCGACGAT
>No_name
CGTAATGGTACAAATATCCTCATCGCATCTCTAGCGATAGCTGACATAACATTTATTACT
TTTTGTGTTCCTTTAACTGCGACGATTTTCATTAAAAAAG
>No_name
CAAATATCCTCATCGCATCTCTAGCGATAGCTGACATAACATTTATTACTTTTTGTGTTC
CTTTAACTGCGACGATTTTCATTAAAAAAGGCTGGTTTTT
>No_name
CAAATATCCTCATCGCATCTCTAGCGATAGCTGACATAACATTTATTACTTTTTGTGTTC
CTTTAACTGCGACGATTTTCATTAAAAAAGGCTGGTTTTT
>No_name
CTCCCGAAAAACCAGCCTTTTTTAATAAAAATCGTCGCAGTTAAAGGAACACAAAAAGTA
ATAAATGTTATGTCAGCTATCGCTAGAGATGCGATGAGGA
>No_name
CTGACATAACATTTATTACTTTTTGTGTTCCTNTAACTGCGACGATTTTCATTAAAAAAG
GCTGGTTTTTGGGGAGTATTGCTTGCAAAATATATCAGTT
>No_name
GTTCCTTTAACTGCGACGATTTTCATTAAAAAAGGCTGGTTTTTGGGGAGTATTGCTTGC
AAAATATATCAGTTTTTTACATATTTAACGGCGTACATGA
>No_name
CTCATTAATACCAAAGTATAAACACTCATGTACGCCGTTAAATATGTAAAAAACTGATAT
ATTTTGCAAGCAATACTCCCCAAAAACCAGCCTTTTTTAA
>No_name
GGACAACAGCCAAATACCTATCGACACTCATTNATACCAAAGTATAAACACTCATGTACG
CCGTTAAATATGTAAAAAACTGATATATTTTGCAAGCAAT
>No_name
CTTTTCTGTTCTAATTGGAATACTCGCAATCGNATGGACAACAGCCAAATACCTATCGAC
ACTCATTAATACCAAAGTATAAACACTCATGTACGCCGTT
>No_name
CGATTTTCAAGACGTTCTTTTCTGTTCTAATTNGAATACTCGCAATCGGATGGACAACAG
CCAAATACCTATCGACACTCATTAATACCAAAGTATAAAC
>No_name
GACGATTTTCAAGACGTTCTTTTCTGTTCTAATTGGAATACTCGCAATCGGATGGACAAC
AGCCAAATACCTATCGACACTCATTAATACCAAAGTATAA
>No_name
CATGTCGATAGGACGATTTTCAAGACGTTCTTTTCTGTTCTAATTGGAATACTCGCAATC
GGATGGACAACAGCCAAATACCTATCGACACTCATTAATA
>No_name
CCGGAATTGAACAGCAGTGGGCAATTACATAGNATAAAGATTACCCATGTCGATAGGACG
ATTTTCAAGACGTTCTTTTCTGTTCTAATTGGAATACTCG
>No_name
GTTGGAGGATACGCCACCCCGGAATTGAACAGCAGTGGGCAATTACATAGCATAAAGATT
ACCCATGTCGATAGGACGATTTTCAAGACGTTCTTTTCTG
>No_name
CCGGAAGTTGGAGGATACGCCACCCCGGAATTGAACAGCAGTGGGCAATTACATAGCATA
AAGATTACCCATGTCGATAGGACGATTTTCAAGACGTTCT
>No_name
GTCTTGAAAATCGTCCTATCGACATGGGTAATCTTTATGCTATGTAATTGCCCACTGCTG
TTCAATTCCGGGGTGGCGTATCCTCCAACTTCCGTCAATG
>No_name
CTTTCGTATCATTGACGGAAGTTGGAGGATACGCCACCCCGGAATTGAACAGCAGTGGGC
AATTACATAGCATAAAGATTACCCATGTCGATAGGACGAT
>No_name
TTTCATTGTAACGAACTGTTGGCATATATGTACAGTAAAAGTCTTTCGTATCATTGACGG
AAGTTGGAGGATACGCCACCCCGGAATTGAACAGCAGTGG
>No_name
TCCAACTTCCGTCAATGATACGAAAGACTTTTACTGTACATATATGCCAACAGTTCGTTA
CAATGAAACACTAATGGGTTATTTAGAAAATGGCCAATTT
>No_name
CCAAATTGGCCATTTTCTAAATAACCCATTAGTGTTTCATTGTAACGAACTGTTGGCATA
TATGTACAGTAAAAGTCTTTCGTATCATTGACGGAAGTTG
>No_name
GTTCAAATTGGCCATTTTCTAAATAACCCATTAGTGTTTCATTGTAACGAACTGTTGGCA
TATATGTACAGTAAAAGTCTTTCGTATCATTGACGGAAGT
>No_name
GTCCAAATTGGCCATTTTCTAAATAACCCATTNGTGTTTCATTGTAACGAACTGTTGGCA
TATATGTACAGTAAAAGTCTTTCGTATCATTGACGGAAGT
>No_name
CAACAAATAAGCAAATATCGAAAATAAAAGAATGTAGACCCGTCCAAATTGGCCATTTTC
TAAATAACCCATTAGTGTTTCATTGTAACGAACTGTTGGC
>No_name
GCCAACAGTTCGTTACAATGAAACACTAATGGGTTATTTAGAAAATGGCCAATTTGGACG
GGTCTACATTCTTTTATTTTCGATATTTGCTTATTTGTTG
>No_name
CAACAAATAAGCAAATATCGAAAATAAAAGAATGTAGACCCGTCCAAATTGCCCATTTTC
TAAATAACCCATTAGCGTTCCATTGTAACGAACTGTTGCC
>No_name
ATGGCTGAAAGAGGCAACAAATAAGCAAATATCGAAAATAAAAGAATGTAGACCCGTCCA
AATTGGCCATTTTCTAAATAACCCATTAGTGTTTCATTGT
>No_name
CTTTTATTTTCGATATTTGCTTATTTGTTGCCTCTTTCAGCAATTATATTATTATACACG
TTCTTGATATGGAAATTACTTTTCAACAATGAGTCTCGGA
>No_name
AAATTACTTTTCAACAGTGAGTCTCGGATATCCCAATCCGACAAAGCTTTACAATCAAAA
AAGAGAGTTACAAGAATGGTTGTCATTGTTGTGGTTATTT
>No_name
TCCAACACAATGCAAAAATAACCACAACAATGACAACCATTCTTGTAACTCTCTTTTTTG
ATTGTAAAGCTTTGTCGGATTGGGATATCCGAGACTCATT
>No_name
CTCGGATATCCCAATCCGACAAAGCTTTACAATCAAAAAAGAGAGTTACAAGAATGGTTG
TCATTGTTGTGGTTATTTTTGCATTGTGTTGGATGCCAAT
>No_name
CAAAGCTTTACAATCAAAAAAGAGAGTTACAAGAATGGTTGTCATTGTTGTGGTTATTTT
TGCATTGTGTTGGATGCCAATACAGATTGTTTTCATCATC
>No_name
CGCCTAGGAATTGGATGATGAAAACAATCTGTATTGGCATCCAACACAATGCAAAAATAA
CCACAACAATGACAACCATTCTTGTAACTCTCTTTTTTGA
>No_name
GAATGGTTGTCATTGTTGTGGTTATTTTTGCATTGTGTTGGATGCCAATACAGATTGTTT
TCATCATCCAATTCCTAGGCAGTGAGCCCGACAATGCGGC
>No_name
ATTGGTTGTCATTGTTGTGGTTATTTTTGCATTGTGTTGGATGCCAATACAGATTGTTTT
CATCATCCAATTCCTAGGCAGTGAGCCCGACAATGCGGCG
>No_name
GTTATTTTTGCATTGTGTTGGATGCCAATACAGATTGTTTTCATCATCCAATTCCTAGGC
AGTGAGCCCGACAATGCGGCGTTCAAAGCATTCCATGTAT
>No_name
TGCAAATACATGGAATGCTTTGAACGCCGCATTGTCGGGCTCACTGCCTAGGAATTGGAT
GATGAAAACAATCTGTATTGGCATCCAACACAATGCAAAA
>No_name
ATTGTTTTCATCATCCAATTCCTAGGCAGTGAGCCCGACAATGCGGCGTTCAAAGCATTC
CATGTATTTGCAAGCGCCCTGGCTTATTCGAACAGCATGA
>No_name
CGCTCTTAAATGCAACTCGGAAATTATTGGAGAAAAATGCATACAAAATCGGATTCATCA
TGCTGTTCGAATAAGCCAGGGCGCTTGCAAATACATGGAA
>No_name
CAATAATTTCCGAGTTGCATTTAAGAGCGTCCTTTTTTGTCAAAAACAATCGTTTTCCGG
AAGAGATTTCGAAAAAACGAATTTAAACATCAATCGAAAT
>No_name
GAGATTTCGAAAAAACGAATTTAAACATCAATCGAAATCTTTCCGAGCAACGAGCCTCTC
GAAAGGCTCTCACTAAGAAAGATTGTGAAGTGAATATATA
>No_name
CTGTTGATCACCAATCCGTTTCCGAAAGAAGCNGCAAATATTACTATTATACCCATTGGT
ATTACAAGGTAATTATTTCCATGTTTCACATAGTCGTCAC
>No_name
GTAATATTTGCCGCTTCTTTCGGAAACGGATTNGTGATCATCAGTGTTTGGAAATATCCT
CGTTTGCGTCGACAAATAACAAATCACTTTGTCTTTTCTT
>No_name
TTTTAATTTAATACAAACTGTAAACAATGGCCGTTGGTTATTTGGTCCAGTTCTTTGCAA
TATCTTCAATTCGAATGATGTCTTCTTCAGTACCGCTAGA
>No_name
ATTTGGTCCAGTTCTTTGCAATATCTTCAATTCGAATGATGTCTTCTTCAGTACCGCTAG
CCTTATACATATCGGATGCATCGGACTCGATCGGTACATT
>No_name
CTCGTGAATTCGTCAAGATAATTTCGAATTTGAAAGGTTTTATAATTGCAATGTACCGAT
CGAGTCCGATGCATCCGATATGTATAAGGCTAGCGGTACT
>No_name
AAACCTTTCAAATACGAAATTATCTTGACGAATTCACGAGTGGCAATTATTCTGACAGTG
TCATGGATCACGTCGCTGCTGATTTCCCATATTCCTATTC
>No_name
AGTCGACAGAATTTAAGTAGAACCAAATTTTCNTCGGTTGTATAAATTCCAGAATGAATA
GGAATATGGGAAATCAGCAGCGACGTGATCCATGACACTG
>No_name
CCCAGTCGACAGAATTTAAGTAGAACCAAATTTTCTTCGGTTGTATAGATTCCAGAATGA
ATAGGAATATGGGAAATCAGCAGCGACGTGATCCATGACA
>No_name
ATTCATTCTGGAATTTATACAACTGAAGAAAANTTGGTTCTACTTAAATTCTGTCGACTG
GTTTGTCATTTTAAAGTGAACATGATTTACGCAATTGTCT
>No_name
CTGGAATTTATACAACTGAAGAAAATTTGGTTCTACTTAAATTCTGTCGACTGGTTTGTC
ATTTTAAAGTGAACATGATTTACGCAATTGTCTCCTCAAC
>No_name
CTTGAATTTATACAACCGAAGAAAATTTGGTTCTACTTAAATTCTGTCGACTGGTTTGTC
ATTTTAAAGTGAACATGATTTACGCAATTGTCTCCTCAAC
>No_name
CTGGTTTGTCATTTTAAAGTGAACATGATTTANGCAATTGTCTCCTCAACGATATCGTTT
TGGATTCCAAGTTCAATAATGTGCGTTGTGTATTTGAAGA
>No_name
CGTTAGAATAATTTTCTTTTCTTGGTTTTTGGCCTCTTTAAAGATCTTCAAATACACAAC
GCACATTATTGAACTTGGAATCCAAAACGATATCGTTGAG
>No_name
GGAATTTCTATTTTCTTTCGGATAAGGAGTCGCTAAAATAATTTTCTTTTCTTGGTTTTT
GGCCTCTTTAAAGATCTTCAAATACACAACGCACATTATT
>No_name
GAAAATTATTTTAGCGACTCCTTATCCGAAAGAAAATAGAAATTCCTTGACTCTGGATAT
GAATATTCAATCTCAGAATTTTATTAAGAAATCTCAATCA
>No_name
GAAAATTATTTTAGCGACTCCTTATCCGAAAGAAAATAGAAATTCCTTGACTGTGGATAT
GAATATTCAATCTCAGAATTTTATTAAGAAATCTCTATCA
>No_name
GGCCGCTTTATGTTCTCTTTTAAAGTTTCGCTTTGACATATTTGAGGAAACTGATAGAGA
TTTCTTAATAAAATTCTGAGATTGAATATTCATATCCACA
>No_name
ATTCAATCTCAGAATTTTATTAAGAAATCTCTATCAGTTTCCTCAAATATGTCAAAGCGA
AACTTTAAAAGAGAACATAAAGCGGCCAAGACTTTGGGAA
>No_name
CAACCCATTATGATTCCCAAAGTCTTGGCCGCTTTATGTTCTCTTTTAAAGTTTCGCTTT
GACATATTTGAGGAAACTGATAAAGATTTCTTAATAAAAT
>No_name
GTCAAAGCGAAACTTTAAAAGAGAACATAAAGCGGCCAAGACTTTGGGAATCATAATGGG
ATGTTTCATTGCGTGTTGGTTGCCATTCTTCATTTGGTAC
>No_name
AATGATTTCTGGGAACGAACATGAGGACTGGCAGACGTTTGAAACTGTGTACCAAATGAA
GAATGGCAACCAACACGCAATGAAACATCCCATTATGATT
>No_name
GGGATATCGTGTTTTGGATAGGTTATGTAAATTCAACTCTCAACCCTATCATTTACGCCT
TCTACAATCGAGAATTTCGGAAAGCATTCAAACAAGTCTT
>No_name
CCGCTATGAGTGTTTAATGAATTACATTGCCTNTCTGTGCAATTTTTACAACACCATTTA
TTATACTTTAAGACTTGTTTGAATGCTTTCCGAAATTCTC
>No_name
CGTGCTTCTATTTCCCATATTTCGATCAAAGTATATCTCAGTTCCGGTGAAATTTGTAAA
GTTTCCGCTATGAGTGTTTAATGAATTACATTGCCTGTCT
>No_name
CTTAACATAGTTCTCATAGATTTCTTTATTACAGCGATATATATCCCATTGAGTCTCCAC
GGAGTATATCTGTCTTGGGTAAATTCAGATTTTCTGTGTA
>No_name
ACCGACTCTAATGGAAGTTGGAAATTTCTGAAAATTGAAGTAGAATTTCTTTATCAAATT
TATGTTAACCTCGTACATTTTACAGTTCCACTTGGAATAA
>No_name
CCCAAATCGAGAATTTCTACAAACTGCCAAATATGCAAAGGAAACCAACATAGAATGAAG
TTCAATATAAGAACGATTGAAAGCCGCATAGCTTTTTTGG
>No_name
CTTCAATATCTCAAAAATGACATTAATGACACNAGATGGCAGTCAAGTGGCCGCCACCCT
AATTATGCTGTCTGTGATTTGTGTGATCGGCAGTCTTGGA
>No_name
CCACAGGTATGACGGTTTTTTTACATTTTTAATACCTTTAAGTATAGATTTCTTTCTTCT
TGTTTGGAGAACTTTGCAGTATATTGCTACATAAAGACAA
>No_name
TGGCAATTTTATTGGATTTTCGTCCAAATCTGGAACGTTTGTTAAATTTGATCTACTCTC
CCACAGGTATGACGGTTTTTTTTACATTTTTAATACCTTT
>No_name
TGGGGATATGATGTTGTCATCTGCAAAATCTACTCCAAATTCCAAAAGTTTCCTGACAGT
CCCGAAACCTGAACATCGCCGGGTGTCTCTGAGAAGTATC
>No_name
ATAGTTTATCATCAGAAACGCCGGTAGAAAAGATATTATGTACATTAACGCCACGACAGA
TAGCATGGCTGCCGTTCGAAAGTTTTGAAATATTTGCGTA
>No_name
CGCAAATATTTCAAAACTTTCGAACGGCAGCCATGCTATCTGTCGTGGCGTTAATGTACA
TAATATCTTTTCTACCGGCGTTTCTGATGATAAACTATCC
>No_name
AACGATTCGAAAAAACAGCCCGATTTAACCAAAGATGTCAAATGGGCTTTTTTATTTTTA
TTATTAATACCAATCATTACTATATTTGGGAATATTCTCG
>No_name
GTTTCAATTATTTCTTAGTATCTCTTGCAGTCAGTGATTTTCTATGTGCAATTTTAGTTA
TGCCAGTATCAACCGTAAAAATGGTCCATGTTGATCTCAC
>No_name
GGATTGTTGAGGGCGACGTACCTATCTATTGANATTGTACACAAATGGATAATAGTAGTT
GCTGTAAAGAAGACATCCAAACTGTACCATGCTAAACACA
>No_name
GTTTGGTGAAAGCGCAGAGGATTGTTGAGGGCGACGTACCTATCTATTGAAATTGTACAC
AAATGGATAATAGTAGTTGCTGTAAAGAAGACATCCAAAC
>No_name
ATCCTCTGCGCTTTCACCAAACTAAAAGAAAATATTCGCTTTTTATTAAGATTTCTATTT
CTTGGTTAATTCCATTTGGAATAGCTTGTCCTTTATTTCT
>No_name
TTCTTGGTTAATTCCATTTGGAATAGCTTGTCNTTTATTTCTCTCATCTTTGAAAATCGA
AACTATGAATCAAGAAGAAAGCTCTTTCAAAGGATGCGGT
>No_name
GCAGTCATGATAAAAATTGCATTATTTGGACCNCATCCTTTGAAAGAGCTTTCTTCTTGA
TTCATAGTTTCGATTTTCAAAGATGAGAGAAATAAAGGAC
>No_name
CTGCCGTCATCGTCACTTTCATTTTACCACTGCTTATAATGATGATTTCTTATATTCTAA
CTGTGAAAACCATTAGAAAACAAACAAAGAATCTCGATTC
>No_name
CTGACTAAAACGAGATTTGCTGTGGCCGTTGGTAGAAAAAGAATCGAGATTCTTTGTTTG
TTTTCTAATGGTTTTCACAGTTAGAATATAAGAAATCATC
>No_name
CATAGATTTCTTATATATTTCCGACTGACTAANACGAGATTTTCTGTGGCCGTTGGTAGA
AAAAGAATCGAGATTCTTTGTTTGTTTTCTAATGGTTTTC
>No_name
CTCGGCATAGATTTCTTATATATTTCCGACTGACTAAAACGAGATTTTCTGTGGCCGTTG
GTAGAAAAAGAATCGAGATTCTTTGTTTGTTTTCTAATGG
>No_name
AAAGAATCTCGATTCTTTTTCTACCAACGGCCACAGAAAATCTCGTTTTAGTCAGTCGGA
AATATATAAGAAATCTATGCCGAGTACAAGTCTAACGACC
>No_name
GGTCGTTAGACTTGTACTCGGCATAGATTTCTNATATATTTCCGACTGACTAAAACGAGA
TTTTCTGTGGCCGTTGGTAGAAAAAGAATCGAGATTCTTT
>No_name
CTCGTTTTAGTCAGTCGGAAATATATAAGAAANCTATGCCGAGTACAAGTCTAACGACCT
CTATTCTCAACGTGAATTCCAAGGTCTGTGATGACTTAAA
>No_name
CTTGATTTAAAGAATGATTTAAGTCATCACAGNCCTTGGAATTCACGTTGAGAATAGAGG
TCGTTAGACTTGTACTCGGCATAGATTTCTTATATATTTC
>No_name
CTTAAATCATTCTTTAAATCAAGAGAAACTCAGTTTGTTATCAATTTCAACAGATTTCTC
CAGAAGGTCCCTGATGAGTTGCAACAACTTTCCTACGACT
>No_name
CTGTATTTTGCTTGGAGTCGTAGGAAAGTTGTTGCAACTCATCAGGGACCTTCTGGAGAA
ATCTGTTGAAATTGATAACAAACTGAGTTTCTCTTGATTT
>No_name
CTCAAACTCAAATCAGAAGTCGCGATTCTACGCGAGTTAACTGAAAGCCGACTATTTAGA
AGCACATTGGCGCATAATCTTAAACGTTCTGAATTAACTG
>No_name
CCCAATACTTGAACGGCTTTTCGAGACTTTTGAATGTATCTCAAACTCAAATCAGAAGTC
GCGATTCTACGCGAGTTAACTGAAAGCCGACTATTTAGAA
>No_name
GGTAACACAGAAAAAATCAGTAAGATAGATCACAAAAAATGGCATGTAACAACAGACAAA
CAACCCGAAAACTATTCCCAATACTTGAACGGCTTTTCGA
>No_name
CAGGAAACACAGAAAAAATCAGTAAGATAGATCACAAAAAATGGCATGTAACAACAGACA
AACAACCCGAAAACTATTCCCAATACTTGAACGGCTTTTC
>No_name
ATCCAATCCATTCGCTGTATGAAATCATCCAACTCGTTATACTTTTGCAGGAAACACAGA
AAAAATCAGTAAGATAGATCACAAAAAATGGCATGTAACA
>No_name
CACGATTACTGGCAAAGAAACTATAAATCCAGAAAAAAATAAAGTAAAAGACGGATCAGC
CATTCTGTCGGAAATACAGCTAAGGGTTTTCCGGTCGAAA
>No_name
CCGATCCTTTTTCTGCTTTTTTCAAACAAAACATTTTTCTCAAAAGTCGAATGTAAGCAG
ATCTGAATTGTAGGTTGGTCACTCCATAAAGAATTGGATT
>No_name
CAACAATAGCCATTCGCAAATCAATTGTTCTTNGTTGGCAGAAGATTCCAACAATGTGAC
ATGGATGTGTTGGAGATACAATTCAACAATTGAGCACTTA
>No_name
CAACAATGTGACATGGATGTGTTGGAGATACANTTCAACAATTGAGCACTTACTCATTGT
GTTGTTTACGTTGTTGATATTCGGAACTCTCGGCGGAAAT
>No_name
GCCGAAATGACGAGACAATTTCCGCCGAGAGTNCCGAATATCAACAACGTAAACAACACA
ATGAGTAAGTGCTCAATTGTTGAATTGTATCTCCAACACA
>No_name
CTCAAAATCAAAAAATTGCTCGGAATTTGCAATTTTTTCACCAAAATAATCGCCGAAATG
ACGAGACAATTTCCGCCGAGAGTTCCGAATATCAACAACG
>No_name
CTGAAAATGGCCAATGACCGCCACGCAATTGAATAAAAGCTACTAATGGAAGGAAGAACG
CAACTAGAGTATCGCTAGCTGCTAAGCTCAAAATCAAAAA
>No_name
GAGACATTTTGTGATATATTTATTTGTCTTGATGTGCTGCTGTGCAGTTCGAGTATTTTG
AATTTATGCGCAATTTCGATAGATAGATACCTCATTATAA
>No_name
GTTTCATTTTGTGATATATTTATTTGTCTTGATGTGCTGCTGTGCAGTTCGAGTATTTTG
AATTTATGCGCAATTTCGATAGATAGATACTTCATTATAA
>No_name
CTTTGTTATAATGAGGTATCTATCTATCGAAATTGCGCATAAATTCAAAATACTCGAACT
GCACAGCAGCACATCAAGACAAATAAATATATCACAAAAT
>No_name
CTAGTATTTTGAATTTATGCGCAATTTCGATANATAGATACCTCATTATAACAAAGCCAC
TGCAATACGGCAGTCGTCGAACTTTGAAGCAAATGTTTCT
>No_name
TTTTGAATTTATGCGCAATTTCGATAGATAGATACCTCATTATAACAAAGCCACTGCAAT
ACGGCAGTCGTCGAACTTTGAAGCAAATGTTTCTTATGAT
>No_name
CGATAGATAGATACCTCATTATAACAAAGCCACTGCAATACGGCAGTCGTCGAACTTTGA
AGCAAATGTTTCTTATGATATTGTTGGTATGGTTTTTATC
>No_name
CTGATAAAAACCATACCAACAATATCATAAGAAACATTTGCTTCAAAGTTCGACGACTGC
CGTATTGCAGTGGCTTTGTTATAATGAGGTATCTATCTAT
>No_name
CGTTAGATAGATACCTCATTATAACAAAGCCACTGCAATACGGCAGTCGTCGAACTTTGA
AGCAAATGTTTCTTATGATATTGTTGGTATGGTTTTTATC
>No_name
GATACCTCATTATAACAAAGCCACTGCAATACCGCAGTCGTCGAACTTTGAAGCAAATGT
TTCTTATGATATTGTTGGTATGGTTTTTATCAGGTTTAAT
>No_name
CAATACGGCAGTCGTCGAACTTTGAAGCAAATGTTTCTTATGATATTGTTGGTATGGGTT
TTATCAGGATTAATTAGTATTCCGCCGGGAATTGGATGGA
>No_name
GCTAATGTTTCTTATGATATTGTTGGTATGGTNTTTATCAGGATTAATTAGTATTCCGCC
GGTAATTGGATGGAAAGAAGGATTTATTCCTGGGAAATGT
>No_name
TATTTATCAGGATTAATTAGTATTCCGCCGGTAATTGGATGGAAAGAAGGATTTATTCCT
GGGAAATGTATTTATTCAGAAAATCTTGGTTATCAGATTT
>No_name
ATTTATTCCTGGGAAATGTATTTATTCAGAAAATCTTGGTTATCAGATTTATGCAACATG
TGGAGCATTTTATATCCCTTTGATCATCATGCTGGTTTTG
>No_name
TTATTCAGAAAATCTTGGTTATCAGATTTATGNAACATGTGGAGCATTTTATATCCCTTT
GATCATCATGCTGGTTTTGTACGGAAGGATCTTTAAATTG
>No_name
GTTTATGTAATTTAGCATCTTTCTTTACCATGNATTGTGTCAATTTAAAGATCCTTCCGT
ACAAAACCAGCATGATGATCAAAGGGATATAAAATGCTCC
>No_name
GTTTTGTACGGAGGGATCTTTAAATTGACACAATCCATGGTAAAGAAAGATGCTAAATTA
CATAAACGGGCCTCTCGCTATGCTTCAGACGTTTTGAAAA
>No_name
AAAGATGCTAAATTACATAAACGGGCCTCTCGCTATGCTTCAGACGTTTTGAAAATGCCT
GATTTAAATGATGACAGCGTTGTTAAGGAGAACATTTGCA
>No_name
CTAAATTACATAAACGGGCCTCTCGCTATGCTTCAGACGTTTTGAAAATGCCTGATTTAA
ATGATGACAGCGTTGTTAAGGAGAACATGTGCAAACGCCT
>No_name
GTCCATCCAATCATTGCTGCTTTGATCTGACAATGATAGGCGTTTGCAAATGTTCTCCTT
AACAACGCTGTCATCATTTAAATCAGGCATTTTCAAAACG
>No_name
GGTCTCGAAAAAACTAGCGATTTCAAATGCAANAGAAGAATTTATTAAACAATATAAAAA
AACAGAGAAAGCCAATTATGCTGAAAACAAAGCCATTACA
>No_name
AAAAAAACAGAGAAAGCCAATTATGCTGAAAACAAAGCCATTACAACGTTGGGAGTGATC
ATGGGATGTTTTACAATCTGTTGGCTGCCGTTCTTCGTCA
>No_name
AATTTTACGAAATATATTGCCAAGTTTTCGGATTGTTTTCATCAAATACAAGTGGAAAAT
ATCTTTATTTCAACTGTTGTTGGTATATGCTTGTTCAGCG
>No_name
CAGCGCTGATCCAAATATCCAGAGTTTAAAGAGTGTCTTTGCTGCTGAAAACGGTAAAAC
ACAAATCCCCAGCAACAAATCTGCAACTGCTAAATTTGCT
>No_name
ACCAGATTAAAATTATTGCATAAATTATTCGTNTTTTAGTGATAATAATATTTCGTTTTA
GTGGCCGAGTAATACCAATATATCTATCAATGCTAATAAT
>No_name
CTCATTTCTGTCAATAAACGACTTATAATGAACATTCATTTTTACAACTTCTGATCCTTG
ATTTCATAAAATAAAGCCTTGTTTTAATTGTCTTGATTGT
>No_name
GCATATTATAAAAACTCCCACGACAATTCCAAGAGTTTTTGCAGCTTTTCTTTCCTGCCG
AAAAATTGCACATTTTCTATTACTACTTGAGCTATGGTTG
>No_name
CGGATTGCATAAACTGTTACAGTAACCTAGCCAAAAAATGCAGTCGAATAATTCGTCAGA
AATTTTACAGTTTTCACAGAGAGCTTTTAATGGTAATAAG
>No_name
GTTTGTTTCTACAGTATTTGAGATTTGCATATTGACATGCAAAGGAAGCCGTTGTCTGTT
CGGCGATCTTTTACAATACAACAGCTGGTAGAAAGCGGCT
>No_name
GGTAGTTTTGTGTAAAAGTATTTATAAAGAATGTACTTATTGCATCGAGATTTGTCTGAA
CGCATCCTTGAAAGACACAAATACCCCAAACAACATGAAA
>No_name
AGAATGTACTTATTGCATCGAGATTTGTCTGAACGCATCCTTGAAAGACACAAATACCCC
AAACAACATGAAACATGAGACAGAAGGAAGTTTTAATTGT
>No_name
GTCATATACTGCCAGTATTCTGCTGTTGATGCTAATTTGTCTCGAACGATATATTGCAAT
AATATTTCCAATGAAAGTGAAAAATATGCTATCAAAAAGG
>No_name
GCTGAGTTTGTTTGAGTACGAGCTCAGACGAATCCACAATGTTACTAGGTGTGAAAAAAC
CGAAAAAATCAGCAAAAAGACTTATTATATTTCTTCGTTT
>No_name
GTTTGTTTTGCTTTATATTATACCATTGGTTTTAATGGGCTCTCTTTATGGACATATTTG
TTTAAGTCTAGTGAAATCTTTGAAAAAGATTACCGGATCT
>No_name
AAGAGATTTTATAACTTTCGTTGTTTTAGATCCGGTAATCTTTTTCAAAGATTTCACTAG
ACTTAAACAAATATGTCCATAAAGAGAGCCCATTAAAACC
>No_name
CCGGATCTAAAACAACGAAAGTTATAAAATCTNTTAACTCCATGAATACCGAATCATTCG
ATTCTCAAAGTTTACAGACCAGTTCCAACAGAAACAATGA
>No_name
GTGAATTTTTCCGTCAAAGTTGCCAGCAAAAAAACAATCACAAAAGCAGCAAATGAACGA
AGACGAGTCATAATAATGCTTATTGTCATTGTTATTATCT
>No_name
AACAATCACAAAAGCAGCAAATGAACGAAGACGAGTCATAATAATGCTTATTGTCATTGT
TATTATCTTTGCTTTATGTCGTCTGCCGAGGCATATTTGG
>No_name
CTGGAAAGGTACATGAACATATACGCGGACGGAGGAAAGATCAATAACAGATACGTATTT
CTACCAGAATGCAATGTCATCATTGCCCAAATATGCCTCG
>No_name
GTGTTCGATTTGGGACTTTTAGAATTCGATAAATTTAGAACATTTGTACTCTTCTTATTC
AATCTAGGACGAAAACACTTTAAAGCCTTCAATAGATTAA
>No_name
GAGATATTTTTCTTATTGTTCTAGGAATTATTGGAAATAGTCTAATAATTATCGTCTCAT
TAAAACAAAAAATCAGAGAATTCACAAAGTTCCTCATCAT
>No_name
CTCATTAAAACAAAAAATCAGAGAATTCACAAAGTTCCTCATCATGACAGAAGCGATTTG
GGATTTTTTCGATATTATCATAGAAGGAGTTCGCTATTTT
>No_name
CTTTATCTATTCCAATAATATTTTTAATTGTTGTTTCGTCCAGTGTGGCAAGCCTCGCTA
CAATAGGTGGAAACATTTTAGTTTTAATTGCCTTTCTGTT
>No_name
GATAAGATATATTGTAAACAAATTCATTGAAATTAATCCAATCAAAAGATCAGTAGATGC
CAAGGAAATGATGAAATAATTGCTTGGGGTTCTGATACTT
>No_name
CAGAACCCCAAGCAATTATTTCATCATTTCCTTGGCATCTACTGATCTTTTGATTGGATT
AATTTCAATGAATTTGTTTACAATATATCTTATCATCGGA
>No_name
CCAAAGAGAGCCACAAATCACAAAGTAACTGACTTAAAGGCCAGTTTCCTATGATAAGAT
ATATTGTAAACAAATTCATTGAAATTAATCCAATCAAAAG
>No_name
AGGAAACTGGCCTTTAAGTCAGTTACTTTGTGATTTGTGGCTCTCTTTGGATTATACTGC
TTGCTTGACTTCCCAGTATACTGTTCTTTTTATAACAGTT
>No_name
CTAGCTTGACTTCCCAGTATACTGTTCTTTTTATAACAGTTGATAGATTTTGTTCAGTGA
AGATTCCTGCAACATATCGGTTGTGGAGAACTAAAAACAA
>No_name
AAAGATTTTGTTCAGTGAAGATTCCTGCAACATATCGGTTGTGGAGAACTAAAAACAAAG
TCATTATAATGGTTCTTATTAGTTGGTTAGTGCCATCCTC
>No_name
ATAGGGCTGGCCGTATTTCAACAATGGAAGACAGAGAGGAGCAACAGAATGCTATGCAGA
GTTCACCTCAAATACAGTTTTCAACACAGTTCTAACGATA
>No_name
CTTTTATCCGAGGATGCTTGCAACCTTTTGGCTACACGATAAATACCTGCATATAAAACA
CACATTACTATAAGAGTAACCCAGAAGTATACTATCGTTA
>No_name
ATGGCTAATAGTGTATTCATTCCTTTTCTTTTATCCGAGGATGCTTGCAACCTTTTGGCT
ACACGATAAATACATGCATATAAAACACACATTACTATAA
>No_name
GTTACATTGTTTGTCCTGCCATGGCTAATAGTGTATTCATTCCTTTTCTTTTATCCGAGG
ATGCTTGCAACCTTTTGGCTACACGATAAATACCTGCATA
>No_name
CCCCAACTAACTCCAACACCAATGCGTGACATTGTTTGTCCTGCCATGGCTAATAGTGTA
TTCATTCCTTTTCTTTTATCCGAGGATGCTTGCAACCTTT
>No_name
ATTTAGATGAAATTGCCAATCCAACTGTAAACTTTCGTATAAATGAAGGTTACGATTCAT
CAAATAAAGAATACAAAAATGACATTGTAATCCATCCTAC
>No_name
CTTGAATGTTCGTCAATGTACTGAAGATTTTTGACTAAATTTGGAGGCGCATTGAGCTTG
TAAGGAGAAGTAGGATGGATTACAATGTCATTTTTGTATT
>No_name
CTTGAATGTTCGTCAATGTACTGAAGATTTTTNACTAAATTTGGAGGCGCATTGAGCTTG
TAAGGAGAAGTAGGATGGATTACAATGTCATTTTTGTATT
>No_name
CTCCTCACTGTCACTTGAATGTTCGTCAATGTACTGAAGATTTTTGACTAAATTTGGAGG
CGCATTGAGCTTGTAAGGAGAAGTAGGATGGATTACAATG
>No_name
GTTTTTTTTGTTTGTAATTATTGTTTTTTGATNTGTTTAGTGGTAAAATCTCTGAAATAC
CCGGTTCCAATTTACTGTTGTAATCATTGTAGTAAATGGA
>No_name
GTTTGTTGGTTTTTTTTGTTTGTAATTATTGTTTTTTGATTTGTTTAGTGGTAAAATCTC
TGAAATGCCCGGTTCCAATTTACTGTTGTAATCATTGTAG
>No_name
CAGAGATTTTACCACTAAACAAATCAAAAAACAATAATTACAAACAAAAAAAACCAACAA
ACAACACAAAATCTATGAATTTTCAAATTAAATCTGCAAA
>No_name
GTCGAAGAAATATCAGTCAAGTTCTTCAAATTCAAATCAGACCTCTTTGCAAAGGTTACA
GTTTACAAGATTCACGTTTATTCATCGAAAGGATACAGAT
>No_name
GTTTATTCATCGCAAGGATACAGATGTCAGATCGAGAAATCGTGCAAGGAAAGCTTTGAG
AACAATAAGCTTAATTTTGGGTGCTTTTGTTACTTGCTGG
>No_name
GTTTTTATTTGAGAGTTTGCGAGAGCATAGCAGAAAGGATTAATGGGAGAATTTATATAA
CACAGCCAATATGACAGATTGTATAGATGATCGTTTACGC
>No_name
GAAATGTATAAAGATAATTTAACCGACAAGGAATTTATAAGCCTTGAACAAGGCCCACAG
AGAGATCCAATTAATTTATTGATCCCGTTCAACACTATTT
>No_name
GTTCTCATGACTTTAAAATGCAATATAACTCTACATGCTATACAATTTCCAAAAACGCCA
ACAAAAATCAGGACGACATAAATAGTGTTGAACGGGATCA
>No_name
CCGAGATTCAATAAATAATAATTTGTCGGGGTTCTCATGACTTTAAAATGCAATATAACT
CTACATGTTATACAATTTCCAAAAACGCCAACAAAAATCA
>No_name
GTCAAATAGAAGTCTTGGGTCAAACCCAAAATAAGCACACTTAAGTCAGCTATTCCGAGA
TTCAATAAATAATAATTTGTCGGGGTTCTCATGACTTTAA
>No_name
GACCATGTCAAATAGAAGTCTTGGGTCAAACCCAAAATAAGCACACTTAAGTCAGCTATT
CCGAGATTCAATAAATAATAATTTGTCGGGGTTCTCATGA
>No_name
CCTCTGTCTATTGTTACTCTCTGACGGTTTCAGCAAGGGGTGACATATTGCTATGTATCT
TTCAATTGTGAATCCTGTAGCAGTTAAAACTGAAGTGCAC
>No_name
CTTGCTGAAACCGTCAGAGAGTAACAATAGACAGAGGACAATTAAAATAATCGCCTGTAT
ATGGATAACATGGTTTCTTTGCAGTTTACCACTTGCTCCA
>No_name
AAAAAAATAATGAAGCTGATTAAGAAGGAATTTGGTAGTGCTTTCTGTTCAATTTGGGTA
CAAACTGTTGAATCTTCTAATAGCCGTTGAGTAAAGTTTG
>No_name
CTTGTGTTCAGCGCTGGAAATTATTTGTTGTTCTCCTCGACAAACCGAATGTCTTATTGT
GAGTCCAATTCTCATATATAGAACTGACATTAGAATTAAA
>No_name
CTTGGGACTCTCAAAAGATCCTTTGGAGAGTTCACGAATTCCTTTACAGTTTATCCGGAA
TACTTTACTACTTTAATTGTGCAATCAATCCTATTTTGTA
>No_name
CTTGGTAATGTTCTCGGTTATCATATTTAGGAACACAAAAACAACATTCAGACCGTTCCG
GTCTGTCTTCCGATCGGTTTTGACTGAAAATGTATTGACA
>No_name
CTTCACTGTCTTGGTAATGTTCTCGGTTATCATATTTAGGAACACAAAAACAACATTCAG
ACCGTTCCGGTCTGTCTTCCGATCGGTTTTGACTGAAAAT
>No_name
GCGGAAGTTATCATTGTTGGACGAGTGAGGACGAGAATGTTGGCGATATTTGTTACGATG
CCGAAAATGCAAGCACTCGTACTGACGTATCCGTGGATAT
>No_name
ATCAATAACCAATTTGTAGCGGAAGTAATCATTGTTGGACGAGTGAGGACGAGAATGTTG
GCGATATTTGTTACGATGCCGAAAATGCAAGCACTCGTAC
>No_name
CAATTGCTAGACACATCAATAACCAATTTGTANCGGAAGTTATCATTGTTGGACGAGTGA
GGACGAGAATGTTGGCGATATTTGTTACGATGCCGAAAAT
>No_name
CGTTACAAATATCGCCAACATTCTCGTCCTCACTCGTCCAACAATGATAACTTCCGCTAC
AAATTGGTTATTGATGTGTCTAGCAATTGCGGATCTCTTG
>No_name
CGCCAACATTCTCGTCCTCACTCGTCCAACAATGATAACTTCCGCTACAAATTGGTTATT
GATGTGTCTAGCAATTGCGGATCTCTTGACAATGGCTGTA
>No_name
TAAAATTCTACATTTCCTCAAATTTTGGTCCTNATTTGCTGCTTCACACAGACAGTTGGA
ACTGGGTTGTCTATCAGAAATTTATGGTTAGCTGTACGAT
>No_name
TGTAAATGAATCGGAATATTGCTAATGAAACTGTCAACCATACTGCAATAGAATGAAAAG
AAATCGTACAGCTAACCATAAATTTCTGATAGACAACCCA
>No_name
TCTAAAACCACTTTTGTTATTTCTATTCTATGTTTTCTCGTGACAATACCAAACATGGTC
GTAACCAAAATTCAATCTTGCCAAAACGCAAAAGACAACA
>No_name
ATTCTATGTTTTCTCGTGACAATACCAAACATGGTCGTAACCAAAATTCAATCTTGCCAA
AACGCAAAAGACAACAGATTGATGGTTTTCTATTTTCTGA
>No_name
ATGGTCGTAACCAAAATTCAATCTTTCCAAAACGCAAAAGACAACAGATTGATGGTTTTC
TATTTTCTGAAAATAGATTCTAGTTTTGAGATGATAAGTA
>No_name
ATCAATTTAAACAAAGTCGCCTGTAACCAGAAATTCATTTTACTTATCATCTCAAAACTA
GAATCTATTTTCAGAAAATAGAAAACCATCAATCTGTTGT
>No_name
ATTGATGGTTTTCTATTTTCTGAAAATAGATTNTAGTTTTGAGATGATAAGTAAAATGAA
TTTCTGGTTACAGGCGACTTTGTTTAAATTGATTCCAAGT
>No_name
GGTTTTCTATTTTCTGAAAATAGATTCTAGTTTTGAGATGATAAGTAAAATGAATTTCTG
GTTACAGGCGACTTTGTTTAAATTGATTCCAAGTGTCGTT
>No_name
CTATTTTCTGAAAATAGATTCTAGTTTTGAGATGATAAGTAAAATGAATTTCTGGTTACA
GGCGACTTTGTTTAAATTGATTCCAAGTGTCGTTCTAACG
>No_name
GGCTTTTTTCATAGAAAGAATGAGTCCAACAGTTAAAGCCGTTAGAACGACACTTGGAAT
CAATTTAAACAAAGTCGCCTGTAACCAGAAATTCATTTTA
>No_name
AATGAATTTCTGGTTACAGGCGACTTTGTTTAAATTGATTCCAAGTGTCGTTCTAACGGC
TTTAACTGTTGGACTCATTCTTTCTATGAAAAAAGCCACA
>No_name
GTTCTCTATGTTTAGCTTTTCTTTGAGATTTTGTGTTATTCAATAAATTTGATTGTCTCT
GTGTGGCTTTTTTCATAGAAAGAATGAGTCCAACAGTTAA
>No_name
GTTCTTTGTTCTCTATGTTTAGCTTTTCTTTGAGATTTTGTGTTATTCAATAAATTTGAT
TGTCTCTGTGTGGCTTTTTTCATAGAAAGAATGAGTCCAA
>No_name
CCAAAAGCATGTAAGTGGTTCTTTGTTCTCTANGTTTAGCTTTTCTTTGAGATTTTGTGT
TATTCAATAAATTTGATTGTCTCTGTGTGGCTTTTTTCAT
>No_name
AAAAGCCACACAGAGACAATCAAATTTATTGAATAACACAAAATCTCAAAGAAAAGCTAA
ACATAGAGAACAAAGAACCACTTACATGCTTTTGGCAGTT
>No_name
GGGAGCTTCTGTAAGTAAAAACAAAAGAACAACTGCCAAAAGCATGTAAGTGGTTCTTTG
TTCTCTATGTTTAGCTTTTCTTTGAGATTTTGTGTTATTC
>No_name
CTCAAAGAAAAGCTAAACATAGAGAACAAAGAGCCACTTACATGCTTTTGGCAGTTGTTC
TTTTGTTTTTACTTACAGAAGCTCCCCAGGGATTGCTAAT
>No_name
CTTTGAAATAACTCAACAACATTAGCAATCCCTGGGGAGCTTCTGTAAGTAAAAACAAAA
GAACAACTGCCAAAAGCATGTAAGTGGTTCTTTGTTCTCT
>No_name
CTCCTAATTTTTCATAGACTTTTTCATAGAATCCTTCTTTGAAATAACTCAACAACATTA
GCAATCCCTGGGGAGCTTCTGTAAGTAAAAACAAAAGAAC
>No_name
TTCTCCTAATTTTTCATAGACTTTTTCATAGAATCCTTCTTTGAAATAACTCAACAACAT
TAGCAATCCCTGGGGAGCTTCTGTAAGTAAAAACAAAAGA
>No_name
CCAGGGATTGCTAATGTTGTTGAGTTATTTCAAAGAAGGATTCTATGAAAAAGTCTATGA
AAAATTAGGAGATTTGATTGATTTTCTAACCTTGGTCAAT
>No_name
TATGAAAAAGTCTATGAAAAAATTAGGAGATTTGATTGATTTTCTAACCTTGGTCAATGA
ATCAACTAATTTTATTTTGTATACAACAATGTCAAAACAA
>No_name
GTGCATTCAGACATTTGATAAAATCTGGCATCGTTACAGTTTTTTCGCATAGATGCTTGT
TCAACATCATTAGACGCATTTGATATACAACCAAGACAGA
>No_name
GTCAGTGGTGCATTCAGACATTTGATAAAATCTGGCATCGTTACAGTTTTTTCGCATAGA
TGCTTGTTCAACATCATTAGACGCATTTGATATACAACCA
>No_name
CGTTGAAGTCAACATGGAATTTGAATTGATGANTCTTTGAAAAATTGACGATGGCAATTT
ATGCAATTTTGTTCTGTCAGTGGTGCATTCAGACATTTGA
>No_name
GGAGTCGTTGAAGTCAACATGGAATTTGAATTGATGAATCTTTGAAAAATTGACGATGGC
AATTTATGCAATTTTGTTCTGTCAGTGGTGCATTCAGACA
>No_name
CGACCAGAAATAAGAGGTTTCTTGCTGGGAGTNGTTGAAGTCAACATGGAATTTGAATTG
ATGAATCTTTGAAAAATTGACGATGGCAATTTATGCAATT
>No_name
AAACAATGTCAACTGAATATTCTTTCGAAATGTCCAAATATATTTGTGGTGTGATTTTCT
ATCCGGTCTTTTCGATAGTTGGAGTATTTGTCAATATCAA
>No_name
CAAGGGAATAATAGATCGAACAAGAGACTGAANAATGAGAAAATTATGTCCAAAACTGAA
TTTCATCCAAAATTTACTCGTAATCAAATTATATTCAAGA
>No_name
CTTGAATATAATTTGATTACGAGTAAATTTTGGATGAAATTCAGTTTTGGACATAATTTT
CTCATTGTTCAGTCTCTTGTTCGATCTATTATTCCCTTGA
>No_name
CTCGAATATAATTTGATTACGAGTAAATTTTGGATGAAATTCAGTTTTGGACATAATTTT
CACATTGTTCAGTCTCTTGTTCGATCTATTATTCCCTTGA
>No_name
GGCAGACTTAGAATTATGAAGACGCAAACTATAATTATCAACATTAATGTAATTCGATTC
CGAGACTCCATTCTTCTAGATATTGTTGTTTTATTAAGAG
>No_name
CGAAATTTGTTATTGAATATTAAATAAATAAAAAAATTCACGTCGGCATTTAGCAAGAGT
AACGTATCACTAATTTCGCGAATAATCTTCCGAGTGATTC
>No_name
ATTCCAACGGTCAGAAAGATTGGAATAGAATANAATTGTAATTGATAAGAAATTGGTAAA
AATATCTGTCGGATCTCTAGCAGAGTTTTTTCGTTCGAAG
>No_name
CGTCAGATATTTTTACCAATTTCTTATCAATTNCAATTGTATTCTATTCCAATCTTTCTG
ACCGTTGGAATACTTGGCAATCCGATTTCCTTTGTTGTGT
>No_name
CTTTCTGACCGTTGGAATACTTGGCAATCCGATTTCCTTTGTTGTGTGGGTTTCAAGAAA
ACTTCGACGAAATAATTCTTCTGCAGTTTACATAGCGATG
>No_name
ATCAAATAATAAATAATGCTACAAATAACAACGAAAAAGTCATTAATGGCAAGCATCGCT
ATGTAAACTGCAGAAGAATTATTTCGTCGAAGTTTTCTTG
>No_name
GAATTTACAAATTCCTCTAATATCTATTATACCGAAACCCCATGAATGTCTCAAATAATA
AATAATGCTACAAATAACAACGAAAAAGTCATTAATGGCA
>No_name
CCATTAATGACTTTTTCGTTGTTATTTGTAGCATTATTTATTATTTGAGACATTCATGGG
GTTTCGGTATAATAGATATTAGAGGAATTTGTAAATTCTA
>No_name
TTTACGTCGAAAAGGATAACATACAGCTATCCNTCTTTCGATAGTAAATCCAAACACTAG
TAATATAGAGTTATACTGCAAAAACGTGAAAATAACCATA
>No_name
GTTTGGATTTACTATCGAAAGATGGATAGCTGTATGTTATCCTTTTCGACGTGAAAGATG
TTGCACTGAAAATCGAGCCTGGATAGCTTGTGGAATAATT
>No_name
AAACGAAGAACAAAGGAAATACTGATATGAACACACTTGAAAAAATTATTCCACAAGCTA
TCCAGGCTCGATTTTCAGTGCAACATCTTTCACGTCGAAA
>No_name
GATAATGCCAAACGAAGAACAAAGGAAATACTGATATGAACACACTTGAAAAAATTATTC
CACAAGCTATCCAGGCTCGATTTTCAGTGCAACATCTTTC
>No_name
CTGAAAATCGAGCCTGGATAGCTTGTGGAATAATTTTTACAAGTGTGTTCATATCAGTAT
TTCCTTTGTTCTTCGTTTGGCATTATCAACCACTTTGCAG
>No_name
CAACCACTTTGCAGTGTTCCTAAACACTGGATTGAGAATACATATTTCGTTACCTATTCT
TTAACATTGGAAATTTTATTTAGTGCCTTATTACCTGTAA
>No_name
AACCACTTTGCAGTGTTCCTAAACACTGGATTGAGAATACATATTTCGTTACCTATTCTT
TAACATTGGAAATTTTATTTAGTGCCTTATTACCTGTAAT
>No_name
CTGATAGTTTCGGAAATGTCACTATTGTTTCGGATATTCGGTACATCTCTACGACAACCC
GAATATTAACTGCTAACGTTATTACAGGTAATAAGGCACT
>No_name
TCGGGTTGTCGTAGAGATGTACCGAATATCCGAAACAATAGTGACATTTCCGAAGCTATC
AGCAGTAAATCAGAATTTTGAAATTCCCAGTCAAAAGTCG
>No_name
GTTTTCTCGACTTTTGACTGGGAATTTCAAAATTCTGATTTACTGCTGATAGTTTCGGAA
ATGTCACTATTGTTTCGGATATTCGGTACATCTCTACGAC
>No_name
GTGTTTTTGCTGTGTTTTCTCGACTTTTAACTGGGAATTTCAAAATTCTGATTTACTGCT
GATAGTTTCGGAAATGTCACTATTGTTTCGGATATTCGGT
>No_name
TGTTGATTTGAAAGAAATACTATTCTCTGTGTTTTTGCTGTGTTTTCTCGACTTTTGACT
GGGAATTTCAAAATTCTGATTTACTGCTGATAGCTTCGGA
>No_name
CGGAAGGCAATGCAACGTCAGTTAAACAAATGCAAAACGATCCAATTTGGAAAAAACATT
TTCAAATGCACGGTGCAAAAGATATAATAGATTTGTTAAG
>No_name
GAGATTCCGAAATAAATGACTAGAAGCCAAATAAATGACAATGTTGAAACAATAATGAGA
GAGACTTAACAAATCTATTATATCTTTTGCACCGTGCATT
>No_name
ATCAAGTGATTCCGAAATAAATGACTAGAAGCCAAATAAATGACAATGTTGAAACAATAA
TGAGAGAGACTTAACAAATCTATTATATCTTTTGCACCGT
>No_name
CATCAAGTGATTCCGAAATAAATGACTAGAAGNCAAATAAATGACAATGTTGAAACAATA
ATGAGAGAGACTTAGCAAATCTATTATATCTTTTGCACCG
>No_name
GTTAAGTCTCTCTCATTATTGTTTCAACATTGTCATTTATTTGGCTTCTAGTCATTTATT
TCGGAATCACTTGATGGGTTTTGTAAAATTATATTTAATG
>No_name
CGCATTTCGGTTTTGTGGGTGTCTTGACTTTGNCTTAGTTTATAGTAAGAATTGTTTAAA
GAATTATTGTTTTCTTTTCTCACTAAATATAATTTTACAA
>No_name
CTGCGCTACTCGAACTCACAAAAACACATTTTNCTGATTCAATCCCGCAACATCCAGCAA
TTTATAAGTCCAAAATCCATGCATGTTAATAAAGAACAAT
>No_name
CTTTCAGGTCGTTACCAATTGTTCAACAAATAGTGGAAATTTCTCAGCTTCAGCAAATAT
AGAAAAAATATATCAAATAATATCTATAACATTGCTATCA
>No_name
CCGAGGAAAGGCTATCAATATTGCAAAACTGACAATTCCGAAAAAGTAAAAATTTATATT
CGCTGAGGTAACATATCGTTTCGTTCTCAACGGATAACAA
>No_name
CGACACGTTGACAACGTCTCCGGTTTGTAAACAATACGTATAAGTCTGTTCAAACATCCG
AGGAAAGGCTATCAATATTGCAAAACTGACAATTCCGAAA
>No_name
ATTGATTTCTTTTTCTGATTCGGCGCTGCACTGGTTCGTCGAAAAGTCAAACTTTGGCGA
ATTTTTCGCAGCATTAAAATGCTTAAAATATTAACAGATA
>No_name
TTTTTCTCAAAATTATTTCACAACAGCCATATTATTTCCAATGACAAAATTATTTACCAT
TTAACATTTATAGCGAATATTTCTATTTATATAGATTCTA
>No_name
CCGTTTTCTCAAAATTATTTCACAACAGCCATATTATTTCCAATGACAAAATTATTTACC
ATTTAACATTTATAGCGAATATTTCTATTTATATAGATTC
>No_name
AACATTTATAGCGAATATTTCTATTTATATAGNTTCTAGCATGAATTTGTTGATTTATTT
GGTGTCTAATAGAATTTTTCGTGGAGCTGTTCTACAACAG
>No_name
TTCCATATCAATTTCTGTAACGAGAATGTCATTAGTTTTCATTTGAATATTATTTTCACT
TAAAGGACAGATAAACTGTTTTTCCTCTTTTTTCGCTATC
>No_name
CATACTTACAGCAATGTAGAAAACTCAATTGATTCCATCATTGTCAGCAGCATTTTATTC
GTGCTGATCATTTTGTCATCAATTTGCGGCAACGTTCTCG
>No_name
CAGCAATGTAGAAAACTCAATTGATTCCATCAATGTCAGCAGCATTTTATTCGTGCTGAT
CATTTTGTCATCAATTTGCGGCAACGTTCTCGTATGTGCC
>No_name
ATGTAGAAAACTCAATTGATTCCATGATTGTCNGCAGCATTTTATTTGTGCTGATCATTT
TGTCATCAATTTGCGGCAACGTTCTCGTATGTGCCGCAAT
>No_name
ATTTGTACCGATTCGAATTTGCGGCAACTTTCCAACAGTCTTTACGTTTCTTTAGCCGTA
GCCGATTTGCTGGTTTCATCATTGGTAATGACATTTGCCA
>No_name
ACATGATGTCCATAGAGAGAAAGAGATTACAGNAAACCAATCCGAAAACCCATTTACCCA
TGATCCAATCGAGAGTGGCAAATGTCATTACCAATGATGA
>No_name
CAGTGCTGCACATGATGTCCATAGAGAGAAAGAGATTACAGAAAACCAATCCGAAAACCC
ATTTACCCATGATCCAATCGAGAGTGGCAAATGTCATTAC
>No_name
CTAGAATATTTAAAATCGACGCAGTGCTGCACATGATGTCCATAGAGAGAAAGAGATTGC
AGAAAACCAATCCGAAAACCCATTTACCCATGATCCAATC
>No_name
CAAATCTATCAATGGCTGTCGCTAGAATATTTAAAATCGACGCAGTGCTGCACATGATGT
CCATAGAGAGAAAGAGATTACAGAAAACCAATCCGAAAAC
>No_name
TGTGAACATGGACAAATCTATCAATGGCTGTCGCTAGAATATTTAAAATCGACGCAGTGC
TGCACATGATGTCCATAGAGAGAAAGAGATTGCAGAAAAC
>No_name
AGAATCTTTAATAAGTATTTCGTTGGAGGATTNATCGGTTGTATTTGGATCATCAGTGCC
ATTATGTCGTTTATGCCGATCCATTTGGGTTGGCATTTAT
>No_name
GAGGATTTATCGGTTGTATTTGGATCATCAGTGCCATTATGTCGTTTATGCCGATCCATT
TGGGTTGGCATTTATCCAATTTAACCGTCGACCTCAATTC
>No_name
CATTTATCCAATTTAACCGTCGACCTCAATTCNACAAAGTGCATGTTGCAGTTGAATCCG
TCATACGCGATAATTTCATCCGTTATCAGTTTCTATTTGC
>No_name
ATATATCCAATTTAACCGTCGACCTCAATTCAACAAAGTGCATGTTGCAGTTGAATCCGT
CATACGCGATAATTTCATCCGTTATCAGTTTCTATTTGCC
>No_name
CTTCACCGTATGCATTCTTGCAAATCTATACAGTTTTACGTAGAGAGCAACCATAATAAT
ACACGGCAAATAGAAACTGATAACGGATGAAATTATCGCG
>No_name
ATTTCATCCGTTATCAGTTTCTATTTGCCGTGNATTATTATGGTTGCTCTCTACGTAAAA
CTGTATAGATTTGCAAGAATGCATACGGTGAAGACAAACA
>No_name
TTTCTATTTGCCATGTATTATTATGGTTGCTCTCTACGTAAAACTGTATAGATTTGCAAG
AATGCATACGGTGAAGACCAACAAAACAAATGACAATTCA
>No_name
ATCCAGCTGTGGTCGTTGAATTGTCATTTGTTTTGTTTGTCTTCACCGTATGCATTCTTG
CAAATCTATACAGTTTTACGTAGAGAGCAACCATAATAAT
>No_name
AAACAAAACAAATGACAATTCAACGACCACAGCTGGATGCCATAGACTGATTTATAAAAA
GATTAAAACTGACCAGAAGGCCGCGGTTACATTGGGAGTT
>No_name
CTGATTTATAAAAAGATTAAAACTGACCAGAAGGCCGCGGTTACATTGGGAGTTATTATG
GGAACGTTTTTGATATGCTGGTTACCATTTTTTATCATAA
>No_name
CATAAATTGCGTCAAATCAATTTGCCAGGAATGTATTTCAGATCTATATTTTAACATTGC
GACTTGGTTGGGATATTTTAACAGTTGTCTCAATCCTATA
>No_name
TGTGCATTGAGAATTTAAGTTTTTTTCTTGATAATTTTGTTGAACAGAGAGCTCGCATTA
TTAGTTTTTTATATGCATTCCGGAAATCCGTATTAAATAA
>No_name
CACCATTTAAATTGTACGAAGAAATAAATGAGTTGGTGAGCATTGAGAATTTAAGTTTTT
TTCTTGATAATTTTGTTGAACAGAGAGCTCGCATTATTAG
>No_name
CAATGGAGTTCATATTTAAACTGGCACCATTTAAATTGTACGAAGAAATAAATGAGTTGG
TGAGCATTGAGAATTTAAGTTTTTTTCTTGATAATTTTGT
>No_name
CTTCAATGGAGTTCATATTTAAACTGGCACCATTTAAATTGTACGAAGAAATAAATGAGT
TGGTGAGCATTGAGAATTTAAGTTTTTTTCTTGATAATTT
>No_name
AAAGCTTCTTGTTTGCCTTCATCAATGGAGTTCATATTTAAACTGGCACCATTTAAATTG
TACGAAGAAATAAATGAGTTGGTGAGCATTGAGAATTTAA
>No_name
CCAACTCATTTATTTCTTCGTACAATTTAAATNGTGCCAGTTTAAATATGAACTCCATTG
ATGAAGGCAAACAAGAAGCTTTACAAGAACATAAATGTAG
>No_name
CGCAGATCTACATTTATGTTCTTGTAAAGCTTCTTGTTTGCCTTCATCAATGGAGTTCAT
ATTTAAACTGGCACCATTTAAATTGTACGAAGAAATAAAT
>No_name
GTTTCAATATATATAAATTCTTGAATTTTTGACTGACAGGAGAAAATGGGTCTCTGTCAG
ATCTCGCAGATCTACATTTATGTTCTTGTAAAGCTTCTTG
>No_name
CTGAATCACTCACTAAACAGGGCTGTTTTAATATATATAAATTCTTGAATTTTTGACTGA
CAGGAGAAAATGGGTCTCTGTCAGATCTCGCAGATCTACA
>No_name
CTGAGAGGTTATTGGATGTTTAATGAGATTGTGTGCGACTTTTTCATTTGCTGCGATGTC
TTGTTGTGTACAGCATCGATTCTCAATCTGTGTGCGATTT
>No_name
GTGTACAGCATCGATTCTCAATCTGTGTGCGATTTCAATTGACAGATATCTGGTGATTAC
CAAACCTTTTCAGTACATTGCCAAAAGAAACAACAGATTA
>No_name
GATACAACAGATTAATGGTTACGATGGTTGGATTATCATGGCTTGTTTCGGCTTTAATCA
GCATTCCTCCGCTGTTTGGTTGGGAACAGAAATATTAGAT
>No_name
CTGATACTTTTCAATTGAGAATCCATGGCAGCGCTGTTCTTAGCAATTTGATAAATTCTT
CCGTAAAGAACAATCATAATAATCGATGGAATATAAAACG
>No_name
CTCTGATACTTTTCAATTGAGAATCCATGGCAGCGCTGTTCTTAGCAATTTGATAAATTC
TTCCGTAAAGAACAATCATAATAATCGATGGAATATAAAA
>No_name
CAGCGCTGCCATGGATTCTCAATTGAAAAGTATCAGAGGATCTATTTCCAAAGATCCAAT
GACAATACATTCCTGTAATTCGTCGTACAAAAGTTCACAG
>No_name
CTCAATTGAAAAGTATCAGAGGATCTATTTCCNAAGATCCAATGACAATACATTCCTGTA
ATTCGTCGTACAAAAGTTCACAGAGTGACATTCAAAGTCA
>No_name
GTTTGACTTTGAATGTCACTCTGTGAACTTTTGTACGACGAATTACCGGAATGTATTGTC
ATTGGATCTTTGGAAATAGATCCTCTGATACTTTTCAATT
>No_name
GGTTCTATTTCCAAAGATCCAATGACAATACATTCCTGTAATTCGTCGTACAAAAGTTCA
CAGAGTGACATTCAAAGTCAAACATCATTCAGTGCTCAAA
>No_name
CTGTAATTCGTCGTACAAAAGTTCACAGAGTGACATTCAAAGTCAAACATCATTCAGTGC
TCAAATTTCATCAACGAAGCACAATATAAATTCTAACATT
>No_name
CTAGAAGCTGAGAGTAGAACTCGAATCGTTGTAGAATGTTTGCTACTGTTACGAGAATTT
CGATTATTTTTATTACGACAGTCAGGTATTCCTGGAAAAG
>No_name
AAATAATCGAAATTCTCGTAACAGTAGCAAACATTCTACAACGATTCGAGTTCTACTCTC
AGCTTCTAGGGATACTTTAACTAAAAGATGGAAAGATATC
>No_name
CCAGCAAATGCAGAAACATCCCATTATTACACCAAGGGTAAATATTGCTTTTCCTTCACT
TTGTGAAGACCGTTTTGACGAATGCATGATATCTTTCCAT
>No_name
GGAAAAGCAATATTTACACTTGGTGTAATAATGGGATGTTTCTGCATTTGCTGGTTGCCA
TTTTTCATCGTTCAAATTTTGAATCCAATTTTCAAAATTA
>No_name
CGGATTGAGAAAACTGTTAAAATATCCTAACCNAAGAAATAGTTCACTAACACTGTGCGG
TATTGATAATAATGTCGCATTTGATTTGTTACCGTGAATA
>No_name
ATCGGATTGAGAAAACTGTTAAAATATCCTAACCAAAGAAATAGTTCACTAACACTCTGC
GGTATTGATAATAATGTCGCATTTGATTTGTTACCGTGAA
>No_name
ACTATTTCTTTGGTTAGGATATTTTAACAGTTNTCTCAATCCGATTATCTACGTGAAATT
TAACAAAGAATTTCGAACTCCATTCAAAGAAATTCTTTTC
>No_name
ATTTTAACAGTTTTCTCAATCCGATTATCTACGTGAAATTTAACAAAGAATTTCGAACTC
CATTCAAAGAAATTCTTTTCTGTCGATGTCGTAAGCTGAA
>No_name
ATAAAACAAAGAATTTCGAACTCCATTCAAAGAAATTCTTTTCTGTCGATGTCGTAAGCT
GAACGCTCGAATCCGATCAGAATCTTACATGAGACAAATT
>No_name
CCCCAATTTGTCTCATGTAAGATTCTGATCGGATTCGAGCGTTCAGCTTACGACATCGAC
AGAAAAGAATTTCTTTGAATGGAGTTCGAAATTCTTTGTT
>No_name
CTGCAACAAAGGTGCTGAGTTTTGATATTTTTCGGAATTCCCCAATTTGTCTCATGTAAG
ATTCTGATCGGATTCGAGCGTTCAGCTTACGACATCGACA
>No_name
GTTTGAACAATTCAGTACGATATTCTGCATTTAACATGTCGGTAACAATAAAAATAAGAT
AATTATTATTATTAATCTCCACACTGACATGATTTGATGC
>No_name
GTTTGAACAATTCAGTACGATATTCTGCATTTGACATGTCGGTAACAATGAAAATAAGAT
AATTATTATTGTTAATCTCCACACTGACATGATTTGATGC
>No_name
ATTAAATCATGTCAGTGTGGAGATTAATAATAATAATTATCTTATTTTTATTGTTACCGA
CATGTCAAATGCAGAATATCGTACTGAATTGTTCAAACTA
>No_name
ATCATGTCAGTGTGGAGATTAATAATAATAATTATCTTATTTTTATTGTTACCGACATGT
CAAATGCAGAATATCGTACTGAATTGTTCAAACTACACGA
>No_name
ATTAACAATAATAATTATCTTATTTTCATTGTTACCGACATGTCAAATGCAGAATATCGT
ACTGAATTGTTCAAACTACACGAATTATGTCAGAATCAAC
>No_name
ATTAACAATAATAATTATCTTATTTTCATTGTTACCGACATGTCAAATGCAGAATATCGT
ACTGAATTGTTCAAACTACACGAATTATGTCAGAATCAAC
>No_name
CGACAGATTGTTGATTCTGACATAATTCGTGTAGTTTGAACAATTCAGTACGATATTCTG
CATTTGACATGTCGGTAACAATGAAAATAAGATAATTATT
>No_name
TAATTATCTTATTTTTATTGTTACCGACATGTCAAATGCAGAATATCGTACTGAATTGTT
CAAACTACACGAATTATGTCAGAATCAACAATCTGTCAAG
>No_name
CTTGGCAGATTGTTGATTCTGACATAATTCGTGTAGTTTGAACAATTCAGTACGATATTC
TGCATTTGACATGTCGGTAACAATAAAAATAAGATAATTA
>No_name
TAAATATCTTATTTTTATTGTTACCGACATGTCAAATGCAGAATATCGTACTGAATTGTT
CAAACTACACGAATTATGTCAGAATCAACAATCTGTCAAG
>No_name
TATTTATCTTATTTTTATTGTTACCGACATGTCAAATGCAGAATATCGTACTGAATTGTT
CAAACTACACGAATTATGTCAGAATCAACAATCTGTCAAG
>No_name
CTTATTTTCATTGTTACCGACATGTCAAATGCAGAATATCGTACTGAATTGTTCAAACTA
CACGAATTATGTCAGAATCAACAATCTGTCAAGACTTGTC
>No_name
ATTTTCATTGTTACCGACATGTCAAATGCAGAATATCGTACTGAATTGTTCAAACTACAC
GAATTATGTCAGAATCAACAATCTGTCAAGACTTGTCGTT
>No_name
ATTTTTATTGTTACCGACATGTCAAATGCAGAATATCGTACTGAATTGTTCAAACTACAC
GAATTATGTCAGAATCAACAATCTGTCAAGACTTGTCGTT
>No_name
GAACGACAAGTCTTGACAGATTGTTGATTCTGNCATAATTCGTGTAGTTTGAACAATTCA
GTACGATATTCTGCATTTGACATGTCGGTAACAATGAAAA
>No_name
TCCGCATTCGAATGGAACGACAAGTCTTGACAGATTGTTGATTCTGACATAATTCGTGTA
GTTTGAACAATTCAGTACGATATTCTGCATTTGACATGTC
>No_name
GTCAAATGCAGAATATCGTACTGAATTGTTCANACTACACGAATTATGTCAGAATCAACA
ATCTGTCAAGACTTGTCGTTCCATTCGAATGCGAAAAGTA
>No_name
GTCAAATGCAGAATATCGTACTGAATTGTTCAAACTACACGAATTATGTCAGAATCAACA
ATCTGTCAAGACTTGTCGTTCCATTCGAATGCGAAAAGTA
>No_name
GGATACTTTTCGCATTCGAATGGAACGACAAGTCTTGACAGATTGTTGATTCTGACATAA
TTCGTGTAGTTTGAACAATTCAGTACGATATTCTGCATTT
>No_name
GGATACTTTTCGCATTCGAATGGAACGACAAGTCTTGACAGATTGTTGATTCTGACATAA
TTCGTGTAGTTTGAACAATTCAGTACGATATTCTGCATTT
>No_name
CGGATACTTTTCGCATTCGAATGGAACGACAAGTCTTGACAGATTGTTGATTCTGACATA
ATTCGTGTAGTTTGAACAATTCAGTACGATATTCTGCATT
>No_name
CCACCGGATACTTTTCGCATTCGAATGGAACGACAAGTCTTGACAGATTGTTGATTCTGA
CATAATTCGTGTAGTTTGAACAATTCAGTACGATATTCTG
>No_name
CTTCCATCCCGACCGGATACTTTTCGCATTCGAATGGAACGACAAGTCTTGACAGATTGT
TGATTCTGACATAATTCGTGTAGTTTGAACAATTCAGTAC
>No_name
CTGAATTGTTCAAACTACACGAATTATGTCAGTATCAACAATCTGTCAAGACTTGTCGTT
CCATTCGAATGCGAAAAGTATCCGGTCGGGATGGAAGTAT
>No_name
AGAAATACTTCCATCCCGACCGGATACTTTTCGCATTCGAATGGAACGACAAGTCTTGAC
AGATTGTTGATTCTGACATAATTCGTGTAGTTTGAACAAT
>No_name
CAGAAATACTTCCATCCCGACCGGATACTTTTCGCATTCGAATGGAACGACAAGTCTTGA
AAGATTGTTGATTCTGACATAATTCGTGTAGTTTGAACAA
>No_name
CAGAAATACTTCCATCCCGACCGGATACTTTTCGCATTCGAATGGAACGACAAGTCTTGA
CAGATTGTTGATTCTGACATAATTCGTGTAGTTTGAACAA
>No_name
CCCAGAAATACTTCCATCCCGACCGGATACTTTTCGCATTCGAATGGAACGACAAGTCTT
GACAGATTGTTGATTCTGACATAATTCGTGTAGTTTGAAC
>No_name
CGAATTATGTCAGAATCAACAATCTGTCAAGACTTGTCGTTCCATTCGAATGCGAAAAGT
ATCCGGTCGGGATGGAAGTATTTCTGGGAATGATTTTCGT
>No_name
GTCAGAATCAACAATCTGTCAAGACTTGTCGTTCCATTCGAATGCGAAAAGTATCCGGTC
GGGATGGAAGTATTTCTGGGAATGATTTTCGTTGTCATTG
>No_name
GTCAGAATCAACAATCTGTCAAGACTTGTCGTTCCATTCGAATGCGAAAAGTATCCGGTC
GGGATGGAAGTATTTCTGGGAATGATTTTCGTTGTCATTG
>No_name
GTCAGAATCAACAATCTGTCAAGACTTGTCGTTCCATTCGAATGCGAAAAGTATCCGGTC
GGGATGGAAGTATTTCTGGGAATGATTTTCGTTGTCATTG
>No_name
GTCAGAATCAACAATCTGTCAAGACTTGTCGTTCCATTCGAATGCGAAAAGTATCCGGTC
GGGATGGAAGTATTTCTGGGAATGATTTTCGTTGTCATTG
>No_name
GTCAGAATCAACAATCTGTCAAGACTTGTCGTTCCATTCGAATGCGAAAAGTATCCGGTC
GGGATGGAAGTATTTCTGGGAATGATTTTCGTTGTCATTG
>No_name
GTCAGAATCAACAATCTGTCAAGACTTGTCGTTCCATTCGAATGCGAAAAGTATCCGGTC
GGGATGGAAGTATTTCTGGGAATGATTTTCGTTGTCATTG
>No_name
CACAACAATGACAACGAAAATCATTCCCAGAANTACTTCCATCCCGACCGGATACTTTTC
GCATTCGAATGGAACGACAAGTCTTGACAGATTGTTGATT
>No_name
CCCACAACAATGACAACGAAAATCATTCCCAGAAATACTTCCATCCCGACCGGATACTTT
TCGCATTCGAATGGAACGACAAGTCTTGACAGATTGTTGA
>No_name
CCTACAACAATGACAACGAAAATCATTCCCAGAAATACTTCCATCCCGACCGGATACTTT
TCGCATTCGAATGGAACGACAAGTCTTGACAGATTGTTGA
>No_name
CTCACAACAATGACAACGAAAATCATTCCCAGAAATACTTCCATCCCGACCGGATACTTT
TCGCATTCGAATGGAACGACAAGTCTTGACAGATTGTTGA
>No_name
CGCTCCCACAACAATGACAACGAAAATCATTCCCAGAAATACTTCCATCCCGACCGGATA
CTTTTCGCATTCGAATGGAACGACAAGTCTTGACAGATTG
>No_name
CCGATCGCTCCCACAACAATGACAACGAAAATCATTCCCAGAAATACTTCCATCCCGACC
GGATACGTTTCGCATTCGAATGGAACGACAAGTCTTGACA
>No_name
CACCGATCGCTCCCACAACAATGACAACGAAAATCATTCCCAGAAATACTTCCATCCCGA
CCGGATACTTTTCGCATTCGAATGGAACGACAAGTCTTGA
>No_name
CACCGATCGCTCCCACAACAATGACAACGAAAATCATTCCCAGAAATACTTCCATCCCGA
CCGGATACTTTTCGCATTCGAATGGAACGACAAGTCTTGA
>No_name
CACCGATCGCTCCCACAACAATGACAACGAAAATCATTCCCAGAAATACTTCCATCCCGA
CCGGATACTTTTCGCATTCGAATGGAACGACAAGTCTTGA
>No_name
CCACCGATCGCTCCCACAACAATGACAACGAAAATCATTCCCAGAAATACTTCCATCCCG
ACCGGATACTTTTCGCATTCGAATGGAACGACAAGTCTTG
>No_name
CCACCGATCGCTCCCACAACAATGACAACGAAAATCATTCCCAGAAATACTTCCATCCCG
ACCGGATACTTTTCGCATTCGAATGGAACGACAAGTCTTG
>No_name
CCACCGATCGCTCCCACAACAATGACAACGAAAATCATTCCCAGAAATACTTCCATCCCG
ACCGGATACTTTTCGCATTCGAATGGAACGACAAGTCTTG
>No_name
CCACCGATCGCTCCCACAACAATGACAACGAANATCATTCCCAGAAATACTTCCATCCCG
ACCGGATACTTTTCGCATTCGAATGGAACGACAAGTCTTG
>No_name
CTTGTCGATCCATTCGAATGCGAAAAGTATCCGGTCGGGATGGAAGTATTTCTGGGAATG
ATTTTCGTTGTCATTGTTGTGGGAGCGATCGGTGGAAACT
>No_name
ATTCGAAGGCGAAAAGTATCCGGTCGGGATGGNAGTATTTCTGGGAATGATTTTCGTTGT
CATTGTTGTGGGAGCGATCGGTGGAAACTTTTTAGTTATT
>No_name
CGCGAGAATAACTAAAAAGTTTCCACCGATCGCTCCCACAACAATGACAACGAAAATCAT
TCCCAGAAATACTTCCATCCCGACCGGATACTTTTCGCAT
>No_name
CGCGAGAATAACTAAAAAGTTTCCACCGATCGCTCCCACAACAATGACAACGAAAATCAT
TCCCAGAAATACTTCCATCCCGACCGGATACTTTTCGCAT
>No_name
CGAAAAGTATCCGGTCGGGATGGAAGTATTTCNGGGAATGATTTTCGATGTCATTGTTGT
GGGAGCGATCGGTGGAAACTTTTTAGTTATTCTCGCGATA
>No_name
GAAAAGTATCCGGTCGGGGATGGAAGTATTTCTGGGAATGATTTTCGTTGTCATTGTTGT
GGGAGCGATCGGTGGAAACTTTTTAGTTATTCTCGCGATA
>No_name
GAGAAATATCGCGAGAATAACTAAAAAGTTTCCACCGATCGCTCCCACAACAATGACAAC
GAAAATCATTCCCAGAAATACTTCCATCCCGACCGGATAC
>No_name
TTTGACGAGAAATATCGCGAGAATAACTAAAAAGTTTCCACCGATCGCTCCCACAACAAT
GACAACGAAAATCATTCCCAGAAATACTTCCATCCCGACC
>No_name
CGGGATGGAAGTATTTCTGGGAATGATTTTCGTTGTCATTGTTGTGGGAGCGATCGGTGG
AAACTTTTTAGTTATTCTCGCGATATTTCTCGTCAAAAAA
>No_name
AAGTATTTCTGGGAATGATTTTCGTTGTCATTGTTGTGGGAGCGATCGGTGGAAACTTTT
TAGTTATTCTCGCGATATTTCTCGTCAAAAAACTACAAAC
>No_name
TGGGAGTTTGTAGTTTTTTGACGAGAAATATCGCGAGAATAACTAAAAAGTTTCCACCGA
TCGCTCCCACAACAATGACAACGAAAATAATTCCCAGAAA
>No_name
TGGGAGTTTGTAGTTTTTTGACGAGAAATATCGCGAGAATAACTAAAAAGTTTCCACCGA
TCGCTCCCACAACAATGACAACGAAAATCATTCCCAGAAA
>No_name
CTGGGAGTTTGTAGTTTTTTGACGAGAAATATCGCGAGAATAACTAAAAAGTTTCCACCG
ATCGCTCCCACAACAATGACAACGAAAATCATTCCCAGAA
>No_name
CTGGGAGTTTGTAGTTTTTTGACGAGAAATATCGCGAGAATAACTAAAACGTTTCCACCG
ATCGCTCCCACAACAATGACAACGAAAATCATTCCCAGAA
>No_name
CTGGGAGTTTGTAGTTTTTTGACGAGAAATATCGCGAGAATAACTAAAAAGTTTCCACCG
ATCGCTCCCACAACAATGACAACGAAAATCATTCCCAGAA
>No_name
CTGGGAGATTGTAGTTTTTTGACGAGAAATATCGCGAGAATAACTAAAAAGTTTCCACCG
ATCGCTCCCACAACAATGACAACGAAAATCATTCCCAGAA
>No_name
CTGGGAGTTTGTAGTTTTTTTGACGAGAAATATCGCGAGAATAACTAAAAAGTTTCCACC
GATCGCTCCCACAACAATGACAACGAAAATCATTCCCAGA
>No_name
CTGGGAATGATTTTCGTTGTCATTGTTGTGGGAGCGATCGGTGGAAACTTTTTAGTTATT
CTCGCGATATTTCTCGTCAAAAAACTACAAACTCCCAGTA
>No_name
ATTTTCGTTGTCATTGTTGTGGGAGCGATCGGTGGAAACTTTTTAGTTATTCTCGCGATA
TTTCTCGTCAAAAAACTACAAACTCCCAGTAATTGGCTAA
>No_name
GCCAAACTTAAAATTAGCCAATTACTGGGAGTTTGTAGTTTTTTGACGAGAAATATCGCG
AGAATAACTAAAAAGTTTCCACCGATCGCTCCCACAACAA
>No_name
GATCGATCGGTGGAAACTTTTTAGTTATTCTCGCGATATTTCTCGTCAAAAAACTACAAA
CTCCCAGTAATTGGCTAATTTTAAGTTTGGCTTTTAGTGA
>No_name
CAAAAAAATCACTAAAAGCCAAACTTAAAATTAGCCAATTACTGGGAGTTTGTAGTTTTT
TGACGAGAAATATCGCGAGAATAACTAAAAAGTTTCAACC
>No_name
GGAAACTTTTTAGTTATTCTCGCGATATTTCTCGTCAAAAAACTACAAACTCCCAGTAAT
TGGCTAATTTTAAGTTTGGCTTTTAGTGATTTTTTTGTGT
>No_name
GGAAACTTTTTAGTTATTCTCGCGATATTTCTCGTCAAAAAACTACAAACTCCCAGTAAT
TGGCTAATTTTAAGTTTGGCTTTTAGTGATTTTTTTGTGT
>No_name
GAAACTTTTTAGTTATTCTCGCGATATTTCTCGTCAAAAAACTACAAACTCCCAGTAATT
GGCTAATTTTAAGTTTGGCTTTTAGTGATTTTTTTGTGTC
>No_name
CCGACACAAAAAAATCACTAAAAGCCAAACTTAAAATTAGCCAATTACTGGGAGTTTGTA
GTTTTTTGACGAGAAATATCGCGAGAATAACTAAAAAGTT
>No_name
CCGACACAAAAAAATCACTAAAAGCCAAACTTAAAATTAGCCAATTACTGGGAGTTTGTA
GTTTTTTGACGAGAAATATCGCGAGAATAACTAAAAAGTT
>No_name
CTTTTTAGTTATTCTCGCGATATTTCTCGTCAAAAAACTACAAACTCCCAGTAATTGGCT
AATTTTAAGTTTGGCTTTTAGTGATTTTTTTGTGTCGGGT
>No_name
CATGACCAAAACCGACACAAAAAAATCACTAAAAGCCAAACTTAAAATTAGCCAATTACT
GGGAGTTTGTAGTTTTTTGACGAGAAATATCGCGAGAATA
>No_name
GCATGACCAAAACCGACACAAAAAAATCACTAAAAGCCAAACTTAAAATTAGCCAATTAC
TGGGAGTTTGTAGTTTTTTGACGAGAAATATCGCGAGAAT
>No_name
CAGGCATGACCAAAACCGACACAAAAAAATCACTAAAAGCCAAACTTAAAATTAGCCAAT
TACTGGGAGTTTGTAGTTTTTTGACGAGAAATATCGCGAG
>No_name
GACAGGCATGACCAAAACCGACACAAAAAAATCACTAAAAGCCAAACTTAAAATTAGCCA
ATTACTGGGAGTTTGTAGTTTTTTGACGAGAAATATCGCG
>No_name
CGCTACAGGCATGACCAAAACCGACACAAAAAAATCACTAAAAGCCAAACTTAAAATTAG
CCAATTACTGGGAGTTTGTAGTTTTTTGACGAGAAATATC
>No_name
CGCGACAGGCATGACCAAAACCGACACAAAAAAATCACTAAAAGCCAAACTTAAAATTAG
CCAATTACTGGGAGTTTGTAGTTTTTTGACGAGAAATATC
>No_name
TTTCTCGTCAAAAAACTACAAACTCCCAGTAATTGGCTAATTTTAAGTTTGGCTTTTAGT
GATTTTTTTGTGTCGGTTTTGGTCATGCCTGTCGCGGTTT
>No_name
CTCGTCAAAAAACTACAAACTCCCAGTAATTGGCTAATTTTAAGTTTGGCTTTTAGTGAT
TTTTTTGTGTCGGTTTTGGTCATGCCTGTCGCGGTTTACA
>No_name
CTCGTCAAAAAACTACAAACTCCCAGTAATTGGCTAATTTTAAGTTTGGCTTTTAGTGAT
TTTTTTGTGTCGGTTTTGGTCATGCCTGTCGCGGTTTACA
>No_name
CGTCAAAAAACTACAAACTCCCAGAAATTGGCTAATTTTAAGTTTGGCTTTTAGTGATTT
TTTTGTGTCGGTTTTGGTCATGCCTGTCGCGGTTTACAAT
>No_name
CAAAAAACTACAAACTCCCAGTAATTGGCTAATTTTAAGTTTGGCTTTTAGTGATTTTTT
TGTGTCGGTTTTGGTCATGCCTGTCGCGGTTTACAATCAA
>No_name
GTTGATTGTAAACCGCGACAGGCATGACCAAANCCGACACAAAAAAATCACTAAAAGCCA
AACTTAAAATTAGCCAATTACTGGGAGTTTGTAGTTTTTT
>No_name
GTCGATTGTAAACCGCGACAGGCATGACCAAANCCGACACAAAAAAATCACTAAAAGCCA
AACTTAAAATTAGCCAATTACTGGGAGTTTGTAGTTTTTT
>No_name
ATCAGTTGATTGTAAACCGCGACAGGCATGACCAAAACCGACACAAAAAAATCACTAAAA
GCCAAACTTAAAATTAGCCAATTACTGGGAGTTTGTAGTT
>No_name
CTGAACCTCATCAGTTGATTGTAAACCGCGACAGGCATGACCAAAACCGACACAAAAAAA
TCACTAAAAGCCAAACTTAAAATTAGCCAATTACTGGGAG
>No_name
TCTGAACCTCATCAGTTGATTGTAAACCGCGACAGGCATGACCAAAACCGACACAAAAAA
ATCACTAAAAGCCAAACTTAAAATTAGCCAATTACTGGGA
>No_name
GGCCATCTGAACCTCATCAGTTGATTGTAAACNGCGACAGGCATGACCAAAACCGACACA
AAAAAATCACTAAAAGCCAAACTTAAAATTAGCCAATTAC
>No_name
CGGCCATCTGAACCTCATCAGTTGATTGTAAANCGCGACAGGCATGACCAAAACCGACAC
AAAAAAATCACTAAAAGCCAAACTTAAAATTAGCCAATTA
>No_name
CTGGAATTGGCTAATTTTAAGTTTGGCTTTTAGTGATTTTTTTGTGTCGGTTTTGGTCAT
GCCTGTCGCGGTTTACAATCAACTGATGAGGTTCAGATGG
>No_name
GCTAATTTTAAGTTTGGCTTTTAGTGATTTTTTTGTGTCGGTTTTGGTCATGCCTGTCGC
GGTTTACAATCAACTGATGAGGTTCAGATGGCCGTTTTCT
>No_name
CTAATTTTAAGTTTGGCTTTTAGTGATTTTTTTGTGTCGGTTTTGGTCATGGCTGTCGCG
GTTTACAATCAACAGATGAGGGTCAGATGGCCGTTTTCTG
>No_name
CCAATTTTAAGTTTGGCATTTTAGTGATTTTTTTGTGTCGGTTTTGGTCATGCCTGTCGC
GGTTTACAATCAACTGATGAGGTTCAGATGGCCGTTTTCT
>No_name
AAACAATTCAGAAAACGGCCATCTGAACCTCATCAGTTGATTGTAAACCGCGACAGGCAT
GACCAAAACCGACACAAAAAAATCACTAAAAGCCAAACTT
>No_name
CAAAACAATTCAGAAAACGGCCATCTGAACCTCATCAGTTGATTGTAAACCGCGACAGGC
ATGACCAAAACCGACACAAAAAAATCACTAAAAGCCAAAC
>No_name
CGCAAAACAATTCAGAAAACGGCCATCTGAACCTCATCAGTTGATTGTAAACCGCGACAG
GCATGACCAAAACCGACACAAAAAAATCACTAAAAGCCAA
>No_name
TTGGCTTTTAGTGATTTTTTTGTGTCGGTTTTTGTCATGCCTGTCGCGGTTTACAATCAA
CTGATGAGGTTCAGATGGCCGTTTTCTGAATTGTTTTGCG
>No_name
TGATTTTTTTGTGTCGGTTTTGGTCATGCCTGTCGCGGTTTACAATCAACTGATGAGGTT
CAGATGGCCGTTTTCTGAATTGTTTTGCGATTTCTTTATC
>No_name
ATTTTTTTGTGTCGGTTTTGGTCATGCCTGTCGCGGTTTACAATCAACTGATGAGGTTCA
GATGGCCGTTTTCTGAATTGTTTTGCGATTTCTTTATCAT
>No_name
TTTGGTCATGCCTGTCGCGGTTTACAATCAACCGATGAGGTTCAGATGGCCGTTTTCTGA
ATTGTTTTGCGATTTCTTTATCATTTGTGATGTGTTACTC
>No_name
CCGTCGCGGTTTACAATCAACTGATGAGGTTCAGATGGCCGTTTTCTGAATTGTTTTGCG
ATTTCTTTATCATTTGTGATGTGTTACTCTGCACATCCAG
>No_name
GTCGCGGTTTACAATCAACTGATGAGGTTCAGATGGCCGTTTTCTGAATTGTTTTGCGAT
TTCTTTATCATTTGTGATGTGTTACTCTGCACATCCAGCA
>No_name
GTCGCGGTTTACAATCAACTGATGAGGTTCAGATGGCCGTTTTCTGAATTGTTTTGCGAT
TTCTTTATCATTTGTGATGTGTTACTCTGCACATCCAGCA
>No_name
CGCGGTTTACAATCAACTGATGAGGTTCAGATGGCCGTTTTCTGAATTGTTTTGCGATTT
CTTTATCATTTGTGATGTGTTACTCTGCACATCCAGCATT
>No_name
GTTTACAATCAACTGATGAGGTTCAGATGGCCGTTTTCTGAATTGTTTTGCGATTTCTTT
ATCATTTGTGATGTGTTACTCTGCACATCCAGCATTCTCA
>No_name
CAATCAACTGATGAGGTTCAGATGGCCGTTTTCTGAATTGTTTTGCGATTTCTTTATCAT
TTGTGATGTGTTACTCTGCACATCCAGCATTCTCAATCTT
>No_name
CAACTGATGAGGTTCAGATGGCCGTTTTCTGAATTGTTTTGCGATTTCTTTATCATTTGT
GATGTGTTACTCTGCACATCCAGCATTCTCAATCTTTGTG
>No_name
CAACTGATGAGGTTCAGATGGCCGTTTTCTGAATTGTTTTGCGATTTCTTTATCATTTGT
GATGTGTTACTCTGCACATCCAGCATTCTCAATCTTTGTG
>No_name
TTCAGATGGCCGTTTTCTGAATTGTTTTGCGATTTCTTTATCATTTGTGATGTGTTACTC
TGCACATCCAGCATTCTCAATCTTTGTGCGATTTCAATCG
>No_name
GCCGTTTTCTGAATTGTTTTGCGATTTCTTTATCATTTGTGATGTGTTACTCTGCACATC
CAGCATTCTCAATCTTTGTGCGATTTCAATCGATAGGTAT
>No_name
GCCGTTTTCTGAATTGTTTTGCGATTTCTTTANCATTTGTGATGTGTTACTCTGCACATC
CAGCATTCTCAATCTTTGTGCGATTTCAATCGATAGGTAT
>No_name
CGTTTTCTGAATTGTTTTGCGATTTCTTTATCATTTGTGATGTGTTACTCTGCACATCCA
GCATTCTCAATCTTTGTGCGATTTCAATCGATAGGTATTT
>No_name
GTTTTCTGAATTGTTTTGCGATTTCTTTATCATTTGTGATGTGTTACTCTGCACATCCAG
CATTCTCAATCTTTGTGCGATTTCAATCGATAGGTATTTA
>No_name
CTGAATTGTTTTGCGATTTCTTTATCATTTGTNATGTGTTACTCTGCACATCCAGCATTC
TCAATCTTTGTGCAATTTCAATCGATAGGTATTTAGTGAT
>No_name
CTCGAGTTATCACTAAATACCTATCGATTGAAATCGCACAAAGATTGAGAATGCTGGATG
TGCAGAGTAACACATCACAAATGATAAAGAAATCGCAAAA
>No_name
TGCGATTTCTTTATCATTTGTGATGTGTTACTNTGCACATCCAGCATTCTCAATCTTTGT
GCGATTTCAATCGATAGGTATTTAGTGATAACTCGACCGA
>No_name
CGACGTATTGCATCGGTCGAGTTATCACTAAATACCTATCGATTGAAATCGCACAAAGAT
TGAGAATGCTGGATGTGCAGAGTAACACATCACAAATGAT
>No_name
ATTGGTGATGTGTTACTCTGCACATCCAGCATNCTCAATCTTTGTGCGATTTCAATCGAT
AGGTATTTAGTGATAACTCGACCGATGCAATACGTCGTCC
>No_name
CGGACGACGTATTGCATCGGTCGAGTTATCACTAAATACCTATCGATTGAAATCGCACAA
AGATTGAGAATGCTGGATGTGCAGAGTAACACATCACAAA
>No_name
GTGATGTGTTACTCTGCACATCCAGCATTCTCAATCTTTGTGCGATTTCAATCGATAGGT
ATTTAGTGATAACTCGACCGATGCAATACGTCGTCCGCCG
>No_name
TCTTCACATCCAGCATTCTCAATCTTTGTGCGATTTCAATCGATAGGTATTTAGTGATAA
CTCGACCGATGCAATACGTCGTCCGCCGGACTCCGCTTTT
>No_name
TGCACATCCAGCATTCTCAATCTTTGTGCGATTTCAATCGATAGGTATTTAGTGATAACT
CGACCGATGCAATACGTCGTCCGACGGACTCCGCTTTTAA
>No_name
CTCCAATTAAAAGCGGAGTCCGGCGGACGACGNATTGCATCGGTCGAGTTATCACTAAAT
ACCTATCGATTGAAATCGCACAAAGATTGAGAATGCTGGA
>No_name
CAGCATTCTCAATCTTTGTGCGATTTCAATCGATAGGTATTTAGTGATAACTCGACCGAT
GCAATACGTCGTCCGCCGGACTCCGCTTTTAATTGGAGGA
>No_name
CAGCATTCTCAATCTTTGTGCGATTTCAATCGATAGGTATTTAGTGATAACTCGACCGAT
GCAATACGTCGTCCGACGGACTCCGCTTTTAATTGGAGGA
>No_name
CTCAATCTTTGTGCGATTTCAATCGATAGGTATTTAGTGATAACTCGACCGATGCAATAC
GTCGTCCGCCGGACTCCGCTTTTAATTGGAGGATTCATTG
>No_name
CAATCTTTGTGCGATTTCAATCGATAGGTATTNAGTGATAACTCGACCGATGCAATACGT
CGTCCGCCGGACTCCGCTTTTAATTGGAGGATTCATTGCA
>No_name
CTGCAATGAATCCTCCAATTAAAAGCGGAGTCCGTCGGACGACGTATTGCATCGGTCGAG
TTATCACTAAATACCTATCGATTGAAATCGCACAAAGATT
>No_name
CTGCAATGAATCCTCCAATTAAAAGCGGAGTCCGGCGGACGACGTATTGCATCGGTCGAG
TTATCACTAAATACCTATCGATTGAAATCGCACAAAGATT
>No_name
CTGATATGATCCAAGCTCCTGCAATGAATCCTCCAATTAAAAGCGGAGTCCGTCGGACGA
CGTATTGCATCGGTCGAGTTATCACTAAATACCTATCGAT
>No_name
CTTATATGATCCAAGCTCCTGCAATGAATCCTNCAATTAAAAGCGGAGTCCGTCGGACGA
CGTATTGCATCGGTCGAGTTATCACTAAATACCTATCGAT
>No_name
TTCCTGATATGATCCAAGCTCCTGCAATGAATCCTCCAATTAAAAGCGGAGTCCGGCGGA
CGACGTATTGCATCGGTCGAGTTATCACTAAATACCTATC
>No_name
TTCCTGATATGATCCAAGCTCCTGCAATGAATCCTCCAATTAAAAGCGGAGTCCGTCGGA
CGACGTATTGCATCGGTCGAGTTATCACTAAATACCTGTC
>No_name
GGTATTTAGTGATAACTCGACCGATGAAATACNTCGTCCGCCGGACTCCGCTTTTAATTG
GAGGATTCATTACAGGAGCTTGGATCATATCAGGATTAAT
>No_name
CTTATTAATCCTGATATGATCCAAGCTCCTGCAATGAATCCTCCAATTAAAAGCGGAGTC
CGGCGGACGACGTATTGCATCGGTCGAGTTATCACTAAAT
>No_name
GCTAATTAATCCTGATATGATCCAAGCTCCTGCAATGAATCCTCCAATTAAAAGCGGAGT
CCGGCGGACGACGTATTGCATCGGTCGAGTTATCACTAAA
>No_name
TGATAACTCGACCGATGCAATACGTCGTCCGACGGACTCCGCTTTTAATTGGAGGATTCA
TTGCAGGAGCTTGGATCATATCAGGATTAATTAGCATACC
>No_name
CTCGACCGATGCAATACGTCGTCCGACGGACTCCGCTTTTAATTGGAGGATTCATTGCAG
GAGCTTGGATCATATCAGGATTAATTAGCATACCACCGGT
>No_name
CCACACTATTACCGGTGGTATGCTAATTAATCCTGATATGATCCAAGCTCCTGCAATGAA
TCCTCCAATTAAAAGCGGAGTCCGTCGGACGACGTATTGC
>No_name
CTTCCACACTATTACCGGTGGTATGCTAATTAATCCTGATATGATCCAAGCTCCTGCAAT
GAATCCTCCAATTAAAAGCGGAGTCCGGCGGACGACGTAT
>No_name
CTTCCACACTATTACCGGTGGTATGCTAATTAATCCTGATATGATCCAAGCTCCTGCAAT
GAATCCTCCAATTAAAAGCGGAGTCCGGCGGACGACGTAT
>No_name
CTCCCACACTATTACCGGTGGTATGCTAATTAATCCTGATATGATCCAAGCTCCTGCAAT
GAATCCTCCAATTAAAAGCGGAGTCCGGCGGACGACGTAT
>No_name
TTTATCCACACTATTACCGGTGGTATGCTAATTAATCCTGATATGATCCAAGCTCCTGCA
ATGAATCCTCCAATTAAAAGCGGAGTCCGTCGGACGACGC
>No_name
CCGGACTCCGCTCTTAATTGGAGGATTCATTGCAGGAGCTTGGATCATATCAGGATTAAT
TAGCATACCACCGGTAATAGTGTGGAAGGAACCCTTTAGA
>No_name
GACGGACTCCGCTTTTAATTGGAGGATTCATTNCAGGAGCTGGGACAATATAAGGATTAA
TTAGATTACCACCGGAAAAAGGGTGGAAGGAACCCTTTAA
>No_name
CTAAAGGGTTCCTTCCACACTATTACCGGTGGTATGCTAATTAATCCTGATATGATCCAA
GCTCCTGCAATGAATCCTCCAATTAAAAGCGGAGTCCGTC
>No_name
CAACTGGCAAGTTCCAGGTCTAAAGGGTTCCTTCCACACTATTACCGGTGGTATGCTAAT
TAATCCTGATATGATCCAAGCTCCTGCAATGAATCCTCCA
>No_name
CCCAAATTTTCCGTCAACTGGCAAGTTCCAGGTCTAAAGGGTTCCTTCCACACTATTACC
GGTGGTATGCTAATTAATCCTGATATGATCCAAGCTCCTG
>No_name
TGGAATCCCAAATTTTCCGTCAACTGGCAAGTTCCAGGTCTAAAGGGTTCCTTCCACACT
ATTACCGGTGGTATGCTAATTAATCCTGATATGATCCAAG
>No_name
CTGGTATCCCAAATTTTCCGTCAACTGGCAAGTTCCAGGTCTAAAGGGTTCCTTCCACAC
TATTACCGGTGGTATGCTAATTAATCCTGATATGATCCAA
>No_name
CTTGTATCCCAAATTTTCCGTCAACTGGCAAGTTCCAGGTCTAAAGGGTTCCTTCCACAC
TATTACCGGTGGTATGCTAATTAATCCTGATATGATCCAA
>No_name
CTGGTATCCCAAATTTTCCGTCAACTGGCAAGNTCCAGGTCTAAAGGGTTCCTTCCACAC
TATTACCGGTGGTATGCTAATTAATCCTGATATGATCCAA
>No_name
CTGGTATCCCAAATTTTCCGTCAACTGGCAAGTTCCAGGTCTAAAGGGTTCCTTCCACAC
TATTACCGGTGGTATGCTAATTAATCCTGATATGATCCAA
>No_name
ATATCTGGTATCCCAAATTTTCCGTCAACTGGCAAGTTCCAGGTCTAAAGGGTTCCTTCC
ACACTATTACCGGTGGTATGCTAATTAATCCTGATATGAT
>No_name
GGCATATATCTGGTATCCCAAATTTTCCGTCAACTGGCAAGTTCCAGGTCTAAAGGGTTC
CTTCCACACTATTACCGGTGGTATGCTAATTAATCCTGAT
>No_name
GGATTAATTAGCATACCACCGGTAATAGTGTGGAAGGAACCCTTTAGACCTGGAACTTGC
CAGTTGACGGAAAATTTGGGATACCAGATATATGCCACTC
>No_name
CAAGAGTGGCATATATCTGGTATCCCAAATTTTCCGTCAACTGGCAAGTTCCAGGTCTAA
AGGGTTCCTTCCACACTATTACCGGTGGTATGCTAATTAA
>No_name
TAGCATACCACCGGTAATAGTGTGGAAGGAACNCTTTAGACCTGGAACTTGCCAGTTGAC
GGAAAATTTGGGATACCAGATATATGCCACTCTTGGTGCC
>No_name
GTGGAAGGAACCCTTTAGACCTGGAACTTGCCAGTTGACGGAAAATTTGGGATACCAGAT
ATATGCCACTCTTGGTGCCTTCTACATTCCATTAATAATT
>No_name
GGAACCCTTTAGACCTGGAACTTGCCAGTTGACGGAAAATTTGGGATACCAGATATATGC
CACTCTTGGTGCCTTCTACATTCCATTAATAATTATGTTG
>No_name
ACCAACATAATTATTAATGGAATGTAGAAGGCACCAAGAGTGGCATATATCTGGTATCCC
AAATTTTCCGTCAACTGGCAAGTTCCAGGTCTAAAGGGTT
>No_name
CACCAACATAATTATTAATGGAATGTAGAAGGNACCAAGAGTGGCATATATCTGGTATCC
CAAATTTTCCGTCAACTGGCAAGTTCCAGGTCTAAAGGGT
>No_name
AACATAATTATTAATGGAATGTAGAAGGCACCAAGAGTGGCATATATCTGGTATCCCAAA
TTTTCCGTCAACTGGCAAGTTCCAGGTCTAAAAGATCGGA
>No_name
CCTGGAACTTGCCAGTTGACGGAAAATTTGGGATACCAGATATATGCCACTCTTGGTGCC
TTCTACATTCCATTAATAATTATGTTGGTGCTATATTATC
>No_name
CTTGCCAGTTGACGGAAAATTTGGGATACCAGATATATGCCACTCTTGGTGCCTTCTACA
TTCCATTAATAATTATGTTGGTGCTATATTATCGAATTTT
>No_name
AATAATTCGATAATATAGCACCAACATAATTATTAATGGAATGTAGAAGGCACCAAGAGT
GGCATATATCTGGTATCCCAAATTTTCCGTCAACTGGCAA
>No_name
CTTGCTAGTTTAAAAATTCGATAATATAGCACCAACATAATTATTAATGGAATGTAGAAG
GCACCAAGAGTGGCATATATCTGGTATCCCAAATTTTCCG
>No_name
ACTTCTTGCTAGTTTAAAAATTCGATAATATAGCACCAACATAATTATTAATGGAATGTA
GAAGGCACCAAGAGTGGCATATATCTGGTATCCCAAATTT
>No_name
CTTCTACATTCCATTAATAATTATGTTGGTGCCATATTATCGAATTTTTAAACTAGCAAG
AAATATGGCCCAAGAAGATGCCAAGAGAAAATTAGGTACA
>No_name
CCTGTACCTAATTTTCTCTTGGCATCTTCTTGGGCCATATTTCTTGCTAGTTTAAAAATT
CGATAATATAGCACCAACATAATTATTAATGGAATGTAGA
>No_name
CCGTTACCTAATTTTCTCTTGGCATCTTCTTGGGCCATATTTCTTGCTAGTTTAAAAATT
CGATAATATAGCACCAACATAATTATTAATGGAATGTAGA
>No_name
TCTACATTCCATTAATAATTATGTTGGTGCTANATTATCGAATTTTTAAACTAGCAAGAA
ATATGGCCCAAGAAGATGCCAAGAGAAAATTAGGTACAGG
>No_name
CCCGTACCTAATTTTCTCTTGGCATCTTCTTGNGCCATATTTCTTGCTAGTTTAAAAATT
CGATAATATAGCACCAACATAATTATTAATGGAATGTAGA
>No_name
CTACATTCCATTAATAATTATGTTGGTGCTATATTATCGAATTTTTAAACTAGCAAGAAA
TATGGCCCAAGAAGATGCCAAGAGAAAATTAGGTACAGGT
>No_name
ATTAATAATTATGTTGGTGCTATATTATCGAANTTTTAAACTAGCAAGAAATATGGCCCA
AGAAGATGCCAAGAGAAAATTAGGTACAGGTCAAATGACT
>No_name
ATTATCGAATTTTTAAACTAGCAAGAAATATGGCCCAAGAAGATGCCAAGAGAAAATTAG
GTACAGGTCAAATGACTGATGAAGAACAAACTTCATTGCC
>No_name
ATTGGCAATGAAGTTTGTTCTTCATCAGTCATTTGACCTGTACCTAATTTTCTCTTGGCA
TCTTCTTGGGCCATATTTCTTGCTAGTTTAAAAATTCGAT
>No_name
CAAGAAATATGGCCCAAGAAGATGCCAAGAGAAAATTAGGTACAGGTCAAATGACTGATG
AAGAACAAACTTCATTGCCAAATCAGTCAGGAAGAACAAA
>No_name
CTGCTTCAGCGGAATTTGTTCTTCCTGACTGATTTGGCAATGAAGTTTGTTCTTCATCAG
TCATTTGACCTGTACCTAATTTTCTCTTGGCATCTTCTTG
>No_name
TCTTCTTCAGCGTAATTTGTTCTTCCTGACTGATTTGGCAATGAAGTTTGTTCTTCATCA
GTCATTTGACCTGTACCTAATTTTCTCTTGGCATCTTCTT
>No_name
CCTGTCTTCTTCAGCGGAATTTGTTCTTCCTGACTGATTTGGCAATGAAGTTTGTTCTTC
ATCAGTCATTGACCTGTACCTAATTTTCTCTTGGCATCTT
>No_name
AGATGCCAAGAGAAAATTAGGTACAGGTCAAATGACTGATGAAGAACAAACTTCATTGCC
AAATCAGTCAGGAAGAACAAATTCCGCTGAAGAAGACAGA
>No_name
CAAGAGAAAATTAGGTACAGGTCAAATGACTGATGAAGAACAAACTTCATTGCCAAATCA
GTCAGGAAGAACAAATTCCGCTGAAGAAGACAGAAAACTT
>No_name
GTCAAATGACTGATGAAGAACAAACTTCATTGCCAAATCAGTCAGGAAGAACAAATTCCG
CTGAAGAAGACAGAAAACTTCTTCGGTTTGATCCCACTCA
>No_name
AAATGACTGATGAAGAACAAACTTCATTGCCANATCAGTCAGGAAGAACAAATTCCGCTG
AAGAAGACAGAGAACTTCTTCGGTTTGATCCCACTCAAAG
>No_name
GAACAAACTTCATTGCCAAATCAGTCAGGAAGAACAAATTCCGCTGAAGAAGACAGAAAA
CTTCTTCGGTTTGATCCCACTCAAAGACCGAGTGAAGGAA
>No_name
AACAAACTTCATTGCCAAATCAGTCAGGAAGAACAAATTCCGCTGAAGAAGACAGAAAAC
TTCTTCGGTTTGATCCCACTCAAAGACCGAGTGAAGGAAA
>No_name
AACAAACTTCATTGCCAAATCAGTCAGGAAGAACAAATTCCGCTGAAGAAGACAGAAAAC
TTCTTCGGTTTGATCCCACTCAAAGACCGAGTGAAGGAAA
>No_name
CTTGATTTCCTTCACTCGGTCTTTGAGTGGGATCAAACCGAAGAAGTTTTCTGTCTTCTT
CAGCGGAATTTGTTCTTCCTGACTGATTTGGCAATGAAGT
>No_name
CCTTGATTTCCTTCACTCGGTCTTTGAGTGGGATCAAACCGAAGAAGTTTTCTGTCTTCT
TCAGCGGAATTTGTTCTTCCTGACTGATTTGGCAATGAAG
>No_name
GTCAGGAAGAACAAATTCCGCTGAAGAAGACANAAAACTTCTTCGGTTTGATCCCACTCA
AAGACCGAGTGAAGGAAATCAAGGTAATGGGTTCGATGTT
>No_name
GTCAGGAAGAACAAATTCCGCTGAAGAAGACANAAAACTTCTTCGGTTTGATCCCACTCA
AAGACCGAGTGAAGGAAATCAAGGTAATGGGTTCGATGTT
>No_name
TCAGGAAGAACAAATTCCGCTGAAGAAGACAGNAAACTTCTTCGGTTTGATCCCACTCAA
AGACCGAGGGAAGGAAATCAAGGTAATGGGTTCGATGTTG
>No_name
CTCAACATCGAACCCATTACCTTGATTTCCTTCACTCGGTCTTTGAGTGGGATCAAACCG
AAGAAGTTTTCTGTCTTCTTCAGCGGAATTTGTTCTTCCT
>No_name
GGAAGAACAAATTCCGCTGAAGAAGACAGAAAACTTCTTCGGTTTGATCCCACTCAAAGA
CCGAGTGAAGGAAATCAAGGTAATGGGTTCGATGTTGAGA
>No_name
TCCAGTCTTCTCAACATCGAACCCATTACCTTGATTTCCTTCACTCGGTCTTTGAGTGGG
ATCAAACCGAAGAAGTTTTCTGTCTTCTTCAGCGGAATTT
>No_name
CCAGTTCCAGTCTTCTCAACATCGAACCCATTACCTTGATTTCCTTCAATCGGTCTTTGA
GTGGGATCAAACCGAAGAAGTTTTCTGTCTTCTTCAGCGG
>No_name
GAAAACTTCTTCGGTTTGATCCCACTCAAAGACCGAGTGAAGGAAATCAAGGTAATGGGT
TCGATGTTGAGAAGACTGGAACTGGACCTAAAACAAATCC
>No_name
CGGGGATTTGTTTTAGGTCCAGTTCCAGTCTTCTCAACATCGAACCCATTACCTTGATTT
CCTTCACTCGGTCTTTGAGTGGGATCAAACCGAAGAAGTT
>No_name
CTGGGGATTTGTTTTAGGTCCAGTTCCAGTCTTCTCAACATCGAACCCATTACCTTGATT
TCCTTCACTCGGTCTTTGAGTGGGATCAAACCGAAGAAGT
>No_name
CTTTTTCCGGGGATTTGTTTTAGGTCCAGTTCCAGTCTTCTCAACATCGAACCCATTACC
TTGATTTCCTTCACTCGGTCTTTGAGTGGGATCAAACCGA
>No_name
GTTTCTTTTTCCGGGGATTTGTTTTAGGTCCAGTTCCAGTCTTCTCAACATCGAACCCAT
TACCTTGATTTCCTTCACTCGGTCTTTGAGTGGGATCAAA
>No_name
GTTTCTTTTTCCGGGGATTTGTTTTAGGTCCAGTTCCAGTCTTCTCAACATCGAACCCAT
TACCTTGATTTCCTTCACTCGGTCTTTGAGTGGGATCAAA
>No_name
GGTTCTTTTTCCGGGGATTTGTTTTAGGTCCANTTCCAGTCTTCTCAACATCGAACCCAT
TACCTTGATTTCCTTCACTCGGTCTTTGAGTGGGATCAAA
>No_name
CTCTGTTTCTTTTTCCGGGGATTTGTTTTAGGTCCAGTTCCAGTCTTCTCAACATCGAAC
CCATTACCTTGATTTCCTTCACTCGGTCTTTGAGTGGGAT
>No_name
CTCTGTTTCTTTTTCCGGGGATTTGTTTTAGGNCCAGTTCCAGTCTTCTCAACATCGAAC
CCATTACCTTGATTTCCTTCACTCGGTCTTTGAGTGGGAT
>No_name
CTCAGTTTCTTTTTCCGGGGATTTGTTTTAGGTCCAGTTCCAGTCTTCTCAACATCGAAC
CCATTACCTTGATTTCCTTCACTCGGTCTTTGAGTGGGAT
>No_name
CCCACTCAAAGACCGAGTGAAGGAAATCAAGGCAATGGGTTCGATGTTGAGAAGACTGGA
ACTGGACCTAAAACAAATCCCCGGAAAAAGAAACAGAGTA
>No_name
CTCAAAGACCGAGTGAAGGAAATCAAGGTAATGGGTTCGATGTTGAGAAGACTGGAACTG
GACCTAAAACAAATCCCCGGAAAAAGAAACAGAGTAACAA
>No_name
CAAAGACCGAGTGAAGGAAATCAAGGTAATGGGTTCGATGTTGAGAATACTGGAACTGGA
CCTAAAACAAATCCCCGGAAAAAGAAACAGAGTAACAATG
>No_name
AAGGAAATCAAGGTAATGGGTTCGATGTTGAGAAGACTGGAACTGGACCTAAAACAAATC
CCCGGAAAAAGAAACAGAGTAACAATGAATCGAAAGCAAT
>No_name
GGAAATCAAGGTAATGGGTTCGATGTTGAGAAGACTGGAACTGGACCTAAAACAAATCCC
CGGAAAAAGAAACAGAGTAACAATGAATCGAAAGCAATAA
>No_name
GGAAATCAAGGTAATGGGTTCGATGTTGAGAAGACTGGAACTGGACCTAAAACAAATCCC
CGGAAAAAGAAACAGAGTAACAATGAATCGAAAGCAATAA
>No_name
AATCAAGGTAATGGGTTCGATGTTGAGAAGACTGGAACTGGACCTAAAACAAATCCCCGG
AAAAAGAAACAGAGTAACAATGAATCGAAAGCAATAACAA
>No_name
CGAGTTGTTATTGCTTTCGATTCATTGTTACTCTGTTTCTTTTTCCGGGGATTTGTTTTA
GGTCCAGTTCCAGTCTTCTCAACATCGAACCCATTACCTT
>No_name
CTTAGAGTTGTTATTGCTTTCGATTCATTGTTACTCTGTTTCTTTTTCCGGGGATTTGTT
TTAGGTCCAGTTCCAGTCTTCTCAACATCGAACCCATTAC
>No_name
ATGGGTTCGATGTTGAGAAGACTGGAACTGGACCTAAAACAAATCCCCGGAAAAAGAAAC
AGAGTAACAATGAATCGAAAGCAATAACAACTCTAGGAGT
>No_name
GTTCGATGTTGAGAAGACTGGAACTGGACCTAAAACAAATCCCCGGAAAAAGAAACAGAG
TAACAATGAATCGAAAGCAATAACAACTCTAGGAGTTATT
>No_name
GTGCGATGTTGAGAAGACTGGAACTGGACCTAAAACAAATCCCCGGAAAAAGAAACAGAG
TAACAATGAATCGAAAGCAATAACAACTCTAGGAGTTATT
>No_name
CTGGAACTGGACCTAAAACAAATCCCCGGAAAAAGAAACAGAGTAACAATGAATCGAAAG
CAATAACAACTCTAGGAGTTATTATGGGCTGTTTCACATT
>No_name
CTGGAACTGGACCTAAAACAAATCCCCGGAAAAAGAAACAGAGTAACAATGAATCGAAAG
CAATAACAACTCTAGGAGTTATTATGGGCTGTTTCACATT
>No_name
ATAATGTGAAACAGCCCATAATAACTCCTAGAGTTGTTATTGCTTTCGATTCATTGTTAC
TCTGTTTCTTTTTCCGGGGATTTGTTTTAGGTCCAGTTCC
>No_name
AGGAAGCCAACATAATGTGAAACAGCCCATAATAACTCCTAGAGTTGTTATTGCTTTCGA
TTCATTGTTATTCTGTTTCTTTTTCCGGGGATTTGTTTTA
>No_name
AAACAAATCCCCGGAAAAAGAAACAGAGTAACAATGAATCGAAAGCAATAACAACTCTAG
GAGTTATTATGGGCTGTTTCACATTATGTTGGCTTCCATT
>No_name
CGGAAAAAGAAACAGAGTAACAATGAATCGAAAGCAATAACAACTCTAGGAGTTATTATG
GGCTGTTTCACATTATGTTGGCTTCCATTTTTCATAATTC
>No_name
CAGAATTATGAAAAATGGAAGCCAACATAATGTGAAACAGCCCATAATAACTCCTAGAGT
TGTTATTGCTTTCGATTCATTGTTACTCTGTTTCTTTTTC
>No_name
CTGAATTATGAAAAATGGAAGCCAACATAATGTGAAACAGCCCATAATAACTCCTAGAGT
TGTTATTGCTTTCGATTCATTGTTACTCTGTTTCTTTTTC
>No_name
GAGAATCTGAATTATGAAAAATGGAAGCCAACATAATGTGAAACAGCCCATAATAACTCC
TAGAGTTGTTATTGCTTTCGATTCATTGTTACTCTGTTTC
>No_name
AAACAGAGTAACAATGAATCGAAAGCAATAACAACTCTAGGAGTTATTATGGGCTGTTTC
ACATTATGTTGGCTTCCATTTTTCATAATTCAGATTCTCA
>No_name
ACAGAGTAACAATGAATCGAAAGCAATAACAACTCTAGGAGTTATTATGGGCTGTTTCAC
ATTATGTTGGCTTCCATTTTTCATAATTCAGGTTATCTCA
>No_name
GTAACAATGAATCGAAAGCAATAACAACTCTAGGAGTTATTATGGGCTGTTTCACATTAT
GTTGGCTTCCATTTTTCATAATTCAGATTCTCAAACCCAT
>No_name
ATGGGTTTGAGAATCTGAATTATGAAAAATGGAAGCCAACATAATGTGAAACAGCCCATA
ATAACTCCTAGAGGTGTTATTGCTTTCGATTCATTGTTAC
>No_name
AATGAATCGAAAGCAATAACAACTCTAGGAGTTATTATGGGCTGTTTCACATTATGTTGG
CTTCCATTTTTCATAATTCAGATTCTCAAACCCATTCTCA
>No_name
CGAAAGCAATAACAACTCTAGGAGTTATTATGGGCTGTTTCACATTATGTTGGCTTCCAT
TTTTCATAATTCAGATTCTCAAACCCATTCTCATTGTTTC
>No_name
CGAAAGCAATAACAACTCTAGGAGTTATTATGGGCTGTTTCACATTATGTTGGCTTCCAT
TTTTCATAATTCAGATTCTCAAACCCATTCTCATTGTTTC
>No_name
TAACAACTCTAGGAGTTATTATGGGCTGTTTCACATTATGTTGGCTTCCATTTTTCATAA
TTCAGATTCTCAAACCCATTCTCATTGTTTCTAAAGTTGA
>No_name
AATAACTCTAGGAGTTATTATGGGCTGTTTCACATTATGTTGGCTTCCATTTTTCATAAT
TCAGATTCTCAAACCCATTCTCATTGTTTCTAAAGTTGAT
>No_name
CTAGGAGTTATTATGGGCTGTTTCACATTATGTTGGCTTCCATTTTTCATAATTCAGATT
CTCAAACCCATTCTCATTGTTTCTAAAGTTGATCATGAAA
>No_name
ATGGGCTGTTTCACATTATGTTGGCTTCCATTNTTCATAATTCAGATTCTCAAACCCATT
CTCATTGTTTCTAAAGTTGATCATGAAAAGTATCTTTTGC
>No_name
GGGCTGTTTCACATTATGTTGGCTTCCATTTTTCATAATTCAGATTCTCAAACCCATTCT
CATTGTTTCTAAAGTTGATCATGAAAAGTATCTTTTGCCT
>No_name
GTAACACCAAGGCAAAAGATACTTTTCATGATCAACTTTAGAAACAATGAGAATGGGTTT
GAGAATCTGAATTATGAAAAATGGAAGCCAACATAATGTG
>No_name
CGTAACACCAAGGCAAAAGATACTTTTCATGANCAACTTTAGAAACAATGAGAATGGGTT
TGAGAATCTGAATTATGAAAAATGGAAGCCAACATAATGT
>No_name
GCCCGTAACACCAAGGCAAAAGATACTTTTCANGATCAACTTTAGAAACAATGAGAATGG
GTTTGAGAATCTGAATTATGAAAAATGGAAGCCAACATAA
>No_name
TTCCATTTTTCATAATTCAGATTCTCAAACCCATTCTCATTGTTTCTAAAGTTGATCATG
AAAAGTATCTTTTGCCTTGGTGTTACGAGCTGTTTCTGTG
>No_name
TTTTCATAATTCAGATTCTCAAACCCATTCTCATTGTTTCTAAAGTTGATCATGAAAAGT
ATCTTTTGCCTTGGTGTTACGAGCTGTTTCTGTGGCTTTG
>No_name
TTCAGATTCTCAAACCCATTCTCATTGTTTCTAAAGTTGATCATGAAAAGTATCTTTTGC
CTTGGTGTTACGAGCTGTTTCTGTGGCTTGGGTATCTCAA
>No_name
CAGATTCTCAAACCCATTCTCATTGTTTCTAAAGTTGATCATGAAAAGTATCTTTTGCCT
TGGTGTTACGAGCTGTTTCTGTGGCTTGGTTTTCTCAATA
>No_name
CAAACCCATTCTCATTGTTTCTAAAGTTGATCATGAAAAGTATCTTTTGCCTTGGTGTTA
CGAGCTGTTTCTGTGGCTTGGTTATCTCAATAGTTTCCTG
>No_name
CGGGATTCAGGAAACTATTGAGATAACCAAGCCACAGAAACAGCTCGTAACACCAAGGCA
AAAGATACTTTTCATGATCAACTTTAGAAACAATGAGAAT
>No_name
CACGGGATTCAGGAAACTATTGAGATAACCAAGCCACAGAAACAGCTCGTAACACCAAGG
CAAAAGATACTTTTCATGATCAACTTTAGAAACAATGAGA
>No_name
CACGGGATTCAGGAAACTATTGAGATAACCAAGCCACAGAAACAGCTCGTAACACCAAGG
CAAAAGATACTTTTCATGATCAACTTTAGAAACAATGAGA
>No_name
CTAAAGTTGATCATGAAAAGTATCTTTTGCCTTGGTGTTACGAGCTGTTTCTGTGGCTTG
TTTTTATCAATAAGTTCCTTAATCCCGTGATATATGCCCA
>No_name
CTAAAGTTGATCATGAAAAGTATCTTTTGCCTNGGTGTTACGAGCTGTTTCTGTGGCTTG
GTTTTCTCAATAGTTTCCTGAATCCCGTGATATATGCCAA
>No_name
ATTGAATTTGGCATATATCACGGGATTCAGGAAACTATTGAGATAACCAAGCCACAGAAA
CAGCTCGTAACACCAAGGCAAAAGATACTTTTCATGATCA
>No_name
TATTGAATTTGGCATATATCACGGGATTCAGGAAACTATTGAGATAACCAAGCCACAGAA
ACAGCTCGTAACACCAAGGCAAAAGATACTTTTCATGATC
>No_name
GAAAAGTATCTTTTGCCTTTGGTGTTACGAGCTGTTTCTGGGGCTTGGTTTTCTCAATAG
TTTCCTGAATCCCGGGATATATGCCAAATTCAATAAAGAA
>No_name
CTTTTGCCTTGGTGTTACGAGCTGTTTCTGTGGCTTGGATATCTCAAAAATTTCCTGAAA
CCCGTGGTATATGCCAAATTTAAAAGAGAATTTTGAAACC
>No_name
GTTTCGAAATTCTCTATTGAATTTGGCATATATCACGGGATTCAGGAAACTATTGAGATA
ACCAAGCCACAGAAACAGCTCGTAACACCAAGGCAAACGA
>No_name
CGGGTTTCGAAATTCTCTATTGAATTTGGCATATATCACGGGATTCAGGAAACTATTGAG
ATAACCAAGCCACAGAAACAGCTCGTAACACCAAGGCAAA
>No_name
ATGGGTTTCGAAATTCTCTATTGAATTTGGCATATATCACGGGATTCAGGAAACTATTGA
GATAACCAAGCCACAGAAACAGCTCGTAACACCAAGGCAA
>No_name
CTTGGTGTTACGAGCTGTTTCTGTGGCTTGGTTATCTCAATAGTTTCCTGAATCCCGTGA
TATATGCCAAATTCAATAGAGAATTTCGAAACCCATTTAA
>No_name
CGAGCTGTTTCTGTGGCTTGGTTATCTCAATAGTTTCCTGAATCCCGTGATATATGCCAA
ATTCAATAGAGAATTTCGAAACCCATTTAAACAGATTTTA
>No_name
CTGTTTCTGTGGCTTGGTTATCTCAATAGTTTCCTGAATCCCGTGATATATGCCAAATTC
AATAGAGAATTTCGAAACCCATTTAAACAGATTTTATTTT
>No_name
GTCTCTGTGGCTTGGTTATCTCAATAGTTTCCTGAATCCCGTGATATATGCCAAATTCAA
TAGAGAATTTCGAAACCCATTTAAACAGATTTTATTTTTT
>No_name
GTTGCTTGGTTATCTCAATAGTTTCCTGAATCCCGTGATATATGCCAAATTCAATAGAGA
ATTTCGAAACCCATTTAAACAGATTTTATTTTTTCACTGT
>No_name
TTATCTCAATAGTTTCCTGAATCCCGTGATATATGCCAAATTCAATAGAGAATTTCGAAA
CCCATTTAAACAGATTTTATTTTTTCACTGTATAAATATC
>No_name
GTTTCCTGAATCCCGTGATATATGCCAAATTCAATAGAGAATTTCGAAACCCATTTAAAC
AGATTTTATTTTTTTCACTGTATAAATATCAATGCTCGAA
>No_name
CCTGAATCCCGTGATATATGCCAAATTCAATAGAGAATTTCGAAACCCATTTAAACAGAT
TTTATTTTTTCACTGTATAAATATCAATGCTCGAATTCGA
>No_name
CGGCTCGAATTCGAGCATTGATATTTATACAGTGAAAAAATAAAATCTGTTTAAATGGGT
TTCGAAATTCTCTATTGAATTTGGCATATATCACGGGATT
>No_name
GGCAAATGTGTCGACTCGAATTCGAGCATTGANATTTATACAGTGAAAAAATAAAATCTG
TTTAAATGGGTTTCGAAATTCTCTATTGAATTTGGCATAT
>No_name
ATTTATGCCAAATTCAATAGAGAATTTCGAAACCCATTAAACAGATTTTATTTTTTCACT
GTATAAATATCAATGCTCGAATTCGAGTCGACACATTTGC
>No_name
AAACCGTATTGTTCGGCAAATGTGTCTACTCGAATTCGAGCATTGATATTTATACAGTGA
AAAAATAAAATCTGTTTAAATGGGTTTCGAAATTCTCTAT
>No_name
CTTTGGTAAACCGTATTGTTCGGCAAATGTGTCGACTCGAATTCGAGCATTGATATTTAT
ACAGTGAAAAAATAAAATCTGTTTAAATGGGTTTCGAAAT
>No_name
CGAAACCCATTTAAACAGATTTTATTTTTTCACTGTATAAATATCAATGCTCGAATTCGA
GTCGACACATTTGCCGAACAATACGGTTTACCAATGCAAA
>No_name
CGACATAGTTTTTTGCATTGGTAAACCGTATTGTTCGGCAAATGTGTCTACTCGAATTCG
AGCATTGATATTTATACAGTGAAAAAATAAAATCTGTTTA
>No_name
CGACATAGTTTTTTGCATTGGTAAACCGTATTGTTCGGCAAATGTGTCTACTCGAAATCG
AGCATTGATATTTATACAGTGAAAAAATAAAATCTGTTTA
>No_name
TCGACATAGTTTTTTGCATTGGTAAACCGTATTGTTCGGCAAATGTGTCTACTCGAATTC
GAGCATTGATATTTATACAGTGAAAAAATAAAATCTGTTT
>No_name
GTCGACATAGTTTTTTGCATTGGTAAACCGTATTGTTCGGCAAATGTGTCTACTCGAATT
CGAGCATTGATATTTATACAGTGAAAAAATAAAATCTGTT
>No_name
GTCGACATAGTTTTTTGCATTGGTAAACCGTATTGTTCGGCAAATGTGTCTACTCGAATT
CGAGCATTGATATTTATACAGTGAAAAAATAAAATCTGTT
>No_name
GTTGACATAGTTTTTTGCATTGGTAAACCGTANTGTTCGGCAAATGTGTCTACTCGAATT
CGAGCATTGATATTTATACAGTGAAAAAATAAAATCTGTT
>No_name
GGTCGACATAGTTTTTTGCATTGGTAAACCGTATTGTTCGGCAAATGTGTCTACTCGAAT
TCGAGCATTGATATTTATACAGTGAAAAAATAAAATCTGT
>No_name
GGTCGACATAGTTTTTTGCATTGGTAAACCGTATTGTTCGGCAAATGTGTCTACTCGAAT
TCGAGCATTGATATTTATACAGTGAAAAAATAAAATCTGT
>No_name
CAGATTTTATTTTTTCACTGTATAAATATCAANGCTCGAATTCGAGTAGACACATTTGCC
GAACAATACGGTTTACCAATGCAAAAAAACTATGTCGACC
>No_name
CATATTTTATTTTTTCACTGTATAAATATCAATGCTCGAATTCGAGTAGACACATTTGCC
GAACAATACGGTTTACCAATGCAAAAAACTATGTCGACCT
>No_name
ATTTTATTTTTTCACTGTATAAATATCAATGCTCGAATTCGAGTCGACACATTTGCCGAA
CAATACGGTTTACCAATGCAAAAAACTATGTCGACCTCTC
>No_name
TTTATTTTTTCACTGTATAAATATCAATGCTCGAATTCGAGTCGACACATTTGCCGAACA
ATACGGTTTACCAATGCAAAAAAACTATGTCGACCTCTCA
>No_name
ATTTTTTCACTGTATAAATATCAATGCTCGAANTCGAGTCGACACATTTGCCGAACAATA
CGGTTTACCAATGCAAAAAACTATGTCGACCTCTCAGTAC
>No_name
TTTCACTGTATAAATATCAATGCTCGAATTCGAGTAGACACATTTGCCGAACAATACGGT
TTACCAATGCAAAAAAACTATGTCGACCTCTCAGTACGAA
>No_name
AAAAATCAATGCTCGAATTCGAGTAGACACATTTGCCGAACAATACGGTTTACCAATGCA
AAAAAACTATGTCGACCTCTCAGTACGAAACGACTCACTT
>No_name
ATTCAAGTGAGTCGTTTCGTACTGAGAGGTCGACATAGTTTTTTGCATTGGTAAACCGTA
TTGTTCGGCAAATGTGTCTACTCGAATTCGAGCATTGATA
>No_name
CAATGCTCGAATTCGAGTCGACACATTTGCCGAACAATACGGTTTACCAATGCAAAAAAA
CTATGTCGACCTCTCAGTACGAAACGACTCACTTGAATAC
>No_name
CAATGCTCGAATTCGAGTCGACACATTTGCCGAACAATACGGTTTACCAATGCAAAAAAC
TATGTCGACCTCTCAGTACGAAACGACTCACTTGAATACT
>No_name
ATTAATGCTCGAATTCGAGTAGACACATTTGCCGAACAATACGGTTTACCAATGCAAAAA
ACTATGTCGACCTCTCAGTACGAAACGACTCACTTGAATA
>No_name
CATTGCTCGAATTCGAGTAGACACATTTGCCGAACAATACGGTTTACCAATGCAAAAAAA
CTATGTCGACCTCTCAGTACGAAACGACTCACTTGAATAC
>No_name
CGTGAATATTCAAGTGAGTCGTTTCGCACTGANAGGTCGACATAGTTTTTTGCATTGGTA
AACCGTATTGTGCGGCAAATGTGTCGACTCGAATTCGAGC
>No_name
CTCGAATTCGAGTAGACACATTTGCCGAACAATACGGTTTACCAATGCAAAAAACTATGT
CGACCTCTCAGTACGAAACGACTCACTTGAATACTCACGT
>No_name
CTCGAATTCGAGTAGACACATTTGCCGAACAATACGGTTTACCAATGCAAAAAAACTATG
TCGACCTCTCAGTACGAAACGACTCACTTGAATACTCACG
>No_name
AGTCGACACATTTGCCGAACAATACGGTTTACCAATGCAAAAAACTATGTCGACCTCTCA
GTACGAAACGACTCACTTGAATACTCACGTTAACAGTCGT
>No_name
CACATTTGCCGAACAATACGGTTTACCAATGCAAAAAAAACTATGTCGACCTCTCAGTAC
GAAACGACTCACTTGAATACTCACGTTAACAGTCGTCGTC
>No_name
CACATTTGCCGAACAATACGGTTTACCAATGCAAAAAAACTATGTCGACCTCTCAGTACG
AAACGACTCACTTGAATACTCACGTTAACAGTCGTCGTCG
>No_name
ATTTGCCGAACAATACGGTTTACCAATGCAAAAAAACTATGTCGACCTCTCAGTACGAAA
CGACTCACTTGAATACTCACGTTAACAGTCGTCGTCGAAG
>No_name
CTGAACTTCGACGACGACTGTTAACGTGAGTATTCAAGTGAGTCGTTTCGTACTGAGAGG
TCGACATAGTTTTTTGCATTGGTAAACCGTATTGTTCGGC
>No_name
GCCTAACAATACGGTTTACCAATGCAAAAAACTATGTCGACCTCTCAGTACGAAACGACT
CACTTGAATACTCACGTTAACAGTCGTCGTCGAAGTTCAG
>No_name
CCGAACAATACGGTTTACCAATGCAAAAAACTATGTCGACCTCTCAGTACGAAACGACTC
ACTTGAATACTCACGTTAACAGTCGTCGTCGAAGTTCAGT
>No_name
AGGTACTGAACTTCGACGACGACTGTTAACGTGAGTATTCAAGTGAGTCGTTTCGTACTG
AGAGGTCGACATAGTTTTTTGCATTGGTAAACCGTATTGT
>No_name
ATGGTACTGAACTTCGACGACGACTGTTAACGTGAGTATTCAAGTGAGTCGTTTCGTACT
GAGAGGTCGACATAGTTTTTTTGCATTGGTAAACCGTATT
>No_name
GAAAGGTACTGAACTTCGACGACGACTGTTAACGTGAGTATTCAAGTGAGTCGTTTCGTA
CTGAGAGGTCGACATAGTTTTTTGCATTGGTAAACCGTAT
>No_name
GTGAAAGGTACTGAACTTCGACGACGACTGTTAACGTGAGTATTCAAGTGAGTCGTTTCG
TACTGAGAGGTCGACATAGTTTTTTGCATTGGTAAACCGT
>No_name
CAGGTGTGAAAGGTACTGAACTTCGACGACGACTGTTAACGTGAGTATTCAAGTGAGTCG
TTTCGTACTGAGAGGTCGACATAGTTTTTTTGCATTGGTA
>No_name
CAAAAAACTATGTCGACCTCTCAGTACGAAACGACTCACTTGAATACTCACGTTAACAGT
CGTCGTCGAAGTTCAGTACCTTTCACACCTGTAAGTAGGA
>No_name
AAAAAACTATGTCGACCTCTCAGTACGAAACGACTCACTTGAATACTCACGTTAACAGTC
GTCGTCGAAGTTCAGTACCTTTCACACCTGTAAGTAGGAA
>No_name
CAAGAAGATTTATTTTTCCTACTTACAGGTGTGAAAAGTACTGAACTTCGACGACGACTG
TTAACGTGAGTATTCAAGTGAGTCGTTTCGTACTGAGAGG
>No_name
CTCTCAGTACGAAACGACTCACTTGAATACTCACGTTAACAGTCGTCGTCGAAGTTCAGT
ACCTTTCACACCTGTAAGTAGGAAAAATAAATCTTCTTGC
>No_name
CTCAGTACGAAACGACTCACTTGAATACTCACGTTAACAGTCGTCGTCGAAGTTCAGTAC
CTTTCACACCTGTAAGTAGGAAAAATAAATCTTCTTGCCA
>No_name
CTCAGTACGAAACGACTCACTTGAATACTCACGTTAACAGTCGTCGTCGAAGTTCAGTAC
CTTTCACACCTGTAAGTAGGAAAAATAAATCTTCTTGCCA
>No_name
TGGCAAGAAGATTTATTTTTCCTACTTACAGGTGTGAAAGGTACTGAACTTCGACGACGA
CTGTTAACGTGAGTATTCAAGTGAGTCGTTTCGTACTGAG
>No_name
CTTGATTGGCAAGAAGATTTATTTTTCCTACTTACAGGTGTGAAAGGTACTGAACTTCGA
CGACGACTGTTAACGTGAGTATTCAAGTGAGTCGTTTCGT
>No_name
CGACTCACTTGAATACTCACGTTAACAGTCGTCGTCGAAGTTCAGTACCTTTCACACCTG
TAAGTAGGAAAAATAAATCTTCTTGCCAATCAAGACCGAC
>No_name
GTCGGTCTTGATTGGCAAGAAGATTTATTTTTCCTACTTACAGGTGTGAAAGGTACTGAA
CTTCGACGACGACTGTTAACGTGAGTATTCAAGTGAGTCG
>No_name
GTCGGTCTTGATTGGCAAGAAGATTTATTTTTCCTACTTACAGGTGTGAAAGGTACTGAA
CTTCGACGACGACTGTTAACGTGAGTATTCAAGTGAGTCG
>No_name
CTTGAATACTCACGTTAACAGTCGTCGTCGAAGTTCAGTACCTTTCACACCTGTAAGTAG
GAAAAATAAATCTTCTTGCCAATCAAGACCGACCTCAGAT
>No_name
CTTGAATACTCACGTTAACAGTCGTCGTCGAAGTTCAGTACCTTTCACACCTGTAAGTAG
GAAAAATAAATCTTCTTGCCAATCAAGACCGACCTCAGAT
>No_name
ATCTGAGGTCGGTCTTGATTGGCAAGAAGATTTATTTTTCCTACTAACAGGAGTGAAAGG
TACTGAACTTCGAAGACGACTGTTAACGTGAGTATTCAAG
>No_name
CTGATCTGAGGTCGGTCTTGATTGGCAAGAAGATTTATTTTTCCTACTTACAGGTGTGAA
AGGTACTGAACTTCGACGACGACTGTTAACGTGAGCATTC
>No_name
CTTGTTTACTGACTGATCTGAGGTCGGTCTTGATTGGCAAGAAGATTTATTTTTCCTACT
TACAGGTGTGAAAGGTACTGAACTTCGACGACGACTGTTA
>No_name
GCCTTGTTTACTGACTGATCTGAGGTCGGTCTNGATTGGCAAGAAAATTTATTTTTCCTA
CTTACAGGTGTGATAGGTACTGAACTTCGACGACGACTGT
>No_name
CGTCGTCGAAGTTCAGTACCTTTCACACCTGTAAGTAGGAAAAATAAATCTACTTGCCAA
TCAAGACCGACCTAAGATCAGTCAGTAAACAAGGCCTGAT
>No_name
TATATATCAGGCCTTGTTTACTGACTGATCTGAGGTCGGTCTTGATTGGCAAGAAGATTT
ATTTTTCCTACTTACAGGTGTGAAAGGTACTGAACTTCGA
>No_name
GTTTATATCAGGCCTTGTTTACTGACTGATCTGAGGTCGGTCTTGATTGGCAAGAAGATT
TATTTTTCCTACTTACAGGTGTGAAAGGTACTGAACTTCG
>No_name
GTTTATATCAGGCCTTGTTTACTGACTGATCTGAGGTCGGTCTTGATTGGCAAGAAGATT
TATTTTTCCTACTTACAGGTGTGAAAGGTACTGAACTTCG
>No_name
GTTTATATCAGGCCTTGTTTACTGACTGATCTNAGGTCGGTCTTGATTGGCAAGAAGATT
TATTTTTCCTACTTACAGGTGTGAAAGGTACTGAACTTCG
>No_name
CAATAACCGGACTCTCTCGCTGGGCTCTGAAGGACTTTCTGTCAACAAAGTTGAAAACAT
TTACTATTCAAAACATTATAAAGCAATTAGCATAATTTCA
>No_name
AAGGACTTTCTGTCAACAAAGTTGAAAACATTTACTATTCAAAACATTATAAAGCAATTA
GCATAATTTCATCGACAATTATTTTATTCTTCGGTCTGAT
>No_name
AAAACATTATAAAGCAATTAGCATAATTTCATCGACAATTATTTTATTCTTCGGTCTGAT
TGGAAATCTTTCAGTGTCAATCATACTCACTTTTGCTAAA
>No_name
GGAGGACTGCATATTTTTAGCAAAAGTGAGTANGATTGACACTGAAAGATTTCCAATCAG
ACCGAAGAATAAAATAATTGTCGATGAAATTATGCTAATT
>No_name
TAGCATAATTTCATCGACAATTATTTTATTCTTCGGTCTGATTGGAAATCTTTCAGTGTC
AATCATACTCACTTTTGCTAAAAATATGCAGTCCTCCACG
>No_name
CAAGATAGCAGTTCGTGGAGGACTGCATATTTTTAGCAAAAGTGAGTATGATTGACACTG
AAAGATTTCCAATCAGACCGAAGAATAAAATAATTGTCGA
>No_name
AGAAACGGTACGATTGTCGACAGCAACACCAATATATCGGCAACCGCAACCGACACAAGA
TAGCAGTTCGTGGAGGACTGCATATTTTTAGCAAAAGTGA
>No_name
ATCGTGTGTCGGTTGCGGTTGCCGATATATTGGTGTTGCTGTCGACAATCGTACCGTTTC
TCTACAACATAAACCAGGATATAAATATCTCCTTGCTACC
>No_name
GACGAATTGACACTGAGATATTGCAAGTAGATGATCAAGGAGCAACCCCATGAGGGTAGC
AAGGAGATATTTATATCCTGGTTTATGTTGTAGAGAAACG
>No_name
GACGAATTGACACTGAGATATTGCAAGTAGATGATCAAGGAGCAACCCCATGAGGGTAGC
AAGGAGATATTTATATCCTGGTTTATGTTGTAGAGAAACG
>No_name
CCAGGATATAAATATCTCCTTGCTACCCTCATGGGGTTGCTCCTTGATCATCTACTTGCA
ATATCTCAGTGTCAATTCGTCCGCGTTAACTATCACAAGT
>No_name
GTCAATTCGTCCGCGTTAACTATCACAAGTTTCTCATTTGAAAGATGGGTGGCCATCTGC
TACCCTATGAAGGCGCATACGATGTGCACCATTTCTAGGG
>No_name
TGGGTGGCCATCTGCTACCCTATGAAGGCGCATACGATGTGCACCATTTCTAGGGCTGTA
AAAATTGTCATTGGGATTTGGATATTTAACTTGATCTACA
>No_name
CTACAATTCAAGTTGGATTTACCTGACGGGAATCGTGAAAAAAGGCCCGCTGAATGGATC
GTATAAATCCGTTTGTACATTTCGATTTGAACGCAGAAAA
>No_name
CTGACGGGAATCGTGAAAAAAGGCCCGCTGAANGGATCGTATAAATCCGTTTGTACATTT
CGATTTGAACGCAGAAAATACATGAATATATACATGTTTG
>No_name
GTGCTTTCTTGGATCTCTTCCCGAGGTCGTGCCTGACATTGGCCGTTTGACGAGGGTCCT
TATGATGGCACAGTAGAGAAAAGTCGTCAAAAGCAGTGGA
>No_name
TAAGGACCCTCGTCAAACGGCCAATGTCAGGCACGACCTCGGGAAGAGATCCAAGAAAGC
ACATGAACCACTCGAAAATGCAAGTCGTAAAAATGTTAAT
>No_name
AAGAGATCCAAGAAAGCACATGAACCACTCGAAAATGCGAGTCGTAAAAATGTTAATGGC
TGTGGTAATCCTGTTTGCCATGTTGTGGTTGCCATACCGC
>No_name
CATGAAAGCACATGAACCACTCGAAAATGCAANTCGTAAAAATGTTAATGGTTGTGGTAA
TCCTGTTTGCCATGTTGTGGTTGCCATACCGCGCATTGAT
>No_name
GAACCACTCGAAAATGCAAGTCGTAAAAATGTTAATGGCTGTGGTAATCCTGTTTGCCAT
GTTGTGGTTGCCATACCGCGCATTGATGGTTTACAACAGT
>No_name
GTTGTGGTTGCCATACCGCGCATTGATGGTTTACAACAGTTTCGCGTCAAAATCGTATCT
GGACTTGTGGTTCCTGTTGTTCGCAAGGATCATGGTCTTC
>No_name
ATTATCTTTTATCTCTTCACTCCATACAAAAAAAATTTCTTAAATGCTTTTCTAAATTTT
CCTGATAAAGCATTGTAAAGGATCGGATTGATGGCTGAGT
>No_name
GCTGAATCTGACCGCACAAAGTTTATCATCAATCGAACTAAACCTCATGTTTTCTCCCAA
CAGGATCTATATAGATAGGTATATGACCCTCATATGGCTT
>No_name
CATCAATCGAACTAAACCTCATGTTTTCTCCCAACAGGATCTATATAGATAGGTATATGA
CCCTCATATGGCTTCTAATTGGGTATATCGGTAATATTTT
>No_name
ATGTTTTCTCCCAACAGGATCTATATAGATAGGTATATGACCCTCATATGGCTTCTAATT
GGGTATATCGGTAATATTTTTTCTTTTATCATTTGGATTG
>No_name
ATAAATAGCTGAGGAATTTTCTCTTCTCATCTTCGGTTCAATCCAAATGATAAAAGAAAA
AATATTACCGATATACCCAATTAGAAGCCATATGAGGGTC
>No_name
AAGATAAATAGCTGAGGAATTTTCTCTTCTCATCTTCGGTTCAATCCAAATGATAAAAGA
AAAAATATTACCGATATACCCAATTAGAAGCCATATGAGG
>No_name
CTCATATGGCTTCTAATTGGGTATATCGGTAANATTTTTTCTTTTATCATTTGGATTGAA
CCGAAGATGAGAAGAGAAAATTCCTCAGCTATTTATCTTG
>No_name
CTGCAAGATAAATAGCTGAGGAATTTTCTCTTNTCATCTTCGGTTCAATCCAAATGATAA
AAGAAAAAATATTACCGATATACCCAATTAGAAGCCATAT
>No_name
ATTTGGGTATATCGGTAATATTTTTTCTTTTATCATTTGGATTGAACCGAAGATGAGAAG
AGAAAATTCCTCAGCTATTTATCTTGCAGCCTTATCTTTA
>No_name
GTCTTGAATCATTACAAAAACCAAAACTAAAAAGTCATTTAAAGATAAGGCTGCAAGATA
AATAGCTGAGGAATTTTCTCTTCTCATCTTCGGTTCAATC
>No_name
TTCCATGAATATTGCAAGTCTTGAATCATTACAAAAACCAAAACTAAAAAGTCATTTAAA
GATAAGGCTGCAAGATAAATAGCTGAGGAATTTTCTCTTC
>No_name
ACCATGTAGATCGAACAAAATGAATATCGCAAAACGTTCTTGTTCCATGAATATTGCAAG
TCTTGAATCATTACAAAAACCAAAACTAAAAAGTCATTTA
>No_name
GCACCGTGTAGATCGAACAAAATGAATATCGCNAAACGTTCTTGTTCCATGAATATTGCA
AGTCTTGAATCATTACAAAAACCAAAACTAAAAAGTCATT
>No_name
GATAATAGCTGACTACATGTACTCAGCACCATNTAGATCGAACAAAATGAATATCGCAAA
ACGTTCTTGTTCCATGAATATTGCAAGTCTTGAATCATTA
>No_name
AAGACTTGCAATATTCATGGAACAAGAACGTTTTGCGATATTCATTTTGTTCGATCTACA
TGGTGCTGAGTACATGTAGTCAGCTATTCTCTCCAGTTCT
>No_name
CTAGAACTGGAGAGAATAGCTGACTACATGTACTCAGCACCATGTAGATCGAACAAAATG
AATATCGCAAAACGTTCTTGTTCCATGAATATTGCAAGTC
>No_name
GCCAAAACTAGAACTGGAGAGAATAGCTGACTACATGTACTCAGCACCATGTAGATCGAA
CAAAATGAATATCGCAAAACGTTCTTGTTCCATGAATATT
>No_name
GAACAAGAACGTTTTGCGATATTCATTTTGTTCGATCTACATGGGGCTGAGTACATGTAG
TCAGCTATTCTCTCCAGTTCTAGTTTTGGCCTTTACCATT
>No_name
CAAGAACGTTTTGCGATATTCATTTTGTTCGATCTACATGGTGCTGAGTACATGTAGTCA
GCTATTCTCTCCAGTTCTAGTTTTGGCCTTTACCATTGAA
>No_name
GTCAGCTATTCTCTCCAGTTCTAGTTTTGGCCTTTACCATTGAACGCTGGGTGGCGATCT
GCTATCCATTCAAAAGACAATCTCTCTGTACACCTAAAAG
>No_name
GTCAGCTATTCTCTCCAGTTCTAGTTTTGGCCTTTACCATTGAACGCTGGGTGGCGATCT
GCTATCCATTCAAAAGACAATCTCTCTGTACACCTAAAAG
>No_name
AATAGCTCTTTTAGGTGTACAAAGAGATTGTCTTTTGAATGGATAGCAGATCGCCACCCA
GCGTTCAATGGTAAAGGCCAAAACTAGAACTGGAGAGAAT
>No_name
CCATTGAACGCTGGGTGGCGATCTGCTATCCATTCAAAAGACAATCTCTCTGTACACCTA
AAAGAGCTATTATCGTCAGTTTTACTTTATACCTTTTCGT
>No_name
ATTGAACGCTGGGTGGCGATCTGCTATCCATTNAAAAGACAATCTCTCTGTACACCTAAA
AGAGCTATTATCGTCAGTTTTACTTTATACCTTTTCGTGC
>No_name
TGGCGATCTGCTATCCATTCAAAAGACAATCTCTCTGTACACCTAAAAGAGCTATTATCG
TCAGTTTTACTTTATACCTTTTCGTGCTCTGTTATAATAT
>No_name
CCCATTGTAAATATTATAACAGAGCACGAAAAGGTATAAAGTAAAACTGACGATAATAGC
TCTTTTAGGTGTACAGAGAGATTGTCTTTTGAATGGATAG
>No_name
ATTATCGTCAGTTTTACTTTATACCTTTTCGTGCTCTGTTATAATATTTACAATGGGTTT
ATGTGGATTTACAATGAAAGATTTGACTCGTGTGTTTTCA
>No_name
TTTGAAAGTCAGTTCCATTTGTTTCAAGTTGATTGAAAACACACGAGTCAAATCTTTCAT
TGTAAATCCACATAAACCCATTGTAAATATTATAACAGAG
>No_name
ATTTACAATGGGTTTATGTGGATTTACAATGAAAGATTTGACTCGTGTGTTTTCAATCAA
CTTGAAACAAATGGAACTGACTTTCAAAAGCAATATATTT
>No_name
CGAAAATATATTGCTTTTGAAAGTCAGTTCCATTTGTTTCAAGTTGATTGAAAACACACG
AGTCAAATCTTTCATTGTAAATCCACATAAACCCATTGTA
>No_name
GTTTTCAATCAACTTGAAACAAATGGAACTGACTTTCAAAAGCAATATATTTTCGCTACA
GAGATTGTTTTCAGTGGTTGTGTTCCGTTGTTAATTTTGG
>No_name
GGACAATTTCCCATACTTTTTGTTCGATTACACTTAGTAATTCGATACATTTCCTTAATG
ACGAGAATGTTAAATCCCAAAATTAACAACGGAACACAAC
>No_name
TCCGTTGTTAATTTTGGGATTTAACATTCTCGTCATTAAGGAAATGTATCGAATTACTAA
GTGTAATCGAACAAAAAGTATGGGAAATTGTCCACAATTC
>No_name
GTGGAATGGTGGACAATTTCCCATACTTTTTGTTCGATTACACTTAGTAATTCGATACAT
TTCCTTAATGACGAGAATGTTAAATCCCAAAATTAACAAC
>No_name
GTTAATTTTGGGATTTAACATTCTCGTCATTAAGGAAATGTATCGAATTACTAAGTGTAA
TCGAACAAAAAGTATGGGAAATTGTCCACAATTCCACGAT
>No_name
GTTAATTTTGGGATTTAACATTCTCGTCATTAAGGAAATGTATCGAATTACTAAGTGTAA
TCGAACAAAAAGTATGGGAAATTGTCCACAATTCCACGAT
>No_name
CTCGTCATTAAGGAAATGTATCGAATTACTAAGTGTAATCGAACAGAAAGTATGGGAAAT
TGTCCACAATTCCGCGATCCAAACCAAAGATTCAACAATG
>No_name
CGAATTACTAAGTGTAATCGAACAAAAAGTATGGGAAATTGTCCACAATTCCACGATCCA
AACCAAAGATTCAACAATGAGAGATCTTTTCTTTTCACAA
>No_name
CTTAGTGTAATCGAACAAAAAGTATGGGAAATTGTCCACAATTCCACGATCCAAACCAAA
GATTCAACAATGAGAGATCTTTTCTTTTCACAACCATAAT
>No_name
CGAACAAAAAGTATGGGAAATTGTCCACAATTCCACGATCCAAACCAAAGATTCAACAAT
GAGAGATCTTTTCTTTTCACAACCATAATGCTGCTAGCCG
>No_name
CGAACAAAAAGTATGGGAAATTGTCCACAATTCCACGATCCAAACCAAAGATTCAACAAT
GAGAGATCTTTTCTTTTCACAACCATAATGCTGCTAGCCG
>No_name
CTGGGAGAGTAGTGAAAAACAAATAAAAGCTCACGGCTAGCAGCATTATGGTTGTGAAAA
GAAAAGATCTCTCATTGTTGAATCTTTGGTTTGGATCGTG
>No_name
GATAGATCTTTTCTTTTCACAACCATAATGCTGCTAGCCGTGAGCTTTTATTTGTTTTTC
ACTACTCTCCCAGGAGGAATAATGTTTGCTCTTCAACAAG
>No_name
GATCTTTTCTTTTCACAACCATAATGCTGCTAGCCGTGAGCTTTTATTTGTTTTTCACTA
CTCTCCCAGGAGGAATAATGTTTGCTCTCCAACAAGTCAT
>No_name
AGTGTTATGACTTGTTGGAGAGCAAACATTATTCCTCCTGGGAGAGTAGTGAAAAACAAA
TAAAAGCTCACGGCTAGCAGCATTATGGTTGTGAAAAGAA
>No_name
CTGGCATTGTTATGACTTGTTGAAGAGCAAACATTATTCCTCCTGGGAGAGTAGTGAAAA
ACAAATAAAAGCTCACGGCTAGCAGCATTATGGTTGTGAA
>No_name
CTTAGATAAATTCATATTTTCATCAGGCATTGTTATGACTTGTTGAAGAGCAAACATTAT
TCCTCCTGGGAGAGTAGTGAAAAACAAATAAAAGCTCACG
>No_name
CTTTTATTTGTTTTTCACTACTCTCCCAGGAGGAATAATGTTTGCTCTTCAACAAGTCAT
AACAATGCCTGATGAAAATATGAATTTATCTAAGATCCCT
>No_name
CTTTTATTTGTTTTTCACTACTCTCCCAGGAGGAATAATGTTTGCTCTCCAACAAGTCAT
AACAATGCCTGATGAAAATATGAATTTATCTAAGATCCCT
>No_name
AAGGGATCTTAGATAAATTCATATTTTCATCAGGCATTGTTATGACTTGTTGGAGAGCAA
ACATTATTCCTCCTGGGAGAGTAGTGAAAAACAAATAAAA
>No_name
AAGGGATCTTAGATAAATTCATATTTTCATCAGGCATTGTTATGACTTGTTGAAGAGCAA
ACATTATTCCTCCTGGGAGAGTAGTGAAAAACAAATAAAA
>No_name
ATTTTGGATCGGAAGGGATCTTAGATAAATTCNTATTTTCATCAGGCATTGTTATGACTT
GTTGAAGAGCAAACATTATTCCTCCTGGGAGAGTAGTGAA
>No_name
TGCCATTTTGGATCGGAAGGGATCTTAGATAANTTCATATTTTCATCAGGCATTGTTATG
ACTTGTTGAAGAGCAAACATTATTCCTCCTGGGAGAGTAG
>No_name
CTGCCATTTTGGATCGGAAGGGATCTTAGATAAATTCATATTTTCATCAGGCATTGTTAT
GACTTGTTGAAGAGCAAACATTATTCCTCCTGGGAGAGTA
>No_name
GGCCATTTTGGATCGGAAGGGATCTTAGATAANTTCATATTTTCATCAGGCATTGTTATG
ACTTGTTGGAGAGCAAACATTATTCCTCCTGGGAGAGGAG
>No_name
TGCCTGATGAAAATATGAATTTATCTAAGATCCCTTCCGATCCAAAATGGCAGTTCTATT
TCAGAGTCAGCATCATCAAAGCTGTGATCGACGAATTGTG
>No_name
CCTGATGAAAATATGAATTTATCTAAGATCCCTTCCGATCCAAAATGGCAGTTCTATTTC
AGAGTCAGCATCATCAAAGCTGTGATCGACGAATTGTGCA
>No_name
AAAATGGCAGTTCTATTTCAGTCAGCATCATCAAAGCTGTGATCGACGAATTGTGCATTT
CTCATTACGCACTCAATTTCGTAATTTATTTAATTACTGG
>No_name
ATCAAAGCTGTGATCGACGAATTGTGCATTTCTCATTACGCACTCAATTTCGTCATTTAT
TTAATTACTGGAAAAGCTTTCCGAAAACAATTCATAGACA
>No_name
GAATTGTGCATTTCTCATTACGCACTCAATTTCGTCATTTATTTAATTACTGGAAAAGCT
TTCCGAAAACAATTCATAGACAAAATCAGAAAAATCATTA
>No_name
CGGTAATGATTTTTCTGATTTTGTCTATGAATTGTTTTCGGAAAGCTTTTCCAGTAATTA
AATAAATGACGAAATTGAGTGCGTAATGAGAAATGCACAA
>No_name
CTCATTACGCACTCAATTTCGTCATTTATTTAATTACTGGAAAAGCTTTCCGAAAACAAT
TCATAGACAAAATCAGAAAAATCATTACCAAATTTAAATT
>No_name
GTTAATTAAAATTTGGTAATGATTTTTCTGATTTTGTCTATGAATTGTTTTCGGAAAGCT
TTTCCAGTAATTAAATAAATGACGAAATTGAGTGCGTAAT
>No_name
TGTCAGTTAATTTAAATTTGGTAATGATTTTTCTGATTTTGTCTATGAATTGTTTTCGGA
AAGCTTTTCCAGTAATTAAATAAATGACGAAATTGAGTGC
>No_name
CTCAATTTCGTCATTTATTTAATTACTGGAAAAGCTTTCCGAAAACAATTCATAGACAAA
ATCAGAAAAATCATTACCAAATTTAAATTAACTGACAACT
>No_name
GAGAATTGTTAGCATCATTTAAATGACAGAAATCCAAACTGTTTTCGCGGGTTAATTCCA
TTCGATTTGTTTTGTTTAGCGAAACCAATTCATTGGAGAA
>No_name
ATAACATCATGTCAACCATGACTAAAGAGCTGNCCAATCAAATTCCAACAACGATCGGAA
TTTTGATTATAATAAGCGTGATTGGATCAATAGGAAACCT
>No_name
CGTAGACTTATCGCGCTTCTGAGAATAAATAATAAGCACCAAAAGGTTTCCTATTGATCC
AATCACGCTTATTATAATCAAAATTCCGATCGTTGTTGGA
>No_name
ATGATCCCATTCACCATTTATATCGAATTTAANGATTGGAAAGTGTCAATCGATATGATA
TGTAAATCGTATTACTTTCTAAACAATAGTAGCATCCCAT
>No_name
CACCATTTATATCGAATTTAACGGTTGGAAAGTGTCAATCGATATGATATGTAAATCGTA
TTACTTTCTAAACAATAGTAGCATCCCATTTGGAGCTCTG
>No_name
AGCTCTGCTAATAACTTTAATAGCTATTGATAGATTCTTCTGTGTTTGTTATGCATTTCT
CTCTCTAATGACAGTAAAACGGGCAAAAGTTTGTGTTTTT
>No_name
CCTTGAAACGTCAATGCATTCAGATTGGATTAGAGTAGAGTTCATATTCGTGCTATTTTT
AGACACTTTAAAGGTTTTCACTTGAAAAACTGAGAGAACT
>No_name
GGTGTTCTCTCAGTTTTTCAAGTGAAAACCTTTAAAGTGTCTAAAAATAGCACGAATATG
AACTCTACTCTAATCCAATCTGAATGCATTGACGTTTCAA
>No_name
GTTCTCTCAGTTTTTCAAGTGAAAACCTTTAAAGTGTCTAAAAATAGCACGAATATGAAC
TCTACTCTAATCCAATCTGAATGCATTGACGTTTCAAGAT
>No_name
CTTCGTTGGGTTGGCGTATCTTGAAACGTCAATGCATTCAGATTGGATTAGAGTAGAGTT
CATATTCGTGCTATTTTTAGACACTTTAAAGGTTTTCACT
>No_name
AAAACCTTTAAAGTGTCTAAAAATAGCACGAATATGAACTCTACTCTAATCCAATCTGAA
TGCATTGACGTTTCAAGATACCCCAACCCAACGAAGTATG
>No_name
CTCATACTTCGTTGGGTTGGCGTACCTTGAAANGTCAATGCATTCAGATTGGATTAGAGT
AGAGTTCATATTCGTGCTATTTTTAGACACTTTAAAGGTT
>No_name
CGAAGTATGAGCTTCTGTTTTTCACTATCGTTCAAAGAAGTCAACTCATCAGTTACGCCA
TTTGTATTTGTGTAGTAATTTGTCTTTATATTCTCATTTA
>No_name
ATCAGTTACGCCATTTGTATTTGTGTAGTAATTTGTCTTTATATTCTCATTTATCGGTTC
GTTTTAGCTGCTGCTAGAAAGAAAGCTCGCTTGAAAGGTT
>No_name
CTTTATATTCTCATTTATCGGTTCGTTTTAGCTGCTGCTAGAAAGAAAGCTCGCTTGAAA
GGTTTAAACAGTTCTTCAACGACGTCCTTTCTCTGGAACA
>No_name
CTCGCTTGAAAGGTTTAAACAGTTCTTCAACGACGTCCTTTCTCTGGAACAAGTTTTTTA
AGTCTCGATCGATCAAACGAATAAATTCCGATTCGAACAA
>No_name
CATGGCACAGAAGTATCGTCGTTATTCGAATCGGAATTTATTCGTTTGATCGATCGAGAC
TTAAAAAACTTGTTCCAGAGAAAGGACGTCGTTGAAGAAC
>No_name
CGGACCATCAAAGAATGACAAAGCCATAAAGCGGAAGTTTAAAGAGACTATTTTGATTCA
GAATTTCAAAACTGCTTTAATGTTGTTTGTTGTTGCCATA
>No_name
TTTGATTCAGAATTTCAAAACTGCTTTAATGTTGTTTGTTGTTGCCATAACGTACATTGT
CACCTTCTTGCCGGCATGTTTAATGGTTAACAGTTCTCTC
>No_name
TGTTGATGTAATACATATAAAACACTGGCAAGNTTAAAGCGAGAGAACTGTTAACCATTA
AACATGCCGGCAAGAAGGTGACAATGTACGTTATGGCAAC
>No_name
ATCGGATTGGCTGCATTGTTGATGTAATACATATAAAACACTGGCAAGTTTAAAGCGAGA
GAACTGTTAACCATTAAACATGCCGGCAAGAAGGTGACAA
>No_name
ATCGGATTGGCTGCATTGTTGATGTAATACATNTAAAACACTGGCAAGTTTAAAGCGAGA
GAACTGTTAACCATTAAACATGCCGGCAAGAAGGTGACAA
>No_name
GAAAAAGTTGACAACATCTTCTCGGAAATTCTTATTCATGAAACAGTAAATGATCGGATT
GGCTGCATTGTTGATGTAATACATATAAAACACTGGCAAG
>No_name
CAACAATGCAGCCAATCCGATCATTTACTGTTTCATGAATAAGAATTTCCGAGAAGATGT
TGTCAACTTTTTCCACCAACATTTGATCAAGAAATAGATA
>No_name
GTGAAAAGCAAACTCACTGGTACGAACGGGTGCTCTACAACAATCCGGAACAACATGGAA
ATGTGACGAGAATTCCTGGAGAAACCCTTGACAGATATTG
>No_name
ATCAAACTCACTGGTACGAACGGGTGCTCTACAACAATCCGGAACAACATGGAAATGTGA
CGAGAATTCCTGGAGAAACCCTTGACAGATATTGCCAGAT
>No_name
ATCAAACTCACTGGTACGAACGGGTGCTCTACNACAATCCGGAACAACATGGAAATGTGA
CGAGAATTCCTGGAGAAACCCTTGACAGATATTGCCAGAT
>No_name
GAACAACATGGAAATGTGACGAGAATTCCTGGAGAAACCCTTGACAGATATTGCCAGATC
TATTTCCCCAGAAATGATAACACTTTCACTTTGTTAGTGT
>No_name
TGAGAATTTTCGAATACACTAACAAAGTGAAAGTGTTATCATTTCTGGGGAAATAGATCT
GGCAATATCTGTCAAGGGTTTCTCCAGGAATTCTCGTCAC
>No_name
CTGGGATGAGAATTTTCGAATACACTAACAAANTGAAAGTGTTATCATTTCTGGGGAAAT
AGATCTGGCAATATCTGTCAAGGGTTTCTCCAGGAATTCT
>No_name
GACAGATATTGCCAGATCTATTTCCCCAGAAATGATAACACTTTCACTTTGTTAGTGTAT
TCGAAAATTCTCATCCCAGTCATTTTAATTGTTTGTTTTA
>No_name
CGACGAGTTAATATCAAACAAATACAAGTATTAGTAAAACAAACAATTAAAATGACTGGG
ATGAGAATTTTCGAATACACTAACAAAGTGAAAGTGTTAT
>No_name
CGACGAGTTAATATCAAACAAATACAAGTATTAGTAAAACAAACAATTAAAATGACTGGG
ATGAGAATTTTCGAATACACTAACAAAGTGAAAGTGTTAT
>No_name
TTTCACTTTGTTAGTGTATTCGAAAATTCTCATCCCAGTCATTTTAATTGTTTGTTTTAC
TAATACTTGTATTTGTTTGATATTAACTCGTCGACATATG
>No_name
CTGAAATCATATGTCGACGAGTTAATATCAAACAAATACAAGTATTAGTAAAACAAACAA
TTAAAATGACTGGGATGAGAATTTTCGAATACACTAACAA
>No_name
CTGAAATCATATGTCGACGAGTTAATATCAAACAAATACAAGTATTAGTAAAACAAACAA
TTAAAATGACTGGGATGAGAATTTTCGAATACACTAACAA
>No_name
CTGAAATCATATGTCGACGAGTTAATATCAAACAAATACAAGTATTAGTAAAACAAACAA
TTAAAATGACTGGGATGAGAATTTTCGAATACACTAACAA
>No_name
TGCTGAAATCATATGTCGACGAGTTAATATCAAACAAATACAAGTATTAGTAAAACAAAC
AATTAAAATGACTGGGATGAGAATTTTCGAATACACTAAC
>No_name
TGTTAAGATCATATTGGTTGCTGAAATCATATGTCGACGAGTTAATATCAAACAAATACA
AGTATTAGTAAAACAAACAATTAAAATGACTGGGATGAGA
>No_name
CTAATACTTGTATTTGTTTGATATTAACTCGTNGACATATGATTTCAGCAACCAATATGA
TCTTAACAGCAATTGCCATAGCTGATTTTCTAACTGGCTT
>No_name
CGGAAACAAGCCAGTTAGAAAATCAGATATGGCAATTGCTGTTAAGATCATATTGGTTGC
TGAAATCATATGTCGACGAGTTAATATCAAACAAATACAA
>No_name
ATTTACTCGTCGACATATGATTTCAGCAACCAATATGATCTTAACAGCAATTGCCATAGC
TGATTTTCTAACTGGCTTGTTTCCGTTGCCATTTTATGTG
>No_name
CTCGTCGACATATGATTTCAGCAACCAATATGNTCTTAACAGCAATTGCCATAGCTGATT
TTCTAACTGGCTTGTTTCCGTTGCCATTTTATGTGATAAA
>No_name
AAAAATGAAAAGTTTTTTATCACATAAAATGGCAACGGAAACAAGCCAGTTAGAAAATCA
GCTATGGCAATTGCTGTTAAGATCATATTGGTTGCTGAAA
>No_name
TCTGCTTCGAATTGATGAAAAAAAGGAAAAGTTTTTTATCACATAAAATGGCAACGGAAA
CAAGCCAGTTAGAAAATCAGCTATGGCAATTGCTGTTAAG
>No_name
CAGAGAAATAGTAAAAATATCCAAAAGTTCTGCTTCGAATTGATGAAAAAAATGAAAAGT
TTTTTATCACATAAAATGGCAACGGAAACAAGCCAGTTAG
>No_name
CACGGTGCAAATGTTTTTCGCTTCTGTTGGCAGAGAAACGTAAATGAATCGCTGAACCGC
CAACGCAACAGTCAACCAAATTGAAATCGTGTGACAAATT
>No_name
CATTTTGTCACACGATTTCAATCTGGTTGACTGTTGCGTTAGCGGTTCAGCGATTCATTT
ACGTTTCTCTGCCAACAGAAGCGAAAAACATTTGCACCGT
>No_name
CAGCGATTCATTTACGTTTCTCTGCCAACAGAAGCGAAAAACATTTGCACCGTGAAAACA
TCGATTTACACTATTTTGACGATTTGTGTTTTGTCTTTGG
>No_name
TTGTAAGTGAAAAACCAAAGACAAAACACAAATCGTCAAAATAGTTTAAATGGATGTGTT
CACGGTGCAAATGGTTTTCGCTTCTGTTGGCAGAGAAACG
>No_name
CATGGATAGAAATAATAAGAATCAAAACTGACNATTGACAGTTGTAAGTGAAAAACCAAA
GACAAAACACAAATCGTCAAAATAGTGTAAATCGATGTTT
>No_name
CTCCGGAGTCTGATGTTTGCATGGATAGAAATNATAAGAATCAAAACTGACAATTGACAG
TTGTAAGTGAAAAACCAAAGACAAAACACAAATCGTCAAA
>No_name
TTCAATATCACAAATTCCGGAGTCTGATGTTTGCATGGATAGAAATAATAAGAATCAAAA
CTGACAATTGACAGTTGTAAGTGAAAAACCAAAGACAAAA
>No_name
GTTTTGATTCTTATTATTTCTATCCATGCAAATATCAGACTCCGGAATTTGTGATATTGA
AATGCAACTGGACAGTAGAATTGCTTATTATATACTATTG
>No_name
GTTTTGATTCTTATTATTTCTATCCATGCAAACATCAGACTCCGGAATTTGTGATATTGA
AATGCAACTGGACAGTAGAATTGCTTATTATATACTATTG
>No_name
GTGACCAATAGTATATAATAAGCAATTCTACTGTCCAGTTGCATTTCAATATCACAAATT
CCGGAGTCTGATATTTGCATGGATAGAAATAATAAGAATC
>No_name
CACGGAATGACATTCATTAATACGGTCCGAGACCAATAGTATATAATAAGCAATTCTACT
GTCCAGTTGCATTTCAATATCACAAATTCCGGAGTCTGAT
>No_name
CGCAGACCTCACTGCCACAATCAGACTCAGAATAAAGACTGTCAGCAATAAACACGGAAT
GACATTCATTAATACGGTCCGAGACCAATAGTATATAATA
>No_name
TATTGGTCTCGGACCGTATTAATGAATGTCATTCCGTGTTTATTGCTGACAGTCTTTATT
CTGAGTCTGATTGTGGCAGTGAGGTCTGCGGAAAAGCATC
>No_name
GTCATTCCGTGTTTATTGCTGACAGTCTTTATTCTGAGTCTGATTGTGGCAGTGAGGTCT
GCGGAAAAGCATCGAAGAGTTTTACTTCAAACCTCTCAGA
>No_name
ATTCCGTGTTTATTGCTGACAGTCTTTATTCTGAGTCTGATTGTGGCAGTGAGGTCTGCG
GAAAAGCATCGAAGAGTTTTACTTCAAACCTCTCAGAAAA
>No_name
CGTGTTTATTGCAGACAGTCTTTATTCTGAGTCTGATTGTGGCAGTGAGGTCTGCGGAAA
AGCATCGAAGAGTTTTACTTCAAACCTCTCAGAAAAAAGA
>No_name
CTCGATTCTTTTTTCTGAGAGGTTTGAAGTAAAACTCTTCGATGCTTTTCCGCAGACCTC
ACTGCCACAATCAGACTCAGAATAAAGACTGTCAGCAATA
>No_name
CTTCTCGATTCTTTTTTCTGAGAGGTTTGAAGTAAAACTCTTCGATGCTTTTCCGCAGAC
CTCACTGCCACAATCAGACTCAGAATAAAGACTGTCAGCA
>No_name
CTTAATTCTGAGTCTGATTGTGGCAGTGAGGTCTGCGGAAAAGCATCGAAGAGTTTTACT
TCAAACCTCTCAGAAAAAAGAATCGAGAAGATCAAAAGAG
>No_name
GTGGCAGTGAGGTCTGCGGAAAAGCATCGAAGNGTTTTACTTCAAACCTCTCAGAAAAAA
GAATCGAGAAGATCAAAAGAGTTTTATTCTACTTCAAAAA
>No_name
GCAACATTTTTGAAGTAGAATAAAACTCTTTTGATCTTCTCGATTCTTTTTTCTGAGAGG
TTTGAAGTAAAACTCTTCGATGCTTTTCCGCAGACCTCAC
>No_name
CAGCGGAAAAGCATCGAAGAGTTTTACTTCAAACCTCTCAGAAAAAAGAATCGAGAAGAT
CAAAAGAGTTTTATTCTACTTCAAAAATGTTGCTAGTGGT
>No_name
GCTTTACTTCAAACCTCTCAGAAAAAAGAATCGAGAAGATCAAAAGAGTTTTATTCTACT
TCAAAAATGTTGCTAGTGGTTTTATGTTTATTTTTAATTG
>No_name
CTCACAGAAAAAAGAATCGAGAAGATCAAAAGAGTTTTATTCTACTTCAAAAATGTTGCT
AGTGGTTTTATGTTTATTTTTAATTGTCGAAATTCCGAAT
>No_name
CTCAGAAAAAAGAATCGAGAAGATCAAAAGAGNTTTATTCTACTTCAAAAATGTTGCTAG
TGGTTTTATGTTTATTTTTAATTGTCGAAATTCCGAATGG
>No_name
CGTGATTGCTATTCCATTCGGAATTTCGACAATTAAAAATAAACATAAAACCACTAGCAA
CATTTTTGAAGTAGAATAAAACTCTTTTGATCTTCTCGAT
>No_name
CGTTGGAAGAGAAAGATTTTTGAATCATATACAGCGTGATTGCTATTCCATTCGGAATTT
CGACAATTAAAAATAAACATAAAACCACTAGCAACATTTT
>No_name
CAGAAACTGTCGTTTGAGTTGTTGGAAGAGAAAGATTTTTGAATCATATATAGCGTGATT
GCTATTCCATTCGGAATTTCGACAATTAAAAATAAACATA
>No_name
CAGAAACTGTCGTTTGAGTTGTTGGAAGAGAAAGATTTTTGAATCATATATAGCGTGATT
GCTATTCCATTCGGAATTTCGACAATTAAAAATAAACATA
>No_name
ATTTTTAATTGTCGAAATTCCGAATGGAATAGCAATCACGCTATATATGATTCAAAAATC
TTTCTCTTCCAACAACTCAAACGACAGTTTCTGGGGGAAA
>No_name
TGCAAATTGAATTCATTTTCCCCCAGAAACTGNCGTTTGAGTTGTTGGAAGAGAAAGATT
TTTGAATCATATACAGCGTGATTGCTATTCCATTCGGAAT
>No_name
GAATGGAATAGCAATCACGCTATATATGATTCAAAAATCTTTCTCTTCCAACAACTCAAA
CGACAGTTTCTGGGGGAAAATGAATTCAATTTGCAACATT
>No_name
ATGGAATAGCAATCACGCTGTATATGATTCAAAAATCTTTCTCTTCCAACAACTCAAACG
ACAGTTTCTGGGGGAAAATGAATTCAATTTGCAACATTCT
>No_name
CAACAACTCAAACGACAGTTTCTGGGGGAAAATGAATTCAATTTGCAACATTCTTATCAT
CTTTTCCTATCCCTTAAACTTTGTCATTTACTGCATAATG
>No_name
CTCAAACGACAGTTTCTGGGGGAAAATGAATTNAATTTGCAACATTCTTATCATCTTTTC
CTATCCCTTAAACTTTGTCATTTACTGCATAATGTCTAGG
>No_name
CTGGGGGAAAATGAATTCAATTTGCAACATTCTTATCATCTTTTCCTATCCCTTAAACTT
TGTCATTTACTGCATAATGTCTAGGAATTTTAGAGAAACT
>No_name
AAATTGCAACATTCTTATCATCTTTTCCTATCCCTTAAACTTTGTCATTTACTGCATAAT
GTCTAGGAATTTTAGAGAAACTCTAAAATTCATTATAGGA
>No_name
GTGATTTCTGGTTTGAGAGTTTTGGAGGTTTTTTTCCCAGCATTCAGTCGAACTCCAGAA
CGAACAGCTGAGACATTCGTAACAATATTAGCAGAATTAG
>No_name
CTTTAAAGCTGTGATTTCTGGTTTGAGAGTTTTGGAGGTTTTTTTTCCAGCATTCAGTCG
AACTCCAGAACGAACAGCTGAGACATTCGTAACAATATTA
>No_name
CGTTATTAAACTTTAAAGCTGTGATTTCTGGTTTGAGAGTTTTGGAGGTTTTTTTCCCAG
CATTCAGTCGAACTCCAGAACGAACAGCTGAGACATTCGT
>No_name
ATGGAATTTAACAACAACCAATCTTTTCCCATAATTACTCGTTTACCATATTTTAAGCAT
TCAGGGCTGGTAATTTGTATTTTGTCTATATGTTATGGAA
>No_name
GTTAGGACAAATATCATTCCATAACATATAGACAAAATACAAATTACCAGCCCTGAATGC
TTAAAATATGGTAAACGAGTAATTATGGGAAAAGATTGGT
>No_name
CTCATGCTGACGTGTCGGATAACCGTCAAGAGAACTGCGATATTTCCAATGATGGTTAGG
ACAAATATCATTCCATAACATATAGACAAAATACAAATTA
>No_name
CCTCATGCTGACGTGTCGGATAACCGTCAAGAGAACTGCGATATTTCCAATGATGGTTAG
GACAAATATCATTCCATAACATATAGACAAAATACAAATT
>No_name
GGGCCTCATGCTGACGTGTCGGATAACCGTCAAGAGAACTGCGATATTTCCAATGATGGT
TAGGACAAATATCATTCCATAACATATAGACAAAATACAA
>No_name
ATTTTGTCTATATGTTATGGAATGATATTTGTCCTAACCATCATTGGAAATATCGCAGTT
CTCTTGACGGTTATCCGACACGTCAGCATGAGGACCGTCA
>No_name
AAATATCGCAGTTCTCTTGACGGTTATCCGACACGTCAGCATGAGAACCGTGATAAACAT
TTTCATTTGTAATATCAGCATTGCTGATATTCTTTGCGCT
>No_name
CGCAGTTCTCTTGACGGTTATCCGACACGTCAGCATGAGGACCGTCATAAACATTTTCAT
TTGTAATCTCAGCATTGCTGATATTCTTTGCGCTCTGTTT
>No_name
ATTGGAAGAACAAACAGAGCGCAAAGAATATCAGCAATGCTGAGATTACAAATGAAAATG
TTTATGACGGTCCTCATGCTGACGTGTCGGATAACCGTCA
>No_name
AGCATGAGGACCGTCATAAACATTTTCATTTGTAATCTCTGCATTGCTGATATTCTTTGC
GCTCTGTTTGTTCTTCCAATTACTCTGCTTCAAAGTATAC
>No_name
CGTCATAAACATTTTCATTTGTAATCTCAGCATTGCTGATATTCTTTGCGCTCTGTTTGT
TCTTCCAATTACTCTGCTTCAAAGTATACATAATGAGTGG
>No_name
TCTACATAAGAGAGTACCAAAATGCCACTCATTATGTATACTTTGAAGCAGAGTAATTGG
AAGAACAAACAGAGCGCAAAGAATATCAGCAATGCTGAGA
>No_name
CTTGAAGATACGGCGAGGCTCTACATAAGAGAGTACCAAAATGCCACTCATTATGTATAC
TTTGAAGCAGAGTAATTGGAAGAACAAACAGAGCGCAAAG
>No_name
TTCCAATTACTCTGCTTCAAAGTATACATAATGAGTGGCATTTTGGTACTCTCTTATGTA
GAGCCTCGCCGTATCTTCAAGGAACAACAGTTTGTGCTTC
>No_name
CAAAAGCAATAATTGTCAATGTTGAAATTGAAGCACAAACTGTTGTTCCTTGAAGATACG
GCGAGGCTCTACATAAGAGAGTACCAAAATGCCACTCATT
>No_name
GTTAAAAGCAATAATTGTCAATGTTGAAATTGAAGCACAAACTGTTGTTCCTTGAAGATA
CGGCGAGGCTCTACATAAGAGAGTACCAAAATGCCACTCA
>No_name
CTGTGAAAAGCAATAATTGACAATGTTGAAATNGAAGCACAAACTGTTGTTCCTTGAAGA
TACGGCGAGGCTCTACATAAGCGAGTACCAAAATGCCACT
>No_name
ATCAGTCAAAAGCAATAATTGTCAATGTTGAAATTGAAGCACAAACTGTTGTTCCTTGAA
GATACGGCGAGGCTATACATAAGAGAGTACCAAAATGCCA
>No_name
ATTCGTCAAAAGCAATAATTGTCAATGTTGAAATTGAAGCACAAACTGTTGTTCCTTGAA
GATACGGCGAGGCTCTACATAAGAGAGTACCAAAATGCCA
>No_name
GGCATTTTGGTACTCTCTTATGTAGAGCCTCGNCGTATCTTCAAGGAACAACAGTTTGTG
CTTCAATTTCAACATTGACAATTATTGCTTTTGACAGATA
>No_name
ATTTTGGTACTCTCTTATGTAGAGCCTCGCCGTATCTTCAAGGAACAACAGTTTGTGCTT
CAATTTCAACATTGACAATTATTGCTTTTGACAGATACGT
>No_name
TTTTATTTATCACTCTTTTCATTGGATGGCATATGGCTACGTATCTGTCAAAAGCAATAA
TTGTCAATGTTGAAATTGAAGCACAAACTGTTGTTCCTTG
>No_name
ATGATATCCATATTCCAATCACTATTATGTAAGTGGTCTTTTTATTTATCACTCTTTTCA
TTGGATGGCATATGGCTACGTATCTGTCAAAAGCAATAAT
>No_name
CACGGTAAAAGAATAATTGCTGATGATATCCATATTCCAATCACTATTATGTAAGTGGTC
TTTTTATTTATCACTCTTTTCATTGGATGGCATATGGCTA
>No_name
GTGATGAATAAAAAGACCACTTACGTAATAGTGATTGGAATATGGATATCATCAGCAATT
ATTCTTTTACCGTGGGCAGTTTATTATAAAATACAAATGA
>No_name
GATAAATAAAAAGACCACTTACATAATAGTGANTGGAATATGGATATCATCAGCAATTAT
TCTTTTACCGTGGGCAGTTTATTATAAAATACAAATAAAA
>No_name
TAAAAAGACCACTTACATAATAGTGATTGGAATATGGATATCATCAGCAATTATTCTTTT
ACCGTGGGCAGTTTATTATAAAATACAAATAAAAGTCACA
>No_name
GTTGAAAGCTTCCATTCCAAGTTAGATTTGTGACTTTCATTTGTATTTTATAATAAACTG
CCCACGGTAAAAGAATAATTGCTGATGATATCCATATTCC
>No_name
ATTCTTTTACCGTGGGCAGTTTATTATAAAATACAAATAAAAGTCACAAATCTAACTTGG
AATGGAAGCTTTCAACTCCATCGAAAAATTTGTTTAATGG
>No_name
TTCCATTAAACAAATTTTTCGATGGAGTTGAAAGCTTCCATTCCAAGTTAGCTTTGTGAC
TTTCATTTGTATTATATAATAAACTGCCCACGGTAAAAGA
>No_name
CCATTCCATTAAACAAATTTTTCGATGGAGTTNAAAGCTTCCATTCCAAGTTAGATTTGT
GACTTTCATTTGTATTTTATAATAAACTGCCCACGGTAAA
>No_name
AAAAGTATTCTTTCCCTTCTCCTTTGTTTGGCCATTCCATTAAACAAATTTTTCGATGGA
GTTGAAAGCTTCCATTCCAAGTTAGATTTGTGACTTTTAT
>No_name
CTCCCAAAAAGTATTCTTTCCCTTCTCCTTTGTTTGGCCATTCCATTAAACAAATTTTTC
GATGGAGTTGAAAGCTTCCATTCCAAGTTAGATTTGTGAC
>No_name
CACAAATCTAACTTGGAATGGAAGCTTTCAACTCCATCGAAAAATTTGTTTAATGGAATG
GCCAAACAAAGGAGAAGGGAAAGAATACTTTTTGGGAGTC
>No_name
CTTGGAATGGAAGCTTTCAACTCCAACGAAAANTTTGTTTAATGGAATGGCCAAACAAAG
GAGAAGGGAAAGAAATATTTTTTGGGGGTCTTTTTTTTTT
>No_name
AAAGAATAATAAAAATGACTCCCAAAAAGTATTCTTTCCCTTCTCCTTTGTTTGGCCATT
CCATTAAACAAATTTTTCGATGGAGTTGAAAGCTTCCATT
>No_name
CTTTCAACTCCATCGAAAAATTTGTTTAATGGAATGGCCAAACAAAGGAGAAGGGAAAGA
ATACTTTTTGGGAGTCATTTTTATTATTCTTTATGTTATC
>No_name
AAAGAATACTTTTTGGGAGTCATTTTTATTATNCTTTATGTTATCCCATTGACTCTTATA
TCAATCTTTTACGCAGCAGTCGGATTAAAGGTTTGGCAGC
>No_name
AATACTTTTTGGGAGTCATTTTTATTATTCTTTATGTTATCCCATTGACTCTTATATCAA
TCTTTTACGCAGCAGTCGGATTAAAGGTTTGGCAGCGCGT
>No_name
CGACTGTGCTCACGCGCTGCCAAACCTTTAATCCGACTGCTGCGTAAAAGATTGATATAA
GAGTCAATGGGATAACATAAAGAATAATAAAAATGACTCC
>No_name
CTCCGCATGTGTGATTTAAACAAAACTTTTTANCACTATTATCTGTGCTCACGCGCTGCC
AAACCTTTAATCCGACTGCTGCGTAAAAGATTGATATAAG
>No_name
AATAGTGGTAAAAAGTTTTGTTTAAATCACACATGCGGAGGTATTGATAGAAAGAAGTCA
ATAAAATTAGTGAAAATGCTACTGACAGTTGTTGTTTTCT
>No_name
AAGAAGTTTTGTTTAAATCACACATGCGGAGGTATTGATAGAAAGAAGTCAATAAAATTA
GTGAAAATGCTACTGACAGTTGTTGTTTTCTTTGCGATTT
>No_name
GTTTTGTTTAAATCACACATGCGGAGGTATTGATAGAAAGAAGTCAATAAAATTAGTGAA
AATGCTACTGACAGTTGTTGTTTTCTTTGCGATTTCATGG
>No_name
CTCACATGCGGAGGTATTGATAGAAAGAAGTCAATAAAATTAGTGAAAATGCTACTGACA
GTTGTTGTTTTCTTTGCGATTTCATGGTTGCCACTCTATA
>No_name
GTGAAAATGCTACTGACAGTTGTTGTTTTCTTTGCGATTTCATGGTTGCCACTCTATATA
ACGCTTCTTCTTTACTATTATTTAAACAATCAATCATGGA
>No_name
AAATCTTGAAATATCGGCAGAAAATAAGTCAANACGATTGTTTTCACATTGACATTCCAT
GATTGATTGTTTAAATAATAGTAAAGAAGAAGCGTTATAT
>No_name
CTAAAACTTGAAATATTGGCAGAAAATAAGTCNAAACGATTGTTTTCACATTGACATTCC
ATGATTGATTGTTTAAATAATAGTAAAGAAGAAGCGTTAT
>No_name
CTCCTAAAACTTGAAATATTGGCAGAAAATAAGTCAAAACGATTGTTTTCACATTGACAT
TCCATGATTGATTGTTTAAATAATAGTAAAGAAGAAGCGT
>No_name
AAACAATCAATCATGGAATGTCAATGTGAAAACAATCGTTTTGACTTATTTTCTGCCAAT
ATTTCAAGTTTTAGGAGCATCAAACAACTGTATAAATCCA
>No_name
CAATCATGGAATGTCAATGTGAAAACAATCGTTTTGACTTATTTTCTGCCAATATTTCAA
GTTTTAGGAGCATCAAACAACTGTATAAATCCATTTATTT
>No_name
GGAATGTCAATGTGAAAACAATCGTTTTGACTTATTTTCTGCCAATATTTCAAGTTTTAG
GAGCATCAAACAACTGTATAAATCCATTTATTTATTATAA
>No_name
GGCATTAATTCCATCATGATACTTTCGAGAATAGTTATAATAAATAAATGGATTTATACA
GTTGTTTGATGCTCCTAAAACTTGAAATATCGGCAGAAAA
>No_name
GGCATTAATTCCATCATGATACTTTCGAGAATAGTTATAATAAATAAATGGATTTATACA
GTTGTTTGATGCTCCTAAAACTTGAAATATCGGCAGAAAA
>No_name
GCCAGGAATAGATCGACAACAGATAACGGCATTAATTCCATCATGATACTTTCGAGAATA
GTTATAATAAATAAATGGATTTATACAGTTGTTTGATGCT
>No_name
ATCAAACAACTGTATAAATCCATTTATTTATTNTAACTATTCTCGAAAGTATCATGATGG
AATTAATGCCGTTATCTGTTGTCGATCTATTCCTGGCAAT
>No_name
CTCGAAAGTATCATGATGGAATTAATGCCGTTATCTGTTGTCGATCTATTCCTGGCAATG
GTTACCTTCAAGGAGCGTCAGGTTACAATGTCACTTTCGG
>No_name
GGAATTAATGCCGTTATCTGTTGTCGATCTATTCCTGGCAATGGTTACCTTCAAGGAGCG
TCAGGTTACAATGTCACTTTCGGAACAAACTCTTGTTCTT
>No_name
GAATTAATGCCGTTATCTGTTGTCGATCTATTCCTGGCAATGGTTACCTTCAAGGAGCGT
CAGGTTACAATGTCACTTTCGGAACAAACTCTTGTTCTTT
>No_name
CCTTTCTTAAAGAACAAGAGTTTGTTCCGAAAGTGACATTGTAACCTGACGCTCCTTGAA
GGTAACCATTGCCAGGAATAGATCGACAACAGATAACGGC
>No_name
ATTTGCCTTTCTTAAAGAACAAGAGTTTGTTCCGAAAGTGACATTGTAACCTGACGCTCC
TTGAAGGTAACCATTGCCAGGAATAGATCGACAACAGATA
>No_name
CTCATTTGCCTTTCTTAAAGAACAAGAGTTTGTTCCGAAAGTGACATTGTAACCTGACGC
TCCTTGAAGGTAACCATTGCCAGGAATAGATCGACAACAG
>No_name
CCTCATTTGCCTTTCTTAAAGAACAAGAGTTTGTTCCGAAAGTGACATTGTAACCTGACG
CTCCTTGAAGGTAACCATTGCCAGGAATAGATCGACAACA
>No_name
CCCTCATTTGCCTTTCTTAAAGAACAAGAGTTTGTTCCGAAAGTGACATTGTAACCTGAC
GCTCCTTGAAGGTAACCATTGCCAGGAATAGATCGACAAC
>No_name
GTTGTCGATCTATTCCTGGCAATGGTTACCTTNAAGGAGCGTCAGGTTACAATGTCACTT
TCGGAACAAACTCTTGTTCTTTAAGAAAGGCAAATGAGGG
>No_name
AGAAGATTTATAAGATTTGTTTGTTATTTCTAAGCCCTCATTTGCCTTTCTTAAAGAACA
AGAGTTTGTTCCGAAAGTGACATTGTAACCTGACGCTCCT
>No_name
GTTTAATTTATCATCGGAAAGTTGTACAAAATNGATTCAATATCGCGCGGGAAAATCTGT
CGAGTCTTACGTCATGTTTTTTGTTGTTTTATTGATATTC
>No_name
CGCGCCGGAAAATCTGTCGAGTCTTACGTCATGTTTTTTGTTGTTTTATTGATATTCATT
TTCGGATTATTGGGAAATTTCGTTTTGATAATTATCATTC
>No_name
CGGAAAATCTGTCGAGTCTTACGTCATGTTTTTTGTTGTTTTATTGATATTCATTTTCGG
ATTATTGGGAAATTTCGTTTTGATAATTATCATTCTCGCT
>No_name
AGGAAATTTGGCAAAGTTCGCATTCGCTTGTTAGCGAGAATGATAATTATCAAAACGAAA
TTTCCCAATAATCCGAAAATGAATATCAATAAAACAACAA
>No_name
CTTTGCCAAATTTCCTCATCGTCAATCTAGCAGTTGGGGATACGATTTTTCTTTTGGCTC
ACGTCTTGTCGACTTTACCAACGTACATTTTATCGAAATT
>No_name
CTTTGCCAAATTTCCTCATCGTCAATCTAGCAGTTGGGGATACGATTTTTCTTTTGGCTC
ACGTCTTGTCGACTTTACCAACGTACATTTTATCGAAATT
>No_name
CAAGAGTGTAGTTTCTAGTGAAAGTTAATAATTTACACAAAGTAGAATCCGCGTGAAATT
TCGATAAAATGTACGTTGGTAAAGTCGACAAGACATGAGC
>No_name
ATTAATGTTTCTTGCAATTGATCGACTTCGTGTTATAGTCTGTCCTCTGAGAAGGCAATT
ATCTCCTGATCAATCTAGATTATTTGCAACGACAGGAGTT
>No_name
GAAGGCAATCAGACCATCTGTCTCTTCACAGAAGTTTGTTCAAGTCGAGCCGATTATCAT
TCCTATCAGGAAAAGATTTTTCAATTTTGGATAACGTTTT
>No_name
AAGGAATTAGAAAAAAAGCAGAAAACGTTATCCAAAATTGAAAAATCTTTTCCTGATAGG
AATGATAATCGGCTCCACTTGAATAAACTTCTGTGAAGAG
>No_name
AAAGAAATTAGGAAAAAAGCAGAAAACGTTATNCAAAATTGAAAAATCTTTTCCTGATAG
GAATGATAATCGGCTCGACTTGAACAAACTTCTGTGAAGA
>No_name
GTCGAGCCGATTATCATTCCTATCAGGAAAAGATTTTTCAATTTTGGATAACGTTTTCTG
CTTTTTTTCTAATTCCTTTTGTCGTCATTGGCACTTGTTA
>No_name
CTTGAATGGCACATTAAATACAGTGCAATAAATGTGTAACAAGTGCCAATGACGACAAAA
GGAATTAGGAAAAAAGCAGAAAACGTTATCCAAAATTGAA
>No_name
GGAAACATAAACTCGATTTCTACAGTTCAGATNACGTCGAGAAAGAAATTAGCAAAAATT
GTGCTTGGTTTGATAATCATTTTCCTATTTTGTAAATTGC
>No_name
AAGAAATTAGCAAAAATTGTGCTTGGTTTGATAATCATTTTCCTATTTTGTAAATTGCCG
GAACAAATTCAAAAGTTTTGGATCATTTTTTACGATGTCG
>No_name
AAGAAATTAGCAAAAATTGTGCTTGGTTTGATAATCATTTTCCTATTTTGTAAATTGCCG
GAACAAATTCAAAAGTTTTGGATCATTTTTTACGATGTCG
>No_name
GTTTGATAATCATTTTCCTATTTTGTAAATTGCCGGAACAAATTCAAAAGTTCTGGATCA
TTTTTTACGATGTCGGTTTTCAATTCGTACAAATTATGTG
>No_name
CACGGATACACAAAAGTGAGAATTTCGCACATAATTTGTACGAATTGAAAACCGACATCG
TAAAAAATGATCCAGAACTTTTGAATTTGTTCCGGCAATT
>No_name
AAAAGTTCTGGATCATTTTTTACGATGTCGGTTTTCAATTCGTACAAATTATGTGCGAAA
TTCTCACTTTTGTGTATCCGTGTCTTAATCCTTTGACACT
>No_name
CTACGATATGACAAACTCAAAATGCAAAGTGTNAAAGGATTAAGACACGGATACACAAAA
GTGAGAATTTCACACATAATTTGTACGAATTGAAAACCGA
>No_name
CTTTGATCCAGTGGGTGACCTGTCGTGGCGATNAGCTGCCCCGTTAGCAAGGGGGTCGAA
TTTCTCCTTGGGTCATTTCCTCGATCTATTTTACATCGAA
>No_name
CAAATGGATAATCTTTGATCCAGTGGGTGACCTGTCGTGGCGATTAGCTGCCCCGTTAGC
AAGGGGGTCGAATTTCTCCTTGGGTCATTTCCTCGATCTA
>No_name
TCGACCCCCTTGCTAACGGGGCAGCTAATCGCCACGACAGGTCACCCACTGGATCAAAGA
TTATCCATTTGTAGTAACAAAATTGCAAAGATTAATAATT
>No_name
ATTTTGGTGTGTGGAATGCCATTAATTGCAGTTGGAATATTTTCTAGTTTGTTGTCGTTT
GGAATGTTTCTCAAAGACAACATGACTCCAAAAACGACTA
>No_name
GGACCTTTAATTCAAGATAGAAAAAAGCCAAAATAAGAAATATTAAATCCAACATTGCCG
TCACTATCAACATTGTTTTAGTCGTTTTTGGAGTCATGTT
>No_name
CGAAAAAAGACCAATTAGCAAGTCAGTGGCCGCTAAAGAAACGATAAAATAATTCCCAAT
AACTCGAAGCTTTTTCTCCAACGCAAATGCTGTAATGACC
>No_name
CTTCGAGTTATTGGGAATTATTTTATCGTTTCNTTAGCGGCCACTGACTTGGTAATTGGT
CTTTTTTCGATGAACTTATTCACTGTTTATCTTTTATTAG
>No_name
GTGAGACAGGCTGTGTAATCCACTGACAACCATAAATCACATAAAAATTGACCTAACGGC
CAACAACCTAATAAAAGATAAACAGTGAATAAGTTCATCG
>No_name
CGTTAGGTCAATTTTTATGTGATTTATGGTTGTCAGTGGATTACACAGCCTGTCTCACGT
CACAATGCACTGTGTTGTCCATAACGGTGGATCGCTATTG
>No_name
CTCGATTCTATTCTTTACTGCGATTCTTGGTTGGCCACTTTTCACAATACGAAAGCGATT
AATTCATGAATGTTTCGCTGACTTTACGTCTCAACCGGTT
>No_name
CTACATTATAAATCCCATAATATAGAAACAGCATGATAAAAAGTGGAACCCAAAAATAAC
CAACTGTCAAAAGAGTGTTGAAAACCGGTTGAGACGTAAA
>No_name
CGACATTATAAATCCCATAATATAGAGACAGCATGATAAAAAGTGGAACCCAAAAATAAC
CAACTGTCAAATGAGTGTTGAAAACCGGTTGAGACGTAAA
>No_name
GCGACATTATAAATCCCATAATATAGAAACAGCATGATAAAAAGTGGAACCCAAAAATAA
CCAACTGTCAAAAGAGTGTTGAAAACCGGTTGAGACGTAA
>No_name
CAGATTTCTTTTGTAGATTGCAAGCGACATTATAAATCCCATAATATAGAAACAGCATGA
TAAAAAGTGGAACCCAAAAATAACCAACTGTCAAAAGAGT
>No_name
GTAATTTTTGGGTTCCACTTTTTATCATGCTGTTTCTATATTATGGGATTTATAATGTCG
CTTGCAATCTACAAAAGAAATCTGATGAAAGACACAAAAA
>No_name
CTCCAGTTAACCCCGACTCCGATTCGTGACATTGTCTGACCGGCCATTGCCATGAGAGTT
GTCATTTTTTTGTGTCTTTCATCAGATTTCTTTTGTAGAT
>No_name
TGTCGGATGCTTTTCGGTTTGTAAATAATTCCCAGAATCCTTTCTCGGATGGTTTTCCGA
TTCATTGTTATTCCAGTTAACCCCGACTCCGATTCGTGAC
>No_name
TTGCGGATGCTTTTCGGTTTGTAAATAATTCCCAGAATCCTTTCTCGGATGGTTTTCCGA
TTCATTGTTATTCCAGTTAACCCCGACTCCGATTCGTGAC
>No_name
GACATGTTCTAGCAATGCGCATAAAGCGCTTCCAAATGATCTGGATTTTAAAATGAAATC
AAATACATCAGAAACAAAGCTTTACTCGTCTCCCGACAGT
>No_name
GCGCTTCCAAATGATCTGGATTTTAAAATGAAATCAAATACATCAGAAACAAAGCTTTAC
TCGTCTCCCGACAGTGGGAAATGCATTGAATTTATGGACA
>No_name
CAAAGCTTTACTCGTCTCCCGACAGTGGGAAATGCATTGAATTTATGGACAATGAAGAGA
TAAAGCTTCATCAATTAGACCGAGAGGAAAACCAAGCGGA
>No_name
CAAAGCTTTACTCGTCTCCCGACAGTGGGAAATGCATTGAATTTATGGACAATGAAGAGA
TAAAGCTTCATCAATTAGACCGAGAGGAAAACCAAGCGGA
>No_name
GAGATTTATCGGGAAATTTATTACCTTCATGANTTTGAGACTCGGTGTTTTGACTGGATG
ATTCCGCTTGGTTTTCCTCTCGGTCTAATTGATGAAGCTT
>No_name
GAGATTTATCGGGAAATTTATTACCTTCATGANTTTGAGACTCGGTGTTTTGACTGGATG
ATTCCGCTTGGTTTTCCTCTCGGTCTAATTGATGAAGCTT
>No_name
GGAAAACCAAGCGGAATCATCCAGTCAAAACACCGAGTCTCAAACTCATGAAGGTAATAA
ATTTCCCGATAAATCTCCAACAACTTACATTACCGATTCT
>No_name
AATAAATTTCCCGATAAATCTCCAACAACTTACATTACCGATTCTGAGTCCGGTGCTGGT
CCAGTAAATCAAAGTATTAGCGCCGCTTTTAGTTCTTCTT
>No_name
TTCCCGATAAATCTCCAACAACTTACATTACCGATTCTGAGTCCGGTGCTGGTCCAGTAA
ATCAAAGTATTAGCGCCGCTTTTAGTTCTTCTTTAATGGG
>No_name
CCAGAATTAAACTTATCGTTCGAAATGCCTTTCTTGCGCGGTTTTCTGACCGAGAGATGG
TTTTGTTTCGTTTAGAACGTTTGACAAATTTATTGTAATA
>No_name
CCAGAATTAAACTTATCGTTCGAAATGCCTTTCTTGCGCGGTTTTCTGACCGAGAGATGG
TTTTGTTTCGTTTAGAACGTTTGACAAATTTATTGTAATA
>No_name
CCCAGAATTAAACTTATCGTTCGAAATGCCTTNCTTGCGCGGTTTTCTGACCGAGAGATG
GTTTTGTTTCGTTTAGAACGTTTGACAAATTTATTGTAAT
>No_name
CAAACCCATCGGAGGACTTGTCTCTCTGTGTTTTGCACAATTACATTTTGACAATAATTC
CGGCGATTATTTTATTTTTCGGAACGATTGGCAATGTCAT
>No_name
GACTTAAGTAAATGAAAGTCGACACAGTTTTGCCGGCAAAATTGCACAGAACAATAAAAG
ACATGACATTGCCAATCGTTCCGAAAAATAAAATAATCGC
>No_name
CTTTAATTTACTTAAGTCTACTAGCGATTGTTNATCAGTTTGTGTTGATTTTCGGTCTAT
TAAAGCGTTGGGTTGATTATCTGTTGAAGCGTAAAATTGA
>No_name
GCCCGTTCGAGGGTCACGGCTACGATTAACCAAACCGAAAGCACACTGGCGGATGTTCCG
AAATATTGCGAGAGAATGCAAAATGTTTTATTTCGATTCT
>No_name
ATTTTGTCTGTGGATTTTCGGAGTCATATAGGAATTTTAAAACCGTATGGCTTTTGATTG
ACGCTATCATTTACAGTTTTCTTCCTTTTATTTTCATATT
>No_name
GGTTTTTGATTGACGCTATCATTTACAGTTTTCTTCCTTTTATTTTCATATTTGCTTTGA
ATGTGATAATACTGATTAAGGTTTGTCAAGCTAGAAGAAC
>No_name
GAGAAACGTTCCGCTAATCATCAAAAGCATTATTGTCAATTGTCTCGTACTTTCTGATCT
GTACACACTCTTCTGACCACGATTCAGAGTCATCATAGAT
>No_name
AAAGTTTTTGGAATGGCTTTTGAAAATGCTTTCGGAACAACATATAACATTTTTACAATA
AAAATCGGAGTCGTTGTGATGAGAAACGTTCCGCTAATCA
>No_name
CGAGAATGATAATCAGTCCGAACAAAATCGGANCGACAATCGAAGTCAACACGAATTCAT
AGATATTGACGGTTGACACGTTGCAAGGGGGGGAAAATAA
>No_name
GCCAGCCTTGTTTGACATAGATAACCCCGGTAAATGGGATGCAAAACGCAATGAAAGTCA
AATCCGCTATTGCCAGTGAAGCAATAAGGATGTTCGTGCT
>No_name
ATCGGATGAACGACGGCGAGAAATCTGTCAAAACACATCAAAACGAGTGTATAAACGCTA
CAATAAGCCGTGACGTATATGAGAAATTGATAAATCCGAC
>No_name
GAAAAGAATCGAAAGTTAATTGCGTTGTATACTATTGTTCATATCTACCTTTAGTGCGGT
GGAATGATACGACGGACCAATACGTCGTGGACATCAAATT
>No_name
CGAAAATAAAGAAACTTGTAAAGAATCTTTTANCGAATTTGATGTCCACGACGTATTGGT
CCGTCGTATCATTCCACCGCACTAAAGGTAGATATGAACA
>No_name
GTAAGTTATTGTGCCGACTGCTACACGGCAGAACGTCAAAAATGGCGCAAGCCAACGAAG
CTTTGAAATCTAAGAAGCGTGTTACAATCATGGTAGTCAT
>No_name
CGAAAGTTTTCCGATAAAAACGCATACAAAATCGGATTGACCATGCTATTCGCATAGGCG
AGACAGTTACTAAAAATGTGAATTGTTCTAAACAAAGGTC
>No_name
CTGGGTTGCTTGACAGCAAAGCAGATCCCTGAATGATCTGCGAAAGTTTTCCGATAAAAA
CGCATACAAAATCGGATTGACCATGCTATTCGCATAGGCG
>No_name
CAGTTATTAAAAGTGAGTTTCATAACTGATAAAAAAAACATGCTCAATAATTCGACAATT
ATTTCGTCTCCACAGAAATTAAATGTGACAGAAATAATTA
>No_name
GTTTGAAACTGTGTAGTCCACCGTTAGCCAAANATTGCAAATTGTGTTTGAAAATGGCCA
TTTGTCGAGAATCAGAAACGTTGTATAGAGAGGCATTGAA
>No_name
CAAAAGGTATAGAATGACTTTTAAACATAACGGGAATCACGTTGATTAATGGAACCCATA
TAAGCGCTGATACGACCCAGGCGCAAATGATCCATTTGAT
>No_name
GAGTCCCGTTATGTTTAAAAGTCATTCTATACCTTTTGGTGAATGTTATGTTCAGTTTTT
ATTCTTTCTACCAATACTTACTGTTTTGGTATCGTCATTG
>No_name
GTGAGTATTTTAGGTCAATATCGTTGGCGTCTATATTTCAAAGACCTTCGATTATAAGGT
TTACAAATCACAGGTTTTCTAAAGATAGCAATCATTTTTT
>No_name
CTGAAATCTCAAATGATAAACTCTGTTTCACAGTCATTTGCATCGGATATCAATGAAATT
GACTGCCATAGGAAAATACATAAACCTTCAATCATTTCTA
>No_name
CTCCGTACAACGTCTTCACAATTATCAATGCCTTCTACCCACCAATGAAAAAACCAATAG
GAAAAACATTATACAATATTGGATATTGGTTGTGCTACAT
>No_name
CACCAATATGGCCAGACTTATGTCTGCTATGGCCAAGGATAGGATAAAGGAATTTGTGGT
TGTCCTCAGGTTACGTTCTTTGATTATACTTAGTACGACA
>No_name
CGGATATTCAAAGTCATCATTTATCGAAACAAAATTAAAAACACAAAACAAACAAATAAT
TATCCAGAAATTCATATTTGTGACAGTTTGACAATGGAAA
>No_name
CTGGACATCAGATTGCTCACAAAACTTATTCTNGATCACTGTATCAGGACTATTTTCTAA
GTTTTTATAGCCTACATCTGTCAGATTTCTGTTTTCGATG
>No_name
CCGATACAGTGATCAAGAATAAGTTTTGTGAGCAATCTGATGTCCAGTTCATGAGGTCCT
TTCCGCGATCTTCCATTAATTCCAATTCCATCATGGCCAA
>No_name
AATTGTTCCCTGTCAATCTTCTACTTGCCGGTGTCATAATAGTTATTGCTTGGATCTTGA
ATTTATCAGCGATTTGTGCAATGAGGTCTCTCAATTCTGG
>No_name
CTTGTACCAGAATTGAGAGACCTCATTGCACANATCGCTGATAAATTCAAGATCCAAGCA
ATAACTATTATGACACCGGCAAGTAGAAGATTGACAGGGA
>No_name
CCGGTGTCATAATAGTTATTGCTTGGATCTTGAATTTATCAGCGATTTGTGCAATGAGGT
CTCTCAATTCTGGTACAAGGGTCGTTTATGCATTTCTCAG
>No_name
AATAGTTATTGCTTGGATCTTGAATTTATCAGCGATTTGTGCAATGAGGTCTCTCAATTC
TGGTACAAGGGTCGTTTATGCATTTCTCAGTTCAATGTGC
>No_name
CGCACATTGAACTGAGAAATGCATAAACGACCCTTGTACCAGAATTGAGAGACCTCATTG
CACAAATCGCTGATAAATTCAAGATCCAAGCAATAACTAT
>No_name
CTTGGATCTTGAATTTATCAGCGATTTGTGCANTGAGGTCTCTCAATTCTGCTACAAGGG
TCGTTTATGCATTGCTCAGTTCAATGTACGTTGCCAACCT
>No_name
CTCTCAATTCTGGTACAAGGGTCGTTTATGCANTTCTCAGTTCAATGTGCGTTGCCAACC
TCTTTTTGGCCACGATAGATTTTCCACCACCTATTATATC
>No_name
TGATACTAATATTTTTGATATAATAGGTGGTGGAAAATCTATCGTGGCCAAAAAGAGGTT
GGCAACGCACATTGAACTGAGAAATGCATAAACGACCCTT
>No_name
GTTGATACTAATATTTTTGATATAATAGGTGGTGGAAAATCTATCGTGGCCAAAAAGAGG
TTGGCAACGCACATTGAACTGAGAAATGCATAAACGACCC
>No_name
CAGGATACACACATAATATGCTGCATAGACGTTGATACTAATATTTTTGATATAATAGGC
GGTGGAAAATCTATCGTGGCCAAAAAGAGGTTGGCAACGC
>No_name
CCAGGATACACACATAATATGCTGCATAGACGTTGATACTAATATTTTTGATATAATAGG
TGGTGGAAAATCTATCGTGGCCAAAAAGAGGTTGGCAACG
>No_name
CCAGGATACACACATAATATGCTGCATAGACGTTGATACTAATATTTTTGATATAATAGG
CGGTGGAAAATCTATCGTGGCCAAAAAGAGGTTGGCAACG
>No_name
TTTTTGGCCACGATAGATTTTCCACCACCTATTATATCAAAAATATTAGTATCAACGTCT
ATGCAGCATATTATGTGTGTATCCTGGACTTATTTGGACA
>No_name
TGCAAAGTGTCCAAATAAGTCCAGGATACACACATAATATGCTGCATAGACGTTGATACT
AATATTTTTGATATAATAGGCGGTGGAAAATCTATCGTGG
>No_name
TTATATCAAAAATATTAGTATCAACGTCTATGCAGCATATTATGTGTGTATCCTGGACTT
ATTTGGACACTTTGCTATGTAATGTTCTCATCCTGCATCT
>No_name
GACACTTTGCTATGTAATGTTCTCATCCTGCATCTTCTTGGGTGCAGTCTGGACTCATAT
TTACGTCTTCGTCATCCATCTCGATACATGGATTCCACAA
>No_name
TTCTCATCCTGCATCTTCTTGGGTGCAGTCTGNACTCATATTTACGTCTTCGTCATCCAT
CTCGATACATGGATTCCACAAAGCAAATATTAACTTGCCT
>No_name
CTCATCCTGCATCTTCTTGGGTGCAGTCTGGACTCATATTTACGTCTTCGTCATCCATCT
CGATACATGGATTCCACAAAGCAAATATTAACTTGCCTTA
>No_name
GTTTAAGGCAAGTTAATATTTGCTTTGTGGAATCCATGTATCGAGATGGATGACGAAGAC
GTAAATATGAGTCCAGACTGCACCCAAGAAGATGCAGGAT
>No_name
CAGACAGTTTAAGGCAAGTTAATATTTGCTTTGTGGAATCCATGTATCGAGATGGATGAC
GAAGACGTAAATATGAGTCCAGACTGCACCCAAGAAGATG
>No_name
GGCAGACAGTTTAAGGCAAGTTAATATTTGCTTTGTGGAATCCATGTATCGAGATGGATG
ACGAAGACGTAAATATGAGTCCAGACTGCACCCAAGAAGA
>No_name
CAAATATTAACTTGCCTTAAACTGTCTGCACCATGGACTTTAAGTTTCGTTCAGTCGACA
GCTTTTATGGCCATTGCTCAGATTTCAGAATCTACTATTC
>No_name
ATTAACTTGCCTTAAACTGTCTGCCCCATGGACTTTAAGTTTCGTTCAGTCGACAGCTTT
TATGGCCATTGCTCAGATTTCAGAATCTACTATTCAAGAC
>No_name
CAGATATAAAGCAAACACAGTCTTGAATAGTAGATTCTGAAATCTGAGCAATGGCCATAA
AAGCTGTCGACTGAACGAAACTTAAAGTCCATGGTGCAGA
>No_name
GAAGAATCAAGAAATTGGGATCAGATATAAAGCAAACACCGTCTTGAATAGTAGATTCTG
AAATCTGAGCAATGGCCATAAAAGCTGTCGACTGAACGAA
>No_name
CGAACGAAGAATCAAGAAATTGGGATCAGAGANAAAGCAAACACCGTCTTGAATAGTAGA
TTCTGAAATCTGAGCAATGGCCATAAAAGCTGGCGACTGA
>No_name
CTCAGATTTCAGAATCTACTATTCAAGACGGTGTTTGCTTTATATCTGATCCCAATTTCT
TGATTCTTCGTTCGGTTATGTGTTTTGGATTTCCTATCTC
>No_name
CAAGAAATACTAATATTGAACTAACTGAGATAGGAAATCCAAAACACATAACCGAACGAA
GAATCAAGAAATTGGGATCAGATATAAAGCAAACACCGTC
>No_name
GCAAGAAATACTAATATTGAACTAACTGAGATAGGAAATCCAAAACACATAACCGAACGA
AGAATCAAGAAATTGGGATCAGATATAAAGCAAACACCGT
>No_name
GTAGTTTTCTGTCAAATGAAGAAAGACTTTTGGCAGCAAGAAATACTAATATTGAACTAA
CTGAGATAGGAAATCCAAAACACATAACCGAACGAAGAAT
>No_name
CTTCGTTCGGTTATGTGTTTTGGATTTCCTATCTCAGTTAGTTCAATATTAGTATTTCTT
GCTGCCAAAAGTCTTTCTTCATTTGACAGAAAACTACAAA
>No_name
TCCGCTTCAGTTGTCATAATATCTTCTTTCTTTTCTTTAGATTTATAGGTTTGTAGTTTT
CTGTCAAATGAAGAAAGACTTTTGGCAGCAAGAAATACTA
>No_name
CTCCGCTTCAGTTGTCATAATATCTTCTTTCTTTTCTTTAGATTTATAGGTTTGTAGTTT
TCTGTCAAATGAAGAAAGACTTTTGGCAGCAAGAAATACT
>No_name
GACTTTCTTCATTTGACAGAAAACTACAAACCTATAAATCTAAAGAAAAGAAAGAAGATA
TTATGACAACTGAAGCGGAGACATTTCAACTACTTTCTCC
>No_name
CTTCATTTGACAGAAAACTACAAACCTATAAATCTAAAGAAAAGAAAGAAGATATTATGA
CAACTGAAGCGGAGACATTTCAACTACTTTCTCCTAGGCA
>No_name
ATGAAATTATGCCTAGGAGAAAGTAGTTGAAATGTTTCCGCTTCAGTTGTCATAATATCT
TCTTTCTTTTCTTTAGATTTATAGGTTTGTAGTTTTCTGT
>No_name
CAGAAAACTACAAACCTATAAATCTAAAGAAAAGAAAGAAGATATTATGACAACTGAAGC
GGAAACATTTCAACTACTTTCTCCTAGGCATAATTTAATC
>No_name
CTAAAGAAAAGAAAGAAGATATTATGACAACTGAAGCGGAAACATTTCAACTACTTTCTC
CTAGGCATAATTTAATCAACAGAGATGAAACTCAAGAAAC
>No_name
CTCAAAATAGTTTCTTGAGTTTCATCTCTGTTGATTAAATTATGCCTAGGAGAAAGTAGT
TGAAATGTTTCCGCTTCAGTTGTCATAATATCTTCTTTCT
>No_name
CTGACGTTCGCAAAATAGTTTCTTGAGTTTCATCTCTGTTGATTAAATTATGCCTAGGAG
AAAGTAGTTGAAATGTCTCCGCTTCAGTTGTCATAATATC
>No_name
TGACAACTGAAGCGGAGACATTTCAACTACTTTCTCCTAGGCATAATTTAATCAACAGAG
ATGAAACTCAAGAAACTATTTTGCGAACGTCAGACGATCC
>No_name
TGCGGATCGTCTGACGTTCGCAAAATAGTTTCTTGAGTTTCATCTCTGTTGATTAAATTA
TGCCTAGGAGAAAGTAGTTGAAATGTTTCCGCTTCAGTTG
>No_name
AAACATTTCAACTACTTTCTCCTAGGCATAATTTAATCAACAGAGATGAAACTCAAGAAA
CTATTTTGCGAACGTCAGACGATCCGAATACTGTAGTCTC
>No_name
AAACATTTCAACTACTTTCTCCTAGGCATAATTTAATCAACAGAGATGAAACTCAAGAAA
CTATTTTGCGAACGTCAGACGATCCGAATACTGTAGTCTC
>No_name
AAACATTTCAACTACTTTCTCCTAGGCATAATNTAATCAACAGAGATGAAACTCAAGAAA
CTATTTTGCGAACGTCAGACGATCCGAATACTGTAGTCTC
>No_name
AAAGACTACAGTATTCGGATCGTCTGACGTTCGCAAAATAGTTTCTTGAGTTTCATCTCT
GTTGATTAAATTATGCCTAGGAGAAAGTAGTTGAAATGTC
>No_name
GTACAATCAAATGTCTGAGAAGAGACGACAGTNTTCGGATCGTCTGACGTTCGCAAAATA
GTTTCTTGAGTGTCATCTCTGTTGATTAAATTATGCCTAG
>No_name
GCATAATTTAATCAACAGAGATGAAACTCAAGAAACTATTTTGCGAACGTCAGACGATCC
GAATACTGTAGTCTCTTCTCAGACATTTGATTGTACCAAT
>No_name
ATTTAATCAACAGAGATGAAACTCAAGAAACTATTTTGCGAACGTCAGACGATCCGAATA
CTGTAGTCTCTTCTCAGACATTTGATTGTACCAATACACT
>No_name
ATTTAATCAACAGAGATGAAACTCAAGAAACTNTTTTGCGAACGTCAGACGATCCGAATA
CTGTAGTCTCTTCTCAGACATTTGATTGTACCAATACACT
>No_name
ATTTAATCAACAGAGATGAAACTCAAGAAACTNTTTTGCGAACGTCAGACGATCCGAATA
CTGTAGTCTCTTCTCAGACATTTGATTGTACCAATACACT
>No_name
CTGATGATGATAATAGTTTAGTGTATTGGTACAATCAAATGTCTGAGAAGAGACTACAGT
ATTCGGATCGTCTGACGTTCGCAAAATAGTTTCTTGAGTT
>No_name
CACTGATGATGATAATAGTTTAGTGTATTGGTACAATCAAATGTCTGAGAAGAGACTACA
GTATTCGGATCGTCTGACGTTCGCAAAATAGTTTCTTGAG
>No_name
TCTAGAAACTATTTTGCGAACGTCAGACGATCCGAATACTGTAGTCTCTTCTCAGACATT
TGATTGTACCAATACACTAAACTATTATCATCATCAGTGT
>No_name
CCATGTTGAGGACACTGATGATGATAATAGTTTAGTGTATTGGTACAATCAAATGTCTGA
GAAGAGACTACAGTATTCGGATCGTCTGACGTTCGCAAAA
>No_name
CTCGAATTCGGAAAAATATGGGCACTTCGGTCAATAGGAATGGAAAGAATTCCATGTTGA
GGACACTGATGATGATAATAGATTAGTGTATTGGTACAAT
>No_name
CACTAAACTATTATCATCATCAGTGTCCTCAACATGGAATTCTTTCCATTCCTATTGACC
GAAGTGCCCATATTTTTCCGAATTCGAGCCATGTTTCTAA
>No_name
CTAAACTATTATCATCATCAGTGTCCTCAACATGGAATTCTTTCCATTCCTATTGACCGA
AGTGCCCATATTTTTCCGAATTCGAGCCATGTTTCTAAAT
>No_name
TAAACTATTATCATCATCAGTGTCCTCAACATGGAATTCTTTCCATTCCTATTGACCGAA
GTGCCCATATTTTTCCGAATTCGAGCCATGTTTCTAAATA
>No_name
CTATTATCATCATCAGTGTCCTCAACATGGAATTCTTTCCATTCCTATTGACCGAAGTGC
CCATATTTTTCCGAATTCGAGCCATGTTTCTAAATATGAT
>No_name
GGATCATATTTAGAAACATGGCTCGAATTCGGAAAAATATGGGCACTTCGGTCAATAGGA
ATGGAAAGAATTCCATGTTGAGGACAATGATGATGATAAT
>No_name
CATCATCAGTGTCCTCAACATGGAATTCTTTCNATTCCTATTGACCGAAGTGCCCATATT
TTTCCGAATTCGAGCCATGTTTCTAAATATGATCCATTCA
>No_name
CATAATGAATGGATCATATTTAGAAACATGGCTCGAATTCGGAAAAAAATGGGCACTTCG
GTCAATAGGAATGGAAAGAATTCCATGTTGAGGACACTGA
>No_name
CTCATAATGAATGGATCATATTTAGAAACATGGCTCGAATTCGGAAAAATATGGGCACTT
CGGTCAATAGGAATGGAAAGAATTCCATGTTGAGGACACT
>No_name
CTCATAATGAATGGATCATATTTAGAAACATGACTCGAATTCGGAAAAATATGGGCACTT
CGGTCAATAGGAATGGAAAGAATTCCATGTTGAGGACACT
>No_name
GTTGAACAACACTGATATAGTATGTCACAAGATGGACTCATAATGAATGGATCATATTTA
GAAACATGGCTCGAAATCGGAAAAATATGGGCACTTCGGT
>No_name
CTGGTGTTGAACAACACTGATATAGTATGTCACAAGATGGACTCATAATGAATGGATCAT
ATTTAGAAACATGGCTCGAATTCGGAAAAAAATGGGCACT
>No_name
CTTGTGTTGAACAACACTGATATAGTATGTCACAAGATGGACTCATAATGAATGGATCAT
ATTTAGAAACATGGCTCGAATTCGGAAAAATATGGGCACT
>No_name
AGCGCCCATATTTTTCCGAATTCGAGCCATGTTTCTAAATATGATCCATTCATTATGAGT
CCATCTTGTGACATACTATATCAGTGTTGTTCAACACAAG
>No_name
TGCTTGTGTTGAACAACACTGATATAGTATGTCACACGATGGAATCATAATGAATGGATC
ATATTTAGAAACATGGCTCGAATTTTGAAAAATATTAGCA
>No_name
TTTAATTGCTGCTTATGTTGAACAACACTGATATAGTATGTCACAAGATGGACTCATAAT
GAATGGATCATATTTAGAAACATGGCTCGAATTCGGAAAA
>No_name
CTTTAATTGCTGCTTGTGTTGAACAACACTGANATAGTATGTCACAAGATGGACTCATAA
TGAATGGATCATATTTAGAAACATGGCTCGAATTCGGAAA
>No_name
CAGGTTTCTAAATATGATCCATTCATTATGAGTCCATCTTGTGACATACTATATCAGTGT
TGTTCAACACAAGCAGCAATTAAAGAGCCATCGGTTCTTT
>No_name
GTTAGAAAGAACCGATGGCTCTTTAATTGCTGNTTGTGTTGAACAACACTGATATAGTAT
GTCACAAGATGGACTCATAATGAATGGATCATATTTAGAA
>No_name
ATAATGAGTCCATCTTGTGACATACTATATCAGTGTTGTTCAACACAAGCAGCAATTAAA
GAGCCATCGGTTCTTTCTGAAAATGTTTATACTTCAAATT
>No_name
CAGCAATTAAAGAGCCATCGGTTCTTTCTGAANATGTTTATACTTCAAATTATATTTATC
CTTCCGACACCAAACACTGTCCTGATGTTATTCCAACTAT
>No_name
GTGGGGGACTGCATAGTTGGAATAACATCAGGACAGTGTTTGGTGTCGGAAGGATAAATA
TAATTTGAAGTATAAACATTTTCAGAAAGAACCGATGGCT
>No_name
AAATTATATTTATCCTTCCGACACCAAACATTGTCCTGATGTTATTCCAACTATGCAGTC
CTCCACTAGCGATCCCATTTCAAATCCTTTAGTGAATAAT
>No_name
CAAACACTGTCCTGATGTTATTCCAACTATGCAGTCCTCCACTAGCGATCCCATTTCAAA
TCCTTTAGTGAATAATTCCATTTTGAGGAATCCAAATATG
>No_name
CAAACACTGTCCTGATGTTATTCCAACTATGCAGTCCTCCACTAGCGATCCCATTTCAAA
TGCTTTAGTGAATAATTCCATTTTGAGGAATCCAAATATG
>No_name
CTGACGATCTAGATTGATGCATATTTGGATTCCTCAAAATGGAATTATTCACTAAAGGAT
TTGAAATGGGATCGCTAGTGGAGGACTGCATAGTTGGAAT
>No_name
CCTCCACTAGCGATCCCATTTCAAATGCTTTATTGAATAATTCCATTTTGAGGAATCCAA
ATATGCATCAATCTAGATCGTCAGGAGACATTCTAGATTC
>No_name
CTCCACTAGCGATCCCATTTCAAATCCTTTAGTGAATAATTCCATTTTGAGGAATCCAAA
TATGCATCAATCTAGATCGTCAGGAGACATTCTAGATTCA
>No_name
ACTAGCGATCCCATTTCAAATGCTTTAGTGAATAATTCCATTTTGAGGAATCCAAATATG
CATCAATCTAGATCGTCAGGAGACATTCTAGATTCACATC
>No_name
CTAGCGATCCCATTTCAAATGCTTTAGTGAATNATTCCATTTTGAGGAATCCAAATATGC
ATCAATCTAGATCGTCAGGAGACATTCTAGATTCACATCC
>No_name
CGGAAGTGTACAGTAATGAGGATGTGAATCTAGAATGTCTCCTGACGATCTAGATTGATG
CATATTTGGATTCCTCAAAATGGAATTATTCACTAAAGGA
>No_name
GCGGAAGTGTACAGTAATGAGGATGTGAATCTAGAATGTCTCCTGACGATCTAGATTGAT
GCATATTTGGATTCCTCAAAATGGAATTATTCACTAAAGG
>No_name
CTTTGAAAGTCCAAAGATTGACTTGGCGGAAGTGTACAGTAATGAGGATGTGAATCTAGA
ATGTCTCCTGACGATCTAGATTGATGCATATTTGGATTCC
>No_name
ATTTTCATATATTCTTTGAAAGTCCAAAGATTGACTTGGCGGAAGTGTACAGTAATGAGG
ATGTGAATCTAGAATGTCTCCTGACGATCTAGATTGATGC
>No_name
TCTAGATTCACATCCTCATTACTGTACACTTCCGCCAAGTCAATCTTTGGACTTTCAAAG
AATATATGAAAATCAAATAATCCCAGAAACAAATGTTACA
>No_name
CCGAAGGTTTTTCAATATGAGATTTTGTAACATTTGTTTCTGGGATTATTTGATTTTCAT
ATATTCTTTGAAAGTCCAAAGATTGACTTGGCGGAAGTGT
>No_name
GTTTTGTTATTGANGCCGAAGGTTTTTCAATATNNNNNNNNNTAACATTTGTTTCTGGGA
TTATTTGATTTTCATATATTCTTTGAAAGTCCAAAGATTG
>No_name
GGGTTTTGTTATTGAAGCCGAAGGTTTTTCAATATGAGATTTTGTAACATTTGTTTCTGG
GATTATTTGATTTTCATATATTCTTTGAAAGTCCAAAGAT
>No_name
TGAAAATCAAATAATCCCAGAAACAAATGTTANAAAATCTCATATTGAAAAACCTTCGGC
TTCAATAACAAAACCCCTAAATCTTGTAAGATCTCATGAA
>No_name
CGTGCGTTCATGAGATCTTACAAGATTTAGGGGTTTTGTTATTGAAGCCGAAGGTTTTTC
AATATGAGATTTTGTAACATTTGTTTCTGGGATTATTTGA
>No_name
AAATAATCCCAGAAACAAATGTTACAAAATCTCATATTGAAAAACCTTCGGCTTCAATAA
CAAAACCCCTAAATCTTGTAAGATCTCATGAACGCACGAC
>No_name
CTATCGTCGTGCGTTCATGAGATCTTACAAGATTTAGGGGTTTTGTTATTGAAGCCGAAG
GTTTTTCAATATGAGATTTTGTAACATTTGTTTCTGGGAT
>No_name
CAGAAACAAATGTTACAAAATCTCATATTGAAAAACCTTCGGCTTCAATAACAAAACCCC
TAAATCTTGTAAGATCTCATGAACGCACGACGATAGCGAT
>No_name
CAAATGTTACAAAATCTCATATTGAAAAACCTTCGGCTTCAATAACAAAACCCCTAAATC
TTGTAAGATCTCATGAACGCACGACGATAGCGATTAATTT
>No_name
CTCATATTGAAAAACCTTCGGCTTCAATAACAAAACCCCTAAATCTTGTAAGATCTCATG
AACGCACGACGATAGCGATTAATTTATCTCTTTGCATTAT
>No_name
CCAAAATATAATTGAGATAATGCAAAGAGATAAATTAATCGCTATCGTCGTGCGTTCATG
AGATCTTACAAGATTTAGGGGTTTTGTTATTGAAGCCGAA
>No_name
CAATAACAAAACCCCTAAATCTTGTAAGATCTCATGAACGCACGACGATAGCGATTAATT
TATCTCTTTGCATTATCTCAATTATATTTTGGGGACCATT
>No_name
AAAACCCCTAAATCTTGTAAGATCTCATGAACGCACGACGATAGCGATTAATTTATCTCT
TTGCATTATCTCAATTATATTTTGGGGACCATTTATTATT
>No_name
CATGAACGCACGACGATAGCGATTAATTTATCTCTTTGCATTATCTCAATTATATTTTGG
GGACCATTTATTATTGGATCATTAATCCAGGGAGTATGCA
>No_name
CTTGAATTCATTGATACGAGAATTAGAAATGGGTAAAATACAAAAAGGGGGTTTGCATAC
TCCCTGGATTAATGATCCAATAATAAATGGTCCCCAAAAT
>No_name
CTTGAATTCATTGATACGAGAATTAGAAATGGGTAAAATACAAAAAGGGGGTTTGCATAC
TCCCTGGATTAATGATCCAATAATAAATGGTCCCCAAAAT
>No_name
CTTGAATTCATTGATACGAGAATTAGAAATGGGTAAAATACAAAAAGGGGGTTTGCATAC
TCCCTGGATTAATGATCCAATAATAAATGGTCCCCAAAAT
>No_name
CAAAGAACATAAGATAACCACTTGAATTCATTGATACGAGAATTAGAAATGGGTAAAATA
CAAAAAGGGGGTTTGCATACTCCCTGGATTAATGATCCAA
>No_name
TATATATCCATTAGTTATACTAATGGATATATAACGCAAAGAACATAAGATAACCACTTG
AATTCATTGATACGAGAATTAGAAATGGGTAAAATACAAA
>No_name
GCTCACTTTACGAATGTCTCTATCAATGATTAGTATAACTAATGGATATATAACGCAAAG
AACATAAGATAACCACTTGAATTCATTGATACGAGAATTA
>No_name
GATCACTTTACGAATGTCTCTATCAATGATTAGTATAACTAATGGATATATAACGCAAAG
AACATAAGATAACCACTTGAATTCATTGATACGAGAATTA
>No_name
TGATCACTTTACGAATGTCTCTATCAATGATTNGTATAACTAATGGATATATAACGCAAA
GAACATAAGATAACCACTTGAATTCATTGATACGAGAATT
>No_name
CCTGATCACTTTACGAATGTCTCTATCAATGATTAGTATAACTAATGGATATATAACGCA
AAGAACATAAGATAACCACTTGAATTCATTGATACGAGAA
>No_name
ATTCAACAATTTAATGAAGACCTGATCACTTTACGAATGTCTCTATCAATGATTAGTATA
ACTAATGGATATATAATGCAAAGAACATAAGATAACCACT
>No_name
CTATAATTCAACAATTTAATGAAGACCTGATCACTTTACGAATGTCTCTATCAATGATTA
GTATAACTAATGGATATATAACGCAAAGAACATAAGATAA
>No_name
GTTAGCTTTAATTGGATATATAATAGCGATGTACCGCTCTATGCACACGGCAATCAAGGT
GAGAACTGAGACGTAGAGACAAGTCGTCATTCCGTATCTG
>No_name
CTCACCTTGATTGCCGTGTGCATAGAGCGGTACATCGCTATTATATATCCAATTAAAGCT
CACATTTGGTGTAACAAAAAGCACACTTTAATTGTCCTGA
>No_name
CCCGCATGCATCTAATAATTGAATAATTGGTGATCTCTTTTGAATTTGACATTGGGGGAA
CAAAGGCTTGAACGAAAATCACAGTTGGAAGACCACAGAG
>No_name
ATCATTATGACGCTTGCTTATTCCAATTCTGCTGCCAATCCGATTCTTTACAGCATTTTC
TCCCAAAGATTTCGCACGAAATTCAAACACGCACTCCAGT
>No_name
GTGGAAACATGTATTTGAATAATTGCTTAAATTCTTCATCGCCAAAGAATGAATGGTGCA
CAGAACCGAGCATGGTGCGATTTCAGTTTGTTTTCAATGT
>No_name
ATTTTTGCTTAAATTCTTCATCGCCAAAGAATGAATGGTGCACAGAACCGAGCATGGTGC
GATTTCAGTTTGTTTTCAATGTTTTTATTGTGGGCTTGAT
>No_name
CAGCCAATGTGCAAAGTAGCACATTCATGGATGATCTCTTCCAGTCTTTCTTTAGTACCA
ATATTGATATAAAGTTGCCAACAAAACCGAAAATTATTAT
>No_name
GTCATATACAGCCAATGTGCAAAGTAGCACATTCATGGATGATCTCTTCCAGTCTTTCTT
TAGTACCAATATTGATATAAAGTTGCCAACAAAACCGAAA
>No_name
TTTCGGTTTTGTTGGCAACTTTATATCAATATTGGTACTAAAGAAAGACTGGAAGAGATC
ATCCATGAATGTGCTACTTTGCACATTGGCTGTATATGAC
>No_name
GAAAAAAGTAAAAACAGGACGTCATATACAGCCAATGTGCAAAGTAGCACATTCATGGAT
GATCTCTTCCAGTCTTTCTTTAGTACCAATATTGATATAA
>No_name
ATGAGGATAAAAGTAAAAACAGGACGTCATATACAGCCAATGTGCAAAGTAGCACATTCA
TGGATGATCTCTTCCAGTCTTTCTTTAGTACCAATATTGA
>No_name
CTTTTATCCTCATACTACATTGTATTTGCGAGAGGAATAATAATCTACTTCTCTCATCTA
CTTCCTGAATTATCCAAAAATTTCATCTCATTAACTTGGT
>No_name
AGGAATAATAATCTACTTCTCTCATCTACTTCCTGAATTATCCAAAAATTTCATCTCATT
AACTTGGTATTTAGGAAACGTTACCAGATATGGTCGTAAT
>No_name
ATAATAATCTACTTCTCTCATCTACTTCCTGAATTATCCAAAAATTTCATCTCATTAACT
TGGTATTTAGGAAACGTTACCAGATATGGTCGTAATTGGA
>No_name
GACCATTATAAACCTATCCAATGCAACAGAAACTGCAATCCAATTACGACCATATCTGGT
AACGTTTCCTAAATACCAAGTTAATGAGATGAAATTTTTG
>No_name
CTTCTGACCATTATAAACCTATCCAATGCAACAGAAACTGCAATCCAATTACGACCATAT
CTGGTAACGTTTCCTAAATACCAAGTTAATGAGATGAAAT
>No_name
ATGATGTATTACGTTGGTGAGCTCTAAAAGGATTTCGGACCATTATAAACCTATCCAATG
CAACAGAAACTGCAATCCAATTACGACCATATCTGGTAAC
>No_name
AGAGGTTTATAATGGTCAGAAATCCTTTTAGAGCTCACCAACGTAATACATCATTTAGAG
CTCAAATTGTAAGTGCATCCATTGCATTTGCTACTTTTGT
>No_name
CAACGTAATACATCATTTAGAGCTCAAATTGTAAGTGCATCCATTGCATTTGCTACTTTT
GTTTACAATATTCCACGGTTCTGGGATTACGCAAAGGCTT
>No_name
CCATGCCTTTGCGTAATCCCAGAACCGTGGAATATTGTAAACAAAAGTAGCAAATGCAAT
GGATGCACTTACAATTTGAGCTCTAAATGATGTATTACGT
>No_name
GCTACTTTTGTTTACAATATTCCACGGTTCTGGGATTACGCAAAGGCTTGGGATAAAAGG
ACGTGTAAATGGATAATAATAATGAACCCTAACCTTTCTA
>No_name
CTTTTGTTTACAATATTCCACGGTTCTGGGATTACGCAAAGGCTTGGGATAAAAGGACGT
GTAAATGGATAATAATAATGAACCCTAACCTTTCTAATTT
>No_name
CGCAAAGGCTTGGGATAAAAGGACGTGTAAATGGATAATAATAATGAACCCTAACCTTTC
TAATTTCCATAAATATGTGTACAACATTATTTTACAGATG
>No_name
ATTAACATCTGTAAAATAATGTTGTACACATATTTATGGAAATTAGAAAGGTTAGGGTTC
ATTATTATTATCCATTTACACGTCCTTTTATCCCAAGCCT
>No_name
AAAAACTATCAGAAGAATCATGGGTCCATATATCATGATTAACATCTGTAAAATAATGTT
GTACACATATTTATGGAAATTAGAAAGGTTAGGGTTCATT
>No_name
CTAACCTTTCTAATTTCCATAAATATGTGTACAACATTATTTTACAGATGTTAATCATGA
TATATGGACCCATGATTCTTCTGATAGTTTTTAACTCGCT
>No_name
TTGCCATTAGACTTTGTCGGACATTTTTTGCCCGCACTAAACTTATTGTTAAAAGCGAGT
TAAAAACTATCAGAAGAATCATGGGTCCATATATCATGAT
>No_name
CCGAGCTTGATTTTGTTTTGCCATTAGACTTTGTCGGACATTTTTTGCCCGCACTAAACT
TATTGTTAAAAGCGAGTTAAAAACTATCAGAAGAATCATG
>No_name
CTTCTGATAGTTTTTAACTCGCTTTTAACAATAAGTTTAGTGCGGGCAAAAAATGTCCGA
CAAAGTCTAATGGCAAAACAAAATCAAGCTCGGCCCTCTG
>No_name
AGGTGTCCAGAGGGCCGAGCTTGATTTTGTTTTGCCATTAGACTTTGTCGGACATTTTTT
GCCCGCACTAAACTTATTGTTAAAAGCGAGTTAAAAACTA
>No_name
CAAATGGAAACAAAAATGCTCATTGTAGTAATTGGTGTTTTCCTCTTCACAGAACTACCG
AGCTCGATTTTACAAGCAATCACGACGAAGAACTGTTTCT
>No_name
GTGGAATTCAAAATCGTCAGACCATCACAAATNGGGATTAGAATTCTATAGATGAAACAA
TTCTTCGTCGTGATTGCTTGTAAAATCGAGCTCGGTAGTT
>No_name
GATTTTACAAGCAATCACGACGAAGAATTGTTTCATCTATAGAATACTAATACCGATTTG
TGATGGTCTGACGATTTTGAATTCCTCGATAAATTTTGTC
>No_name
GGCGATTCAAAAGGTCTTGATCACGATTGGTTTTGAAAAACATCTTTCTGAGATTCTCAC
GGAATCTTTGGCCACACATGCTGTAAATGACAAAATTTAT
>No_name
CTGGCGATTCAAAAGGTCTTGATCACGATTGGNTTTGAAAAACATCTTTCTGAGATTCTC
ACGGAATCTTTGGCCACACATGCTGTAAATGACAAAATTT
>No_name
TCTGGCGATTCAAAAGGTCTTGATCACGATTGGTTTTGAAAAACATCTTTCTGAGATTCT
CACGGAATCTTTGGCCACACATGCTGTAAATGACAAAATT
>No_name
CAGCCTTTTTCATAACTGTTGATAGATTCTGTTCCGTGAAAATTCCAGCAAAATATAGAA
ACTGGAGAACGGAGAGCAAAGTTAGGCTGATGGTAGCAAT
>No_name
GTTCCGTGAAAATTCCAGCAAAATATAGAAACTGGAGAACGGAGAGTAAAGTTAGGCTGA
TGGTAGCAATCACTTGGATCGTACCATTTGCGGTATTTTT
>No_name
CTTGATTATTGAAATATGGCCAGCCCATTATTGTGGTAAAAAATACCGCAAATGGTACGA
TCCAAGTGATTGCTACCATCAGCCTAACTTTACTCTCCGT
>No_name
CTGAAACTAGTGAAAGTGGAATAAGAACCAGCAATGCTTCTCAAAGTCTATCAAATTCCA
TCAAACAATCTTCATATCATCTTGGAGTTATCCAAATGTT
>No_name
AAACAAACAATGAAATTCTATACAAAAATAACGCTAACAAAAGATCCTCATCATTAATTG
CTCCAATTAAATTCGTTGCTCAATACTTTTATAAAAAATC
>No_name
CGCAAGTGTGCTTGTCCTTGGTGGAACCACAGAATCCTTTGATTAAAACAATAATATGAA
AAGGAGTCCATGAAAGTACAAAAGCTCCTAAAATAAACGT
>No_name
ATGAATTTTTCCAACTCCTCTCAAATAACTGATGAATGCTCTTCTCATCTGTTGAAATTC
CAGAAAGTATTTGGTCAGTTGTATCCCTACGCAGCTTTGG
>No_name
AATTTTTCCAACTCCTCTCAAATAACTGATGAATGCTCTTCTCATCTGTTGAAATTCCAG
AAAGTATTTGGTCAGTTGTATCCCTACGCAGCTTTGGTTA
>No_name
CTGAGATTCGAGGCCACTGACACCAAGCAAATAACCAAAGCTGCGTAGGGATACAACTGA
CCAAATACTTTCTGGAATTTCAACAGATGAGAAGAGCATT
>No_name
CTGAGATTCGAGGCCACTGACACCAAGCAAATAACCAAAGCTGCGTAGGGATACAACTGA
CCAAATACTTTCTGGAATTTCAACAGATGAGAAGAGCATT
>No_name
CAGAAAGTATTTGGTCAGTTGTATCCCTACGCNGCTTTGGTTATTTGCTTGGTGTCAGTG
GCCTCGAATCTCAGTAATGTTATCATTTTAGGGCAAAGAA
>No_name
CGACCCCATTTTTCTTTGCCCTAAAATGATAACATTACTGAGATTCGAGGCCACTGACAC
CAAGCAAATAACCAAAGCTGCGTAGGGATACAACTGACCA
>No_name
AGAGAATTGTGTTTGTAGACGACCCCATTTTTCTTTGCCCTAAAATGATAACATTACTGA
GATTCGAGGCCACTGACACCAAGCAAATAACCAAAGCTGC
>No_name
ACGAGAATATCGCTTATGGCGATTGCCAAGAGAATTGTGTTTGTAGACGACCCCATTTTT
CTTTGCCCTAAAATGATAACATTACTGAGATTCGAGGCCA
>No_name
GGGCAAAGAAAAATGGGGTCGTCTACAAACACAATTCTCTTGGCAATCGCCATAAGCGAT
ATTCTCGTTTGCCTTTCCCAAATTCCCCTAATAATCAGTC
>No_name
CAAAGAGACGCTGTATGCGCCAATAAAGCTGCACTATTAGTGCACAGATATGTAACAGAC
CAAAAGTAATAATGGAGATTATTGGGATTGTTCTGACTGA
>No_name
ATTACTTTTGGTCTGTTACATATCTGTGCACTAATAGTGCAGCTTTATTGGCGCATACAG
CGTCTCTTTGGTTGGGTGTTGTTTTGGCAATTTTTCGTCT
>No_name
CTCGAGATGGATATAGCTTTATAAAAAGTAAACGAAAAATTGCCAAAACAACACCCAACC
AAAGAGACGCTGTATGCGCCAATAAAGCTGCACTATTAGT
>No_name
GTCAGATACGGCACAAGAAGTAAGATCCAGATTGAGTATGTCAAAATAATTGAAATTTTA
GCTCTCTGGATTCCAAAGTATTGTTTGGCCGCTCGAGATG
>No_name
TAAAATTTCAATTATTTTGACATACTCAATCTGGATNNNNNNTCTTGTGCCGTATCTGAC
TACAATGCGTATTACTGAACAAAATATAGAAAATGTCACT
>No_name
AAAATTTCAATTATTTTGACATACTCAATCTGNATCTTACTTCTTGTGCCGTATCTGACT
ACAATGCGTATTACTGAACAAAATATAGAAAATGTCACTC
>No_name
AAAATTTCAATTATTTTGACATACTCAATCTGGATCTTACTTCTTGTGCCGTATCTGACT
ACAATGCGTATTACTGAACAAAATATAGAAAATGTCACTC
>No_name
CTTGTTGGAAAGAAATGAGTGACATTTTCTATATTTTGTTCAGTAATACGCATTGTAGTC
AGATACGGCACAAGAAGTAAGATCCAGATTGAGTATGTCA
>No_name
TCTTGTTGGAAAGAAATGAGTGACATTTTCTANATTTTGTTCAGTAATACGCATTGTAGT
CAGATACGGCACAAGAAGTAAGATCCAGATTGAGTATGTC
>No_name
CTCAATCTGGATCTTACTTCTTGTGCCGTATCTGACTACAATGCGTATTACTGAACAAAA
TATAGAAAATGTCACTCATTTCTTTCCAACAAGAAGCACC
>No_name
CTGGATCTTACTTCTTGTGCCGTATCTGACTACAATGCGTATTACTGAACAAAATATAGA
AAATGTCACTCATTTCTTTCCAACAAGAAGCACCCAAAAT
>No_name
ATTTCCAGTTTGGAATTTTTGGTGCTTCTTGTTGGAAAGAAATGAGTGACATTTTCTATA
TTTTGTTCAGTAATACGCATTGTAGTCAGATACGGCACAA
>No_name
CTGACTACAATGCGTATTACTGAACAAAATATAGAAAATGTCACTCATTTCTTTCCAACA
AGAAGCACCAAAAATTCCAAACTGGAAATGTATAACTTTT
>No_name
AAAATATAGAAAATGTCACTCATTTCTTTCCAACAAGAAGCACCAAAAATTCCAAACTGG
AAATGTATAACTTTTGGAATATTGCGATTCTTGGAAAGAT
>No_name
AAATATAGAAAATGTCACTCATTTCTTTCCAACAAGAAGCACCAAAAATTCCAAACTGGA
AATGTATAACTTTTGGAATATTGCGATTCTTGGAAAGATT
>No_name
CAAGGAAAAATCTTTCCAAGAATCGCAATATTCCAAAAGTTATACATTTCCAGTTTGGAA
TTTTTGGTGCTTCTTGTTGGAAAGAAATGAGTGACATTTT
>No_name
GGGTAAGGAAAAATCTTTCCAAGAATCGCAATATTCCAAAAGTTATACATTTCCAGTTTG
GAATTTTTGGTGCTTCTTGTTGGAAAGAAATGAGTGACAT
>No_name
CAGGGAGCAAGGAAAAATCTTTCCAAGAATCGCAATATTCCAAAAGTTATACATTTCCAG
TTTGGAATTTTTGGTGCTTCTTGTTGGAAAGAAATGAGTG
>No_name
AAATGTATAACTTTTGGAATATTGCGATTCTTGGAAAGATTTTTCCTTGCTCCCTGACGA
TAATTTTTGGTTGTTGTTTATTGTCAACTTTAAAATTTAC
>No_name
CGGGTAAATTTTAAAGTTGACAATAAACAACAACCAAAAATTATCGTCAGGGAGCAAGGA
AAAATCTTTCCAAGAATCGCAATATTCCAAAAGTTATACA
>No_name
TGCGATTCTTGGAAAGATTTTTCCTTGCTCCCTGACGATAATTTTTGGTTGTTGTTTATT
GTCAACTTTAAAATTTACCCGAGATCGTCATGACAAATTA
>No_name
GAAAGATTTTTCCTTGCTCCCTGACGATAATTNTTGGTTGTTGTTTATTGTCAACTTTAA
AATTTACCCGAGATCGTCATGACAAATTACTCGGAATTCG
>No_name
ATTTTTGGTTGTTGTTTATTGTCAACTTTAAAATTTACCCGAGATCGTCATGACAAATTA
CTCGGAATTCGAGATTCATCGGAGAAAGAGGAGAATAAGA
>No_name
ATTTTTGGTTGTTGTTTATTGTCAACTTTAAAATTTACCCGAGATCGTCATGACAAATTA
CTCGGAATTCGAGATTCATCGGAGAAAGAGGAGAATAAGA
>No_name
CGATGATCTTGACTTCTACGAGAGAGTTTTGTNGAAATGCTTTTCCTGTGATTTCCTGTG
ATAGAATTCTTATTCTCCTCTTTCTCCGATGAATCTCGAA
>No_name
GAGAATAAGAATTCTATCACAGGAAATCACAGGAAAAGCATTTCGACAAAACTCTCTCGT
AGAAGTCAAGATCATCGTAGGACAACGAGGTTGTTGGTTA
>No_name
CCAACATTAAACAGGCTATGGGTAACTCAGTTGATAGTACCAAAAGAATAATGCTAACCA
ACAACCTCGTTGTCCTACGATGATCTTGACTTCTACGAGA
>No_name
GTAGAAGTCAAGATCATCGTAGGACAACGAGGTTGTTGGTTAGCATTATTCTTTTGGTAC
TACCAACTGAGTTACCCATAGCCTGTTTAATGTTGGCTAC
>No_name
ATCATTCTTTTGGTACTACCAACTGAGTTACCCATAGCCTGTTTAATGTTGGCTACAAGA
ATCAAAGAAAATATTAAATGTATTTATCTTCATCTTGGAG
>No_name
ATTCTTTTGGTACTACCAACTGAGTTACCCATAGCCTGTTTAATGTTGGCCACAAGAATC
AAAGAAAATATTAAATGTATTTATCTTCATCTTGGAGATC
>No_name
GGAAATTTTTTAACAGATTTAAAAAGTCTAAAAGATCTCCAAGATGAAGATAAATACATT
TAATATTTTCTTTGATTCTTGTAGCCAACATTAAACAGGC
>No_name
AGGAAATTTTTTAACAGATTTAAAAAGTCTAANAGATCTCCAAGAAGAAGATAAATACAT
TTAATATTTTCTTAGATTCTTGTAGCCAACATTAAACAGG
>No_name
CATGGAACAATATAGCACAAAAGTCAGGAAATNTTTTAACAGATTTAAAAAGTCTAAAAG
ATCTCCAAGATGAAGATAAATACATTTAATATTTTCTTTG
>No_name
GAAAATATTAAATGTATTTATCTTCATCTTGGAGATCTTTTAGACTTTTTAAATCTGTTA
AAAAATTTCCTGACTTTTGTGCTATATTGTTCCATGTCTA
>No_name
TTCATCTTCATCTTGGAGATCTTTTAGACTTTNTAAATCTGTTAAAAAATTTCCAGACTT
TTGTGCTATATTGTTCCATGTCTACTGAATATCGAAGTGA
>No_name
CTTGGAGATCTTTTAGACTTTTTAAATCTGTTAAAAAATTTCCTGACTTTTGTGCTATAT
TGTTCCATGTCTACTGAATATCGAAGTGAATTTAAAAGAC
>No_name
CTTGGAGATCTTTTAGACTTTTTAATCCTGTAAAAAAATTTCCTGCCTTTTGGCCTATAT
TGTTCCATGTCTCCTGAATATCGAAGGGAATTTAAAAGAC
>No_name
ATATTGTTCCATGTCTACTGAATATCGAAGTGAATTTAAAAGACTTTTTGTTCCATTTTT
CATCATTCGACAGACATCTGACAATCCAGGATCATTGGTT
>No_name
GTTCCATGTCTACTGAATATCGAAGTGAATTTAAAAGACTTTTTGTTCCATTTTTCATCA
TTCGACAGACATCTGACAATCCAGGATCATTGGTTCCTTT
>No_name
GTTCCATGTCTACTGAATATCGAAGTGAATTTAAAAGACTTTTTGTTCCATTTTTCATCA
TTCGACAGACATCTGACAATCCAGGATCATTGGTTCCTTT
>No_name
CTGAATATCGAAGTGAATTTAAAAGACTTTTTGTTCCATTTTTCATCATTCGACAGACAT
CTGACAATCCAGGATCATTGGTTCCTTTGAGAAACAGCGA
>No_name
CTCGACTTCGCTGTTTCTCAAAGGAACCAATGNTCCTGGATTGTCAGATGTCTGTCGAAT
GATGAAAAATGGAACAAAAAGTCTTTTAAATTCACTTCGA
>No_name
CTCGACTTCGCTATTTCTCAAAGGAACCAATGATCCTGGATTGTCAGATGTCTGTCGAAT
GATGAAAAATGGAACAAAAAGTCTTTTAAATTCACTTCGA
>No_name
CTTTTTGTTCCATTTTTCATCATTCGACAGACATCTGACAATCCAGGATCATTGGTTCCT
TTGAGAAACAGCGAAGTCGAGGCAGAACATAAAAGGTCGT
>No_name
CAGAGATTAAACAGTATTTAGGAAAGTCTGCCGTGTTAGATATATTGATAAACGACCTTT
TATGTTCTGCCTCGACTTCGATGTTTCTCAAAGGAACCAA
>No_name
CTTTGAGAAACAGCGAAGTCGAGGCAGAACATAAAAGGTCGTTTATCAATATATCTAACT
CGGCAGACTTTCCTAAATACTGTTTAATCTCAGATAGCCA
>No_name
GTTGGAAAATGGCTATCTGAGATTAAACAGTANTTAGGAAAGTCTGCGGTGTTAGATATA
TTGATAAACGACCTTTTATGTTCTGCCTCGACTTCGCTGT
>No_name
AACATAAAGAAATTTATTCAAAGGTTCAACTGATTGATAAGTTTTGAAGTCTTTACGAAA
ACTTGTCGTTGGAAAATGGCTATCTGAGATTAAACAGTAT
>No_name
CGACCTTTCTATGTCATGAACATAAAGAAATTTATTCAAAGGTTCAACTGATTGATAAGT
TTTGAAGTCTTTACGAAAACTTGTCGTTGGAAAATGGCTA
>No_name
TAGCAATATGTTGAAATCGACCTTTCTATGTCATGAACATAAAGAAATTTATTCAAAGGT
TCAACTGATTGATAAGTTTTGAAGTCTTTACGAAAACTTG
>No_name
GCAGTATTAAAACACAATACACAAGGGGGCAAACATACATTTGGAGTATATTCAGATTAT
CGGATGTTGTACATTGATAGAATGTTACTGTTTTCCATGG
>No_name
TACTCTTTCACCATCCAAAATCAGACGACTGCGAACATTTAACGAATCAGTTTCCGTTTT
ACGACGACGCCAAACACTCAGGAAGCAACAACGACAACGA
>No_name
CGAACATTTAACGAATCAGTTTCCGTTTTACGNCGACGCCAAACACTCAGGAAGCAACAA
CGACAACGAAACAATTGTCATCAACCGAATAAGTGAGAAT
>No_name
CTGACATTCTGTAAGTTTTGATTTTTGCCCGANACATTAACTGCTGTTTTTTGTGTGAAA
GAAGCTTTTGGAAATTGTTCGAATTCTCACTTATTCGGTT
>No_name
AAGCTTCTTTCACACAAAAAACAGCAGTTAATGTCTCGGGCAAAAATCAAAACTTACAGA
ATGTCAGCGATAATTATTTCTTGTTTCTTGCTTTGTTGGT
>No_name
TGCATTCTTCAAGGTGATCAAGACGTAATAAACCCAATATGGCAACCAACAAAGCAAGAA
ACAAGAAATAATTATCGCTGACATTCTGTAAGTTTTGATT
>No_name
GTTTATTACGTCTTGATCACCTTGAAGAATGCAAGATTAATAAAGTTCACTTTGGGTAAA
AACATTTGGATTTCAGTGTTCATTCAAAGTCTAGCCAGTT
>No_name
AAGAATGCAAGATTAATAGAGTTCACTTTGGGTAAAAACATTTGGATTTCAGTGTTCATT
CAAAGTCTAGCCAGTTTGAATTCAGCATTTAATCCAATAA
>No_name
GTCCACCAAAATTTTTTCTCATGAAAAATAGAAAGAAATTTCTGTTAAAAAATCCGTAAA
TTATTGGATTAAATGCTGAATTCAAACTGGCTAGACTTTG
>No_name
GAATTTCTCCAACGGCACGCTCTGTGAAGAATACAAGGCCGATCTGTCGCTCCAGAATTA
TCTGCTGCCCATCTTTTATTCTGTCATCTTTTTGATGGGT
>No_name
TTTCTCCAACGGCACGCTCTGTGAAGAATACAAGGCCGATCTGTCGCTCCAGAATTATCT
GCTGCCCATCTTTTATTCTGTCATCTTTTTGATGGGTTTG
>No_name
CAACGGCACGCTCTGTGAAGAATACAAGGCCGATCTGTCGCTCCAGAATTATCTGCTGCC
CATCTTTTATTCTGTCATCTTTTTGATGGGTTTGATGGGA
>No_name
CTGTCATCTTTTTGATGGGTTTGATGGGAAATATTACTGTTATTTACATAATCTTTTTTA
AACCCGGCATGACCACTGTGCCCAATCTATTAATTGCGAA
>No_name
CTTTTTTAAACCCGGCATGACCACTGTGCCCAATCTATTAATTGCGAACTTATCGCTTGG
AGATATAGTTTTCATATTCGGACATATGTGCTTCTCGATT
>No_name
CCGGAAGCAGATACGAAGGAATCGAGAAGCACATATGTCCGAATATGAAAACTATATCTC
CAAGCGATAAGTTCGCAATTAATAGATTGGGCACAGTGGT
>No_name
CCACTGTGCCCAATCTATTAATTGCGAACTTANCGCTTGGAGATATAGTTTTCATATTCG
GACATATGTGCTTCTCGATTCCTTCGTATCTGCTTCCGGG
>No_name
ATCGGCACAGGAAGTTACCTCCGTAGAATCCCNGAAGCAGATACGAAGGAATCGAGAAGC
ACATATGTCCGAATATGAAAACTATATCTCCAAGCGATAA
>No_name
CATCAATCGGCACAGGAAGTTACCTCCGTAGANTCCCGGAAGCAGATACGAAGGAATCGA
GAAGCACATATGTCCGAATATGAAAACTATATCTCCAAGC
>No_name
TTTTCATATTCGGACATATGTGCTTCTCGATTCCTTCGTATCTGCTTCCGGGATTCTACG
GAGGTAACTTCCTGTGCCGATTGATGGTCTTTGTCAAATG
>No_name
CTGCTTCCGGGATTCTACGGAGGTAACTTCCTGTGCCGATTGATGGTCTTTGTCAAATGC
AGTTGTCTTGGCATTAGCATCTTCACCTTGACATTTATGG
>No_name
TGTGCCGATTGATGGTCTTTGTCAAATGCAGTTGTCTTGGCATTAGCATCTTCACCTTGA
CATTTATGGCAGTTGACAGATTTCGCGCGATTACTCGCCC
>No_name
CCGATTGATGGTCTTTGTCAAATGCAGTTGTCTTGGCATTAGCATCTTCACCTTGACATT
TATGGCAGTTGACAGATTTCGCGCGATTACTCGCCCCCTT
>No_name
TAGCATCTTCACCTTGACATTTATGGCAGTTGACAGATTTCGCGCGATTACTCGCCCCCT
TCATCAGCAGGCTCTCAGCCGAGTCGCCGTGATAACCGTC
>No_name
CTTGACATTTATGGCAGTTGACAGATTTCGCGCGATTACTCGCCCCCTTCATCAGCAGGC
TCTCAGCCGAGTCGCCGTGATAACCGTCATGGTCACCATT
>No_name
GACAGATTTCGCGCGATTACTCGCCCCCTTCANCAGCAGGCTCTCAGCCGAGTCGCCGTG
ATAACCGTCATGGTCACCATTTGGATATTCTCAATGGCGG
>No_name
CGCCGTGATAACCGTCATGGTCACCATTTGGANATTCTCAATGGCGGCGTCCGTACCAAC
GATTATGTACACTGAAATCAAGGTCCACCCAATTTCGAAC
>No_name
CGTTGTTCGAAATTGGGTGGACCTTGATTTCAGTGTACATAATCGTTGGTACGGACGCCG
CCATTGAGAATATCCAAATGGTGACCATGACGGTTATCAC
>No_name
TTTGGATATTCTCAATGGCGGCGTCCGTACCAACGATTATGTACACTGAAATCAAGGTCC
ACCCAATTTCGAACAACGACACGTGCTTCATATTGCGATT
>No_name
CTGCAGAGTCGCAATATGAAGCACGTGTCGTTNTTCGAAATTGGGTGGACCTTGATTTCA
GTGTACATAATCGTTGGTACGGACGCCGCCATTGAGAATA
>No_name
CTTCACTTCAAAATAAGGATGTTCACTGCTGCAGAATCGCAATATGAAGCACGTGTCGTT
GTTCGAAATTGGGTGGACCTTGATTTCAGTGTACATAATC
>No_name
CTGAAATCAAGGTCCACCCAATTTCGAACAACNACACGTGCTTCATATTGCGATTCTGCA
GCAGTGAACATCCTTATTTTGAAGTGATCACTTGGGTCAG
>No_name
CCAATTTCGAACAACGACACGTGCTTCATATTGCGATTCTGCAGCAGTGAACATCCTTAT
TTTGAAGTGATCACTTGGGTCAGATTTTGCGTTTATTTTG
>No_name
GTACATCCTTATTTTGAAGTGATCACTTGGGTNAGATTTTGCGTTTATTTTGTTATCCCA
TTTTTTGTCATTAGTTTCTGTTACATTGCTATTTCGACTA
>No_name
CTTGAGTCAGATTTTGCGTTTATTTTGTTATCNCATTTTTTGTCATTAGTTTCTGTTACA
TTGCTATTTCGACTACCCTGTGTAAAACCCAAAATGTATC
>No_name
GTCAGATTTTGCGTTTATTTTGTTATCCCATTTTTTGTCATTAGTTTCTGTTACATTGCT
ATTTCGACTACCCTGTGTAAAACCCAAAATGTATCGCTTC
>No_name
GTCAGATTTTGCGTTTATTTTGTTATCCCATTTTTTGTCATTAGTTTCTGTTACATTGCT
ATTTCGACTACCCTGTGTAAAACCCAAAATGTATCGCTTC
>No_name
TGTCCATATGATTTGTAACAACAAGAAGCGATNCATTTTGGGTTTTACACAGGGTAGTCG
AAATAGCAATGTAACAGAAACTAATGACAAAAAATGGGAT
>No_name
CTCGCTTCCATTTGTCTCCGAGGAATCGCCAAAGTTTTATTGTCCATATGATTTGTAACA
ACAAGAAGCGATACATTTTGGGTTTTACACAGGGTAGTCG
>No_name
GCGGCAAACAACAAATATCACAACAAGAGCTAATACGACAACCGATAATTTCCTTCTCGC
TTCCATTTGTCTCCGAGGAATCGCCAAAGTTTTATTGTCC
>No_name
ATATGGTAAGCGGCAAACAACAAATATCACAACAAGAGCTAATACGACAACCGATAATTT
CCTTCTCGCTTCCATTTGTCTCCGAGGAATCGCCAAAGTT
>No_name
TGGGATTCATATGGTAAGCGGCAAACAACAAATATCACAACAAGAGCTAATACGACAACC
GATAATTTCCTTCTCGCTTCCATTTGTCTCCGAGGAATCG
>No_name
CACGGAGACAAATGGAAGCGAGAAGGAAATTANCGGTTGTCGTATTAGCTCTTGTTGTGA
TATATGTTGTTTGCCGCTTACCATATGAATCCCATTCGAT
>No_name
GGTAATTATCGGTTGTCGTATTAGCTCTTGTTNTGATATTTGTTGTTTGCCGCTTACCAT
ATGAATCCCATTCGATCTTCTTGCTTTTGCAAAGTGAAAG
>No_name
ATTATCGGTTGTCGTATTAGCTCTTGTTGTGATATTTGTTGTTTGCCGCTTACCATATGA
ATCCCATTCGATCTTCTTGCTTTTGCAAAGTGAAAGCATT
>No_name
ATTATCGGTTGTCGTATTAGCTCTTGTTGTGATATTTGTTGTTTGCCGCTTACCATATGA
ATCCCATTCGATCTTCTTGCTTTTGCAAAGTGAAAGCATT
>No_name
CTTTTGTTGTGATATTTGTTGTTTGCCGCTTANCATATGAATCCCATTCGATCTTCTTGC
TTTTGCAAAGTGAAAGCATTCAGTGGTGGTCAGCTGCGGC
>No_name
GTTTGCCGCTTACCATATGAATCCCATTCGATCTTCTTGCTTTTGCAAAGTGAAAGCATT
CAGTGGTGGTCAGCTGCGGCTACTGTCCTCCTCTATTTCT
>No_name
GTTGGACTGAGAATACCTAAAATTAAAGGATTTATCGACGAATAGAAATAGAGGAGGACA
GTAGCCGCAGCTGACCACCACTGAATGCTTTCACTTTGCA
>No_name
GCATTCAGTGGTGGTCAGCTGCGGCTACTGTCCTCCTCTATTTCTATTCGTCGATAAATC
CTTTAATTTTAGGTATTCTCAGTCCAACTTTCCGCCGGTT
>No_name
CCACATTTTAAGCATAAACCGGCGGAAAGTTGGACTGAGAATACCTAAAATTAAAGGATT
TATCGACGAATAGAAATAGAGGAGGACAGTAGCCGCAGCT
>No_name
CTGCACCACATTTTAAGCATAAACCGGCGGAAGGTTGGACTGAGAATACCTAAAATTAAA
GGATTTATCGACGAATAGAAATAGAGGAGGACAGTAGCCG
>No_name
ATCTGCACCACATTTTAAGCATAAACCGGCGGAAAGTTGGACTGAGAATACCTAAAATTA
AAGGATTTATCGACGAATAGAAATAGAGGAGGACAGTAGC
>No_name
CCTCCTCTATTTCTATTCGTCGATAAATCCTTTAATTTTAGGTATTCTCAGTCCAACTTT
CCGCCGGTTTATGCTTAAAATGTGGTGCAGATGCTTTTTT
>No_name
GATCTTGGTAGAATTCGGAGGAGCAGAATGAGTCTGGACGGTATTAGAAAAATTAAAAAA
GCATCTGCACCACATTTTAAGCATAAACCGGCGGAAAGTT
>No_name
ATCTGTTCGTTCGGTTGTATACGATCTTGGTANAATTCGGAGGAGCAGAATGAGTCTGGA
CGGTATTAGAAAACTTAAAAAAGCATCTGCACCACATTTT
>No_name
TGCAGATGCTTTTTTAATTTTTCTAATACCGTCCAGACTCATTCTGCTCCTCCGAATTCT
ACCAAGATCGTATACAACCGAACGAACAGATCTCCTTCTC
>No_name
CAACAAATGAAATCAAAAGTTGAACAACTGATAAATTAGCCATTAGGATATTTGTGACAT
TTCTAGATGATTTCTTTTGAAAAATAACGAAAAAGAGCAT
>No_name
CTTTTTCGTTATTTTTCAAAAGAAATCATCTAGAAATGTCACAAATATCCTAATGGTTAA
TTTATCAGTTGTTCAACTTTTGATTTCATTTATTGTCATT
>No_name
TTTCGTTATTTTTCAAAAGAAATCATCTAGAAATGTCACAAATATCCTAATGGCTAATTT
ATCAGTTGTTCAACTTTTGATTTCATTTATTGTCATTCCT
>No_name
CAAAAATCCAAAATTTCACGAGATTGGCAGGANTGACAATAAATGAAATCAAAAGTTGAA
CAACTGATAAATTAGCCATTAGGATATTTGTGACATTTCT
>No_name
GTCACAAATATCCTAATGGTTAATTTATCAGTNGTTCAACTTTTGATTTCATTTATTGTC
ATTCCTGCCAATCTCGTGAAATTTTGGAATTTTGCCCAGT
>No_name
CACTGGGCAAAATTCCAAAATTTCACGAGATTGGCAGGAATGACAATAAATGAAATCAAA
AGTTGAACAACTGATAAATTAGCCATTAGGATATTTGTGA
>No_name
GCTGACCCCAAAAGGCCACTGGGCAAAATTCCNAAATTTCACGAGATTGGCAGGAATGAC
AATAAATGAAAACAAAAGTTGAACAACCGATAAATTAGCC
>No_name
CTAGAGTATACGAGCTGGCATACATAGTCAGCACATGCATGAAACTAACGAAATAGCACG
AGCCGACCCCAAAAGGCCACTGGGCAAAATTCCAAAATTT
>No_name
CTAGAGTATACGAGCTGGCATACATAGTCAGCACATGCATGAAACTAACGAAATAGCACG
AGCCGACCCCAAAAGGCCACTGGGCAAAATTCCAAAATTT
>No_name
GATTGATACCTAAAATAGGCGATTGCCACTAGAGTATACGAGCTGGCATACATAGTCAGC
ACATGCATGAAACTAACGAAATAGCACGAGCCGACCCCAA
>No_name
GGGTCGGCTCGTGCTATTTCGTTAGTTTCATGCATGTGCTGACTATGTATGCCAGCTCGT
ATACTCTAGTGGCAATCGCCTATTTTAGGTATCAATCGCA
>No_name
CAAATGACCGAAATCGTGACAAATAATCGCAGNCTGCCAGTCCACTTATGCGATTGATAC
CTAAAATAGGCGATTGCCACTAGAGTATACGAGCTGGCAT
>No_name
CCCAAATGACAGAAATCGTGACAAATAGTCGCAGCCTGCCAGTCCAGTTATGCGATTGAT
ACCTAAAATAGGCGATTGCCACTAGAGTATACGAGCTGGC
>No_name
CAAAAAATTTCATGTCATGTAAAATTTTATTTCCGTTTAAGTGGAGAGTTTGGATTATTT
TGACAAATTTTTTATTGCAATATTTTATTCCTCTTGTGGC
>No_name
CGCATACATGTAAATAATTGCCACAAGAGGAATAAAATATTGCAATAAAAAATTTGTCAA
AATAATCCAAACTCTCCACTTAAACGGAAATAAAATTTTA
>No_name
GGAGAGTTTGGATTATTTTGACAAATTTTTTANTGCAATATTTTATTCCTCTTGTGGCAA
TTATTTACATGTATGCGTGCGTGGCTCATAGAATCTGGAA
>No_name
GAGAGTTTGGATTATTTTGACAAATTTTTTATTGCAATATTTTATTCCTCTTGTGGCAAT
TATTTACATGTATGCGTGCGTGGCTCATAGAATCTGGAAA
>No_name
CATAGAATCTGGAAAGCCAAACCTGTCCGGTCNAAGTTTGGTCAGATAATAACTTTCTCC
TTTGGATCATCGTCTGAACAGTCTTATGATACTTACCGAA
>No_name
TATTCCTTCGGTAAGTATCATAAGACTGTTCAGACGATTATCCAAAGGAGAAAGTTATTA
TCTGACCAAACTTCGACGGGACAGGTTTGGCTTTCCAGAT
>No_name
GGGTGGTCAGATAATAACTTTCTCCTCTGGATCATCGTCTGAACAGTCTTATGATACTTA
CCGAAGGAATATCTTTATTCAACAGATTTACTTTAGGCAG
>No_name
GTCAGATAATAACTTTCTCCTCTGGATCATCGTCTGAACAGTCTTATGATACTTACCGAA
GGAATATCTTTATTCAACAGATTTACTTTAGGCAGCGCCG
>No_name
CTTCGGCGCTGCCTAAAGTAAATCTGTTGAATAAAGATATTCCTTCGGTAAGTATCATAA
GACTGTTCAGACGATGATCCAGAGGAGAAAGTTATTATCT
>No_name
AATCTATATTGCTTCGGCGCTGCCTAAAGTAAATCTGTTGAATAAAGATATTCCTTCGGT
AAGTATCATAAGACTGTTCAGACGATGATCCAGAGGAGAA
>No_name
CTTTTTGATGACATAATCTATATTGCCTCGGCGCTGCCTAAAGTAAATCTGTTGAATAAA
GATATTCCTTCGGTAAGTATCATAAGACTGTTCAGACGAT
>No_name
CTTCTCAAAACATATTTCAAAAGATTTACATTATTTTTATTAACCCAATAATAAACGATC
GGATTGTACCAAATGTTACTAAAAGCGAGCCAATAGAGAA
>No_name
ATCAGCACCAATGTCGAAAGAATGCCCCAGTCATATGAAATATTCTAATTTACGCCCCTT
GTTTGTTAAATATTGTTTTTCTTGGAGCTTTGCATTGCTG
>No_name
CACCAATGTCGAAAGAATGCCCCAGTCATATGAAATATTCTAATTTACGCCCCTTGTTTG
TTAAATATTGTTTTTCTTGGAGCTTTGCATTGCTGAGTTT
>No_name
CTTCACAATGACGATGATGCACATTAGACTTCCAAAAATGCCCGCCAAACTCAGCAATGC
AAAGCTCCAAGAAAAACAATATTTAACAAACAAGGGGCGT
>No_name
GGCATTTTTGGAAGTCTAATGTGCATCATCGTCATTGTGAAGCATCGAGTTTTCATTCAT
GGAACGAAATATTGGTTCATTTATTTGTCTATGAGTGATT
>No_name
GCATTTTTGGAAGTCTAATGTGCATCATCGTCATTGTGAAGCATCGAGTTTTCATTCATG
GAACGAAATATTGGTTCATTTATTTGTCTATGAGTGATTT
>No_name
CCGGAATAATCAGCATAAGAAAATCACTCATANACAAATAAATGAACCAATATTTCGTTC
CATGAATGAAAACTCGATGCTTCACAATGACGATGATGCA
>No_name
GGCCGGAATAATCAGCATAAGGAAATCACTCATAGACAAATAAATGAACCAATATTTCGT
TCCATGAATGAAAACTCGATGCTTCACAATGACGATGATG
>No_name
TTTTCATTCATGGAACGAAATATTGGTTCATTTATTTGTCTATGAGTGATTTTCTTATGC
TGATTATTCCGGCCTGTGATTTATACTTTTACTATATGTT
>No_name
CTAACATATAGTAAAAGTATAAATCACAGGCCGGAATAATCAGCATAAGAAAATCACTCA
TAGACAAATAAATGAACCAATATTTCGTTCCATGAATGAA
>No_name
CTATATTAAGACGTTGAATAGGATGAGTATTTNCGGTTGTGAGTTGCGCTACTTTGCCAT
TAATTTCTTTAGTTGGAATGCAAACGTTTTGCAGGCTGGC
>No_name
GTTGAATAGGATGAGTATTTTCGGTTGTGAGTTGCGCTACTTTGCCATTAATTTCTTTAG
TTGGAATGCAAACGTTTTGCAGGCTGGCTTATCAATTGAA
>No_name
CGCAAAGATAATTCTTGAGCGAATCGGATTCAAAACACTGATAGTTCTTTCAATTGATAA
GCCAGCCTGCAAAACGTTTGCATTCCAACTAAAGAAATTA
>No_name
GTTCGACCTGTCGTAAAGATAATTCTTGAGCGAATCGGATTCAAAACACTGATAGTTCTT
TCAATTGATAAGCCAGCCTGCACAACGTTTGCATTCCAAC
>No_name
AATAAATTTAGTTCGACCTGTCGTAAAGATAATTCTTGAGCGAATCGGATTCAAAACACT
GATAGTTCTTTCAATTGATAAGCCAGCCTGCAAAACGTTT
>No_name
AAAGAACTATCAGTGTTTTGAATCCGATTCGCTCAAGAATTATCTTTACGACAGGTCGAA
CTAAATTTATTATCAGTGTCCTAATTGGGTTCTGTTTTGT
>No_name
GATAACCGAAGAAGATACAAAACAGAACCCAATTAGGACACTGATAATAAATTTAGTTCA
ACCTGTCGTAAAGATAATTCTTGAGCGAATCGGATTCAAA
>No_name
CTTTACGACAGGTCGAACTAAATTTATTATCAGTGTCCTAATTGGGTTCTGTTTTGTATC
TTCTTCGGTTATCGATATGCTAACATTTGAAAGAGTGAAT
>No_name
CGTCAATTGATGAATTTGGATGGGTCTTCCGCCTACAAGTTCCATTCACTCTTTCAAATG
TTAGCATATCGATAACCGAAGAAGATACAAAACAGAACCC
>No_name
CGTCAATTGATGAATTTGGATGGGTCTTCCGCNTACAAGTTCCATTCACTCTTTCAAATG
TTAGCATATCGATAACCGAAGAAGATACAAAACAGAACCC
>No_name
GGAACTTGTAGGCGGAAGACCCATCCAAATTCATCAATTGACGTGACACATTCTATATAC
ACCATTGATTTGATATTGTTTCGAGCGATACCTTTTCTAG
>No_name
CCAAATTCATCAATTGACGTGACACATTCTATATACACCATTGATTTGATATTGTTTCGA
GCGATACCTTTTCTAGTGATGCTAATTTCTTCCATAATTA
>No_name
GATTACGATAATTATGGAAGAAATTAGCATCACTAGAAAAGGTATCGCTCGAAACAATAT
CAAATCAATGGTGTATATAGAATGTGTCACGTCAATTGAT
>No_name
CTCCAATTGACGTGACACATTCTATATACACCATTGATTTGATATTGTTTCGAGCGATAC
CTTTTCTAGTGATGCTAATTTCTTCCATAATTATCGTAAT
>No_name
TTTCCATTTGATGGTGCCCGATTCGATCTCGTNTGATGCTGTGCAATTTCATGAGGATTA
CGATAATTATGGAAGAAATTAGCATCACTAGAAAAGGTAT
>No_name
GATTTTTTGTTAGGATTTCCCATTTGATGGTGNCCGATTCGATCTCGTTTGATGCTGTGC
AATTTCATGAGGATTACGATAATTATGGAAGAAATTAGCA
>No_name
AAATCCTCCCAGAAATATCGAGAATTCAAAATGTCGGTTATCTTGATATCAATGAATGTG
GCAACCTTAGTAACGAATCCGTTGTTTTTGATTTTCGAAT
>No_name
CAATGAATGTGGCAACCTTAGTAACGAATCCGTTGTTTTTGATTTTCGAATTGATAGATG
GAGCGGGCTCGGAGGGTCAGAAATACGGAAAGTTAACGAA
>No_name
GTTGTTTTTGATTTTCGAATTGATAGATGGAGCGGGCTCGGAGGGTCAGAAATACGGAAA
GTTAACGGAAAATCGCTGCGTTTCAGATTTCTTCAATTTG
>No_name
ATGGAGCGGGCTCGGAGGGTCAGAAATACGGAAAGTTAACGAAAAATCGCTGCGTTTCAG
ATTTCTTCAATTTGCTCTTTAATTCACTGATCTATTTTAA
>No_name
CAGAAATACGGAAAGTTAACGAAAAATCGCTGCGTTTCACATTTCTTCAATTTGCTCTTT
AATTCACTGATCTATTTTAACAATCAAACAAACTGGATAT
>No_name
CTTATTTCTTCAATTTGCTCTTTAATTCACTGATCTATTTTAACAATCAAACAAACTGGA
TAGTTTACGTCTTAATTGGGGCGAAATTTCAGCACTATTT
>No_name
CATTTTGCTCTTTAATTCACTGATCTATTTTANCAATCAAACAAACTGGATATTTTACGT
CTTAATTGGGGCGAAATTTCAGCACTATTTTCTCACGATC
>No_name
AACAAACTGGATATTTTACGTCTTAATTGGGGCGAAATTTCAGCACTATTTTCTCACGAT
CCTCTCCAATTTTCTCCCGTTCCTCAAACGAGACATTGAC
>No_name
CGCTGATTCGTCAATGTCTCGTTTGAGGAACGGGAGAAAATTGGAGAGGATCGTGAGAAA
ATAGTGCTGAAATTTCGCCCCAATTAAGACGTAAAATATC
>No_name
GTCGACTCGAAAGGTAAACTCGCTGATTCGTCAATGTCTCGTTTGAGGAACGGGAGAAAA
TTGGAGAGGATCGTGAGAAAATAGTGCTGAAATTTCGCCC
>No_name
GTCGACTCGAAAGGTAAACTCGCTGATTCGTCAATGTCTCGTTTGAGGAACGGGAGAAAA
TTGGAGAGGATCGTGAGAAAAAAGTGCTGAAATTTCGCCC
>No_name
GATGAATCAGCGAGTTTACCTTTCGAGTCGACGATGAACATTGAAAAAAATCTTCAACGG
AATTCTGAATTGAATCTTAAAAATAAGATTCAAAATTCAA
>No_name
TAAATTTATAACCGACGGAACAAGACCATATATAATCAAAACTGCCCAATTTGAACCAAG
TACGGTAATTTGCAATGCAGCACAAAAATTAACAATAACT
>No_name
CCACTTTTGACGATCAACTTGAGAATTTGCAGTCCCATCTTTATTACTTACTTGATGTCT
TTTACTGATTGACAACAAAAGATAAAGCGCTGACCCTAAA
>No_name
CCGAACCGAAAATTTACAAAACAATTTAACTTNATTTCTTATACGAAAGTATTTATGGAG
TTCTACGTTCTATTTGCATCGCTATGGTTCTTTGCTTTGG
>No_name
CCACTCATCAACCAAAGCAAAGAACCATAGCGNTGCAAATAGAACGTAGAACTCCATAAA
TACTTTCGTATAAGAAATAAAGTTAAATTGTTTTGTAAAT
>No_name
AAACGCTAAAGTGTTTAATACAAGTCCACTCANCAACCAAAGCAAAGAACCATAGCGATG
CAAATAGAACGTAGAACTCCATAAATACTTTCGTATAAGA
>No_name
CTTATACGAAAGTATTTATGGAGTTCTACGTTCTATTTGCATCGCTATGGTTCTTTGCTT
TGGTTGATGAGTGGACTTGTATTAAACACTTTAGCGTTTA
>No_name
TCTATATTATAAACGCTAAAGTGTTTAATACAAGTCCACTCATCAACCAAAGCAAAGAAC
CATAGCGATGCAAATAGAACGTAGAACTCCATAAATACTT
>No_name
TCTTGGTCTGGTCCATATTATAAACGCTAAAGTGTTTAATACAAGTCCACTCATCAACCA
AAGCAAAGAACCATAGCGATGCAAATAGAACGTAGAACTC
>No_name
ATTTGATCTTCTAAGTCTTGGTCTGGTCCATATTATAAACGCTAAAGTGTTTAATACAAG
TCCACTCATCAACCAAAGCAAAGAACCATAGCGATGCAAA
>No_name
CGGATGTATTTGATCTTCTAAGTCTTGGTCTGGTCCATATTATAAACGCTAAAGTGTTTA
ATACAAGTCCACTCATCAACCAAAGCAAAGAACCATAGCG
>No_name
CTGACATGGCTATTCCTCCCAAATAATTTGCGNATGTATTTGATCTTCTAAGTCTTGGTC
TGGTCCATATTATAAACGCTAAAGTGTTTAATACAAGTCC
>No_name
ATGTAATGAAGAATGTATAATAACCAAAATATGGTGTCTGACATGGCAATTCCTGCCAAA
TAATTTGCGGATGTATTTGATCTTCTAAGTCTTGGTCTGG
>No_name
CCAAGACTTAGAAGATCAAATACATCCGCAAANTATTTGGCAGGAATAGCCATGTCAGAC
ACCATATTTTGGTTATTATACATTCTTCATTACATGCAAA
>No_name
CAAGACTTAGAAGATCAAATACATCCGCAAATTATTTGGCAGGAATAGCCATGTCAGACA
CCATATTTTGGTTATTATACATTCTTCATTACATGCAAAC
>No_name
ACGAAGTTTGCATGTAATGAAGAATGTATAATAACCAAAATATGGTGTCTGACATGGCTA
TTCCTGCCAAATAATTTGCGGATGTATTTGATCTTCTAAG
>No_name
CACGAAGTTTGCATGTAATGAAGAATGTATAATAACCAAAATATGGTGTCTGACATGGCT
ATTCCTGCCAAATAATTTGCGGATGTATTTGATCTTCTAA
>No_name
ATTGGCTTGAAATAAATAAACCTTGAAACATTTCACACCATACTGGAATATCTTGAACAC
AAATGTCCCACGAAGTTTGCATGTAATGAAGAATGTATAA
>No_name
GTAAACTTCGTGGGACATTTGTGTTCAAGATANTCCAGTATGGTGTGAAATGTTTCAAGG
TTTATTTATTTCAAGTCAATACTTTTCCGTACCTCTCGTT
>No_name
AGATATTCCAGTATGGTGTGAAATGTTTCAAGGTTTATTTATTTCAAGTCAATACTTTTC
CGTACCTCTCGTTTTGATTTTCTCATTGGAGAGATATATA
>No_name
CTGCTATATATCTCTCCAATGAGAAAATCAAAACGAGAGGTACGGAAAAGTATTGACTTG
AAATAAATAAACCTTGAAACATTTCACACCATACTGGAAT
>No_name
CTGCTATATATCTCTCCAATGAGAAAATCAAANCGAGAGGTACGGAAAAGTATTGACTTG
AAATAAATAAACCTTGAAACATTTCACACCATACTGGAAT
>No_name
CATACTGCTATATATCTCTCCAATGAGAAAATCAAAACGAGAGGTACGGAAAAGTATTGA
CTTGAAATAAATAAACCTTGAAACATTTCACACCATACTG
>No_name
TGAGTACAGAGCTTTTCTCTTTTAAATGGATGGCATACTGCTATATATCTCTCCAATGAG
AAAATCAAAACGAGAGGTACGGAAAAGTATTGACTTGAAA
>No_name
GTGAGTACAGAGCTTTTCTCTTTTAAATGGATNGCATACTGCTATATATCTCTCCAATGA
GAAAATCAAAACGAGAGGTACGGAAAAGTATTGACTTGAA
>No_name
CTTTCTGTGAGTACAGAGCTTTTCTCTTTTAAATGGATGGCATACTGCTATATATCTCTC
CAATGAGAAAATCAAAACGAGAGGTACGGAAAAGTATTGA
>No_name
CTCGTTTTGATTTTCTCATTGGAGAGATATATNGCAGTATGCCATCCATTTAAAAGAGAA
AAGCTCTGTACTCACAGAAAGGCTCTGGTCAATACAATTG
>No_name
CTTGTTTTGATTTTCTCATTGGAGAGATATATAGCAGTATGCCATCCATTTAAAAGAGAA
AAGCTCTGTACTCACAGAAAGGCTCTGGTCAATACAATTG
>No_name
AAACAATTGTATTGACCAGAGCCTTTCTGTGAGTACAGAGCTTTTCTCTTTTAAATGGAT
GGCATACTGCTATATATCTCTCCAATGAGAAAATCAAAAC
>No_name
CTCCTAATATCAGCGCAGTGACTCCACAAACAATTGTATTGACCAGAGCCTTTCTGTGAG
TACAGAGCTTTTCTCTTTTAAATGGATGGCATACTGCTAT
>No_name
GAAAAGCTCTGTACTCACAGAAAGGCTCTGGTCAATACAATTGTTTGTGGAGTCACTGCG
CTGATATTAGGATGTTCTCAGAGTATTTCAAGAGAATACA
>No_name
GAAAAGCTCTGTACTCACAGAAAGGCTCTGGTCAATACAATTGTTTGTGGAGTCACTGCG
CTGATATTAGGATGTTCTCAGAGTATTTCAAGAGAATACA
>No_name
ATTTACAACACTTCCTCTAATATCACATTTTTTCGATACGTCATTGTATTCTCTTGAAAT
ACTCTGAGAACATCCTAATATCAGCGCAGTGACTCCACAA
>No_name
GAGTATTTCAGTCCCAGTGGCAAATATGAACCAATTGCGAGTATTTACAACACTTCCTCT
AATATCACATTTTTTCGATACGTCATTGTATTCTCTTGAA
>No_name
CAATGACGTATCGAAAAAATGTGATATTAGAGGAAGTGTTGTAAATACTCGCAATTGGTT
CATATTTGCCACTGGGACTGAAATACTCATTAGTGCGCTG
>No_name
CAGCAGCGCACTAATGAGTATTTCAGTCCCAGTGGCAAATATGAACCAATTGCGAGTATT
TACAACACTTCCTCTAATATCACATTTTTTCGATACGTCA
>No_name
GACGTATCGAAAAAATGTGATATTAGAGGAAGTGTTGTAAATACTCGCAATTGGTTCATA
TTTGCCACTGGGACTGAAATACTCATTAGTGCGCTGCTGC
>No_name
CAGCAGCGCACTAATGAGTATTTCAGTCCCAGTGGCAAATATGAACCAATTGCGAGTATT
TACAACACTTCCTCTAATATCACATTTTTTCGATACGGCA
>No_name
ATTAAAGTTGCAAATGGCAGCAGCGCACTAATGAGTATTTCAGTCCCAGTGGCAAATATG
AACCAATTGCGAGTATTTACAACACTTCCTCTAATATCAC
>No_name
CGAGGAAGTGTTGTAAATACTCGCAATTGGTTCATATTTGCCACTGGGACTGAAATACTC
ATTAGTGCGCTGCTGCCATTTGCAACTTTAATCGTCAATA
>No_name
GAAGTGTTGTAAATACTCGCGATTGGTTCATANTTGCCACTGGGACTGAAATACTCATTA
GTGCGCTGCTGCCATTTGCAACTTTAATCGTCAATATCTT
>No_name
ATAGATTTCAGTTCTATAATAACTAAGATATTGACGATTAAAGTTGCAAATGGCAGCAGC
GCACTAGAGTATTTCAGTCCCAGTGGCAAATATGAACCAA
>No_name
GTGCGCTGCTGCCATTTGCAACTTTAATCGTCNATATCTTAGTTATTATAGAACTGAAAT
CTATCACAAGTAAAACTACATTGATAAAACCCTCAGTAAC
>No_name
TGCTGCCATTTGCAACTTTAATCGTCAATATCTTAGTTATTATAGAACTGAAATCTATCA
CAAGTAAAACTACATTGATAAAACCCTCAGTAACTGCTCC
>No_name
CTGCCATTTGCAACTTTAATCGTCAATATCTTAGTTATTATAGAACTGAAATCTATCACA
AGTAAAACTACATTGATAAAACCCTCAGTAACTGCTCCAT
>No_name
GCCATTTGCAACTTTAATCGTCAATATCTTAGTTATTATAGAACTGAAATCTATCACAAG
TAAAACTACATTGATAAAACCCTCAGTAACTGCTCCATTA
>No_name
ACTGGTACTAGTGGAGGAGGTTAATGGAGCAGTTACTGAGGGTTTTATCAATGTAGTTTT
ACTTGTGATAGATTTCAGTTCTATAATAACTAAGATATTG
>No_name
CTCACTGGTACTAGTGGAGGAGGTTAATGGAGCAGTTACTGAGGGTTTTATCAATGTAGT
TTTACTTGTGATAGATTTCAGTTCTATAATAACTAAGATA
>No_name
CTCACTGGTACTAGTGGAGGAGGTTAATGGAGCAGTTACTGAGGGTTTTATCAATGTAGT
TTTACTTGTGATAGATTTCAGTTCTATAATAACTAAGATA
>No_name
CTTAGTTATTATAGAACTGAAATCTATCACAAGTAAAACTACATTGATAAAACCCTCAGT
AACTGCTCCATTAACCTCCTCCACTAGTACCAGTGAGCAA
>No_name
ATTGAACTGAAATCTATCACAAGTAAAACTACATTGATAAAACCCTCAGTAACTGCTCCA
TTAACCTCCTCCACTAGCACCAGTGAGAAACATCTTCAAA
>No_name
ACTACCTTGGTTTCTTTGAATTTGAAGATGTTGCTCACTGGTACTAGTGGAGGAGGTTAA
TGGAGCAGTTACTGAGGGTTTTATCAATGTAGTTTTACTT
>No_name
CTAATGGAATGCTTTTTGATATTTAGCTTTTCCGTACTACCTTGGTTTCTTTGAATTTGA
AGATGTTGCTCACTGGTACTAGTGGAGGAGGTTAATGGAG
>No_name
CCATTAACCTCCTCCACTAGTACCAGTGAGCAACATCTTCAAATTCAAAGAAACCAAGGT
AGTACGGAAAAGCTAAATATCAAAAAGCATTCCATTAGCC
>No_name
CTCCTCCACTAGTACCAGTGAGCAACATCTTCAAATTCAAAGAAACCAAGGTAGTACGGA
AAAGCTAAATATCAAAAAGCATTCCATTAGCCAACAGAAT
>No_name
CTAGTACCAGTGAGCAACATCTTCAAATTCAANGAAACCAAGGTAGTACGGAAAAGCTAA
ATATCAAAAAGCATTCCATTAGCCAACAGAATAAAGAAAA
>No_name
CTCTTTTCTTTATTCTGTTGGCTAATGGAATGCTTTTTGATATTTAGCTTTTCCGTACTA
CCTTGGTTTCTTTGAATTTGAAGATGTTGCTCACTGGTAC
>No_name
CCAGTGAGCAACATCTTCAAATTCAAAGAAACCAAGGTAGTACGGAAAAGCTAAATATCA
AAAAGCATTCCATTAGCCAACAGAATAAAGAAAAGAGTGC
>No_name
GCAACATCTTCAAATTCAAAGAAACCAAGGTAGTACGGAAAAGCTAAATATCAAAAAGCA
TTCCATTAGCCAACAGAATAAAGAAAAGAGTGCATTCAAA
>No_name
CTGGATTTGAATGCACTCTTTTCTTTATTCTGTTGGCTAATGGAATGCTTTTTGATATTT
AGCTTTTCCGTACTACCTTGGTTTCTTTGAATTTGAAGAT
>No_name
CAACAGAATAAAGAAAAGAGTGCATTCAAATCCAGTACAATTTTGCTTTTAAGTGTCTCG
TTTCTTCTAATAGTCACAACTCTACCAACCGGTTTCGTTT
>No_name
GCATAAACGAAACCGGTTGGTAGAGTTGTGACTATTAGAAGAAACGAGACACTTAAAAGC
AAAATTGTACTGGATTTGAATGCACTCTTTTCTTTATTCT
>No_name
GAAAAGAGTGCATTCAAATCCAGTACAATTTTGCTTTTAAGTGTCTCGTTTCTTCTAATA
GTCACAACTCTACCAACCGGTTTCGTTTATGCGCTCCAAT
>No_name
GACAAATTGGAGCGCATAAACGAAACCGGTTGGTAGAGTTGTGACTATTAGAAGAAACGA
GACACTTAAAAGCAAAATTGTACTGGATTTGAATGCACTC
>No_name
CTTAAAGTTTCGTTTCCAACTGGACAGACAAATTGGAGCGCATAAACGAAACCGGTTGGT
AGAGTTGTGACTATTAGAAGAAACGAGACACTTAAAAGCA
>No_name
CTCGTTTCTTCTAATAGTCACAACTCTACCAACCGGTTTCGTTTATGCGCTCCAATTTGT
CTGTCCAGTTGGAAACGAAACTTTAAGCGTCGAACAAATG
>No_name
CTTTCATTTGTTCGACGCTTAAAGTTTCGTTTCCAACTGGACAGACAAATTGGAGCGCAT
AAACGAAACCGGTTGGTAGAGTTGTGACTATTAGAAGAAA
>No_name
AATAGTCACAACTCTACCAACCGGTTTCGTTTATGCGCTCCAATTTGTCTGTCCAGTTGG
AAACGAAACTTTAAGCGTCGAACAAATGAAAGTCGATCCA
>No_name
CCAATCTGGATCGACTTTCATTTGTTCGACGCNTAAAGTTTCGTTTCCAACTGGACAGAC
AAATTGGAGCGCATAAACGAAACCGGTTGGTAGAGTTGTG
>No_name
GAAAGTCGATCCAGATTGGATAAAGTTTATTAACTATCAAATTTTAAAAGAGGTTGTTGA
CTTTTTTTCAATGATCCATTTCAGTATAAATTTTGTTATT
>No_name
ATAAAGTTTATTAACTATCAAATTTTAAAAGAGGTTGTTGACTTTTTTTCAATGATCCAT
TTCAGTATAAATTTTGTTATTTATTATATTACTGGCGAAA
>No_name
CTAAAACTTTCGCCAGTAATATAATAAATAACAAAATTTATACTGAAATGGATCATTGAA
AAAAAGTCAACAACCTCTTTTAAAATTTGATAGTTAATAA
>No_name
GTGTATTAACTATCAAATTTTAAAAGAGGTTGTTGACTTTTTTTCAATGATCCATTTCAG
TATAAATTTTGTTATTTATTATATTACTGGCGAAAGTTTT
>No_name
AGCAACTATCAAATTTTAAAAGAGGTTGTTGACTTTTTTTCAATGATCCATTTCAGTATA
AATTTTGTTATTTATTATATTACTGGCGAAAGTTTTAGAA
>No_name
TTTTAAAAGAGGTTGTTGACTTTTTTTCAATGATCCATTTCAGTATAAATTTTGTTATTT
ATTATATTACTGGCGAAAGTTTTAGAACAGAATTTTACCT
>No_name
GTTGACTTTTTTTCAATGATCCATTTCAGTATAAATTTTGTTATTTATTATATTACTGGC
GAAAGTTTTAGAACAGAATTTTACCTTCTGTTTCAAAATG
>No_name
CTTTGAATCGTTTTGCATTTTGAAACAGAAGGTAAAATTCTGTTCTAAAACTTTCGCCAG
TAATATAATAAATAACAAAATTTATACTGAAATGGATCAT
>No_name
CTTTGAATCGTTTTGCATTTTGAAACAGAAGGTAAAATTCTGTTCTAAAACTTTCGCCAG
TAATATAATAAATAACAAAATTTATACTGAAATGGATCAT
>No_name
CGTCAGGACCTTTGAATCGTTTTGCATTTTGAAACAGAAGGTAAAATTCTGTTCTAAAAC
TTTCGCCAGTAATATAATAAATAACAAAATTTATACTGAA
>No_name
GGAAGTATCGTCAGGACCTTTGAATCGTTTTGCATTTTGAAACAGAAGGTAAAATTCTGT
TCTAAAACTTTCGCCAGTAATATAATAAATAACAAAATTT
>No_name
CTGGCGAAAGTTTTAGAACAGAATTTTACCTTCTGTTTCAAAATGCAAAACGATTCAAAG
GTCCTGACGATACTTCCATTGGTAATTCCTATTTTTCAAA
>No_name
ATTTTACCTTCTGTTTCAAAATGCAAAACGATTCAAAGGTCCTGACGATACTTCCATTGG
TAATTCCTATTTTTCAAATAGAAATGGGCACAATCAGAGA
>No_name
TAACTATCTGATTGTGCCCATTTCTATTTGAANAATAGGAATTACCAATGGAAGTATCGT
CAGGACCTTTGAATCGTTTTGCATTTTGAAACAGAAGGTA
>No_name
CATTTCGGTGTGATTAACTCTCTGATTGTGCCCATTTCTATTTGAAAAATAGGAATTACC
AATGGAAGTATCGTCAGGACCTTTGAATCGTTTTGCATTT
>No_name
CCTGACGATACTTCCATTGGTAATTCCTATTTTTCAAATAGAAATGGGCACAATCAGAGA
GTTAATCACACCGGAATGCTCCGAAAACAGGCCGAACACA
>No_name
GTGTGTTCGGCCTGTTTTCGGAGCATTTCGGTGTGATTAACTCTCTGATTGTGCCCATTT
CTATTTGAAAAATAGGAATTACCAATGGAAGTATCGTCAG
>No_name
CGTGTGTTCGGCCTGTTTTCGGAGCATTTCGGTGTGATTAACTCTCTGATTGTGCCCATT
TCTATTTGAAAAATAGGAATTACCAATGGAAGTATCGTCA
>No_name
CGATTATCAAATGGTAAAAAGGAATTTCCAGATTATTTTCAATCCCGATTCGAATATCTC
CATTCTCACTCGAGCTTATAATGAATTGATGAAGCATCTG
>No_name
GAAATGAATCAGAAAAACTCAAAGCATTATTACATTCGAAGTATGAATCTAAAGTTGGAG
CTTTCAAATTATCAAACCAGGTCTATTATCTCGTGGCAAT
>No_name
GTTGGAGCTTTCAAATTATCAAACCAGGTCTATTATCTCGTGGCAATTTGGATATTAATA
TGCGTAACTGGAGTCGTCAGTAACTTGGTGGTCATCATCA
>No_name
CTCGCGTTTACCGATATTGGCTTTCTTCTATTGGCAGTTCCACTGACGAGTGTTCATTAT
TTACTGTTGAATTGGATACTTGGCAGCTTTATGTGCAAAC
>No_name
CGCGTTTACCGATATTGGCTTTCTTCTATTGGCAGTTCCACTGACGAGTGTTCATTATTT
ACTGTTGAATTGGATACTTGGCAGCTTTATGTGCAAACTG
>No_name
GTTCATTATTTACTGTTGAATTGGATACTTGGCAGCTTTATGTGCAAACTGATTAATTAC
CTTATCCAAAGTGTTGTATTTTCATCATCACTGATCCTAG
>No_name
CCAGGGATGTAAAACTGCGATAAATCTTGAAAACGTTAAGCCGACTAGGATCAGTGATGA
TGAAAATACAACACTTTGGATAAGGTAATTAATCAGTTTG
>No_name
CATCATCACTGATCCTAGTCGGCTTAACGTTTTCAAGATTTATCGCAGTTTTACATCCCT
GGAAAAACCGCCGAATGACTTTAAATGGCGCAAAATGGGC
>No_name
ATCCTAGTCGGCTTAACGTTTTCAAGATTTATCGCAGTTTTACATCCCTGGAAAAACCGC
CGAATGACTTTAAATGGCGCAAAATGGGCTTGTATCATTG
>No_name
CGCTGATATCGAAAATCCAATAAACCATCCAATGATACAAGCCCATTTTGCGCCATTTAA
AGTCATTCGGCGGTTTTTCCAGGGATGTAAAACTGCGATA
>No_name
CAGAAAAATCGGATTCATGGATGAGATTTATTNCGAGGAATCGAACAAATCAGTTTGTTA
ATAATCCGTATAAATGTAGATTAGAATTTCCTTCGAATGA
>No_name
CTTTTCCTTTAGGCATTCTTTTTGCACATAACAAACCACCATTGCATTCATTATTAAAAT
CCCAATAAATGGGATCAAATACGATGTGTTTAATAGTCCA
>No_name
GTCTCCTTTTCCTTTAGGCATTCTTTTTGCACATAACAAACCACCATTGCATTCATTATT
AAAATCCCAATAAATGGGATCAAATACGATGTGTTTAATA
>No_name
CAAAGACCATATACTGATGTCACTAATAAAACTAGATTGGTTACCCTTTTCTGCATCTGC
CGGCGCCTGAAAAGTTTAGATGCTTTCACTTTGTTAACGA
>No_name
CAGATGCAGAAAAGGGTAACCAATCTAGCTTTATTAGTGATATTAGTATATGGTCTTTGC
TGGCTACCGATAAATATCATAAACGCTTGGTACAATCTGA
>No_name
ATCGGATTGACGCAAGCGCTACAAAATGATAGAGTTTGAGAGACATATCTAACATATTCC
ATAGCTGGTGTTGAAGGAAAACTAGCCGGATTCAGATTGT
>No_name
GGGGAATGTTTTCTGTGTAAGGTAAAATTCTTTAAAAATGGAAACCGATCTATGAAAGCA
CTTTTAAACGCTTTGCTTGCTATTGAATAGACGATCGGAT
>No_name
GTTTATTAAAGAATCTGTAAATGATTCCTTGGCGTTTTTTATTTTTAGAATTTCACTGGT
AAGTCTAGGAATAATTGCAAACTCTGTGCTTTTCAGTTTT
>No_name
GTCAAAATCGTGATTGAAGAATTGTTATCCGAAATTACAGATGTCTCCCAGAATACTGGC
AACAATAAAAGAAATGATATAGTAAAGACTGCTACTATTC
>No_name
CGCGACTTTACGTCACAAGTCAGGATCCTGACGACGTATCTCCTGAAATTGTTTATTAAA
ATTAAATAAACAAACGGATTGACCATTGCGTTGATTCCTA
>No_name
AGTTTTTTGATGGAAGGGTATGGACCGCATCTCAATTCCAATTCAAGGCTAGACGTGACC
GTTGAATTCTCTTCCACTGATTGATAAAAATATGACTTAT
>No_name
CGGCAGAACTTTTGATTCTAAAAGAAGACTAAACTCTGGTTTTTTGATGGAAGGGTATGG
ACCGCATCTCAATTCCAATTCAAGGCTAGACGTGACCGTT
>No_name
TATTGAGATATTTGTACTCATTAAAAATATAATAATAAACGGCAGAACTTTTGATTCTAA
AAGAAGACTAAACTCTGGTTTTTTGATGGAAGGGTATGGA
>No_name
GTCGGATAATTATTAATTAAATAAACTGGCAGAGGGAAAACTCCTGTAAACATATCAGCT
AATGCTAACGACATTAGGATGACGTTTGTAGGAGATCTCA
>No_name
TTTACAGGAATTTTCCCTCTGCCAGTTTATTTAATTAATAATTATCAGACATTTTTAACC
CAATATCAAAATAATATTACAATTAGTGTGGCAATTTTTG
>No_name
CTTTGAATGGCTAAAATAACCGTTAACCAGATTGATGCCGTATGACAGATTGTGGGCAAA
ACCACGTTTAAAACAAAAATTGCCACACTAATTGTAATAT
>No_name
GTGGAATTATCAGAACAAACCAAATTGAATTTNAAAAACTGAGGTGAAATAAGAGGCCAA
TTGAAACAAATTGAAAGAAAAATCACTGCAATGACCATTT
>No_name
GTGAAAAATAATATATAATCATCAATCTTGAACCGCTTGAATGGCATTTCATAACCAAAA
TATGCGTGGAATTATCAGAACAAACCAAATTGAATTTTAA
>No_name
AAAAGTAGCAATTCGAAGAAGAAAACTACTAAATCTATCAAAAAAGGCTGAAAGCAGAAT
GCTTGGCTGGGATTCGAATACCACCTCTCGAATGTTGGTG
>No_name
CTCGCTTAAAAGACTAACTGACATAACTAAGGATGCCACCATCAGATCTGCAACGGCAAG
GCTGAGAATAAGATAATTTGATACGCTTTGAAGATTCTTT
>No_name
CAATATAGACTATATCAGAATGAGGACGGCTAAACGAATTATTATAATGATTATAATTGT
TTGGTTCCTCTCTATTATTATTTCCATTCCTTCTCGTTTC
>No_name
CGACAGTTGAGAAAATCGTATAGAAATATTCATCATTTATGTTACACAATCCATCAATTA
CAACACTTTTGTAGACATTTTCCCATGTCCGACTTGAATA
>No_name
CTCGAGCAAGAATTCGGAAACATGGCTTCCATAAATCCAAGTCAAAATTCAACAACAGTT
TTTTTAACAGTATTAAAAAATTCCCATTTCGATGGCCGAA
>No_name
CTGGGATAAAGTTCACTTTTTTCGGCCATCGAAATGGGAATTTTTTAATACTGTTAAAAA
AACTGTTGTTGAATTTTGACTTGGATTTATGGAAGCCATG
>No_name
ATTCAACAACAGTTTTTTTAACAGTATTAAAAAATTCCCATTTCGATGGCCGAAAAAAGT
GAAATTTATCCCAGTAAAGAGAGAAATGAATAGTACTCAT
>No_name
CTCATCGTTATCAATGCAGCTCTAACTTTAGTCAAACAAACAATTATCTTCAAATGAAAA
TAGACATGCAATCATACGAAATCTCCTCATATTATGGGAA
>No_name
CTTACTTTAGTCAAACAAACAATTATCTTCAAATGAAAATAGACATGCAATCATACGAAA
TCTCCTCATATTATGGGAAAAATATGTCGAAAAATCAGGT
>No_name
TTCAAATGAAAATAGACATGCAATCATACGAANTCTCCTCATATTATGGGAAAAATATGT
CGAAAAATCAGGTAAACTCATATGATTTAGATTCAGTGAA
>No_name
TGGTTGTTCATATTTATGTGCTCACAACTTGAGTTGCAATATTTATGTGAGGATGAGCTT
GATTGAGGATCACATGAACTTTGATTCACTGAATCTAAAT
>No_name
TTTAGATTCAGTGAATCAAAGTTCATGTGATACTCAATCAAGATTATCTTCACATAAATA
TTGCAACTCAAGATGTAAGCACATAAATATGAACAATGAG
>No_name
CTGGTTGTTCATATTTATGTGCTCACAACTTGAGTTGCAATATTTATGTGAGGATGAGCT
TGATTGAGGATCACATGAACTTTGATTCACTGAATCTAAA
>No_name
CAAAGTTCATGTGATCCTCAATCAAGCTCATCCTCACATAAATATTGCAACTCAAGTTGT
GAGCACATAAATATGAACAACCAGTATCCAAATGTTGATT
>No_name
CAAAGTTCATGTGATCCTCAATCAAGCTCATCCTCACATAAATATTGCAACTCAAGTTGT
GAGCACATAAATATGAACAACCAGTATCCAAATGTTGATT
>No_name
CTAGTATTGTTTGAAGATGCTATTTGATAACATATTCGAATCAACATTTGGATACTGGTT
GTTCATATTTATGTGCTCACAACTTGAGTTGCAATATTTA
>No_name
TTGCAACTCAAGTTGTGAGCACATAAATATGAACAACCAGTATCCAAATGTTGATTCGAA
TATGTTATCAAATAGCATCTTCAAACAATACCAGTGCAAA
>No_name
ATGCAATCATGTCTTGGTCGATTAGGGCAAGTAATTCTCGGAGAACTGTTGAGACTACTT
GTTTCCTTCCAATTCCAAATGATTTTTTCGTCATAGTTTT
>No_name
ATGCAATCATGTCTTGGTCGATTAGGGCAAGTAATTCTCGGAGAACTGTTGAGACTACTT
GTTTCCTTCCAATTCCAAATGATCTTTTCGTCATAGTTTT
>No_name
CTATGACGAAAAGATCATTTGGAATTGGAAGGNAACAAGTAGTCTCAACAGTTCTCCGAG
AATTACTTGCCCTAATCGACCAAGACATGATTGCATAGAA
>No_name
GAGTTTTCTTTTGGTTTTCTTTATATATTCTATGCAATCATGTCTTGGTCGATTAGGGCA
AGTAATTCTCGGAGAACTGTTGAGACTACTTGTTTCCTTC
>No_name
GGAGTTTTCTTTTGGTTTTCTTTATATATTCTATGCAATCATGTCTTGGTCGATTAGGGC
AAGTAATTCTCGGAGAACTGTTGAGACTACTTGTTTCCTT
>No_name
CGAATATTCATTACAAAATCACAGGAATATTAGTTCCGGATAGAGTAAACTTGCATGTGA
ACCATAACTCAATAAACATCAAAAATCATTTAAACATGCA
>No_name
CTTGCATGTGAACCATAACTCAATAAACATCAAAAATCATTTAAACATGCAAAATTTTGA
AAATAGCACAATTAGCAAATCTCAATTACCAACTCATGGT
>No_name
GTGAACCATAACTCAATAAACATCAAAAATCATTTAAACATGCAAAATTTTGAAAATAGC
ACAATTAGCAAATCTCAATTACCAACTCATGGTTCTCGTA
>No_name
ATTCGGATATGTGTCTGTACGAGAACCATGAGTTGGTAATTGAGATTTGCTAATTGTGCT
ATTTTCAAAATTTTGCATGTTTAAATGATTTTTGATGTTT
>No_name
CAAAAATCATTTAAACATGCAAACTTTTGAAAATAGCACAATTAGCAAATCTCAATTACC
AACTCATGGTTCTCGTACAGACACATATCCGAAAACTTTT
>No_name
CGCTTCTTTCACGTTTGTGTTCCAGTTTCTGTTTCTGTTGTTCAATAAAGGATTTCTTTG
AGGTAAAATCACTGTTTGTTACAAAAGTTTTCGGATATGT
>No_name
CCAGTGTCCGAGCGGCTTTTCTTTCACGTTTGTGTTCCAGTTTCTGTTTCTGTTGTTCAA
TAAAGGATTTCTTTGAGGTAAAATCACTGTTTGTTACAAA
>No_name
CTTGAACACAAACGTGAAAGAAAAGCCGCTCGGACACTGGCAATAATTACAGGTTGTTTC
ATCCTCTGTTGGTTGCCATTTTTCATTCAAGCGTTATACT
>No_name
CTGGAGAAAAGATTGTGTAAATTATAGGATTCAAAAGAGAATTACAATATCCAAGCCATA
GAAAAAACGAGCTAAAGATATCATTTGGAACACATTGACG
>No_name
CGACCGAAAAGAATTTTATTAAATGCATTTCTGAATTCTGGAGAAAAGATTGTGTAAATT
ATAGGATTCAAAAGAGAATTACAATATCCAAGCCATAGAA
>No_name
GGGAAATAGAATCTTCTGTACAAATGCGACTCTATTCAATGTCCAAGCGACATTTTGTAG
TTGTAATATGCTTATTTTTTCTCTCATTTACATTAACTCT
>No_name
GGGAAATAGAATCTTCTGTACAAATGCGACTCTATTCAATGTCCAAGCGACATTTTGTAG
TTGTAATATGCTTATTTTTTCTCTCATTTACATTAACTCT
>No_name
AGAATCTTCTGTACAAATGCGACTCTATTCAANGTCCAAGCGACATTTTGTAGTTGTAAT
ATGCTTATTTTTTCTCTCATTTACATTAACTCTTCTAATT
>No_name
GAATCTTCTGTACAAATGCGACTCTATTCAATGTCCAAGCGACATTTTGTAGTTGTAATA
TGCTTATTTTTTCTCTCATTTACATTAACTCTTCTAATTG
>No_name
CAATTAGAAGAGTTAATGTAAATGAGAGAAAANATAAGCATATTACAACTACAAAATGTC
GCTTGGACATTGAATAGAGTCGCATTTGTACAGAAGATTC
>No_name
GATTCTTCTGTACAAATGCGACTTTATTCAATGTCCAAGCGACATTTTGTAGTTGTAATA
TGCTTATTTTTTCTCTCATTTACATTAACTCTTCTAATTG
>No_name
TGCTATTCCAATTAGAAGAGTTAATGTAAATGAGAGAAAAAATAAGCATATTACAACTAC
AAAATGTCGCTTGGACATTGAATAGAGTCGCATTTGTACA
>No_name
TGCTATTCCAATTAGAAGAGTTAATGTAAATGAGAGAAAAAATAAGCATATTACAACTAC
AAAATGTCGCTTGGACATTGAATAGAGTCGCATTTGTACA
>No_name
TGTACAAATGCGACTCTATTCAATGTCCAAGCGACATTTTGTAGTTGTAATATGCTTATT
TTTTCTCTCATTTACATTAACTCTTCTAATTGGAATAGCA
>No_name
CTGCTATTCCAATTAGAAGAGTTAATGTAAATGAGAGAAAAAATAAGCATATTACAACTA
CAAAATGTCGCTTGGACATTGAATAGAGTCGCATTTGTAC
>No_name
GTACAAATGCGACTCTATTCAATGTCCAAGCGACATTTTGTAGTTGTAATATGCTTATTT
TTTCTCTCATTTACATTAACTCTTCTAATTGGAATAGCAG
>No_name
CCTGCTATTCCAATTAGAAGAGTTAATGTAAATGAGAGAAAAAATAAGCATATTACAACT
ACAAAATGTCGCTTGGACATTGAATAGAGTCGCATTTGTA
>No_name
GGAGGACCTGCTATTCCAATTAGAAGAGTTAATGTAAATGAGAGAAAAAATAAGCATATT
ACAACTACAAAATGTCGCTTGGACATTGAATAGAGTCGCA
>No_name
CGACTCTATTCAATGTCCAAGCGACATTTTGTAGTTGTAATATGCTTATTTTTTCTCTCA
TTTACATTAACTCTTCTAATTGGAATAGCAGGTCCTCCAA
>No_name
TTCAATGTCCAAGCGACATTTTGTAGTTGTAATATGCTTATTTTTTCTCTCATTTACATT
AACTCTTCTAATTGGAATAGCAGGTCCTCCAATCATTATT
>No_name
CAATGTCCAAGCGACATTTTGTAGTTGTAATATGCTTATTTTTTCTCTCATTTACATTAA
CTCTTCTAATTGGAATAGCAGGTCCTCCAATCATTATTTC
>No_name
GTTAGAATATGAAATAATGATTGGAGGACCTGCTATTCCAATTAGAAGAGTTAATGTAAA
TGAGAGAAAAAATAAGCATATTACAACTACAAAATGTCGC
>No_name
GTTATTGTTAGAATATGAAATAATGATTGGAGGACCTGCTATTCCAATTAGAAGAGTTAA
TGTAAATGAGAGAAAAAATAAGCATATTACAACTACAAAA
>No_name
CTTTACTGTTATTGTTAGAATATGAAATAATGATTGGAGGACCTGCTATTCCAATTAGAA
GAGTTAATGTAAATGAGAGAAAAAATAAGCATATTACAAC
>No_name
GTAATATGCTTATTTTTTCTCTCATTTACATTAACTCTTCTAATTGGAATAGCAGGTCCT
CCAATCATTATTTCATATTCTAACAATAACAGTAAAGTTA
>No_name
TAACTTTACTGTTATTGTTAGAATATGAAATAATGATTGGAGGACCTGCTATTCCAATTA
GAAGAGTTAATGTAAATGAGAGAAAAAATAAGCATATTAC
>No_name
ATTTTTTCTCTCATTTACATTAACTCTTCTAANTGGAATAGCAGGTCCTCCAATCATTAT
TTCATATTCTAACAATAACAGTAAAGTTAGCCAATTTAAT
>No_name
ATTTACATTAACTCTTCTAATTGGAATAGCAGGTCCTCCAATCATTATTTCATATTCTAA
CAATAACAGTAAAGTTAGCCAATTTAATGAAATGAAAAAA
>No_name
TTAACTCTTCTAATTGGAATAGCAGGTCCTCCAATCATTATTTCATATTCTAACAATAAC
AGTAAAGTTAGCCAATTTAATGAAATGAAAAAATTTTACT
>No_name
CCGAATTTGAGTAAAATTTTTTCATTTCATTAAATTGGCTAACTTTACTGTTATTGTTAG
AATATGAAATAATGATTGGAGGACCTGCTATTCCAATTAG
>No_name
CCGAATTTGAGTAAAATTTTTTCATTTCATTAAATTGGCTAACTTTACTGTTATTGTTAG
AATATGAAATAATGATTGGAGGACCTGCTATTCCAATTAG
>No_name
CCGAATTTGAGTAAAATTTTTTCATTTCATTAAATTGGCTAACTTTACTGTTATTGTTAG
AATATGAAATAATGATTGGAGGACCTGCTATTCCAATTAG
>No_name
ACCGAATTTGAGTAAAATTTTTTCATTTCATTAAATTGGCTAACTTTACTGTTATTGTTA
GAATATGAAATAATGATTGGAGGACCTGCTATTCCAATTA
>No_name
CGACCGAATTTGAGTAAAATTTTTTCATTTCATTAAATTGGCTAACTTTACTGTTATTGT
TAGAATATGAAATAATGATTGGAGGACCTGCTATTCCAAT
>No_name
ATTGGAATAGCAGGTCCTCCAATCATTATTTCATATTCTAACAATAACAGTAAAGTTAGC
CAATTTAATGAAATGAAAAAATTTTACTCAAATTCGGTCG
>No_name
GGAATAGCAGGTCCTCCAATCATTATTTCATATTCTAACAATAACAGTAAAGTTAGCCAA
TTTAATGAAATGAAAAAATTTTACTCAAATTCGGTCGTAT
>No_name
GTCCTCCAATCATTATTTCATATTCTAACAATAACAGTAAAGTTAGCCAATTTAATGAAA
TGAAAAAATTTTACTCAAATTCGGTCGTATCCAAATCAAT
>No_name
CTGACATTGATTTGGATACGACCGAATTTGAGTAAAATTTTTTCATTTCATTAAATTGGC
TAACTTTACTGTTATTGTTAGAATATGAAATAATGATTGG
>No_name
CTGACATTGATTTGGATACGACCGAATTTGAGTAAAATTTTTTCATTTCATTAAATTGGC
TAACTTTACTGTTATTGTTAGAATATGAAATAATGATTGG
>No_name
CTGACATTGATTTGGATACGACCGAATTTGAGTAAAATTTTTTCATTTCATTAAATTGGC
TAACTTTACTGTTATTGTTAGAATATGAAATAATGATTGG
>No_name
CCAATCATTATTTCATATTCTAACAATAACAGNAAAGTTAGCCAATTTAATGAAATGAAA
AAATTTTACTCAAATTCGGTCGTATCCAAATCAATGTCAG
>No_name
ATCATTATTTCATATTCTAACAATAACAGTAAAGTTAGCCAATTTAATGAAATGAAAAAA
TTTTACTCAAATTCGGTCGTATCCAAATCAATGTCAGTGT
>No_name
CATTATTTCATATTCTAACAATAACAGTAAAGTTAGCCAATTTAATGAAATGAAAAAATT
TTACTCAAATTCGGTCGTATCCAAATCAATGTCAGTGTTT
>No_name
CATTATTTCATATTCTAACAATAACAGTAAAGTTAGCCAATTTAATGAAATGAAAAAATT
TTACTCAAATTCGGTCGTATCCAAATCAATGTCAGTGTTT
>No_name
TTATTTCATATTCTAACAATAACAGTAAAGTTAGCCAATTTAATGAAATGAAAAAATTTT
ACTCAAATTCGGTCGTATCCAAATCAATGTCAGTGTTTAA
>No_name
CAATATTTCATATTCTAACAATAACAGTAAAGTTAGCCAATTTAATGAAATGAAAAAATT
TTACTCAAATTCGGTCGTATCCAAATCAATGTCAGTGTTT
>No_name
GTTAAACACTGACATTGATTTGGATACGACCGAATTTGAGTAAAATTTTTTCATTTCATT
AAATTGGCTAACTTTACTGTTATTGTTAGAATATGAAATA
>No_name
ATTTCATATTCTAACAATAACAGTAAAGTTAGCCAATTTAATGAAATGAAAAAATTTTAC
TCAAATTCGGTCGTATCCAAATCAATGTCAGTGTTTAACC
>No_name
ATTTCATATTCTAACAATAACAGTAAAGTTAGCCAATTTAATGAAATGAAAAAATTTTAC
TCAAATTCGGTCGTATCCAAATCAATGTCAGTGTTTAACC
>No_name
CTAACAATAACAGTAAAGTTAGCCAATTTAATGAAATGAAAAAATTTTACTCAAATTCGG
TCGTATCCAAATCAATGTCAGTGTTTAACCAGCAACTGTG
>No_name
CAGTAAAGTTAGCCAATTTAATGAAATGAAAAAATTTTACTCAAATTCGGTCGTATCCAA
ATCAATGTCAGTGTTTAACCAGCAACTGTGGCTCACCGCA
>No_name
GTAAAGTTAGCCAATTTAATGAAATGAAAAAATTTTACTCAAATTCGGTCGTATCCAAAT
CAATGTCAGTGTTTAACCAGCAACTGTGGCTCACCGCAAC
>No_name
GTAAAGTTAGCCAATTTAATGAAATGAAAAAATTTTACTCAAATTCGGTCGTATCCAAAT
CAATGTCAGTGTTTAACCAGCAACTGTGGCTCACCGCAAC
>No_name
ATTGTTGCGGTGAGCCACAGTTGCTGGTTAAACACTGACATTGATTTGGATACGACCGAA
TTTGAGTAAAATTTTTTCATTTCATTAAATTGGCTAACTT
>No_name
GTTAGCCAATTTAATGAAATGAAAAAATTTTACTCAAATTCGGTCGTATCCAAATCAATG
TCAGTGTTTAACCAGCAACTGTGGCTCACCGCAACAATAA
>No_name
GCCAATTTAATGAAATGAAAAAATTTTACTCAGATTCGGTCGTATCCAAATCAATGTCAG
TGTTTAACCAGCAACTGTGGCTCACCGCAACAATAACTAC
>No_name
CTTTTGTAGTTATTGTTGCGGTGAGCCACAGTTGCTGGTTAAACACTGACATTGATTTGG
ATACGACCGAATTTGAGTAAAATTTTTTCATTTCATTAAA
>No_name
CTTTTGTAGTTATTGTTGCGGTGAGCCACAGTTGCTGGTTAAACACTGACATTGATTTGG
ATACGACCGAATTTGAGTAAAATTTTTTTCATTTCATTAA
>No_name
GTTTTACTCAAATTCGGTCGTATCCAAATCAATGTCAGTGTTTAACCAGCAACTGTGGCT
CACCGCAACAATAACTACAAAAGACGACGAAGAAAAATTT
>No_name
GATATTTTTCTTCGTCGTCTTTTGTAGTTATTGTTGCGGTGAGCCACAGTTGCTGGGTAA
ACACTGACATTGATTTGGATACGACCGAATTTGAGTAAAA
>No_name
GGAAATTTTTCTTCGTCGTCTTTTGTAGTTATTGTTGCGGTGAGCCACAGTTGCTGGTTA
AACACTGACATTGATTTGGATACGACCGAATTTGAGTAAA
>No_name
GGAAATTTTTCTTCGTCGTCTTTTGTAGTTATTGTTGCGGTGAGCCACAGTTGCTGGTTA
AACACTGACATTGATTTGGATACGACCGAATTTGAGTAAA
>No_name
CGGAAATTTTTCTTCGTCGTCTTTTGTAGTTATTGTTGCGGTGAGCCACAGTTGCTGGTT
AAACACTGACATTGATTTGGATACGACCGAATTTGAGTAA
>No_name
CGGAAATTTTTCTTCGTCGTCTTTTGTAGTTATTGTTGCGGTGAGCCACAGTTGCTGGTT
AAACACTGACATTGATTTGGATACGACCGAATTTGAGTAA
>No_name
CGGAAATTTTTCTTCGTCGTCTTTTGTATTTANTGTTGCGGTGAGCCACAGTTGCTGGTT
AAACACTGACATTGTTTTGGATACGTCCGTATTTGAGTAA
>No_name
CGGAAATTTTTCTTCGTCGTCTTTTGTAGTTATTGTTGCGGTGAGCCACAGTTGCTGGTT
AAACACTGACATTGATTTGGATACGACCGAATTTGAGTAA
>No_name
CTCGGAAATTTTTCTTCGTCGTCTTTTGTAGTNATTGTTGCGGTGAGCCACAGTTGCTGG
TTAAACACTGACATTGATTTGGATACGACCGAATTTGAGT
>No_name
CTTCGGAAATTTTTCTTCGTCGTCTTTTGTAGTTATTGTTGCGGTGAGCCACAGTTGCTG
GTTAAACACTGACATTGATTTGGATACGACCGAATTTGAG
>No_name
CTTCGGAAATTTTTCTTCGTCGTCTTTTGTAGTTATTGTTGCGGTGAGCCACAGTTGCTG
GTTAAACACTGACATTGATTTGGATACGACCGAATTTGAG
>No_name
CTTCGGAAATTTTTCTTCGTCGTCTTTTGTAGNTATTGTTGCGGTGAGCCACAGTTGCTG
GTTAAACACTGACATTGATTTGGATACGACCGAATTTGAG
>No_name
TTACCTTCGGAAATTTTTCTTCGTCGTCTTTTGTAGTTATTGTTGCGGTGAGCCACAGTT
GCTGGGTAAACACTGACATTGATTTGGATACGACCGAATT
>No_name
CAAATCAATGTCAGTGTTTAACCAGCAACTGTGGCTCACCGCAACAATAACTACAAAAGA
CGACGAAGAAAAATTTCCGAAGGTAAATGTGACAGTGAAT
>No_name
AATCAATGTCAGTGTTTAACCAGCAACTGTGGCTCACCGCAACAATAACTACAAAAGACG
ACGAAGAAAAATTTCCGAAGGTAAATGTGACAGTGAATAT
>No_name
GACAATATTCACTGTCACATTTACCTTCGGAAATTTTTCTTCGTCGTCTTTTGTAGTTAT
TGTTGCGGTGAGCCACAGTTGCTGGTTAAACACTGACATT
>No_name
GACAATATTCACTGTCACATTTACCTTCGGAAATTTTTCTTCGTCGTCTTTTGTAGTTAT
TGTTGCGGTGAGCCACAGTTGCTGGTTAAACACTGACATT
>No_name
CGACAATATTCACTGTCACATTTACCTTCGGAAATTTTTCTTCGTCGTCTTTTGTAGTTA
TTGTTGCGGTGAGCCACAGTTGCTGGTTAAACACTGACAT
>No_name
CTTCCGACAATATTCACTGTCACATTTACCTTCGGAAATTTTTCTTCGTCGTCTTTTGTA
GTTATTGTTGCGGTGAGCCACAGTTGCTGGTTAAACACTG
>No_name
CAGCAACTGTGGCTCACCGCAACAATAACTACAAAAGACGACGAAGAAAAATTTCCGAAG
GTAAATGTGACAGTGAATATTGTCGGAATCATTAAAGGAA
>No_name
CTGTGGCTCACCGCAACAATAACTACAAAAGANGACGAAGAAAAATTTCCGAAGGTAAAT
GTGACAGTGAATATTGTCGGAATCATTAAAGGAAACAATG
>No_name
GTGTCTCACCGCAACAATAACTACAAAAGACGACGAAGAAAAATTTCCGAAGGGAAATGT
GACAGTGAATATTGTCGGAATCATTAAAGGAAACAATGAG
>No_name
CCGCAACAATAACTACAAAAGACGACGAAGAAAAATTTCCGAAGGTAAATGTGACAGTGA
ATATTGTCGGAATCATTAAAGGAAACAATGAGATATTGAT
>No_name
CGCAACAATAACTACAAAAGACGACGAAGAAAAATTTCCGAAGGTAAATGTGACAGTGAA
TATTGTCGGAATCATTAAAGGAAACAATGAGATATTGATA
>No_name
CAAAAGACGACGAAGAAAAATTTCCGAAGGTAAATGTGACAGTGAATATTGTCGGAATCA
TTAAAGGAAACAATGAGATATTGATATACAATGGCTCCAA
>No_name
ATTTATTGGAGCCATTGTATATCAATATCTCATTGTTTCCTTTAATGATTCCGACAATAT
TCACTGTCACATTTACCTTCGGAAATTTTTCTTCGTCGTC
>No_name
CTGGGTGAATTTATTGGAGCCATTGTATATCAATATCTCATTGTTTCCTTTAATGATTCC
GACAATATTCACTGTCACATTTACCTTCGGAAATTTTTCT
>No_name
GAAAAATTTCCGAAGGTAAATGTGACAGTGAATATTGTCGGAATCATTAAAGGAAACAAT
GAGATATTGATATACAATGGCTCCAATAAATTCACCCAGA
>No_name
GAAAAATTTCCGAAGGAAAATGTGACAGTGAATATTGTCGGAATCATTAAAGGAAACAAT
GAGATATTGATATACAATGGCTCCAATAAATTCACCCAGA
>No_name
GAAAAATTTCCGAAGGTAAATGTGACAGTGAANATTGTCGGAATCATTAAAGGAAACAAT
GAGATATTGATATACAATGGCTCCAATAAATTCACCCAGA
>No_name
CTCTGGGTGAATTTATTGGAGCCATTGTATATCAATATCTCATTGTTTCCTTTAATGATT
CCGACAATATTCACTGTCACATTTACCTTCGGAAATTTTT
>No_name
CTCTGGGTGAATTTATTGGAGCCATTGTATATCAATATCTCATTGTTTCCTTTAATGATT
CCGACAATATTCACTGTCACATTTACCTTCGGAAATTTTT
>No_name
AAATTTCCGAAGGTAAATGTGACAGTGAATATTGTCGGAATCATTAAAGGAAACAATGAG
ATATTGATATACAATGGCTCCAATAAATTCACCCAGAGAA
>No_name
CGCATTTAAATTTTCTCTGGGTGAATTTATTGGAGCCATTGTATATCAATATCTCATTGT
TTCCTTTAATGATTCCGACAATATTCACTGTCACATTTAC
>No_name
CGCATTTAAATTTTCTCTGGGTGAATTTATTGGAGCCATTGTATATCAATATCTCATTGT
TTCCTTTAATGATTCCGACAATATTCACTGTCACATTTAC
>No_name
CGCATTTAAATTTTCTCTGGGTGAATTTATTGGAGCCATTGTATATCAATATCTCATTGT
TTCCTTTAATGATTCCGACAATATTCACTGTCACATTTAC
>No_name
GTCTTAACGCATTTAAATTTTCTCTGGGTGAATTTATTGGAGCCATTGTATATCAATATC
TCATTGTTTCCTTTAATGATTCCGACAATATTCACTGTCA
>No_name
TGACTTAACGCATTTAAATTTTCTCTGGGTGANTTTATTGGAGCCATTGTATATCAATAT
CTCATTGTTTCCTTTAATGATTCCGACAATATTCACTGTC
>No_name
TTTGTCTTAACGCATTTAAATTTTCTCTGGGTGAATTTATTGGAGCCATTGTATATCAAT
ATCTCATTGTTTCCTTTAATGATTCCGACAATATTCACTG
>No_name
GTGAATATTGTCGGAATCATTAAAGGAAACAATGAGATATTGATATACAATGGCTCCAAT
AAATTCACCCAGAGAAAATTTAAATGCGTTAAGACAAAGT
>No_name
GTGAATATTGTCGGAATCATTAAAGGAAACAANGAGATATTGATATACAATGGCTCCAAT
AAATTCACCCAGAGAAAATTTAAATGCGTTAAGACAAAGT
>No_name
TCGCACTTTGTCTTAACGCATTTAAATTTTCTNTGGGAAAATTTATTGGAGCCATTGTAT
ATCAATATCTCATTGTTTCCTTTAATGATTCCGACAATAT
>No_name
CTCGCACTTTGTCTTAACGCATTTAAATTTTCTCTGGGTGAATTTATTGGAGCCATTGTA
TATCAATATCTCATTGTTTCCTTTAATGATTCCGACAATA
>No_name
CTCGCACTTTGTCTTAACGCATTTAAATTTTCTCTGGGTGAATTTATTGGAGCCATTGTA
TATCAATATCTCATTGTTTCCTTTAATGATTCCGACAATA
>No_name
CTCGCACTTTGTCTTAACGCATTTAAATTTTCNCTGGGTGAATTTATTGGAGCCATTGTA
TATCAATATCTCATTGTTTCCTTTAATGATTCCGACAATA
>No_name
CTTGCACTTTGTCTTAACGCATTTAAATTTTCNCTGGGTGAATTTATTGGAGCCATTGTA
TATCAATATCTCATTGTTTCCTTTAATGCTTCCGACAATA
>No_name
CTCGCACTTTGTCTTAACGCATTTAAATTTTCNCTGGGTGAATTTATTGGAGCCATTGTA
TATCAATATCTCATTGTTTCCTTTAATGATTCCGACAATA
>No_name
GTCGGAATCATTAAAGGAAACAATGAGATATTGATATACAATGGCTCCAATAAATTCACC
CAGAGAAAATTTAAATGCGTTAAGACAAAGTGCGAGGAAA
>No_name
CGGAATCATTAAAGGAAACAATGAGATATTGATATACAATGGCTCCAATAAATTCACCCA
GAGAAAATTTAAATGCGTTAAGACAAAGTGCGAGGAAATC
>No_name
GTTGGAATCATTAAAGGAAACAATGAGATATTGATATACAATGGCTCCAATAAATTCACC
CAGAGAAAATTTAAATGCGTTAAGACAAAGTGCGAGGAAA
>No_name
CATTAAAGGAAACAATGAGATATTGATATACAATGGCTCCAATAAATTCACCCAGAGAAA
ATTTAAATGCGTTAAGACAAAGTGCGAGGAAATCTTCATT
>No_name
GTGCAATGAAGATTTCCTCGCACTTTGTCTTAACGCATTTAAATTTTCTCTGGGTGAATT
TATTGGAGCCATTGTATATCAATATCTCATTGTTTCCTTT
>No_name
GAAACAATGAGATATTGATATACAATGGCTCCAATAAATTCACCCAGAGAAAATTTAAAT
GCGTTAAGACAAAGTGCGAGGAAATCTTCATTGCACATAT
>No_name
TATTGATATACAATGGCTCCAATAAATTCACCCAGAGAAAATTTAAATGCGTTAAGACAA
AGTGCGAGGAAATCTTCATTGCACATATTAATTTTATTTC
>No_name
GAATTTATAGATTTTCATTGAAATAAAATTAATATGTGCAATGAAGATTTCCTCGCACTT
TGTCTTGACGCATTTAAATTTTCTCTGGGTGAATTTATTG
>No_name
CATAGAATTTATAGATTTTCATTGAAATAAAATTAATATGTGCAATGAAGATTTCCTCGC
ACTTTGTCTTAACGCATTTAAATTTTCTCTGGGTGAATTT
>No_name
CACATAGAATTTATAGATTTTCATTGAAATAAAATTAATATGTGCAATGAAGATTTCCTC
GCACTTTGTCTTAACGCATTTAAATTTTCTCTGGGTGAAT
>No_name
CCCACATAGAATTTATAGATTTTCATTGAAATAAAATTAATATGTGCAATGAAGATTTCC
TCGCACTTTGTCTTAACGCATTTAAATTTTCTCTGGGTGA
>No_name
CCCACATAGAATTTATAGATTTTCATTGAAATNAAATTAATATGTGCAATGAAGATTTCC
TCGCACTTTGTCTTAACGCATTTAAATTTTCTCTGGGTGA
>No_name
CCCACATAGAATTTATAGATTTTCATTGAAATNAAATTAATATGTGCAATGAAGATTTCC
TCGCACTTTGTCTTAACGCATTTAAATTTTCTCTGGGTGA
>No_name
CCCACATAGAATTTATAGATTTTCATTGAAATAAAATTAATATGTGCAATGAAGATTTCC
TCGCACTTTGTCTTAACGCATTTAAATTTTCTCTGGGTGA
>No_name
CCCACATAGAATTTATAGATTTTCATTGAAATAAAATTGATATGTGCAATGAAGATTTCC
TCGCACTTTGTCTTAACGCATTTAAATTTTCTCTGGGTGA
>No_name
CTCACATAGAATTTATAGATTTTCATTGAAATAAAATTAATATGTGCAATGAAGATTTCC
TCGCACTTTGTCTTAACGCATTTAAATTTTCTCTGGGTGA
>No_name
CCCACATAGAATTTATAGATTTTCATTGAAATAAAATTAATATGTGCAATGAAGATTTCC
TCGCACTTTGTCTTAACGCATTTAAATTTTCTCTGGGTGA
>No_name
TCCCACATAGAATTTATAGATTTTCATTGAAATAAAATTAATATGTGCAATGAAGATTTC
CTCGCACTTTGTCTTAACGCATTTAAATTTTCTCTGGGTG
>No_name
TCCCACATAGAATTTATAGATTTTCATTGAAATAAAATTAATATGTGCAATGAAGATTTC
CTCGCACTTTGTCTTAACGCATTTAAATTTTCTCTGGGTG
>No_name
TCCCACATAGAATTTATAGATTTTCATTGAAATAAAATTAATATGTGCAATGAAGATTTC
CTCGCACTTTGTCTTAACGCATTTAAATTTTCTCTGGGTG
>No_name
TCCCACATAGAATTTATAGATTTTCATTGAAATAAAATTAATATGTGCAATGAAGATTTC
CTCGCACTTTGTCTTAACGCATTTAAATTTTCTCTGGGTG
>No_name
ACCCAGAGAAAATTTAAATGCGTTAAGACAAANTGCGAGGAAATCTTCATTGCACATATT
AATTTTATTTCAATGAAAATCTATAAATTCTATGTGGGAA
>No_name
GAAAATTTAAATGCGTTAAGACAAAGTGCGAGGAAATCTTCATTGCACATATTAATTTTA
TTTCAATGAAAATCTATAAATTCTATGTGGGAATTTCTCA
>No_name
TTGATATCCAAATTGTTATGAGAAATTCCCACATAGAATTTATAGATTTTCATTGAAATA
AAATTAATATGTGCAATGAAGATTTCCTCGCACTTTGTCT
>No_name
CTTGATATCCAAATTGTTATGAGAAATTCCCACATAGAATTTATAGATTTTCATTGAAAT
AAAATTAATATGTGCAATGAAGATTTCCTCGCACTTTGTC
>No_name
TCTTGATATCCAAATTGTTATGAGAAATTCCCACATAGAATTTATAGATTTTCATTGAAA
TAAAATTAATATGTGCAATGAAGATTTCCTCGCACTTTGT
>No_name
TCTTGATATCCAAATTGTTATGAGAAATTTCCNCATAGAATTTATAGATTTTCATTGAAA
TAAAATTAATATGTGCAATGAAGATTTCCTCGCACTTTGT
>No_name
CGAGGAAATCTTCATTGCACATATTAATTTTATTTCAATGAAAATCTATAAATTCTATGT
GGGAATTTCTCATAACAATTTGGATATCAAGACTATCGAA
>No_name
GGAAATCTTCATTGCACATATTAATTTTATTTCAATGAAAATCTATAAATTCTATGTGGG
AATTTCTCATAACAATTTGGATATCAAGACTATCGAATTT
>No_name
AAATCTTCATTGCACATATTAATTTTATTTCAATGAAAATCTATAAATTCTATGTGGGAA
TTTCTCATAACAATTTGGATATCAAGACTATCGAATTTAC
>No_name
CTTCATTGCACATATTAATTTTATTTCAATGAAAATCTATAAATTCTATGTGGGAATTTC
TCATAACAATTTGGATATCAAGACTATCGAATTTACATTT
>No_name
CTTCATTGCACATATTAATTTTATTTCAATGAAAATCTATAAATTCTATGTGGGAATTTC
TCATAACAATTTGGATATCAAGACTATCGAATTTACATTT
>No_name
CTTCATTGCACATATTAATTTTATTTCAATGANAATCTATAAATTCTATGTGGGAATTTC
TCATAACAATTTGGATATCAAGACTATCGAATTTACATTT
>No_name
CCAACTGAGAAAAGTAACTACTAAATGTTGAAAATGTAAATTCGATAGTCTTGATATCCA
AATTGTTATGAGAAATTCCCACATAGAATTTATAGATTTT
>No_name
TCTATAAATTCTATGTGGGAATTTCTCATAACAATTTGGATATCAAGACTATCGAATTTA
CATTTTCAACATTTAGTAGTTACTTTTCTCAGTTGGAAAT
>No_name
ATAAATTCTATGTGGGAATTTCTCATAACAATTTGGATATCAAGACTATCGAATTTACAT
TTTCAACATTTAGTAGTTACTTTTCTCAGTTGGAAATTTG
>No_name
ATAAATTCTATGTGGGAATTTCTCATAACAATTTGGATATCAAGACTATCGAATTTACAT
TTTCAACATTTAGTAGTTACTTTTCTCAGTTGGAAATTTG
>No_name
ATTTCTCATAACAATTTGGATATCAAGACTATCGAATTTACATTTTCAACATTTAGTAGT
TACTTTTCTCAGTTGGAAATTTGGTTCAGATTTTCATTTC
>No_name
CAATAAATGAAAATCTGAACCAAATTTCCAACGGAGAAAAGTAACTACTAAATGTTGAAA
ATGTAAATTCGATAGTCTTGATATCCAAATTGTTATGAGA
>No_name
CTCATAACAATTTGGATATCAAGACTATCGAATTTACATTTTCAACATTTAGTAGTTACT
TTTCTCAGTTGGAAATTTGGTTCAGATTTTCATTTCTTGT
>No_name
CTCATAACAATTTGGATATCAAGACTATCGAANTTACATTTTCAACATTTAGTAGTTACT
TTTCTCAGTTGGAAATTTGGTTCAGATTTTCATTTCTAGT
>No_name
CTCATAACAATTTGGATATCAAGACTATCGAATTTACATTTTCAACATTTAGTAGTTACT
TTTCTCAGTTGGAAATTTGGTTCAGATTTTCATTTCTTGT
>No_name
GGACAAGAAATGAAAATCTGAACCAAATTTCCAACTGAGAAAAGTAACTACTAAATGTTG
AAAATGTAAATTCGATAGTCTTGATATCCAAATTGTTATG
>No_name
TAACAATTTGGATATCAAGACTATCGAATTTACATTTTCAACATTTAGTAGTTACTTTTC
TCAGTTGGAAATTTGGTTCAGATTTTCATTTCTTGTCCTT
>No_name
CAAGGACAAGAAATGAAAATCTGAACCAAATTTCCAACTGAGAAAAGTAACTACTAAATG
TTGAAAATGTAAATTCGATAGTCTTGATATCCAAATTGTT
>No_name
TGGATATCAAGACTATCGAATTTACATTTTCAACATTTAGTAGTTACTTTTCTCAGTTGG
AAATTTGGTTCAGATTTTCATTTCTTGTCCTTGGGTTTAT
>No_name
CAAGACTATCGAATTTACATTTTCAACATTTAGTAGTTACTTTTCTCAGTTGGAAATTTG
GTTCAGATTTTCATTTCTTGTCCTTGGGTTTATTGCTACA
>No_name
AGACTATCGAATTTACATTTTCAACATTTAGTAGTTACTTTTCTCAGTTGGAAATTTGGT
TCAGATTTTCATTTCTTGTCCTTGGGTTTATTGCTACAGT
>No_name
ATCGAATTTACATTTTCAACATTTAGTAGTTACTTTTCTCAGTTGAAAATTAGGTTCAGA
TTTTCATTTCTTGTCCTTGGGTTTATTGCTACAGTTATTT
>No_name
CTTCAATCTCTAATAGAAAACTTCCTGAGTGANTTATTGTAAATAACTGTAGCAATAAAC
CCAAGGACAAGAAATGAAAATCTGAACCAAATTTCCAACT
>No_name
CTCCAATCTCTAATAGAAAACTTCCTGAGTGAGTTATTGTAAATAACTGTAGCAATAAAC
CCAAGGACAAGAAATGAAAATCTGAACCAAATTTCCAACT
>No_name
ATGCTCCAATCTCTAATAGAAAACTTCCTGAGTGAGTTATTGTAAATAACTGTAGCAATA
AACCCAAGGACAAGAAATGAAAATCTGAACCAAATTTCCA
>No_name
CCATGCTCCAATCTCTAATAGAAAACTTCCTGAGTGAGTTATTGTAAATAACTGTAGCAA
TAAACCCAAGGACAAGAAATGAAAATCTGAACCAAATTTC
>No_name
GCTCCATGCTCCAATCTCTAATAGAAAACTTCCTGAGTGAGTTATTGTAAATAACTGTAG
CAATAAACCCAAGGACAAGAAATGAAAATCTGAACCAAAT
>No_name
ATGTGGTTCAGATTTTCATTTCTTGTCCTTGGNTTTATTGCTACAGTTATTTACAATAAC
TCACTCAGGAAGTTTTCTATTAGAGATTGGAGCATGGAGC
>No_name
CATGTCTGCTCCATGCTCCAATCTCTAATAGANAACTTCCTGAGTGAGTTATTGTAAATA
ACTGTAGCAATAAACCCAAGGACAAGAAATGAAAATCTGA
>No_name
CAGATTTTCATTTCTTGTCCTTGGGTTTATTGCTACAGTTATTTACAATAACTCACTCAG
GAAGTTTTCTATTAGAGATTGGAGCATGGAGCAGAAATGG
>No_name
CCCATTTCTGCTCCATGCTCCAATCTCTAATAGAAAACTTCCTGAGTGAGTTATTGTAAA
TAACTGTAGCAATAAACCCAAGGACAAGAAATGAAAATCT
>No_name
CCCATTTCTGCTCCATGCTCCAATCTCTAATAGAAAACTTCCTGAATGAGTTATTGTAAA
TAACTGTAGCAATAAACCCAAGGACAAGAAATGAAAATCT
>No_name
CCCATTTCTGCTCCATGCTCCAATCTCTAATAGAAAACTTCCTGAGTGAGTTATTGTAAA
TAACTGTAGCAATAAACCCAAGGACAAGAAATGAAAATCT
>No_name
ATCCATTTCTGCTCCATGCTCCAATCTCTAATAGAAAACTTCCTGAGTGAGTTATTGTAA
ATAACTGTAGCAATAAACCCAAGGACAAGAAATGAAAATC
>No_name
CACCCATTTCTGCTCCATGCTCCAATCTCTAATAGAAAACTTCCTGAGTGAGTTATTGTA
AATAACTGTAGCAATAAACCCAAGGACAAGAAATGAAAAT
>No_name
CCACCCATTTCTGCTCCATGCTCCAATCTCTAATAGAAAACTTCCTGAGTGAGTTATTGT
AAATAACTGTAGCAATAAACCCAAGGACAAGAAATGAAAA
>No_name
TTCATTTCTTGTCCTTGGGTTTATTGCTACAGNTATTTACAATAACTCACTCAGGAAGTT
TTCTATTAGAGATTGGAGCATGGAGCAGAAATGGGTGGCT
>No_name
ATTTCTTGTCCTTAGGTTTATTGCTACAGTTANTTACAATAACTCACTCAGAAAGTTTTC
TATTAGAGATTGGAGCATGGAGCAGAAATGGGTGGCTGTT
>No_name
CTTGGGTTTATTGCTACAGTTATTTACAATAACTCACTCAGGAAGTTTTCTATTAGAGAT
TGGAGCATGGAGCAGAAATGGGTGGCTGTTTTGTTGCCAT
>No_name
CTGGGGTTTATTGCTACAGTTATTTACAATAACTCACTCAGGAAGTTTTCTATTAGAGAT
TGGAGCATGGAGCAGAAATGGGTGGCTGTTTTGTTGCCAT
>No_name
AAATCACAAGAGATGGCAACAAAACAGCCACCCATTTCTGCTCCATGCTCCAATCTCTAA
TAGAAAACTTCCTGAGTGAGTTATTGTAAATAACTGTAGC
>No_name
ATAAATCACAAGAGATGGCAACAAAACAGCCANCCATTTCTGCTCCATGCTCCAATCTCT
AATAGAAAACTTCCTGAGTGAGTTATTGTAAATAACTGTA
>No_name
ATTATAAATCACAAGAGATGGCAACAAAACAGCCACCCATTTCTGCTCCATGCTCCAATC
TCTAATAGAAAACTTCCTGAGTGAGTTATTGTAAATAACT
>No_name
ATTATAAATCACAAGAGATGGCAACAAAACAGNCACCCATTTCTGCTCCATGCTCCAATC
TCTAATAGAAAACTTCCTGAGTGAGTTATTGTAAATAACT
>No_name
GTTATTTACAATAACTCACTCAGGAAGTTTTCTATTAGAGATTGGAGCATGGAGCAGAAA
TGGGTGGCTGTTTTGTTGCCATCTCTTGTGATTTATAATA
>No_name
GTTAATATAAATCACAAGAGATGGCAACAAAANAGCCACCCATTTCTGCTCCATGCTCCA
ATCTCTAATAGAAAACTTCCTGAGTGAGTTATTGTAAATA
>No_name
GGTTATTATAAATCACAAGAGATGGCAACAAAACAGCCACCCATTTCTGCTCCATGCTCC
AATCTCTAATAGAAAACTTCCTGAGTGAGTTATTGTAAAT
>No_name
GGTTATTATAAATCACAAGAGATGGCAACAAAACAGCCACCCATTTCTGCTCCATGCTCC
AATCTCTAATAGAAAACTTCCTGAGTGAGTTATTGTAAAT
>No_name
CGGGGTTATTATAAATCACAAGAGATGGCAACAAAACAGCCACCCATTTCTGCTCCATGC
TCCAATCTCTAATAGAAAACTTCCTGAGTGAGTTATTGTA
>No_name
CAATAACTCACTCAGGAAGTTTTCTATTAGAGNTTGGAGCATGGAGCAGAAATGGGTGGC
TGTTTTGTTGCCATCTCTTGTGATTTATAATAACCCCCTG
>No_name
AACTCACTCAGGAAGTTTTCTATTAGAGATTGGAGCATGGAGCAGAAATGGGTGGCTGTT
TTGTTGCCATCTCTTGTGATTTATAATAACCCCCTGGTTC
>No_name
CAGGAAGTTTTCTATTAGAGATTGGAGCATGGAGCAGAAATGGGTGGCTGTTTTGTTGCC
ATCTCTTGTGATTTATAATAACCCCCTGGTTCCTTTGAAA
>No_name
GTTTTCTATTAGAGATTGGAGCATGGAGCAGAAATGGGTGGCTGTTTTGTTGCCATCTCT
TGTGATTTATAATAACCCCCTGGTTCCTTTGAAATTTATT
>No_name
GTTTTCTATTAGAGATTGGAGCATGGAGCAGANATGGGTGGCTGTTTTGTTGCCATCTCT
TGTGATTTATAATAACCCCCTGGTTCCTTTGAAATTTATT
>No_name
ATTAGAGATTGGCGCATGGAGCAGAAATGGGTGGCTGTTTTGTTGCCATCTCTTGTGATT
TATAATAACCCCCTGGTTCCTTTGAAATTTATTGTCAATA
>No_name
GGACTATTGACAATAAATTTCAAAGGAACCAGGGGGTTATTATAAATCACAAGAGATGGC
AACAAAACAGCCACCCATTTCTGCTCCATGCTCCAATCTC
>No_name
AATAGGACTATTGACAATAAATTTCAAAGGAACCAGGGGGTTATTATAAATCACAAGAGA
TGGCAACAAAACAGCCACCCATTTCTGCTCCATGCTCCAA
>No_name
CCAATACACTAGTAACAGGACTATTGACAATAAATTTCAAAGGAACCAGGGGGTTATTAT
AAATCACAAGAGATGGCAACAAAACAGCCACCCATTTCTG
>No_name
GGCTGTTTTGTTGCCATCTCTTGTGATTTATAATAACCCCCTGGTTCCTTTGAAATTTAT
TGTCAATAGTCCTGTTACTAGTGTATTGGATACTATTTTC
>No_name
CTGTTTTGTTGCCATCTCTTGTGATTGATAATAACCCCCTGGTTCCTTTGAAATTTATTG
TCAATAGTCCTATTACTAGTGTATTGGATACTATTTTCAA
>No_name
CTTGAAAATAGTATCCAATACACTAGTAACAGGACTATTGACAATAAATTTCAAAGGAAC
CAGGGGGTTATTATAAATCACAAGAGATGGCAACAAAACA
>No_name
CTTTAAAATAGTATCCAATACACTAGTAACAGGACTATTGACAATAAATTTCAAAGGAAC
CAGGGGGTTATTATAAATCACAAGAGATGGCAACAAAACA
>No_name
GTTTTGTTGCCATCTCTTGTGATTTATAATAACCCCCTGGTTCCTTTGAAATTTATTGTC
AATAGTCCTGTTACTAGTGTATTGGATACTATTTTCAAGG
>No_name
CTTGAAAATAGTATCCAATACACTAGTAACAGGACTATTGACAATAAATTTCAAAGGAAC
CAGGGGGTTATTATAAATCAAAAGAGATGGCAACAAAAAA
>No_name
GTTGCCTTGAAAATAGTATCCAATACACTAGTAACAGGACTATTGACAATAAATTTCAAA
GGAACCAGGGGGTTATTATAAATCACAAGAGATGGCAACA
>No_name
GTTGCCTTGAAAATAGTATCCAATACACTAGTAACAGGACTATTGACAATAAATTTCAAA
GGAACCAGGGGGTTATTATAAATCACAAGAGATGGCAACA
>No_name
CATCTCTTGTGATTTATAATAACCCCCTGGTTCCTTTGAAATTTTTTGTCAATAGTCCTG
TTACTAGTGTATTGGATACTATTTTCAAGGCAACATTCAT
>No_name
CATTAACAGACATATGAATGTTGCCTTGAAAATAGTATCCAATACACTAGTAACAGGACT
ATTGACAATAAATTTCAAAGGAACCAGGGGGTTATTATAA
>No_name
AAATAACATTAACAGACAAATGAATGTTGCCTTGAAAATAGTATCCAATACACTAGTAAC
AGGACTATTGACAATAAATTTCAAAGGAACCAGGGGGTTA
>No_name
AAATAACATTAACAGACAAATGAATGTTGCCTNGAAAATAGTATCCAATACACTAGTAAC
AGGACTATTGACAATAAATTTCAAAGGAACCAGGGGGTTA
>No_name
AAAATAACATTAACAGACAAATGAATGTTGCCTTGAAAATAGTATCCAATACACTAGTAA
CAGGACTATTGACAATAAATTTCAAAGGAACCAGGGGGTT
>No_name
CAAAATAACATTAACAGACAAATGAATGTTGCCTTGAAAATAGTATCCAATACACTAGTA
ACAGGACTATTGACAATAAATTTCAAAGGAACCAGGGGGT
>No_name
CCAAAATAACATTAACAGACAAATGAATGTTGCCTTGAAAATAGTATCCAATACACTAGT
AACAGGACTATTGACAATAAATTTCAAAGGAACCAGGGGG
>No_name
CCAAAATAACATTAACAGACAAATGAATGTTGCCTTGAAAATAGTATCCAATACACTAGT
AACAGGACTATTGACAATAAATTTCAAAGGAACCAGGGGG
>No_name
GTTCCTTTGAAATTTATTGTCAATAGTCCTGTTACTAGTGTATTGGATACTATTTTCAAG
GCAACATTCATTTGTCTGTTAATGTTATTTTGGGTGACAA
>No_name
TTCCTTTGAAATTTATTGTCAATAGTCCTGTTACTATTGTATTGGATACTATTTTCAAGG
CAACATTCATTTGTCTGTTAATGTTATTTTAGGTGACAAT
>No_name
TGCGAAATTTATTGTCAATAGTCCTGTTACTAGTGTATTGGATACTATTTTCAAGGCAAC
ATTCATTTGTCTGTTAATGTTATTTTGGGTGACAATTTAT
>No_name
GAAATTTATTGTCAATAGTCCTGTTACTAGTGTATTGGATACTATTTTTAAGGCAACATT
CATTTGTCTGTTAATGTTATTTTGGGTGACAATTTATCAT
>No_name
TTGCATTCCATGATAAATTGTCACCCAAAATANCATTAACAGACAAATGAATGTTGCCTT
GAAAATAGTATCCAATACACTAGTAACAGGACTATTGACA
>No_name
CAATAGTCCTGTTACTAGTGTATTGGATACTATTTTCAAGGCAACATTCATTTGTCTGTT
AATGTTATTTTGGGTGACAATTTATCATGGAATGCAACAG
>No_name
TTTTTGTCTGTTGCATTCCATGATAAATTGTCACCCAAAATAACATTAACAGACAAATGA
ATGTTGCCTTGAAAATAGTATCCAATACACTAGTAACAGG
>No_name
CTTTTTGTCTGTTGCATTCCATGATAAATTGTCACCCAAAATAACATTAACAGACAAATG
AATGTTGCCTTGAAAATAGTATCCAATACACTAGTAACAG
>No_name
CTTCTTTTTGTCTGTTGCATTCCATGATAAATNGTCACCCAAAATAACATTAACAGACAA
ATGAATGTTGCCTTGAAAATAGTATCCAATACACTAGTAA
>No_name
TACTAGTGTATTGGATACTATTTTCAAGGCAACATTCATTTGTCTGTTAATGTTATTTTG
GGTGACAATTTATCATGGAATGCAACAGACAAAAAGAAGG
>No_name
ATACTATTTTCAAGGCAACATTCATTTGTCTGTTAATGTTATTTTGGGTGACAATTTATC
ATGGAATGCAACAGACAAAAAGAAGGTGCCTCACATTTTA
>No_name
CTATTTTCAAGGCAACATTCATTTGTCTGTTAGTGTTATTTTGGGTGACAATTTATCATG
GAATGCAACAGACAAAAAGAAGGAGCCTCACATTTTATTT
>No_name
ATTTTCAAGGCAACATTCATTTGTCTGTTAATNTTATTTTGGGTGACAATTTATCATGGA
ATGCAACAGACAAAAAGAAGGTGCCTCACATTCTATTTCC
>No_name
CTTTTTTCAAGGCAACATTCATTTGTCTGTTAATGTTATTTTGGGTGACAATTTATCATG
GAATGCAACAGACAAAAAGAAGGTGCCTCACATTTTATTT
>No_name
CTTGGGGAAATAAAATGTGAGGCACCTTCTTTTTGTCTGTTGCATTCCATGATAAATTGT
CACCCAAAATAACATTAACAGACAAATGAATGTTGCCTTG
>No_name
CCATATCAATAAGACGATGCAAATCTTTGGGANATAAAATGTGAGGCACCTTCTTTTTGT
CTGTTGCATTCCATGATAAATTGTCACCCAAAATAACATT
>No_name
GTTATTTTGGGTGACAATTTATCATGGAATGCAACAGACAAAAAGAAGGTGCCTCACATT
TTATTTCCCAAAGATTTGCATCGTCTTATTGATATGGTTC
>No_name
ATTTTGGGTGACAATTTATCATGGAATGCAACAGACAAAAAGAAGGTGCCTCACATTTTA
TTTCCCAAAGATTTGCATCGTCTTATTGATATGGTTCATG
>No_name
AAAACAATCATGAACCATATCAATAAGACGATGCAAATCTTGGGGAAATAAAATGTGAGG
CACCTTCTTTTTGTCTGTTGCATTCCATGATAAATTGTCA
>No_name
AATAAAACAATCATGAACCATATCAATAAGACGATGCAAATCTTGGGGAAATAAAATGTG
AGGCACCTTCTTTTTGTCTGTTGCATTCCATGATAAATTG
>No_name
ATTTATCATGGAATGCAACAGACAAAAAGAAGNTGCCTCACATTTTATTTCCCAAAGATT
TGCATCGTCTTATTGATATGGTTCATGATTGTTTTATTGC
>No_name
ATTTATCATGGAATGCAACAGACAAAAAGAAGGTGCCTCACATTTTATTTCCCAAAGATT
TGCATCGTCTTATTGATATGGTTCATGATTGTTTTATTGC
>No_name
AGGCAATAAAACAATCATGAACCATATCAATAAGACGATGCAAATCTTTGGGAAATAAAA
TGTGAGGCACCTTCTTTTTGTCTGTTGCATTCCATGATAA
>No_name
AGGCAATGAAACAATCATGAACCATATCAATAAGACGATGCAAATCTTTGGGAAATAAAA
TGTGAGGCACCTTCTTTTTGTCTGTTGCATTCCATGATAA
>No_name
CAAAAAGAAGGTGCCTCACATTTTATTTCCCAAAGATTTGCATCGTCTTATTGATATGGT
TCATGATTGTTTTATTGCCTGCTTTTCAAGCAATTAGAGA
>No_name
CAAAAAGAAGGTGCCTCACATTTTATTTCCCAAAGATTTGCATCGTCTTATTGATATGGT
TCATGATTGTTTTATTGCCTGCTTTTCAAGCAATTAGAGA
>No_name
CTGAATCTCTAATTGCTTGAAAAGCAGGCAATAAAACAATCATGAACCATATCAATAAGA
CGATGCAAATCTTGGGGAAATAAAATGTGAGGCACCTTCT
>No_name
AATGAAGGTGCCTCACATTTTATTTCCCCAAGNTTTGCATCGTCTTATTGATATGGTTCA
TGATTGTTTTATTGCCTGCTTTTCAAGCAATTAGAGATTC
>No_name
GCTGAATCTCTAATTGCTTGAAAAGCAGGCAATAAAACAATCATGAACCATATCAATAAG
ACGATGCAAATCTTGGGGAAATAAAATGTGAGGCACCTTC
>No_name
GCTGAATCTCTAATTGCTTGAAAAGCAGGCAATAAAACAATCATGAACCATATCAATAAG
ACGATGCAAATCTTGGGGAAATAAAATGTGAGGCACCTTC
>No_name
AGCTGAATCTCTAATTGCTTGAAAAGCAGGCAATAAAACAATCATGAACCATATCAATAA
GACGATGCAAATCTTTGGGAAATAAAATGTGAGGCACCTT
>No_name
CAGCTGAATCTCTAATTGCTTGAAAAGCAGGCNATAAAACAATCATGAACCATATCAATA
AGACGATGCAAATCTTGGGGAAATAAAATGTGAGGCACCT
>No_name
CTCACATTTTATTTCCCAAAGATTTGCATCGTCTTATTGATATGGTTCATGATTGTTTTA
TTGCCTGCTTTTCAAGCAATTAGAGATTCAGCTGATCCTA
>No_name
CTCACATTTTATTTCCCCAAGATTTGCATCGTCTTATTGATATGGTTCATGATTGTTTTA
TTGCCTGCTTTTCAAGCAATTAGAGATTCAGCTGATCCTA
>No_name
CTCACATTTTATTTCCCAAAGATTTGCATCGTCTTATTGATATGGTTCATGATTGTTTTA
TTGCCTGCTTTTCAAGCAATTAGAGCTTCAGCTGATCCTA
>No_name
TTTGTAATAAAAAGTAGGATCAGCTGAATCTCTAATTGCTTGAAAAGCAGGCAATAAAAC
AATCATGAACCATATCAATAAGACGATGCAATCTTGGGGA
>No_name
GTCTTATTGATATGGTTCATGATTGTTTTATTGCCTGCCTTTCAAGCAATTAGAGATTCA
GCTGATCCTACTTTTTATTACAAATTACAAAATACATTTT
>No_name
GTCTTATTGATATGGTTCATGATTGTTTTATTGCCTGCTTTTCAAGCAATTAGAGATTCA
GCTGATCCTACTTTTTATTACAAATTACAAAATACATTTT
>No_name
CTTATTGATATGGTTCATGATTGTTTTATTGCCTGCTTTTCAAGCAATTAGAGATTCAGC
TGATCCTACTTTTTATTACAAATTACAAAATACATTTTTG
>No_name
TGATTGTTTTATTGCCTGCTTTTCAAGCAATTAGAGATTCAGCTGATCCTACTTTTTATT
ACAAATTACAAAATACATTTTTGTTCTATAAATTCACTCT
>No_name
ATTGTTTTATTGCCTGCTTTTCAAGCAATTAGAGATTCAGCTGATCCTACTTTTTATTAC
AAATTACAAAATACATTTTTGTTCTATAAATTCACTCTAC
>No_name
GTTTTATTGCCTGCTTTTCAAGCAATTAGAGATTCAGCTGATCCTACTTTTTATTACAAA
TTACAAAATACATTTTTGTTCTATAAATTCACTCTACTTG
>No_name
GTTTTATTGCCTGCTTTTCAAGCAATTAGAGATTCAGCTGATCCTACTTTTTATTACAAA
TTACAAAATACATTTTTGTTCTATAAATTCACTCTACTTG
>No_name
CAAGTAGAGTGAATTTATAGAACAAAAATGTATTTTGTAATTTGTAATAAAAAGTAGGAT
CAGCTGAATCTCTAATTGCTTGAAAAGCAGGCAATAAAAC
>No_name
GCCAAGTAGAGTGAATTTATAGAACAAAAATGTATTTTGTAATTTGTAATAAAAAGTAGG
ATCAGCTGAATCTCTAATTGCTTGAAAAGCAGGCAATAAA
>No_name
TGCCAAGTAGAGTGAATTTATAGAACAAAAATGTATTTTGTAATTTGTAATAAAAAGTAG
GATCAGCTGAATCTCTAATTGCTTGAAAAGCAGGCAATAA
>No_name
ATATAAATGACGATACTGCCAAGTAGAGTGAANTTATAGAACAAAAATGTATTTTGTAAT
TTGTAATAAAAGGTAGGATCAGCTGAATCTCTAATTGCTT
>No_name
ATATAAATGACGATACTGCCAAGTAGAGTGAATTTATAGAACAAAAATGTATTTTGTAAT
TTGTAATAAAAAGTAGGATCAGCTGAATCTCTAATTGCTT
>No_name
GAGAATATAAATGACGATACTGCCAAGTAGAGTGAATTTATAGAACAAAAATGTATTTTG
TAATTTGTAATAAAAAGTAGGATCAGCTGAATCTCTAATT
>No_name
ATGAGAAATAATGCATAGAGAATATAAATGACNATACTGCCAAGTAGAGTGAATTTATAG
AACAAAAATGTATTTTGTAATTTGTAATAAAAAGTAGGAT
>No_name
ATGAGAAATAATGCATAGAGAATATAAATGACNATACTGCCAAGTAGAGTGAATTTATAG
AACAAAAATGTATTTTGTAATTTGTAATAAAAAGTAGGAT
>No_name
ATGATGAGAAATAATGCATAGAGAATATAAATGACGATACTGCCAAGTAGAGTGAATTTA
TAGAACAAAAATGTATTTTGTAATTTGTAATAAAAAGTAG
>No_name
CTACTTTTTATTACAAATTACAAAATACATTTTTGTTCTATAAATTCACTCTACTTGGCA
GTATCGTCATTTATATTCTCTATGCATTATTTCTCATCAT
>No_name
CTTTTTATTACAAATTACAAAATACATTTTTGTTCTATAAATTCACTCTACTTGGCAGTA
TCGTCATTTATATTCTCTATGCATTATTTCTCATCATTAC
>No_name
CTTTATATTACAAATTACAAAATACATTTTTGNTCTATAAATTCACTCTACTTGGCAGTA
TCGTCATTTATATTCTCTATGCATTATTTCTCATCATTAC
>No_name
GGTAATGATGAGAAATAATGCATAGAGAATATAAATGACGATACTGCCAAGTAGAGTGAA
TTTATAGAACAAAAATGTATTTTGTAATTTGTAATAAAAA
>No_name
CGGTAATGATGAGAAATAATGCATAGAGAATATAAATGACGATACTGCCAAGTAGAGTGA
ATTTATAGAACAAAAATGTATTTTGTAATTTGTAATAAAA
>No_name
GCGGTAATGATGAGAAATAATGCATAGAGAATATAAATGACGATACTGCCAAGTAGAGTG
AATTTATAGAACAAAAATGTATTTTGTAATTTGTAATAAA
>No_name
CAAATTACAAAATACATTTTTGTTCTATAAATTCACTCTACTTGGCAGTATCGTCATTTA
TATTCTCTATGCATTATTTCTCATCATTACCGCTTGTGGA
>No_name
CTCCACAAGCGGTAATGATGAGAAATAATGCATAGAGAATATAAATGACGATACTGCCAA
GTAGAGTGAATTTATAGAACAAAAATGTATTTTGTAATTT
>No_name
CTCCACAAGCGGTAATGATGAGAAATAATGCATAGAGAATATAAATGACGATACTGCCAA
GTAGAGTGAATTTATAGAACAAAAATGTATTTTGTAATTT
>No_name
CTCCACAAGCGGTAATGATGAGAAATAATGCATAGAGAATATAAATGACGATACTGCCAA
GTAGAGTGAATTTATAGAACAAAAATGTATTTTGTAATTT
>No_name
CTCAATTCTCCACAAGCGGTAATGATGAGAAATAATGCATAGAGAATATAAATGACGATA
CTGCCAAGTAGAGTGAATTTATAGAACAAAAATGTATTTT
>No_name
AAAATACATTTTTGTTCTATAAATTCACTCTACTTGGCAGTATCGTCATTTATATTCTCT
ATGCATTATTTCTCATCATTACCGCTTGTGGAGAATTGAG
>No_name
AAAATACATTTTTGTTCTATAAATTCACTCTACTTGGCAGTATCGTCATTTATATTCTCT
ATGCATTATTTCTCATCATTACCGCTTGTGGAGAATTGAG
>No_name
CTCAATTCTCCACAAGCGGTAATGATGAGAAANAATGCATAGAGAATATAAATGACGATA
CTGCCAAGTAGAGAGAATTTATAGAACAAAAATGTATTTT
>No_name
GTCTCAATTCTCCACAAGCGGTAATGATGAGAAATAATGCATAGAGAATATAAATGACGA
TACTGCCAAGTAGAGTGAATTTATAGAACAAAAATGTATT
>No_name
ATTCACTCTACTTGGCAGTATCGTCATTTATATTCTCTATGCATTATTTCTCATCATTAC
CGCTTGTGGAGAATTGAGATCGGTTCCTTATTTTAATATT
>No_name
GTCATTTATATTCTCTATGCATTATTTCTCATCATTACCGCTTGTGGAGAATTGAGATCG
GTTCCTTATTTTAATATTCGAATCCGATTTTTTGCTTGTT
>No_name
ATTTATATTCTCTATGCATTATTTCTCATCATTACCGCTTGTGGAGAATTGAGATCGGTT
CCTTATTTTAATATTCGAATCCGATTTTTTGCTTGTTTCA
>No_name
ATTTATATTCTCTATGCATTATTTCTCATCATNACCGCTTGTGGAGAATTGAGATCGGTT
CCTTATTTTAATATTCGAATCCGATTTTTTGCTTGTTTCA
>No_name
TTTATATTCTCTATGCATTATTTCTCATCATTACCGCTTGTGGAGAATTGAGATCGGTTC
CTTATTTTAATATTCGAATCCGATTTTTTGCTTGTTTCAT
>No_name
TTTTATTCTCTATGCATTATTTCTCATCATTACCGCTTGTGGAGAATTGAGATCGGTTCC
TTATTTTAATATTCGAATCCGATTTTTTGCTTGTTTCATG
>No_name
ATTCTCTATGCATTATTTCTCATCATTACCGCTTGTGGAGAATTGAGATCGGTTCCTTAT
TTTAATATTCGAATCCGATTTTTTGCTTGTTTCATGTTTA
>No_name
CTGAAAACCAATACGATAAACATGAAACAAGCAAAAAATCGGATTCGAATATTAAAATAA
GGAACCGATCTCAATTCTCCACAAGCGGTAATGATGAGAA
>No_name
CTCATCATTACCGCTTGTGGAGAATTGAGATCGGTTCCTTATTTTAATATTCGAATCCGA
TTTTTTGCTTGTTTCATGTTTATCGTATTGGTTTTCAGCA
>No_name
CTCATCATTACCGCTTGTGGAGAATTGAGATCNGTTCCTTATTTTAATATTCGAATCCGA
TTTTTTGCTTGTTTCATGTTTATCGTATTGGTTTTCAGCA
>No_name
ATTACCGCTTGTGGAGAATTGAGATCGGTTCCTTATTTTAATATTCGAATCCGATTTTTT
GCTTGTTTCATGTTTATCGTATTGGTTTTCAGCATCGTTA
>No_name
CCGATCATAACGATGCTGAAAACCAATACGATAAACATGAAACAAGCAAAAAATCGGATT
CGAATATTAAAATAAGGAACCGATCTCAATTCTCCACAAG
>No_name
GTGGAGAATTGAGATCGGTTCCTTATTTTAATNTTCGAATCCGATTTTTTGCTTGTTTCA
TGTTTATCGTATTGGTTTTCAGCATCGTTATGATCGGTTT
>No_name
GGAGAATTGAGATCGGTTCCTTATTTTAATATTCGAATTCGATTTTTTGCTTGTTTCATG
TTTATCGTATTGGTTTTCAGCATCGTTATGATCGGTTTGC
>No_name
GTATCGCAAACCGATCATAACGATGCTGAAAACCAATACGATAAACATGAAACAAGCAAA
AAATAGGATTCGAATATTAAAATAAGGAACCGATCTCAAT
>No_name
TTGAGATCGGTTCCTTATTTTAATATTCGAATCCGATTTTTTGCTTGTTTCATGTTTATC
GTATTGGTTTTCAGCATCGTTATGATCGGTTTGCGATACG
>No_name
CCGTATCGCAAACCGATCATAACGATGCTGAAAACCAATACGATAAACATGAAACAAGCA
AAAAATCGGATTCGAATATTAAAATAAGGAACCGATCTCA
>No_name
CTCCAGACCCGTATCGCAAACCGATCATAACGATGCTGAAAACCAATACGATAAACATGA
AACAAGCAAAAAATCGGATTCGAATATTAAAATAAGGAAC
>No_name
TTCTAATATTCGAATCCGATTTTTTGCTTGTTTCATGTTTATCGTATTGGTTTTCAGCAT
CGTTATGATCGGTTTGCGATACGGGTCTGGATTGTTCAAC
>No_name
CTCGTTCAAACACAAAGTTATTGTTGAACAATCCAGACCCGTATCGCAAACCGATCATAA
CGATGCTGAAAACCAATACGATAAACATGAAACAAGCAAA
>No_name
CTCGTTCAAACACAAAGTTATTGTTGAACAATCCAGACCCGTATCGCAAACCGATCATAA
CGATGCTGAAAACCAATACGATAAACATGAAACAAGCAAA
>No_name
CTCGTTCAAACACAAAGTTATTGTTGAACAATNCAGACCCGTATCGCAAACCGATCATAA
CGATGCTGAAAACCAATACGATAAACATGAAACAAGCAAA
>No_name
TATCGTATTGGTATTCAGCATCGTTATGATCGGTTTGCGATACGGGTCTGGATTGTTCAA
CAATAACTTTGTGTTTGAACGAGCAAGCAGATATGCAAAT
>No_name
ATCGTATTGGTTTTCAGCATCGTTATGATCGGTTTGCGATACGGGTCTGGATTGTTCAAC
AATAACTTTGTGTTTGAACGAGCAAGCAGATATGCAAATT
>No_name
ATCGTATTGGTTTTCAGCATCGTTATGATCGGNTTGCGATACGGGTCTGGATTGTTCAAC
AATAACTTTGTGTTTGAACGAGCAAGCAGATATGCAAATT
>No_name
ATCGTATTGGTTTTCAGCATCGTTATGATCGGTTTGCGATACGGGTCTGGATTGTTCAAC
AATAACTTTGTGTTTGAACGAGCAAGCAGATATGCAAATT
>No_name
CGGAATTTGCATATCTGCTTGCTCGTTCAAACACAAAGTTATTGTTGAACAATCCAGACC
CGTATCGCAAACCGATCATAACGATGCTGAAAACCAATAC
>No_name
CGGAATTAGCATATCTGCTTGCTCGTTCAAACACAAAGTTATTGTTGAACAATCCAGACC
CGTATCGCAAACCGATCATAACGATGCTGAAAACCAATAC
>No_name
ACGGAATTTGCATATCTGCTTGCTCGTTCAAACACAAAGTTATTGTTGAACAATCCAGAC
CCGTATCGCAAACCGATCATAACGATGCTGAAAACCAATA
>No_name
CACGGAATTTGCATATCTGCTTGCTCGTTCAAACACAAAGTTATTGTTGAACAATCCAGA
CCCGTATCGCAAACCGATCATAACGATGCTGAAAACCAAT
>No_name
CACGGAATTTGCATATCTGCTTGCTCGTTCAAACACAAAGTTATTGTTGAACAATCCAGA
CCCGTATCGCAAACCGATCATAACGATGCTGAAAACCAAT
>No_name
ATTGGTTTTCAGCATCGTTATGATCGGTTTGCGATACGGGTCTGGATTGTTCAACAATAA
CTTTGTGTTTGAACGAGCAAGCAGATATGCAAATTCCGTG
>No_name
ATTGGTTTTCAGCATCGTTATGATCGGTTTGCGATACGGGTCTGGATTGTTCAACAATAA
CTTTGTGTTTGAACGAGCAAGCAGATATGCAAATTCCGTG
>No_name
TTGGTTTTCAGCATCGTTATGATCGGTTTGCGATACGGGTCTGGATCGTTCAACAATAAC
TTTGTGTTTGAACGAGCAAGCAGATATGCAAATTCCGTGG
>No_name
GTTTTCAGCATCGTTATGATCGGTTTGCGATACGGGTCTGGATTGTTCAACAATAACTTT
GTGTTTGAACGAGCAAGCAGATATGCAAATTCCGTGGAAT
>No_name
CAGAATTCCACGGAATTTGCATATCTGCTTGCTCGTTCAAACACAAAGTTATTGTTGAAC
AATCCAGACCCGTATCGCAAACCGATCATAACGATGCTGA
>No_name
CTGAATTCCACGGAATTTGCATATCTGCTTGCNCGTTCAAACACAAAGTTATTGTTGAAC
AATCCAGACCCGTATCGCAAACCGATCATAACGATGCTGA
>No_name
ACAGAATTCCACGGAATTTGCATATCTGCTTGCTCGTTCAAACACAAAGTTATTGTTGAA
CAATCCAGACCCGTATCGCAAACCGATCATAACGATGCTG
>No_name
CACAGAATTCCACGGAATTTGCATATCTGCTTGCTCGTTCAAACACAAAGTTATTGTTGA
ACAATCCAGACCCGTATCGCAAACCGATCATAACGATGCT
>No_name
GCACAGAATTCCACGGAATTTGCATATCTGCTTGCTCGTTCAAACACAAAGTTATTGTTG
AACAATCCAGACCCGTATCGCAAACCGATCATAACGATGC
>No_name
GTTATGATCGGTTTGCGATACGGGTCTGGATTGTTCAACAATAACTTTGTGTTTGAACGA
GCAAGCAGATATGCAAATTCCGTGGAATTCTGTGCTCAAT
>No_name
ATGATCGGTTTGCGATACGGGTCTGGATTGTTCAACAATAACTTTGTGTTTGAACGAGCA
AGCAGATATGCAAATTCCGTGGAATTCTGTGCTCAATATG
>No_name
TTCCATATTGAGCACAGAATTCCACGGAATTTGCATATCTGCTTGCTAGTTCAAACACAA
AGTTATTGTTGAACAATCCAGACCCGTATCGCAAACCGAT
>No_name
TGCGATACGGGTCTGGATTGTTCAACAATAACTTTGTGTTTGAACGAGCAAGCAGATATG
CAAATTCCGTGGAATTCTGTGCTCAATATGGAATGATAAA
>No_name
CGGGATTGTTCAACAATAACTTTGTGTTTGAACGAGCAAGCAGATATGCAAATTCCGTGG
AATTCTGTGCTCAATATGGAATGATAAATCTCTATTTGTT
>No_name
GGATTGTTCAACAATAACTTTGTGTTTGAACGAGCAAGCAGATATGCAAATTCCGTGGAA
TTCTGTGCTCAATATGGAATGATAAATCTCTATTTGTTTA
>No_name
GTTCAACAATAACTTTGTGTTTGAACGAGCAAGCAGATATGCAAATTCCGTGGAATTCTG
TGCTCAATATGGAATGATAAATCTCTATTTGTTTATCATG
>No_name
ATAACTTTGTGTTTGAACGAGCAAGCAGATATGCAAATTCCGTGGAATTCTGTGCTCAAT
ATGGAATGATAAATCTCTATTTGTTTATCATGGCATACGC
>No_name
GGAGAATAAGCGTATGCCATGATAAACAAATANAGATTTATCATTCCATATGGAGCACAG
AATTCCACGGAATTTGCATATCTGCTTGCTCGTTCAAACA
>No_name
GTTTGAACGAGCAAGCAGATATGCAAATTCCGTGGAATTCTGTGCTCAATATGGAATGAT
AAATCTCTATTTGTTTATCATGGCATACGCTTATTCTCCT
>No_name
AGCAGATATGCAAATTCCGTGGAATTCTGTGCTCAATATGGAATGATAAATCTCTATTTG
TTTATCATGGCATACGCTTATTCTCCTGCAAAAAATGCCA
>No_name
GAATGGCATTTTTTGCAGGAGAATAAGCGTATGCCATGATAAACAAATAGAGATTTATCA
TTCCATATTGAGCACAGAATTCCACGGAATTTGCATATCT
>No_name
TGAATGGCATTTTTTGCAGGAGAATAAGCGTATGCCATGATAAACAAATAGAGATTTATC
ATTCCATATTGAGCACAGAATTCCACGGAATTTGCATATC
>No_name
TGCAAATTCCGTGGAATTCTGTGCTCAATATGGAATGATAAATCTCTATTTGTTTATCAT
GGCATACGCTTATTCTCCTGCAAAAAATGCCATTCATGAG
>No_name
CTCATGAATGGCATTTTTTGCAGGAGAATAAGCGTATGCCATGATAAACAAATAGAGATT
TATCATTCCATATTGAGCACAGAATTCCAAGGAATTTGCA
>No_name
CTCATGAATGGCATTTTTTGCAGGAGAATAAGNGTATGCCATGATAAACAAATAGAGATT
TATCATTCCATATTGAGCACAGAATTCCACGGAATTTGCA
>No_name
CGCAAGAATGGCATTTTTTGCAGGAGAATAAGNGTATGCCATGATAAACAAATAGAGATT
TATCATTCCATATTGAGCACAGAATTCCACGGAATTTGCA
>No_name
CTCATGAATGGCATTTTTTTGCAGGAGAATAAGCGTATGCCATGATAAACAAATAAAGAT
TTATCATTCAATATTGAGCACAGAATTACACGGAATTTGC
>No_name
CTTGAAAATTGGCCTCATGAATGGCATTTTTTGCAGGAGAATAAGCGTATGCCATGATAA
ACAAATAGAGATTTATCATTCCATATTGAGCACAGAATTC
>No_name
CTTGAAAATTGGCCTCATGAATGGCATTTTTTGCAGGAGAATAAGCGTATGCCATGATAA
ACAAATAGAGATTTATCATTCCATATTGAGCACAGAATTC
>No_name
CACCTTGAAAATTGGCCTCATGAATGGCATTTTTTGCAGGAGAATAAGCGTATGCCATGA
TAAACAAATAGAGATTTATCATTCCATATTGAGCACAGAA
>No_name
GTCATCTTGAAAATTGGCCTCATGAATGGCATTTTTTGCAGGAGAATAAGCGTATGCCAT
GATAAACAAATAGAGATTTATCATTCCATATTGAGCACAG
>No_name
GTCATCTTGAAAATTGGCCTCATGAATGGCATTTTTTGCAGGAGAATAAGCGTATGCCAT
GATAAACAAATAGAGATTTATCATTCCATATTGAGCACAG
>No_name
GTCATCTTGAAAATTGGCCTCATGAATGGCATTTTTTGCAGGAGAATAAGCGTATGCCAT
GTTATACTAAAAGAGAATTATCAATCCATATTGAGAACAG
>No_name
GTCATCTTGAAAATTGGCCTCATGAATGGCATTTTTTGCAGGAGAATAAGCGTATGCCAT
GATAAACAAATAGAGATTTATCATTCCATATTGAGCACAG
>No_name
GTCATCTTGAAAATTGGCCTCATGAATGGCATTTTTTGCAGGAGAATAAGCGTATGCCAT
GATAAACAAATAGAGATTTATCATTCCATATTGAGCACAG
>No_name
GTCATCTTGAAAATTGGCCTCATGAATGGCATTTTTTGCAGGAGAATAAGCGTATGCCAT
GATAAACAAATAGAGATTTATCATTCCATATTGAGCACAG
>No_name
GTTATCTTGAAAATTGGCCTCATGAATGGCATNTTTTGCAGGAGAATAAGCGTATGCCAT
GATAAACAAATAGAGATTTATCATTCCATATTGAGCACAG
>No_name
GTCATCTTGAAAATTGGCCTCATGAATGGCATNTTTTGCAGGAGAATAAGCGTATGCCAT
GATAAACAAATAGAGATTTATCATTCCATATTGAGCACAG
>No_name
GTCATCTTGAAAATTGGCCTCATGAATGGCATTTTTTGCAGGAGAATAAGCGTATGCCAT
GATAAACAAATAGAGATTTATCATTCCATATTGAGCACAG
>No_name
GACTTCTTGAAAATTGGCCTCATGAATGGCATTTTTTGCAGGAGAATAAGCGTATGCCAT
GATAAACAAATAGAGATTTATCATTCCATATTGAGCACAG
>No_name
GTCATCTTGAAAATTGGCCTCATGAATGGCATTTTTTTGCAGGAGAATAAGCGTATGCCA
TGATAAACAAATAGAGATTTATCATTCCATATTGAGCACA
>No_name
GGGTCATCTTGAAAATTGGCCTCATGAATGGCATTTTTTGCAGGAGAATAAGCGTATGCC
ATGATAAACAAATAGAGATTTATCATTCCATATTGAGCAC
>No_name
CGGGTCATCTTGAAAATTGGCCTCATGAATGGCATTTTTTGCAGGAGAATAAGCGTATGC
CATGATAAACAAATAGAGATTTATCATTCCATATTGAGCA
>No_name
ATCTCTATTTGTTTATCATGGCATACGCTTATTCTCCTGCAAAAAATGCCATTCATGAGG
CCAATTTTCAAGATGACCCTAATCTTTCTATGGTAAATGA
>No_name
CTGATTCATTTACCATAGAAAGATTAGGGTCATCTTGAAAATTGGCCTCATGAATGGCAT
TTTTTGCAGGAGAATAAGCGTATGCCATGATAAACAAATA
>No_name
GTCTGATTCATTTACCATAGAAAGATTAGGGTCATCTTGAAAATTGGCCTCATGAATGGC
ATTTTTTGCAGGAGAATAAGCGTATGCCATGATAAACAAA
>No_name
GTCTGATTCATTTACCATAGAAAGATTAGGGTCATCTTGAAAATTGGCCTCATGAATGGC
ATTTTTTGCAGGAGAATAAGCGTATGCCATGATAAACAAA
>No_name
CTTCGTCTGATTCATTTACCATAGAAAGATTAGGGTCATCTTGAAAATTGGCCTCATGAA
TGGCATTTTTTGCAGGAGAATAAGCGTATGCCATGATAAA
>No_name
CGCTTATTCTCCTGCAAAAAATGCCATTCATGAGGCCAATTTTCAAGATGACCCTAATCT
TTCTATGGTAAATGAATCAGACGAAGATGTTCTCTATGGT
>No_name
GATTATTCTCCTGCAAAAAATGCCATTCATGAGGCCAATTTTCAAGATGACCCTAATCTT
TCTATGGTAAATGAATCAGACGAAGATGTTCTCTATGGTT
>No_name
AAAAATGCCATTCATGAGGCCAATTTTCAAGATGACCCTAATCTTTCTATGGTAAATGAA
TCAGACGAAGATGTTCTCTATGGTTCTGACATAGAAGAAG
>No_name
CCAATTTTCAAGATGACCCTAATCTTTCTATGGTAAATGAATCAGACGAAGATGTTCTCT
ATGGTTCTGACATAGAAGAAGCAAATTTATTATCAAGAAA
>No_name
TTTTCTTGATAATAAATTTGCTTCTTCTATGTCAGAACCATAGAGAACATCTTCGTCTGA
TTCATTTACCATAGAAAGATTAGGGTCATCTTGAAAATTG
>No_name
CAATTTTCAAGATGACCCTAATCTTTCTATGGTAAATGAATCAGACGAAGATGTTCTCTA
TGGTTCTGACATAGAAGAAGCAAATTTATTATCAAGAAAA
>No_name
CTAATTTTCAAGATGACCCTAATCTTTCTATGNTAAATGAATCAGACGAAGATGTTCTCT
ATGGTTCTGACATAGAAGAAGCAAATTTATTATCAAGAAA
>No_name
ATAGTCTTGATAATAAATTTGCTTCTTCTATGTCAGAACCATAGAGAACATCTTCGTCTG
ATTCATTTACCATAGAAAGATTAGGGTCATCTTGAAAATT
>No_name
GATTTTCTTGATAATAAATTTGCTTCTTCTATGTCAGAACCATAGAGAACATCTTCGTCT
GATTCATTTACCATAGAAAGATTAGGGTCATCTTGAAAAT
>No_name
GATTTTCTTGATAATAAATTTGCTTCTTCTATGTCAGAACCATAGAGAACATCTTCGTCT
GATTCATTTACCATAGAAAGATTAGGGTCATCTTGAAAAT
>No_name
GTAGATTTTCTTGATAATAAATTTGCTTCTTCNATGTCAGAACCATAGAGAACATCTTCG
TCTGATTCATTTACCATAGAAAGATTAGGGTCATCTTGAA
>No_name
GTTAGATTTTCTTGATAATAAATTTGCTTCTTCTATGTCAGAACCATAGAGAACATCTTC
GTCTGATTCATTTACCATAGAAAGATTAGGGTCATCTTGA
>No_name
CTTTACCCTTCCGGTTTCGGTAAATTGCCAACNGTAAAAACAAGTTCAAGAGCCAAGTTA
CTCCAAGAATGATAAGAAATAAGATCATATAGACCAAATC
>No_name
TGGTCCTTTACCCTTCCGGTTTCGGTAAATTGCCAACAGTAAAAACAAGTTCAAGAGCCA
AGTTACTCCAAGAATGATAAGAAATAAGATCATATAGACT
>No_name
CCGAAACCGGAAGGGTAAAGGACCACTGCATAATATTGACACTATGAGAGTAGAATGCAA
ATGTCTACCAAATTATTATTTCATCGTCTCTATATCTGTG
>No_name
CTGCATAATATTGACACTATGAGAGTAGAATGCAAATGTCTACCAAATTATTATTTCATC
GTCTCTATATCTGTGGCCAATATCCTCGCCGTGTCCTTCA
>No_name
ATAATATTGACACTATGAGAGTAGAATGCAAATGTCTACCAAATTATTATTTCATCGTCT
CTATATCTGTGGCCAATATCCTCGCCGTGTCCTTCAATCC
>No_name
CTGATTTCTATCAAACAGTAGACTTTCCATAGAGGATTGTTATTGAAATTCAACCATCGA
AAAACAATAATAATTGGCGGATTGAAGGACACGGCGAGGA
>No_name
CTTCAATCCGCCAATTATTATTGTTTTTCGATGGTTGAATTTCAATAACAATCCTCTATG
GAAAGTCTACTGTTTGATAGAAATCAGCATCAACACTATT
>No_name
ATTATTATTGTTTTTCGATGGTTGAATTTCAATAACAATCCTCTATGGAAAGTCTACTGT
TTGATAGAAATCAGCATCAACACTATTTTCTGCAATCTAG
>No_name
GTCGAGACTTGAAAATAAAATGTGTAGGAATGCTAGATTGCAGAAAATAGTGTTGATGCT
GATTTCTATCAAACAGTAGACTTTCCATAGAGGATTGTTA
>No_name
ATCAACACTATTTTCTGCAATCTAGCATTCCTACACATTTTATTTTCAAGTCTCGACACG
TTTCTACGACTCTATTCCCCGAAAATGTATATATATAGTC
>No_name
CTGGGTCTTTGACTATATATATACATTTTCGGGGAATAGAGTCGTAGAAACGTGTCGAGA
CTTGAAAATAAAATGTGTAGGAATGCTAGATTGCAGAAAA
>No_name
CTTGGTCTTTGACTATATATATACATTTTCGGGGAATAGAGTCGTAGAAACGTGTCGAGA
CTTGAAAATAAAATGTGTAGGAATGCTAGATTGCAGAAAA
>No_name
TTTATTTTCAAGTCTCGACACGTTTCTACGACTCTATTCCCCGAAAATGTATATATATAG
TCAAAGACCCAGTACTAACGTATTGAAAATATCAGCACCT
>No_name
CTTGGATACAAGTTACTACCCAAGGTGCTGATNTTTTCAATACGTTAGTACTGGGTCTTT
GACTATATATATACATTTTCGGGGAATAGAGTCGTAGAAA
>No_name
TTACTACTTATAGATAGTTGACAACCTGCTTGGATACAAGTTACTACCCAAGGTGCTGAT
ATTTTCAATACGTTAGTACTGGGTCTTTGACTATATATAT
>No_name
CTTCATTCTTCGAAGTGTCATTTCGTTTGCAGTTCCATTGTTGGCTTGCGTTATTTTAAC
AATTCTTCAATTGTATTTTCTCAGAAAGTTGTCTCACATC
>No_name
GTTGAGAATAAGTGTCGCATAGTTTCGTCGGTGATGTGAGACAACTTTCTGAGAAAATAC
AATTGAAGAATTGTTAAAATAACACAAGCCAACAATGGAA
>No_name
ATTTTAACAATTCTTCAATTGTATTTTCTCAGAAAGTTGTCTCACATCACCGACGAAACT
ATGCGACACTTATTCTCAACGTATCTGTATAATTTAGAAC
>No_name
CCGGAAGTTCTAAATTATACAGATACGTTGAGAATAAGTGTCGCATAGTTTCGTCGGTGA
TGTGAGACAACTTTCTGAGAAAATACAATTGAAGAATTGT
>No_name
ATTTTCTCAGAAAGTTGTCTCACATCACCGACGAAACTATGCGACACTTATTCTCAACGT
ATCTGTATAATTTAGAACTTCCGGAAAATTTTGTTTTGAT
>No_name
GTCGATTGAATTGAAGCCAAAGTTTCTCCAGTTATATCTCTTGGAATATTAGAAGGGAAA
TTTATTTTCATTTCAGTGTCATTATTGTTTACATTGTTTA
>No_name
AAACAATAATGACACTGAAATGAAAATAAATTTCCCTTCTAATATTCCAAGAGATATAAC
TGGAGAAACTTTGGCTTCAATTCAATCGACTACACTGGAT
>No_name
TGACACTGAAATGAAAATAAATTTCCCTTCTANTATTCGAAGAGATATAACTGGAGAAAC
TTTGGCTTCAATTCAATCGACTACACTGGATGCTCCAATA
>No_name
CTGGGGATGAAAATGGATTATTGGAGCATCCAGTGTAGTCGATTGAATTGAAGCCAAAGT
TTCTCCAGTTATATCTCTTGGAATATTAGAAGGGAAATTT
>No_name
GTTAAATCTAATGCAACATGGGACATTCCAACCTGGGGATGAAAATGGATTATTGGAGCA
TCCAGTGTAGTCGATTGAATTGAAGCCAAAGTTTCTCCAG
>No_name
TTCGGACTTGTTTCTCTGGCGCTTTCAAGAGAAACTGATTTTATGAGTTTAGCTTGTTGA
TGATTTGCAGTAAAATCTAATGCAACATGGGACATTCCAA
>No_name
CAACAAGCTAAACTCATAAAATCAGTTTCTCTTGAAAGCGCCAGAGAAACAAGTCCGAAT
AATATATCAGAAAATAAGGTTCAGAAACGAGTTCTATGGA
>No_name
CTAAACTCATAAAATCAGTTTCTCTTGAAAGCGCCAGAGAAACAAGTCCGAATAATATAT
CAGAAAATAAGGTTCAGAAACGAGTTCTATGGAACTTCAT
>No_name
AGAATCAGTTTCTCTTGAAAGCGCCAGAGAAACAAGTCCGAATAATATATCAGAAAATAA
GGTTCAGAAACGAGTTCTATGGAACTTCATGTATCAAAGA
>No_name
TTCTCTTTGATACATGAAGTTCCATAGAACTCGTTTCTGAACCTTATTTTCTGATATATT
ATTCGGACTTGTTTCTCTGGCGCTTTCAAGAGAAACTGAT
>No_name
GCCATGTTGAGCGCAATTGACATCTGTTCTCTTTGATACATGAAGTTCCATAGAACTCGT
TTCTGAACCTTATTTTCTGATATATTATTCGGACTTGTTT
>No_name
AATGGCAACGATGCATGAGGCCATGTTGAGCGCAATTGACATCTGTTCTCTTTGATACAT
GAAGTTCCATAGAACTCGTTTCTGAACCTTATTTTCTGAT
>No_name
CCTGAATGTCAATGTGGATAAAATCAAAGGAGACCATATCCCAATGGCAACGATGCATGA
GGCCATGTTGAGCGCAATTGACATCTGTTCTCTTTGATAC
>No_name
GGAATTTGGAAAAAGCAACTCGATTGTTCACAGAGCCTGAATGTCAATGTGGATAAAATC
AAAGGAGACCATATCCCAATGGCAACGATGCATGAGGCCA
>No_name
AGAAAATCCAATTTTCCTCGATGCTGATCTTCATTATTCCTTTTCTGGGAATTCTCGGAA
ATGTAATCATTTGCGTGTCGATAAAAATTGAAAAGAAATT
>No_name
ATATCTATGAGTGTGAAGTTAATAATTATTTTATTTACAGTTATACTGAATAAAAAGTGT
ATATAAACCAGATGTTTACCCCTCCCTAATTCTATCCGTC
>No_name
CGGTCGACAATATCCACGAGCATGTTAAACCAATTTTAAAGCATTTTGTCGATACCGATG
GCTTTTAAAGGGATTTCTTAACACAATATACCGATCGAGT
>No_name
AGATATCTTACAAAGGATGCGGACCAAATGAAACTTATTTTATAGTTTTGTCAACAGTTT
TGACATTTTATTTACCATTGTTAATAATGACATTGACGTA
>No_name
CACGACTAAAAGATTTCCAAAAATAGTTAACACTGGAAACAAAAGCAAAGAAAGCAGCCA
ATATCTTCTATATGGTTTGGAACTGAAGAAATGAAACTCA
>No_name
CCTCCGGTCACCTCCATCCAAACACAAAGTGGCATCACCATGATTGCTAGACTGATATCT
GCTAGAGCCAAGCTAACAATGAAATAATTTGTGGCGTTTC
>No_name
CTCAACCGCGTCCATCATGAATTTGGCCGCTATCAGCATTGACAGATATTTTGCCGTAAC
TCAGCCGCTGAAATATTCTCGCCACAACAATTTCACGCGA
>No_name
CGGGGCGGCACATTTAATGATAAGTCCAATAANCCTTCCAAAATTAGAGAACCGCTCGAA
AACGATTATTAAAATTCAAGAATCAGATAAAGAAACGATT
>No_name
CATTTAATGATAAGTCCAATAATCCTTCCAAANTTAGAGAACCGCTCGAAAACGATTATT
AAAATTCAAGAATCAGATAAAGAAACGATTTACATTCCAG
>No_name
ATCCTTCCAAAATTAGAGAACCGCTCGAAAACGATTATTAAAATTCAAGAATCAGATAAA
GAAACGATTTACATTCCAGAAGAATTGAATTCAGATTGTG
>No_name
GAGGTCAAATATCCCATGATTCGTTTGACAATTTTTTGTCAATTCCAAATATTGTCTTAA
TTTCTCTTTGTTGATTCTCTCTGTGAATTCAGGAACGAAT
>No_name
ATTGACAAAAAATTGGCATACGAATCAGGGGATATTTGACAACCGGCTAGGAATGAAGAA
ATTCCGAATCTATCAAAAGTATCGAATAAAACTCATCAAA
>No_name
AAATTATGAACTTGTTCTATTGGTATGCCTTTTTTTGATGAGTTTTATTCGATACTTTTG
ATAGATTCGGAATTTCTTCATTCCTAGCCGGTTGTCAAAT
>No_name
GAAGAAATGGAATAGAAAGCTGATTTCTTTGATTTCACTCTTTTTATTGCCAAATTATGA
ACTTGTTCTATTGGTATGCCTTTTTTGATGAGTTTTATTC
>No_name
AAATTTTAGTCCTGAACCCCTAAAAGAAGAAATGGAATAGAAAGCTGATTTCTTTGATTT
CACTCTTTTTATTGCCAAATTATGAACTTGTTCTATTGGT
>No_name
CTATTAAATTTTAGTCCTGAACCCCTAAAAGAAGAAATGGAATAGAAAGCTGATTTCTTT
GATTTCACTCTTTTTATTGCCAAATTATGAACTTGTTCTA
>No_name
GAGAAATCATCAGCAAAAAGAGAAAAGAAAGCNACAAAAACTCTAGTCATTGTTTTAGTG
ATTTTTTTAGTATGTTGGGTGCCATTTTTTACGCTAAATA
>No_name
CGGAATTCTATATTGAAAATTGTATATATTATTGGATTGAGGAAGGAATTGATATAGCCC
AACCAGACAGTCACACTTCCAACCTCCGAAGATATCAGAG
>No_name
CTTCGGAATTCTATATTGAAAATTGTATATATNATTGGATTGAGGAAGGAATTGATATAG
CCCAACCAGACAGACACACTTCCAACCTCCGAAGATATCA
>No_name
CTGACAGATCCGATCCGGTTGATAAAGAGGAAGCTTAGTAGAATTCCATTGACAAATATC
CCAGAACAAATAAATAGAATCCGAAATATGAAAAACCCAA
>No_name
TGGAATTCTACTAAGCTTCCTCTTTATCAACCGGATCGGATCTGTCAGCAGCAATATTTT
GGTTCGTTTGCAAACCATTGTAGACATCTTGTCGTTGATT
>No_name
TGCAAACCATTGTAGACATCTTGTCGTTGATTAGTGTCATTTTCGCTATGTTTTCCCATC
AAGAGGCAATTTGGATTGATAATTTGGTGATTTATCAAAT
>No_name
ACCATTGTAGACATCTTGTCGTTGATTAGTGTCATTTTCGCTATGTTTTCCCATCAAGAG
GCAATTTGGATTGATAATTTGGTGATTTATCAAATATATT
>No_name
GTGAAATATTCGACAATATATTTGATAAATCACCAAATTATCAATCCAAATTGCCTCTTG
ATGGGAAAACATAGCGAAAATGACACTAATCAACGACAAG
>No_name
GTTGTCGTTGATTAGTGTCATTTTCGCTATGTTTTCCCATCAAGAGGCAATTTGGATTGA
TAATTTGGTGATTTATCAAATATATTGTCGAATATTTCAC
>No_name
TAAATACCATGGAAAACCAAAATAAATAATTTGTGTGAAATATTCGACAATAAATTTGAT
AAATCACCAAATTATCAATCCAAATTGCCTCTTGATGGGA
>No_name
GAAAAAATGAAAGAATAAAAGCTAGGACAATACATATTCGATACCTACTCATTCGGATGT
CCCGATACTTGAGGGGGTAAACGACAACTATCAACCGATC
>No_name
AAACAACTGTTGTTGGGAATATTGCTTACAATTTTTCAACGCAACCTCTTATTTTGAAGT
ATAAATGTTATTTTGAATGGGAATCACCCACATTCTCGTT
>No_name
TAGGAAATAGCTGAAAATTAACCAAATGTAAGAATAAACTTTCCAAAACAACGAGAATGC
GGGTGATTCCCATTCAAAATAACATTTATACTTCAAAATA
>No_name
CGGGTAGGAAATAGCTGAAAATTAACCAAATGTAAGAATAAACTTTCCAAAACAACGAGA
ATGCGGGTGATTCCCATTCAAAATAACATTTATACTTCAA
>No_name
CCCTATCATCACAGAAGCGGGTAGGAAATAGCTGAAAATTAACCAAATGTAAGAATAAAC
TTTCCAAAACAACGAGAATGTGGGTGATTCCCATTCAAAA
>No_name
GGTGAATTTAATAGAAAGGTTTCTTTTAATCANCATAGATTGAACGTTGAATGTATGCTT
AGATGAATTTAATTCCGTTATGATTTTGAGATAAATCCCT
>No_name
CTCAAAATCATAACGGAATTAAATTCATCTAAGCATACATTCAACGTTCAATCTATGCTG
ATTAAAAGAAACCTTTCTATTAAATTCACCATATCATCCA
>No_name
AATAAACCTTTCTATTAAATTCACCATATCATCCATTATTATTTTTGCATTTTACATTGT
AACATACAGCGTTGACTGCGTCATTTTTGTTCTGAATATG
>No_name
AAATTACAATAATAATAATATTTACTCGCGTCNTAAAAAGTGAGTAATTCCATCATATTC
AGAACAAAAATGACGCAGTCAACGCTGTATGTTACAATGT
>No_name
TCTTAAGTTCTTTTCCAAAAGTACAGCCAAAACGACAAGAATATTTCCCACAATTGTTAG
CATAATAAAAGTTTCCAAAATCAACAGAGTGAGAATGAAA
>No_name
CTCAAATTCATTACAAATATCGCTACTACCAAATCTGTGATCGCCATACTGAGGATCAGA
TAGTTTGAAAGATTTCTTAAGTTCTTTTCCAAAAGTACAG
>No_name
AGAAATCTTTCAAACTATCTGATCCTCAGTATGGCGATCACAGATTTGGTAGTAGCGATA
TTTGTAATGAATTTGAGCGCAGTTTATGAAATTTCGAACC
>No_name
TTTCTCTCATGATTGCAGTTCCTTCTAGATTTNATTTCCACAGACTAGAAACACAAATGT
TCCAGGAAGTCGTAATAAAAGGACGATGTTTAATCAACAG
>No_name
CTTCGTTTCCGTCTGATTTGCCGCTTAGCTATTTGGAATATTTTCCAATATATTATCATC
ATAAAAATCATTGGAGCGTAGAAAGCAATGACCGTTGATA
>No_name
AATGATTTTTATGATGATAATATATTGGAAAATATTCCAAATAGCTAAGCGGCAAATCAG
ACGGAAACGGAGGTTCAACTATGAAGTTACTTTTGACTCA
>No_name
GGGACTTTTGACTCAAAATACAAATCAATCTGCCGATATTTCCACTGCTGTCACAGGACA
ACTGAATCAGAGTTCTCTACAACTGGAGACCAATACCTTA
>No_name
CTTCGATAGTTTTCGTTAGGTTGTAGGGCATAACTGAAACTTTCAACGTTCTCAAAGATG
AAAGACTGCTCATCCTTGCAATATGAACATCGTTGACATT
>No_name
CAACGATGTTCATATTGCAAGGATGAGCAGTCTTTCATCTTTGAGAACGTTGAAAGTTTC
AGTTATGCCCTACAACCTAACGAAAACTATCGAAGAGCAA
>No_name
GCAGTCTTTCATCTTTGAGAACGTTGAAAGTTNCAGTTATGCCCTACAACCTAACGAAAA
CTATCGAAGAGCAACGACACAAAGTCGAAGAGAAACGTGA
>No_name
AGAGAATAAAACAGCAAGTAATTATGCCGACANTGATTATAGCCTTTCTTTCACGTTTCA
CTTCGACTTTGTGTCGTTGCTCTTCGATAGTTTTCGTTAG
>No_name
AACCAAGCCAAAGTAAAACTGATGAAATAATCNGATGAACAATACAATACGCGCCACAAA
ATGGTAAAACTAAAGTCAACGTGAAAAACGGCATCCAACA
>No_name
CGAGAATAACTGATTCCAATAGAAACATGAAGACGTGAGGCGTGAAGGAGTACTTGAGCA
ATATACAGTAACGGTAAAATTCTTGATGATCAGTTTTGAT
>No_name
CTTTAGAGCACAATATCTTTCCACTGTAACTAAGACTACTAGCCAATTTACTGTCATTTG
AATCGTCATGGCCAAAGACCACAAATATGGAACTAAATAC
>No_name
AGAAAATGCAATTTATTCCATTCTATATAGATNAGTGTTTTATGCAGTTCTAGTAGCAAT
CGGTCCGGTTGCTTGCGTTTTATGGTTAAATGTTAGTTTA
>No_name
CTTCCTCATCTATTGTCTTGGTGGTAAGAAGTTTAGATTTACACTACGACGGCTATGTCG
TCGAAGTACTCAAAGTAAAATACCGAGAATATTTCTAGCT
>No_name
AAGAAGTTTAGATTTACACTACGACGGCTATGTCGTCGAAGTACTCAAAGTAAAATACCG
AGAATATTTCTAGCTGCTGCGTGGAAACGAATTAATCAAA
>No_name
AATTTTACTGTGGCTTATATCTTTCATTGTTACGTTACCATTGAGTTTACAAATTGATAT
AGACATCTTGACTAGAAACGACTCAACAACAAATTACAAA
>No_name
CGTCTTTGTAGCATGGACTTCCTAATGACTATTCCAATCATAGTATACATTATTATGATA
ACCGCTAAAGGTAATACAAAAAGAAGGATAGTGCTGAGTA
>No_name
CGACAAACAGTTTCGATCAAGTCAACGAAACCNAACAAAATACAATAAAAATTTTTCTAG
TGATCTCTGTCACATTTTCGATTTATGTCACACCAAATTT
>No_name
ATTTTAAATACATTTACATCGGAGCTTGCTATTTTGTATTTGTATTCCTATTGCCGTTGA
TTTTCATAACAGTTTGCAATATTCAACTCGTTCTAGCAAT
>No_name
ATTTTTTAAAATATTCTATCCTCCAGCTCTTGNAGCTCAAACCGCTACGATTTGGATAAC
TGTAGGTTTGACGTGTGAAAGATATTTTGCTGTGTGTTTT
>No_name
AATAATAGAATTTGTGAAACCCAATAGTTGAGTCGGAATGGTTGACAAAGGTATGTTCTG
AGTTGTTAATAGACATTGGGATTTCTTCTAGCCATCTTGG
>No_name
CGACCACTACGATCATTCTTGTGACATTGTTATCCGACCGAATTCTTCGTGACTTAGAGC
TTATTAGACTTTTATTTGTATCATTTAAAACGTAGAGCTG
>No_name
TCTAAGTCACGAAGAATTCGGTCGGATAACAATGTCACAAGAATGATCGTAGTGGTCGTC
TCTATTTTTATATTCTGTCAATTTCCTGCACTTATTTATA
>No_name
TTATAACATAAAATTTGGCATTCAGCCCGCAAATGACATTTCGTGGGAAATCATTTCGGC
AATCAGAAACTTTTTAGTCATTTTAAATTCAGCTGTAAAT
>No_name
TAGAGAATGAAATTTACAGCTGAATTTAAAATGACTAAAAAGTTTCTGATTTCCGAAATG
ATTTCCCACGAAAAGTCATTTGCGGGATGAATGCCAAATT
>No_name
AAACTTTTTAGTCATTTTAAATTCAGCTGTAAATTTCATTCTCTACTGTGCTTTTGGTCA
AAAATTTCGACGAACATTTGTCCATGTAATAATTCCATGC
>No_name
ATCGCATGGAATTATTACATGGACAAATGTTCGTCGAAATTTTTGACCAAAAGCACAGTA
GAGAATGAAATTTACAGCTGAATTTAAAATGACTAAAAAG
>No_name
GTTGAGTATAAAAAAGTCATAATCAATGTTGAAATTGAAAACAGATAGAACAGTTTTTTA
CGTTTCAAACGCTTGATGGCATCAGATATCAGTAATTGAG
>No_name
AACAGCTTCAATTGAGAGCAAGATCGAAAGAAAAGCTTCTGAAAACAGTTATTACAATTT
CTTTATTGTATACCTTGGCGCAACTTCCTCGCCATGTAAT
>No_name
AGCGAATTAATCAACCAATAAAACAATCCGGAAACGATTAAATTCGACAAATCAACCAAC
AACATTGTTCGCAGGATAAAAAGTGCGCCACAGCGAACAT
>No_name
CGTCAGATAGTTAAAAACTCCGAGCGAATTAATCAACCAATAAAACAATCCGGAAACGAT
TAAATTCGACAAATCAACCAACAACATTGTTCGCAGGATA
>No_name
AGCATATTGAATGATTTGCAGAGAATGTTTTTGAAAATTGATTGGTCCGACAGATAGTTA
AAAACTCCGAGCGAATTAATCAACCAATAAAACAATCCGG
>No_name
GTTTTTAACTATCTGTCGGACCAATCAATTTTCAAAAACATTCTCTGCAAATCATTCAAT
ATGCTTACGCACTTTTGTTTTTTCCTTAATCAGTGGACCG
>No_name
ATCAATCATGGCGTTAGAAAGATGCGTTTTTGTCATCAGTAGAAAACTGAATAAATCTCT
ATTCAGCATGCTCCGGTTGAGAATTGGACTTTTTCTTGGG
>No_name
CTTTTTCTTGGGTTTTGTTTGTCTTTTGCACTATTTTGTAATTATCTTTCTATGTATGGT
TTACGATTGGAGGAAAATAATACTTATAGCTGTGATGTGC
>No_name
GAATCGCCATTGTTACAATTGACAAAATAGTTACCGTTTGAGGAATTAAAAACTCCAAAA
TCATCTCTAAGTATGGAACCAAATTCAAATAAATCGCCAT
>No_name
ATTTTGGAGTTTTTAATTCCTCAAACGGTAACTATTTTGTCAATTGTAACAATGGCGATT
CTGTTATGTCACACTCAAAGATTGAAACTAGGCCTATTTG
>No_name
TTTTGGAGTTTTTAATTCCTCAAACGGTAACTATTTTGTCAATTGTAACAATGGCGATTC
TGTTATGTCACACTCAAAGATTGAAACTAGGCCTATTTGT
>No_name
CTCACAAATAGGCCTAGTTTCAATCTTTGAGTGTGACATAACAGAATCGCCATTGTTACA
ATTGACAAAATAGTTACCGTTTGAGGAATTAAAAACTCCA
>No_name
GTCAATTGTAACAATGGCGATTCTGTTATGTCACACTCAAAGATTGAAACTAGGCCTATT
TGTGAGGGGGCAATCGGATGAAGAGGTTGGTTTGGGTAGA
>No_name
ACCATCTAGACTTTCAGAGAAGAACCAAATATTTCTTATCCATGTTTGTTACATATTGTC
TATCATAGATATCGGTTTGGATTTTCCAAAATCTCTGACA
>No_name
ATGAGGATATTTTCAAAAATAAAAGATTCAAAGAAAATCGAATTGGTCACAGTGAAATAC
ATTCTTGTCAGAGATTTTGGAAAATCCAAACCGACATCTA
>No_name
CGAGTTCCAAGCTTTACGACTCTATTTCATTATAGAAATATAAACATGTACACCGACCCC
TTTACAGCAAAACTTAAACAAATGCAAAGCTATGAGGATA
>No_name
GAAAGGAATAGCAATGAGAGTCGTCAAAATATCTGAAAGAGCGAGATTTGTGATAAACAT
ATTCGTGATTGTTTGCATTGACTTATTTCGTAAAACTACG
>No_name
AAGTAATTTACAAAGGAATGCTGGAAATATCCATTCTTCCAAATAAACCGCAATCGGGGT
GAAAGGAATAGCAATGAGAGTCGTCAAAATATCTGAAAGA
>No_name
CAGACCTTCATTTTCATTCTTGGAATGAATGGATGGACAATCATGATATACCGATCTAGA
GCAATTGCGGTTGAGGTGAGAGTTGACACATAGACGGATA
>No_name
GGAAAATTAATAAAATGCAGACCTTCATTTTCATTCTTGGAATGAATGGATGGACAATCA
TGATATACCGATCTAGAGCAATTGCGGTTGAGGTGAGAGT
>No_name
CTGATAAACTGCAAGAGGTAACGTTATTAAAGTACCAACAACCCAAATCAGGAAAATTAA
TAAAATGCAGACCTTCATTTTCATTCTTGGAATGAATGGA
>No_name
CACACTTCAACACAATCCGTTCTATTAGTGCTGTTCATAAACAGCTTGGACTGATAAACT
GCAAGAGGTAACGTTATTAAAGTACCAACAACCCAAATCA
>No_name
CCACACTTCAACACAATCCGTTCTATTAGTGCTGTTCATAAACAGCTTGGACTGATAAAC
TGCAAGAGGAAACGTTATTAAAGTACCAACAACCCAAATC
>No_name
GTTACCTCTTGCAGTTTATCAGTCCAAGCTGTTTATGAACAGCACTAATAGAACGGATTG
TGTTGAAGTGTGGCAAACTCCAAAATCAAGAGAGATTTAT
>No_name
GTTTATCAGTCCAAGCTGTTTATGAACAGCACTAATAGAACGGATTGTGTTGAAGTGTGG
CAAACTCCAAAATCAAGGGAGATTTATACATCATTCAATT
>No_name
AAAACTTTACTCACTTGAAAATAACAAATTGANGTAATTAAACAGGGCATTATAAATTGT
AAAATAAAATTGAATGATGTATAAATCTCCCTTGATTTTG
>No_name
CTCATATTTAAAACTTTACTCACTTGAAAATAGCAAATTGAGGTAATTAAACAGGGCATT
ATAAATTGTAAAATAAAATTGAATGATGTATAAATCTCTC
>No_name
CTCGACTTTTTATTCGACAACCAATTTTGTTAGCCCCTCTCATATTTAAAACTTTACTCA
CTTGAAAATAACAAATTGAGGTAATTAAACAGGGCATTAT
>No_name
CTCGACTTTTTATTCGACAACCAATTTTGTTAGCCCCTCTCATATTTAAAACTTTACTCA
CTTGAAAATAACAAATTGAGGTAATTAAACAGGGCATTAT
>No_name
CTCGACTTTTTATTCGACAACCAATTTTGTTANCCCCTCTCATATTTAAAACTTTACTCA
CTTGAAAATAGCAAATTGAGGCAATTAAACAGGGCATTAT
>No_name
TTCTCGACTTTTTATTCGACAACCAATTTTGTTAGCCCCTCTCATATTTAAAACTTTACT
CACTTGAAAATAACAAATTGAGGTAATTAAACAGGGCATT
>No_name
ATTTGTTCTTCTTTTTCGTTTCACTTCCAATTCTTCTCTTTCTCGACTTTTTATTCGACA
ACCAATTTTGTTAGCCCCTCTCATATTTAAAACTTTACTC
>No_name
ATAAAATTGGTTGTCGAATAAAAAGTCGAGAAAGAGAAGAATTGGAAGTGAAACGAAAAA
GAAGAACAAATCACATGCTAATAGCAATGGTAATAATATT
>No_name
TCCTCAATAGATTTAGAGGAGTCCAACACATGNCAAATATTATTACCATTGCTATTAGCA
TGTGATTTGTTCTTCTTTTTCGTTTCACTTCCAATTCTTC
>No_name
CTCTGTGATAAAGAAATGTCAAACTTTTGGAGAATCTCTCCAAATATCCACAATAGATTT
AGAGGAGTCCAACACATGACAAATATTATTACCATTGCTA
>No_name
GACCACTCTGTGATAAAGAAATGTCAAACTTTTGGAGAATCTCTCCAAATATCCACAATA
GATTTAGAGGAGTCCAACACATGACAAATATTATTACCAT
>No_name
CGCCACTCATGGCAATCAAATGAAAACAAAGAAAAAAAAGAAAAAAATGACCACTCTGTG
ATAAAGAAATGTCAAACTTTTGGAGAATCTCTCCAAATAT
>No_name
ATTTGGAGAGATTCTCCAAAAGTTTGACATTTCTTTATCACAGAGTGGTCATTTTTTTCT
TTTTTTTCTTTGTTTTCATTTGATTGCCATGAGTGGCACA
>No_name
ATGAGTGGCACAATGTACAATCCTTTTCTTTATGGATGGATGAATAAAAACTTTCGTCTG
GAATTTCAGAAGGTTTTACCGTGTTTGAAAATTCCTGTCG
>No_name
ATTATCTTCAACTAATGTCTTTGTATCTGGTTCGACAGGAATTTTCAAACACGGTAAAAC
CTTCTGAAATTCCAGACGAAAGTTTTTATTCATCCATCCA
>No_name
TGTGTATTATCTTCAACTAATGTCTTTGTATCNGGTTCGACAGGAATTTTCAAACACGGT
AAAACCTTCTGAAATTCCAGACGAAAGTTTTTATTCATCC
>No_name
GCCTCGTTTAAAATGTGTATTATCTTCAACTAATGTCTTTGTATCTGGTTCGACAGGAAT
TTTCAAACACGGTAAAACCTTCTGAAATTCCAGACGAAAG
>No_name
CAAAGACATTAGTTGAAGATAATACACATTTTAAACGAGGAAGTGGTTTTCAAGAGAACT
ATGTCAATCAAGAACTGTCCTTGCACAACAGAGCGTCAGT
>No_name
ATTTGTACTATCAACTGACGCTCTGTTGTGCAAGGACAGTTCTTGATTGACATAGTTCTC
TTGAAAACCACTTCCTCGTTTAAAATGTGTATTATCTTCA
>No_name
AGATAATACACATTTTAAACGAGGAAGTGGTTTTCAAGAGAACTATGTCAATCAAGAACT
GTCCTTACACAACAGAGCGTCAGTTGATAGTACAGATTAC
>No_name
CCACTTTTTCCACTCTCATGTCGAAAACCGCCATTTTGGAAATCATCAAATTTCAATTTG
AAAATGCAAACAATGAAAACTTTTCTTTTGCAAGTCTTTC
>No_name
CGAAAACCGCCATTTTGGAAATCATCAAATTTCAATTTGAAAATGCAAACAATGAAAACT
TTTCTTTTGCAAGTCTTTCCGACAATGAATTGTTGAAATT
>No_name
GGAAATCATCAAATTTCAATTTGAAAGTGCAANCAATGAAAACTTTTCTTTTGCAAGTCT
TTCCGACAATGAATTGTTGAAATTTAAACGTTGCGTTGAT
>No_name
GCCGGATTTTCCGGTTTTGATTTCCGTCATGATTTGAATGCATTCATCAACGCAACGTTT
AAATTTCAACAATTCATTGTCGGAAAGACTTGCAAAAGAA
>No_name
CCTGGTGACCGCTTCCAGAGCACATAGTACAGNTCATGGAACCAAGCCTGTGCAGATCTG
TTGCACCAATTTCCAAATGCGCGATTTTTCCCGCCGGATT
>No_name
CTTCCGGTGACCGCTTCCAGAGCACATAGTACAGTTCATGGAACCAAGCCTGTGCAGATC
TGTTGCACCAATTTCCAAATGCGCGATTTTTCCCGCCGGA
>No_name
CGACAAACAATACCAAAACAGAAAAACCCAAAGTGAATTTGATTTGCGTAATTGAGTAAA
ACACAGCAACAATATCGCCATAATAGCTATTTGAATGATA
>No_name
CCGCACTCGACAAACAATACCAAAACAGAAAAACCCAAAGTGAATTTGATTTGCGTAATT
GAGTAAAACACAGCAACAATATCGCCATAATAGCTATTTG
>No_name
CAAATAGCTATTATGGCGATATTGTTGCTGTGTTTTACTCAATTACGCAAATCAAATTCA
CTTTGGGTTTTTCTGTTTTGGTATTGTTTGTCGAGTGAGG
>No_name
ACGGCCTCACTCGACAAACAATACCAAAACAGNAAAACCCAAAGTGAATTTGATTTGCGT
AATTGAGTAAAACACAGCAACAATATCGCCATAATAGCTA
>No_name
AAACAACAAAGTGACAATAACCAATTCGGCCTCACTCGACAAACAATACCAAAACAGAAA
AACCCAAAGTGAATTTGATTTGCGTAATTGAGTAAAACAC
>No_name
CTCAATTACGCAAATCAAATTCACTTTGGGTTTTTCTGTTTTGGTATTGTTTGTCGAGTG
AGGCCGAATTGGTTATTGTCACTTTGTTGTTTAATATCTT
>No_name
GCCGAATTGGTTATGGTCACTTTGTTGTTTAATATCTTTGCTAACAAATTCTCAACAAAC
TTTCTCTGTCGCAGCAAACAGTTCATTTCGTCTACTTTGT
>No_name
ATTGCCGACAAAGTAGACGAAATGAACTGTTTGCTGCGACAGAGAAAGTTTGTTGAGAAT
TTGTTAGCAAAGATATTAAACAACAAAGTGACAATAACCA
>No_name
GTTATTGTCACTTTGTTGTTTAATATCTTTGCTAACAAATTCTCAACAAACTTTCTCTGT
CGCAGCAAACAGTTCATTTCGTCTACTTTGTCGGCAATTC
>No_name
CTTTGTTGTTTAATATCTTTGCTAACAAATTCTCAACAAACTTTCTCTGTCGCAGCAAAC
AGTTCATTTCGTCTACTTTGTCGGCAATTCCTCACTGGAT
>No_name
ATCTTTGCTAACAAATTCTCAACAAACTTTCTCTGTCGCAGCAAACAGTTCATTTCGTCT
ACTTTGTCGGCAATTCCTCACTGGATTTTAGCCGAGGCCT
>No_name
CAAGGCCTCGGCTAAAATCCAGTGAGGAATTGCCGACAAAGTAGACGAAATGAACTGTTT
GCTGCGACAGAGAAAGTTTGTTGAGAATTTGTTAGCAAAG
>No_name
CATACAAATTCTCAACAAACTTTCTCTGTCGCAGCAAACAGTTCATTTCGTCTACTTTGT
CGGCAATTCCTCACTGGATTTTAGCCGAGGCCTTGTTTAA
>No_name
TGAACAAGTGATGATAATTTTCGTACCCAACGCTGCAACCGGAGGCAAATTAGAACATCT
CAAAGACGTCAAAGATTGATTAAACAAGGCCTCGGCTAAA
>No_name
CTTGTTTAATCAATCTTTGACGTCTTTGAGATNTTCTAATTTGCCTCCGGTTGCAGCGTT
GGGTACGAAAATTATCATCACTTGTTCAGTTGTAGCGATT
>No_name
CGACGGTGTAAAGCCATAAAGAATTAGCATTTAAAACAACAATCGCTACAACTGAACAAG
TGATGATAATTCTCGTACCCAACGCTGCAACCGGAGGCAA
>No_name
CGATTGTTGTTTTAAATGCTCATTCTTTATGGCTTTACAGCGTCGATCAGTATGAAAACA
AATGCAACATTCATCTCCATTCACAGGCGGTTGTTTTTGT
>No_name
CTTTACAGCGTCGATCAGTATGAAAACAAATGCAACATTCATCTCCATTCACAGGCGCTT
GTTTTTGTCATTGGATATCCTATTTATCTAGAAGTTTAGG
>No_name
CATTTATCTCCATTCACAGGCGCTTGTTTTTGTCATTGGATATCCTATTTATCTAGAAAT
AATAGAAAACATCATTCCTGGAATTGTGATATTGGCTTGC
>No_name
GTCTTAGTCTACTGTATATTCAAAAAAGAAAACCCGGAAGAAAATCTTGTGAAAACCCCT
TTGATTTTAGGATTAAATTATTTGATTTTCAACGTCCCAT
>No_name
GTGAAATTGGAAACCAACCAGTAAATACCACATGGGACGTTGAAAATCAAATAATTTAAT
CCTAAAATCAAAGGGGTTTTCACAAGATTTTCTTCCGGGT
>No_name
GTGAAATTGGAAACCAACCAGTAAATACCACATGGGACGTTGAAAATCAAATAATTTAAT
CCTAAAATCAAAGGGGTTTTCACAAGATTTTCTTCCGGGT
>No_name
GAAAATCTTGTGAAAACCCCTTTGATTTTAGGATTAAATTATTTGATTTTCAACGTCCCA
TGTGGTATTTACTGGTTGGTTTCCAATTTCACTACCCCCG
>No_name
GTGAAAACCCCTTTGATTTTAGGATTAAATTANTTGATTTTCAACGTCCCATGTGGTATT
TACTGGTTGGTTTCCAATTTCACTACCCCCGATTCTTCTC
>No_name
TTTGATTTTAGGATTAAATTATTTGATTTTCAACGTCCCATGTGGTATTTACTGGTTGGT
TTCCAATTTCACTACCCCCGATTCTTCTCTCAAACCATTT
>No_name
ATTTACTGGTTGGTTTCCAATTTCACTACCCCCGATTCTTCTCTCAAACCATTTAATGAA
CTGAAAATGTCAACAATTATCAAATTTGTTGTGGATTTCT
>No_name
CTGGAACCGAATACTATAGGCAGAATGAAAAAGTTTGACTGATTTGCAAAGAAATCCACA
ACAAATTTGATAATTGTTGTCATTTTCAGTTCATTAAATG
>No_name
ATGAACTGAAAAAGACAACAATTATCAAATTTGTTGTGGATTTCTTTGCAAATCAGTCAA
ACTTTTTCATTCTGCCTATAGTATTCGGTTCCAGTCCTAT
>No_name
CAACAATTATCAAATTTGTTGTGGATTTCTTTGCAAATCAGTCAAACTTTTTCATTCTGC
CTATAGTATTCGGTTCCAGTCCTATTATTCGAATAACTAC
>No_name
CTCAAATATTATTAACTAAAGGTAAAGCAATGTCCGTTCGAGTTTTCAAGTCAATTTCCA
AAGAGTTGACATCTGGAATTTTAGGTTTCAACATTTCTCT
>No_name
AAATGGAGTTGGATGGTGTATATATGCACCTGNGAACGTATCCGTTGATTATCATTTTGA
CCATTGGATTGATTGGAAACTGTTTTATTTTCGCTATATT
>No_name
GGAGTTGGATGGTGTATATATGCACCTGAGAACGTATCCGTTGATTATCATTTTGATCAT
TGGATTGATTGGAAACTGTTTTATTTTCGCTATATTTCTT
>No_name
GGTGTATATATGCACCTGAGAACGTATCCGTTGATTATCATTTTGATCATTGGATTGATT
GGAAACTGTTTTATTTTCGCTATATTTCTTCGAAAGAACT
>No_name
GGTGTATATATGCACCTGAGAACGTATCCGTTGATTATCATTTTGATCATTGGATTGATT
GGAAACTGTTTTATTTTCGCTATATTTCTTCGAAAGAACT
>No_name
CGAAAGTTCTTTCGCAGAAATATAGCGAAAATAAAACAGTTTCCAATCAATCCAATGGTC
AAAATGATAATCAACGGATACGTTCTCAGGTGCATATATA
>No_name
GTTCGAAAGTTCTTTCGCAGAAATATAGCGAAAATAAAACAGTTTCCAATCAATCCAATG
GTCAAAATGATAATCAACGGATACGTTCTCAGGTGCATAT
>No_name
ATATGCACCTGAGAACGTATCCGTTGATTATCATTTTGATCATTGGATTGATTGGAAACT
GTTTTATTTTCGCTATATTTCTTCGAAAGAACTTTCGAAC
>No_name
GTTCGAAAGTTCTTTCGAAGAAATATAGCGAAAATAAAACAGTTTCCAATCAATCCAATG
ATCAAAATGATAATCAACGGATACGTTCTCAGGTGCATAT
>No_name
CTGGTTCGAAAGTTCTTTCGAAGAAATATAGCGAAAATAAAACAGTTTCCAATCAATCCA
ATGATCAAAATGATAATCAACGGATACGTTCTCAGGTGCA
>No_name
CTGGTTCGAAAGTTCTTTCGAAGAAATATAGCNAAAATAAAACAGTTTCCAATCAATCCA
ATGATCAAAATGATAATCAACGGATATGTTCTCAGGTGCA
>No_name
GCGGGTTCGAAAGTTCTTTCGCAGAAATATAGCGAAAATAAAACAGTTTCCAATCAATCC
AATGGTCAAAATGATAATCAACGGATACGTTCTCAGGTGC
>No_name
GCTGGTTCGAAAGTTCTTTCGCAGAAATATAGCGAAAATAAAACAGTTTACAATCAATCC
AATGGTCAAAATGATAATCAACGGAAAAGTTCTCAGGTGC
>No_name
CACCTGAGAACGTATCCGTTGATTATCATTTTGATCATTGGATTGATTGGAAACTGTTTT
ATTTTCGCTATATTTCTTCGAAAGAACTTTCGAACCAGCA
>No_name
TGTACCTGAGAACGTATCCGTTGATTATCATTTTGATCATTGGATTGATTGGAAACTGTT
TTATTTTCGCTATATTTCTTCGAAAGAACTTTCGAACCAG
>No_name
CCTGAGAACGTATCCGTTGATTATCATTTTGATCATTGGATTGATTGGAAACTGTTTTAT
TTTCGCTATATTTCTTCGAAAGAACTTTCGAACCAGCACA
>No_name
CTGAGAACGTATCCGTTGATTATCATTTTGATCATTGGATTGATTGGAAACTGTTTTATT
TTCGCTATATTTCTTCGAAAGAACTTTCGAACCAGCACAA
>No_name
GTACGTATCCGTTGATTATCATTTTGATCATTGGATTGATTGGAAACTGTTTTATTTTCG
CTATATTTCTTCGAAAGAACTTTCGAACCAGCACAATAAC
>No_name
CGTATCCGTTGATTATCATTTTGACCATTGGATTGATTGGAAACTGTTTTATTTTCGCTA
TATTTCTGCGAAAGAACTTTCGAACCAGCACAATAACAAT
>No_name
CGTTGATTATCATTTTGATCATTGGATTGATTGGAAACTGTTTTATTTTCGCTATATTTC
TTCGAAAGAACTTTCGAACCAGCACAATAACAATATACAT
>No_name
CGTTGATTATCATTTTGATCATTGGATTGATTGGAAACTGTTTTATTTTCGCTATATTTC
TTCGAAAGAACTTTCGAACCAGCACAATAACAATATACAT
>No_name
GTTGATTATCATTTTGACCATTGGATTGATTGGAAACTGTTTTATTTTCGCTATATTTCT
GCGAAAGAACTTTCGAACCAGCACAATAACAATATACATT
>No_name
GTTGATTATCATTTTGACCATTGGATTGATTGNAAACTGTTTTATTTTCGCTATATTTCT
GCGAAAGAACTTTCGAACCAGCACAATAACAATATACATT
>No_name
GTGGATTATCATTTTGATCATTGGATTGATTGGAAACTGTTTTATTTTCGCTATATTTCT
TCGAAAGAACTTTCGAACCAGCACAATAACAATATACATT
>No_name
GATTATTATCATTTTGATCATTGGATTGATTGGAAACTGTTTTATTTTCGCTATATTTCT
TCGAAAGAACTTTCGAACCAGCACAATAACAATATACATT
>No_name
AACATTTTGACCATTGGATTGATTGGAAACTGTTTTATTTTCGCTATATTTCTGCGAAAG
AACTTTCGAACCAGCACAATAACAATATACATTCGAATAT
>No_name
GCTAATATTCGAATGTATATTGTTATTGTGCTGGTTCGAAAGTTCTTTCGAAGAAATATA
GCGAAAATAAAACAGTTTCCAATCAATCCAATGATCAAAA
>No_name
GGCCAATATTCGAATGTATATTGTTATTGTGCTGGTTCGAAAGTTCTTTCGCAGAAATAT
AGCGAAAATAAAACAGTTTCCAATCAATCCAATGGTCAAA
>No_name
TTAGATCATTGGATTGATTGGAAACTGTTTTATTTTCGCTATATTTCTTCGAAAGAACTT
TCGAACCAGCACAATAACAATATACATTCGAATATTGGCC
>No_name
CACGGCCAATATTCGAATGTATATTGTTATTGTGCTGGTTCGAAAGTTCTTTCGCAGAAA
TATAGCGAAAATAAAACAGTTTCCAATCAATCCAATGGTC
>No_name
CACGGCCAATATTCGAATGTATATTGTTATTGTGCTGGTTCGAAAGTTCTTTCGCAGAAA
TATAGCGAAAATAAAACAGTTTCCAATCAATCCAATGGTC
>No_name
TGGAAACTGTTTTATTTTCGCTATATTTCTTCGAAAGAACTTTCGAACCAGCACAATAAC
AATATACATTCGAATATTGGCCGTGGCAGACAGTGTTCTC
>No_name
AACTGTTTTATTTTCGCTATATTTCTGCGAAAGAACTTTCGAACCAGCACAATAACAATA
TACATTCGAATATTGGCCGTGGCAGACAGGGTTCTCCTGT
>No_name
AACTGTTTTATTTTCGCTATATTTCTTCGAAAGAACTTTCGAACCAGCACAATAACAATA
TACATTCGAATATTGGCCGTGGCAGACAGTGTTCTCCTGT
>No_name
GTTATATTTTCGCTATATTTCTTCGAAAGAACTTTCGAACCAGCACAATAACAATATACA
TTCGAATATTGGCCGTGGCAGACAGTGTTCTCCTGTTGGC
>No_name
TTTGATTTTCGCTATATTTCTGCGAAAGAACTTTCGAACCAGCACAATAACAATATACAT
TCGAATATTGGCCGTGGCAGACAGTGTTCTCCTGTTGGCT
>No_name
TTTCGCTATATTTCTTCGAAAGAACTTTCGAACCAGCACAATAACCATATAAATTCGAAT
ATTGGCCGTGGCAAACAGTGTTCTCCTGTTGGCTGCAGCA
>No_name
CTGCGAAAGAACTTTCGAACCAGCACAATAACAATATACATTCGAATATTGGCCGTGGCA
GACAGTGTTCTCCTGTTGGCTGCAGCAGTACCGAATATTT
>No_name
GTAAATATTCGGTACTGCTGCAGCCAACAGGAGAACACTGTCTGCCACGGCCAATATTCG
AATGTATATTGTTATTGTGCTGGTTCGAAAGTTCTTTCGC
>No_name
GTAAATATTCGGTACTGCTGCAGCCAACAGGAGAACACTGTCTGCCACGGCCAATATTCG
AATGTATATTGTTATTGTGCTGGTTCGAAAGTTCTTTCGA
>No_name
TGTAAATATTCGGTACTGCTGCAGCCAACAGGAGAACACTGTCTGCCACGGCCAATATTC
GAATGTATATTGTTATTGTGCTGGTTCGAAAGTTCTTTCG
>No_name
AAAGAACTTTCGAACCAGCACAATAACAATATACATTCGAATATTGGCCGTGGCAGACAT
TGTTCTCCTGTTGGCTGCAGCAGTACCGAATATTTACAGA
>No_name
AAAGAACTTTCGAACCAGCACAATAACAATATACATTCGAATATTGGCCGTGGCAGACAG
TGTTCTCCTGTTGGCTGCAGCAGTACCGAATATTTACAGA
>No_name
CCTCTGTAAATATTCGGTACTGCTGCAGCCAACAGGAGAACACTGTCTGCCACGGCCAAT
ATTCGAATGTATATTGTTATTGTGCTGGTTCGAAAGTTCT
>No_name
CCTCTGTAAATATTCGGTACTGCTGCAGCCAACAGGAGAACACTGTCTGCCACGGCCAAT
ATTCGAATGTATATTGTTATTGTGCTGGTTCGAAAGTTCT
>No_name
CCTCTATAAATATTCGGTACTGCTGCAGCCAANAGGAGAACACTGTCTGCCACGGCCAAT
ATTCGAATGTATATTGTTATTGTGCTGGTTCGAAAGTTCT
>No_name
CTTTCGAACCAGCACAATAACAATATACATTCGAATATTGGCCGTGGCAGACAGTGTTCT
CCTGTTGGCTGCAGCAGTACCGAATATTTACAGAGGATTT
>No_name
GTGAAATCCTCTGTAAATATTCGGTACTGCTGNAGCCAACAGGAGAACACTGTCTGCCAC
GGCCAATATTCGAATGTATATTGTTATTGTGCTGGTTCGA
>No_name
TTTGAACCAGCACAATAACAATATACATTCGAATATTGGCCGTGGCAGACAGTGTTCTCC
TGTTGGCTGCAGCAGTACCGAATATTTACAGAGGATTTCA
>No_name
CTCCGTGAAATCCTCTGTAAATATTCGGTACTGCTGCAGCCAACAGGAGAACACTGTCTG
CCACGGCCAATATTCGAATGTATATTGTTATTGTGCTGGT
>No_name
CTCCGTGAAATCCTCTGTAAATATTCGGTACTGCTGCAGCCAACAGGAGAACACTGTCTG
CCACGGCCAATATTCGAATGTATATTGTTATTGTGCTGGT
>No_name
TCTCCATGAAATCCTCTGTAAATATTCGGTACTGCTGCAGCCAACAGGAGAACACTGTCT
GCCACGGCCAATATTCGAATGTATATTGTTATTGTGCTGG
>No_name
CCATATCTCCGTGAAATCCTCTGTAAATATTCGGTACTGCTGCAGCCAACAGGAGAACAC
TGTCTGCCACGGCCAATATTCGAATGTATATTGTTATTGT
>No_name
CCCATATCTCCGTGAAATCCTCTGTAAATATTCGGTACTGCTGCAGCCAACAGGAGAACA
CTGTCTGCCACGGCCAATATTCGAATGTATATTGTTATTG
>No_name
CAATAACAATATACATTCGAATATTGGCCGTGGCAGACAGTGTTCTCCTGTTGGCTGCAG
CAGTACCGAATATTTACAGAGGATTTCACGGAGATATGGG
>No_name
CAATAACAATATACATTCGAATATTGGCCGTGNCAGACAGTGTTCTCCTGTTGGCTGCAG
CAGTACCGAATATTTACAGAGGATTTCACGGAGATATGGG
>No_name
CTCCCATATCTCCGTGAAATCCTCTGTAAATATTCGGTACTGCTGCAGCCAACAGGAGAA
CACTGTCTGCCACGGCCAATATTCGAATGTATATTGTTAT
>No_name
CTCCCATATCTCCATGAAATCCTCTGTAAATATTCGGTACTGCTGCAGCCAACAGGAGAA
CACTGTCTGCCACGGCCAATATTCGAATGTATATTGTTAT
>No_name
CTCCCATATCTCCATGAAATCCTCTGTAAATATTCGGTACTGCTGCAGCCAACAGGAGAA
CACTGTCTGCCACGGCCAATATTCGAATGTATATTGTTAT
>No_name
CTCCCATATCTCCATGAAATCCTCTGTAAATANTCGGTACTGCTGCAGCCAACAGGAGAA
CACTGTCTGCCACGGCCAATATTCGAATGTATATTGTTAT
>No_name
CTCCCATATCTCAGTAAAATCCTCTGTAAATATTCGGTACTGCTGCAGCCAACAGGAGAA
CACTGTCTGCCACGGCCAATATTCGAATGTATATTGTTAT
>No_name
CTCCCATATCTCCGTGAAATCCTCTGTAAATATTCGGTACTGCTGCAGCCAACAGGAGAA
CACTGTCTGCCACGGCCAATATTCGAATGTATATTGTTAT
>No_name
TAACAATATACATTCGAATATTGGCCGTGGCAGACAGTGTTCTCCTGTTGGCTGCAGCAG
TACCGAATATTTACAGAGGATTTCACGGAGATATGGGAGA
>No_name
GTCAATTTCTCCCATATCTCCATGAAATCCTCTGTAAATATTCGGTACTGCTGCAGCCAA
CAGGAGAACACTGTCTGCCACGGCCAATATTCGAATGTAT
>No_name
GTGGCAGACAGTGTTCTCCTGTTGGCTGCAGCAGTACCGAATATTTACAGAGGATTTCAC
GGAGATATGGGAGAAATTGACAGAACTTCAGTTGCTTGTG
>No_name
GTCACAAGCAACTGAAGTTCTGTCAATTTCTCNCATATCTCCATGAAATCCTCTGTAAAT
ATTCGGTACTGCTGCAGCCAACAGGAGAACACTGTCTGCC
>No_name
AGACAGTGTTCTCCTGTTGGCTGCAGCAGTACNGAATATTTACAGAGGATTTCATGGAGA
TATGGGAGAAATTGACAGAACTTCAGTTGCTTGTGTCATC
>No_name
GTGTTCTCCTGTTGGCTGCAGCAGTACCGAATATTTACAGAGGATTTCACGGAGATATGG
GAGAAATTGACAGAACTTCAGTTGCTTGTGTCATCCAAAG
>No_name
CTTTGGATGACACAAGCAACTGAAGTTCTGTCAATTTCTCCCATATCTCCATGAAATCCT
CTGTAAATATTCGGTACTGCTGCAGCCAACAGGAGAACAC
>No_name
CTATGGATGACACAAGCAACTGAAGTTCTGTCAATTTCTCCCATATCTCCATGAAATCCT
CTGTAAATATTCGGTACTGCTGCAGCCAACAGGAGAACAC
>No_name
CCTTTGGATGACACAAGCAACTGAAGTTCTGTCAATTTCTCCCATATCTCCGTGAAATCC
TCTGTAAATATTCGGTACTGCTGCAGCCAACAGGAGAACA
>No_name
CCTTTGGATGACACAAGCAACTGAAGTTCTGTCAATTTCTCCCATATCTCCATGAAATCC
TCTGTAAATATTCGGTACTGCTGCAGCCAACAGGAGAACA
>No_name
GTTGGCTGCAGCAGTACCGAATATTTACAGAGGATTTCATGGAGATATGGGAGAAATTGA
CAGAACTTCAGTTGCTTGTGTCATCCAAAGGCTGATAATG
>No_name
TGCAGCAGTACCGAATATTTACAGAGGATTTCACGGAGATATGGGAGAAATTGACAGAAC
TTCAGTTGCTTGTGTCATCCAAAGGCTGATAATGTTTATT
>No_name
TGCAGCAGTACCGAATATTTACAGAGGATTTCATGGAGATATGGGAGAAATTGACAGAAC
TTCAGTTGCTTGTGTCATCCAAAGGCTGATAATGTTTATT
>No_name
GCAGTACCGAATATTTACAGAGGATTTCATGGAGATATGGGAGAAATTGACAGAACTTCA
GTTGCTTGTGTCATCCAAAGGCTGATAATGTTTATTGCTG
>No_name
GCAGTACCGAATATTTACAGAGGATTTCATGGAGATATGGGAGAAATTGACAGAACTTCA
GTTGCTTGTGTCATCCAAAGGCTGATAATGTTTATTGCTG
>No_name
CGAATATTTACAGAGGATTTCACGGAGATATGGGAGAAATTGACAGAACTTCAGTTGCTT
GTGTCATCCAAAGGCTGATAATGTTTATTGCTGGTGATAT
>No_name
CGAATATTTACAGAGGATTTCACGGAGATATGNGAGAAATTGACAGAACTTCAGTTGCTT
GTGTCATCCAAAGGCTGATAATGTTTATTGCTGGTGATAT
>No_name
CGAATATTTACAGAGGATTTCACGGAGATATGNGAGAAATTGACAGAACTTCAGTTGCTT
GTGTCATCCAAAGGCTGATAATGTTTATTGCTGGTGATAT
>No_name
CGAGATATCACCAGCAATAAACATTATCAGCCTTTGGATGACACAAGCAACTGAAGTTCT
GTCAATTTCTCCCATATCTCCATGAAATCCTCTGTAAATA
>No_name
CGAGATATCACCAGCAATAAACATTATCAGCCTTTGGATGACACAAGCAACTGAAGTTCT
GTCAATTTCTCCCATATCTCCGTGAAATCCTCTGTAAATA
>No_name
ATTTACAGAGGATTTCATGGAGATATGGGAGAAATTGACAGAACTTCAGTTGCTTGTGTC
ATCCAAAGGCTGATAATGTTTATTGCTGGTGATATCTCGG
>No_name
CCGAGATATCACCAGCAATAAACATTATCAGCCTTTGGATGACACAAGCAACTGAAGTTC
TGTCAATTTCTCCCATATCTCCGTGAAATCCTCTGTAAAT
>No_name
CAGAGGATTTCATGGAGATATGGGAGAAATTGACAGAACTTCAGTTGCTTGTGTCATCCA
AAGGCTGATAATGTTTATTGCTGGTGATATCTCGGTTTGG
>No_name
ATTTCACGGAGATATGGGAGAAATTGACAGAACTTCAGTTGCTTGTGTCATCCAAAGGCT
GATAATGTTTATTGCTGGTGATATCTCGGTTTGGACTTTG
>No_name
CAAAGTCCAAACCGAGATATCACCAGCAATAAACATTATCAGCCTTTGGATGACACAAGC
AACTGAAGTTCTGTCAATTTCTCCCATATCTCCATGAAAT
>No_name
GTCAAAGTCCAAACCGAGATATCACCAGCAATAAACATTATCAGCCTTTGGATGACACAA
GCAACTGAAGTTCTGTCAATTTCTCCCATATCTCCGTGAA
>No_name
GTCAAAGTCCAAACCGAGATATCACCAGCAATAAACATTATCAGCCTTTGGATGACACAA
GCAACTGAAGTTCTGTCAATTTCTCCCATATCTCCGTGAA
>No_name
GTCAAAGTCCAAACCGGGATATCACCAGCAATAAACATTATCAGCCTTTGGATGACACAA
GCAACTGAATTTCTGTCACTTTCTCCCATATCTCCATGAA
>No_name
CACGGAGATATGGGAGAAATTGACAGAACTTCAGTTGCTTGTGTCATCCAAAGGCTGATA
ATGTTTATTGCTGGTGATATCTCGGTTTGGACTTTGACAG
>No_name
CGGAGATATGGGAGAAATTGACAGAACTTCAGTTGCTTGTGTCATCCAAAGGCTGATAAT
GTTTATTGCTGGTGATATCTCGGTTTGGACTTTGACAGCA
>No_name
TGCTGTCAAAGTCCAAACCGAGATATCACCAGCAATAAACATTATCAGCCTTTGGATGAC
ACAAGCAACTGAAGTTCTGTCAATTTCTCCCATATCTCCG
>No_name
GAGAAATTGACAGAACTTCAGTTGCTTGTGTCNTCCAAAGGCTGATAATGTTTATTGCTG
GTGATATCTCGGTTTGGACTTTGACAGCAATCACAATTGA
>No_name
GATAAATTGACAGAACTTCAGTTGCTTGTGTCATCCAAAGGCTGATAATGTTTATTGCTG
GTGATATCTCGGTTTGGACTTTGACAGCAATCACAATTGA
>No_name
AATTGACAGAACTTCAGTTGCTTGTGTCATCCAAAGGCTGATAATGTTTATTGCTGGTGA
TATCTCGGTTTGGACTTTGACAGCAATCACAATTGATCGA
>No_name
GTCGATCAATTGTGATTGCTGTCAAAGTCCAAACCGAGATATCACCAGCAATAAACATTA
TCAGCCTTTGGATGACACAAGCAACTGAAGTTCTGTCAAT
>No_name
CTGCCACTAGTCGATCAATTGTGATTGCTGTCNAAGTCGAAACCGAGATATCACCAGCAA
TAAACATTATCAGCCTTTGGATGACACAAGCAACTGAAGT
>No_name
CTTCAGTTGCTTGTGTCATCCAAAGGCTGATAATGTTTATTGCTGGTGATATCTCGGTTT
GGACTTTGACAGCAATCACAATTGATCGACTAGTGGCAGT
>No_name
CGACTGCCACTAGTCGATCAATTGTGATTGCTGTCAAAGTCCAAACCGAGATATCACCAG
CAATAAACATTATCAGCCTTTGGATGACACAAGCAACTGA
>No_name
AATGACTGCCACTAGTCGATCAATTGTGATTGCTGTCAAAGTCCAAACCGAGATATCACC
AGCAATAAACATTATCAGCCTTTGGATGACACAAGCAACT
>No_name
AACGACTGCCACTAGTCGATCAATTGTGATTGNTGTCAAAGTCCAAACCGAGATATCACC
AGCAATAAACATTATCAGCCTTTGGATGACACAAGCAACT
>No_name
AACGACTGCCACTAGTCGATCAATTGTGATTGCTGTCAAAGTCCAAACCGAGATATCACC
AGCAATAAACATTATCAGCCTTTGGATGACACAAGCAACT
>No_name
AAACGACTGCCACTAGTCGATCAATTGTGATTGCTGTCAAAGTCCAAACCGAGATATCAC
CAGCAATAAACATTATCAGCCTTTGGATGACACAAGCAAC
>No_name
AAACGACTGCCACTAGTCGATCAATTGTGATTNCTGTCAAAGTCCAAACCGAGATATCAC
CAGCAATAAACATTATCAGCCTTTGGATGACACAAGCAAC
>No_name
AAACGACTGCCACTAGTCGATCAATTGTGATTGCTGTCAAAGTCCAAACCGAGATATCAC
CAGCAATAAACATTATCAGCCTTTGGATGACACAAGCAAC
>No_name
GTAAACGACTGCCACTAGTCGATCAATTGTGATTGCTGTCAAAGTCCAAACCGAGATATC
ACCAGCAATAAACATTATCAGCCTTTGGATGACACAAGCA
>No_name
GTAAACGACTGCCACTAGTCGATCAATTGTGATTGCTGTCAAAGTCCAAACCGAGATATC
ACCAGCAATAAACATTATCAGCCTTTGGATGACACAAGCA
>No_name
GCTTGTGTCATCCAAAGGCTGATAATGTTTATTGCTGGTGATATCTCGGTTTGGACTTTG
ACAGCAATCACAATTGATCGACTAGTGGCAGTCGTTTACC
>No_name
GGTAAACGACTGCCACTAGTCGATCAATTGTGATTGCTGTCAAAGTCCAAACCGAGATAT
CACCAGCAATAAACATTATCAGCCTTTGGATGACACAAGC
>No_name
GGGTAAACGACTGCCACTAGTCGATCAATTGTGATTGCTGTCAAAGTCCAAACCGAGATA
TCACCAGCAATAAACATTATCAGCCTTTGGATGACACAAG
>No_name
GGGTAAACGACTGCCACTAGTCGATCAATTGTGATTGCTGTCAAAGTCCAAACCGAGATA
TCACCAGCAATAAACATTATCAGCCTTTGGATGACACAAG
>No_name
GGATAAACGACTGCCACTAGTCGATCAATTGTGATTGCTGTCAAAGTCCAAACCGAGATA
TCACCAGCAATAAACATTATCAGCCTTTGGATGACACAAG
>No_name
GGATAAACGACTGCCACTAGTCGATCAATTGTGATTGCTGTCAAAGTACAAACAGAGATA
TCACCAGCAATAAACATTATCAGCCTTTGGATGACACAAG
>No_name
GTGGGTAAACGACTGCCACTAGTCGATCAATTNTGATTGCTGTCAAAGTCCAAACCGAGA
TATCACCAGCAATAAACATTATCAGCCTTTGGATGACACA
>No_name
CCAAAGGCTGATAATGTTTATTGCTGGTGATATCTCGGTTTGGACTTTGACAGCAATCAC
AATTGATCGACTAGTGGCAGTCGTTTACCCACACCAAAAT
>No_name
CAAAGGCTGATAATGTTTATTGCTGGTGATATCTCGGTTTGGACTTTGACAGCAATCACA
ATTGATCGACTAGTGGCAGTCGTTTACCCACACCAAAATT
>No_name
AAGGCTGATAATGTTTATTGCTGGTGATATCTCGGTTTGGACTTTGACAGCAATCACAAT
TGATCGACTAGTGGCAGTCGTTTACCCACACCAAAATTCG
>No_name
GTTTATTGCTGGTGATATCTCGGTTTGGACTTTGACAGCAATCACAATTGATCGACTAGT
GGCAGTCGTTTACCCACACCAAAATTCGTTTTGGAAATCC
>No_name
GTTTATTGCTGGTGATATCTCGGTTTGGACTTTGACAGCAATCACAATTGATCGACTAGT
GGCAGTCGTTTACCCACACCAAAATTCGTTTTGGAAATCC
>No_name
GCTGGTGATATCTCGGTTTGGACTTTGACAGCNATCACAATTGATCGACTAGTGGCAGTC
GTTTACCCACACCAAAATTCGTTTTGGAAATCCAATAAAA
>No_name
GTTGGTGATATCTCGGTTTGGACTTTGACAGCNATCACAATTGATCGACTAGTGGCAGTC
GTTTACCCACACCAAAATTCGTTTTGGAAATCCAATAAAA
>No_name
GTGATATCTCGGTTTGGACTTTGACAGCAATCACAATTGATCGACTAGTGGCAGTCGTTT
ACCCACACCAAAATTCGTTTTGGAAATCCAATAAAAACAC
>No_name
CTCGGTTTGGACTTTGACAGCAATCACAATTGATCGACTAGTGGCAGTCGTTTATCCACA
CCAAAATTCGTTTTGGAAATCCAATAAAAACACATTATTT
>No_name
CTCGGTTTGGACTTTGACAGCAATCACAATTGATCGACTAGTGGCAGTCGTTTACCCACA
CCAAAATTCGTTTTGGAAATCCAATAAAAACACATTATTT
>No_name
CTCGGTTTGGACTTTGACAGCAATCACAATTGATCGACTAGTGGCAGTCGTTTACCCACA
CCAAAATTCGTTTTGGAAATCCAATAAAAACACATTATTT
>No_name
CTCGGTTTGGACTTTGACAGCAATCACAATTGATCGACTAGTGGCAGTCGTTTATCCACA
CCAAAATTCGTTTTGGAAATCCAATAAAAACACATTATTT
>No_name
CTTGGTTTGGACTTTGACAGCAATCACAATTGATCGACTAGTGGCAGTCGTTTACCCACA
CCAAAATTCGTTTTGGAAATCCAATAAAAACACATTATTT
>No_name
CTTGGTTTGGACTTTGACAGCAATCACAATTGATCGACTAGTGGCAGTCGTTTATCCACA
CCAAAATTCGTTTTGGAAATCCAATAAAAACACATTATTT
>No_name
GTTTGGACTTTGACAGCAATCACAATTGATCGNCTAGTGGCAGTCGTTTACCCACACCAA
AATTCGTTTTGGAAATCCAATAAAAACACATTATTTGTTT
>No_name
AGTGGCAGTCGTTTACCCACACCAAAATTCGTTTTGGAAATCCAATAAAAACACATTATT
TGTTTTAATAGTCATATTTGCATTGTCTCTGTTGAAAAAC
>No_name
GGCAGTCGTTTATCCACACCAAAATTCGTTTTGGAAATCCAATAAAAACACATTATTTGT
TTTAATAGTCATATTTGCATTGTCTCTGTTGAAAAACTTT
>No_name
GAAAGTTTTTCAACAGAGACAATGCAAATATGACTATTAAAACAAATGATGTGTTTTTAT
TGGATTTCCAAAACGAATTTTGGTGTGGGTAAACGACTGC
>No_name
GGAAAGTTTTTCAACAGAGACAATGCAAATATGACTATTAAAACAAATAATGTGTTTTTA
TTGGATTTCCAAAACGAATTTTGGTGTGGGTAAACGACTG
>No_name
GGAAAGTTTTTCAACAGAGACAATGCAAATATNACTATTAAAACAAATAATGTGTTTTTA
TTGGATTTCCAAAACGAATTTTGGTGTGGATAAACGACTG
>No_name
GGAAAGTTTTTCAACAGAGACAATGCAAATATGACTATTAAAACAAATAATGTGTTTTTA
TTGGATTTCCAAAACGAATTTTGGTGTGGGTAAACGACTG
>No_name
CGGAAAGTTTTTCAACAGAGACAATGCAAATATGACTATTAAAACAAATAATGTGTTTTT
ATTGGATTTCCAAAACGAATTTTGGTGTGGGTAAACGACT
>No_name
CCGGAAAGTTTTTCAACAGAGACAATGCAAATATGACTATTAAAACAAATAATGTGTTTT
TATTGGATTTCCAAAACGAATTTTGGTGTGGGTAAACGAC
>No_name
CCGGAAAGTTTTTCAACAGAGACAATGCAAATATGACTATTAAAACAAATAATGTGTTTT
TATTGGATTTCCAAAACGAATTTTGGTGTGGGTAAACGAC
>No_name
GTCGTTTATCCACACCAAAATTCGTTTTGGAAATCCAATAAAAACACATTATTTGTTTTA
ATAGTCATATTTGCATTGTCTCTGTTGAAAAACTTTCCGG
>No_name
CCGGAAAGTTTTTCAACAGAGACAATGCAAATATGACTATTAAAACAAATAATGTGTTTT
TATTGGATTTCCAAAACGAATTTTGGTGTGGGTAAACGAC
>No_name
CGTTTACCCACACCAAAATTCGTTTTGGAAATCCAATAAAAACACATTATTTGTTTTAAT
AGTCATATTTGCATTGTCTCTGTTGAAAAACTTTCCGGTA
>No_name
CGTTTATCCACACCAAAATTCGTTTTGGAAATCCAATAAAAACACATTATTTGTTTTAAT
AGTCATATTTGCATTGTCTCTGTTGAAAAACTTTCCGGTA
>No_name
CGTTTACCCACACCAAAATTCGTTTTGGAAATCCAATAAAAACACATTATTTGTTTTAAT
AGTCATATTTGCATTGTCTCTGTTGAAAAACTTTCCGGTA
>No_name
CCCACACCAAAATTCGTTTTGGAAATCCAATAAAAACACATTATTTGTTTTAATAGTCAT
ATTTGCATTGTCTCTGTTGAAAAACTTTCCGGTATTTTTC
>No_name
ATCCACACCAAAATTCGTTTTGGAAATCCAATAAAAACACATTATTTGTTTTAATAGTCA
TATTTGCATTGTCTCTGTTGAAAAACTTTCCGGTATTTTT
>No_name
CAAAATTCGTTTTGGAAATCCAATAAAAACACATTATTTGTTTTAATAGTCATATTTGCA
TTGTCTCTGTTGAAAAACTTTCCGGTATTTTTCACTCTTG
>No_name
GCAAGAGTGAAAAATACCGGAAAGTTTTTCAACAGAGACAATGCAAATATGACTATTAAA
ACAAATAATGTGTTTTTATTGGATTTCCAAAACGAATTTT
>No_name
GCAAGAGTGAAAAATACCGGAAAGTTTTTCAANAGAGACAATGCAAATATGACTATTAAA
ACAAATAATGTGTTTTTATTGGATTTCCAAAACGAATTTT
>No_name
ATTCGTTTTGGAAATCCAATAAAAACACATTATTTGTTTTAATAGTCATATTTGCATTGT
CTCTGTTGAAAAACTTTCCGGTATTTTTCACTCTTGCATC
>No_name
GATGGATGCAAGAGTGAAAAATACCGGAAAGTNTTTCAACAGAGACAATGCAAATATGAC
TATTAAAACAAATAATGTGTTTTTATTGGATTTCCAAAAC
>No_name
CATTGATGGATGCAAGAGTGAAAAATACCGGANAGTTTTTCAACAGAGACAATGCAAATA
TGACTATTAAAACAAATAATGTGTTTTTATTGGATTTCCA
>No_name
GTACCATTGATGGATGCAAGAGTGAAAAATACGGGAAAGTTTTTCAACAGAGACAATGCA
AATATGACTATTAAAACAAATAATGTGTTTTTATTGGATT
>No_name
ATCCAATAAAAACACATTATTTGTTTTAATAGTCATATTTGCATTGTCTCTGTTGAAAAA
CTTTCCGGTATTTTTCACTCTTGCATCCATCAATGGTACT
>No_name
CGAGTACCATTGATGGATGCAAGAGTGAAAAATACCGGAAAGTTTTTCAACAGAGACAAT
GCAAATATGACTATTAAAACAAATAATGTGTTTTTATTGG
>No_name
CAGCGAGTACCATTGATGGATGCAAGAGTGAANAATACCGGAAAGTTTTTCAACAGAGAC
AATGCAAATATGACTATTAAAACAAATAATGTGTTTTTAT
>No_name
GTACAGCGAGTACCATTGATGGATGCAAGAGTGAAAAATACCGGAAAGTTTTTCAACAGA
GACAATGCAAATATGACTATTAAAACAAATAATGTGTTTT
>No_name
AAACACATTATTTGTTTTAATAGTCATATTTGCATTGTCTCTGTTGAAAAACTTTCCGGT
ATTTTTCACTCTTGCATCCATCAATGGTACTCGCTGTGCA
>No_name
AAACACATTATTTGTTTTAATAGTCATATTTGCATTGTCTCTGTTGAAAAACTTTCCGGT
ATTTTTCACTCTTGCATCCATCAATGGTACTCGCTGTGCA
>No_name
TGCACAGCGAGTACCATTGATGGATGCAAGAGNGAAAAATACCGGAAAGTTTTTCAACAG
AGACAATGCAAATATGACTATTAAAACAAATAATGTGTTT
>No_name
GGGCTGCACAGCGAGTACCATTGATGGATGCAAGAGTGAAAAATACCGGAAAGTTTTTCA
ACAGAGACAATGCAAATATGACTATTAAAACAAATAATGT
>No_name
CGTGCTGCACAGCGAGTACCATTGATGGATGCAAGAGTGAAAAATACCGGAAAGTTTTTC
AACAGAGACAATGCAAATATGACTATTAAAACAAATAATG
>No_name
GTTCGGGCTGCACAGCGAGTACCATTGATGGATGCAAGAGTGAAAAATACCGGAAAGTTT
TTCAACAGAGACAATGCAAATATGACTATTAAAACAAATA
>No_name
GTGCGGGCTGCACAGCGAGTACCATTGATGGANGCAAGAGTGAAAAATACCGGAAAGTTT
TTCAACAGAGACAATGCAAATATGACTATTAAAACAAATA
>No_name
ATTTGTTTTAATAGTCATATTTGCATTGTCTCTGTTGAAAAACTTTCCGGTATTTTTCAC
TCTTGCATCCATCAATGGTACTCGCTGTGCAGCCCGAACG
>No_name
GTTTTAATAGTCATATTTGCATTGTCTCTGTTNAAAAACTTTCCGGTATTTTTCACTCTT
GCATCCATCAATGGTACTCGCTGTGCAGCCCGAACGTCCT
>No_name
GTGTTAATAGTCATATTTGCATTGTCTCTGTTGAAAAACTTTCCGGTATTTTTCACTCTT
GCATCCATCAATGGTACTCGCTGTGCAGCCCGAACGTCCT
>No_name
GTCTTAATAGTCATATTTGCATTGTCTCTGTTGAAAAACTTTCCGGTATTTTTCACTCTT
GCATCCATCAATGGTACTCGCTGTGCAGCCCGAACGTCCT
>No_name
ATTTGCATTGTCTCTGTTGAAAAACTTTCCGGTATTTTTCACTCTTGCATCCATCAATGG
TACTCGCTGTGCAGCCCGAACGTCCTTCGAAATTTATGAA
>No_name
GGCGAACACTGTCTTCATAAATTTCGAAGGACGTTCGGGCTGCACAGCGAGTACCATTGA
TGGATGCAAGAGTGAAAAATACCGGAAAGTTTTTCAACAG
>No_name
GAAAAACTTTCCGGTATTTTTCACTCTTGCATCCATCAATGGTACTCGCTGTGCAGCCCG
AACGTCCTTCGAAATTTATGAAGACAGTGTTCGACCGATA
>No_name
GAAAAACTTTCCGGTATTTTTCACTCTTGCATCCATCAATGGTACTCGCTGTGCAGCCCG
AACGTCCTTCGAAATTTATGAAGACAGTGTTCGACCGATA
>No_name
AAAAACTTTCCGGTATTTTTCACTCTTGCATCCATCAATGGTACTCGCTGTGCAGCCCGA
ACGTCCTTCGAAATTTATGAAGACAGTGTTCGACCGATAA
>No_name
CTTTCCGGTATTTTTCACTCTTGCATCCATCAATGGTACTCGCTGTGCAGCCCGAACGTC
CTTCGAAATTTATGAAGACAGTGTTCGACCGATAATCAGT
>No_name
CTTTACGGTATTTTTCACTCTTGCATCCATCAATGGTACTCGCTGTGCAGCCCGAACGTC
CTTCGAAATTTATGAAGACAGTGTTCGACCGATAATCAGT
>No_name
CCGGTATTTTTCACTCTTGCATCCATCAATGGTACTCGCTGTGCAGCCCGAACGTCCTTC
GAAATTTATGAAGACAGTGTTCGACCGATAATCAGTTTGA
>No_name
TTCACTCTTGCATCCATCAATGGTACTCGCTGTGCAGCCCGAACGTCCTTCGAAATTTAT
GAAGACAGTGTTCGACCGATAATCAGTTTGATTCTTTATT
>No_name
TTCCACTCTTGCATCCATCAATGGTACTCGCTGTGCAGCCCGAACGTCCTTCGAAATTTA
TGAAGACAGAGTTCGACCGATAATCAGTTTGATTCTTTAT
>No_name
CTCTTGCATCCATCAATGGTACTCGCTGTGCAGCCCGAACGTCCTTCGAAATTTATGAAG
ACAGTGTTCGACCGATAATCAGTTTGATTCTTTATTATTT
>No_name
CTGGCATCCATCAATGGTACTCGCTGTGCAGCCCGAACGTCCTTCGAAATTTATGAAGAC
AGTGTTCGACCGATAATCAGTTTGATTCTTTATTATTAGA
>No_name
CGGAATCAAATAATAAAGAATCAAACTGATTATCGGTCGAACACTCTCTTCATAAATTTC
GAAGGACGTTCGGGCTGCACAGCGAGTACCATTGATGGAT
>No_name
CGGAATCAAATAATAAAGAATCAAACTGATTANCGGTCGAACACTGTCTTCATAAATTTC
GAAGGACGTTCGGGCTGCACAGCGAGTACCATTGATGGAT
>No_name
GTCGGAATCAAATAATAAAGAATCAAACTGATTATCGGTCGAACACTGTCTTCATAAATT
TCGAAGGACGTTCGGGCTGCACAGCGAGTACCATTGATGG
>No_name
GTCGGAATCAAATAATAAAGAATCAAACTGATTATCGGTCGAACACTGTCTTCATAAATT
TCGAAGGACGTTCGGGCTGCACAGCGAGTACCATTGATGG
>No_name
GTCGGAATCAAATAATAAAGAATCAAACTGATTATCGGTCGAACACTGTCTTCATAAATT
TCGAAGGACGTTCGGGCTGCACAGCGAGTACCATTGATGG
>No_name
GTCGGAATCAAATAATAAAGAATCAAACTGATNATCGGTCGAACACTGTCTTCATAAATT
TCGAAGGACGTGCGGGCTGCACAGCGAGTACCATTGATGG
>No_name
GTCGGAATCAAATAATAAAGAATCAAACTGATNATCGGTCGAACACTGTCTTCATAAATT
TCGAAGGACGTTCGGGCTGCACAGCGAGTACCATTGATGG
>No_name
CATCAATGGTACTCGCTGTGCAGCCCGAACGTCCTTCGAAATTTATGAAGACAGTGTTCG
ACCGATAATCAGTTTGATTCTTTATTATTTGATTCCGACA
>No_name
CATCAATGGTACTCGCTGTGCAGCCCGAACGTCCTTCGAAATTTATGAAGACAGTGTTCG
ACCGATAATCAGTTTGATTCTTTATTATTTGATTCCGACA
>No_name
GGTGATTGTCGGAATCAAATAATAAAGAATCAAACTGATTATCGGACAAACACTGTCTTC
ATAAATTTCGAAGGACGTTCGGGCTGCACAGCGAGTACCA
>No_name
GGTGATTGTCGGAATCAAATAATAAAGAATCAAACTGATTATCGGTCGAACACTGTCTTC
ATAAATTTCGAAGGACGTTCGGGCTGCACAGCGAGTACCA
>No_name
ACGGTACTCGCTGTGCAGCCCGAACGTCCTTCNAAATTTATGAAGACAGTGTTCGACCGA
TAATCAGTTTGATTCTTTATTATTTGATTCCGACAATCAC
>No_name
GTCATGGTGATTGTCGGAATCAAATAATAAAGAATCAAACTGATTATCGGTCGAACACTG
TCTTCATAAATTTCGAAGGACGTTCGGGCTGCACAGCGAG
>No_name
GACATGGTGATTGTCGGAATCAAATAATAAAGAATCAAACTGATTATCGGTCGAACACTG
TCTTCATAAATTTCGAAGGACGTTCGGGCTGCACAGCGAG
>No_name
CTCGCTGTGCAGCCCGAACGTCCTTCGAAATTTATGAAGACAGTGTTCGACCGATAATCA
GTTTGATTCTTTATTATTTGATTCCGACAATCACCATGAC
>No_name
GTGCAAACCGTCATGGTGATTGTCGGAATCAAATAATAAAGAATCAAACTGATTATCGGT
CGAACACTGTCTTCATAAATTTCGAAGGACGTTCGGGCTG
>No_name
CCGTGCAAACCGTCATGGTGATTGTCGGAATCAAATAATAAAGAATCAAACTGATTATCG
GTCGAACACTGTCTTCATAAATTTCGAAGGACGTTCGGGC
>No_name
CCCGAACGTCCTTCGAAATTTATGAAGACAGTGTTCGACCGATAATCAGTTTGATTCTTT
ATTATTTGATTCCGACAATCACCATGACGGTTTGCACGGT
>No_name
CCCGAACGTCCTTCGAAATTTATGAAGACAGTGTTCGACCGATAATCAGTTTGATTCTTT
ATTATTTGATTCCGACAATCACCATGACGGTTTGCACGGT
>No_name
CCCGAACGTCCTTCGAAATTTATGAAGACAGTNTTCGACCGATAATCAGTTTGATTCTTT
ATTATTTGATTCCGACAATCACCATGACGGTTTGCACGGT
>No_name
CGTCCTTCGAAATTTATGAAGACAGTGTTCGANCGATAATCAGTTTGATTCTTTATTATT
TGATTCCGACAATCACCATGACGGTTTGCACGGTAATGAT
>No_name
CTTCGAAATTTATGAAGACAGTGTTCGACCGATAATCAGTTTGATTCTTTATTATTTGAT
TCCGACAATCACCATGACGGTTTGCACGGTAATGATCCTT
>No_name
TTCGAAATTTATGAAGACAGTGTTCGACCGATNATCAGTTTGATTCTTTATTATTTGATT
CCGACAATCACCATGACGGTTTGCACGGTAATGATCCTTA
>No_name
CTTAAGGATCATTACCGTGCAAACCGTCATGGTGATTGTCGGAATCAAATAATAAAGAAT
CAAACTGATTATCGGTCGAACACTGTCTTCATAAATTTCG
>No_name
AGACAGTGTTCGACCGATAATCAGTTTGATTCTTTATTATTTGATTCCGACAATCACCAT
GACGGTTTGCACGGTAATGATCCTTAAGGAAATGAGAAAG
>No_name
CTTTCTCATTTCCTTAAGGATCATTACCGTGCNAACCGTCATGGTGATTGTCGGAATCAA
ATAATAAAGAATCAAACTGATTATCGGTCGAACACTGTCT
>No_name
CTTTCTCATTTCCTTAAGGATCATTACCGTGCNAACCGTCATGGTGATTGTCGGAATCAA
ATAATAAAGAATCAAACTGATTATCGGTCGAACACTGTCT
>No_name
CAACTATCTTTCTCATTTCCTTAAGGATCATTACCGTGCAAACCGTCATGGTGATTGTCG
GAATCAAATAATAAAGAATCAAACTGATTATCGGTCGAAC
>No_name
GCCAACTATCTTTCTCATTTCCTTAAGGATCATTACCGTGCAAACCGTCATGGTGATTGT
CGGAATCAAATAATAAAGAATCAAACTGATTATCGGTCGA
>No_name
TAATCAGTTTGATTCTTTATTATTTGATTCCGACAATCACCATGACGGTTTGCACGGTAA
TGATCCTTAAGGAAATGAGAAAGATAGTTGGCAAGATTCG
>No_name
TCGAATCTTGCCAACTATCTTTCTCATTTCCTTAAGGATCATTACCGTGCAAACCGTCAT
GGTGATTGTCGGAATCAAATAATAAAGAATCAAACTGATT
>No_name
CTCGAATCTTGCCAACTATCTTTCTCATTTCCTTAAGGATCATTACCGTGCAAACCGTCA
TGGTGATTGTCGGAATCAAATAATAAAGAATCAAACTGAT
>No_name
CTCGAATCTTGCCAACTATCTTTCTCATTTCCTTAAGGATCATTACCGTGCAAACCGTCA
TGGTGATTGTCGGAATCAAATAATAAAGAATCAAACTGAT
>No_name
CTCGAATCTTGCCAACTATCTTTCTCATTTCCTTAAGGATCATTACCGTGCAAACCGTCA
TGGTGATTGTCGGAATCAAATAATAAAGAATCAAACTGAT
>No_name
ATTGCTCGAATCTTGCCAACTATCTTTCTCATTTCCTTAAGGATCATTACCGTGCAAACC
GTCATGGTGATTGTCGGAATCAAATAATAAAGAATCAAAC
>No_name
GTTTGATTCTTTATTATTTGATTCCGACAATCACCATGACGGTTTGCACGGTAATGATCC
TTAAGGAAATGAGAAAGATAGTTGGCAAGATTCGAGCAAT
>No_name
GTTTGATTCTTTATTATTTGATTCCGACAATCACCATGACGGTTTGCACGGTAATGATCC
TTAAGGAAATGAGAAAGATAGTTGGCAAGATTCGAGCAAT
>No_name
GCTCATTGCTCGAATCTTGCCAACTATCTTTCTCATTTCCTTAAGGATCATTACCGTGCA
AACCGTCATGGTGATTGTCGGAATCAAATAATAAAGAATC
>No_name
TGCTCATTGCTCGAATCTTGCCAACTATCTTTNTCATTTCCTTAAGGATCATTACCGTGC
AAACCGTCATGGTGATTGTCGGAATCAAATAATAAAGAAT
>No_name
TTTATTATTTGATTCCGACAATCACCATGACGGTTTGCACGGTAATGATCCTTAAGGAAA
TGAGAAAGATAGTTGGCAAGATTCGAGCAATGAGCAATCC
>No_name
TGGGATTGCTCATTGCTCGAATCTTGCCAACTATCTTTCTCATTTCCTTAAGGATCATTA
CCGTGCAAACCGTCATGGTGATTGTCGGAATCAAATAATA
>No_name
GTTGGGATTGCTCATTGCTCGAATCTTGCCAACTATCTTTCTCATTTCCTTAAGGATCAT
TACCGTGCAAACCGTCATGGTGATTGTCGGAATCAAATAA
>No_name
ATCTGATTCCGACAATCACCATGACGGTTTGCACGGTAATGATCCTTAAGGAAATGAGAA
AGATAGTTGGCAAGATTCGAGCAATGAGCAATCCCAACAG
>No_name
ATGAGATTCCGACAATCACCATGACGGTTTGCACGGTAATGATCCTTAAGGAAATGAGAA
AGATAGTTGGCAAGATTCGAGCAATGAGCAATCCCAACAG
>No_name
CGACAATCACCATGACGGTTTGCACGGTAATGATCCTTAAGGAAATGAGAAAGATAGTTG
GCAAGATTCGAGCAATGAGCAATCCCAACAGAAATTCTGT
>No_name
CCGATACAGAATTTCTGTTGGGATTGCTCATTNCTCGAATCTTGCCAACTATCTTTCTCA
TTTCCTTAAGGATCATTACCGTGCAAACCGTCATGGTGAT
>No_name
CCGATACAGAATTTCTGTTGGGATTGCTCATTGCTCGAATCTTGCCAACTATCTTTCTCA
TTTCCTTAAGGATCATTACCGTGCAAACCGTCATGGTGAT
>No_name
ATCACCATGACGGTTTGCACGGTAATGATCCTTAAGGAAATGAGAAAGATAGTTGGCAAG
ATTCGAGCAATGAGCAATCCCAACAGAAATTCTGTATCGG
>No_name
GCCGATACAGAATTTCTGTTGGGATTGCTCATTGCTCGAATCTTGCCAACTATCTTTCTC
ATTTCCTTAAGGATCATTACCGTGCAAACCGTCATGGTGA
>No_name
CGCCGATACAGAATTTCTGTTGGGATTGCTCATTGCTCGAATCTTGCCAACTATCTTTCT
CATTTCCTTAAGGATCATTACCGTGCAAACCGTCATGGTG
>No_name
CGCCGATACAGAATTTCTGTTGGGATTGCTCATTGCTCGAATCTTGCCAACTATCTTTCT
CATTTCCTTAAGGATCATTACCGTGCAAACCGTCATGGTG
>No_name
CGCCGATACAGAATTTCTGTTGGGATTGCTCATTGCTCGAATCTTGCCAACTATCTTTCT
CATTTCCTTAAGGATCATTACCGTGCAAACCGTCATGGTG
>No_name
CGCCGATACAGAATTTCTGTTGGGATTGCTCANTGCTCGAATCTTGCCAACTATCTTTCT
CATTTCCTTAAGGATCATTACCGTGCAAACCGTCATGGTG
>No_name
CGCCGATACAGAATTTCTGTTGGGATTGCTCANTGCTCGAATCTTGCCAACTATCTTTCT
CATTTCCTTAAGGATCATTACCGTGCAAACCGTCATGGTG
>No_name
CCGCCGATACAGAATTTCTGTTGGGATTGCTCATTGCTCGAATCTTGCCAACTATCTTTC
TCATTTCCTTAAGGATCATTACCGTGCAAACCGTCATGGT
>No_name
CCGCCGATACAGAATTTCTGTTGGGATTGCTCATTGCTCGAATCTTGCCAACTATCTTTC
TCATTTCCTTAAGGATCATTACCGTGCAAACCGTCATGGT
>No_name
TGACGGTTTGCACGGTAATGATCCTTAAGGAAATGAGAAAGATAGTTGGCAAGATTCGAG
CAATGAGCAATCCCAACAGAAATTCTGTATCGGCGGATTA
>No_name
TGACGGTTTGCACGGTAATGATCCTTAAGGAAATGAGAAAGATAGTTGGCAAGATTCGAG
CAATGAGCAATCCCAACAGAAATTCTGTATCGGCGGATTA
>No_name
GACGGTTTGCACGGTAATGATCCTTAAGGAAATGAGAAAGATAGTTGGCAAGATTCGAGC
AATGAGCAATCCCAACAGAAATTCTGTATCGGCGGATTAC
>No_name
GACGGTTTGCACGGTAATGATCCTTAAGGAAATGAGAAAGATAGTTGGCAAGATTCGAGC
AATGAGCAATCCCAACAGAAATTCTGTATCGGCGGATTAC
>No_name
ACGGTTTGCACGGTAATGATCCTTAAGGAAATGAGAAAGATAGTTGGCAAGATTCGAGCA
ATGAGCAATCCCAACAGAAATTCTGTATCGGCGGATTACA
>No_name
CGGTTTGCACGGTAATGATCCTTAAGGAAATGAGAAAGATAGTTGGCAAGATTCGAGCAA
TGAGCAATCCCAACAGAAATTCTGTATCGGCGGATTACAT
>No_name
CGGTTTGCACGGTAATGATCCTTAAGGAAATGAGAAAGATAGTTGGCAAGATTCGAGCAA
TGAGCAATCCCAACAGAAATTCTGTATCGGCGGATTACAT
>No_name
GTTTGCACGGTAATGATCCTTAAGGAAATGAGAAAGATAGTTGGCAAGATTCGAGCAATG
AGCAATCCCAACAGAAATTCTGTATCGGCGGATTACATGA
>No_name
GTAATGATCCTTAAGGAAATGAGAAAGATAGTTGGCAAGATTCGAGCAATGAGCAATCCC
AACAGAAATTCTGTATCGGCGGATTACATGAAGAATCATT
>No_name
TAATGATCCTTAAGGAAATGAGAAAGATAGTTGGCAAGATTCGAGCAATGAGCAATCCCA
ACAGAAATTCTGTATCGGCGGATTACATGAAGAATCATTA
>No_name
TAATGATCCTTAAGGAAATGAGAAAGATAGTTGGCAAGATTCGAGCAATGAGCAATCCCA
ACAGAAATTCTGTATCGGCGGATTACATGAAGAATCATTA
>No_name
AATGATCCTTAAGGAAATGAGAAAGATAGTTGGCAAGATTCGAGCAATGAGCAATCCCAA
CAGAAATTCTGTATCGGCGGATTACATGAAGAATCATTAT
>No_name
ATGATCCTTAAGGAAATGAGAAAGATAGTTGGCAAGATTCGAGCAATGAGCAATCCCAAC
AGAAATTCTGTATCGGCGGATTACATGAAGAATCATTATT
>No_name
CCTTAAGGAAATGAGAAAGATAGTTGGCAAGANTCGAGCAATGAGCAATCCCAACAGAAA
TTCTGTATCGGCGGATTACATGAAGAATCATTATTCAAAA
>No_name
AGGAAATGAGAAAGATAGTTGGCAAGATTCGAGCAATGAGCAATCCCAACAGAAATTCTG
TATCGGCGGATTACATGAAGAATCATTATTCAAAATCTTT
>No_name
GGAAATGAGAAAGATAGTTGGCAAGATTCGAGCAATGAGCAATCCCAACAGAAATTCTGT
ATCGGCGGATTACATGAAGAATCATTATTCAAAATCTTTG
>No_name
GGAAATGAGAAAGATAGTTGGCAAGATTCGAGCAATGAGCAATCCCAACAGAAATTCTGT
ATCGGCGGATTACATGAAGAATCATTATTCAAAAAATTTC
>No_name
GTGAAAGATAGTTGGCAAGATTCGAGCAATGAGCAATCCCAACAGAAATTCTGTATCGGC
GGATTACATGAAGAATCATTATTCAAAATCTTTGACTAAA
>No_name
AAGATAGTTGGCAAGATTCGAGCAATGAGCAATCCCAACAGAAATTCTGTATCGGCGGAT
TACATGAAGAATCATTATTCAAAATCTTTGACTAAAATGT
>No_name
GATAGATAGTTGGCAAGATTCGAGCAATGAGCAATCCCAACAGAAATTCTGTATCGGCGG
ATTACATGAAGAATCATTATTCAAAATCTTTGACTAAAAT
>No_name
TGGCAAGATTCGAGCAATGAGCAATCCCAACAGAAATTCTGTATCGGCGGATTACATGAA
GAATCATTATTCAAAATCTTTGACTAAAATGTCAATTGCA
>No_name
TTGCAATTGACATTTTAGTCAAAGATTTTGAANAATGATTCTTCATGTAATCCGCCGATA
CAGAATTTCTGTTGGGATTGCTCATTGCTCGAATCTTGCC
>No_name
CAAGATTCGAGCAATGAGCAATCCCAACAGAAATTCTGTATCGGCGGATTACATGAAGAA
TCATTATTCAAAATCTTTGACTAAAATGTCAATTGCAATC
>No_name
CAAGATTCGAGCAATGAGCAATCCCAACAGAAATTCTGTATCGGCGGATTACATGAAGAA
TCATTATTCAAAATCTTTGACTAAAATGTCAATTGCAATC
>No_name
CAAGATTCGAGCAATGAGCAATCCCAACAGAAATTCTGTATCGGCGGATTACATGAAGAA
TCATTATTCAAAATCTTTGACTAAAATGTCAATTGCAATC
>No_name
GAGCGCAATTGACATTTTAGTCAAAGATTTTGAATAATGATTCTTCATGTAATCCGCCGA
TACAGAATTTCTGTTGGGATTGCTCATTGCTCGAATCTTG
>No_name
GTTGATTGCAATTGACATTTTAGTCAAAGATTTTGAATAATGATTCTTCATGTAATCCGC
CGATACAGAATTTCTGTTGGGATTGCTCATTGCTCGAATC
>No_name
CAATCCCAACAGAAATTCTGTATCGGCGGATTACATGAAGAATCATTATTCAAAATCTTT
GACTAAAATGTCAATTGCAATCAACATTCTATTCTTTGTT
>No_name
ATTAAAACAAAGAATAGAATGTTGATTGCAATTGACATTTAGTCAAAGATTTTGAATAAT
GATTCTTCATATAATCCGCCGATACAGAATTTCTGTTGAG
>No_name
CAGAAATTCTGTATCGGCGGATTACATGAAGAATCATTATTCAAAATCTTTGACTAAAAT
GTCAATTGCAATCAACATTCTATTCTTTGTTTTAATAACT
>No_name
CAGAAATTCTGTATCGGCGGATTACATGAAGAATCATTATTCAAAATCTTTGACTAAAAT
GTCAATTGCAATCAACATTCTATTCTTTGTTTTAATAACT
>No_name
AGTAATTCTGTATCGGCGGATTACATGAAGAAAAATTATTTAAAATCTTTGACTAAAATT
TCAATTGCAATCAACATTCTCTTCTTTGTTTTAATAACTC
>No_name
CTTGGAGTTATTAAAACAAAGAATAGAATGTTGATTGCAATTGACATTTTAGTCAAGATT
TTGAATAATGATTCTTCATGTAATCCGCCGATACAGAATT
>No_name
CTTGGAGTTATTAAAACAAAGAATAGAATGTTGATTGCAATTGACATTTTAGTCAAAGAT
TTTGAATAATGATTCTTCATGTAATCCGCCGATACAGAAT
>No_name
CTGTGAGTTATTAAAACAAAGAATAGAATGTTGATTGCAATTGACATTTTAGTCAAAGAT
TTTGAATAATGATTCTTCATGCAATCCGCCGATACAGAAT
>No_name
CTCGGAGTTATTAAAACAAAGAATAGAATGTTGATTGCAATTGACATTTTAGTCAAAGAT
TTTGAATAATGATTCTTCATGTAATCCGCCGATACAGAAT
>No_name
CTTGGAGTTATTAAAACAAAGAATAGAATGTTGATTGCAATTGACATTTTAGTCAAAGAT
TTTGAATAATGATTCTTCATGTAATCCGCCGATACAGAAT
>No_name
GTACCGGCGGATTACATGAAGAATCATTATTCNAAATCTTTGACTAAAATGTCAATTGCA
ATCAACATTCTATTCTTTGTTTTAATAACTCCAAGCATTA
>No_name
CAAATAGTTATGCTTGGAGTTATTAAAACAAAGAATAGAATGTTGATTGCAATTGACATT
TTAGTCAAAGATTTTGAATAATGATTCTTCATGTAGTCCG
>No_name
CAAATAGTAATGCTTGGAGTTATTAAAACAAAGAATAGAATGTTGATTGCAATTGACATT
TTAGTCAAAGATTTTGAATAATGATTCTTCATGTAATCCG
>No_name
ATGAAGAATCATTATTCAAAATCTTTGACTAAAATGTCAATTGCAATCAACATTCTATTC
TTTGTTTTAATAACTCCAAGCATTACTATTTGGACTCTGA
>No_name
GAAGAATCATTATTCAAAATCTTTGACTAAAATGTCAATTGCAATCAACATTCTATTCTT
TGTTTTAATAACTCCAAGCATAACTATTTGGACTCTGATG
>No_name
CATTATTCAAAATCTTTGACTAAAATGTCAATNGCAATCAACATTCTATTCTTTGTTTTA
ATAACTCCAAGCATAACTATTTGGACTCTGATGTCATATG
>No_name
ATTATTCAAAATCTTTGACTAAAATGTCAATTGCAATCAACATTCTATTCTTTGTTTTAA
TAACTCCAAGCATAACTATTTGGACTCTGATGTCATATGC
>No_name
TTGGCATATGACATCAGAGTCCAAATAGTAATGCTTGGAGTTATTAAAACAAAGAATAGA
ATGTTGATTGCAATTAACATTTTAGTCAAAGATTTTGAAT
>No_name
CTTTGGCATATGACATCAGAGTCCAAATAGTAATGCTTGGAGTTATTAAAACAAAGAATA
GAATGTTGATTGCAATTGACATTTTAGTCAAAGATTTTGA
>No_name
CTTTGGCATATGACATCAGAGTCCAAATAGTANTGCTTGGAGTTATTAAAACAAAGAATA
GAATGTTGATTGCAATTGACATTTTAGTCAAAGATTTTGA
>No_name
AAATCTTTGACTAAAATGTCAATTGCAATCAACATTCTATTCTTTGTTTTAATAACTCCA
AGCATAACTATTTGGACTCTGATGTCATATGCCAAAGATA
>No_name
AATATCTTTGGCATATGACATCAGAGTCCAAANAGTTATGCTTGGAGTTATTAAAACAAA
GAATAGAATGTTGATTGCAATTGACATTTTAGTCAAAGAT
>No_name
CTTTGACTAAAATGTCAATTGCAATCAACATTCTATTCTTTGTTTTAATAACTCCAAGCA
TAACTATTTGGACTCTGATGTCATATGCCAAAGATATTAA
>No_name
CTTTGACTAAAATGTCAATTGCAATCAACATTCTATTCTTTGTTTTAATAACTCCAAGCA
TAACTATTTGGACTCTGATGTCATATGCCAAAGATATTAA
>No_name
CATTAATATCTTTGGCATATGACATCAGAGTCCAAATAGTAATGCTTGGAGTTATTAAAA
CAAAGAATAGAATGTTGATTGCAATTGACATTTTAGTCAA
>No_name
GCATTAATATCTTTGGCATATGACATCAGAGTCCAAATAGTAATGCTTGGAGTTATTAAA
ACAAAGAATAGAATGTTGATTGCAATTGACATTTTAGTCA
>No_name
TGCATTAATATCTTTGGCATATGACATCAGAGNCCAAATAGTTATGCTTGGAGTTATTAA
AACAAAGAATAGAATGTTGATTGCAATTGACATTTTAGTC
>No_name
CTGCATTAATATCTTTGGCATATGACATCAGAGTCCAAATAGTTATGCTTGGAGTTATTA
AAACAAAGAATAGAATGTTGATTGCAATTGACATTTTAGT
>No_name
CTGCATTAATATCTTTGGCATATGACATCAGAGTCCAAATAGTTATGCTTGGAGTTATTA
AAACAAAGAATAGAATGTTGATTGCAATTGACATTTTAGT
>No_name
CTGCATTAATATCTTTGGCATATGACATCAGANTCCAAATAGTAATGCTTGGAGTTATTA
AAACAAAGAATAGAATGTTGATTGCAATTGACATTTTAGT
>No_name
GCATTAATATCTTTGGCATATGACATCAGAGTNAAAAAAGTTATGCTTGGGGTTTTTAAA
AAAAAAAAAAAAATGTTGATTGAAATTGACTTTTTAGCCA
>No_name
CTAAAATGTCAATTGCAATCAACATTCTATTCTTTGTTTTAATAACTCCAAGCATTACTA
TTTGGACTCTGATGTCATATGCCAAAGATATTAATGCAGA
>No_name
GTCTGCATTAATATCTTTGGCATATGACATCANAGTCCAAATAGTAATGCTTGGAGTTAT
TAAAACAAAGAATAGAATGTTGATTGCAATTGACATTTTA
>No_name
GTCTGCATTAATATCTTTGGCATATGACATCAGAGTCCAAATAGTAATGCTTGGAGTTAT
TAAAACAAAGAATAGAATGTTGATTGCAATTGACATTTTA
>No_name
CGTCTGCATTAATATCTTTGGCATATGACATCAGAGTCCAAATAGTTATGCTTGGAGTTA
TTAAAACAAAGAATAGAATGTTGATTGCAATTGACATTTT
>No_name
CGCGTCTGCATTAATATCTTTGGCATATGACATCAGAGTCCAAATAGTAATGCTTGGAGT
TATTAAAACAAAGAATAGAATGTTGATTGCAATTGACATT
>No_name
GTCAATTGCAATCAACATTCTATTCTTTGTTTNAATAACTCCAAGCATTACTATTTGGAC
TCTGATGTCATATGCCAAAGATATTAATGCAGACGCAATA
>No_name
TTGCAATCAACATTCTATTCTTTGTTTTAATAACTCCAAGCATAACTATTTGGACTCTGA
TGTCATATGCCAAAGATATTAATGCAGACGCAATAGCATT
>No_name
AATCAACATTCTATTCTTTGTTTTAATAACTCCAAGCATAACTATTTGGACTCTGATGTC
ATATGCCAAAGATATTAATGCAGACGCAATAGCATTATGT
>No_name
CAACATTCTATTCTTTGTTTTAATAACTCCAAGCATAACTATTTGGACTCTGATGTCATA
TGCCAAAGATATTAATGCAGACGCAATAGCATTATGTTAT
>No_name
CTATTCTTTGTTTTAATAACTCCAAGCATAACTATTTGGACTCTGATGTCATATGCCAAA
GATATTAATGCAGACGCAATAGCATTATGTTATGATATAA
>No_name
GTTATATCATAACATAATGCTATTGCGTCTGCATTAATATCTTTGGCATATGACATCAGA
GTCCAAATAGTTATGCTTGGAGTTATTAAAACAAAGAATA
>No_name
GTTATATCATGACATAATGCTATTGCGTCTGCATTAATATCTTTGGCATATGACATCAGA
GTCCAAATAGTTATGCTTGGAGTTATTAAAACAAAGAATA
>No_name
GTTGGTTATATCATAACATAATGCTATTGCGTCTGCATTAATATCTTTGGCATATGACAT
CAGAGTCCAAATAGTAATGCTTGGAGTTATTAAAACAAAG
>No_name
CGAGAATGTTGGTTATATCATAACATAATGCTATTGCGTCTGCATTAATATCTTTGGCAT
ATGACATCAGAGTCCAAATAGTAATGCTTGGAGTTATTAA
>No_name
CTAGAATGTTGGTTATATCATAACATAATGCTATTGCGTCTGCATTAATATCTTTGGCAT
ATGACATCAGAGTCCAAATAGTAATGCTTGGAGTTATTAA
>No_name
TGAATACTAGAATGTTGGTTATATCATAACATAATGCTATTGCGTCTGCATTAATATCTT
TGGCATATGACATCAGAGTCCAAATAGTTATGCTTGGAGT
>No_name
CTGAATACTAGAATGTTGGTTATATCATAACATAATGCTATTGCGTCTGCATTAATATCT
TTGGCATATGACATCAGAGTCCAAATAGTTATGCTTGGAG
>No_name
CTGAATACTAGAATGTTGGTTATATCATAACATAATGCTATTGCGTCTGCATTAATATCT
TTGGCATATGACATCAGAGTCCAAATAGTAATGCTTGGAG
>No_name
CTGAATACTAGAATGTTGGTTATATCATAACATAATGCTATTGCGTCTGCATTAATATCT
TTGGCATATGACATCAGAGTCCAAATAGTAATGCTTGGAG
>No_name
CTGAATACTAGAATGTTGGTTATATCATAACATAATGCTATTGCGTCTGCATTAATATCT
TTGGCATATGACATCAGAGTCCAAATAGTAATGCTTGGAG
>No_name
CTGAATACTAGAATGTTGGTTATATCATAACANAATGCTATTGCGTCTGCATTAATATCT
TTGGCATATGACATCAGAGTCCAAATAGTAATGCTTGGAG
>No_name
CTGAATACTAGAATGTTGGTTATATCATAACANAATGCTATTGCGTCTGCATTAATATCT
TTGGCATATGACATCAGAGTCCAAATAGTAATGCTTGGAG
>No_name
GCTGAATACTAGAATGTTGGTTATATCATAACATAATGCTATTGCGTCTGCATTAATATC
TTTGGCATATGACATCAGAGTCCAAATAGTAATGCTTGGA
>No_name
GCTGAATGCTAGAATGTTGGTTATATCATAACNTAATGCTATTGCGTCTGCATTAATATC
TTTGGCATATGACATCAGAGTCCAAATAGTTATGCTTGGA
>No_name
CATGGCTGAATACTAGAATGTTGGTTATATCATAACATAATGCTATTGCGTCTGCATTAA
TATCTTTGGCATATGACATCAGAGTCCAAATAGTAATGCT
>No_name
ATTGGGACTCTGATGTCATATGCCAAAGATATTAATGCAGACGCAATAGCATTATGTTAT
GATATAACCAACATTCTAGTATTCAGCCATCATTCTCTAA
>No_name
TTTGGACTCTGATGTCATATGCCAAAGATATTAATGCAGACGCAATAGCATTATGTTATG
ATATAACCAACATTCTAGTATTCAGCCATCATTCTCTAAA
>No_name
CTTTGATGTCATATGCCAAAGATATTAATGCAGACGCAATAGCATTATGTTATGATATAA
CCAACATTCTAGTATTCAGCCATCATTCTCTAAATTTCTA
>No_name
AAAAAAAATAAATAGAAATTTAGAGAATGATGGCTGAATACTAGAATGTTGGTTATATCA
TAACATAATGCTATTGCGTCTGCATTAATATCTTTGGCAT
>No_name
CAAAGATATTAATGCAGACGCAATAGCATTATGTTATGATTTAACCAACATTCTAGTATT
CAGCCATCATTCTCTAAATTTCTATTTATTTTTTTTTACT
>No_name
CAAAGATATTAATGCAGACGCAATAGCATTATGTTATGATATAACCAACATTCTAGTATT
CAGCCATCATTCTCTAAATTTCTATTTATTTTTTTTTACT
>No_name
ATCGCGGACCAGTAAAAAAAAATAAATAGAAATTTAGAGAATGATGGCTGAATACTAGAA
TGTTGGTTATCATAACATAATGCTATTGCGTCTGCATTAA
>No_name
ATCGCGGACCAGTAAAAAAAAATAAATAGAAATTTAGAGAATGATGGCTGAATACTAGAA
TGTTGGTTATCATAACATAATGCTATTGCGTCTGCATTAA
>No_name
CGCGGACCAGTAAAAAAAAATAAATAGAAATTTAGAGAATGATGGCTGAATACTAGAATG
TTGGTTATATCATAACATAATGCTATTGCGTCTGCATTAA
>No_name
ATCGCGGACCAGTAAAAAAAAATAAATAGAAANTTAGAGAATGATGGCTGAATACTAGAA
TGTTGGTTATATCATAACATAATGCTATTGCGTCTGGATT
>No_name
TCGAAATCGCGGACCAGTAAAAAAAAATAAATAGAAATTTAGAGAATGATGGCTGAATAC
TAGAATGTTGGTTATATCATAACATAATGCTATTGCGTCT
>No_name
GACGCAATAGCATTATGTTATGATATAACCAACATTCTAGTATTCAGCCATCATTCTCTA
AATTTCTATTTATTTTTTTTTACTGGTCCGCGATTTCGAA
>No_name
GACGCAATAGCATTATGTTATGATATAACCAANATTCTAGTATTCAGCCATCATTCTCTA
AATTTCTATTTATTTTTTTTTACTGGTCCGCGATTTCGAA
>No_name
CTTCGAAATCGCGGACCAGTAAAAAAAAATAANTAGAAATTTAGAGAATGATGGCTGAAT
ACTAGAATGTTGGTTATATCATAACATAATGCTATTGCGT
>No_name
CTCTTCGAAATCGCGGACCAGTAAAAAAAAATAAATAGAAATTTAGAGAATGATGGCTGA
ATACTAGAATGTTGGTTATATCATAACATAATGCTATTGC
>No_name
CGTAATAGCATTATGTTATGATATAACCAACATTCTAGTATTCAGCCATCATTCTCTAAA
TTTCTATTTATTTTTTTTTACTGGTCCGCGATTTCGAAGA
>No_name
TTCTCTTCGAAATCGCGGACCAGTAAAAAAAAATAAATAGAAATTTAGAGAATGATGGCT
GAATACTAGAATGTTGGTTATATCATAAAATAATGCTATT
>No_name
TTCTCTTCGAAATCGCGGACCAGTAAAAAAAAATAAATAGAAATTTAGAGAATGATGGCT
GAAAACTAGAAAGTTGGTTATATCATAACATAATGCTATT
>No_name
GCACTTCTCTTCGAAATCGCGGACCAGTAAAAAAAAATAAATAGAAATTTAGAGAATGAT
GGCTGAATACTAGAATGTTGGTTATATCATAACATAATGC
>No_name
GAGCACTTCTCTTCGAAATCGCGGACCAGTAAAAAAAAATAAATAGAAATTTAGAGAATG
ATGGCTGAATACTAGAATGTTGGTTATATCATAACATAAT
>No_name
ATTATGTTATGATATAACCAACATTCTAGTATNCAGCCATCATTCTCTAAATTTCTATTT
ATTTTTTTTTACTGGTCCGCGATTTCGAAGAGAAGTGCTC
>No_name
GTTATGTTATGATATAACCAACATTCTAGTATTCAGCCATCATTCTCTAAATTTCTATTT
ATTTTTTTTTACTGGTCCGCGATTTCGAAGAGAAGTGCTC
>No_name
GTTATGATATAACCAACATTCTAGTATTCAGCCATCATTCTCTAAATTTCTATTTATTTT
TTTTTACTGGTCCGCGATTTCGAAGAGAAGTGCTCATTAT
>No_name
GGTATGATATAACCAACATTCTAGTATTCAGCCATCATTCTCTAAATTTCTATTTATTTT
TTTTTACTGGTCCGCGATTTCGAAGAGAAGTGCTCATTAT
>No_name
TATCATTGAAAATAATGAGCACTTCTCTTCGAAATCGCGGACCAGTAAAAAAAAATAAAT
AGAAATTTAGAGAATGATGGCTGAATACTAGAATGTTGGT
>No_name
TATCATTGAAAATAATGAGCACTTCTCTTCGAAATCGCGGACCAGTAAAAAAAAATAAAT
AGAAATTTAGAGAATGATGGCTGAATACTAGAATGTTGGT
>No_name
CAACATTCTAGTATTCAGCCATCATTCTCTAANTTTCTATTTATTTTTTTTTACTGGTCC
GCGATTTCGAAGAGAAGTGCTCATTATTTTCAATGATAAA
>No_name
TTTTCAGCCATCATTCTCTAAATTTCTATTTATTTTTTTTTACTGGTCCGCGATTTCGAA
GAGAAGTGCTCATTATTTTCAATGATAAATATGCCAATGT
>No_name
GAATCAGTAACATTGGCATATTTATCATTGAAAATAATGAGCACTTCTCTTCGAAATCGC
GGACCAGTAAAAAAAAATAAATAGAAATTTAGAGAATGAT
>No_name
CTCGAGAATCAGTAACATTGGCATATTTATCANTGAAAATAATGAGCACTTCTCTTCGAA
ATCGCGGACCAGTAAAAAAAAATAAATAGAAATTTAGAGA
>No_name
CTAAATTTCTATTTATTTTTTTTTACTGGTCCGCGATTTCGAAGAGAAGTGCTCATTATT
TTCAATGATAAATATGCCAATGTTACTGATTCTCGAGATT
>No_name
CTTAATTTCTATTTATTTTTTTTTACTGGTCCNCGATTTCGAAGAGAAGTGCTCATTATT
TTCAATGATAAATATGCCAATGTTACTGATTCTCGAGATT
>No_name
GTCTGAATAATCTCGAGAATCAGTAACATTGGCATATTTATCATTGAAAATAATGAGCAC
TTCTCTTCGAAATCGCGGACCAGTAAAAAAAAATAAATAG
>No_name
TTTTGTTTGAATAATCTCGAGAATCAGTAACATTGGCATATTTATCATTGAAAATAATGA
GCACTTCTCTTCGAAATCGCGGACCAGTAAAAAAAAATAA
>No_name
TTTTGTTTGAATAATCTCGAGAATCAGTAACATTGGCATATTTATCATTGAAAATAATGA
GCACTTCTCTTCGAAATCGCGGACCAGTAAAAAAAAATAA
>No_name
TTTTTTTTACTGGTCCGCGATTTCGAAGAGAAGTGCTCATTATTTTCAATGATAAATATG
CCAATGTTACTGATTCTCGAGATTATTCAAACAAAACGAA
>No_name
TTCGTTTTGTTTGAATAATCTCGAGAATCAGTAACATTGGCATATTTATCATTGAAAATA
ATGAGCACTTCTCTTCGAAATCGCGGACCAGTAAAAAAAA
>No_name
TTTTTACTGGTCCGCGATTTCGAAGAGAAGTGCTCATTATTTTCAATGATAAATATGCCA
ATGTTACTGATTCTCGAGATTATTCAAACAAAACGAATCC
>No_name
TTGTTTTACTGGTCCGCGATTTCGAAGAGAAGTGCTCATTATTTTCAATGATAAATATGC
CAATGTTACTGATTCTCGAGATTATTCAAACAAAACGAAT
>No_name
CGGGATTCGTTTTGTTTGAATAATCTCGAGAATCAGTAACATTGGCATATTTATCATTGA
AAATAATGAGCACTTCTCTTCGAAATCGCGGACCAGTAAA
>No_name
CGGGATTCGTTTTGTTTGAATAATCTCGAGAATCAGTAACATTGGCATATTTATCATTGA
AAATAATGAGCACTTCTCTTCGAAATCGCGGACCAGTAAA
>No_name
CGGGATTCGTTTTGTTTGAATAATCTCGAGAATCAGTAACATTGGCATATTTATCATTGA
AAATAATGAGCACTTCTCTTCGAAATCGCGGACCAGTAAA
>No_name
CGGGATTCGTTTTGTTTGAATAATCTCGAGAACCAGTAACATTGGCATATTTATCATTGA
AAATAATGAGCACTTCTCTTCGAAATCGCGGACCAGTAAA
>No_name
GCGGGATTCGTTTTGTTTGAATAATCTCGAGAATCAGTAACATTGGCATATTTATCATTG
AAAATAATGAGCACTTCTCTTCGAAATCGCGGACCAGTAA
>No_name
GCGGGATTCGTTTTGTTTGAATAAACTCGAGAATCAGTAACATTGGCATATTTATCATTG
AAAATAATGAGCACTTCTCTTCGAAATCGCGGACCAGTAA
>No_name
CGGCGGGATTCGTTTTGTTTGAATAATCTCGAGAATCAGTAACATTGGCATATTTATCAT
TGAAAATAATGAGCACTTCTCTTCGAAATCGCGGACCAGT
>No_name
CGGCGGGATTCGTTTTGTTTGAATAATCTCGAGAATCAGTAACATTGGCATATTTATCAT
TGAAAATAATGAGCACTTCTCTTCGAAATCGCGGACCAGT
>No_name
CCTCGATTTCGAAGAGAAGTGCTCATTATTTTCAATGATAAATATGCCAATGTTACTGAT
TCTCGAGATTATTCAAACAAAACGAATCCCGCCGAAGCAA
>No_name
TTTGAAACTTGTTTCTTTGTATTGAATTGCTTCGGCGGGATTCGTTTTGTTTGAATAATC
TCGAGAATCAGTAACATTGGCATATTTATCATTGAAAATA
>No_name
TTTGAAACTTGTTTCTTTGTATTGAATTGCTTCGGCGGGATTCGTTTTGTTTGAATAATC
TCGAGAATCAGTAACATTGGCATATTTATCATTGAAAATA
>No_name
TTTTCAATGATAAATATGCCAATGTTACTGATTCTCGAGATTATTCAAACAAAACGAATC
CCGCCGAAGCAATTCAATACAAAGAAACAAGTTTCAAATG
>No_name
CTCATTTGAAACTTGTTTCTTTGTATTGAATTGCTTCGGCGGGATTCGTTTTTTTTGAAT
AATCTCGAGAATCAGTAACATTGGCATATTTATCATTGAA
>No_name
CTCATTTGAAACTTGTTTCTTTGTATTGAATTNCTTCGGCGGGATTCGTTTTGTTTGAAT
AATCTCGAGAATCAGTAACATTGGCATATTTATCATTGAA
>No_name
CTCATTTGAAACTTGTTTCTTTGTATTGAATTGCTTCGGCGGGGTTCGTTTTGTTTGAAT
AATCTCGAGAATCAGGAAAATTGGCATATTTATTATTTAA
>No_name
CCACTCATTTGAAACTTGTTTCTTTGTATTGAGTTGCTTCGGCGGGATTCGTTTTGTTTG
AATAATCTCGAGAATCAGTAAAATTGGCATATTTATCATT
>No_name
ATTTGATCCACTCATTTGAAACTTGTTTCTTTGTATTGAATTGCTTCGGCGGGATTCGTT
TTGTTTGAATAATCTCGAGAATCAGTAACATTGGCATATT
>No_name
AAATTTGATCCACTCATTTGAAACTTGTTTCTTTGTATTGAATTGCTTCGGCGGGATTCG
TTTTGTTTGAATAATCTCGAGAATCAGTAACATTGGCATA
>No_name
AAAATGCCAATGTTACTGATTCTCGAGATTATTCAAACAAAACGAATCCCGCCGAAGCAA
TTCAATACAAAGAAACAAGTTTCAAATGAGTGGATCAAAT
>No_name
GTAAATTTGATCCACTCATTTGAAACTTGTTTCTTTGTATTGAATTGCTTCGGCGGGGTT
CGTTTTGTTTGAATAATCTCGAGAAACAGTAACATTGGCA
>No_name
GTAAATTTGATCCACTCATTTGAAACTTGTTTCTTTGTATTGAATTGCTTCGGCGGGATT
CGTTTTGTTTGAATAATCTCGAGAATCAGTAACATTGGCA
>No_name
GGAAATTTGATCCACTCATTTGAAACTTGTTTCTTTGTATTGAATTGCTTCGGCGGGATT
CGTTTTGTTTGAATAATCTCGAGAATCAGTAACATTGGCA
>No_name
GTAAATTTGATCCACTCATTTGAAACTTGTTTCTTTGTATTGAATTGCTTCGGCGGGATT
CGTTTTGTTTGAATAATCTCGAGAATCAGTAACATTGGCA
>No_name
GTAAATTTGATCCACTCATTTGAAACTTGTTTCTTTGTATTGAATTGCTTCGGCGGGATT
AGGTTTTTTTGAATAATCTCGAGAAATACTAACATTGGCA
>No_name
GTAAATTTGATCCACTCATTTGAAACTTGTTTNTTTGTATTGAATTGCTTCGGCGGGGTT
CGTTTTGTTTGAATAATCTCGAGAATCAGTAACATTGGCA
>No_name
GTAAATTTGATCCACTCATTTGAAACTTGTTTCTTTGTATTGAATTGCTTCGGCGGGGTT
CGTTTTGTTTGAATAATCTCGAGAATCAGTAACATTTGCA
>No_name
GTAAATTTGATCCACTCATTTGAAACTTGTTTCTTTGTATTGAATTGCTTCGGCGGGATT
CGTTTTGTTTTAATAATCTCGAGAATCAATAACATTGGCA
>No_name
GGTAAATTTGATCCACTCATTTGAAACTTGTTTCTTTGTATTGAATTACTTCGGCGGGAT
TCGTTTTGTTTGAATAATCTCGAGAATCAGTAACATTGGC
>No_name
GGTAAATTTGATCCACTCATTTGAAACTTGTTTCTTTGTATTGAATTGCTTCGGCGGGAT
TCGTTTTGTTTGAATAATCTCGAGAATCAGTAACATTGGC
>No_name
TAGCGGTAAATTTGATCCACTCATTTGAAACTTGTTTCTTTGTATTGAATTGCTTCGGCG
GGGTTCGTTTTGTTTGAATAATCTCGAGAATCAGTAACAT
>No_name
AGCGGTAAATTTGATCCACTCATTTGAAACTTGTTTCTTTGTATTGAATTGCTTCGGCGG
GGTTCGTTTTTTTTGAATAATCTCGAGAATCAGTAAAAAT
>No_name
ATTCTCGAGATTATTCAAACAAAACGAATCCCGCCGAAGCAATTCAATACAAAGAAACAA
GTTTCAAATGAGTGGATCAAATTTACCGCTAATTTTTTAT
>No_name
CAAAGAAACAAGTTTCAAATGAGTGGATCAAATTTACCGCTAATTTTTTATATACTTTTT
TTACTATACTTTTTCATATAAAATTTTCAGATAAAACCTG
>No_name
GTCAAACTGTAGTGACAAAATTTTCTCTCCCATAGGAACAAATTGTGTCATGTGGGTTAT
GGCAATTTTTATGCCTCCTGTTGTCATCTTTGGCTTATTA
>No_name
AGTGACAAAATTTTCTCTCCCATAGGAACAAATTGTGTCATGTGGGTTATGGCAATTTTT
ATGCCTCCTGTTGTCATCTTTGGCTTATTAGGAAATTCGT
>No_name
GGGTCAAAATTTTCTCTCCCATAGGAACAAATTGTGTCATGTGGGTTATGGCAATTTTTA
TGCCTCCTGTTGTCATCTTTGGCTTATTAGGAAATTCGTT
>No_name
ATTTTCTCTCCCATAGGAACAAATTGTGTCATGTGGGTTATGGCAATTTTTATGCCTCCT
GTTGTCATCTTTGGCTTATTAGGTAGGAAATTCGTTGTCA
>No_name
GAACAAATTGTGTCATGTGGGTTATGGCAATTTTTATGCCTCCTGTTGTCATCTTTGGCT
TATTAGGAAATTCGTTGTCATTCATAATTTTGAAAGACTC
>No_name
AACAAATTGTGTCATGTGGGTTATGGCAATTTNTATGCCTCCTGTTGACATCTTTGGCTT
ATTAGGAAATTCGTTGTCATTCATAATTTTGAAAGACTCG
>No_name
CAAATTGTGTCATGTGGGTTATGGCAATTTTTATGCCTCCTGTTGTCATCTTTGGCTTAT
TAGGAAATTCGTTGTCATTCATAATTTTGAAAGACTCGTC
>No_name
GACGAGTCTTTCAAAATTATGAATGACAACGAATTTCCTAATAAGCCAAAGATGACAACA
GGAGGCATAAAAATTGCCATAACCCACATGACACAATTTG
>No_name
ATGTGGGTTATGGCAATTTTTATGCCTCCTGTTGTCATCTTTGGCTTATTAGGAAATTCG
TTGTCATTCATAATTTTGAAAGACTCGTCTCGAAAAGTTT
>No_name
AAGGCAATTATTATGCCTCCTGTTGTCATCTTNGGCTTATTAGGAAATTCGTTGTCATTC
ATAATTTTGAAAGACTCGTCTCGAAAAGTTTCAAGTTTCT
>No_name
GGCAATTTTTATGCCTCCTGTTGTCATCTTTGGCTTATTAGGAAATTCGTTGTCATTCAT
AATTTTGAAAGACTCGTCTCGAAAAGTGTCAAGTTTCTTT
>No_name
CTTTGGCTTATTAGGAAATTCGTTGTCATTCATAATTTTGAAAGACTCGTCTCGAAAAGT
GTCAAGTTTCTTTTATATCAGATGCTTAACAATATTTGAT
>No_name
CATGCTATCAAATATTGTTAAGCATCTGATATAAAAGAAACTTGACACTTTTCGAGACGA
GTCTTTCAAAATTATGAATGACAACGAATTTCCTAATAAG
>No_name
GCAGGCTATCAAATATTGTTAAGCATCTGATATAAAAGAAACTTGACACTTTTCGAGACG
AGTCTTTCAAAATTATGAATGACAACGAATTTCCTAATAA
>No_name
ATCAAATATTGTTAAGCATCTGATATAAAAGAAACTTGACACTTTTCGAGACGAGTCTTT
CAAAATTATGAATGACAACGAATTTCCTAAAACAATAAAT
>No_name
CAAAGACAGGCTATCAAATATTGTTAAGCATCTGATATAAAAGAAACTTGACACTTTTCG
AGACGAGTCTTTCAAAATTATGAATGACAACGAATTTCCT
>No_name
GAAATTCGTTGTCATTCATAATTTTGAAAGACTCGTCTCGAAAAGTTTCAAGTTTCTTTT
ATATCAGATGCTTAACAATATTTGATAGCCTGTCTTTGAT
>No_name
AACATAGTTAATATCAAAGACAGGCTATCAAATATTGTTAAGCATCTGATATAAAAGAAA
CTTGACACTTTTCGAGACGAGTCTTTCAAAATTATGAATG
>No_name
CCCAACATAGTTAATATCAAAGACAGGCTATCAAATATTGTTAAGCATCTGATATAAAAG
AAACTTGACACTTTTCGAGACGAGTCTTTCAAAATTATGA
>No_name
CCCCAACATAGTTAATATCAAAGACAGGCTATCAAATATTGTTAAGCATCTGATATAAAA
GAAACTTGACACTTTTCGAGACGAGTCTTTCAAAATTATG
>No_name
CCCCAACATAGTTAATATCAAAGACAGGCTATCAAATATTGTTAAGCATCTGATATAAAA
GAAACTTGACACTTTTCGAGACGAGTCTTTCAAAATTATG
>No_name
CCCCAACATAGTTAATATCAAAGACAGGCTATNAAATATTGTTAAGCATCTGATATAAAA
GAAACTTGAAACTTTTCGAGACGAGTCTTTCAAAATTATG
>No_name
CCCCAACATAGTTAATATCAAAGACAGGCTATCAAATATTGTTAAGCATCTGATATAAAA
GAAACTTGACACTTTTCGAGACGAGTCTTTCAAAATTATG
>No_name
GTAAAACCCCAACATAGTTAATATCAAAGACAGGCTATCAAATATTGTTAAGCATCTGAT
ATAAAAGAAACTTGACACTTTTCGAGACGAGTCTTTCAAA
>No_name
CTCGTCTCGAAAAGTGTCAAGTTTCTTTTATATCAGATGCTTAACAATATTTGATAGCCT
GTCTTTGATATTAACTATGTTGGGGTTTTACATGACGTTA
>No_name
CTCGTCTCGAAAAGTGTCAAGTTTCTTTTATATTAGATGCTTAACAATATTTGATAGCCT
GTCTTTGATATTAACTATGTTGGGGTTTTACATGACGTTA
>No_name
CGATAAGTTTCAAGTTTCTTTTATATCAGATGCTTAACAATATTTGATAGCCTGTCTTTG
ATATTAACTATGTTGGGGTTTTACATGACGTTAGTTATCC
>No_name
TGGTTAACTAACGTCATGTAAAACCCCAACATAGTTAATATCAAAGACAGGCTATCAAAT
ATTGTTAAGCATCTGATATAAAAGAAACTTGAAACTTTTC
>No_name
GCATAGGATGGATTACTAACGTCATGTAAAACCCCAACATAGTTAATATCAAAGACAGGC
TATCAAATATTGTTAAGCATCTGATATAAAAGAAACTTGG
>No_name
GTTTCTTTTATATCAGATGCTTAACAATATTTGATAGCCTGTCTTTGATATTAACTATGT
TGGGGTTTTACATGACGTTAGTAATCCATCCTATGCTTAT
>No_name
GTTGCTTATAAGCATAGGATGGATAACTAACGTCATGTAAAACCCCAACATAGTTAATAT
CAAAGACAGGCTATCAAATATTGTTAAGCATCTGATATAA
>No_name
CCCGTTGCTTATAAGCATAGGATGGATTACTAACGTCATGTAAAACCCCAACATAGTTAA
TATCAAAGACAGGCTATCAAATATTGTTAAGCATCTGATA
>No_name
CCTCTCGTTGCTTATAAGCATAGGATGGATAACTAACGTCATGTAAAACCCCAACATAGT
TAATATCAAAGACAGGCTATCAAATATTGTTAAGCATCTG
>No_name
CCCGTACCTCTCGTTGCTTATAAGCATAGGATGGATAACTAACGTCATGTAAAACCCCAA
CATAGTTAATATCAAAGACAGGCTATCAAATATTGTTAAG
>No_name
CAATATTTGATAGCCTGTCTTTGATATTAACTATGTTGGGGTTTTACATGACGTTAGTTA
TCCATCCTATGCTTATAAGCAACGAGAGGTACAGGAACAT
>No_name
AATATAGCTAATGTTCCTGTACCTCTCGTTGCTTATAAACATAGGATGGATAACTAACGT
CATGTAAAACCCCAACATAGTTAATATCAAAGACAGGCTA
>No_name
TTTATAATATAGCTAATGTTCCTGTACCTCTCGTTGCTTATAAGCATAGGATGGATAACT
AACGTCATGTAAAACCCCAACATAGTTAATATCAAAGACA
>No_name
ATTTATAATATAGCTAATGTTCCTGTACCTCTCGTTGCTTATAAGCATAGGATGGATAAC
TAACGTCATGTAAAACCCCAACATAGTTAATATCAAAGAC
>No_name
GATTTATAATATAGCTAATGTTCCTGTACCTCNCGTTGCTTATAAGCATAGGATGGATAA
CTAACGTCATGTAAAACCCCAACATAGTTAATATCAAAGA
>No_name
CTGATTTATAATATAGCTAATGTTCCTGTACCTCTCGTTGCTTATAAGCATAGGATGGAT
TACTAACGTCATGTAAAACCCCAACATAGTTAATATCAAA
>No_name
CTGATTTATAATATAGCTAATGTTCCTGTACCTCTCGTTGCTTATAAGCATAGGATGGAT
AACTAACGTCATGTAAAACCCCAACATAGTTAATATCAAA
>No_name
CTGATTTATAATATAGCTAATGTTCCTGTACCTCTCGTTGCTTATAAGCATAGGATGGAT
TACTAACGTCATGTAAAACCCCAACATAGTTAATATCAAA
>No_name
CTGATTTATAATATAGCTAATGTTCCTGTACCTCTCGTTGCTTATAAGCATAGGATGGAT
AACTAACGTCATGTAAAACCCCAACATAGTTAATATCAAA
>No_name
CAGATTTATAATATAGCTAATGTTCCTGTACCTCTCGTTGCTTATAAGCATAGGATGGAT
AACTAACGTCATGTAAAACCCCAACATAGTTAATATCAAA
>No_name
CTGATTTATAATATAGCTAATGTTCCTGTACCTCTCGTTGCTTATAAGCATAGGATGGAT
AACTAACGTCATGTAAAACCCCAACATAGTTAATATCAAA
>No_name
CTGATTTATAATATAGCTAATGTTCCTGTACCNCTCGTTGCTTATAAGCATAGGATGGAT
AACTAACGTCATGTAAAACCCCAACATAGTTAATATCAAA
>No_name
CTGTTTTATAATATAGCTAATGTTCCTGTACCTCTCGTTGCTTATAAGCATAGGATGGAT
AACTAACGTCATGTAAAACCCCAACATAGTTAATATCAAA
>No_name
CACTGATTTATAATATAGCTAATGTTCCTGTACCTCTCGTTGCTTATAAGCATAGGATGG
ATAACTAACGTCATGTAAAACCCCAACATAGTTAATATCA
>No_name
CACTGATTTATAATATAGCTAATGTTCCTGTACCTCTCGTTGCTTATAAGCATAGGATGG
ATAACTAACGTCATGTAAAACCCCAACATAGTTAATATCA
>No_name
CACTGATTTATAATATAGCTAATGTTCCTGTACCTCTCGTTGCTTATAAGCATAGGATGG
ATTACTAACGTCATGTAAAACCCCAACATAGTTAATATCA
>No_name
CACTGATTTATAATATAGCTAATGTTCCTGTACCTCTCGTTGCTTATAAGCATAGGATGG
ATTACTAACGTCATGTAAAACCCCAACATAGTTAATATCA
>No_name
GTTTTACATGACGTTAGTAATCCATCCTATGCTTATAAGCAACGAGAGGTACAGGAACAT
TAGCTATATTATAAATCAGTGGGGTACTTGTCAAACAAAA
>No_name
CTTCCTATGCTTATAAGCAACGAGAGGTACAGGAACATTAGCTATATTATAAATCAGTGG
GGTACTTGTCAAACAAAAACTTATTTGGCATTTAGTTGTA
>No_name
AATTGACATTGTTCTACAACTAAATGCCAAATAAGTTTTTGTTTGACAAGTACCCCACTG
ATTTATAATATAGCTAATGTTCCTGTACCTCTCGTTGCTT
>No_name
GCAACGAGAGGTACAGGAACATTAGCTATATTATAAATCAGTGGGGTACTTGTCAAACAA
AAACTTATTTGGCATTTAGTTGTAGAACAATGTCAATTTG
>No_name
CAGGAACATTAGCTATATTATAAATCAGTGGGGTACTTGTCAAACAAAAACTTATTTGGC
ATTTAGTTGTAGAACAATGTCAATTTGGACTATTGTTGTG
>No_name
CAGGAACATTAGCTATATTATAAATCAGTGGGGTACTTGTCAAACAAAAACTTATTTGGC
ATTTAGTTGTAGAACAATGTCAATTTGGACTATTGTTGTG
>No_name
GGAACATTAGCTATATTATAAATCAGTGGGGTACTTGTCAAACAAAAACTTATTTGGCAT
TTAGTTGTAGAACAATGTCAATTTGGACTATTGTTGTGTT
>No_name
GGAACATTAGCTATATTATAAATCAGTGGGGTACTTGTCAAACAAAAACTTATTTGGCAT
TTAGTTGTAGAACAATGTCAATTTGGACTATTGTTGTGTT
>No_name
GGAACATTAGCTATATTATAAATCAGTGGGGTNCTTGTCAAACAAAAACTTATTTGGCAT
TTAGTTGTAGAACAATGTCAATTTGGACTATTGTTGTGTT
>No_name
GGAACATTAGCTATATTATAAATCAGTGGGGTACTTGTCAAACAAAAACTTATTTGGCAT
TTAGTTGTAGAACAATGTCAATTTGGACTATTGTTGTGTT
>No_name
ATAAGCTATATTATAAATCAGTGGGGTACTTGTCAAACAAAAACTTATTTGGCATTTAGT
TGTAGAACAATGTCAATTTGGACTATTGTTGTGTTTACTC
>No_name
CTATATTATAAATCAGTGGGGTACTTGTCAAACAAAAACTTATTTGGCATTTAGTTGTAG
AACAATGTCAATTTGGACTATTGTTGTGTTTACTCTTGAA
>No_name
TATAAATCAGTGGGGTACTTGTCAAACAAAAACTTATTTGGCATTTAGTTGTAGAACAAT
GTCAATTTGGACTATTGTTGTGTTTACTCTTGAAAGATTA
>No_name
AAATCAGTGGGGTACTTGTCAAACAAAAACTTNTTTGGCATTTAGTTGTAGAACAATGTC
AATTTGGACTATTGTTGTGTTTACTCTTGAAAGATTAGTC
>No_name
ACAGACTAATCTTTCAAGAGTAAACACAACAATAGTCCAAATTGACATTGTTCTACAACT
AAATGCCAAATAAGTTTTTGTTTGACAAGTACCCCACTGA
>No_name
CTTGTCAAACAAAAACTTATTTGGCATTTAGTTGTAGAACAATGTCAATTTGGACTATTG
TTGTGTTTACTCTTGAAAGATTAGTCTGTGTGAAGTTCCC
>No_name
GGGAACTTCACACAGACTAATCTTTCAAGAGTNAACACAACAATAGTCCAAATTGACATT
GTTCTACAACTAAATGCCAAATAAGTTTTTGTTTGACAAG
>No_name
TTGGGAACTTCACACAGACTAATCTTTCAAGAGTAAACACAACAATAGTCCAAATTGACA
TTGTTCTACAACTAAATGCCAAATAAGTTTTTGTTTGACA
>No_name
CTGATAATTGGGAACTTCACACAGACTAATCTTTCAAGAGTAAACACAACAATAGTCCAA
ATTGACATTGTTCTACAACTAAATGCCAAATAAGTTTTTG
>No_name
CTTTCATACTGATAATTGGGAACTTCACACAGACTAATCTTTCAAGAGTAAACACAACAA
TAGTCCAAATTGACATTGTTCTACAACTAAATGCCAAATA
>No_name
ATTTGGCATTTAGTTGTAGAACAATGTCAATTTGGACTATTGTTGTGTTTACTCTTGAAA
GATTAGTCTGTGTGAAGTTCCCAATTATAAGTATGAAAGT
>No_name
ATAATTTCATACTGATAATTGGGAACTTCACACAGACTAATCTTTCAAGAGTAAACACAA
CAATAGTCCAAATTGACATTGTTCTACAACTAAATGCCAA
>No_name
CATACTTTCATACTGATAATTGGGAACTTCACACAGACTAATCTTTCAAGAGTAAACACA
ACAATAGTCCAAATTGACATTGTTCTACAACTAAATGCCA
>No_name
CATTCTTTCATACTGATAATTGGGAACTTCACACAGACTAATCTTTCAAGAGCAAACACA
ACAATAGTCCAAATTGACATTGTTCTACAACTAAATGCCA
>No_name
CGAATTGTGCATACTTTCATACTGATAATTGGGAACTTCACACAGACTAATCTTTCAAGA
GTAAACACAACAATAGTCCAAATTGACATTGTTCTACAAC
>No_name
TTCGAATTGTGCATACTTTCATACTGATAATTGGGAACTTCACACAGACTAATCTTTCAA
GAGTAAACACAACAATAGTCCAAATTGACATTGTTCTACA
>No_name
GTAGAACAATGTCAATTTGGACTATTGTTGTGTTTACTCTTGAAAGATTAGTCTGTGTGA
AGTTCCCAATTATCAGTATGAAAGTATGCACAATTCGAAA
>No_name
GGAGAACAATGTCAATTTGGACTATTGTTGTGTTTACTCTTGAAAGATTAGTCTGTGTGA
AGTTCCCAATTATCAGTATGAAATTATGCACAATTCGAAA
>No_name
GAACAATGTCAATTTGGACTATTGTTGTGTTTACTCTTGAAAGATTAGTCTGTGTGAAGT
TCCCAATTATCAGTATGAAAGTATGCACAATTCGAAATGC
>No_name
GGCATTTCGAATTGTGCATAATTTCATACTGANAATTGGGAACTTGACACAGACTAATCT
TTCAAGAGTAAACGCAACAATAGTCCAAATTGACATTGTT
>No_name
ATCTTGGCATTTCGAATTGTGCATACTTTCATACTGATAATTGGGAACTTCACACAGACT
AATCTTTCAAGAGTAAACACAACAATAGTCCAAATTGACA
>No_name
GGTGATTTTGGCATTTCGAATTGTGCATAATTNCATACTGATAATTGGGAACTTCACACA
GACTAATCTTTCAAGAGTAAACACAACAATAGTCCAAATT
>No_name
CGGTGATTTTGGCATTTCGAATTGTGCATAATTTCATACTGATAATTGGGAACTTCACAC
AGACTAATCTTTCAAGAGTAAACACAACAATAGTCCAAAT
>No_name
GTGTTTACTCTTGAAAGATTAGTCTGTGTGAAGTTCCCAATTATCAGTATGAAATTATGC
ACAATTCGAAATGCCAAAATCACCGTTGTTATTCTTGTAA
>No_name
GTTTACTCTTGAAAGATTAGTCTGTGTGAAGTTCCCAATTATCAGTATGAAATTATGCAC
AATTCGAAATGCCAAAATCACCGTTGTTATTCTTGTAACT
>No_name
TTACTCTTGAAAGATTAGTCTGTGTGAAGTTCCCAATTATCAGTATGAAAGTATGCACAA
TTCGAAATGCCAAAATCACCGTTGTTATTCTTGTAATTGT
>No_name
GTCTGTGTGAAGTTCCCAATTATCAGTATGAAATTATGCACAATTCGAAATGCCAAAATC
ACCGTTGTTATTCTTGTAATTGTTTCATTACTTTCTAGTA
>No_name
CTATACTAGAAAGTAATGAAACAATTACAAGAATAACAACGGTGATTTTGGCATTTCGAA
TTGTGCATACTTTCATACTGATAATTGGGAACTTCACACA
>No_name
TGTGAAGTTCCCAATTATCAGTATGAAAGTATGCACAATTCGAAATGCCAAAATCACCGT
TGTTATTCTTGTAATTGTTTCATTACTTTCTAGTATAGAC
>No_name
TTCCCAATTATCAGTATGAAAGTATGCACAATTCGAAATGCCAAAATCACCGTTGTTATT
CTTGTAATTGTTTCATTACTTTCTAGTATAGACTGGATCT
>No_name
ATTCGAAATGCCAAAATCACCGTTGTTATTCTTGTAATTGTTTCATTACTTTCTAGTATA
GACTGGATCTTCAGTTTTGAAAAAGTTTTATGTAAAAAAT
>No_name
CGAAATGCCAAAATCACCGTTGTTATTCTTGTAATTGTTTCATTACTTTCTAGTATAGAC
TGGATCTTCAGTTTTGAAAAAGTTTTATGTAAAAAATATA
>No_name
TGCTATTCTTGTAATTGTTTCATTACTTTCTAGTATAGACTGGATCTTCAGTTTTGAAAA
AGTTTTATGTAAAAAATATAATCTTTATGTCTGTAAACCA
>No_name
TCTTGTAATTGTTTCATTACTTTCTAGTATAGACTGGATCTTCAGTTTTGAAAAAGTTTT
ATGTAAAAAATATAATATTTATGTCTGTAAACCAAAACAA
>No_name
CTTCAACATGTTTTGTTTTGGTTTACAGACATAAAGATTATATTTTTTACATAAAACTTT
TTCAAAACTGAAGATCCAGTCTATACTAGAAAGTAATGAA
>No_name
CTGGATCTTCAGTTTTGAAAAAGTTTTATGTAAAAAATATAATCTTTATGTCTGTAAACC
AAAACAAAACATGTTGAAGTTTAGAATTCTAGAAATGCTT
>No_name
CTTCAGTTTTGAAAAAGTTTTATGTAAAAAATATAATCTTTATGTCTGTAAACCAAAACA
AAACATGTTGAAGTTTAGAATTCTAGAAATGCTTATGCTA
>No_name
CTTCAGTTTTGAAAAAGTTTTATGTAAAAAATATAATCTTTATGTCTGTAAACCAAAACA
AAACATGTTGAAGTTTAGAATTCTAGAAATGCTTATGCTA
>No_name
TCAGTTTTGAAAAAGTTTTATGTAAAAAATATAATCTTTATGTCTGTAAACCAAAACAAA
ACATGTTGAAGTTTAGAATTCTAGAAATGCTTATGCTATC
>No_name
CGACAGATAGCATAAGCATTTCTAGAATTCTAAACTTCAACATGTTTTGTTTTGGTTTAC
AGACATAAAGATTATATTTTTTACATAAAACTTTTTCAAA
>No_name
AAAAGTTTTATGTAAAAAATATAATCTTTATGTCTGTAAACCAAAACAAAACATGTTGAA
GTTTAGAATTCTAGAAATGCTTATGCTATCTGTCGTTCCA
>No_name
AAAAGTTTTATGTAAAAAATATAATCTTTATGTCTGTAAACCAAAACAAAACATGTTGAA
GTTTAGAATTCTAGAAATGCTTATGCTATCTGTCGTTCCA
>No_name
CTGGAACGACAGATAGCATAAGCATTTCTAGAATTCTAAACTTCAACATGTTTTGTTTTG
GTTTACAGACATAAAGATTATATTTTTTACATAAAACTTT
>No_name
CTGGAACGACAGATAGCATAAGCATTTCTAGAATTCTAAACTTCAACATGTTTTGTTTTG
GTTTACAGACATAAAGATTATATTTTTTACATAAAACTTT
>No_name
CTGGAACGACAGATAGCATAAGCATTTCTAGAATTCTAAACTTCAACATGTTTTGTTTTG
GTTTACAGACATAAAGATTATATTTTTTACATAAAACTTT
>No_name
CAGGAACGACAGATAGCATAAGCATTTCTAGAATTCTAAACTTCAACATGTTTTGTTTTG
GTTTACAGACATAAAGATTATATTTTTTACATAAAACTTT
>No_name
GCTGGAACGACAGATAGCATAAGCATTTCTAGAATTCTAAACTTCAACATGTTTTGTTTT
GGTTTACAGACATAAAGATTATATTTTTTACATAAAACTT
>No_name
GTTTTATGTAAAAAATATAATCTTTATGTCTGTAAACCAAAACAAAACATGTTGAAGTTT
AGAATTCTAGAAATGCTTATGCTATCTGTCGTTCCAGCGT
>No_name
TTTGATGTAAAAAATATAATCTTTATGTCTGTAAACCAAAACAAAACATGTTGAAGTTTA
GAATTCTAGAAATGCTTATGCTATCTGTAGTTCCAGCGTT
>No_name
ATGTAAAAAATATAATCTTTATGTCTGTAAACCAAAACAAAACATGTTGAAGTTTAGAAT
TCTAGAAATGCTTATGCTATCTGTCGTTCCAGCGTTGATT
>No_name
TGTAAAAAATATAATCTTTATGTCTGTAAACCAAAACAAAACATGTTGAAGTTTAGAATT
CTAGAAATGCTTATGCTATCTGTCGTTCCAGCGTTGATTA
>No_name
AAAAATATAATCTTTATGTCTGTAAACCAAAACAAAACATGTTGAAGTTTAGAATTCTAG
AAATGCTTATGCTATCTGTCGTTCCAGCGTTGATTATTAT
>No_name
AATAAATATAATCTTTATGTCTGTAAACCAAAACAAAACATGTTGAAGTTTAGAATTCTA
GAAATGCTTATGCTATCTGTCGTTCCAGCGTTGATTATTA
>No_name
ATAATCTTTATGTCTGTAAACCAAAACAAAACATGTTGAAGTTTAGAATTCTAGAAATGC
TTATGCTATCTGTCGTTCCAGCGTTGATTATTATTGTATC
>No_name
TAATCTTTATGTCTGTAAACCAAAACAAAACATGTTGAAGTTTAGAATTCTAGAAATGCT
TATGCTATCTGTCGTTCCAGCGTTGATTATTATTGTTTCT
>No_name
CGTTATGTCTGTAAACCAAAACAAAACATGTTGAAGTTTAGAATTCTAGAAATGCTTATG
CTATCTGTCGTTCCAGCGTTGATTATTATTGTATCTAACA
>No_name
AAACAAAACATGTTGAAGTTTAGAATTCTAGAAATGCTTATGCTATCTGTCGTTCCAGCG
TTGATTATTATTGTATCTAACATAATAATTGTTTTAACGT
>No_name
AAAACATGTTGAAGTTTAGAATTCTAGAAATGCTTATGCTATCTGTCGTTCCAGCGTTGA
TTATTATTGTATCTAACATAATAATTGTTTTAACGTTACG
>No_name
CGTAACGTTAAAACAATTATTATGTTAGATACAATAATAATCAACGCTGGAACGACAGAT
AGCATAAGCATTTCTAGAATTCTAAACTTCAACATGTTTT
>No_name
GTTGAAGTTTAGAATTCTAGAAATGCTTATGCNATCTGTCGTTCCAGCGTTGATTATTAT
TGTATCTAACATAATAATTGTTTTAACGTTACGACAACGA
>No_name
GTCGAAGTTTAGAATTCTAGAAATGCTTATGCTATCTGTCGTTCCAGCGTTGATTATTAT
TGTATCTAACATAATAATTGTTTTAACGTTACGACAACGA
>No_name
GTCGTCGTTGTCGTAACGTTAAAACAATTATTATGTTAGATACAATAATAATCAACGCTG
GAACGACAGATAGCATAAGCATTTCTAGAATTCTAAACTT
>No_name
TCAATCGTCGTCGTTGTCGTAACGTTAAAACANTTATTATGTTAGATACAATAATAATCA
ACGCTGGAACGACAGATAGCATAAGCCTTTCTAGAATTCT
>No_name
CTCAATCGTCGTCGTTGTCGTAACGTTAAAACAATTATTATGTTAGATACAATAATAATC
AACGCTGGAACGACAGATAGCATAAGCATTTCTAGAATTC
>No_name
ACAAGGCTCAATCGTCGTCGTTGTCGTAACGTNAAAACAATTATTATGTTAGATACAATA
ATAATCAACGCTGGAACGACAGATAGCATAAGCATTTCTA
>No_name
CTTCATATGCAACAAGGCTCAATCGTCGTCGTTGTCGTAACGTTAAAACAATTATTATGT
TAGATACAATAATAATCAACGCTGGAACGACAGATAGCAT
>No_name
CTATCTGTCGTTCCAGCGTTGATTATTATTGTATCTAACATAATAATTGTTTTAACGTTA
CGACAACGACGACGATTGAGCCTTGTTGCATATGAAGAAC
>No_name
GGTTCTTCATATGCAACAAGGCTCAATCGTCGTCGTTGTCGTAACGTTAAAACAATTATT
ATGTTAGATACAATAATAATCAACGCTGGAACGACAGATA
>No_name
GTCGTTCCAGCGTTGATTATTATTGTATCTAACATAATAATTGTTTTAACGTTACGACAA
CGACGACGATTGAGCCTTGTTGCATATGAAGAACCGAAAA
>No_name
CTTCTTGTTTTTCGGTTCTTCATATGCAAGGCTCAATCGTCGTCGTTGTCGTAACGTTAA
AACAATTATTATGTTAGATACAATAATAATCAACGCTGGA
>No_name
CTCTCTTCTTGTTTTTCGGTTCTTCATATGCAACAAGGCTCAATCGTCGTCGTTGTCGTA
ACGTTAAAACAATTATTATGTTAGATACAATAATAATCAA
>No_name
CTCTCTTCTTGTTTTTCGGTTCTTCATATGCAACAAGGCTCAATCGTCGTCGTTGTCGTA
ACGTTAAAACAATTATTATGTTAGATACAATAATAATCAA
>No_name
ATCTAACATAATAATTGTTTTAACGTTACGACAACGACGACGATTGAGCCTTGTTGCATA
TGAAGAACCGAAAAACAAGAAGAGAGACAACAAAATCACA
>No_name
CTAACATAATAATTGTTTTAACGTTACGACAACGACGACGATTGAGCCTTGTTGCATATG
AAGAACCGAAAAACAAGAAGAGAGACAACAAAATCACAAT
>No_name
CATAATAATTGTTTTAACGTTACGACAACGACGACGATTGAGCCTTGTTGCATATGAAGA
ACCGAAAAACAAGAAGAGAGACAACAAAATCACAATTCAG
>No_name
TTTTAACGTTACGACAACGACGACGATTGAGCCTTGTTGCATATGAAGAACCGAAAAACA
AGAAGAGAGACAACAAAATCACAATTCAGTTATTAGCGGT
>No_name
GGGGTAACGTTACGACAACGACGACGATTGAGCCTTGTTGCATATGAAGAACCGAAAAAC
AAGAAGAGAGACAACAAAATCACAATTCAGTTATTAGCGG
>No_name
GTAGTCGAAACCGCTAATAACTGAATTGTGATTTTGTTGTCTCTCTTCTTGTTTTTCGGT
TCTTCATATGCAACAAGGCTCAATCGTCGTCGTTGTCGTA
>No_name
GTGGTCGAAACCGCTAATAACTGAAGTGTGATNTTGTTGTCTCTCTTCTTGTTTTTCGGT
TCTTCATATGAAACAAGGCTCAATCGTCGTCGTTGTCGTA
>No_name
CAACGACGACGATTGAGCCTTGTTGCATATGAAGAACCGAAAAACAAGAAGAGAGACAAC
AAAATCACAATTCAGTTATTAGCGGTTTCGACAACCTTTA
>No_name
CGACGATTGAGCCTTGTTGCATATGAAGAACCGAAAAACAAGAAGAGAGACAACAAAATC
ACAATTCAGTTATTAGCGGTTTCGACAACCTTTACCTTAT
>No_name
ATAAGGTAAAGGTTGTCGAAACCGCTAATAACTGAATTGTGATTTTGTTGTCTCTCTTCT
TGTTTTTCGGTTCTTCATATGCAACAAGGCTCAATCGTCG
>No_name
AGTTAATAAGGTAAAGGTTGTCGAAACCGCTAATAACTGAATTGTGATTTTGTTGTCTCT
CTTCTTGTTTTTCGGTTCTTCATATGCAACAAGGCTCAAT
>No_name
AGTTAATAAGGTAAAGGTTGTCGAAACCGCTAATAACTGAATTGTGATTTTGTTGTCTCT
CTTCTTGTTTTTCGGTTCTTCATATGCAACAAGGCTCAAT
>No_name
ATAGTTAATAAGGTAAAGGTTGTCGAAACCGCTAATAACTGAATTGTGATTTTGTTGTCT
CTCTTCTTGTTTTTCGGTTCTTCATATGCAACAAGGCTCA
>No_name
TAGAGCCTTGTTGCATATGAAGAACCGAAAAACAAGAAGAGAGACAACAAAATCACAATT
CAGTTATTAGCGGTTTCGACAACCTTTACCTTATTAACTA
>No_name
CCTTGTTGCATATGAAGAACCGAAAAACAAGAAGAGAGACAACAAAATCACAATTCAGTT
ATTAGCGGTTTCGACAACCTTTACCTTATTAACTATCCCT
>No_name
GATGCATTGAGGGATAGTTAATAAGGTAAAGGNTGTCGAAACCGCTAATAACTGAATTGT
GATTTTGTTGTCTCTCTTCTTGTTTTTCGGTTCTTCATAT
>No_name
GATGCATTGAGGGATAGTTAATAAGGTAAAGGNTGTCGAAACCGCTAATAACTGAATTGT
GATTTTGTTGTCTCTCTTCTTGTTTTTCGGTTCTTCATAT
>No_name
AGAACCGAAAAACAAGAAGAGAGACAACAAAATCACAATTCAGTTATTAGCGGTTTCGAC
AACCTTTACCTTATTAACTATCCCTCAATGCATCAGTGTC
>No_name
GAACCGAAAAACAAGAAGAGAGACAACAAAATCACAATTCAGTTATTAGCGGTTTCGACA
ACCTTTACCTTATTAACTATCCCTCAATGCATCAGTGTCA
>No_name
CGAAAAACAAGAAGAGAGACAACAAAATCACAATTAAGTTATTAGCGGATTCGACAACCT
TTACCTTATTAACTATCCCTCAATGCATCAGTGTCATCAT
>No_name
CGAAAAACAAGAAGAGAGACAACAAAATCACANTTCAGTTATTAGCGGTTTCGACAACCT
TTACCTTATTAACTATCCCTCAATGCATCAGTGTCATCAT
>No_name
CGAAAAACAAGAAGAGAGACAACAAAATCACANTTCAGTTATTAGCGGTTTCGACAACCT
TTACCTTATTAACTATCCCTCAATGCATCAGTGTCATCAT
>No_name
CTTGTATTGATGATGACACTGATGCATTGAGGGATAGTTAATAAGGTAAAGGTTGTCGAA
ACCGCTAATAACTGAATTGTGATTTTGTTGTCTCTCTTCT
>No_name
AGAGACAACAAAATCACAATTCAGTTATTAGCGGTTTCGACAACCTTTACCTTATTAACT
ATCCCTCAATGCATCAGTGTCATCATCAATACAAGACATG
>No_name
GCTGTTCATGTCTTGTATTGATGATGACACTGATGCATTGAGGGATAGTTAATAAGGTAA
AGGTTGTCGAAACCGCTAATAACTGAATTGTGATTTTGTT
>No_name
GCTGTTCATGTCTTGTATTGATGATGACACTGATGCATTGAGGGATAGTTAATAAGGTAA
AGGTTGTCGAAACCGCTAATAACTGAATTGTGATTTTGTT
>No_name
AATAAAATCACAATTCAGTTATTAGCGGTTTCGACAACCTTTACCTTATTAACTATCCCT
CAATGCATCAGTGTCATCATCAATACAAGACATGAACAGC
>No_name
TTCAGCTGTTCATGTCTTGTATTGATGATGACACTGATGCATTGAGGGATAGTTAATAAG
GTAAAGGTTGTCGAAACCGCTAATAACTGAATTGTGATTT
>No_name
TGTCAGTTTCAGCTGTTCATGTCTTGTATTGATGATGACACTGATGCATTGAGGGATAGT
TAATAAGGTAAAGGTTGTCGAAACCGCTAATAACTGAATT
>No_name
ATTAGCGGTTTCGACAACCTTTACCTTATTAANTATCCCTCAATGCATCAGTGTCATCAT
CAATACAAGACATGAACAGCTGAAACTGACAGACAATCGA
>No_name
GACGATTGTCTGTCAGTTTCAGCTGTTCATGTCTTGTATTGATGATGACACTGATGCATT
GAGGGATAGTTAATAAGGTAAAGGTTGTCGAAACCGCTAA
>No_name
TGTCGATTGTCTGTCAGTTTCAGCTGTTCATGTCTTGTATTGATGATGACACTGATGCAT
TGAGGGATAGTTAATAAGGTAAAGGTTGTCGAAACCGCTA
>No_name
TTGTCGATTGTCTGTCAGTTTCAGCTGTTCATGTCTTGTATTGATGATGACACTGATGCA
TTGAGGGATAGTTAATAAGGTAAAGGTTGTCGAAACCGCT
>No_name
CTTGACGATTGTCTGTCAGTTTCAGCTGTTCATGTCTTGTATTGATGATGACACTGATGC
ATTGAGGGATAGTTAATAAGGTAAAGGTTGTCGAAACCGC
>No_name
CTTGACGATTGTCTGTCAGTTTCAGCTGTTCATGTCTTGTATTGATGATGACACTGATGC
ATTGAGGGATAGTTAATAAGGTAAAGGTTGTCGAAACCGC
>No_name
CTTGACGATTGTCTGTCAGTTTCAGCTGTTCANGTCTTGTATTGATGATGACACTGATGC
ATTGAGGGATAGTTAATAAGGTAAAGGTTGTCGAAACCGC
>No_name
CTTGTCGATTGTCTGTCAGTTTCAGCTGTTCATGTCTTGTATTGATGATGACACTGATGC
ATTGAGGGATAGTTAATAAGGTAAAGGTTGTCGAAACCGC
>No_name
CCCTTGTCGATTGTCTGTCAGTTTCAGCTGTTCATGTCTTGTATTGATGATGACACTGAT
GCATTGAGGGATAGTTAATAAGGAAAAGGTTGTCGAAACC
>No_name
GATGATAAAAATTTGCCAAGTGCCCTTGACGANTGTCTGTCAGTTTCAGCTGTTCATGTC
TTGTATTGATGATGACACTGATGCATTGAGGGATAGTTAA
>No_name
AGATGATAAAAATTTGCCAAGTGCCCTTGACGATTGTCTGTCAGTTTCAGCTGTTCATGT
CTTGTATTGATGATGACACTGATGCATTGAGGGATAGTTA
>No_name
GTCGGATGATAAAAATTTGCCAAGTGCCCTTGTCGATTGTCTGTCAGTTTCAGCTGTTCA
TGTCTTGTATTGATGATGACACTGATGCATTGAGGGATAG
>No_name
GTCAGATGATAAAAATTTGCCAAGTGCCCTTGTCGATTGTCTGTCAGTTTCAGCTGTTCA
TGTCTTGTATTGATGATGACACTGATGCATTGAGGGATAG
>No_name
TGTCAGATGATAAAAATTTGCCAAGTGCCCTTNACGATTGTCTGTCAGTTTCAGCTGTTC
ATGTCTTGTATTGATGATGACACTGATGCATTGAGGGATA
>No_name
CCTCAATGCATCAGTGTCATCATCAATACAAGACATGAACAGCTGAAACTGACAGACAAT
CGTCAAGGGCACTTGGCAAATTTTTATCATCTGACATTTC
>No_name
CCTCAATGCATCAGTGTCATCATCAATACAAGACATGAACAGCTGAAACTGACAGACAAT
CGTCAAGGGCACTTGGCAAATTTTTATCATCTGACATTTC
>No_name
GTCATCATCAATACAAGACATGAACAGCTGAAACTGACAGACAATCGACAAGGGCACTTG
GCAAATTTTTATCATCTGACATTTCTTCTTTTTACTTTGA
>No_name
CATCAATACAAGACATGAACAGCTGAAACTGACAGACAATCGTCAAGGGCACTTGGCAAA
TTTTTATCATCTGACATTTCTTCTTTTTACTTTGAACTTT
>No_name
CATCAATACAAGACATGAACAGCTGAAACTGACAGACAATCGTCAAGGGCACTTGGCAAA
TTTTTATCATCTGACATTTCTTCTTTTTACTTTGAACTTT
>No_name
CGCAAAGTTCAAAGTAAAAAGAAGAAATGTCAGATGATAAAAATTTACCAAGTGCCCTTG
TCGATTGTCTGTCAGTTTCATCTGTTCATGTTTTGTATTT
>No_name
GCTGAAACTGACAGACAATCGACAAGGGCACTNGGCAAATTTTTATCATCTGACATTTCT
TCTTTTTACTTTGAACTTTGCGATAAATTTCGTCCTTTAT
>No_name
CTGAAACTGACAGACAATCGTCAAGGGCACTTGGCAAATTTTTATCATCTGACATTTCTT
CTTTTTACTTTGAACTTTGCGATAAATTTCGTCCTTTATT
>No_name
CGATGAAGCAATAAAGGACGAAATTTATCGCAAAGTTCAAAGTAAAAAGAAGAAATGTCA
GATGATAAAAATTTGCCAAGTGCCCTTGTCGATTGTCTGT
>No_name
CGATGAAGCAATAAAGGACGAAATTTATCGCAAAGTTCAAAGTAAAAAGAAGAAATGTCA
GATGATAAAAATTTGCCAAGTGCCCTTGTCGATTGTCTGT
>No_name
CGAAGAAGCAATAAAGGACGAAATTTATCGCAAAGTTCAAAGAAAAAAGAAGAAATGTCA
GATGATAAAAATTTGCCAAGTGCCCTTGTCGATTGTCTGT
>No_name
CGATGAAGCAATAAAGGACGAAATTTATCGCAAAGTTCAAAGTAAAAAGAAGAAATGTCA
GATGATAAAAATTTGCCAAGTGCCCTTGACGATTGTCTGT
>No_name
CGATGAAGCAATAAAGGACGAAATTTATCGCAAAGTTCAAAGTAAAAAGAAGAAATGTCA
GATGATAAAAATTTGCCAAGTGCCCTTGACGATTGTCTGT
>No_name
GGCCGATGAAGCAATAAAGGACGAAATTTATCGCAAAGTTCAAAGTAAAAAGAAGAAATG
TCAGATGATAAAAATTTGCCAAGTGCCCTTGTCGATTGTC
>No_name
GGCCGATGAAGCAATAAAGGACGAAATTTATCGCAAAGTTCAAAGTAAAAAGAAGAAATG
TCAGATGATAAAAATTTGCCAAGTGCCCTTGTCGATTGTC
>No_name
CGGCCGATGAAGCAATAAAGGACGAAATTTATCGCAAAGTTCAAAGTAAAAAGAAGAAAT
GTCAGATGATAAAAATTTGCCAAGTGCCCTTGTCGATTGT
>No_name
GGGCACTTGGCAAATTTTTATCATCTGACATTTCTTCTTTTTACTTTGAACTTTGCGATA
AATTTCGTCCTTTATTGCTTCATCGGCCATAATTTTCGGA
>No_name
CGGCATTCCGAAAATTATGGCCGATGAAGCAATAAAGGACGAAATTTATCGCAAAGTTCA
AAGTAAAAAGAAGAAATGTCAGATGATAAAAATTTGCCAA
>No_name
CTGACATTTCTTCTTTTTACTTTGAACTTTGCNATAAATTTCGTCCTTTATTGCTTCATC
GGCCATAATTTTCGGAATGCCGCTCTGAATATTATTTTAT
>No_name
CTTCTTTTTACTTTGAACTTTGCGATAAATTTCGTCCTTTATTGCTTCATCGGCCATAAT
TTTCGGAATGCCGCTCTGAATATTATTTTATGCCGATTCA
>No_name
CTTCTTTTTACTTTGAACTTTGCGATAAATTTNGTCCTTTATTGCTTCATCGGCCATAAT
TTTCGGAATGCCGCTCTGAATATTATTTTATGCCGATTCA
>No_name
CTACTTTTTACTTTGAACTTTGCGATAAATTTCGTCCTTTATTGCTTCATCGGCCATAAT
TTTCGGAATGCCGCTCTGAATATTATTTTATGCCGATTCA
>No_name
GTCTGAATCGGCATAAAATAATATTCAGAGCGGCATTCCGAAAATTATGGCCGATGAAGC
AATAAAGGACGAAATTTATCGCAAAGTTCAAAGTAAAAAG
>No_name
CTTTTTACTTTGAACTTTGCGATAAATTTCGTCCTTTATTGCTTCATTGGCCATAATTTT
CGGAATGCCGCTCTGAATATTATTTTATGCCGATTCAGAC
>No_name
CGCATTTGTCTGAATCGGCATAAAATAATATTCAGAGCGGCATTCCGAAAATTATGGCCG
ATGAAGCAATAAAGGACGAAATTTATCGCAAAGTTCAAAG
>No_name
CGCATTTGTCTGAATCGGCATAAAATAATATTCAGAGCGGCATTCCGAAAATTATGGCCG
ATGAAGCAATAAAGGACGAAATTTATCGCAAAGTTCAAAG
>No_name
CGCATTTGTCTGAATCGGCATAAAATAATATTCAGAGCGGCATTCCGAAAATTATGGCCG
ATGAAGCAATAAAGGACGAAATTTATCGCAAAGGTCAAAG
>No_name
TTGAACTTTGCGATAAATTTCGTCCTTTATTGCTTCATCGGCCATAATTTTCGGAATGCC
GCTCTGAATATTATTTTATGCCGATTCAGACAAATGCGAC
>No_name
GTCGCATTTGTCTGAATCGGCATAAAATAATATTCAGAGCGGCATTCCGAAAATTATGGC
CGATGAAGCAATAAAGGACGAAATTTATCGCAAAGTTCAA
>No_name
CTTTGCGATAAATTTCGTCCTTTATTGCTTCATCGGCCATAATTTTCGGAATGCCGCTCT
GAATATTATTTTATGCCGATTCAGACAAATGCGACAACTG
>No_name
CTCAGTTGTCGCATTTGTCTGAATCGGCATAAAATAATATTCAGAGCGGCATTCCGAAAA
TTATGGCCGATGAAGCAATAAAGGACGAAATTTATCGCAA
>No_name
CTCAGTTGTCGCATTTGTCTGAATCGGCATAANATAATATTCAGAGCGGCATTCCGAAAA
TTATGGCCGATGAAGCAATAAAGGACGAAATTTATCGCAA
>No_name
CTTCTCAGTTGTCGCATTTGTCTGAATCGGCATAAAATAATATTCAGAGCGGCATTCCGA
AAATTATGGCCGATGAAGCAATAAAGGACGAAATTTATCG
>No_name
CTTCTCAGTTGTCGCATTTGTCTGAATCGGCATAAAATAATATTCAGAGCGGCATTCCGA
AAATTATGGCCGATGAAGCAATAAAGGACGAAATTTATCG
>No_name
CGCCCTTCTCAGTTGTCGCATTTGTCTGAATCGGCATAAAATAATATTCAGAGCGGCATT
CCGAAAATTATGGCCGATGAAGCAATAAAGGACGAAATTT
>No_name
CGCCCTTCTCAGTTGTCGCATTTGTCTGAATCNGCATAAAATAATATTCAGAGCGGCATT
CCGAAAATTATGGCCGATGAAGCAATAAAGGACGAAATTT
>No_name
ATTTCGTCCTTTATTGCTTCATCGGCCATAATTTTCGGAATGCCGCTCTGAATATTATTT
TATGCCGATTCAGACAAATGCGACAACTGAGAAGGGCAAT
>No_name
TTCGTCCTTTATTGCTTCATCGGCCATAATTTTCGGAATGCCGCTCTGAATATTATTTTA
TGCCGATTCAGACAAATGCGACAACTGAGAAGGGCAATAT
>No_name
TTCGTCCTTTATTGCTTCATCGGCCATAATTTTCGGAATGCCGCTCTGAATATTATTTTA
TGCCGATTCAGACAAATGCGACAACTGAGAAGGGCAATAT
>No_name
GTTTGAAACTGTTTCGAATATTGCCCTTCTCAGTTGTCGCATTTGTCTGAATCGGCATAA
AATAATATTCAGAGCGGCATTCCGAAAATTATGGCCGATG
>No_name
CGTCGTTTGAAACTGTTTCGAATATTGCCCTTCTCAGTTGTCGCATTTGTCTGAATCGGC
ATAAAATAATATTCAGAGCGGCATTCCGAAAATTATGGCC
>No_name
GTTTCGTTTGAAACTGTTTCGAATATTGCCCTNCTCAGTTGTCGCATTTGTCTGAATCGG
CATAAAATAATATTCAGAGCGGCATTCCGAAAATTATGGC
>No_name
CGGGTGTCGTTTGAAACTGTTTCGAATATTGCCCTTCTCAGTTGTCGCATTTGTCTGAAT
CGGCATAAAATAATATTCAGAGCGGCATTCCGAAAATTAT
>No_name
CTGAATATTATTTTATGCCGATTCAGACAAATGCGACAACTGAGAAGGGCAATATTCGAA
ACAGTTTCAAACGACACCCGACACACGACAGTGTCAAAAT
>No_name
CTGAATATTATTTTATGCCGATTCAGACAAATGCGACAACTGAGAAGGGCAATATTCGAA
ACAGTTTCAAACGACACCCGACACACGACAGTGTCAAAAT
>No_name
ATGCCGATTCAGACAAATGCGACAACTGAGAAGGGCAATATTCGAAACAGTTTCAAACGA
CACCCGACACACGACAGTGTCAAAATTGTCAACGAAACGC
>No_name
GTTGCGTTTCGTTGACAATTTTGACACTGTCGTGTGTCGGGTGTCGTTTGAAACTGTTTC
GAATATTGCCCTTCTCAGTTGTCGCATTTGTCTGAATCGG
>No_name
CTGTGAGTTGCGTTTCGTTGACAATTTTGACACTGTCGTGTGTCGGGTGTCGCTTGAAAC
TGATTCGAATATTGCCCTTCTCAGTTGTCGCTTTTGTCTG
>No_name
CAAATGCGACAACTGAGAAGGGCAATATTCGAAACAGTTTCAAACGACACCCGACACACG
ACAGTGTCAAAATTGTCAACGAAACGCAACTCACAGATTT
>No_name
ATCAGAATTGTAAATCTGTGAGTTGCGTTTCGTTGACAATTTTGACACTGTCGTGTGTCG
GGTGTCGTTTGAAACTGTTTCGAATATTGCCCTTCTCAGT
>No_name
TTTGTGATCAGAATTGTAAATCTGTGAGTTGCGTTTCGTTGACAATTTTGACACTGTCGT
GTGTCGGGTGTCGTTTGAAACTGTTTCGAATATTGCCCTT
>No_name
ATTTGTGATCAGAATTGTAAATCTGTGAGTTGCGTTTCGTTGACAATTTTGACACTGTCG
TGTGCCGGGTGTCGCTTGAAACTGTTTCGAATATTGCCCT
>No_name
CAATATTCGAAACAGTTTCAAACGACACCCGACACACGACAGTGTCAAAATTGTCAACGA
AACGAAACTCACAGATTTACAATTCTGATTACAAATACAT
>No_name
CGAAACAGTTTCAAACGACACCCGACACACGACAGTGTCAAAATTGTCAACGAAACGCAA
CTCACAGATTTACAATTCTGATCACAAATACATCCCAAAT
>No_name
TCATTATTTGGGATGTATTTGTGATCAGAATTGTAAATCTGTGAGTTGCGTTTCGTTGAC
AATTTTGACACTGTCGTGTGTCGGGGGGCGTTTGAAACTG
>No_name
AAGTCATTATTTGGGATGTATTTGTGATCAGAATTGTAAATCTGTGAGTTGCGTTTCGTT
GACAATTTTGACACTGTCGTGTGTCGGGTGTCGTTTGAAA
>No_name
GGCAAGTCATTATTTGGGATGTATTTGTGATCAGAATTGTAAATCTGTGAGTTGCGTTTC
GTTGACAATTTTGACACTGTCGTGTGTCGGGTGTCGTTTG
>No_name
GGGCAAGTCATTATTTGGGATGTATTTGTGATNAGAANNNTAAATTTGTGACTTGCGTTT
CGTTGACAATTTTCACACTGTCGTGTGTCGGGTGTCGTTT
>No_name
TTGGGCAAGTCATTATTTGGGATGTATTTGTGATCAGAATTGTAAATCTGTGAGTTGCGT
TTCGTTGACAATTTTGACACTGTCGTGTGTCGGGTGTCGT
>No_name
CTTTTCTTTGGGCAAGTCATTATTTGGGATGTATTTGTGATCAGAATTGTAAATCTGTGA
GTTGCGTTTCGTTGACAATTTTGACACTGTCGTGTGTCGG
>No_name
GAAACTTTTCTTTGGGCAAGTCATTATTTGGGATGTATTTGTGATCAGAATTGTAAATCT
GTGAGTTGCGTTTCGTTGACAATTTTGACACTGTCGTGTG
>No_name
GAAACTTTTCTTTGGGCAAGTCATTATTTGGGATGTATTTGTGATCACAATTGTAAATCT
GTGAGTTGCGTTTCGTTGACAATTTTGACACTGTCGTGTG
>No_name
GGAAACTTTTCTTTGGGCAAGTCATTATTTGGGATGTATTTGTGATCAGAATTGTAAATC
TGTGAGTTGCGTTTCGTTGACAATTTTGACACTGTCGTGT
>No_name
GGAAACTTTTCTTTGGGCAAGTCATTATTTGGGATGTATTTGTGATCAGAATTGTAAATC
TGTGAGTTGCGTTTCGTTGACAATTTTGACACTGTCGTGT
>No_name
GGAAACTTTTCTTTGGGCAAGTCATTATTTGGGATGTATTTGTGATCAGAATTGTAAATC
TGTGAGTTGCGTTTCGTTGACAATTTTGACACTGTCGTGT
>No_name
GGAAACTTTTCTTTGGGCAAGTCATTATTTGGGATGTATTTGTGATCAGAATTGTAAATC
TGTGAGTTGCGTTTCGTTGACAATTTTGACACTGTCGTGT
>No_name
GGAAACTTTTCTTTGGGCAAGTCATTATTTGGNATGTATTTGTGATCAGAATTGTAAATC
TGTGAGTTGCGTTTCGTTGACAATTTTGACACTGTCGTGT
>No_name
GGAAACTTTTCTTTGGGCAAGTCATTATTTGGGATGTATTTGTGATCAGAATTGTAAATC
TGTGAGTTGCGTTTCGTTGACAATTTTGACACTGTCGTGT
>No_name
AGTAAACTTTTCTTTGGGCAAGTCATTATTTGGGATGTATTTGTGATCAGAATTGTAAAT
CTGTGAGTTGCGTTTCGTTGACAATTTTGACACTGTCGTG
>No_name
ACGACAGTGTCAAAATTGTCAACGAAACGCAACTCACAGATTTACAATTCTGATTACAAA
TACATCCCAAATAATGACTTGCCCAAAGAAAAGTTTCCTC
>No_name
GAGGAAACTTTTCTTTGGGCAAGTCATTATTTGGGATGTATTTGTGATCAGAATTGTAAA
TCTGTGAGTTGCGTTTCGTTGACAATTTTGACACTGTCGT
>No_name
ATGTTCAATTAACGGAGGAAACTTTTCTTTGGGCAAGTCATTATTTGGGATGTATTTGTG
ATCAGAATTGTAAATCTGTGAGTTGCGTTTCGTTGACAAT
>No_name
ATTTTCAATTAACGGAGGAAACTTTTCTTTGGGCAAGTCATTATTTGGGATGTATTTGTG
ATCAGAATTGTAAATCTGTGAGTTGCGTTTCGTTGACAAT
>No_name
CGTTTTCAATTAACGGAGGAAACTTTTCTTTGGGCAAGTCATTATTTGGGATGTATTTGT
GATCAGAATTGTAAATCTGTGAGTTGCGTTTCGTTGACAA
>No_name
CGAAACGCAACTCACAGATTTACAATTCTGATCACAAATACATCCCAAATAATGACTTGC
CCAAAGAAAAGTTTCCTCCGTTAATTGAAAATGAATCCTA
>No_name
TACGAATGAGGTGAGGGTAAGGTACCGATCTATTTGCAGAGCTGTTGGAAGGAAAAGCTC
ATAAAGAGATGTCGTTGAATGTTTTCTAAAAACATTCATC
>No_name
GCGGCTTCTTTTATTCTTAATCTGGGATGCCACCAGACAATGATTGAGATCGTGTTACCT
ATAACTCCCAGTACGAATGAGGTGAGGGTAAGGTACCGAT
>No_name
CTTAATCATTGTCTGGTGGCATCCCAGATTAANAATAAAAGAAGCCGCCGTTTTGACTTT
TATTTTTATTTCAGTTTTAGATTTGTTCTATTTGCTGTTG
>No_name
GGATTTTGAGCGAGTTTGGTCGACAAATGTATTCATAAATGATGGATTTTGTAAGATTTT
TAAAGTCCTCCAAAGCAGTTGTGAGTTCTATTCAATTCTC
>No_name
AAATGTATTCATAAATGATGGATTTTGTAAGATTTTTAAAGTCCTCCAAAGCAGTTGTGA
GTTCTATTCAATTCTCCTGACCATGCTCGTCTGTATACAG
>No_name
CATATGTATTCATAAATGATGGATTTTGTAAGATTTTTAAAGTCCTCCAAAGCAGTTGTG
AGTTCTATTCAATTCTCCTGACCATGCTCGTCTGTATACA
>No_name
CGGGATTCTTCAGGGACACAATGTGCTGTATACAGACGAGCATGGTCAGGAGAATTGAAT
AGAACTCACAACTGCTTTGGAGGACTTTAAAAATCTTACA
>No_name
TGCTATTCTCCTGACCATGCTCGTCTGTATACNGCACATTGTGTCCCTGAAGAATCCCGA
CTCCTATGAATATTACAAATCAAGAAAGTGGACTTATTTA
>No_name
CTCCTGACCATGCTCGTCTGTATACAGCACATTGTGTCCATGAAGAATCCCGACTCCTAT
GAATATTACAAATCAAGAAAGTGGACTTATTTAATAACTT
>No_name
ATAACTTATTTATTGGCAGTAGTTTCGGTTTTATTTTCAATTGCTGAAGGAGTTTTCTCA
TCAATAGACAGCGAGAACATCCAAATAAAAGAATGTTTAC
>No_name
GTTTTATTTTCAATTGCTGAAGGAGTTTTCTCATCAATAGACAGCGAGAACATCCAAATG
AAAGAATGTTTACTTCCTAGGGATATTTTGTTGACAAGCA
>No_name
GTAACTTTTGCTTGTCAACAAAATATCCCTAGNAAGTAAACATTCTTTCATTTGGATGTT
CTCGCTGTCTATTGATGAGAAAACTCCTTCAGCAATTGAA
>No_name
GTTTTCTCATCAATAGACAGCGAGAACATCCAGATGAAAGAATGTTTACTTCCTAGGGAT
ATTTTGTTGACAAGCAAAAGTTACAAGGTTTATTATTGGT
>No_name
AAGTATGTTTACTTCCTAGGGATATTTTGTTGACAAGCAAAAGTTACAAGGTTTATTATT
GGTTGGTGAAATTCTTTTTGACTTCAGTATTCATTGTCTC
>No_name
CCGGTCCTATGGAGAATGTATACGCACATTACCGATGTTGAGACAATGAATACTGAAGTC
AAAAAGAATTTCACCAACCAATAATAAACCTTGTAACTTT
>No_name
CTTTTCTATTCCGGTCCTATGGAGAATGTATACGCACATTACCGATGTTGAGACAATGAA
TACTGAAGTCAAAAAGAATTTCACCAACCAATAATAAACC
>No_name
GTCAGAGATAAATGATCTTCATCCGAATTCGAGATCTTACTCTTGGTGCATTCACAATAA
CCCTTTTCGGTTAAAGTGCAATCCATATTATGGAAATACT
>No_name
GTATTTCCATAATATGGATTGCACTTTAACCGAAAAGGGTTATTGTGAATGCACCAAGAG
TAAGATCTCGAATTCGGATGAAGATCATTTATCTCTGACA
>No_name
CTGATGAAGACGGCAAAGAATCCGATTATTGTTACAGACTTTGTCAGAGATAAATGATCT
TCATCCGAATTCGAGATCTTACTCTTGGTGCATTCACAAT
>No_name
CCAGTACCTCAAAATCTGTCAATCTCACATCCNCATAATTATTAAGTGGCTCTAGACTAA
CTGCAATTAGTTGAGGTATGCTGATGAAGACGGCAAAGAA
>No_name
CGATGTTAAAATAGCGTTCCCATACGGGGTCGTCCAGTACCTCAAAATCTGTCAATCTCA
CATCCCCATAATTATTAAGTGGCTCTAGACTAACTGCAAT
>No_name
ACTTAATAATTATGGGGATGTGAGATTGACAGATTTTGAGGTACTGGACGACCCCGTATG
GGAACGCTATTTTAACATCGAAGGTGCAAAAATAATATTT
>No_name
GTTAAGTACAACTCATGAAATATTATTTTTGCACCTTCGATGTTAAAATAGCGTTCCCAT
ACGGGGTCGTCCAGTACCTCAAAATCTGTCAATCTCACAT
>No_name
GACAGATTTTGAGGTACTGGACGACCCCGTATGGGAACGCTATTTTAACATCGAAGGTGC
AAAAATAATATTTCATGAGTTGTACTTAACCAAATTTTCA
>No_name
GACAGATTTTGAGGTACTGGACGACCCCGTATGGGAACGCTATTTTAACATCGAAGGTGC
AAAAATAATATTTCATGAGTTGTACTTAACCAAATTTTCA
>No_name
GCCAAATATTTCCATAAAACTTTTACGGAACTNTTTTGTACAAAATAAAAAAATTATAAT
CTTTAGTGAAAATTTGGTTAAGTACAACTCATGAAATATT
>No_name
TTTTTTATTTTGTACAAAACAGTTCCGTAAAAGTTTTATGGAAATATTTGGCTTTAAAAA
GTTGTTTACGTCTAATTTTGAAACTCAATTATCGTCTGAA
>No_name
GAAATATTTGGCTTTAAAAAGTTGTTTACGTCNAATTTAGAAACTCAATTATCGTCTGAA
AGAAAGTCAAGTTTACGCCAAAAATCAAAGCCAATCTCAT
>No_name
CCTCTATCGATGTAGTATGAGATTGGCTTTGATTTTTGGCGTAAACTTGACTTTCTTTCA
GACGATAATTGAGTTTGAAAATTAGACGTAAACAACTTTT
>No_name
CACAATTATCGTCTGAAAGAAAGTCAAGTTTACGCCAAAAATCAAAGCCAATCTCATACT
ACATCGATAGAAGCAAGAATTCCTATCCATTCCAAAAGAA
>No_name
CTTAATTATCGTCTGAAAGAAAGTCAAGTTTACGCCAAAAATCAAAGCCAATCTCATACT
ACATCGATAGAAGCAAGAATTCCTATCCATTCCAAAAGAA
>No_name
CAAGTTTACGCCAAAAATCAAAGCCAATCTCATACTACATCGATAGAAGCAAGAATTCCT
ATCCATTCCAAAAGAATCAAACACTTGACAAACATTTAAA
>No_name
ATTTTGTAATTATTGTTTAAATGTTTGTCAAGNGTTTGATTCTTTTGGAATGGATAGGAA
TTCTTGCTTCTATCGATGTAGTATGAGATTGGCTTTGATT
>No_name
CTGGATTTGAATGATTTGAGAATTTGTTGATTTTGTAATTATTGTTTAAATGTTTGTCAA
GTGTTTGATTCTTTTGGAATGGATAGGAATTCTTGCTTCT
>No_name
AAAGAATCAAACACTTGACAAACATTTAAACAATAATTACAAAATCAACAAATTCTCAAA
TCATTCAAATCCAGTTTCTCCAAGGAATGTTAGCAGTATC
>No_name
CAAAAACTTGACAAACATTTAAACAATAATTANAAAATCAACAAATTCTCAAATCATTCA
AATCCAGTTTCTCCAAGGAATGTTAGCAGTATCAAAAGAG
>No_name
GATGAAGTTGACCAAGGAACGGAATAATAAATCGGCTCGATTTTCTGACATGTTTGATTT
CTTGCATTTCGTCTTTCAAGGGTTTGAACTTTTGGAACTC
>No_name
CAAAAGTTCAAACCCTTGAAAGACGAAATGCAAGAAATCAAACATGTCAGAAAATCGAGC
CGATTTATTATTCCATTCCTTGGTCAACTACATCGAGACA
>No_name
CTTTACGAACATTTTTGGCGACTCATCGGAAGAACTTGATGCAACTGGACTGTAATATTC
AAATTCACTGCAAACATTATGAAATTCTTTCTTTGGAATT
>No_name
ATTCGGACTTTCATTACAATGGCAGTTCTTTACGAACATTTTTGGCGACTCATCGGAAGA
ACTTGATGCAACTGGACTGTAATATTCAAATTCACTGCAA
>No_name
TCGTTTTCCATATTTTTTATATTTCAGTACAAATTTATCGGAATCCGTTTCCGAATTCGG
ACTTTCATTACAATGGCAGTTCTTTACGAACATTTTTGGC
>No_name
CAAATATTTGGGTTGTTAATGAATATTCTTTTACTGATTGTTTTAACCACAAAAAGTTTG
CCATCCTTGAGGACAACCGCTTTATTGTTCAACCAAGCCT
>No_name
ATATTTCCAATTGCTCTGGAATGGTGACGTAAATCAATAATAATAAACAAATACAGGAAT
CTATCAAGGCTTGGTTGAACAATAAAGCGGTTGTCCTCAA
>No_name
CCGCTTTATTGTTCAACCAAGCCTTGATAGATTCCTGTATTTGTTTATTATTATTGATTT
ACGTCACCATTCCAGAGCAATTGGAAATATTTATATATGT
>No_name
CCAATATCGGTCGACTGCCGTAAACACCAGATTGAGTATTCCTGCTTGGATGACCATCCA
AAATATTTTTAAAACGTTTATTGAAATACATTTTTCTGCA
>No_name
ACATCAATAAACGTTTTAAAAATATTTTGGATGGTCATCCAAGCAGGAATACTCAATCTG
GTGTTTACGGCAGTCGACCGATATTGGGCTGTAATATTGC
>No_name
CGCAACTATTGTCATTCCGAAATATTTTGAAAAGTCATTTGACAACTGCAGTGAAAGTAA
TTTAAAAATTATTTTTGATTATTTTTTTAAAATTCTTCGG
>No_name
GGGATCGCATAAATTGATAGGAGCCAAATAATCGAATGAGTTTTAAAAAAATAATCAAAA
ATAATTTTTAAATTACTTTCACTGCAGTTGTCAAATGACT
>No_name
GTGAAAGTAATTTAAAAATTATTTTTGATTATTTTTTTAAAACTCATTCGATTATTTGGC
TCCTATCAATTTATGCCATCCCGTCAATAGTTATGATCTA
>No_name
GTTTTATGGGTTTTCTAATTCTTGTTCGGAAAACCTCACAAATGCAACCGTCGACGAATT
GGTGTTGCGTTACAAAACGCAAGAATGGTACTTGATGTTG
>No_name
CACTATTGTCAAAGTATTGCTTTGAAAAGATGATCAAAGAAATTGAATTGGCTAAAAATG
CCAAAACGCTGATGGGAAGAATTGCCAACATCAAGTACCA
>No_name
CTGCACTATTGTCAAAGTATTGCTTTGAAAAGATGATCAAAGAAATTGAATTGGCTAAAA
ATGCCAAAACGCTGATGGGAAGAATTGCCAACATCAAGTA
>No_name
CGTTTTGGCATTTTTAGCCAATTCAATTTCTTTGATCATCTTTTCAAAGCAATACTTTGA
CAATAGTGCAGTTAAATTTAATTTGGTATCAATTTCCGTT
>No_name
GCATTTCCCTCCATTTCCATACATTTTCCACACCTCCCAACACTATGATCACCTCCGAAA
CTACAACTAATTGTAAAACAATTTCCGAAACGGAAATTGA
>No_name
ACGACTTCTGTTATCCATATGTCTCTGAATGCAATGTTTTCAATTCGCAATTGGAATGTC
GTCCTTATATCTGTAGCAAGGTGTGAAGTAGTAATCAGCC
>No_name
CTTATATCTGTAGCAAGGTGTGAAGTAGTAATCAGCCCACTTTCCTTACGAGGACGACTG
ATATTCAATAAAATTGTCCTAAGAATTCTAACGACATTAA
>No_name
GAATTATTTGTGTCAATTTAGATTGGGTTGTCACAATAGATGGATTTCTGAATCAATTTG
ACGCTTACAGTTATTTTGATATTTACGGGATCTTTATGTT
>No_name
ATTTTCATTTGTATTTCTACTTTCATAATCGGTTTTAAACTGAGAGAAACTCCAATGAAA
AATAAGCTTCTCTCTAAGGGTCCATTTCTATACAAAGACT
>No_name
GAACCGTAAAGGAAAGTTAATATCTTCCATTTCACTGATTAAAAACCGTATTCGGACAAG
CTATTTGGTTTTGTTTCTGTCTTTGATGTTTTGCTTGCTG
>No_name
CTGGGTGGATTTCAAAATCAAGATTTGGATGANATCTGAGGACGCAGGTAATGATAAATG
TCGGAATTTGCAGCAAGCAAAACATCAAAGACAGAAACAA
>No_name
GGGAAATATTGGAATTTTCATCCGCTCTGTTACACTTATCCAGCACTGTTGAATTTAGAT
ATTGTCGTTTTATTGTGTCAGATTTTGAATTGGACCAAAA
>No_name
GTTTGATTGTCATGGTGGTTTTAAATTGAACANGAAAATAGATCCTCATGAACATATCCA
CAGACAAGACAACTACAAGCCAAACACTGATATCGCTTAC
>No_name
GTAAGATTTAGAAAACAAAAGATAAAAATATANGTTGATAAAATAAGTCATGTAAAATAC
GGACGTTGCAATATGAGATAAAACATTAATCAGATTATTG
>No_name
AGTACAAAGATAGAGGAAAACGAACTGCAAAAAGCCGATCGACTGCCATCAGAGTCAAAA
TGATGATTTCATAGCCGATCAGAAGGTTCCGTGAACTATA
>No_name
CGGCAAATTCGGAATGATTCCTGAATTCGACACGATGATCGGCATGAGATTCACTGTGTA
AATCACGGTTATTAACAGAAGATACCGGCCAAACTTCATG
>No_name
GTTATAACTGACATCCATAGAATACTGATCAGAAAACATTGACTCGTAGCCATTCAACAA
GACCAAGACTACCGCCATAGGGGAGGTGGTTAACAGAAAG
>No_name
CACAATTGGCAACCTTTGGTGTGGATCAACAATTATCATCTGCAAAAGGTTATGGAACCG
ACCAATATACAGACTGATCCTTGGAATCATTATTCCAGAT
>No_name
CCCGGTGCGACTGATATTGATAAAATGAGTATCAAGACCATTCGGTTTGTGGAGATTCCT
CTGAACTGTATCGGAGAAACAACAGCACAAAATCGGTAAC
>No_name
AAATACCTTATTCTGGTATCGGGTTCAACCCTTGATCGGTGATTGCAGTGAATATTCTTT
ATTTATAGAGATTGACTATTTCAGAAACTCTTTTTTTCAA
>No_name
CAGAAACTCCTTTTTTCAATTCATTCCAACCTTAATAAGTGTTCTCGCATACATTGGAAT
TATCTTTCGTATTCTTTTTGCTGGTTTAGATTCAAATACG
>No_name
AGGCTTTTTGCTGGTTTAGATTCAAATACGAGGAAAACTTTATTGAAACGAGCAAAAGGA
AGTTTAGCATTGGGTCTGAGCATGGCCATTTATAGTACAT
>No_name
TTATGGACTCACCCCATTATTCTATGTAACCTTGGACAACAATATTCGGGAATCCTCCCT
TCACGTTATCAAACATACGAATAATAAAAAAAAAAGAAAT
>No_name
GGCGGAGTTTGTCTGCACCTGAGAATTTGAACAAAACACTTCTTAAATTGTGGAAGTTTG
ATAGCATAAATGAAGAAATTGACCAAAGAATTAGAAACCT
>No_name
GTGATTGTCAGCACGAAGATTTTTGATGTCCTCATTCCTGTCAATTGTTCCGTGAACGCT
TTGATAACGCTGATCCTGATCACAGTATGCATTCGGAAAG
>No_name
ATTAAATGAGAGTTTTGGAATTTATAGTGCAGNTCAAAGTTGATAAACATTAAAATTAAA
ATTGCTATTAAATCGAGTATAGCATTTGCGATAATGTAGA
>No_name
GCAATTTTAATTTTAATGTTTATCAACTTTGATCTGCACTATAAATTCCAAAACTCTCAT
TTAATGGTCATGATTAAATGTTTCATTGAACTACTTGATA
>No_name
ATTTAATGGTCATGATTAAATGTTTCATTGAACTACTTGATATCATTCTTTTATCGTCGA
ACTGGATAACGACTCTTTTAGGTCTAGAACGATGCGTAGC
>No_name
CGCCGTAACAATTACTATAGATATACTGAAGTACCGATGGCGATTGGTAATGCGTTTCGC
CAAGAATGGATCCCGAACGGCTACACATCGTTCTAGACCT
>No_name
ATTTTTCTGATTGAAAGATTTTATTTCATTCGAAATCCGATATTGGAGAAATTGTTGCGA
CGACCGAATCGCTCGAAGCAGTACGTAACTCATCCAGCAC
>No_name
AACTGCTCATTTTTCTGATTGAAAGATTTTATTTCATTCGAAATTCGATATTGGAGAAAT
TGTTGCGACGACCGAATCGCTCGAAGCAGTACGTAACTCA
>No_name
CTTGCGGAATTGATAATTATGGTAAAGATATAAAATGAAGTTCGCTTCATTTTTGATTGA
AAAAATGAAAACACATGACGGCCGAATAACAAACTGGTAC
>No_name
CCTGCATAACATTACATGAAGATAACCTGAAGGGGACAGATACCGTGTTTTTATACGCAT
AACTAGCTGAAAAAATGGCAGCGGTACTGCAGCTTGATCG
>No_name
GATCGGCATCATTGGCAACATTCTTTGTTTGCTGGTGCTAAGCCAGAAACAAATGCGCTG
CAGCACCACAAATTGGTATTTGATGGCGTTATCCATTTCC
>No_name
CGGCATCATTGGCAACATTCTTTGTTTGCTGGTGCTAAGCCAGAAACAAATGCGCTGCAG
CACCACAAATTGGTATTTGATGGCGTTATCCATTTCCGAT
>No_name
ATTTTTGCCAACTTTGCCATCTCATTTTAGTANAGTCAAAGGGAATTGTTTCTTTGATGA
CGGTCAAAATCGTACTGACTAACACCAAGCTATCGGAAAT
>No_name
TATAAACAGATCCAAGGTTATGGGGTATTTTTGCCAACTTTGCCATCTCATTTTAGTAGA
GTCAAAGGGAATTGTTTCTTTGATGACGGTCAAAATCGTA
>No_name
ATCTTGTTTCAGGTGACATCAATATGGCTGACAGTTGTGTTCTCGCTTGACCGATATTTT
ATGATTTGCCATCCGTTTATGGCTCAAAGGATATGCACAG
>No_name
CTACAATGTTCCTCGATTTTTCGAAAATTACAAACACCAAATGATGCTACCTTTCAATGT
CAGTCTGCCAAATGTGACATATGATCATTTGAAACCTATC
>No_name
CTTGGATAGGTTTCAAATGATCATATGTCACATTTGGCAGACTGACATTGAAAGGTAGCA
TCATTTGGTGTTTGTAATTTTCGAAAAATCGAGGAACATT
>No_name
CTTGGATAGGTTTCAAATGATCATATGTCACATTTGGCAGACTGACATTGAAAGGTAGCA
TCATTTGGTGTTTGTAATTTTCGAAAAATCGAGGAACATT
>No_name
AATGATGCTACCTTTCAAAGTCAGTCTGCCAANTGTGACATATGATCATTTGAAACCTAT
CCAAGAATATCCACAAATATCCATGATTGACACGACGGTA
>No_name
CTTTCTTCCTGCTTGTTCCGAAGAGATCACTCGAATTGATACAAATGTTATGCTAATCGG
TGTCATTGTAATATTTCTTATTTGTCAAATTCCTTCTGCA
>No_name
TATTTTTTCAGTAGACGATTCAGATCAAGTTTNATAAACTTAATCAAAACGATGTTGTGT
ATCAAAACACAGAGCTCGGTCACATATATCTCATACCGAG
>No_name
CAGGCAAATACACGCAAATAAATTGCTAATAANTCCTATAACCGCAAACAGGGGGCTCCC
ATATTTGGCCAGTTCTGCATTGACTCGGTTCAGGTACAAG
>No_name
TTCAATTTGAAACTGTGCATTGGAATTAGAAGCAACCAAAACCAAATAATGTTAAACATG
AGCTCTACGAAAGCTAAGACTGTCAAATACATTGTATGAC
>No_name
ATGTGACACTCTTAGCTTTCGTAGAGCTCATGNTTAACATTATTTGGTTTTGGTTGCTTC
TAATTCCAATGCACAGTTTCAAATTGAATCACTACTTTAA
>No_name
GTAACGATCAACTGACATGGCCAATATAATGTTAAAGGCTAAGCCCAAACAAAATTGCAT
TAGTGCGCCGTAAATTTTACAAAAGATTTTGTTTTGATTA
>No_name
ATTTATCTCACTGGCCGTCTGTTGTGCAGATTTAATACTGAGCTTACCATTCAGTTTCGT
GTACACAATAACTAATAACTGGTCAACCGGAAACATTTGT
>No_name
GGCCGTCTGTTGTGCAGATTTAATACTGAGCTTACCATTCAGTTTCGTGTACACAATAAC
TAATAACTGGTCAACCGGAAACATTTGTATTCCGTACTAC
>No_name
ACACAATAACTAATAACTGGTCAACCGGAAACATTTGTATTCCGTACTACGAAAACAAAA
TCAGTAAACATCTATTCACATGGTTCCAGATTCTGATCAA
>No_name
AGCAATCCCAATGGAATGGTGATCATCATCGCCATGTTCATTGCAAACATCACACTCGTT
ATCAACTTGGCTAGCCACTACCGAAATCGGGAACTCTTGT
>No_name
GTGATCATCATCGCCATGTTCATTGCAAACATCACACTCGTTATCAACTTGGCTAGCCAC
TACCGAAATCGGGAACTCTTGTTGTGTGATATCAAAATTA
>No_name
GTTAATTTTGATATCACACAACAAGAGTTCCCGATTTCGGTAGTGGCTAGCCAAGTTGAT
AACGAGTGGGATGTTTGCAATGAACATGGCGATGATGATC
>No_name
GTCAACTCAACAAATCCCACCGACATTGGCATTGCTATCAATTATAAGTGTTGTTGGTGG
CATCGGCAATCTATTTGTAATTCTTATATATATCAGACAA
>No_name
GTTGGTGGCATCGGCAATCTATTTGTAATTCTTATATATATCAGACAATGTGACAAAGTC
ACCAGTAACCTTTTTATGACAGTACTTGCCGGATCAGATA
>No_name
ATGGAATTCAATCAATATTGTCGTAGGAATAATGAAAATGCATGTAAAAATATCTGATCC
GGCAAGTACTGTCATAAAAAGGTTACTGGTGACTTTGTCA
>No_name
CCCGATTACTATTAGTATACAGATTGAATAACNGACAAGTTGGCTTTTTTGTGTAATTTG
ATAGAAAAGCTTTTGAGACATTGAACGATTTGCCCATTCA
>No_name
AAAAGCTTTTCTATCAAATTACACAAAAAAGCCAACTTGTCAGTTATTCAATCTGTATAC
TAATAGTAATCGGGCTGTATTCAACTATCTATTACACAGT
>No_name
CGGGTAGAAACGTCACAATGTAAGTTATTCCGACGACAAATAACATGGCAGCCAATTTGA
GATTCTGGAGCAAAGTGGTATCTCTGACGTTTTTCAAGGT
>No_name
CCAGTATTGGTATGATTACCAGTTTGTTTTGCATTTTCATGATTCAGAAAATCATGAAAC
AGAATAAAAATATCAGTTACCGTTATCTTTTGATAATTTT
>No_name
GCGTATGTTGTTTTTATGGTGGCGATATTTAATGGCATGGGCAACAAAAAGGTATCTATC
CAGCCCCATAAAGGTGACAGTTAGTAGTGACATTTTTACG
>No_name
CATTAAATATCGCCACCATAAAAACAACATACACCGATTTTTCCCCATTATCATTCTCAT
AATTGGTTTGTATGCTTTCGGATTTTCTATATACCGATTT
>No_name
GGTTTTTATTTTCACATAACAAAGTGTTAAGGGATCATAAACGATTTCATATTGCAAAAA
TCGGTATATAGAAAATCCGAAAGCATACAAACCAATTATG
>No_name
CTTTGTTATGTGAAAATAAAAACCGCTTTAGCGAAAACGTATTTCGTTGCAAATGTAATG
GGATACATCAATTCGGTTTTTCTGTTGATCTTGCCAATTA
>No_name
GTTGCAAATGTAATGGGATACATCAATTCGGTTTTTCTGTTGATCTTGCCAATTATTATT
ATGTGGTCCTTCACAATTCTGTTGTTTGTGAAAATGTTGA
>No_name
ATCAATTCGGTTTTTCTGTTGATCTTGCCAATTATTATTATGTGGTCCTTCACAATTCTG
TTGTTTGTGAAAATGTTGAAAATGTCTAGAAAGGTTTCGG
>No_name
CTTGCCAATTATTATTATGTGGTCCTTCACAATTCTGTTGTTTGTGAAAATGTTGAAAAT
GTCTAGAAAGGTTTCGGAATTCAAATCGACAAGATCATCA
>No_name
GCCAGTTGCCGTATTTCGCGAATTTGGTAGAATCGTGCTCGACCTATGAGAAGCAATCGA
TGATTGATTTGCTGATGATCTTGTCGATTTGAATTCCGAA
>No_name
CCGGCTTTCAATCCATAAACTTCACTGATGAACAGTTCAACCTCCATCATTATTAACCAT
TCAGGAACCGTGAAAATGGTGACGATTACCGACATGAAGA
>No_name
CAGCAATGTTTCTGACAAATCTATAAATAAAANTCCAATTTCACCGGCTTTCAATCCATA
AACTTCACTGATGAACAGTTCAACCTCCATCATTATTAAC
>No_name
CAGCAATGTTTCTGACAAATCTATAAATAAAANTCCAATTTCACCGGCTTTCAATCCATA
AACTTCACTGATGAACAGTTCAACCTCCATCATTATTAAC
>No_name
AAACAATACAACAATAACAGATGATCTCTCTATAACAACAAAACTTGTTTTCACATGCTG
TTACATAACAATCTTTTTCATCGGATTGCTGGGAAACATT
>No_name
AACAATACAACAATAACAGATGATCTCTCTATNACAACAAAACTTGTTTTCACATGCTGT
TACATAACAATCTTTTTCATCGGATTGCTGGGAAACATTT
>No_name
GCACAACTAAGATTAAAGAGAAAGATATTCGTCACTGACCGTCTCAGATCTTTGATAATT
ACAATGCAAACCAAAATGTTTCCCAGCAATCCGATGAAAA
>No_name
GTTGTGCTAGGAATAACAAGAATTATGTTAAGAATGTCAGCACAACTAAGATTAAAGAGA
AAGATATTCGTCACTGACCGTCTCAGATCTTTGATAATTA
>No_name
AACAATCATAGACCTATGGATCGGTTATTGGCCATTCGACATTATTATGTGCAAATCTTT
GCCGTTTTTACAATGTCTTACTATAGTTGTTACTTCATTT
>No_name
GGATAGAACACAACGAAGAATCTATCGGTAGAGATTACTACATACGTAAATGAAGTAACA
ACTATAGTAAGACATTGTAAAAACGGCAAAGATTTGCACA
>No_name
GGATAGAACACAACGAAGAATCTATCGGTAGAGATTACTACATACGTAAATGAAGTAACA
ACTATAGTAAGACATTGTAAAAACGGCAAAGATTTGCACA
>No_name
GTGCAAATCTTTGCCGTTTTTACAATGTCTTANTATAGTTGTTACTTCATTTACGTATGT
AATAATCTCTACCGATAGATTCTTCGTTGTGTTCTATCCT
>No_name
GGCGAATGTTCGACTTTTGACACAATCAGTAATGGAAATCCCAATGCGGCCGATATGGCC
CAAATACCGCATAAAATTCCTTTCGATTTCTTCAGTGTCA
>No_name
AAGAAATCGAAAGGAATTTTATGCGGTATTTGGGCCATATCGGCCGCATTGGGATTTCCA
TTACTGATTGTGTCAAAAGTCGAACATTCGCCACCGAAAT
>No_name
CTTGCTTTTGTACTCCAGGCTTCTTGGCATTTCGGTGGCGAATGTTCGACTTTTGACACA
ATCAGTAATGGAAATCCCAATGCGGCCGATATGGCCCAAA
>No_name
CATCGCTTTTGTACTCCAGGCTTCTTGGCATTTCGGTGGCGAATGTTCGACTTTTGACAC
AATCAGTAATGGAAATCCCAATGCGGCCGATATGGCCCAA
>No_name
GCCATATCGGCACCATTGGGATTTCCATTACTGATTGTGTCAAAAGTCGAACATTCGCCA
CCGAAATGCCAAGAAGACTGGAGTACAAAAGCGAGCACGG
>No_name
TCCGTGCTCGCTTTTGTACTCCAGGCTTCTTGGCATTTCGGTGGCGAATGTTCGACTTTT
GACACAATCAGTAATGGAAATCCCAATGCTGCCGATATGG
>No_name
GGGATTTCCATTACTGATTGTGTCAAAAGTCGAACATTCGCCACCGAAATGCCAAGAAGC
CTGGAGTACAAAAGCGAGCACGGTTTACTCTATGATTCTG
>No_name
CCGAAATGCCAAGAAGCCTGGAGTACAAAAGCGAGCACGGTTTACTCTATGATTCTGTTA
ACAACTCAATACTTTGTTCCATTGTTCTTTATTCTCAGTA
>No_name
CCCGGAGCTTGTTGAAGCCAAACTCTCGCTGCAATTGCACTATAGGTACTGAGAATAAAG
AACAATGGAACAAAGTATTGAGATGTTAACAGAATCATAG
>No_name
CTTTGTTCCATTGTTCTTTATTCTGAGTACCTATAGTCCACTTGCAGCGAGAGCTTGGCT
TCAACAAGCTCCGGGAGAAAGAGATGAAAATAGAGATAGA
>No_name
ATTGTTCTTTATTCTCAGTACCTATAGTGCAATTGCAGCGAGAGTTTGGCTTCAACAAGC
TCCGGGTGAAAGAGATGAAAATAGAGATAGAAGACTTGCT
>No_name
AATCTCAGGACCTATAGTGCAATTGCAGCGAGAGTTTGGCTTCAACAAGCTCCGGGTGAA
AGAGATGAAAATAGAGATAGAAGACTTGCTAAATCCAAAA
>No_name
CTGGGATATGGCATAAGCGAGTGAAACAGCAATCATCATTTTTACCATTTTTCTTTTGGA
TTTAGCAAGTCTTCTATCTCTATTTTCATCTCTTTCACCC
>No_name
GCCCATTGAAATCCTTGGGAATAAAATAAATATAGCCAAGTAATATGTCTTGGAAGCTGG
GATATGGCATAAGCGAGTGAAACAGCAATCATCATTTTTT
>No_name
CTTATCGTCACAGGTTCATTTATTATCTATGTNTTTTAACAAAAATGAATGCGTTCCGGC
AATTGAATCCTCCAAAGTTTCGGAAAAACACCAACACGGA
>No_name
TCCCACTAGAGAATTCCGTGTTGGTGTTTGTCCGAAACTTTGGAGGATTCAATTGCCGGA
ACGCATTCATTTTTGTTAAAACACATAGATAATAAATGAA
>No_name
CCGAGATAGCCTTAAAATGAACAATGGCAGACGGGTTGGTTGGGTAGGATATTAACTTGT
CATCCAGCTCCATTCCTTCCGACGCGTATGCCGGCTTGGG
>No_name
AATAAAAATGACTTCAAACCCAAACGATATTTGCAAATCCATTAAACTGGTCACATATGA
TTTGATAAAGTATTATTTAACGAACTGTGCGGTTTTCACA
>No_name
GTCACATATGATTTGATAAAGTATTATTTAACGAACTGTGCGGTTTTCACAAATGAAACG
ACAAAAGTAATGGAAAGCGTTTTGTCAGAAATGAAAAAAG
>No_name
CCATAAATGACAAGCAGCGGAATGAAAAATGAATTGGGTAATTTCAGTTGATTTTCGCCG
GCTTTTTTCATTTCTGACAAAACGCTTTCCATTACTTTTG
>No_name
AAAGCGTTTTGTCAGAAATGAAAAAAGCCGGCGAAAATCAACTGAAATTACCCAATTCAT
TTTTCATTCCGCTGCTTGTCATTTATGGAATCATGATTAT
>No_name
ACCAATACTACCATAGATAATCATGATTCCATAAATGACAAGCAGCGGAATGAAAAATGA
ATTGGGTAATTTCAGTTGATTTTCGCCGGCTTTTTTCATT
>No_name
AAAAAAGCCGGCGAAAATCAACTGAAATTACCCAATTCATTTTTTATTACGCTGCTTGTC
ATTTATGGAATCATGATTATCTATGGTAGTATTGGAAGTT
>No_name
CCAATTCATTTTTCATTCCGCTGCTTGTCATTTATGGAATCATGATTATCTATGGTAGTA
TTGGAAGTTTTATGGTCATTCTTGTGGTGGCTAAAAACAA
>No_name
CCCAAGATTGAGAATGAAAAGATTTCTCGGTGTTCTCATCATTTTGTTTTTAGCCACCAC
AAGAATGACCATAAAACTTCCAATACTACCATAGATAATC
>No_name
GGAAGTTTTATGGTCATTCTTGTGGTGGCTAAAAACAAAATGATGAGAACACCGAGAAAT
CTTTTCATTCTCAATCTTGGGATTTCTGATTTGATTTTGT
>No_name
GAACACCGAGAAATCTTTTCATTCTCAATCTTGGGATTTCTGATTTGATTTTGTGTGCTT
TTACAGAGCCGTTTAATCTGCTTCGACTTCTGTCGGGCCA
>No_name
TCTGATTTGATTTTGTGTGCTTTTACAGAGCCGTTTAATCTGCTTCGACTTCTGTCGGGC
CATCAGGAATGGAATCTTGGTGAAACTATTTGCAAATTGA
>No_name
CTGCAACATTGATGTCAATTTGCAAATAGTTTCACCAAGATTCCATTCCTGATGGCCCGA
CAGAAGTCGAAGCAGATTAAACGGCTCTGTAAAAGCACAC
>No_name
CTGCAACATTGATGTCAATTTGCAAATAGTTTCACCAAGATTCCATTCCTGATGGCCCGA
CAGAAGTCGAAGCAGATTAAACGGCTCTGTAAAAGCACAC
>No_name
CTTCAACATTGATGTCAATTTGCAAATAGTTTCACCAAGATTCCATTCCTGATGGCCCGA
CAGAAGTCGAAGCAGATTAAACGGCTCTGTAAAAGCACAC
>No_name
CGTTGACCAAAATGTTTGTTCCCTGCAACATTGATGTCAATTTGCAAATAGTTTCACCAA
GATTCCATTCCTGATGGCCCGACAGAAGTCGAAGCAGATT
>No_name
CTTCGACTTCTGTCGGGCCATCAGGAATGGAATCTTGGTGAAACTATTTGCAAATTGACA
TCAATGTTGCAGGGAACAAACATTTTGGTCAGCACATTTT
>No_name
CGAGAGCGATAGCTGTTATTGAAAATGTGCTGACCAAAATGTTTGTTCCCTGCAACATTG
ATGTCAATTTGCAAATAGTTTCACCAAGATTCCATTCCTG
>No_name
CAGGAATGGAATCTTGGTGAAACTATTTGCAAATTGACATCAATGTTGCAGGGAACAAAC
ATTTTGGTCAGCACATTTTCAATAACAGCTATCGCTCTCG
>No_name
CAACACCAGTATTACTGATCGCATTTCTTTCAGGATGAACGATTATTTGAAACCTGTCGA
GAGCGATAGCTGTTATTGAAAATGTGCTGACCAAAATGTT
>No_name
CCAAATCAAAAATAATATCCGAACAACACCAGTATTACTGATCGCATTTCTTTCAGGATG
AACGATTATTTGAAACCTGTCGAGAGCGATAGCTGTTATT
>No_name
CAGAGGAAAAGAAAGAATAATAGCTACACACCAAATCAAAAATAATATCCGAACAACACC
AGTATTACTGATCGCATTTCTATCAGGATGAACGATTATT
>No_name
GTCTTGATGTACAGTTGAAAAGAAATACAGAGGAAAAGAAAGAATAATAGCTACACACCA
AATCAAAAATAATATCCGAACAACACCAGTATTACTGATC
>No_name
TTCGTCTTGATGTACAGTTGAAAAGAAATACAGAGGAAAAGAAAGAATAATAGCTACACA
CCAAATCAAAAATAATATCCGAACAACACCAGTATTACTG
>No_name
TTTTGATTTGGTGTGTAGCTATTATTCTTTCTNTTCCTCTGTATTTCTTTTCAACTGTAC
ATCAAGACGAATCTAAAAAGTGTTTCGAAGTGACAGAATC
>No_name
TTTCTTTTCAACTGTACATCAAGACGAATCTANAAAGTGTTTCGAAGTGACAGAATCGAA
GTCATTGAAACCTTTGAGATTCGCACACTCATACTTGATG
>No_name
CCTACATCAAGTATGAGTGTGCGAATCTCAAAGGTTTCAATGACTTCGATTCTGTCACTT
CGAAACACTTTTTAGATTCGTCTTGATGTACAGTTGAAAA
>No_name
GCAGAACCAACATCAAGTATGAGCGTGCGAATCTCAAAGGTTTCAATGACTTCGATTCTG
TCACTTCGAAACACTTTTTAGATTCGTCTTGATGTACAGT
>No_name
ATTTGATTTTGATACATATTCTAAAATATGATGCTGAAAGAATGAATAATGGGACCACAT
ATTGCAGAACCAACATCAAGTATGAGTGTGCGAATCTCAA
>No_name
CTTTGATTAACCATTCTATATTTGATTTTGATACATATTCTAAAATATGATACTGAAGAA
TGAATAATGGGACCACATATTGCAGAACCAACATCAAGTA
>No_name
CTTTGATTAACCATTCTATATTTGATTTTGATACATATTCTAAAATATGATACTGAAAGA
ATGAATAATGGGACCACATATTGCAGAACCAACATCAAGT
>No_name
CTCTTTGATTAACCATTCTATATTTGATTTTGNTACATATTCTAAAATATGATACTGAAA
GAATGAATAATGGGACCACATATTGCAGAACCAACATCAA
>No_name
GTCCCATTATTCATTCTTTCAGTATCATATTTTAGAATATGTATCAAAATCAAATATAGA
ATGGTTAATCAAAGAGGAAAAAACAATGAAGTTTCATCCA
>No_name
TCCTATTACTTGCGAAGTAGATGTGGATGAAACTTCATTGTTTTTTCCTCTTTGATTAAC
CATTCTATATTTGATTTTGATACATATTCTAAAATATGAT
>No_name
CGAGATTCTTTGAGACGCCTACTTTCTATTACTTGCGAAGTAGATGTGGATGAAACTTCA
TTGTTTTTTCCTCTTTGATTAACCATTCTATATTTGACTT
>No_name
CTTCGAGATTCTTTGAGACGCCTACTTTCTATTACTTGCGAAGTAGATGTGGATGAAACT
TCATTGTTTTTTCCTCTTTGATTAACCATTCTATATTTGA
>No_name
CATCTTAGTGCAAATATAATTGCGATACTCGAGAGCAAAATATTCGTTCGTCTTTGTCTT
CGAGATTCTTTGAGACGCCTACTTTCTATTACTTGCGAAG
>No_name
AGGCAACCAACTTAGTGCAAATATAATTGCGATACTCGAGAGCAAAAGATTCGTTCGTCT
TTGTCTTCGAGATTCTTTGAGACGCCTACTTTCTATTACT
>No_name
GTTGCCTCTGAACATCGTAAATTTGGGAATGGNTTTTCGTCAAAGTTCTTTCAATGAACG
AAAAGACTATGCAAACAGAGATCCGTCAATGATTAAACCA
>No_name
CTGGTTTAATCATTGACGGATCTCTGTTTCCATAGTCTTTTCGTTCATTGAAAGAACTTT
GACGAAAATCCATTACCAAATTTACGATGTTCAGAGGCAA
>No_name
CTTTCGTTTGGTTTAATCATTGACGGATCTCTGTTTCCATAGTCTTTTCGTTCATTGAAA
GAACTTTGACGAAAATCCATTACCAAATTTACGATGTTCA
>No_name
CGGCACTGTTGAATGTAATTGTGTGACATTTTNAGACATGTCATAAACGTTTTCGTTTGG
TTTAATCATTGACGGATCTCTGTTTCCATAGTTCTTTCGT
>No_name
GAAAAGACTATGGAAACAGAGATCCGTCAATGATTAAACCAAACGAAAACGTTTATGACA
TGTCTAAAAATGTCACACAATTACATTCAACAGTGCCGTC
>No_name
GAAAAGACTATGGAAACAGAGATCCGTCAATGATTAAACCAAACGAAAACGTTTATGACA
TGTCTAAAAATGTCACACAATTACATTCAACAGTGCCGTC
>No_name
AAAGACTATGGAAACAGAGATCCGTCAATGATNAAACCAAACGAAAACGTTTATGACATG
TCTAAAAATGTCACACAATTACATTCAACAGTGCCGTCCA
>No_name
GTTCAATTATGGACGGCACTGTTGAATGTAATTGTGTGACATTTTTAGACATGTCATAAA
CGTTTTCGTTTGGTTTAATCATTGACGGATCTCTGTTTCC
>No_name
AACACAGAACGATAAGCAAACATACAGCTTGAATACCCAAAACGTTTTTTGGTTCAATTA
TGGACGGCACTGTTGAATGTAATTGTGTGACATTTTTAGA
>No_name
GCAGAACACAGAACGATAAGCAAACATACAGCTTGAATACCCAAAACGTTTTTTGGTTCA
ATTATGGACGGCACTGTTGAATGTAATTGTGTGACATTTT
>No_name
AAAATGTCACACAATTACATTCAACAGTGCCGTCCATAATTGAACCAAAAAACGTTTTGG
GTATTCAAGCTGTATGTTTGCTTATCGTTCTGTGTTCTGC
>No_name
TTACATTCAACAGTGCCGTCCATAATTGAACCAAAAAACGTTTTGGGAATTCAAGCTGTA
TGTTTGCTTATCGTTCTGTGTTCTGCTTGCGTTAATCCAG
>No_name
CCATAATTGAACCAAAAAACGTTTTGGGTATTNAAGCTGTATGTTTGCTTATCGTTCTGT
GTTCTGCTTGCGTTAATCCAGTTTTGTATGGCTGGTTAAA
>No_name
CCCGTTTAAAGTTTTCATTTAACCAGCCATACAAAACTGGATTAACGCAAGCAGAACACA
GAACGATAAGCAAACATACAGCTTGAATACCCAAAACGTT
>No_name
CTTCCGTTTAAAGTTTTCATTTAACCAGCCATACAAAACTGGATTAACGCAAGCAGAACA
CAGAACGATAAGCAAACATACAGCTTGAATACCCAAAACG
>No_name
TTTGCTTATCGTTCTGTGTTCTGCTTGCGTTAATCCAGTTTTGTATGGCTGGTTAAATGA
AAACTTTAAACGGGAATTTCGATGCATGTTTAAATCGCTT
>No_name
TTTAGATTGTAAATAAGGGAAAAGCGATTTAAACATGCATCGAAATTCCCGTTTAAAGTT
TTCATTTAACCAGCCATACAAAACTGGATTAACGCAAGCA
>No_name
CGCAGCTTCTGTTTTAGATTGTAAATAAGGGAAAAGCGATTTAAACATGCATCGAAATTC
CCGTTTAAAGTTTTCATTTAACCAGCCATACAAAACTGGA
>No_name
CTTCCGCAGCTTCTGTTTTAGATTGTAAATAAGGGAAAAGCGATTTAAACATGCATCGAA
ATTCCCGTTTAAAGTTTTCATTTAACCAGCCATACAAAAC
>No_name
CTTCCGCAGCTTCTGTTTTAGATTGTAAATAAGGGAAAAGCGATTTAAACATGCATCGAA
ATTCCCGTTTAAAGTTTTCATTTAACCAGCCATACAAAAC
>No_name
CTGCCGCAGCTTCTGTTTTAGATTGTAAATAANGGAAAAGCGATTTAAACATGCATCGAA
ATTCCCGTTTAAAGTTTTCATTTAACCAGCCATACAAAAC
>No_name
CGTTTCTTCCGCAGCTTCTGTTTTAGATTGTAAATAAGGGAAAAGCGATTTAAACATGCA
TCGAAATTCCCGTTTAAAGTTTTCATTTAACCAGCCATAC
>No_name
TGATTTGTTAGATTCATTGATAAAAGAATTGTTATTGTTTTCTAAAAGTTGAGTTTCTTC
CGCAGCTTCTGTTTTAGATTGTAAATAAGGGAAAAGCGAT
>No_name
CGATAAATGATGGTGCTGTTTGAACCCCTCAANAATCCGATTCTCAATGACACGCCTTTA
GCAGTTTCCTTGTGTATGAAAACGACAACGATGGACTACA
>No_name
CGGTGACACTCGTTAGGATCTTCATGTAGTCCATCGTTGTCGTTTTCATACACAAGGAAA
CTGCTAAAGGCGTGTCATTGAGAATCGGATTGTTGAGGGG
>No_name
AAACCGAATAGAATCGGTACGGCGACACTCGTTAGGATCTTCATGTAGTCCATCGTTGTC
GTTTTCATACACAAGGAAACTGCTAAAGGCGTGTCATTGA
>No_name
CGACAACGATGGACTACATGAAGATCCTAACGNGTGTCGCCGTACCGATTCTATTCGGTT
TGATAATGGTTGTTGGATTCGTTGGAAATCTCCTGGTAAT
>No_name
CTATTATGACAACTATTACCAGGAGATTTCCAACGAATCCAACAACCATTATCAAACCGA
ATAGAATCGGTACGGCGACACTCGTTAGGATCTTCATGTA
>No_name
TGGCTATTATGACAACTATTACCAGGAGATTTNCAACGAATCCAACAACCATTATCAAAC
CGAATAGAATCGGTACGGCGACACTCGTTAGGATCTTCAT
>No_name
TGAAGATCCTAACGAGTGTCGCCGTACCGATTCTATTCGGTTTGATAATGGTTGTTGGAT
TCGTTGGAAATCTCCTGGTAATAGTTGTCATAATAGCCAA
>No_name
TTCTCATTTGTATGTTGGCTATTATGACAACTATTACCAGGAGATTTCCAACGAATCCAA
CAACCATTATCAAACCGAATAGAATCGGTACGGCGACACT
>No_name
ATTATCAAAATGTTTGTTGTATTTCTCATTTGNATGTTGGCTATTATGACAACTATTACC
AGGAGATTTCCAACGAATCCAACAACCATTATCAAACCGA
>No_name
GTTTGATAATGGTTGTTGGATTCGTTGGAAATCTCCTGGTAATAGTTGTCATAATAGCCA
ACATACAAATGAGAAATACAACAAACATTTTGATAATATC
>No_name
CAGGGATATTATCAAAATGTTTGTTGTATTTCTCATTTGTATGTTCGCTATGATGACAAC
TATTACCAGGAGAATTCCAACGAATCCAACAACCATTATC
>No_name
CAAACATTTTGATAATATCCCTGGCAGTAGCANATTTTTTATTCATAATATTTTGCGTTC
CATTTACCGCTGTCATGTACGTCACTGGTGGATGGCCGCT
>No_name
GTGATATACGTCATGTACTGATAAATCTGGCAGAGAACTCTTCCAAGCGGCCATCCACCA
GTGACGTACATGACAGCGGTAAATGGAACGCAAAATATTA
>No_name
ATCAAAACCAACGTATATACACTACAATACGCAGTGATATACGTCATGTACTGATAAATC
TGGCAGAGAACTCTTCCAAGCGGCCATCCACCAGTGACGT
>No_name
GTCAATGCTCATCAAAACCAACGTATATACACTACAATACGCAGTGATATACGTCATGTA
CTGATAAATCTGGCAGAGAACTCTTCCAAGCGGCCATCCA
>No_name
ATGGCCGCTTGGAAGAGTTCTCTGCCAGATTTATCAGTACATGACGTATATCACTGCGTA
TTGTAGTGTATATACGTTGGTTTTGATGAGCATTGACCAC
>No_name
CTCGTGGAAGAGTTCTCTGCCAGATTTATCAGTACATGACGTATATCACTGCGTATTGTA
GTGTATATACGTTGGTTTTGATGAGCATTGACCGCTATTT
>No_name
CCAGATTTATCAGTACATGACGTATATCACTGCGTATTGTAGTGTATATACGTTGGTTTT
GATGAGCATTGACCGCTATTTGGCTGTCGTCCATCCAATT
>No_name
CTCAAAGTCATACTACGAATTGGATGGACGACAGCCAAATAGCGGTCAATGCTCATCAAA
ACCAACGTATATACACTACAATACGCAGTGATATACGTCA
>No_name
CTCAAAGTCATACTACGAATTGGATGGACGACAGCCAAATAGCGGTCAATGCTCATCAAA
ACCAACGTATATACACTACAATACGCAGTGATATACGTCA
>No_name
CAATGATATCTGAATTTATTAAAAGCGGTAAATTTGATACGAGAAACAAACTCCAAACGG
TTCCTACTGCAATTATGGTATTTCTACTATTCCTCAAAGT
>No_name
CCTCAATGATATCTGAATTTATTAAAAGCGGTAAATTTGATACGAGAAACAAACTCCAAA
CGGTTCCTACTGCAATTATGGTATTTCTACTATTCCTCAA
>No_name
GAAATACCATAATTGCAGTAGGAACCGTTTGGAGTTTGTTTCTCGTATCAAATTTACCGC
TTTTAATAAATTCAGATATCATTGAGGGTCCGAGAGACGA
>No_name
TTTCAGTAGGAACCGTTTGGAGTTTGTTTCTCGTATCAAATTTACCGCTTTTAATAAATT
CAGATATCATTGAGGGTCCGAGAGACGAGATCACAGATTG
>No_name
CGTTTGGAGTTTGTTTCTCGTATCAAATTTACCGCTTTTAATAAATTCAGATATCATTGA
GGGTCCGAGAGACGAGATCACAGATTGTCTCGTTGATTAT
>No_name
CTTGTATGTACAATAATCAACGAGACAATCTGTGATCTCGTCTCTCGGACCCTCAATGAT
ATCTGAATTTATTAAAAGCGGTAAATTTGATACGAGAAAC
>No_name
ATTGAGGGTCCGAGAGACGAGATCACAGATTGTCTCGTTGATTATTGTACATACAAGCCA
TTTATGAAGTGGAACAGTACGAAGAAAAGGTATGAAGATG
>No_name
CGAGAGACGAGATCACAGATTGTCTCGTTGATTATTGTACATACAAGCCATTTATGAAGT
GGAACAGTACGAAGAAAAGGTATGAAGATGATAAAGTGTT
>No_name
CGAGAGACGAGATCACAGATTGTCTCGTTGATTATTGTACATACAAGCCATTTATGAAGT
GGAACAGTACGAAGAAAAGGTATGAAGATGATAAAGTGTT
>No_name
CGAACACTTTATCATCTTCATACCTTTTCTTCGTACTGTTCCACTTCATAAATGGCTTGT
ATGTACAATAATCAACGAGACAATCTGTGATCTCGTCTCT
>No_name
CGAACACTTTATCATCTTCATACCTTTTCTTCGTACTGTTCCACTTCATAAATGGCTTGT
ATGTACAATAATCAACGAGACAATCTGTGATCTCGTCTCT
>No_name
CGAACACTTTATCATCTTCATACCTTTTCTTCGTACTGTTCCACTTCATAAATGGCTTGT
ATGTACAATAATCAACGAGACAATCTGTGATCTCGTCTCT
>No_name
GACGAGATCACAGATTGTCTCGTTGATTATTGTACATACAAGCCATTTATGAAGTGGAAC
AGTACGAAGAAAAGGTATGAAGATGATAAAGTGTTCGGAA
>No_name
TTTCGAACACTTTATCATCTTCATACCTTTTCTTCGTACTGTTCCACTTCATAAATGGCT
TGTATGTACAATAATCAACGAGACAATCTGTGATCTCGTC
>No_name
CTTTCCGAACACTTTATCATCTTCATACTTTTTCTTCGTACTGTTCCACTTCATAAATGG
CTTGTATGTACAATAATCAACGAGACAATCTGTGATCTCG
>No_name
CACAGATTGTCTCGTTGATTATTGTACATACAAGCCATTTATGAAGTGGAACAGTACGAA
GAAAAGGTATGAAGATGATAAAGTGTTCGGAAAGATTTAT
>No_name
GTCTCGTTGATTATTGTACATACAAGCCATTTNTGAAGTGGAACAGTACGAAGAAAAGGT
ATGAAGATGATAAAGTGTTCGGAAAGATTTATTATACTCT
>No_name
CAAAGATAAAACATCACAAAAAATAGAGTATAATAAATCTTTCCGAACACTTTATCATCT
TCATACCTTTTCTTCGTACTGTTCCACTTCATAAATGGCT
>No_name
CAAAGATAAAACATCACAAAAAATAGAGTATAATAAATCTTTCCGAACACTTTATCATCT
TCATACCTTTTCTTCGTACTGTTCCACTTCATAAATGGCT
>No_name
CCCGTAGAGAACTGAAATGATTATTACAGGCCAAAGATAAAACATCACAAAAAATAGAGT
ATAATAAATCTTTCCGAACACTTTATCATCTTCATACCTT
>No_name
CACATAGCAAACGATATATTAGAAACCCGTAGAGAACTGAAATGATTATTACAGGCCAAA
GATAAAACATCACAAAAAATAGAGTATAATAAATCTTTCC
>No_name
GTTTTATCTTTGGCCTGTAATAATCATTTCAGTTCTCTACGGGTTTCTAATATATCGTTT
GCTATGTGGTCGTTCGTCGAAAATATCTCATTCAAATGAC
>No_name
GTTTTATCTTTGGCCTGTAATAATCATTTCAGTTCTCTACGGGTTTCTAATATATCGTTT
GCTATGTGGTCGTTCGTCGAAAATATCTCATTCAAATGAC
>No_name
CTGTGGCCTGTAATAATCATTTCAGTTCTCTACGGGTTTCTAATATATCGTTTGCTATGT
GGTCGTTCGTCGAAAATATCTCATTCAAATGACGCAATGG
>No_name
CGCTTTTCTTCGTAACCATTGCGTCATTTGAATGAGATATTTTCGACGAACGACCACATA
GCAAACGATATATTAGAAACCCGTAGAGAACTGAAATGAT
>No_name
ATTTCAGTTCTCTACGGGTTTCTAATATATCGTTTGCTATGTGGTCGTTCGTCGAAAATA
TCTCATTCAAATGACGCAATGGTTACGAAGAAAAGAGTCA
>No_name
CAACAGAGGGTAAAAATGACTATGACTACAATCACCATTTTCGTGACTCTTTTCTTCGTA
ACCATTGCGTCATTTGAATGAGATATTTTCGACGAACGAC
>No_name
GAAGAAAAGAGTCACGAAAATGGTGATTGTAGTCATAGTCATTTTTACCCTCTGTTGGGC
TCCAATTCAAACCATTTTCATCATTCAACTATATGGAAAA
>No_name
GAAAAGAGTCACGAAAATGGTGATTGTAGTCATAGTCATTTTTACCCTCTGTTGGGCTCC
AATTCAAACCATTTTCATCATTCAACTATATGGAAAAGAT
>No_name
CCGGGATCTTTTCCATATAGTTGAATGATGAAAATGGTTTGAATTGGAGCCCAACAGAGG
GTAAAAATGACTATGACTACAATCACCATTTTCGTGACTC
>No_name
GTTCGAAATAAATTTCCCCCGGGATCTTTTCCATATAGTTGAATGATGAAAATGGTTTGA
ATTGGAGCCCAACAGAGGGTAAAAATGACTATGACTACAA
>No_name
GTTTGGCTCCAATTCAAACCATTTTCATCATTCAACTATATGGAAAAGATCCCGGGGGAA
ATTTATTTCGAACAATTCACGTAATCAGCAACTGCTTGGC
>No_name
TCCAATTCAAACCATTTTCATCATTCAACTATATGGAAAAGATCCCGGGGGAAATTTATT
TCGAACAATTCACGTAATCAGCAACTGCTTGGCGTATTCC
>No_name
GGGGGAATACGCCAAGCAGTTGCTGATTACGTGAATTGTTCGAAATAAATTTCCCCCGGG
ATCTTTTCCATATAGTTGAATGATGAAAATGGTTTGAATT
>No_name
ATTCAAACCATTTTCATCATTCAACTATATGGAAAAGATCCCGGGGGAAATTTATTTCGA
ACAATTCACGTAATCAGCAACTGCTTGGCGTATTCCAACA
>No_name
CTGCTGTTGGAATACGCCAAGCAGTTGCTGATTACGTGAATTGTTCGAAATAAATTTCCC
CCGGGATCTTTTCCATATAGTTGAATGATGAAAATGGTTT
>No_name
TGACCATGCTGTTGGAATACGCCAAGCAGTTGCTGATTACGTGAATTGTTCGAAATAAAT
TTCCCCCGGGATCTTTTCCATATAGTTGAATGATGAAAAT
>No_name
TTTCATCATTCAACTATATGGAAAAGATCCCGGGGGAAATTTATTTCGAACAATTCACGT
AATCAGCAACTGCTTGGCGTATTCCAACAGCATGGTCAAT
>No_name
GGAAAAGATCCCGGGGGAAATTTATTCCGAACNATTCACGTAATCAGCAACTGCTTGGCG
TATTCCAACAGCATGGTCAATCCGTTTCTGTATGCATTTC
>No_name
GTCTAAAGTTTTCGGACAGAAATGCATACAGANACGGATTGACCATGCTGTTGGAATACG
CCAAGCAGTTGCTGATTACGTGAATTGTTCGAAATAAATT
>No_name
CCCGTCTAAAGTTTTCGGACAGAAATGCATACAGAAACGGATTGACCATGCTGTTGGAAT
ACGCCAAGCAGTTGCTGATTACGTGAATTGTTCGAAATAA
>No_name
AACAATTCACGTAATCAGCAACTGCTTGGCGTATTCCAACAGCATGGTCAATCCGTTTCT
GTATGCATTTCTGTCCGAAAACTTTAGACGGGCATTTGCA
>No_name
CCGCCTACAACAAAGCAAATTTGCAAATGCCCGTCTAAAGTTTTCGGACAGAAATGCATA
CAGAAACGGATTGACCATGCTGTTGGAATACGCCAAGCAG
>No_name
CTGCTTGGCGTATTCCAACAGCATGGTCAATCNGTTTCTGTATGCATTTCTGTCCGAAAA
CTTTAGACGGGCATTTGCAAATTTGCTTTGTTGTAGGCGG
>No_name
CCCGCCTACAACAAAGCAAATTTGCAAATGCCCGTCTAAAGTTTTCGGACAGAAATGCAT
ACAGAAACGGATTGACCATGCTGTTGGAATACGCCAAGCA
>No_name
CAATCCGTTTCTGTATGCATTTCTGTCCGAAAGCTTTAGACGGGCATTTGCAAATTTGCT
TTGTTGTAGGCGGTTGAAAAGTTTTGCGACCGGAACGATT
>No_name
ATCCGTTTCTGTATGCATTTCTGTCCGAAAACTTTAGACGGGCATTTGCAAATTTGCTTT
GTTGTAGGCGGTTGAAAAGTTTTGCGACCGGAACGATTCG
>No_name
CGTTTCTGTATGCATTTCTGTCCGAAAACTTTAGACGGGCATTTGCAAATTTGCTTTGTT
GTAGGCGGTTGAAAAGTTTTGCGACCGGAACGATTCGTGA
>No_name
CAAATTTGCTTTGTTGTAGGCGGTTGAAAAGTNTTGCGACCGGAACGATTCGTGACCGGC
GTGGAATTACAAATGAGTGTGGCACTAATGTCCTGGCAAC
>No_name
CCGGATGTTGCCAGGACATTAGTGCCACACTCATTTGTAATTCCACGCCGGTCACGAATC
GTTCCGGTCGCAAAACTTTTCAACCGCCTACAACAAAGCA
>No_name
CCGGATGTTGCCAGGACATTAGTGCCACACTCATTTGTAATTCCACGCCGGTCACGAATC
GTTCCGGTCGCAAAACTTTTCAACCGCCTACAACAAAGCA
>No_name
CCTGGATGTTGCCAGGACATTAGTGCCACACTCATTTGTAATTCCACGCCGGTCACGAAT
CGTTCCGGTCGCAAAACTTTTCAACCGCCTACAACAAAGC
>No_name
CCCCTAGTCACCCCGGATGTTGCCAGGACATTAGTGCCACACTCATTTGTAATTCCACGC
CGGTCACGAATCGTTCCGGTAGCAAAACTTTTCAACCGCC
>No_name
GAAAAGTTTTGCGACCGGAACGATTCGTGACCGGCGTGGAATTACAAATGAGTGTGGCAC
TAATGTCCTGGCAACATCCGGGGTGACTAGGAAACGTGAA
>No_name
GTCGATTCACGTTTCCTAGTCACCCCGGATGTNGCCAGGACATTAGTGCCACACTCATTT
GTAATTCCACGCCGGTCACGAATCGTTCCGGTCGCAAAAC
>No_name
CCTGGGTTGTCGATTCACGTTTCCTAGTCACCNCGGATGTTGCCAGGACATTAGTGCCAC
ACTCATTTGTAATTCCACGCCGGTCACGAATCGTTCCGGT
>No_name
CGATTCGTGACCGGCGTGGAATTACAAATGAGTGTGGCACTAATGTCCTGGCAACATCCG
GGGTGACTAGGAAACGTGAATCGACAACCCAGGAACAAAA
>No_name
CGATTCGTGACCGGCGTGGAATTACAAATGAGTGTGGCACTAATGTCCTGGCAACATCCG
GGGTGACTAGGAAACGTGAATCGACAACCCAGGAACAAAA
>No_name
CCGGCGTGGAATTACAAATGAGTGTGGCACTAATGTCCTGGCAACATCCGGGGTGACTAG
GAAACGTGAATCGACAACCCAGGAACAAAAGCTTTCGTTA
>No_name
GTGGAATTACAAATGAGTGTGGCACTAATGTCCTGGCAACATCCGGGGTGACTAGGAAAC
GTGAATCGACAACCCAGGAACAAAAGCTTTCGTTAATTAA
>No_name
CGGAAATTAATTTAATTTGATTGTGACAATTAATTAACGAAAGCTTTTGTTCCTGGGTTG
TCGATTCACGTTTCCTAGTCACCCCGGATGTTGCCAGGAC
>No_name
CTCGGTTGTCTGTTCGAGGATCAATTTCTCAACCGGTTCGGAAATTAATTTAATTTGATT
GTGACAATTAATTAACGAAAGCTTTTGTTCCTGGGTTGTC
>No_name
AGTCTTCGTTAATTAATTGTCACAATCAAATTAAATTAATTTCCGAACCGGTTGAGAAAT
TGATCCTCGAACAGACAACCGAGAACTCGTTAAATCTGAC
>No_name
ATCAGTTTTACTGGATAAATCTTCAGTCAGATNTAACGAGTTCTCGGTTGTCTGTTCGAG
GATCAATTTCTCAACCGGTTCGGAAATTAATTTAATTTGA
>No_name
AACAAAAGTCTCGAATTTACCATTTTTATCCATTTCAGACAGATCAGTTTTACTGGATAA
ATCTTCAGTCAGATTTAACGAGTTCTCGGTTGTCTGTTCG
>No_name
ATGCAGTAATATGTGTTTCCAGGAGAACAAAAGTCTCGAATTTACCATTTTTATCCATTT
CAGACAGATCAGTTTTACTGGATAAATCTTCAGTCAGATT
>No_name
ATTAATCAGTAATATGTGTTTCCAGGAGAACANAAGTCTCGAATTTACCATTTTTATCCA
TTTCAGACAGATCAGTTTTACTGGATAAATCTTCAGTCAG
>No_name
CAAGAATGCATTTCTCTATACATGAAGGACAGNTCTCGTGAACTGCTCGACAAAGTGCCG
AGATCTGATCTATCGAAACATTAAACAACTGACTCATCAT
>No_name
GTCAGTTGTTTAATGTTTCGATAGATCAGATCTCGGCACTTTGTCGAGCAGTTCACGAGA
ACTGTCCTTCATGTATAGAGAAATGCATTCTTGATGCGTA
>No_name
GTCTAATGTTTCGATAGATCAGATCTCGGCACTTTGTCGAGCAGTTCACGAGAACTGTCC
TTCATGTATAGAGAAATGCATTCTTGATGCGTATAAAACT
>No_name
CTCCTGGAGTTTTATACGCATCAAGAATGCATTTCTCTATACATGAAGGACAGTTCTCGT
GAACTGCTCGACAAAGTGCCGAGATCTGATCTATCGAAAC
>No_name
GATAGATCAGATCTCGGCACTTTGTCGAGCAGTTCACGAGAACTGTCCTTCATGTATAGA
GAAATGCATTCTTGATGCGTATAAAACTCCAGAAGAAAGT
>No_name
CTTGGCACTTTGTCGAGCAGTTCACGAGAACTGTCCTTCATGCCTAGAGAAATGCATTCT
TGATGCGTATAAAACTCCAGAAGAAAGTACTGATCTAAGA
>No_name
GCACTTTGTCGAGCAGTTCACGAGAACTGTCCTTCATGTATAGAGAAATGCATTCTTGAT
GCGTATAAAACTCCAGAAGAAAGTACTGATCTAAGATCTG
>No_name
CTATGATATTGTGGATATCAGATCTTAGATCANTACTTTCTTCTGGAGTTTTATACGCAT
CAAGAATGCATTTCTCTATACATGAAGGACAGTTCTCGTG
>No_name
CATCTTTCTATGATATTGTGGATATCAGATCTTAGATCAGTACTTTCTTCTGGAGTTTTA
TACGCATCAAGAATGCATTTCTCTATACATGAAGGACAGT
>No_name
ATGCATTCTTGATGCGTATAAAACTCCAGAAGAAAGTACTGATCTAAGATCTGATATCCA
CAATATCATAGAAAGATGGATGACAATTACTTTCCCTATT
>No_name
CTCCAGAAGAAAGTACTGATCTAAGATCTGATATCCACAATATCATAGAAAGATGGATGA
CAATTACTTTCCCTATTCTTTCCATATTGGGTATTATTGG
>No_name
GAAGAAAGTACTGATCTAAGATCTGATATCCACAATATCATAGAAAGATGGATGACAATT
ACTTTCCCTATTCTTTCCATATTGGGTATTATTGGTAATT
>No_name
TAAGATCTGATATCCACAATATCATAGAAAGAGGGATGACAATTACTTTCCCTATTCTTT
CCATATTGGGTATTATTGGTAATTCGCTGGTAATCTTTGT
>No_name
CGGAGAATGACAAAGATTACCAGCGAATTACCAATAATACCCAATATGGAAAGAATAGGG
AAAGTAATTGTCATCCATCTTTCTATGATATTGTGGATAT
>No_name
CGGAGAATGACAAAGATTACCAGCGAATTACCAATAATACCCAATATGGAAAGAATAGGG
AAAGTAATTGTCATCCATCTTTCTATGATATTGTGGATAT
>No_name
CCGGAGAATGACAAAGATTACCAGCGAATTACNAATAATACCCAATATGGAAAGAATAGG
GAAAGTAATTGTCATCCATCTTTCTATGATATTGTGGATA
>No_name
ATCCGGAGAATGACAAAGATTACCAGCGAATTNCCAATAATACCCAATATGGAAAGAATA
GGGAAAGTAATTGTCATCCATCTTTCTATGATATTGTGGA
>No_name
ATTACAATTACTTTCCCTATTCTTTCCATATTNGGTATTATTGGTAATTCGCTGGTAATC
TTTGTCATTCTCCGGCTGAAAGAAATGAGAAATAAATATA
>No_name
CCATGTTTAAAAGAAATAAATGAGTATATTTATTTCTCATTTCTTTCAGCCGGAGAATGA
CAAAGATTACCAGCGAATTACCAATAATACCCAATATGGA
>No_name
GCCATGTTTAAAAGAAATAAATGAGTATATTTTTTTCTCATTTCTTTCAGCCGGAGAATG
ACAAAGATTACCAGCGAATTACCAATAATACCCAATATGG
>No_name
GCCATGTTTAAAAGAAATAAATGAGTATATTTNTTTCTCATTTCTTTCAGCCGGAGAATG
ACAAAGATTACCAGCGAATTACCAATAATACCCAATATGG
>No_name
ATTGGTAATTCGCTGGTAATCTTTGTCATTCTCCGGCTGAAAGAAATGAGAAATAAATAT
ACTCATTTATTTCTTTTAAACATGGCATTTGCAGATTTGG
>No_name
GTCAAATCTGCAAATGCCATGTTTAAAAGAAATAAATGAGTATATTTATTTCTCATTTCT
TTCAGCCGGAGAATGACAAAGATTACCAGCGAATTACCAA
>No_name
CTGCCAAATCTGCAAATGCCATGTTTAAAAGAAATAAATGAGTATATTTATTTCTCATTT
CTTTCAGCCGGAGAATGACAAAGATTACCAGCGAATTACC
>No_name
TGTCTGCCAAATCTGCAAATGCCATGTTTAAAAGAAATAAATGAGTATATTTATTTCTCA
TTTCTTTCAGCCGGAGAATGACAAAGATTACCAGCGAATT
>No_name
TTTGGCATTCTCCGGCTGAAAGAAATGAGAAANAAATATACTCATTTATTTCTTTTAAAC
ATGGCATTTGCAGATTTGGCAGTCAGCATTTTTTGCGTAA
>No_name
ATTTACGCAAAAAATGCTGACTGCCAAATCTGCAAATGCCATGTTTAAAAGAAATAAATG
AGTATATTTATTTCTCATTTCTTTTAGCCGGAGAATGACA
>No_name
GTGAAATTTACGCAAAAAATGCTGACTGCCAANTCTGCAAATGCCATGTTTAAAAGAAAT
AAATGAGTATATTTATTTCTCATTTCTTTCAGCCGGAGAA
>No_name
GTGAAATATACGCAAAAAATGCTGACTGCCAAATCTGCAAATGCCATGTTTAAAAGAAAT
AAATGAGTATATTTATTTCTCATTTCTTTCAGCCGGAGAA
>No_name
CTAGAAGGGTGAAATTTACGCAAAAGATGCTGACTGCCAAATCTGCAAATGCCATGTTTA
AAAGAAATAAATGAGTATATTTATTTCTCATTTCTTTCAG
>No_name
GTCCAAGCTGATGAAAAACAAAACCTTTGATGNATTCTAGAAGGGTGAAATTTACGCAAA
AAATGCTGACTGCCAAATCTGCAAATGCCATGTTTAAAAG
>No_name
TGAAGGAAAAAATTAAAACGACATGCAATCAGTCCAAGCTGATGAAAAACAAAACCTTTG
ATGTATTCTAGAAGGGTGAAATTTACGCAAAAAATGCTGA
>No_name
ATGAAACGGATTGAAGGAAAAAATTAAAACGACATGCAATCAGTCCAAGCTGATGAAAAA
CAAAACCTTTGATGTATTCTAGAAGGGTGAAATTTACGCA
>No_name
GGCATATGAAACGGATTGAAGGAAAAAATTAAAACGACATGCAATCAGTCCAAGCTGATG
AAAAACAAAACCTTTGATGTATTCTAGAAGGGTGAAATTT
>No_name
GCGGCATATGAAACGGATTGAAGGAAAAAATTAAAACGACATGCAATCAGTCCAAGCTGA
TGAAAAACAAAACCTTTGATGTATTCTAGAAGGGTGAAAT
>No_name
ATCTTTCAATGCTAAGCATGAGCAATAATAAAACACTAGCGGCATATGAAACGGATTGAA
GGAAAAAATTAAAACGACATGCAATCAGTCCAAGCTGATG
>No_name
TTTTAATTTTTTCCTTCAATCCGTTTCGTATGCCGCCTGCTGTTTATTAATGCTCATGCT
TAGCATTGAAAGATACATAGCAATTGTTTTTCCTATGAAA
>No_name
CAAATAACAAGATCAACTGATGACTTTTAGACATTAGTCTATGAACTTTCATAGGAAAAA
CAATTGCTATGTATCTTTCAATGCTAAGCATGAGCAATAA
>No_name
GGCAAATAACAAGATCAACTGATGACTTTTAGACATTAGTCTATGAACTTTCATAGGAAA
AACAATTGCTATGTATCTTTCAATGCTAAGCATGAGCAAT
>No_name
ATAGCAATTGTTTTTCCTATGAAAGTTCATAGACTAATGTCTAAAAGTCATCAGTTGATC
TTGTTATTTGCCATTTGGATTATTAGTTCATTAATGGGTA
>No_name
TAGCAATTGTTTTTCCTATGAAAGTTCATAGANTAATGTCTAAAAGTCATCAGTTGATCT
TGTTATTTGCCATTTGGATTATTAGTTCATTAATGGGTAT
>No_name
CGGCATACCCATTAATGAACTAATAATCCAAATGGCAAATAACAAGATCAACTGATGACT
TTTAGACATTAGTCTATGAACTTTCATAGGAAAAACAATT
>No_name
GTTTTTCCTATGAAAGTTCATAGACTAATGTCTAAAAGTCATCAGTTGATCTTGTTATTT
GCCATTTGGATTATTAGTTCATTAATGGGTATGCCGAATC
>No_name
CTAAAAGTCATCAGTTGATCTTGTTATTTGCCTTTTGGATTATTAGTTCATTAATGGGTA
TGCCGAATCTCTTTATTTATAAATTAATGAATAACAGTTC
>No_name
CTAAAAGTCATCAGTTGATCTTGTTATTTGCCNTTTGGATTATTAGTTCATTAATGGGTA
TGCCGAATCTCTTGATTTATAAATTAATGAATAACAGTTC
>No_name
CTTGTTATTTGCCATTTGGATTATTAGTTCATTAATGGGTATGCCGAATCTCTTTATTTA
TAAATTAATGAATAACAGTTCATTTTGTCATTCCTCGGAA
>No_name
GCCGAATCTCTTTATTTATAAATTAATGAATAACAGTTCATTTTGTCATTCCTCGGAATC
TTTCCTTCGACAATATCTTCATTTGACTCAATTTCTCACT
>No_name
AATTAATGAATAACAGTTCATTTTGTCATTCCTCGGAATCTTTCCTTCGACAATATCTTC
ATTTGACTCAATTTCTCACTCTTTATTTTCTGCCATTGCT
>No_name
GTTCATTTTGTCATTCCTCGGAATCTTTCCTTCGACAATATCTTCATTTGACTCAATTTC
TCACTCTTTATTTTCTGCCATTGCTCATCATGGCAGTTTT
>No_name
CTTCATTCCAATATGACAATACAAAACTGCCATGATGAGCAATGGCAGAAAATAAAGAGT
GAGAAATTGAGTCAAATGAAGATATTGTCGAAGGAAAGAT
>No_name
CTTCATTCCAATATGACAATACAGAACTGCCANGATGAGCAATGGCAGAAAATAAAGAGT
GAGAAATTGAGTCAAATGAAGATATTGTCGAAGGAAAGAT
>No_name
CAATTGCATTGACTCGGTCAGCTTCATTCCAATATGACAATACAAAACTGCCATGATGAG
CAATGGCAGAAAATAAAGAGTGAGAAATTGAGTCAAATGA
>No_name
CTTTATTTTCTGCCATTGCTCATCATGGCAGTTTTGTATTGTCATATTGGAATGAAGCTG
ACCGAGTCAATGCAATTGTTGCGATCAAACATGAACATTT
>No_name
CGACAGTCTATGAAATGACTTATTGATGGTGATGTCAGAAATGTTCATGTTTGATCGCAA
CAATTGCATTGACTCGGTCAGCTTCATTCCAATATGACAA
>No_name
ATTGGAATGAAGCTGACCGAGTCAATGCAATTGTTGCGATCAAACATGAACATTTCTGAC
ATCACCATCAATAAGTCATTTCATAGACTGTCGACTGTTG
>No_name
ATTGGAATGAAGCTGACCGAGTCAATGCAATTGTTGCGATCAAACATGAACATTTCTGAC
ATCACCATCAATAAGTCATTTCATAGACTGTCGACTGTTG
>No_name
AGCTGACCGAGTCAATGCAATTGTTGCGATCANACATGAACATTTCTGACATCACCATCA
ATAAGTCATTTCATAGACTGTCGACTGTTGATTTCAGCTG
>No_name
CTGACCGAGTCAATGCAATTGTTGCGATCAAANATGAACATTTCTGACATCACCATCAAT
AAGTCATTTCATAGACTGTCGACTGTTGATTTCAGCTGTA
>No_name
CCGAGTCAATGCAATTGTTGCGATCAAACATGAGCATTTCTGACATCACCATCAATAAGT
CATTTCATAGACTGTCGACTGTTGATTTCAGCTGTACTCA
>No_name
CTCCATTCAATCCAGTTTGAGTACAGCTGAAATCAACAGTCGACAGTCTATGAAATGACT
TATTGATGGTGATGTCAGAAATGTTCATGTTTGATCGCAA
>No_name
CAAACATGAACATTTCTGACATCACCATCAATAAGTCATTTCATAGACTGTCGACTGTTG
ATTTCAGCTGTACTCAAACTGGCTTGAATGGAGCTAACAA
>No_name
CATAGACCTTCGAGGAAGGTTTTGCTTGTTAGCTCCATTCAATCCAGTTTGAGTACAGCT
GAAATCAACAGTCGACAGTCTATGAAATGACTTATTGATG
>No_name
ATAGACTGTCGACTGTTGATTTCAGCTGTACTNAAACTGGATTGAATGGAGCTAACAAGC
AAAACCTTCCTCGAAGGTCTATGCCATGTATCGTTGATAA
>No_name
CTCCGCCTTTTCTTATCAACGATACATGGCATAGACCTTCGAGGAAGGTTTTGCTTGTTA
GCTCCATTCAATCCAGTTTGAGTACAGCTGAAATCAACAG
>No_name
CTCAAACTGGATTGAATGGAGGTAACAAGCAAAACCTTCCTCGAAGGTCTATGCCATGTA
TCGTTGATAAGAAAAGGCGGAGATCGAGCTCCTGCTCGTA
>No_name
CTTCTTTCATTATACGAGCAGGAGCTCGATCTCCGCCTTTTCTTATCAACGATACATGGC
ATAGACCTTCGAGGAAGGTTTTGCTTGTTAGCTCCATTCA
>No_name
GCAAAACCTTCCTCGAAGGTCTATGCCATGTATCGTTGATAAGAAAAGGCGGAGATCGAG
CTCCTGCTCGTATAATGAAAGAAGAAAGATTATTAAAATG
>No_name
CACAAGCATTTTAATAATCTTTCTTCTTTCATTATACGAGCAGGAGCTCGATCTCCGCCT
TTTCTTATCAACGATACATGGCATAGACCTTCGAGGAAGG
>No_name
ATGCCATGTATCGTTGATAAGAAAAGGCGGAGNTCGAGCTCCTGCTCGTATAATGAAAGA
AGAAAGATTATTAAAATGCTTGTGGCCGTAGTGTTTTTGT
>No_name
CTTGAATCTGTGAAAATAAATGAAACACCAAATATGACGAGACAACTTTGAGATTGCAAA
CAAAAACACTACGGCCACAAGCATTTTAATAATCTTTCTT
>No_name
CTTGATTTCGGAGCCTTGAATCTGTGAAAATAAATGAAACACCAAATATGACGAGACAAC
TTTGAGATTGCAAACAAAAACACTACGGCCACAAGCATTT
>No_name
GTTTGCAATCTCAAAGTTGTCTCGTCATATTTGGTGTTTCATTTATTTTCACAGATTCAA
GGCTCCGAAATCAAGGGAATTCGGTCTTTTGTTTCCGCCG
>No_name
CAGATAATAGCAGAAAAAACTGATCGGCGGAAACAAAAGACCGAATTCCCTTGATTTCGG
AGCCTTGAATCTGTGAAAATAAATGAAACACCAAATATGA
>No_name
CAGATAATAGCAGAAAAAACTGATCGGCGGAAACAAAAGACCGAATTCCCTTGATTTCGG
AGCCTTGAATCTGTGAAAATAAATGAAACACCAAATATGA
>No_name
CTCGACAGATAATAGCAGAAAAAACTGATCGGCGGAAACAAAAGACCGAATTCCCTTGAT
TTCGGAGCCTTGAATCTGTGAAAATAAATGAAACACCAAA
>No_name
GCTCGACAGATAATAGCAGAAAAAACTGATCGGCGGAAACAAAAGACCGAATTCCCTTGA
TTTCGGAGCCTTGAATCTGTGAAAATAAATGAAACACCAA
>No_name
ATCTGGTGTTTCATTTATTTTCACAGATTCAAGGCTCCGAAATCAAGGGAATTCGGTCTT
TTGTTTCCGCCGATCAGTTTTTTCTGCTATTATCTGTCGA
>No_name
GGTAAAACTAAAATACACAAATGGATTCAGAGCACTCGACAGATAATAGCAGAAAAAACT
GATCGGCGGAAACAAAAGACCGAATTCCCTTGATTTCGGA
>No_name
TTTTCAAGGAGCAAAATGCATGTTTTGCACTTTTTCTCATTGAAGCGGAAAAACTAAAAT
ACACAAATGGATTCAGAGCACTCGACAGATAATAGCAGAA
>No_name
CGATTGTGTTTTCAAGGAGCAAAATGCATGTTTTGCACTTTTTCTCATTGAAGCGGAAAA
ACTAAAATACACAAATGGATTCAGAGCACTCGACAGATAA
>No_name
CTCGATTGTGTTTTCAAGGAGCAAAATGCATGTTTTGCACTTTTTCTCATTGAAGCGGAA
AAACTAAAATACACAAATGGATTCAGAGCACTCGACAGAT
>No_name
CCAATTTCTAAAACCGTCATAGGATGGCGGGCAGCATAATGCATTAGTAGTATTTTTACC
AACTAATTCATATAGAGCGCGACAAAGATCATCAAGCTCT
>No_name
CCAATTTCTAAAACCGTCATAGGATGGCGGGCAGCATAATGCATTAGTAGTATTTTTACC
AACTAATTCATATAGAGCGCGACAAAGATCATCAAGCTCT
>No_name
CCAATTTCTAAAACCGTCATAGGATGGCGGGCAGCATAATGCATTAGTAGTATTTTTACC
AACTAATTCATATAGAGCGCGACAAAGATCATCAAGCTCT
>No_name
CCAATTTCTAAAACCGTCATAGGATGGCGGGCAGCATAATGCATTAGTAGTATTTTTACC
AACTAATTCATATAGAGCGCGACAAAGATCATCAAGCTCT
>No_name
GCTTGATGATCTTTGTCGCGCTCTATATGAATTAGTTGGTAAAAATACTACTAATGCATT
ATGCTGCCCGCCATCCTATGACGGTTTTAGAAATTGGACA
>No_name
TGTATGTCCAATTTCTAAAACCGTCATAGGATGGCGGGCAGCATAATGCATTAGTAGTAT
TTTTACCAACTAATTCATATAGAGCGCGACAAAGATCATC
>No_name
CTTTGTCGCGCTCTATATGAATTAGTTGGTAAAAATACTACTAATGCATTATGCTGCCCG
CCATCCTATGACGGTTTTAGAAATTGGACATACACCATAT
>No_name
GTCGCGCTCTATATGAATTAGTTGGTAAAAATACTACTAATGCATTATGCTGCCCGCCAT
CCTATGACGGTTTTAGAAATTGGACATACACCATATCAAA
>No_name
ATTCGATATGGTGTATGTCCAATTTCTAAAACCGTCAAAGGATGGCGGGCAGCATAATGC
ATTAGTAGTATTTTTACCAACTAATTCATATAGAGCGCGA
>No_name
CGCTCTATATGAATTAGTTGGTAAAAATACTACTAATGCATTATGCTGCCCGCCATCCTA
TGACGGTTTTAGAAATTGGACATACACCATATCAAATACA
>No_name
CTGTATTTGATATGGTGTATGTCCAATTTCTAAAACCGTCATAGGATGGCGGGCAGCATA
ATGCATTAGTAGTATTTTTACCAACTAATTCATATAGAGC
>No_name
GAATTAGTTGGTAAAAATACTACTAATGCATTATGCTGCCCGCCATCCTATGACGGTTTT
AGAAATTGGACATACACCATATCAAATACAGTGGCAACAC
>No_name
TAAAAATACTACTAATGCATTATGCTGCCCGCCATCCTATGACGGTTTTAGAAATTGGAC
ATACACCATATCAAATACAGTGGCAACACAAAAATGCCCT
>No_name
AAAATACTACTAATGCATTATGCTGCCCGCCATCCTATGACGGTTTTAGAAATTGGACAT
ACACCATATCAAATACAGTGGCAACACAAAAATGCCCTGG
>No_name
TGATTTTCCAGGGCATTTTTGTGTTGCCACTGTATTTGATATGGTGTATGTCCAATTTCT
AAAACCGTCATAGGATGGCGGGCAGCATAATGCATTAGTA
>No_name
ATGATTTTCCAGGGCATTTTTGTGTTGCCACTNTATTTGATATGGTGTATGTCCAATTTC
TAAAACCGTCATAGGATGGCGGGCAGCATAATGCATTAGT
>No_name
ATGATTTTCCAGGGCATTTTTGTGTTGCCACTNTATTTGATATGGTGTATGTCCAATTTC
TAAAACCGTCATAGGATGGCGGGCAGCATAATGCATTAGT
>No_name
CAATGATTTTCCAGGGCATTTTTGTGTTGCCACTGTATTTGATATGGTGTATGTCCAATT
TCTAAAACCGTCATAGGATGGCGGGCAGCATAATGCATTA
>No_name
CATCAATGATTTTCCAGGGCATTTTTGTGTTGCCACTGTATTTGATATGGTGTATGTCCA
ATTTCTAAAACCGTCATAGGATGGCGGGCAGCATAATGCA
>No_name
ATGCTGCCCGCCATCCTATGACGGTTTTAGAANTTGGACATACACCATATCAAATACAGT
GGCAACACAAAAATGCCCTGGAAAATCATTGAAGCCTTAT
>No_name
CTGCCCGCCATCCTATGACGGTTTTAGAAATTGGACATACACCATATCAAATACAGTGGC
AACACAAAAATGCCCTGGAAAATCATTGAAGCCTTATTAT
>No_name
CTTTGTCATTATAATAAGGCTTCAATGATTTTCCAGGGCATTTTTGTGTTGCCACTGTAT
TTGATATGGTGTATGTCCAATTTCTAAAACCGTCATAGGA
>No_name
GACGGTTTTAGAAATTGGACATACACCATATCAAATACAGTGGCAACACAAAAATGCCCT
GGAAAATCATTGAAGCCTTATTATAATGACAAAGAAAATA
>No_name
GACGGTTTTAGAAATTGGACATACACCATATCAAATACAGTGGCAACACAAAAATGCCCT
GGAAAATCATTGAAGCCTTATTATAATGACAAAGAAAATA
>No_name
CTTTTTTAGAAATTGGACATACACCATATCAAATACAGTGGCAACACAAAAATGCGCTGG
AAAATCATTGAAGGCTTATTATAATGACAAAGAAAATATA
>No_name
TTTAGAAATTGGACATACACCATATCAAATACAGTGGCAACACAAAAATGCCCTGGAAAA
TCATTGAAGCCTTATTATAATGACAAAGAAAATATAACCA
>No_name
ACTGGTTATATTTTCTTTGTCATTATAATAAGGCTTCAATGATTTTCCAGGGCATTTTTG
TGTTGCCACTGTATTTGATATGGTGTATGTCCAATTTCTA
>No_name
ATACGCCATTAGCCAAACACATTCTGGTTATATTTTCTTTGTCATTATAATAAGGCTTCA
ATGATTTTCCAGGGCATTTTTGTGTTGCCACTGTATTTGA
>No_name
AACAAATACAGTGGCAACACAAAAATGCCCTGGAAAATCATTGAAGCCTTATTATAATGA
CAAAGAAAATATAACCAGAATGTGTTTGGCTAATGGCGTA
>No_name
CTTTGCCCATACGCCATTAGCCAAACACATTCTGGTTATATTTTCTTTGTCATTATAATA
AGGCTTCAATGATTTTCCAGGGCATTTTTGTGTTGCCACT
>No_name
GTGGCAACACAAAAATGCCCTGGAAAATCATTGAAGCCTTATTATAATGACAAAGAAAAT
ATAACCAGAATGTGTTTGGCTAATGGCGTATGGGCAAAGA
>No_name
CCGATCATAATTAGATTTCTTTGCCCATACGCCATTAGCCAAACACATTCTGGTTATATT
TTCTTTGTCATTATAATAAGGCTTCAATGATTTTCCAGGG
>No_name
CCGATCATAATTAGATTTCTTTGCCCATACGCCATTAGCCAAACACATTCTGGTTATATT
TTCTTTGTCATTATAATAAGGCTTCAATGATTTTCCAGGG
>No_name
CCGATCATAATTAGATTTCTTTGCCCATACGCCATTAGCCAAACACAATCTGGTTATATT
TTCTTTGTCATTATAATAAGGCTTCAATGATTTTCCAGGG
>No_name
CATCGATCATAATTAGATTTCTTTGCCCATACGCCATTAGCCAAACACATTCTGGTTATA
TTTTCTTTGTCATTATAATAAGGCTTCAATGATTTTCCAG
>No_name
CGCCGATCATAATTAGATTTCTTTGCCCATACACCATTAGCCAAACACATTCTGGTTATA
TTTTCTTTGTCATTATAATAAGGCTTCAATGATTTTCCAG
>No_name
TGGAAAATCATTGAAGCCTTATTATAATGACAAAGAAAATATAACCAGAATGTGTTTGGC
TAATGGCGTATGGGCAAAGAAATCTAATTATGATCGGTGT
>No_name
TCACCGATCATAGTTAGATTTCTTTGCCCATAAGCCATTAGCCAAACACATTCTGGTTAT
ATTTTCTTTGTCATTATAATAAGGCTTCAATGATTTTCCA
>No_name
TACACCGATCATAATTAGATTTCTTTGCCCATACGCCATTAGCCAAACACATTCTGGTTA
TATTTTCTTTGTCATTATAATAAGGCTTCAATGATTTTCC
>No_name
AATACACCGATCATAATTAGATTTCTTTGCCCATACGCCATTAGCCAAACACATTCTGGT
TATATTTTCTTTGTCATTATAATAAGGCTTCAATGATTTT
>No_name
ATAATACACCGATCATAATTAGATTTCTTTGCCCATACGCCATTAGCCAAACACATTCTG
GTTATATTTTCTTTGTCATTATAATAAGGCTTCAATGATT
>No_name
ATTGAAGCCTTATTATAATGACAAAGAAAATATAACCAGAATGTGTTTGGCTAATGGCGT
ATGGGCAAAGAAATCTAATTATGATCGGTGTATTATGATG
>No_name
ATTGAAGCCTTATTATAATGACAAAGAAAATATAACCAGAATGTGTTTGGCTAATGGCGT
ATGGGCAAAGAAATCTAATTATGATCGGTGTATTATGATG
>No_name
CCTTATTATAATGACAAAGAAAATATAACCAGAATGTGTTTGGCTAATGGCGTATGGGCA
AAGAAATCTAATTATGATCGGTGTATTATGATGCCAAATA
>No_name
ATCTTATTTGGCATCATAATACACCGATCATAATTAGATTTCTTTGCCCATACGCCATTA
GCCAAACACATTCTGGTTATATTTTCTTTGTCATTATAAT
>No_name
ATTCAATCTTATTTGGCATCATAATACACCGATCATAATTAGATTTCTTTGCCCATACGC
CATTAGCCAAACACATTCTGGTTATATTTTCTTTGTCATT
>No_name
ATTCAATCTTATTTGGCATCATAATACACCGATCATAATTAGATTTCTTTGCCCATACGC
CATTAGCCAAACACATTCTGGTTATATTTTCTTTGTCATT
>No_name
GTGATATTCAATCTTATTTGGCATCATAATACACCGATCATAATTAGATTTCTTTGCCCA
TACGCCATTAGCCAAACACATTCTGGTTATATTTTCTTTG
>No_name
AGAAAATATAACCAGAATGTGTTTGGCTAATGGCGTATGGGCAAAGAAATCTAATTATGA
TCGGTGTATTATGATGCCAAATAAGATTGAATATCACGTA
>No_name
TATTACGTGATATTCAATCTTATTTGGCATCANAATACACCGATCATAATTAGATTTCTT
TGCCCATACGCCATTAGCCAAACACATTCTGGTTATATTT
>No_name
CTATTACGTGATATTCAATCTTATTTGGCATCATAATACACCGATCATAATTAGATTTCT
TTGCCCATACGCCATTAGCCAAACACATTCTGGTTATATT
>No_name
GCTATTACGTGATATTCAATCTTATTTGGCATNATAATACACCGATCATAATTAGATTTC
TTTGCCCATACGCCATTAGCCAAACACATTCTGGTTATAT
>No_name
GGCTATTACGTGATATTCAATCTTATTTGGCATCATAATACACCGATCATAATTAGATTT
CTTTGCCCATACGCCATTAGCCAAACACATTCTGGTTATA
>No_name
AACCAGAATGTGTTTGGCTAATGGCGTATGGGCAAAGAAATCTAATTATGATCGGTGTAT
TATGATGCCAAATAAGATTGAATATCACGTAATAGCCACC
>No_name
CAGGTGGCTATTACGTGATATTCAATCTTATTTGGCATCATAATACACCGATCATAATTA
GATTTCTTTGCCCATACGCCATTAGCCAAACACATTCTGG
>No_name
CAAACCAGGTGGCTATTACGTGATATTCAATCTTATTTGGCATCATAATACACCGATCAT
AATTAGATTTCTTTGCCCATACGCCATTAGCCAAACACAT
>No_name
AACAAACCAGGTGGCTATTACGTGATATTCAATCTTATTTGGCATCATAATACACCGATC
ATAATTAGATTTCTTTGCCCATACGCCATTAGCCAAACAC
>No_name
CAACAAACCAGGTGGCTATTACGTGATATTCAATCTTATTTGGCATCATAATACACCGAT
CATAATTAGATTTCTTTGCCCATACGCCATTAGCCAAACA
>No_name
CAACAAACCAGGTGGCTATTACGTGATATTCAATCTTATTTGGCATCATAATACACCGAT
CATAATTAGATTTCTTTGCCCATACGCCATTAGCCAAACA
>No_name
[truncated: 1,980,787 more chars]
