# Supplementary material for: GPCRs Direct Germline Development and Somatic Gonad Function in Planarians
Source: PLoS Biol. 2016 May 10;14(5):e1002457. doi: 10.1371/journal.pbio.1002457 (PMC4862687; doi:10.1371/journal.pbio.1002457)
Supplement: S6 Data — (ZIP) [file pbio.1002457.s006.zip › RSK_control_asexual_2.fa]

>No_name
TGGGGATGCCGTTTTCTGCGTATTCCGAACTCAGTGCCGGCTATTGGATATTCGGGTATC
ATTGGTGTGATCTTTGGCATGCGTTTGATGTTTTGAGTTC
>No_name
GTCGAACTCAAAACATCAAACGCATGCCAAAGATCACACCAATGATACCCGAATATCCAA
TAGCCGGCACTGAGTTCGGAATACGCAGAAAACGGCATCA
>No_name
CTTGCGGTCGAACTCAAAACATCAAACGCATGCCAAAGATCACACCAATGATACCCGAAT
ATCCAATAGCCGGCACTGAGTTCGGAATACGCAGAAAACG
>No_name
CTCATCCTTGATCCGTAAGTTATGGGGTTTTCCGTCGCCCAAAATCTCTCGATTGCAATC
ATGCATAGATTGAGAATACTTGCGGTCGAACTCAAAACAT
>No_name
GCAATCATGACAATACATCTTTTGTGACTCATCCTTGATCCGTAAGTTATGGGGTTTTCC
GTCGCCCAAAATCTCTCGATTGCAATCATGCATAAATTGA
>No_name
ATCGAGAGATTTTGGGCGACGGAAAACCCCATAACTTACGGATCAGGGATGGGTCACAAA
AGATGTATTGTCAGGATTGCCATAGTTTGGATGTGTTCGT
>No_name
GTCACAAAAGATGTATTGTCATGATTGCCATANTTTGGATGTGTTCGTCTTTGATTTCTT
TTCCAGCTATTCTATGGTGGCATGTAATGGAGTCACAGAA
>No_name
NTTGTGTGAGTTTCCCGATGATAAGGCTTATTTAATAATATCTTCAACTATATCCTTTTA
CATTCCTCTAATTATTATGATAGTTGTTTACATTAGAATA
>No_name
GGCTTATTTAATAATATCTTCAACTATATCCTTTTACATTCCTCTAATTATTATGATAGT
TGTTTACATTAGAATATACCGAACGGCGACAACAGTCATG
>No_name
GTCTGAGTTTGACAGAATATTTGAAACATAAAAATGACTTTTCAGATTTAATGTTTCCGT
TGACTTTACTCTTTTGGTGGTAAACATTATTATCTGATGA
>No_name
CAGAACTTTCGCTTGCACAACTTTGAAATGTTGGCGACGAAAACGAGGATGGATATGAGC
TCGAAACCAAATGAATTGGACTATATTTTCTTTCGAAAGA
>No_name
CAGAACTTTCGCTTGCACAACTTTGAAATGTTGGCGACGAAAACGAGGATGGATATGAGC
TCGAAACCAAATGAATTGGACTATATTTTCTTTCGAAAGA
>No_name
AAATATAGTCCAATTCATTTGGTTTCGAGCTCATATCCATCCTCGTTTTCGTCGCCAACA
TTTCAAAGTTGTGCAAGCGAAAGTTCTGCCAGTAATTCTA
>No_name
GTTTCTTTTTCAAAGTATGCTTCAGTGAGTTAGAATTACTGGCAGAACTTTCGCTTGCAC
AACTTTGAAATGTTGGCGACGAAAACGAGGATGGATATGA
>No_name
AAAAAGTTTGCTAGAGAACAGAAAGCCGCCAAAACTCTTGGCATTGTCATGGGGATTTTT
ATTTTTTGCTGGTTGCCATTTTTTGTTTGTAACATTCTTT
>No_name
CTGACCAAACGCTTCATTGTAAACAGCAGAAAGAATGTTACAAACAAAAAATGGCAACCA
GCAAAAAATAAAAATCCCCATGACAATGCCAAGAGTTTTG
>No_name
CTTTGCTCTGACCAAACGCTTCATTGTAAACAGCAGAAAGAATGTTACAAACAAAAAATG
GCAACCAGCAAAAAATAAAAATCCCCATGACAATGCCAAG
>No_name
ATTTTTTGCTGGTTGCCATTTTTTGTTTGTAACATTCTTTCTGCTGTTTACAATGAAGCG
TTTGGTCAGAGCAAAGGTGTAGTTATGATTGTAGTTACGT
>No_name
ATTTTTTGTTTGTAACATTCTTTCTGCTGTTTACAATCAAGCGTTTGGTCAGAGCAAAGG
TGTAGTTATGATTGTAGTTACGTGGTTGGGTTATATCAAT
>No_name
CAAAGGTGTAGTTATGATTGTAGTTACGTGGTNGGGTTATATCAATTCAGCCGTCAATCC
GATGATATATGCTCATTCTATGAGGGATTTTAGACGGGCT
>No_name
TGGAGTTACGTGGTTGGGTTATATCAATTCAGCCGTCAATCCGATGATATATGCTCATTC
TATGAGGGATTTTAGACGGGCTTTCATACACATTCTTTGT
>No_name
GAGATAATCGGAAAATTTGAGAACGAAGGGGACATAAACCACAAAGAATGTGTATGAAAG
CCCGTCTAAAATCCCTCATAGAATGAGCATATATCATCGG
>No_name
TATTACGTTTCGATTTACATCCGCCCGAGATAATCGGAAAATTTGAGAACGAAGGGGACA
TAAACCACAAAGAATGTGTATGAAAGCCCGTCTAAAATCC
>No_name
TTCAACTATTTCATATTTCCTAGATGATGGCTGCGAACCCGAACCGAGGATGAAGGTGTT
ATTACGTTTCGATTTACATCCGCCCGAGATAATCGGAAAA
>No_name
CTTCGATATAATTGCTTTCCGTATCATTTTTANAACTCGACCTTGGACTTAGAGGGCCAG
GAAAATATTGAACTTTGCTTGGTACTGCTAAAGAGAGACT
>No_name
ATTATGGATCAGAATTGCACAGTGAGAAATTCAACGCCCAATCTTTCAGCGAAATGGATA
ATGAAAATCTCTCCTGGAATGACATTTGTGGCCATTTTAT
>No_name
GAAAATCTCTCCTGGAATGACATTTGTGGCCATTTTATTATCTTGCTGTTCGTTGTTGAC
GATTCTCGGCAACAGTTTGGTGATAATTGCCGTTTTGAAG
>No_name
GATAATTGCCGTTTTGAAGGAGCGATGTCTGANGTCGGTGACAAATTATTTCATTGTCTC
CTTAGCAGCTGCGGATTTGGTTATGGGTTTGATCGTGATG
>No_name
GTTATGGGTTTGATCGTGATGCCATTCGCTGTCTCAGAAGAGATTCTTCAAGGGGTTTGG
ATTTATGGGTCTGTCTGGTGTGACTTTTGGCATGCCACTG
>No_name
CTTCAAGGGGTTTGGATTTATGGGTCTGTCTGNTGTGACTTTTGGCATGCCACTGATGTT
TGGAGTTCAACTTGTAGTATATTAAATCTATGTGCAATAG
>No_name
GTTAGACTTTTGGCATGCCACTGATGTTTGGAGATCAACTTGTAGTATATTAAATCTATG
TGCAATAGCTGTTGAACGGTACTATGCAACTCACCATCCG
>No_name
GTTTGGAGTTCAACTTGTAGTATATTAAATCTATGTGCAATAGCTGTTGAACGGTACTAT
GCAACTCACAATCCGATTTTACACGCGGCGCGAATAAGTC
>No_name
GCATATTAAACCTATGCGCAATAGCTGTCGAAAGATATTATGCAACTCACAATCCGATTT
TACATGCGGCGCGAATAAGTCGGCAGCGAAGTGGTTTTAC
>No_name
TCACAATCCGATTTTACACGCGGCGCGAATAAGTCGCCAACGAAGTGGTTTTACAATTGC
TGGAATCTGGCTGTTCTCTGCCATTATATCATTTCCTGCT
>No_name
GATAATCCATTCTGGCTTGCCACCATAAAATAGCAGGAAATGATATAATGGCAGAGAACA
GCCAGATTCCAGCAATTGTAAAACCACTTCGTTGGCGACT
>No_name
GCCAGAATGGATTATCCTCGTAACAAAAACGANTGCCCCTTTACCAATGATAGTTCGTAC
TTATTATTATCTTCAATTTTATCATTTTATATGCCTCTGG
>No_name
GTTCAGATTTATCTTTTATTACTCTAAAACCAGATTTCAATGACCGAAGGGTGTCTGTAG
CAATTTTATATATTTTATAATATACAAAAACCATAATAAC
>No_name
GTAAATTATTCTCCATGTGTAAACACCACTAANTTCTTTTGTGACGACGGCAAACCGATT
GATCGGTCAAGCTTCCAACAAAGTTTAAATAACTATTCCA
>No_name
ATTCTTTTGTGACGACGGCAAACCGATTGATCGGTCAAGCTTCCAGCAAAGTTTAAATAA
CTATTCCAGTCATTTAAGTCCAAGATTTCATCAAACAAGT
>No_name
GTGATTTTAGTTTTGAAACCGATGGACTTGTTTGATGAAATCTTGGACTTAAATGACTGG
AATAGTTATTTAAACTTTGTTGGAAGCTTGACCGATCAAT
>No_name
GTTTAAATAACTATTCCAGTCATTTAAGTCCAAGATTTCATCAAACAAGTCCATCGGTTT
CAAAACTAAAATCAGAGAATATATATATGGGTAGAGGAGA
>No_name
CGTTGGTTAAGACTTTTACTGGACTTGCTATACTACTTCTACTATGTGGCGAGGAGTTAC
CAAAATTTGGTTCTATGCACAAAGAATACCGAGAATCTCC
>No_name
GGAGATTCTCGGTATTCTTTGTGCATAGAACCAAATTTTGGTAACTCCTCGCCACATAGT
AGAAGTAGTATAGCAAGTCCAGTAAAAGTCTTAACCAACA
>No_name
CTGATATTATGTTACACAGTTTGTTGGTTAAGNCTTTTACTGGACTTGCTATACTACTTC
TACTATGTGGCGAGGAGTTACCAAAATTTGGTTCTATGCA
>No_name
CTCTTGATATTATGTTACACAGTTTGTTGGTTAAGACTTTTACTGGACTTGCTATACTAC
TTCTACTATGTGGCGAGGAGTTACCAAAATTTGGTTCTAT
>No_name
ACCAAATTTTGGTAACTCCTCGCCACATAGTAGAAGTAGTATAGCAAGTCCAGTAAAAGT
CTTAACCAACAAACTGTGTAACATAATATCAGGAAAAAGA
>No_name
TAGAAGTAGTATAGCAAGTCCAGTAAAAGTCTTAACCAACAAACTGTGTAACATAATATC
AGGAAAAAGAGCAAAGAATTTCTTACGAGATCAAAGAGCA
>No_name
AAAAAGAGCAAAGAATTTCTTACGAGATCAAAGAGCAGCCAAAACTCTAGGAATTGTCAT
GGGGATCTTTGTTTTATGTTGGTTACCGTTTTTTGTGTGC
>No_name
GATTTTCTTACGAGATCAAAGAGCAGCCAAAACTCTAGGAATTGTCATGGGGATCTTTGT
TTTATGTTGGTTACCGTTTTTTGTGTGCAACATTCTTGTA
>No_name
TGATGCTCGAATTGACATAGCCCAACCATGTAACGACAGTAATGACGATTTTAGATGTTT
TCGTGTTTGGTTTTAATATCTCTCCGTCGATCGCTACAAG
>No_name
CGACGGAGAGATATTGAAACCAAACACGAAAACATCTAAAATCGTCATTACTGTCGTTAC
ATGGTTGGGCTATGTCAATTCGAGCATCAATCCGATTATC
>No_name
CGAAAACATCTAAAATCGTCATTACTGTCGTTNCATGGTTGGGCTATGTCAATTCGAGCA
TCAATCCGATTATCTATGCCCATTCAATGAGAGATTTTAG
>No_name
GGTTGGGCTATGTCAATTCGAGCATCAATCCGATTATCTATGCCCATTCAATGAGAGATT
TTAGAATGGCGTTTGTAAAAATCCTCACCTGTTTAGACTT
>No_name
CGTTTGTAAAAATCCTCACCTGTTTAGACTTANAGTCCTGGTTGTATAGGAACTCAGAAT
TCGAAAACTCAAGGAAGTTGTCCGGATTCAACAGTGATTT
>No_name
CAAGGATGGATTTTGATTTATAAACATCACTGTTGAATCCGGACAACTTTCTTGAGTTTT
CGAATTCTGAGGTCCTACACAACCAGGACTTTAAGTCTAA
>No_name
CAGATTTCATGTTGATGCCAAGGATGGATTTTNATTTATAAAAATCACTGTTGAATCCGG
ACAACTTTCTTGAGTTTTCGAATTCTGAGGTCCTACACAA
>No_name
GTGACATTTCGTCTTTAAAATGCAATTCATTCGAAGAGGCTGATTTCATGTTGATGCCAA
GGATGGATTTTGATTTATAAAAATCACTGTTGAATCCGGA
>No_name
AGGTTTATAAATCAAAATCCATCCTTGGCATCNACATGAAATCAGCCTCTTCGAATGAAT
TGCATTTTAAAGACGAAATGACACAATCTGTAGAAAAATA
>No_name
GATACAACGAACCGATTGGTAATAATTCGTCGNAATTTATGAAACCGAAGTACACTGACT
ATTACGAGACCATTTCCAAATATTGCGATGGCAATTATTG
>No_name
TATAATAATTGCCATCGCAATATTTGGAAATGGTCTCGTAATAGTCAGTGTACTTCGGTT
TCATAAATTACGACGAATTATTACCAATCGGTTCGTTGTG
>No_name
GTGTCGCTTGCGCTGGCTGACTTATTGGTTTCTTGTTGCGTAATGACTTTCAGCGCAAGC
ATGGTTGCGTCGGATGGACTGTGGCTGTTCGGACCGTTTC
>No_name
GTGTCGCTTGCGCTGGCTGACTTATTGGTTTCTTGTTGCGTAATGACTTTCAGCGCAAGC
ATGGTTGCGTCGGATGGACTGTGGCTGTTCGGACCGTTTC
>No_name
TTTTCACCGGACTTTATTCATCGGCTGAAAACNTTCAGTGGCAAAAATCCAATCCGACCA
AGTGTGAATTCCGCGTCAATCCGTTTTTTGGAATTGGCTC
>No_name
CCTTGCATAGTGATGACAATAGTTTACGGGTTAATTTACAAAGATGCAAGAAAACAGGAA
AATCAAATATTTCAAATGCAAAAACGGACTTTTAGTCACG
>No_name
AATAGTTTACGGGTTGATTTACAAAGATGCAAGAAAACAGGAAAATCAAATATTTCAAAT
GCAAAAACGGACTTTTAGTCACGGACACCGATCGAGTGTG
>No_name
CATAAACGGACTTTTAGTCACGGACACCGATCGAGTGTGAAATGTGATCATAACTCGATA
AATCTCAACGACAAAAAGAAAACCCTCTACAAAGAAGAAC
>No_name
CCAAGAGTTTTTGCTGCCTTGTGTTCTTTCTGCAGCATAATTCGTTCTTCTTTGTAGAGG
GTTTTCTTTTTGTCGTTGAGATTTATCGAGTTATGATCAC
>No_name
CCATAATGATACCAAGAGTTTTTGCTGCCTTGTGTTCTTTCTGCAGCATAATTCGTTCTT
CTTTGTAGAGGGTTTTCTTTTTGTCGTTGAGATTTATCGA
>No_name
CACAGAAAAAATGGCAACCAACAAACTATAAAGACACCCATAATGATACCAAGAGTTTTT
GCTGCCTTGTGTTCTTTCTGCAGCATAATTCGTTCTTCTT
>No_name
GTTAGTAGTGTAATATTCATAGGAGTTTGTTANTGAATTTCGGTTAGATTTTAAACAGCA
AACAGCTCTTTGGAAAATGAAGCAACAACTTTTCAATTGG
>No_name
ATTAATCTCGCTGTCAGTGACTTGTTGTTGGGNATTATTGTTTTGCCTCTCTCTATTGGT
AATCAAGTGTTAAATCGGCGATGGTTTTTCGGAAACGCTC
>No_name
CGATGGCAGAATAAATAATATAACCAGGAGAAGAATCCGTTATGCTGCATATGGCGTGGA
TTGACAAGTTACTAAATGACATATTTCTTGTTGGGTTCAC
>No_name
GTATTTTTGCAACTGCCCATAAAACGATTTGTGGTATTGCAAAAGGTCGTTTAAAGAATC
GAGATGGCAAAACGATTATCATGAGAGTTCATTGCGGCGG
>No_name
AACGATTTGTGGTATTGCAAAAGGTCGTTTAAAGAATCGAGATGGCAAAACGATTATCAT
GAGAGTTCATTGCGGCGGTTTCCGAACGGATAGTAGCAGT
>No_name
AAACAAAATCCCTTTCACGACACCAAAATTTTNCTTCAACAAATCTAACAGCCATAACCC
GAACCTTGACGACTGTAAATCCATTGAATCTATCAATTTC
>No_name
GAATTATTGAAATCAAATGTTGACTCCATTAATTTATCCAAAACAAAACGAAGCTTGACG
CAAACGAGTGAAATAAAGATTATACCGGTGCCATTGAGTA
>No_name
CCCAAGAATAAGGCGGTTATATAAAACTGAATCCACGACAATCTCGGAGAGAATCGAGCG
ATCTGAGATTCTGTAACGTTTTCATATTCGTAAAACAACA
>No_name
GTTTTACGAATATGAAAACGTTACAGAATCTCAGATCGCTCGATTCTCTCCGAGATTGTC
GTGGATTCAGTTTTATATAACCGCCTTATTCTTGGGGGCT
>No_name
ACAGAATCTCAGATCGCTCGATTCTCTCCGAGATTGTCGTGGATTCAGTTTTATATAACC
GCCTTATTCTTGGGGGCTATAATTCTTTGGACTATTATTG
>No_name
CTTTAAAGTTCGCTCTAGGACAATTGCCGCTACAACAAAAACATTGCCAATAATAGTCCA
AAGAATTATAGCCCCCAAGAATAAGGCGGTTATATAAAAC
>No_name
CAACCGCAAGGCTTAATATTAGATAATTGGACACATTCTTTAAAGTTCGCTCTAGGACAA
TTGCCGCTACAACAAAAACATTGCCAATAATAGTCCAAAG
>No_name
TTGTGTTGTAGCGGCAATTGTCCTAGAGCGAACTTTAAAGAATGTGTCCAATTATCTAAT
ATTAAGCCTTGCGGTTGCAGATCTAATGGTAGCTATCCTA
>No_name
CTTGAAACTTCTTTAATCGCACTGATTGGCATTACTAGGATAGCTACCATTAGATCTGCA
ACCGCAAGGCTTAATATTAGATAATTGGACACATTCTTTA
>No_name
TAACCACCAAGTACTTGAAACTTCTTTAATCGCACTGATTGGCATTACTAGGATAGCTAC
CATTAGATCTGCAACCGCAAGGCTTAATATTAGATAATTG
>No_name
CAATTATCTAATATTAAGCCTTGCGGTTGCAGATCTAATGGTAGCTATCCTAGTAATGCC
AATCAGTGCGATTAAAGAAGGTTCAAGTACTTGGTGGTTA
>No_name
ATTATCTAATATTAAGCCTTGCGGTTGCAGATNTAATGGTAGCTATCCTAGTAATGCCAA
TCAGTGCGATTAAAGAAGTTTCAAGTACTTGGTGGTTAGG
>No_name
CTAATGGTAGCTATCCTAGTAATGCCAATCAGTGCGATTAAAGAAGTTTCAAGTACTTGG
TGGCATTGAATTATGTGATCTGTGGACGTGTTTTGATGTA
>No_name
GGAAGTTCTTCTATGGAGGTAGTTGATGTCCGNTACCGCCCAATAGCGGTCAATTGCTAT
TACAACTAAATGGAGTATTGAAGCTGTACAGCTTAGTACA
>No_name
CCGATAATCATCAAAATGATTCTGCTGGAAGCTCTTCTATGGAGGTAGTTGATGTCCGTT
ACCGCCCAATAGCGGTCAATTGCTATTACAACTAAATGGA
>No_name
CCGAGATTATGACCGAAATAAGCCACACGCCGATAATCATCAAAATGATTCTGCTGGAAG
TTCTTCTATGGAGGTAGTTGATGTCCGTTACCGCCCAATA
>No_name
CCGAGATTATGACCGAAATAAGCCACACGCCGATAATCATCAAAATGATTCTGCTGGAAG
TTCTTCTATGGAGGTAGTTGATGTCCGTTACCGCCCAATA
>No_name
ACGGACATCAACTACCTCCATAGAAGAACTTCCAGCAGAATCATTTTGATGATTATCGGC
GTGTGGCTTATTTCGGTCATAATCTCGGTTCCTTCAAGAT
>No_name
CGGACATCAACTACCTCCATAGAAGAACTTCCAGCAGAATCATTTTGATGATTATCGGCG
TGTGGCTTATTTCGGTCATAATCTCGGTTCCTTCAAGATT
>No_name
GGAATCTTGAAGGAACCGAGATTATGACCGAAATAAGCCACACGCCGATAATCATCAAAA
TGATTCTGCTGGAAGTTCTTCTATGGAGGTAGTTGATGTC
>No_name
ATGGAATCTTGAAGGAACCGAGATTATGACCGAAATAAGCCACACGCCGATAATCATCAA
AATGATTCTGCTGGAAGTTCTTCTATGGAGGTAGTTGATG
>No_name
GCAGAATCATTTTGATGATTATCGGCGTGTGGCTTATTTCGGTCATAATCTCGGTTCCTT
CAAGATTCCATACTCATAGAAATAATGCAGAATGGCTGAG
>No_name
TGCCATTTACAATGACTCTCAGCCATTCTGCANTATTTCTATGAGTATGGAATCTTGAAG
GAACCGAGATTATGACCGAAATAAGCCACACGCCGATAAT
>No_name
CTGCCATTTACAATGACTCTCAGCCATTCTGCATTATTTCTATGAGTATGGAATCTTGAA
GGAACCGAGATTATGACCGAAATAAGCCACACGCCGATAA
>No_name
CTGCCATTTACAATGACTCTCAGCCATTCTGCNTTATTTCTATGAGTATGGAATCTTGAA
GGAACCGAGATTATGACCGAAATAAGCCACACGCCGATAA
>No_name
GCTGCCATTTACAATGACTCTCAGCCATTCTGCATTATTTCTATGAGTATGGAATCTTGA
AGGAACCGAGATTATGACCGAAATAAGCCACACGCCGATA
>No_name
GTGGCTTATTTCGGTCATAATCTCGGTTCCTTNAAGATTCCATACTCATAGAAATAATGC
AGAATGGCTGAGAGTCATTGTAAATGGCAGCTGCATCATC
>No_name
TTTCGGTCATAATCTCGGTTCCTTCAAGATTCCATACTCATAGAAATAATGCAGAATGGC
TGAGAGTCATTGTAAATGGCAGCTGCATCATCAATGAATC
>No_name
CAAGATTCCATACTCATAGAAATAATGCAGAATGGCTGAGAGTCATTGTAAATGGCAGCT
GCATCATCAATGAATCTGTCAGTTATACAGTATTTTCCAA
>No_name
CTAAATTGGAAAATACTGTATAACTGACAGATTCATTGATGATGCAGCTGCCATTTACAA
TGACTCTCAGCCATTCTGCATTATTTCTATGAGTATGGAA
>No_name
CTAAATTGGAAAATACTGTATAACTGACAGATTCATTGATGATGCAGCTGCCATTTACAA
TGACTCTCAGCCATTCTGCATTATTTCTATGAGTATGGAA
>No_name
ATAGAAAGCGCCTAAATTGGAAAATACTGTATNACTGACAGATTCATTGATGATGCAGCT
GCCATTTACAATGACTCTCAGCCATTCTGCATTATTTCTA
>No_name
AAATAATGCAGAATGGCTGAGAGTCATTGTAAATGGCAGCTGCATCATCAATGAATCTGT
CAGTTATACAGTATTTTCCAATTTAGGCGCTTTCTATTTA
>No_name
CTGAGAGTCATTGTAAATGGCAGCTGCATCATCAATGAATCTGTCAGTTATACAGTATTT
TCCAATTTAGGCGCTTTCTATTTACCCATGGCATTTATGT
>No_name
TACGTTTGATCAGTACACGATTTATGATCGGTGTTAGAAAGGCAATGATTCTGCTTCATC
TTTTTTCTTTTATATCTAATTCGAGATCTAGCAAAAATAT
>No_name
GTTTCGTTTGATCAGTACACGATTTATGATCGGTGTTAGAAAGGCAATGATTCTGCTTCA
TCTTTTTTCTTTTATATCTAATTCGAGATCTAGCAAAAAT
>No_name
GTTTCGTTTGATCAGTACACGATTTATGATCGGTGTTAGAAAGGCAATGATTCTGCTTCA
TCTTTTTTCTTTTATATCTAATTCGAGATCTAGCAAAAAT
>No_name
GTTGGTTTCGTTTGATCAGTACACGATTTATGNTCGGTGTTAGAAAGGCAATGATTCTGC
TTCATCTTTTTTCTTTTATATCTAATTCGAGATCTAGCAA
>No_name
ATTTTCTGTTGGTTTCGTTTGATCAGTACACGNTTTATGATCGGTGTTAGAAAGGCAATG
ATTCTGCTTCATCTTTTTTCTTTTATATCTAATTCGAGAT
>No_name
AAAAGATGAAGCAGAATCATTGCCTTTCTAACACCGATCATAAATCGTGTACTGATCAAA
CGAAACCAACAGAAAATACTGGACAATGTCCTTGTAATAA
>No_name
ACTGATCAAACGAAACCAACAGAAAATACTGGACAATGTCCTTGTAATAAACGAAAAATT
GATGAAATCAGTTATATTCTCAACTGTGAACACTGTAAAC
>No_name
GAAAATACTGGACAATGTCCTTGTAATAAACGAAAAATTGATGAAATCAGTTATATTCTC
AACTGTGAACACTGTAAACTTGAATCTTTAGTTATTCAAA
>No_name
TTGTCGAACCATTCTTTGCGATTTTGATTTTGAATAACTAAAGATTCAAGTTTACAGTGT
TCACAGTTGAGAATATAACTGATTTCATCAATTTTTCGTT
>No_name
CTCAACTGTGAACACTGTAAACTTGAATCTTTAGTTATTCAAAATCAAAATCGCAAAGAA
TGGTTCGACAAACACATGAGCCTTCTTGAATTCGCTGATG
>No_name
CCTCATCAGCGAATTCAAGAAGGCTCATGTGTTTGTCGAACCATTCTTTGCGATTTTGAT
TTTGAATAACTAAAGATTCAAGTTTACAGTGTTCACAGTT
>No_name
CTGAAAACTTGAATCTTTAGTTATTCAAAATCNAAATAGCAAAGAATGGTTCGACAAACA
CATGAGCCTTCTTGAATTAGCTGATGAAGGAGAAAACGAT
>No_name
TGTAAACTTGAATCTTTAGTTATTCAAAATCAAAATCGCAAAGAATGGTTCGACAAACAC
ATGAGCCTTCTTGAATTCGCTGATGAAGGTGAAAACGATT
>No_name
CTTGAATCTTTAGTTATTCAAAATCAAAATCGCAAAGAATGGTTCGACAAACACATGAGC
CTTCTTGAATTCGCTGATGAAGGTGAAAACGATTCTTTGT
>No_name
TGAATTGACAAAGAATCGTTTTCACCTTCATCAGCGAATTCAAGAAGGCTCATGTGTTTG
TCGAACCATTCTTTGCGATTTTGATTTTGAATAAGTAAAG
>No_name
GTGGCTCTGAATTGACAAAGAATCGTTTTCACCTTCATCAGCGAATTCAAGAAGGCTCAT
GTGTTTGTCGAACCATTCTTTGCGATTTTGATTTTGAATA
>No_name
CAAAATCGCAAAGAATGGTTCGACAAACACATNAGCCTTCTTGAATTCGCTGATGAAGGT
GAAAACGATTCTTTGTCAATTCAGAGCAACTTTTATGCTA
>No_name
CTTGAATTCGCTGATGAAGGTGAAAACGATTCTTTGTCAATTCAGAGCAACTTTTATGCT
ACAACATTTGCCAATGTAAAATTCGAGAACGTTGATCATG
>No_name
CTTGAATTCGCTGATGAAGGTGAAAACGATTCTTTGTCAATTCAGAGCAACTTTTATGCT
ACAACATTTGCCAATGTAAAATTCGAGAACGTTGATCATG
>No_name
GAATTCGCTGATGAAGGTGAAAACGATTCTTTGTCAATTCAGAGCAACTTTTATGCTACA
ACATTTGCCAATGTAAAATTCGAGAACGTTGATCATGTGG
>No_name
CTCGGATTCGCTGATGAAGGTGAAAACGATTCTTTGTCAATTCAGAGCAACTTTTATGCT
ACAACATTTGCCAATGTAAAATTCGAGAACGTTGATCATG
>No_name
CGCTGATGAAGGTGAGAACGATTCTTTGTCAATTCAGAGCAACTTTTATGCTACAACATT
TGCCAATGTAAAATTCGAGAACGTTGATCATGTGGCCAAC
>No_name
CTGGCCGACGCAGTTGACGTTGGCCACATGATCAACGTTCTCGAATTTTACATTGGCAAA
TGTTGTAGCATAAAAGTTGCTCTGAATTGACAAAGAATCG
>No_name
GATTCTTTGTCAATTCAGAGCAACTTTTATGCTACAACATTTGCCAATGTAAAATTCGAG
AACGTTGATCATGTGGCCAACGTCAACTGCGTCGGCGAGA
>No_name
ATCGTTTCAGCTTTGTTTCGATCATTCTCGCCGACGCAGTTGACGTTGGCCACATGATCA
ACGTTCTCGAATTTTACATTGGCAAATGTTGTAGCATAAA
>No_name
CGAGAATGATCGAAACAAAGCTGAAACGATGTNCAACCATTCCCAGAAAAAAATAAATCA
GACAACAAATTGGTCACCGAAATTAATATTTTATAATTAC
>No_name
CTTTGTAATTATAAAATATTAATTTCGGTGACNAATTTGTTGTCTGATTTATTTTTTTCT
GTGAATGGTTGGACATCGTTTCAGCTTTGTTTCGATCATT
>No_name
TGGCTTTGTAATTATAAAATATTAATTTCGGTGACCAATTTGGTGTCTGATTTATTTTTT
TCTGTGAATGGTTGGACATCGTTTCAGCTTTGTTTCGTTC
>No_name
AAACGATGTCCAACCATTCACAGAAAAAAATAAATCAGACAACAAATTGGTCACCGAAAT
TAATATTTTATAATTACAAAGCCAAGCTTTTGAATTTTAA
>No_name
TTTATAATTACAAAGCCAAGCTTTTGAATTTTAAAAATGATTTATCATTTAAAGGTTCTA
ACAAATCATCTGAGTTGCAATTCAACGACGACCGAAGCCA
>No_name
ATTGGCTTCGGTCGTCGTTGAATTGCAACTCAGATGATTTGTTAGAACCTTTAAATGATA
AATCATTTTTAAAATTCAAAAGCTTGGCTTTGTAATTATA
>No_name
AATTTTAAAAATGATTTATCATTTAAAGGTTCTAACAAATCATCTGAGTTGCAATTCAAC
GACGACCGAAGCCAATCTTCGTTGAGTTTCAAGGACAACA
>No_name
CTGTGTTGCAATTCAACGACGACCGAAGCCAATCTTCGTTGAGTTTCAAGGACAACAAAT
TCAATGCCATGAATTCTGCGTCTATTAGAAACAAGGTCGA
>No_name
AGCGGCTTTTCTTTCTCTTTTTTGTTCGACCTNGTTTCTAATAGACGCAGAATTCATGGC
ATTGAATTTGTTGTCCTTGAAACTCAACGAAGATTGGCTT
>No_name
AGCCAATCTTCGTTGAGTTTCAAGGACAACAAATTCAATGCCATGAATTCTGCGTCTATT
AGAAACAAGGTCGAACAAAAAAGAGAAAGAAAAGCAGCTA
>No_name
CCAACGTTCTAGCGGCTTTTCTTTCTCTTTTTNGTTCGACCTTGTATCTAAAAGACGCAG
AATTCATGGCATTGAATTTGTTGTCCTTGAAACTCAACGA
>No_name
CTGTAATAATGGCCAACGTTCTAGCGGCTTTTCTTTCTCTTTTTTGTTCGACCTTGTTTC
TAATAGACGCAGAATTCATGGCATTGAATTTGTTGTCCTT
>No_name
TTATTAATTCCGAATGGAAGCCAGCAAATAATNAAACATCCTGTAATAATGGCCAACGTT
CTAGCGGCTTTTCTTTCTCTTTTTTGTTCGACCTTGTTTC
>No_name
AAAACGCGTGCGCTACGTTATTAATTCCGAATGGAAGCCAGCAAATAATGAAACATCCTG
TAATAATGGCCAACGTTCTAGCGGCTTTTCTTTCTCTTTT
>No_name
AAAAGAGAAAGAAAAGCCGCTAGAACGTTGGCCATTATTACAGGATGTTTCATTATTTGC
TGGCTTCCATTCGGGATTAATAACGTAGAGCACGCGTTTT
>No_name
CTGGAGAGAAGACAGTGTAAATCACTGGATTAAGGCCTGAGTTCACATAGCCTAGCCATA
AACAGAGACTATCGAATAAAGCACTTCCACACGGTTCCGT
>No_name
CTCCTTGTGTGATAATGTCCCAATAAAATCTTTCTGAAAGCAGTTCGAAAATCTGGAGAG
AAGACAGTGTAAATCACTGGATTAAGGCCTGAGTTCACAT
>No_name
CTCCTCGTGTGATAATGTCCCAATAAAATCTTCCTGAAAGCAGTTCGAAAATCTGGAGAG
AAGACAGTGTAAATCACTGGATTAAGGCCTGAGTTCACAT
>No_name
TAACAGTACTTTTAATCCGAGTCTCGAAAATTGGGAAATAGTTTTGGGCAGTATTTCTGC
AATACTGATCATTTTCATCACCATCGTTGGAAACATTTTG
>No_name
TTTTGATTTATAAATTTTATTTTATCTCTCAATCGTTTTCTAATGGCGAAATAGATTCGA
ATATAAACGAAAAAGATAACAACAGTGGGAATAATGAATG
>No_name
CTGTTATTGACACTGGAAAAATTAGTGTTTTCATTGTTGACTTTATTGGAACATGTCGGC
GTAATTTTACAAGTTTCATTTTCTAATGAACTATTCTCCT
>No_name
AAATATCTTTGTCCAAAGAAAGAAAATCCGCTAGAACAATGGGAATAATTATGGGAGTTT
TTGTGATATGTTGGAGTCCGTTTTTCCTCATGTATGTAAT
>No_name
TTTGTTGTTTTGGAAATGAAACTGTCAGTGTAATCAGCATAGCCTCAATTAAAATGTTCC
TGTCATTCGGAACAATCTTCGGAAATAGTTTGGTCATTAT
>No_name
CCATTAGCAGATCTGCGCAAGCCAACGACACGATGAAATAATTTGTACAAGTTCTCAAAT
TGGAATTACTGGCTACTGCTATAATGACCAAACTATTTCC
>No_name
CAAGAGGTTTGGATATTTGGTCAAATCTGGTGTGACATGTGGCACGCGTTTGACGTTCTT
AGTACCACTGCAAGTATATTGAATCTTTGTATGATTGCGA
>No_name
GCCGGCCAAAAGAGGACTTGTGGTTACTTTGTATCTTTCTATCGCAATCATACAAAGATT
CAATATACTTGCAGTGGTACTAAGAACGTCAAACGCGTGC
>No_name
GTCCTCTTTTGGCCGGCCGTCACTTAACAAACAAAAACTGTATAATCATGATTTTTCTCG
TATGGTTTTGTTCGGCTTGCATATCCTTTCCAGCGATCAT
>No_name
CAGCGATCATATGGTGGAGACAAAGTTCTGATACATATGATTCAGTTTGTTCTTGTAAAT
TTCCAACTGATCCATTTTATATTTCTATTTCTTCGATTGT
>No_name
TTCCAATAAAGAACCAACATTAAAACAAGAGGTGCATAGAAGGAAACAATCGAAGAAATA
GAAATATAAAATGGATCAGTTGGAAATTTACAAGAACAAA
>No_name
GATTGTTTAAAGCTTTGTCTCCGTCTTCAATTACTTGTTCGCCTTTCTGTAGACAAATTA
TCATTCGTTTTGCGGTTCGGTATATTTTCCAATAAAGAAC
>No_name
CCTAAATCCGCCTTTATGAATTCTTAATCTTACCGGAGGATTGTTTAAAGCTTTGTCTCC
GTCTTCAATTACTCGTTCGCCTTTCTGTAGACAAATTATC
>No_name
GCGAACGAGTAATTGAAGACGGAGACAAAGCTTTAAACAATCCTCCGGTAAGATTAAGAA
TTCATAAAGGCGGATTTAGGGCTCTTCAAAAACCAAATTT
>No_name
TTTCGTTTTCCAAGAAAACCATTTTGATTTATTTTTACTATTTTGATACAAATTTGGTTT
TTGAAGAGCCCTAAATCCGCCTTTATGAATTCTTAATCTT
>No_name
TCTTCAAAAACCAAATTTGTATCAAAATAGTAAAAATAAATCAAAATGGTTTTCTTGGAA
AACGAAACCAATGGGAATATCTGAACCTTTGAGTTGTGTA
>No_name
AAAAATTAATTAAATTTAACACCGAACAAAAAGCAGCAAGAACTCTTGGATTTGTAATGG
GGACTTTTATCTTGTGTTGGTTGCCTTTTTTCATTTGCAA
>No_name
AAAGCAGCAAGAACTCTTGGATTTGTAATGGGGACTTTTATCTTGTGTTGGTTGCCTTTT
TTCATTTGCAATATTCTCAATTCACTAGATAATCAGAATA
>No_name
CAAGAACTCTTGGATTTGTAATGGGGACTTTTATCTTGTGTTGGTTGCCTTTTTTCATTT
GCAATATTCTCAATTCACTAGATAATCAGAATAAATTATT
>No_name
GTTCGAAATAATTTATTCTGATTATCTAGTGAATTGAGAATATTGCAAATGAAAAAAGGC
GACCAACACAAGATAAAAGTCCCCATTACAAATCCAAGAG
>No_name
ATGATCTCCAATGGATCCGGTTCGAAATAATTNATTCTGATTATCTAGTGAATTGAGAAT
ATTGCAAATGAAAAAAGGCAACCAACACAAGATAAAAGTC
>No_name
CTTTTATCTTGTGTTGGTTGCCTTTTTTCATTTGCAATATTCTCAATTCACTAGATAATC
AGAATAAATTATTTCGAACCGGATCCATTGGAGATCATAT
>No_name
CAATTATCTATGCCCATTCTATGAGACATTTTAGAATGGCATTTATACGGCTGCTATGCC
CAATATATTATCGTCGAATGATTCAAAGAGAAATTAACAG
>No_name
CGGGCTTGAAAACTACTACTGTTAATTTCTCTTTGAATCATTCGACGATAATATATTGGG
CATAGCAGCCGTATAAATGCCATTCTAAAATGTCTCATAG
>No_name
CTTATTCAACTTCTATCAGTTTATCTCTTTTTGGAAATGTCGTCGTGATTATTGTTTTTT
GGCTTGGAACATGTCGACCCAATCGCAATAATGAAGTTCG
>No_name
ATTAGTTTATCTCTTTTTGGAAATGTCGTCGTGATTATTGTTTTTTGGCTTGGAACATGT
CGACCCAATCGCAATAATGAAGTTCGACAGTTCTTGACAA
>No_name
GACAAATCTTGCTGTGTCAGATTTATTAATAAGCTTATTTTGCGTTCCATTCACCTTTAC
TTATATATTATTATGGGACTGGCCATTTCCATATTTATTC
>No_name
GCTCAATCCTGTTTTCTTCGGTTCAATGTTTCGTAAGTCGAGCATCCATTAGAGAAGGTG
GATACACCGAATGCTCAGAAAATTGGAATAATAATAATCT
>No_name
CAACAATTGTATATGTCACAGTGAGAACGATTAATGGTAGAAAATATGTTATTAAAAGTA
TTGAGATCGTATATGAAATTTGTAGATTATTATTATTCCA
>No_name
CCCAACAATTGTATATGTCACAGTGAGAACGATTAATGGTAGAAAATATGTTATTAAAAG
TATTGAGATCGTATATGAAATTTGTAGATTATTATTATTC
>No_name
TGAGACTGGTTCACATGGGTGACAACGAAGAATAAATGCAGAGGAAGCCAACACAATCCA
AAGCATATGACAATTATTGATAACATTTTTATTACTTTGA
>No_name
AACCAGTCTCAGGGATACACAAAGAATCTCAATATCGCGTATGTCGTTTTCCATTTGATC
GCAATGTCGAACAGCTTCGTCAACCCGTTAGTCTACAGCT
>No_name
TGACAAAGTCCACAACATTTGTGATAGACAAGCCATCGAAAATCAGATTTAAATGAATCA
TTCATGAAGCTGTAGACTACCGGGTTGACGAAGCTGTTCG
>No_name
ATTTAAATCTGATTTTCGATGGCTTGTCTATCACAAATGTTGTGGACTTTGTCAACGACA
ATCCTGGTCAAGAAAGATCAACTTCAACACAACGAGTGCT
>No_name
CCAGCACTAACGATCCAAAACAGAAAATACAANGACAAATTCCCGTCTCGAGATCACTCA
TCACCAGAAAGGTCCAAGGAGATTCAATTCCTGTTCAACA
>No_name
CACACATTCGTTGTTGTCTTTGTTGAACAGGAATTGAATCTCCTTGGACCTTTCTGGTGA
TGAGTGATCTCGAGACGGGAATTTGTCGTTGTATTTTCTG
>No_name
CTCTCGGTAAGTCTATTGAATTATGGTTCACACATTCGTTGTTGTCTTTGTTGAACAGGA
ATTGAATCTCCTTGGACCTTTCTGGTGATGAGTGATCTCG
>No_name
TAATTATTTGGTAGTTTTGGTTGGTAAATATTCGATTCTTCTCAACTTCGGCATCAAGAA
TGAGAATTTTTATTTTGTTCATATTTGTTGACAAGGGTTT
>No_name
CTGACATTTAGAGTTGAGTAATTATTTGGTAGTTTTGGTTGGTAAATATTTGATTCTTCT
CAACTTCGGCATCAAGAATGAGAATTTTTATTTTGTTCAT
>No_name
CTGACATTTAGAGTTGAGTAATTATTTGGTAGTTTTGGTTGGTAAATATTCGATTCTTCT
CAACTTCGGCATCAAGAATGAGAATTTTTATTTTGTTCAT
>No_name
AACGGCATCAACTATTATTCTCAGTAAAGTCAATCATACATTGCTTTTCCCATTGCCTGT
AACAGCAATCCTCGGATTTCTAGCTGGAGTTGTCAGTTTG
>No_name
CGGCATCAACTATTATTCTCAGTAAAGTCAATCATACATTGCTTTTCCCATTGCCTGTAA
CAGCAATCCTCGGATTTCTAGCTGGAGTTGTTAGTTTGGC
>No_name
CAATCATACATTGCTTTTCCCATTGCCTGTAACAGCAATCCTCGGATTTCTAGCTGGAGT
TGTCAGTTTGGCAACCGTCGCTGGTAACTTGCTAGTAATT
>No_name
CTTTCAACGAAAAACGATGTAATTACTAGCAAGTTACCAGCGACGGTTGCCAAACTGACA
ACTCCAGCTAGAAATCCGAGGATTGCTGTTACAGGCAATG
>No_name
AGCAATCCTCGGATTTCTAGCTGGAGTTGTCAGTTTGGCAACCGTCGCTGGTAACTTGCT
AGTAATTACATCGTTTTTCGTTGAAAGGGCTTTGAGAAAT
>No_name
GAGAAATCCGACGAATTATTTTATTGCATCATTAGCCGTGACGGACCTTTTGATTGGAAT
ATTTTCGATGAACTTCTATACGATTTATTTGCTTTTGAAC
>No_name
TTATTGCATCATTAGCCGTGACGGACCTTTTGATTGGAATATTTTCGATGAACTTCTATA
CGATTTATTTGCTTTTGAACTATTGGCCATTGGGTGAAAT
>No_name
AATCCAACGACAACCATAAATCACAAAACATTTCACCCAATGGCCAATAGTTCAAAAGCA
AATAAATCGTATAGAAGTTCATCGAAAATATTCCAATCAA
>No_name
CGTTAAACAAGCTGTATAATCCAACGACAACCNTAAATCACAAAACATTTCACCCAATGG
CCAATAGTTCAAAAGCAAATAAATCGTATAGAAGTTCATC
>No_name
TTTGAACTATTGGCCATTGGGTGAAATGTTTTNTGATTTATGGTTGTCGTTGGATTATAC
AGCTTGTTTAACGTCTCAATATACCGTATTTTTTATAACT
>No_name
CAGTTATAAAAAATACGGTATATTGAGACGTTAAACAAGCTGTATAATCCAACGACAACC
ATAAATCACAAAACATTTCACCCAATGGCCAATAGTTCAA
>No_name
CGACAGTTATAAAAAATACGGTATATTGAGACGTTAAACAAGCTGTATAATCCAACGACA
ACCATAAATCACAAAACATTTCACCCAATGGCCAATAGAT
>No_name
ATCGACAGTTATAAAAAATACGGTATATTGAGACGTTAAACAAGCTGTATAATCCAACGA
CAACCATAAATCACAAAACATTTCACCCAATGGCCAATAG
>No_name
CATTGGGTGAAATGTTTTGTGATTTATGGTTGTCGTTGGATTATACAGCTTGTTTAACGT
CTCAATATACCGTATTTTTTATAACTGTCGATCGTTTTTG
>No_name
CTGGAATGTGGACTGAACAAAAACGATCGACAGTTATAAAAAATACGGTATATTGAGACG
TTAAACAAGCTGTATAATCCAACGACAACCATAAATCACA
>No_name
GTTCAACGTCTCAATATACCGTATTTTTTATAACTGTCGATCGTTTTTGTTCAGTCCACA
TTCCTGCAAAATACAGAAATTGGAGAACTGACAACAAAGT
>No_name
TAACGTCTCAATATACCGTATTTTTTATAACTNTCGATCGTTTTTGTTCAGTCCACATTC
CTGCAAAATACAGAAATTGGAGAACTGACAACAAAGTCCT
>No_name
GTTCAGTCCACATTCCTGCAAAATACAGAAATTGGAGAACTGACAACAAAGTCCTAATCA
TGGTAGCAGCAACTTGGATAATTCCTTCTTCGATATTTTT
>No_name
CCACATTCCTGCAAAATACAGAAATTGGAGAACTGACAACAAAGTCCTAATCATGGTAGC
GGCAACTTGGATAATTCCTTCTTCGATATTTTTCACTTGC
>No_name
GCCAACCAAGAATGCAAGTGAAAAATATCGAAGAAGGAATTATCCAAGTTGCCGCTACCA
TGATTAGGACTTTGTTGTCAGTTCTCCAATTTCTGTATTT
>No_name
TTGGAGAACTGACAACAAAGTCCTAATCATGGTAGCGGCAACTTGGATAATTCCTTCTTC
GATATTTTTCACTTGCATTCTTGGTTGGCCGTTTTTTACC
>No_name
CAACATTCGTTTTGTGGGCAGCCTCGTTTGCCGGTAAAAAACGGCCAACCAAGAATGCAA
GTGAAAAATATCGAAGAAGGAATTATCCAAGTTGCCGCTA
>No_name
GGCAACTTGGATAATTCCTTCTTCGATATTTTTCACTTGCATTCTTGGTTGGCCGTTTTT
TACCGGCAAACGAGGCTGCCCACAAAACGAATGTTGGGCT
>No_name
TTTCACTTGCATTCTTGGTTGGCCGTTTTTTACCGGCAAACGAGGCTGCCCACAAAACGA
ATGTTGGGCTGGATTTCAAACCGATGTTTTTTTCAACACA
>No_name
CCCATAAAGGCTACACATGACGATTAAAGTCANCCAGAAATAACCTATTGTTAGAATTGT
GTTGAAAAAAACATCGGTTTGAAATCCAGCCCAACATTCG
>No_name
AATGAATGTTGGGCTGGATTTCAAACCGATGTTTTTTTCAACACAATTCTAACAATCGGT
TATTTCTGGTTGACTTTAATCGTCATGTGTAGCCTTTATG
>No_name
CTGGATTTCAAACCGATGTTTTTTTCAACACAATTCTAACAATAGGTTATTTCTGGTTGA
CTTTAATCGTCATGTGTAGCCTTTATGGGGGAATTTATCA
>No_name
CAACATGATAAATTCCCCCATAAAGGCTACACATGACGATTAAAGTCAACCAGAAATAAC
CTATTGTTAGAATTGTGTTGAAAAAAACATCGGTTTGAAA
>No_name
ACCGATGTTTTTTTCAACACAATTCTAACAATCGGTTATTTCTGGTTGACTTTAATCGTC
ATGTGTAGCCTTTATGGGGGAATTTATCATGTTGCATTGA
>No_name
CTTCTTTTAGCATCAGACTTTCTTTGGAGATTCAATGCAACATGATAAATTCCCCCATAA
AGGCTACACATGACGATTAAAGTCAACCAGAAATAACCTA
>No_name
CGGTTATTTCTGGTTGACTTTAATCGTCATGTTTAGCCTTTATGGGGGAATTTATCATGT
TGCATTGAATCTCCAAAGAAAGTCTGATGCTAAAAGAAGA
>No_name
GGTTATTTCTGGTTGACTTTAATCGTCATGTGTAGCCTTTATGGGGGAATTTATCATGTT
GCATTGAATCTCCAAAGAAAGTCTGATGCTAAAAGAAGAA
>No_name
TCTCATCGTTTGTCATTCCAACTCCGATTCTGGACATTGTTTGTCCAGCCATTGAAACAA
GACTAGTCATTTTTCTTCTTTTAGCATCAGACTTTCTTTG
>No_name
GCTAAAAGAAGAAAAATGACTAGACTTGTTTCAATGGCTGGACAAACAATGTCCAGAATC
GGAGTTGGAATGACAAACGATGAGAACGAAGACGAAATAT
>No_name
TTTACGATGGTCAAATATTTCATCTTCGTTCTNATCGTTTGTCATTCCAACTCCGATTCT
GGACATTGTTTGTCCAGCCATTGAAACAAGACTAGTCATT
>No_name
GTTGGTTTACGATGGTCAAATATTTCATCTTCNTTCTCATCGTTTGTCATTCCAACTCCG
ATTCTGGACATTGTTTGTCCAGCCATTGAAACAAGACTAG
>No_name
GGCTGGACAAACAATGTCCAGAATCGGAGTTGGAATGACAAACGATGAGAACGAAGACGA
AATATTTGACCATCGTAAACCAACAAATAATATGGTTCTT
>No_name
GTCATTTCATCAAGAACCATATTATTTGTTGGTTTACGATGGTCAAATATTTCGTCTTCG
TTCTCATCGTTTGTCATTCCAACTCCGATTCTGGACATTG
>No_name
GTGTCATTTCATCAAGAACCATATTATTTGTTGGTTTACGATGGTCAAATATTTCGTCTT
CGTTCTCATCGTTTGTCATTCCAACTCCGATTCTGGACAT
>No_name
TTCACCAGGTGTCATTTCATCAAGAACCATATTATTTGTTGGTTTACAATGGTCAAATAT
TTCATCTTCGTTCTCATCGTTTGTCATTCCAACTACGATT
>No_name
AAACGATGAGAACGAAGACGAAATATTTGACCATCGTAAACCAACAAATAATATGGTTCT
TGATGAAATGACACCTGGTGAAGACAATCCTAAGAAGTCG
>No_name
CGAAGACGAAATATTTGACCATCGTAAACCAACAAATAATATGGTTCTTGATGAAATGAC
ACCTGGTGAAGACAATCCTAAGAAGTCGAAAGGATTTCAT
>No_name
GATTGATCAACCTTGTTGCCATGCCAATGAAATCCTTTCGACTTCTTAGGATTGTCTTCA
CCAGGTGTCATTTCATCAAGAACCATATTATTTGTTGGTT
>No_name
CCTGATTGATCAACCTTGTTGCCATGCCAATGAAATCCTTTCGACGTCTTAGGATTGGCT
TCACCAGGTGTCAGTTCATCAAGAACCATATTATTTGTTG
>No_name
TAAGAAGTCGAAAGGATTTCATTGGCATGGCAACAAGGTTGATCAATCAGGAAGTCATCA
GAAATTAAAACAAAAGAAACATTCAGAAAAACAAGATGAT
>No_name
CGATCATCTTGTTTTTCTGAATGTTTCTTTTGTTTTAATTTCTGATGACTTCCTGATTGA
TCAACCTTGTTGCCATGCCAATGAAATCCTTTCGACTTCT
>No_name
ACGATATCAGAATCAGAAGGAAAGGTAGGGCTACTAGATCGATCATCTTGTTTTTCTGAA
TGTTTCTTTTGATTTAATTTCTGATGACTTCCTGATTGAT
>No_name
CAGAAATTAAAACAAAAGAAACATTCAGAAAAACAAGATGATCGATCTAGTAGCCCTACC
TTTCCTTCTGATTCTGATATCGTATCAATTGATAATCTTC
>No_name
CGTTGTTTTAGGACCTTGTTGAAGATTATCAATTGATACGATATCAGAATCAGAAGGAAA
GGTAGGGCTACTAGATCGATCATCTTGTTTTTCTGAATGT
>No_name
ATTGAATCTTCTTTGTTATAATTAAGTCTTGACAAGTTAATAAAACAGTATCCGTTGTTT
TAGGACCTTGTTGAAGATTATCAATTGATACGATATCAGA
>No_name
GAATCATCTAAAATAACAGGAGATTGAATCTTNTTTGTTATAATTAAGTCTTGACAAGTT
AATAAAACAGTATCCGTTGTTTTAGGACCTTGTTGAAGAT
>No_name
CAAGGTCCTAAAACAACGGATACTGTTTTATTAACTTGTCAAGACTTAATTATAACAAAG
AAGATTCAATCTCCTGTTATTTTAGATGATTCTCCAAGTC
>No_name
TGGACTTGGAGAATCATCTAAAATAACAGGAGATTGAATCTTCTTTGTTATAATTAAGTC
TTGACAAGTTAATAAAACAGTATCCGTTGTTTTAGGACCT
>No_name
GTTTTATTAACTTGTCAAGACTTAATTATAACNAAGAAGATTCAATCTCCTGTTATTTTA
GATGATTCTCCAAGTCCATCAGAAACTTCTCCGTTTAATT
>No_name
TAACCGTACTCATGTTACCATATTGGAAGAAATTAAACGGAGAAGTTTCTGATGGACTTG
GAGAATCATCTAAAATAACAGGAGATTGAATCTTCTTTGT
>No_name
GTCCATCAGAAACTTCTCCGTTTAATTTCTTCCAATATGGTAACATGAGTACGGTTACAA
CCACATCAAGCTCAAGATTTTATCGTCAAATGAAGAACAA
>No_name
CTTCTCCGTTTAATTTCTTCCAATATGGTAACNTGAGTACGGTTACAACCACATCAAGCT
CAAGATTTTATGGTCAAATGAAGAACAACTACATAGGAGC
>No_name
CTCCGTTTAATTTCTTCCAATATGGTAACATGAGTACGGTTACAACCACATCAAGCTCAA
GATTTTATCGTCAAATGAAGAACAACTACATAGGAGCTGT
>No_name
GAGTACGGTTACAACCACATCAAGCTCAAGATTTTATCGTCAAATGAAGAACAACTACAT
AGGAGCTGTTTCAGCTTATTCAAATGACTCCGATTATCAA
>No_name
CTGGCGGTTTGATAATCGGAGTCATTTGAATAAGCTGAAACAGCTCCTATGTAGTTGTTC
TTCATTTGACGATAAAATCTTGAGCTTGATGTGGTTGTAA
>No_name
GGGACAACCACATCAAGCTCAAGATTTTATCGTCAAATGAAGAACAACTACATAGGAGCT
GTTTCAGCTTATTCAAATGACTCCGATTATCAAACCGCCA
>No_name
CTTAAACGTATTCGGTAGAAAATCCACTGGCGGTTTGATAATCGGAGTCATTTGAATAAG
CTGAAACAGCTCCTATGTAGTTGTTCTTCATTTGACGATA
>No_name
GCCATTCTGAAACGTATTCGGTAGAAAATCCACTGGCGGTTTGATAATCGGAGTCATTTG
AATAAGCTGAAACAGCTCCTATGTAGTTGTTCTTCATTTG
>No_name
TGAGTTATTATGACGCCATTCTGAAACGTATTCGGTAGAAAATCCACTGGCGGTTTGATA
ATCGGAGTCATTTGAATAAGCTGAAACAGCTCCTATGTAG
>No_name
GTTTCAGCTTATTCAAATGACTCCGATTATCAAACCGCCAGTGGATTTTCTACCGAATAC
GTTTCAGAATGGCGTCATAATAACTCATATCATCACAGTA
>No_name
GCCTATTATTACTGTGATGATATGAGTTATTANGACGCCATTCTGAAACGTATTCGGTAG
AAAATCCACTGGCGGTTTGATAATCGGAGTCATTTGAATA
>No_name
TATCAAACCGCCAGTGGATTTTCTACCGAATACGTTTCAGAATGGCGTCATAATAACTCA
TATCATCACAGTAATAATAGGCACAGTTCTGATCAAGGAA
>No_name
ATCAAACCGCCAGTGGATTTTCTACCGAATACGTTTCAGAATGGCGTCATAATAACTCAT
ATCATCACAGTAATAATAGGCACAGTTCTGATCAAGGAAT
>No_name
CAAACCGCCAGTGGATTTTCTACCGAATACGTNTCAGAATGGCGTCATAATAACTCATAT
CATCACAGTAATAATAGGCACAGTTCTGATCAAGGAATTA
>No_name
GATTTTCTACCGAATACGTTTCAGAATGGCGTCATAATAACTCATATCATCACAGTAATA
ATAGGCACAGTTCTGATCAAGGAATTAATAAATCTAATAC
>No_name
TGTTGTATTAGAGTTATTAATTCCTTGATCAGAACTGTGCCTATTATTACTGTGATGATA
TGAGTTATTATGACGCCATTCTGAAACGTATTCGGTAGAA
>No_name
GGCGTCATAATAACTCATATCATCACAGTAATAATAGGCACAGTTCTGATCAAGGAATTA
ATAAATCTAATACAACAGCTACTGGTCTACAATATATAGA
>No_name
GGAATTAATAAATCTAATACAACAGCTACTGGACTACAATATATAGATTCAAATAGACTT
CAGAATTAAAGATCCAAATTGATATTGAACATTTCTCCTG
>No_name
ATCTAATACAACAGCTACTGGTCTACAATATATAGATTCAAATAGTCTTCAGAATTCAAG
ATCCAAATTGATATTGAACATTTCTCCTGCAAACGGATTT
>No_name
CTAATACAACAGCTACTGGTCTACAATATATAGATTCAAATAGTCTTCAGAATTCAAGAT
CCAAATTGATATTGAACATTTCTCCTGCAAACGGATTTTG
>No_name
GACAAAATCCGTTTGCAGGAGAAATGTTCAATATCAATTTGGATCTTGAATTCTGAAGAC
TATTTGAATCTATATATTGTAGACCAGTAGCTGTTGTATT
>No_name
GTTAAAATCCGTTTGCAGGAGAAATGTTCAATATCAATTTGGATATTGAATTCTGAAGAC
TATTTGAATCTATATATTGTAGACCAGTAGCTGCTGTATT
>No_name
GCTACTGGTCTACAATATATAGATTCAAATAGTCTTCAGAATTCAAGATCCAAATTGATA
TTGAACATTTCTCCTGCAAACGGATTTTGTCCATCTACCG
>No_name
CTGTTGATCCACACAGGAGAATTATTTTCGGTAGATGGACAAAATCCGTTTGCAGGAGAA
ATGTTCAATATCAATTTGGATCTTGAATTCTGAAGACTAT
>No_name
CTTTCCTTTTGATCCACACAGGAGAATTATTTNCGGTAGATGGACAAAATCCGTTTGCAG
GAGAAATGTTCAATATCAATTTGGATCTTGAATTCTGAAG
>No_name
TCCAAATTGATATTGAACATTTCTCCTGCAAACGGATTTTGTCCATCTACCGAAAATAAT
TCTCCTGTGTGGATCAAAAGGAAAGTTGACTTACAGGTTT
>No_name
TTTTCATCATCTGAAACCTGTAAGTCAACTTTCCTTTTGATCCACACAGGAGAATTATTT
TCGGTAGATGGACAAAATCCGTTTGCAGGAGAAATGTTCA
>No_name
CGGATTTTGTCCATCTACCGAAAATAATTCTCCTGTGTGGATCAAAAGGAAAGTTGACTT
ACAGGTTTCAGATGATGAAAAAGACACGTCCGTTGAGAAC
>No_name
GTGTGGATCAAAAGGAAAGTTGACTTACAGGTTTCAGATGATGAAAAAGACACGTCCGTT
GAGAACAACAACGGTCATGAGCAAGATCCCATGGGAACCG
>No_name
GGAAAGTTGACTTACAGGTTTCAGATGATGAAAAAGACACGTCCGTTGAGAACAACAACG
GTCATGAGCAAGATCCCATGGGAACCGAAAATTTTGTTCA
>No_name
CTCGATTTGACGCCTTCAGCTTTAGTAGAATTACGTTGAACAAAATTTTCGGTTCCCATG
GGATCTTGCTCATGACCGTTGTTGTTCTCAACGGACGTGT
>No_name
CAACGGTCATGAGCAAGATCCCATGGGAACCGAAAATTTTGTTCAACGTAATTCTACTAA
AGCTGAAGGCGTCAAATCGAGTCACATTCAATTCTGTGAA
>No_name
CTTTGAAAAGTTTGATTAGGAATTTCACAGAATTGAATGTGACTCGATTTGACGCCTTCA
GCTTTAGTAGAATTACGTTGAACAAAATTTTCGGTTCCCA
>No_name
ATTTTGTTCAACGTAATTCTACTAAAGCTGAANGCGTCAAATCGAGTCACATTCAATTCT
GTGAAATTCCTAATCAAACTTTTCAAAGGCACGATATCAA
>No_name
GTTCAATGTTTTGATATCGTGCCTTTGAAAAGTTTGATTAGGAATTTCACAGAATTGAAT
GTGACTCGATTTGACGCCTTCAGCTTTAGTAGAATTACGT
>No_name
GTGAATTCTACTAAAGCTGAAGGCGTCAAATCGAGTCACATTCAATTCTGTGAAATTCCT
AATCAAACTTTTCAAAGGCACGATATCAAAACATTGAACA
>No_name
TTATGTTCAATGTTTTGATATCGTGCCTTTGAAAAGTTTGATTAGGAATTTCACAGAATT
GAATGTGACTCGATTTGACGCCTTCAGCTTTAGTAGAATT
>No_name
CTTCGATACGATGACTGTCGTTTAGTTTTGTTCAATGTTTTGATATCGTGCCTTTGAAAA
GTTTGATTAGGAATTTCACAGAATTGAATGTGACTCGATT
>No_name
TTCAATTCTGTGAAATTCCTAATCAAACTTTTCAAAGGCACGATATCAAAACATTGAACA
AAACTAAACGACAGTCATCGTATCGAAGACGCATCAATTT
>No_name
GTGAAATTCCTAATCAAACTTTTCAAAGGCACGATATCAAAACATTGAACAAAACTAAAC
GACAGTCATCGTATCGTAGACGCATCAATTTAAGAGCATT
>No_name
CCTAATCAAACTTTTCAAAGGCACGATATCAATACATTGAACAAAACTAAACGACAGTCA
TCGTATCGAAGACGCATCAATTTAAGAGCATTCTTCCTTC
>No_name
CAAGGTTTTGCTCTCGTTCGATGAGTGATTCGATAAATGATCTGTTGAATGATATCTCGA
ACTCGAAGGAAGAATGCTCTTAAATTGATGCGTCTTCGAT
>No_name
CTCGGCAAGGTTTTGCTCTCGTTCGATGAGTGGTTCGATAAATGATCTGTTGAATGATAT
CTCGAACTCGAAGGAAGAATGCTCTTAAATTGATGCGTCT
>No_name
CTTCAATTTAAGAGCATTCTTCCTTCGAGTTCGAGATATCATTCAACAGATCATTTATCG
AATCACTCATCGAACGAGAGCAAAACCTTGCCGAGAACCA
>No_name
CTTGGTTTTCAGTTCGACCACGCTCGAAAATTNCTTTTGGTTCTCGGCAAGGTTTTGCTC
TCGTTCGATGAGTGATTCGATAAATGATCTGTTGAATGAT
>No_name
CTCGGTTTTCAGTTCGACCACGCTCGAAAATTNCTTTTGGTTCTCGGCAAGGTTTTGCTC
TCGTTCGATGAGTGATTCGATAAATGATCTGTTGAATGAT
>No_name
CACTCATCGAACGAGAGCAAAACCTTGCCGAGAACCAAAAGAAATTTTCGAGCGTGGTCG
AACTGAAAACCGAGCGAGAAAAGCATTGAGGACAATAACA
>No_name
CGAGAATTAATGTTATTGTCCTCAATGCTTTTCTCGCTCGGTTTTCAGTTCGACCACGCT
CGCAAATTTCTTTTGGTTCTCGGCAAGGTTTTGCTCTCGT
>No_name
CTGAGAATTAATGTTATTGTCCTCAATGCTTTTCTCGCTCGGTTTTCAGTTCGACCACGC
TCGAAAATTTCTTTTGGTTCTCGGCAAGGTTTTGCTCTCG
>No_name
CAAATGACAAAAGCTCCGAGAATTAATGTTATTGTCCTCAATGCTTTTCTCGCTCGGTTT
TCAGTTCGACCACGCTCGAAAATTTCTTTTGGTTCTCGGC
>No_name
CAACAAATGACAAAAGCTCCGAGAATTAATGTTATTGTCCTCAATGCTTTTCTCGCTCGG
TTTTCAGTTCGACCACGCTCGAAAATTTCTTTTGGTTCTC
>No_name
AAGAAATTTTCGAGCGTGGTCGAACTGAAAACNGAGCGAGAAAAGCATTGAGGACAATAA
CATTAATTCTCGGGGCTTTTGTCATTTGTTGGACTCCTTT
>No_name
TTATATGTGAAAAGGAGTCCAACAAATGACAAAAGCTCCGAGAATTAATGTTATTGTCCT
CAATGCTTTTCTCGCTCGGTTTTCAGTTCGACCACGCTCG
>No_name
CATTGAGGACAATAACATTAATTCTCGGAGCTTTTGTCATTTGTTGGACTCCTTTTCACA
TATTGGTATTGCTGAAAGGATATTATCCAGATCTGGTCAA
>No_name
CAATAACATTAATTCTCGGAGCTTTTGTCATTTGTTGGACTCCTTTTCACATATTGGTAT
TGCTGAAAGGATATTATCCAGATCTGGTCAATGTTCATTT
>No_name
CTTTTCACATATTGGTATTGCTGAAAGGATATTATCCAGATCTGGTCAATGTTCATTTTT
TCAATCTTTCATATTGGCTATGCTATGCTAACAGTCCGAT
>No_name
GATTAATCGGACTGTTAGCATAGCATAGCCAATATGAAAGATTGAAAAAATGAACATTGA
CCAGATCTGGATAATATCCTTTCAGCAATACCAATATGTG
>No_name
GTTCATTTTTTCAATCTTTCATATTGGCTATGCTATGCTAACAGTCCGATTAATCCTTTT
TGTTATGCTTTGGCCAATGCACAATTCAAGAAAGCATTCT
>No_name
GTAATCTTAAGAATGCTTTCTTGAATTGTGCATTGGCCAAAGCATAACAAAAAGGATTAA
TCGGACTGTTAGCATAGCATAGCCAATATGAAAGATTGAA
>No_name
CTGAAGTAATCTTAAGAATGCTTTCTTGAATTGTGCATTGGCCAAAGCATAACAAAAAGG
ATTAATCGGACTGTTAGCATAGCATAGCCAATATGAAAGA
>No_name
CCCCGAAGTAATCTTAAGAATGCTTTCTTGAATTGTGCATTGGCCAAAGCATAACAAAAA
GGATTAATCGGACTGTTAGCATAGCATAGCCAATATGAAA
>No_name
CTAATTTATATGATCGTTTTGTGGCATATACCAAGGGCTTAGTGATCGCCATATATCGAT
CAATCGAAATGCAGCACAAATTAAGAATAGATGCTGTACA
>No_name
CTAGTGATGAATAGATTCTAAATCCAAGATGAATACTGATTTCACAAGTAGTGTTGGTAA
AATTATGATCTGACCAACCGATTACCGGGGGCACCGATAT
>No_name
AAAATTCTTCTAATTCTTTATCATATAAATCCCTCGATTTCCAAACATCCAATCCCTCGT
CTCAACAACGTCGACAAGCGTTAGATTTGGAGTCCAATCC
>No_name
CAACAACGTCGACAAGCGTTAGATTTGGAGTCCAATCCGAAACACGCTCAAGCTTTGAAA
TTAAATTCTTATCTTTGCCAGAGGCCCATTCATAGAAGCT
>No_name
GTTAGATTTGGAGTCCAATCCGAAACACGCTCAAGCTTTGAAATTAAATTCTTATCTTTG
CCAGAGGCCCATTCATAGAAGCTGCGCACTTCAGAATCTA
>No_name
CTGGAATATAACTGTGCCAATATTTAATCCTCGGTTTTCATGGCTTCACGTTTGGACTTG
TGGACCTATTCATGTTATGCTGATTTTATGGACAATCATA
>No_name
GTTTTCATGGCTTCACGTTTGGACTTGTGGACCTATTCTTGTTATGCTGATTTTATGGAC
AATCATAGGAAATGTATTTGTTGTCGCCGCAATTATACTT
>No_name
TGGACTTGTGGACCTATTCTTGTTATGCTGATNTTATGGACAATCATAGGAAATGTATTT
GTTGTCGCCGCAATTATACTTGAAAAGAATCTTCAGAAAA
>No_name
GAGATTTCATTAATGACGCTGATCGGCATTACGAGTACCGCCACCATCAAATCTGCTACT
GCCAGACTCAGAATGAGATAGTTGGAGACACTCTGAAGAT
>No_name
GCCCAGTATCTGTCTATTGCGATTGCTACAAGATGCAAAACGGATGCTGTGCAGCATAAT
ACATCAAAGAAAATCCAAATATCACAGAGACTCATCCCCA
>No_name
ATTTTGTGTTTGGAGTGTTTCAATTGTCATATCAATTCCATCAAGATTTCACGGTCACAG
AAATCAGTTTCTAACCTCAGAAGACGGAGTCTGCCGAATG
>No_name
GTATGATTCGTGTTCATTCGGCAGACTCCGTCTTCTGAGGTTAGAAACTGATTTCTGTGA
CCGTGAAATCTTGATGGAATTGATATGACAATTGAAACAC
>No_name
GTTTCTAACCTCAGAAGACGGAGTCTGCCGAATGAACACGAATCATACTTACATCATCGT
TGCTAATATCGGCGCATTCTTTCTTCCTATGTTAATTATG
>No_name
ATCGAAATAAAATTGATGAAAAATAAACTATTTTATTTTCCTTTCCAGTTCTAGTGGATT
TGGGGTTGAGATTGGAAAGGGTGTGGATGTCAGGGGGTCG
>No_name
CTTTGAAAACTAGCTGGTCTTGATTGTTTTTTGTATTAGTTTTCACTGAAATGCATCGAA
ATAAAATTGATGAAAAATAAACTATTTTATTTTCCTTTCC
>No_name
CGGAAATTGTCACAATATTGTTGTTTATATTATTATTTGCCTGCTTTTCAATTGCAGTTA
CAAGAGAAGAACACGAAGGGCTAGAAAGCTTTGAAGGTTG
>No_name
TTCTTCTCTTGTAACTGCAATTGAAAAGCAGGCAAATAATAATATAAACAACAATATTGT
GACAATTTCCGGGGAATCATCTACACAAACCATGATTGCT
>No_name
GCGAAAACTGTATAAATGCTTTGGATTCAGAATTAGAGTCATCAGGATTCCCAATAAGGA
GTACTGAATTAGAAGAACATTTAGCTTGTGCTAATGAAAT
>No_name
CAGGATTCCCAATAAGTAGTACTGAATTAGAAGAACATTAGCTTGTGCTAATGAAATCAG
TTCAGACCATGTCATATCTTATGGTCATCAAGATGATATT
>No_name
ATTCACTCTCAGACTTATTTTCTCTTCTCTACNCGAAATACTTCTCGCTACAATATCATC
TTGATGACCATAAGATATGACATGGTCTGAACTGATTTCA
>No_name
TGAGTAGCAAACGGCAGCCAACAAATGAGAAANCAACCGGTAATAATTGCTAAAGTTCTG
GCGGCTTTTCTCTCACGTCGCTGTTCAATTTTTATGCGAG
>No_name
AAAATGCATTCAACAATTTCAAGAAATATATCNCTATCAATTGATATTGGATATTCCAAA
AATGTTGTTATCATTTTGGCGTCCACTTGCACCAGCATAG
>No_name
CTTTTTCTCCATGATAAAAGCTGTAATTATCAATCCATTCCCAAACACGGTGCCTATGCT
GGTGCAAGTGGACGCCAAAATGATAACAACATTTTTGGAA
>No_name
AAAAATGTTGTTATCATTTTGGCGTCCACTTGCACCAGCATAGGCACCGTGTTTGGGAAT
GGATTGATAATTACAGCTTTTATCATGGAGAAAAAGATTC
>No_name
GTCCAATTAAGATATCTGTGATTGCCAATGATGCAATGAAATAATTGCTGGGTATCCGAA
TCTTTTTCTCCATGATAAAAGCTGTAATTATCAATCCATT
>No_name
ACAGCTTTTATCATGGAGAAAAAGATTCGGATACCCAGCAATTATTTCATTGCATCATTG
GCAATCACAGATATCTTAATTGGACTGTTTTCGATGAATT
>No_name
AAAGATTCGGATACCCAGCAATTATTTCATTGNATCATTGGCAATCACAGATATCTTAAT
TGGACTGTTTTCGATGAATTTATTTTCTATTTATGTTGTT
>No_name
CAATAACCTAAAACAACATAAATAGAAAATAAATTCATCGAAAACAGTCCAATTAAGATA
TCTGTGATTGCCAATGATGCAATGAAATAATTGCTGGGTA
>No_name
CCAAAGGCCAATAACCTAAAACAACATAAATAGAAAATAAATTCATCGAAAACAGTCCAA
TTAAGATATCTGTGATTGCCAATGATGCAATGAAATAATT
>No_name
ATTGCATCATTGGCAATCACAGATATCTTAATTGGACTGTTTTCGATGAATTTATTTTCT
ATTTATGTTGTTTTAGGTTATTGGCCTTTGGGGTACATTC
>No_name
GTACATTCTTTGTAATATTTGGTTGTCATTCGATTATACCGTATGTCTAACCTCTCAGTA
TACGGTACTTTTGATTACTGTCGATAGATATTGTTCGGTC
>No_name
CGGTTCTCCAAATTCTATACTTTGCTGGAATTTTGACCGAACAATATCTATCGACAGTAA
TCAAAAGTACCGTATACTGAGAGGTTAGACATACGGTATA
>No_name
TAAATAAGAAAGCGGGGATAATCCAAGCCAAANCAATTAATAAGTATACCTTTTTTTCGG
TTCTCCAAATTCTATACTTTGCTGGAATTTTGACCGAACA
>No_name
GGAGAACCGAAAAAAAGGTATACTTATTAATTGTTTTGGCTTGGATTATCCCCGCTTGCT
TATTTATAACGATTATCATCATTTGGAATTGCCGTTCCCA
>No_name
CTGACTGTCAACGGATGGAGACTGGGAACGGCAATTCCAAATGATGATAATCGTTATAAA
TAAGAAAGCGGGGATAATCCAAGCCAAAACAATTAATAAG
>No_name
ATTATCCCCGCTTTCTTATTTATAACGATTATCATCATTTGGAATTGCCGTTCCCAGTCT
CCATCCGTTGACAGTCAGCAATGCTTTGCGGAATTTACTC
>No_name
CTGTATTGAAAATCGGATAAAGAGTAAATTCCGCAAAGCATTGCTGACTGTCAACGGATG
GAGACTGGGAACGGCAATTCCAAATGATGATAATCGTTAT
>No_name
CGACTGTATTGAAAATCGGATAAAGAGTAAATTCCGCAAAGCATTGCTGACTGTCAATGG
ATGGAGACTGGGAACGGCAATTCCAAATGATGATAATCGT
>No_name
CGATTATCATCATTTGGAATTGCCGTTCCCAGTCTCCATCCGTTGACAGTCAGCAATGCT
TTGCGGAATTTACTCTTTATCCGATTTTCAATACAGTCTT
>No_name
GCTTATTTTTGGATAACCCTCATTATCATGTGCGTTTTATATATAGGAATATATCGTGTC
GCTCGCCGACTCCATCAAAATTCGGATACAAAACGCAAAC
>No_name
GGAATATATCGTGTCGCTCGCCGACTCCATCAAAATTCGGATACAAAACGCAAACGGTTG
ACCTCTCTTATGGCAACTGCCGGTCAAACAATGTCAAAAA
>No_name
TCGGTTGTCGTTTCGTTAAACGGATTATCTTTCAAAAAGTTTTTAAATTGAACATTGACA
TCCAAATTTGCTAAACTTAATCCAACCCCAATTTTTGACA
>No_name
GTTGGATTAAGTTTAGCAAATTTGGATGTCAATGTTCAATTTAAAAACTTTTTGAAAGAT
AATCCGTTTAACGAAACGACAACCGAGAGAAATCTTTTAA
>No_name
CTCAGGAGGTGACACCCGTGAACTTATTGAGTAATTATTCCGAGAACTGTCCGGATAAAG
ACAGTTATCATTTAAAAGATTTCTCTCGGTTGTCGTTTCG
>No_name
CTGATTGGGAAATGTTTATGCTTGGTAAGTTGTATCTATTTGTGTAGAAATTTGAGATAT
TAAATTCATAGTTTGTTTTACTGTTCCCACTTGAGTCTTC
>No_name
TAAACATTTCCCAATCAGAAGTCCATGGGAAATTTCATTTGGAGAATAATAGGGAAATAA
AATACAAATCCTGGGACAACACAGTTTCCAAATCGGCATT
>No_name
GTGATTACGAATGTCGATTCTTTTTGACATGTNGTGAACACTTTTAAGAAACCTCATGGC
TTTCAATGCCGATTTGGAAACTGTGTTGTCCCAGGATTTG
>No_name
CCAGAATAAAACTAATTGTTTTCAAAGATTTTTTCGCTTTGCTGTGATTACGAATGTCGA
TTCTTTTTGACATGTTGTGAACACTTTTAAGAAACCTCAT
>No_name
CCAGAATAAAACTAATTGTTTTCAAAGATTTTTTCGCTTTGCTGTGATTACGAATGTCGA
TTCTTTTTGACATGTTGTGAACACTTTTAAGAAACCTCAT
>No_name
CTTAAAAGTGTTCACAACATGTCAAAAAGAATCGACATTCGTAATCACAGCAAAGCGAAA
AAATCTTTGAAAACAATTAGTTTTATTCTGGGTGCTTTTA
>No_name
ATACGTCGTTGATGCAACTTTTAGGAGGGTTATCACAAAATCCTTTTATTAAAATGAGAA
CATGATACGGAGTCCAACAAATTATAAAAGCACCCAGAAT
>No_name
TAAAAGTTGCATCAACGACGTATTGTATAACGCAAGCTACTGGTTGTGCTATATAAATTC
TCCGATTAACCCTTTCTGTTATGCCCTTTCAAATTCGCAA
>No_name
TTACGGTTCATCAGGATCTTGAAAAATCTCCTTTGATCAATTTCAAAAGAGTCTTTTTAA
ATTGCGAATTTGAAAGGGCATAACAGAAAGGGTTAATCGG
>No_name
CGGTTGTTCTTAGAAATCGGTTATGGGAGAGTGTTATAATGATGATCAAATTCCCGATGA
CAGTCCACAAGGTTATCATTGAAGGAATAATTGAAAATAT
>No_name
CCGATTTCTAAGAACAACCGCAAACTTATTAATCGGGAATCTCGCTTTGAGTGACATGTT
ATTGGCAGCTACAGTTTTACCATTAGCAATAGTCAATGAC
>No_name
GGATCTTTCATTTTACCCTTAATTATAATGTCGGGTGTATACATTCGAATATTTACAATT
ATCAATCAAAAAAAAGAATCTATTTTCCAAATCAGACACT
>No_name
GTTTCTGTGTGCGTTTTCATTGAGGAAATAAATTTTGATTTTAACAATGTCGCTGTTGGT
TGGTTGTAGGACGAGCAGTTATCATCTGTATTTTGAGTGT
>No_name
GTTTGTGCTTAATTTCATTTCCCATAAAGGGGTCTGTGGCAGCAGAAATTCTACTGATGT
GCATCGTAGACCTTGTTTTGATTTCTTTTTGGAAATTGAG
>No_name
GGACAAATGGATTCGCTACATAAAGCACGCACCATGTACATAATAGTGAAAGGGATCCAG
CATAAAATAAAAATAACCATTATTAATAACATGATCTTCG
>No_name
CCAATATAGAATGTATTATGATTTCTGGCAGTAATAAACCTTTTGCGTAGGCTGATCCAG
TTCTGTTTGTCAAATTGACACTAGTAAAATAGTACTGATC
>No_name
CACAAATATAGTATGGTAAAGGCCATTCTCCAACAACTAAATATCCAGTATAGAGAGGCA
TTGAAACTAATCCAATCATCAAATCGGCGACAGCCAAGGA
>No_name
TCTTGATTCGATAAGTCAAAGGTCGAGTGACTGAACAATACCGATCTATGGAGATGATCA
ACAAATTTGCAACACTGGCATTAGACATGGTGTAATCTAT
>No_name
CAGCTCTTTTGTGGACTCCTTTAATCTACTTANGGCCAATCATCGATGGAAAAAGGCACG
TCAAACCAAAGGAATGTTATATTCAATTTATTCAATCTAG
>No_name
CATCGATGGAAAAAGGCACGTCAAACCAAAGGAATGTTATATTCAATTTATTCAATCTAG
TTATCTTTTGACTCTATTAACAGCAAGTCTAGCTTATTTT
>No_name
ATGGAAAAAGGCACGTCAAACCAAAGGAATGTNATATTCAATTTATTCAATCTAGTTATC
TTTTGACTCTATTAACAGCAAGTCTAGCTTATTTTATACC
>No_name
CACGTCAAACCAAAGGAATGTTATATTCAATTTATTCAATCTAGTTATCTTTTGACTCTA
TTAACAGCAAGTCTAGCTTATTTTATACCAGTAACAATCA
>No_name
TGCATTTTTTTCAACACTTTCTGTCTCAAATTAGTCTCTCGATAAATACGAAAATACAAT
ATTGATATGATTGTTACTGGTATAAAATAAGCTAGACTTG
>No_name
GTTTTAATAGGCAACCCGTGCATTTTTTTTCANCACTTTCTGTCTCAAATTAGTCTCTCG
ATAAACACGAAAATACAATATTGATATGATTGTTACTGGT
>No_name
ATCAAATGGTTCCAGATGTTCTAATAATCATAAAAATCATTCAAGGGAGAATCCTTTTCA
AAATTTAATAAAGAAAATAAATTCTCTGCGAAGTTCGTCG
>No_name
CTTTTCAAAATTTAATAAAGAAAATAAATTCTCTGCGAAGTTCGTCGTCAAATGGGAAAA
ATAATATTTCTGCAAACAGTTTTAAATCTCACCCGTTTCG
>No_name
CGAAACGGGTGAGATTTAAAACTGTTTGCAGAAATATTATTTTTCCCATTTGACCACGAA
CTTCGCAGAGAATTTATTTTCTTTATTAAATTTTGAAAAG
>No_name
CGCTGAGTTAGGTCGAAACGGGTGAGATTTAAAACTGTTTGCAGAAATATTATTTTTCCC
ATTTGACGACGAACTTCGCAGAGAATTTATTTTCTTTATT
>No_name
CTTTCGCCTTCCTGATAAATAGAGGTTTGAGTTGAAAGCCCTGTCGCTGAGTTAGGTCGA
AACGGGTGAGATTTAAAACTGTTTGCAGAAATATTATTTT
>No_name
CTCACCCGTTTCGACCTAACTCAGCGACAGGGCTTTCAACTCAAACCTCTATTTATCAGG
AAGGCGAGAGCTCAAAATTTGAATATGGAAGATCCATTTA
>No_name
ATGAATTGGAATGAAGCGATTGGGATTTACTGTATCGTAACCGATGATTAGATGCACTAA
GTTCTGAATAAATGGATCTTCCATATTCAAATTGAGCTCT
>No_name
CCGGTAAAGATGAATTGGAATCAAGCGATTGGNATTTACTGTATCGTAACCGATGATTAG
ATGCACTAAGTTCTGAATAAATGGATCTTCCATATTCAAA
>No_name
CCGGTAAAGATGAATTGGAATCAAGCGATTGGNATTTACTGTATCGTAACCGATGATTAG
ATGCACTAAGTTCTGAATAAATGGATCTTCCATATTCAAA
>No_name
CTGCAGTTGTATACGGTCTTTGAGATGTCATTTCTATTGGTGAAAATCGGTTCCGGTAAA
GATGAATTGGAATCAAGCGATTGGGATTTACTGTATCGTA
>No_name
CTTTACCGGAACCGATTTTCACCAATAGAAATGACACCTCAAAGACCGTATACAAATGCA
GCATAGGAAACATAAACATTCCAGAAGAAGTCAAAATCAG
>No_name
GGAAACATAAACATTCCAGAAGAAGTCAAAATCAGACCGAACAGAATCGATTCTCCAATA
CGACATCTTTCGTTGAAATCTCAAAGAAAATCTTGTGATG
>No_name
GTCAAAATCAGACCGAACAGAATCGATTCTCCNATACGACATCTTTCGTTGAAATCTCAA
AGAAAATCTTGTGATGCCGAAAGCTTGAATCATTTAGTTA
>No_name
ACAGAATCGATTCTCCAATACGACATCTTTCGTTGAAATCTCAAAGAAAATCTTGTGATG
CCGAAAGCTTGAATCATTTAGTTATCGTGAATCCAAATGC
>No_name
ATCGATTCTCCAATACGACATCTTTCGTTGAAATCTCAAAGAAAATCTTGTGATGCCGAA
AGCTTGAATCATTTAGTTATCGTGAATCCAAATGCAAAAG
>No_name
CGGAATAATGTGACAACATAACCATAGCGTTACTGGTGCTAGGTTGATTGGGGAATTCTT
TTGCATTTGGATTCACGATAACTAAATGATTCAAGCTTTC
>No_name
CTTGAATCATTTAGTTATCGTGAATCCAAATGNAAAAGAATTCCCCAATCAACCTAGCAC
CAGTAACGCTATGGTTATGTTGTCACATTATTCCGGTTCA
>No_name
CACCAGTAACGCTATGGTTATGTTGTCACATTATTCCGGTTCACAAAAATCTGAAAATAA
AGCTGCTAAAACTCTTAGCGCAATTTTGTTAGCATTTTTT
>No_name
GTGCGAGTTCAAATAGCATAACCAATATCCTAAATTATACACCGTAGTCCCTATCGGCTG
AGGTTCAACCCTATATAAAGGCTTTATCACCCTGAAAATG
>No_name
CTTATTTTTGATATTGAGCAAGTCAAAATAGCTATGAATGTTTTCCGGAAAGTAACGTTG
CATAACGCATAGAGCAATGGATTGACTGTCGAGTTCAAAT
>No_name
AATGCCACCTCTGTTGATCCGATTCTTGAGCATATCAGATTAATTTGTACCAAAATTATT
CTACCAGTCATCTGTTGGCCGGGAATAATGTGCAATATTT
>No_name
TTTTGTCCGTGTCAATTATGGATATTTCATATTTACTCTCGATGTTTTGCGTTTCACTTC
AGCTTTACAAGAGAGTTCGTCAGTCACAGAATTTATTATT
>No_name
CGATTGCAAATAATAAATTCTGTGACTGACGAACTCTCTTGTAAAGCTGAAGTGAAACGC
AAAACATCGAGAGTAAATATGAAATATCCATTATTGACAC
>No_name
TTCATATTTACTCTCGATGTTTTGCGTTTCACTTCAGCTTTACAAGAGAGTTCGTCAGTC
ACAGAATTTATTATTTGCAATCGTCTGGATATTTTCTCCC
>No_name
TTTACTCTCGATGTTTTGCGTTTCACTTCAGCTTTACAAGAGAGTTCGTCAGTCACAGAA
TTTATTATTTGCAATCGTCTGGATATTTTCTCCCTTGACT
>No_name
GTTTGTTTTACCATGGAGCGATTGTTGGTCGTTCTTAAACCGTTCGCCATTCGGAAATGG
TGTACGGTTACAAAAGCGAAAAAGGTGATAGTTCTATGCC
>No_name
TTCCCTCGAAAAAATCTCTGGACTTGTCAAAATAAAAGCCGTCGACAGGCATAGAACTAT
CACCTTTTTCGCTTTTGTAACCGTACACCATTTCCGAATG
>No_name
TTTTAAAATGAGTGCGGTTTTGTTTATAATGATACCGTTGGTGATCTTAGCAGTCGTTAA
TAGCCTGTTGATCAAATACATCATAACGGCGAAGGGTAAG
>No_name
TAGCAGTCGTTAATAGCCTGTTGATCAAATACATCATAACGGCGAAGGGTAAGCGAACTA
ATCTAAGTTTACACAACTCTCAACATTCGACTCGGTTGAA
>No_name
GACAGATCCTTGATCAACAATAGACTTAAGCACTCTACAAATGTCATAGATCAGTACAAG
ACCACATATTTACTCGTCATTGTTGTGGTGACATTTTGCT
>No_name
CTTGTTTCAACGATTACGTAATTAATTGCGCTGGGGGTCTGCAAACAGCAAAATGTCACC
ACAACAATGACGAGTAAATATGTGGTCTTGTACTGATCTA
>No_name
AACGAGGCCAAATAGATCTATATCGAAATTAATTTTTGGGAATTTTTGTAATCTACTTTT
GGCAGTGAGCGCTGCCATGAATTTTATCCTTTACTCGTTT
>No_name
CAGAGTTCCAATGTTGAATATTACTGACAAAAACTATTCTTTTGTCAACGAGTTAGCCTA
TCGCCCATTGGAAGCCACCCTCATAAGCTTGTCTGTGATT
>No_name
GCAACTATTAATACTAATAGTAAAATCACAGACAAGCTTATGAGGGTGGCTTCCAATGGG
CGATAGGCTAACTCGTTGACAAAAGAATAGTTTTTGTCAG
>No_name
CAAAGATCCAAGAAACCAGTTCTGAATGTTCTNCAGGCGATAATCAGTAGAAATAGCTAT
TAGAACTAAAGAATTTCCGGCAACTATTAATACTAATAGT
>No_name
TGCCAACCAAAGAGAGCACAAAAGTCTTCCAAATATCCAACGGCCGAATATCTCATTAAA
TAATGAAAATGGCAAGATCAAAATTCCTAACAGTAAATCT
>No_name
ATCTATCTATACTAATCAAACACAAATGCATTATAGACGCAGTACACAAAAGGACGTCAA
TTGCCAACCAAAGAGAGCACAAAAGTCTTCCAAATATCCA
>No_name
GTCTATAATGCATTTGTGTTTGATTAGTATAGATAGATACTATTCCATTGTCAGGCCCAT
ACAGTACAAGACATCAAGGACTCCCAACCGAGTGCTTGCC
>No_name
ATAATGCATTTGTGTTTGATTAGTATAGATAGATACTATTCCATTGTCAGGCCCATACAG
TACAAGACATCAAGGACTCCCAACCGAGTGCTTGCCATGA
>No_name
CAAGACATCAAGGACTCCCAACCGAGTGCTTGCCATGATTATTGCGGCATGGATTATATC
TGGATTAATATGCTTACCGCCACTTTTTGGTTGGAGTAGT
>No_name
AAGACATCAAGGACTCCCAACCGAGTGCTTGCCATGATTATTGCGGCATGGATTATATCT
GGATTAATATGCTTACCGCCACTTTTTGGTTGGAGTAGTC
>No_name
GAAAAATTTAAAGAATGACTACTCCAACCAAAAAGTGGCGGTAAGCATATTAATCCAGAT
ATAATCCATGCCGCAATAATCATGGCAAGCACTCGGTTGG
>No_name
CTTGGCTTCAATAAAGACTTGCAAATACACAATGATAATGATGAGTAGTGGAATGTAAAA
CGATCCAATTGATGAGTATAGAACATAGGCTCGGTTTTGG
>No_name
ATACTCATCAATTGGATCGTTTTACATTCCACTACTCATCATTATCATTGTGTATTTGCA
AGTCTTTATTGAAGCCAAGCGAAGAGCCAATCGAAAGTAT
>No_name
TTTACATTCCACTACTCATCATTATCATTGTGTATTTGCAAGTCTTTATTGAAGCCAAGC
GAAGAGCCAATCGAAAGTATGTTGTCAAAAAACCGGAAGT
>No_name
ATTTCCGTATATTCAATATCTACTTCAACAACTTCCTTTTTTCTGAAGAGCTCCGGATTT
TTTTTCACTTCCGGTTTTTTGACAACATACTTTCGATTGG
>No_name
GAAAAAGTAAACTTATTCGTTATCGAGAACGTCGGACAATAGTTGTATTGGGGGTCGTTG
TGGGGGCATTATTGTGTGTTGGCTGCCGTTTTTCACCTCC
>No_name
ATGGACAATATTCTTTGAAAAGCTTTTCTAAAGTCTCGATTGTATACAGTATATATAATT
GGATTCAAGCCGCTATTGCAGTAACCCAACCAGAAGAAAA
>No_name
CCGTTTATGGCATTGCCATTTTATCAGATTCTGATCTATTCTTTGATTGCAACTATTCTT
AGTTTGGCCACAGCTTGTGGCAATCTTCTTGTTCTCATTT
>No_name
GTCAGAACTGCATAATAAGAAATGTGGAATAAAGTGGCATTGAAATAATTCCAATAAGAA
AGTCTGAAACGGCCAAAGAAAGAAGATAATAATTACTAAT
>No_name
GCCAGAACTGCATAATAAGAAATGTGGAATAAAGTGGCATTGAAATAATTCCAATAAGAA
AGTCTGAAACGGCCAAAGAAAGAAGATAATAATTACTAAT
>No_name
TGGAATTATTTCAATGCCACTTTATTCCACATTTCTTATTATGCAGTTCTGGCCATTTAA
TTCTACAACTTGTGATTTGTGGTTATCACTTGACTATACA
>No_name
GCAGTTCTGGCCATTTAATTCTACAACTTGTGATTTGTGGTTATCACTTGACTATACAGT
ATCGAATGCTTCATCGGCAAATCTAGTTCTTATATCTTAT
>No_name
CTGGCCATTTAATTCTACAACTTGTGATTTGTGGTTATCACTTGACTATACAGTATCGAA
TGCTTCATCGGCAAATCTAGTTCTTATATCTTATGACCGA
>No_name
ATCGAATGCTTCATCGGCAAATCTAGTTCTTATATCTTATGACCGATATAAAACCCTTAC
TTGTCCATTGACGTATAGATGCAAAAGATCACCAAGAAAA
>No_name
CAATAATTGGCCAGATATAAATCAAGGGAGTCCATAATAGTGCACAAATTATCCATGTTA
ATAGAATAATAATTATAGTTTTTCTTGGTGATCTTTTGCA
>No_name
CGAGTTACGCGATATATTTGTATTGCGAAAACAATGATGATAAAGAGAGGTATTAAATAT
CCAATTGCACAGGTGAGCAGAGTTAGCAGTGTGCTGGATT
>No_name
CGAGTTACGCGATATATTTGTATTGCGAAAACAATGATGATAAAGAGAGGTATTAAATAT
CCAATTGCACAGGTGAGCAGAGTTAGCAGTGTGCTGGATT
>No_name
AAACCGGAGTCGCGTAACCTAAAGTTTGAAGATTTTTATTTCGATGCCGAGTTACGCGAT
ATATTTGTATTGCGAAAACAATGATGATAAAGAGAGGTAT
>No_name
CGAAGAATCCATGTTCTTATAATTGTCTCGATGATTGTATTTCAAAGCTGCTCCTCCATA
AACCGGAGTCGCGTAACCTAAAGTTTGAAGATTTTTATTT
>No_name
CGAAGAATCCATGTTCTTATAATTGTCTCGATNATTGTATTTCAAAGCTGCTCCTCCATA
AACCGGAGTCGCGTAACCTAAAGTTTGAAGATTTTTATTT
>No_name
AAAATCTTCAAACTTTAGGTTACGCGACTCCGGTTTATGGAGGAGCAGCTTTGAAATACA
ATCATCGAGACAATTATAAGAACATGGATTCTTCGACCGA
>No_name
TTCAAACTTTAGGTTACGCGACTCCGGTTTATGGAGGAGCAGCTTTGAAATACAATCATC
GAGACAATTATAAGAACATGGATTCTTCGACCGACACTGA
>No_name
CTCCGGTTTATGGAGGAGCAGCTTTGAAATACAATCATCGAGACAATTATAAGAACATGG
ATTCTTCGACCGACACTGAAATCAGTAATAGAAATCCAAA
>No_name
CAATCATCGAGACAATTATAAGAACATGGATTCTTCGACCGACACTGAAATCAGTAATAG
AAATCCAAAAGAAAAATGTATTAAAAAAGTTCACAAATTT
>No_name
GTTGAAATTTGTGAACTTTTTTAATACATTTTTCTTTTGGATTTCTATTACTGATTTCAG
TGTCGGTCGAAGAATCCATGTTCTTATAATTGTCTCGATG
>No_name
AGAGAATTCGGTTGAAATTTGTGAACTTTTTTAATACATTTTTCTTTTGGATTTCTATTA
CTGATTTCAGTGTCGGTCGAAGAATACATGTTCTTATAAT
>No_name
TGAGAATAAGAGAATTCGGTTGAAATTTGTGAACTTTTTTAATACATTTTTCTTTTGGAT
TTCTATTACTGATTTCAGTGTCGGTCGAAGAATCCATGTT
>No_name
CTTCGACCGACACTGAAATCAGTAATAGAAATNCAAAAGAAAAATGTATTAAAAAAGTTC
ACAAATTTCAACCGAATTCTCTTATTCTCACTCCACAAAA
>No_name
GTCGAATTGCTTGAAGTGACACTCGAATAATTNAAATTTTGTGGAGTGAGAATAAGAGAA
TTCGGTTGAAATTTGTGAACTTTTTTAATACATTTTTCTT
>No_name
AAAAAGTTCACAAATTTCAACCGAATTCTCTTTTTCTCACTCCACAAAATTTAAATTATT
CGAGTGTCACTTCAAGCAATTCAACAATACCAAATTGTCA
>No_name
CAAGAGTTTTGGCGGCTTTGCTAGAGGAAGGCTTTTTTCGCACTGACTGTCTTAGTCCAT
GGCTCATCAAATTACCTTGACAATTTGGTATTGTTGAATT
>No_name
CCATCGACTAAGACAGTCAGTGCGAAAAAAGCNTTCCTCTAGCAAAGCCGCCAAAACTCT
TGCAGCAATAATCATTGCATTTTTCGTCACGTGGTTTCCA
>No_name
CGAGAATATAAATTTATAAGTGTAAAAAGATTATATGGAAACCACGTGACGAAAAATGCA
ATGATTATTGCTGCAAGAGTTTTGGCGGCTTTGCTAGAGG
>No_name
CTTTTTACACTTATAAATTTATATTCTCGGTCAAAGTCCAATCCCACCATAGGGACACTT
CTTTATGGTTTTGGCTATTATTTATGTTATTTGAATTCCA
>No_name
CTGGATTGATTGTGGAATTCAAATAACATAAATAATAGCCAAAACCATAAAGAAGTGTCC
CTATGGTGGGATTGGACTTTGACCGAGAATATAAATTTAT
>No_name
AGAGAAACGACTTGTGTTGCTCTTAGACCGGCNGCATATTAGAATTCTCCAAAATGTTCT
ACGAAACATAATATTGCAATAAGCATACAATATTGGATTG
>No_name
TGATGTTGAAGAAATGATCAATTATTCATTGANATACAGTAGATCTGTTAATTTCGAAAG
ATATTACGTGCTGTCTCAAATCTCATTAGCTGCCCTGCTG
>No_name
GAGGTATCGATATCAATCCGGAAAGAATCCAAATTATACAAATCATCAAGAAAACCGGCC
GAAAGTTCGTTCCGTATTGACTGAGAGGTTGAAGAATTGT
>No_name
CTTTCGGCCGGTTTTCTTGATGATTTGTATAATTTGGATTCTTTCCGGATTGATATCGAT
ACCTCCTGTGACGGGTTGGAAAGAACCTTTCCACTTAGGT
>No_name
GAAAAAGGGAAACCAACAAAAGGTGAAGCAACCCATTAATATTCCCAGAGTTTTTATGGC
TTTACTTTCAGAAATAATTTTTTTTGATAAATATTTCTGT
>No_name
GAAATATTTATCAAAAAAAATTATTTCTGAAAGTAAAGCCATAAAAACTCTGGGAATATT
AATGGGTTGCTTCACCTTTTGTTGGTTTCCCTTTTTCACG
>No_name
CTTTTGTTGGTTTCCCTTTTTCACGTTACAGTTAATAGTTCCGGTGATTAAAACATATAA
TATTAATACGAAATACATTCCGATGTGGGTCAGAGAAACA
>No_name
CTTTGGACAAATGATTTTCCAAATTGTTCTGTNTATGAAGCAGTTCGTAGCCGGTTGTTT
ATGGACTTACAGTGGCATGATAGAATCTCTTTAAATGGCT
>No_name
ATTCTATCATGCCACTGTAAGTCCATAAACAACCGGCTACGAACTGCTTCATATACAGAA
CAATTTGGAAAATCATTTGTCCAAAGACGGCGCTCTGGCT
>No_name
ATTCTATCATGCCACTGTAAGTCCATAAACAACCGGCTACGAACTGCTTCATATACAGAA
CAATTTGGAAAATCATTTGTCCAAAGACGGCGCTCTGGCT
>No_name
GTGAATTTCCCACAGCCAGTTCAATATGAGCCCCGCTTTCAAATCTGGCCTATGACTCTC
ATTAGTCTATTGTTGATAATTATCATCATTTGGACAATTG
>No_name
CGCTTTCAAATCTGGCCTATGACTCTCATTAGTCTATTGTTGATAATTATCATCATTTGG
ACAATTGCCGGCAATGTTCTCGTCATGGTCACTATTGTTA
>No_name
TCTCGTCATGGTCACTATTGTTACTGAGCTCAATATTAAGAATTCCTCCAATCATTTGAT
ATTCAGTTTAGCAGTGACTGATTTGTTCGTCGCCGTTGCT
>No_name
AATGCCTTTAAGTGCTATTAAGGAAGTCTCCATCAAATGGTGGTTAGGACTCGAATTATG
TGACATTTGGATTTTTACGGACGTACTGACGTGCACAGCG
>No_name
TATGACTCGAATTATGTGACATTTGGATTTTTACGGACGTACTGACGTGCACAGCGTCGA
TATTTCACCTTGTGGTGATAGCAATTGATAGATATTTATC
>No_name
CTCGAATTATGTGACATTTGGATTTTTACGGACGTACTGACGTGCACAGCGTCGATATTT
CACCTTGTGGTGATAGCAATTGATAGATATTTATCAATTA
>No_name
CGTCAGTTTGGTAATTGATAAATATCTATCAANTGCTATCACCACAAGGTGAAATATCGA
CGCTGTGCACGTCAGTACGTCCGTAAAAATCCAAATGTCA
>No_name
ATTCCTTTGTAAATAGAATCTAGATGGAATGGAGACAAGAGCCGCAGCGATCCAGGAAGA
TGTAATCATAGCTGTTGTCGAAACCGTTGAACGATTTCTA
>No_name
TGATAATTGACTGTTATTCTTTCGGCTGTATTATTCCTTTGTAAATAGAATCTAGATGGA
ATGGAGACAAGAGCCGCAGCGATCCAGGAAGATGTAATCA
>No_name
GTACGAGTTTCCTTCATTAATAAGACATGTTCCATTATAATTGACTGTTATTCTTTCGGC
TGTATTATTCCTTTGTAAATAGAATCTAGATGGAATGGAG
>No_name
ATTTACAAAGGAATAATACAGCCGAAAGAATAACAGTCAATTATAATGGAACATGTCTTA
TTAATGAAGGAAACTCGTACACAATTCTTGCAAATTTCTT
>No_name
CCCATTAATATAAGCGGAAAACAAAAAGATAAGAAATTTGCAAGAATTGTGTACGAGTTT
CCTTCATTAATAAGACATGTTCCATTATAATTGACTGTTA
>No_name
CTCGTACACAATTCTTGCAAATTTCTTATCTTTTTGTTTTCCGCTTATATTAATGGGCAT
CGTTTATTTTAAGATTTTTATTTTTATTAAAAAACAAACA
>No_name
TCGTCTTCCTCGTCGGCATACTGAAAATTAGAACATTCTTCATTGACCCATTTCGTTTTC
TCCAAAGACTCTGTCACTGTGCTTTCAAAGGAATTTTCAT
>No_name
CAGAGTCTTTGGAGAAAACGAAATGGGTCAATGAAGAATGTTCTAATTTTCAGTATGCCG
ACGAGGAAGACGAAAATCACTCAAAGTCTAATAATAATCT
>No_name
GGTCAATGAAGAATGTTCTAATTTTCAGTATGNCGACGAGGAAGACGAAAATCAGTCAAA
GTCTAATAATAATCTGTCAGAAAATGTTACTAATAAATAT
>No_name
GATTTATCTAGACAATATAAATATTTATTAGTAACAGTTTNTGACAGATTATTATTAGAC
TTTGACTGATTTTCGTCTTCCTCGTCGGCATACTGAAAAT
>No_name
GTCAAAGTCTAATAATAATCTGTCAGAAAATGTTACTAATAAATATTTATATTGTCTAGA
TAAATCATCCACTGAGAGCTTTCCAATGTCATCACTTTAT
>No_name
GCTCATTGTTTCAGTTTTAGCAAGATTGGAAGNTGTGTATATATCTGAATAAGTTTTCAT
TGTAAGAGGGTTCAAATAAAGTGATGACATTGGAAAGCTC
>No_name
CAATGTCATCACTTTATTTGAACCCTCTTACANTGAAAACTTATTCAGATATATACACAA
CTTCCAATCTTGCTAAAACTGAAACAATGAGCACAATAGA
>No_name
CTGCTACGAAATTAAACCCATTTTTAATGCTCGGTTTTGATTGCCGATATGGTAAGAACG
TTAACTTTGGTGACCACGACAAAGTCGGAGATTTTAACTT
>No_name
TCTTTATTGAGTTCGATAAGTAGTCCGTTGAAAAACCACAACCACTCAAACAATGAACAC
TTTCAAACTCAAATTTCCGACAGTCTCAACGATAACTCTT
>No_name
GTTGAAAAACCACAACCACTCAAACAATGAACACTTTCAAACTCAAATTTCCGACAGTCT
CAACGATAACTCTTTCGCGTCTTTAGCAGTCCGGGTAAAA
>No_name
CTTTCAACTTTATATTCACGTTTTTGATTAATTCTTTTTACCCGGACTGCTAAAGACGCG
AAAGAGTTATCGTTGAGACTGTCGGAAATTTGAGTTTGAA
>No_name
GGACGTTATTCATCATTACGGGTCTATTTATAATATGTTGGCTACCATTCGCAATCAACA
ACCTTTTACGTGCGTATGTTATTAGTGATCCGTCGGAAAT
>No_name
CCGGAATTTACGTACCCCAACCAAAGAAATATNCTGTCCATAATTCTATTTATTTCCGAC
GGATCACTAATAACATACGCACGTAAAAGGTTGTTGATTG
>No_name
CTGAAATTCAGTTGAGAAAATTGTGTAAATAATTGGATTTAACCCGGAATTTACGTACCC
CAACCAAAGAAATATACTGTCCATAATTCTATTTATTTCC
>No_name
CTGAAATTCAGTTGAGAAAATTGTGTAAATAATTGGATTTAACCCGGAATTTACGTACCC
CAACCAAAGAAATATACTGTCCATAATTCTATTTATTTCC
>No_name
CTGTTTGAATGCTACCTGAAATTCAGTTGAGAAAATTGTGTAAATAATTGGATTTAACCC
GGAATTTACGTACCCCAACCAAAGAAATATACTGTCCATA
>No_name
TTTGATTGTTTTCTCGATCGTCGGTTCCATCGGAAACGCTTTGATACTCCTTTCCATCCT
CATGTTTCCCAACATGCGTCGGTCAATGAATATATTCATA
>No_name
CTCGCGCAAAGAAACAACATGAATCCGTTGAACGTACACCAGATATCTTTGACCATAGGG
AAACAATTTATCCTGTAATAAATTGTCCAGGGCATGCTGT
>No_name
GTTCTAAGTCATCAAAATAAAAGCAAATAAATGAATTGGGAATGTAATGAAAAGCATTTA
AAAAGTAAATCAAAACTCCAAAACCAGTCCAAAATATCCA
>No_name
CCCAATTCATTTATTTGCTTTTATTTTGATGACTTAGCACCATTTGAGGCGAGCGCTGGA
TTCACAATTTTCGGAGTAGCTATACCGAGTTTTCTCTCGA
>No_name
ATCGTAAAAGATAGAAATATAACAAATGGTCGAGAGAAAACTCGGTATAGCTACTCCGAA
AATTGTGAATCCAGCGCTCGCCTCAAATGGTGCTAAGTCA
>No_name
TCACAATTTTCGGAGTAGCTATACCGAGTTTTCTCTCGACCATTTGTTATATTTCTATCT
TTTACAATATGATAAAAATCAAAAGGAAAATTACTCAATC
>No_name
ATTGTTTTGTGAACCAATGGAGGAATTGAAAACGCAAAATGGTCAATATAAACATGAATA
CAATAAGGTGTCCAACAGGTGTTGAAAAACACGAAAGCCA
>No_name
TTTGCTACTTTGATTTCTCCCAAATTTGCATCGAATAATATTCATTATAGAAAATCTAAA
TTTCGTGTTCAAAAGTCCATAAATTATGGGATTAAAACTT
>No_name
ATGAATCAAACCTTAAATTTAGGATTAGTTGANTCACCAATGTCACTTTTTGAAACCTCC
ATTATTTTATTCTTTTCAATAATATTGAGCATAGTAACTA
>No_name
CTTAAATTTAGGATTAGTTGATTCACCAATGTCACTTTTTGAAACCTCCATTATTTTATT
CTTTTCAATAATATTGAGCATAGTAACTATTGGAGGAAAT
>No_name
GTCACTTTTTGAAACCTCCATTATTTTATTCTTTTCAATAATATTGAGCATAGTAACTAT
TGGAGGAAATCTGTTAGTGTTGTGTTCGTTTTATTTGGAG
>No_name
CTCAGACCGGGCTCCAAATAAAACGAACACAANACTAACAGATTTCCTCCAATAGTTACT
ATGCTCAATATTATTGAAAAGAATAAAATAATGGAGGTTT
>No_name
GTTAGTGTTGTGATCGTTTTATTTGGAGCCCGGTCTGAGGGTATCTTCCAATTACTTCAT
TGCTTCTTTGGCAGTTACGGATTTGTTAATTGGATTGTTT
>No_name
ATAAAGATTCATTGAAAACAATCCAATTAACAAATCCGTAACTGCCAAAGAAGCAATGAA
GTAATTGGAAGATACCCTCAGACCGGGCTCCAAATAAAAC
>No_name
GCGGTATAAAGATTCATTGAAAACAATCCAATTAACAAATCCGTAACTGCCAAAGAAGCA
ATGAAGTAATTGAAAGATACCCTCAGACCGGGCTCCAAAT
>No_name
TTGTGACGTCAAGCAGGCCGTGTAATCCATTGACAGCCACAAGTCACACATGAGTTGACT
AAGTGGCCACGATTTAAGAACAATGTAGACTGTATAAAGA
>No_name
TCTTGATGGAGCAAAATCTGTCAACTGTTATCAGAAATACCGTATATTGGGACGTCAAGC
AGGCCGTGTAATCCATTGACAGCCACAAGTCACACATGAG
>No_name
ATTTCTGATAACAGTTGACAGATTTTGCTCCATCAAGATGCCAATGCGATACAATAAATG
GAGAAGTGATCGGGTTATATTTTTCATGATATTTTTAACG
>No_name
CGCGTAGCATTCATTTGTAGCCCTTTGTCGGCCAACAACGTAAGGCCAACTCATTATAAT
TGAATAGAACACAATTGATGGAATGGACCACGTTAAAAAT
>No_name
GTTTAATTGAGAATTCCGCGTAGCATTCATTTGTAGCCCTTTGTCGGCCAACAACGTAAG
GCCAACTCATTATAATTGAATAGAACACAATTGATGGAAT
>No_name
TTCTATTATAATGAGTTGGCCTTACGTTGTTGGCCGACAAAGGGCTAAAAATGAATGCTA
CGCGGAATTCTCAATTAAACCGGTTTTTATTACAATTCTT
>No_name
CAATTAAACCGGTTTTTATTACAATTCTTACTGTTTGTTACTTTTGGCTAACTCTAATAG
TTATGATCGGACTTTACATTGGAATATATCAAGTTGCTCT
>No_name
TGTTACTTTTGGCTAACTCTAATAGTTATGATCGGACTTTACATTGGAATAAATCAAGTT
GCTCTGACTCTCCAAAGAAGATCTGACGCCAGAAAAGCAA
>No_name
CTAACTCTAATAGTTATGATCGGACTTTACATTGGAATATATCAAGTTGCTCTGACTCTC
CAAAGAAGATCTGACGCCAGAAAAGCAAAGGTTAATAAAT
>No_name
ATCAATTTCATCATCCTTATTGGAATCCGATCCAATTTCCTTCGCATTTTTAATTAACTG
ATTCGTTTGTCGATTTGTCAAAGAAAGAAGAAAGTATTTA
>No_name
GTCATTTGTTTTGTATGAACTTGTATCAATTTCATCATCCTTATTGGAATCCGATCCAAT
TTCCTTCGCATTTTTAATTAACTGATTCGTTTGTCGATTT
>No_name
GTTCGGATTCCAATAAGGATGATGAAATTGATACAAGTTCATACAAAACAAATGACTACG
ACTCAGAGAGTTTGCGACACTCTCATTCAAGCTGTTTCAT
>No_name
CTCATTCCAAACCCAAATTAATTACAGATCTGACGAGATCCATCACCATTGCCATTGTAA
CATTCATCACAATAACTCGACCTTATTTTGTTTTCATCAT
>No_name
CTCAAGTCTTCATTTAACATGAATTTAACGGACCTGGAAAATTCAGGAAAAACTCTAAAA
CTTTGCTCATCGCCGATTTGGAAGCAGCAGCATCCAGTTG
>No_name
CCATAGAATTTTTTCGCAACCTTTTGCAATGGTGACTTCAAAGTAAAAGAGGTTGCTTTA
TCATCACTTTCATTTGGGAGATATTTAGTGTCCTTTGCGC
>No_name
GCGCAAAGGACACTAAATATCTCCCAAATGAAAGTGATGATAAAGCAACCTCTTTTACTT
TGAAGTCACCATTGCAAAAGGTTGCGAAAAAATTCTATGG
>No_name
CACGTGGAATGGAGTCCAACAAATAATAAAAGCGCCTAAAATAAAACTGATCGTTTTTAG
AGCTTTTTTAGCACGATTTCGATTTTGAGTAATCGTACTT
>No_name
GTTGGACTCCATTCCACGTGGTCATTCTCATCAAGGCTGCTTGTGATGATCACTCCTTAA
ACCGTTCATGCATGAATGAGCACATTTATCGTCTTGCTTA
>No_name
CCTTAAACCGTTCATGCATGAATGAGCACATTTATCGTCTTGCTTATTGGTTGTGCTATA
TTAACAGTCCTATCAACCCATTTTGCTATGCTTTGGCCAA
>No_name
GTTGGCCAAAGCATAGCAAAATGGGTTGATAGGACTGTTAATATAGCACAACCAATAAGC
AAGACGATAAATGTGCTCATTCATGCATGAACGGTTTAAG
>No_name
TTCTTTGATTTGAGTGTTGGCCAAAGCATAGCAAAATGGGTTGATAGGACTGTTAATATA
GCACAACCAATAAGCAAGACGATAAATGTGCTCATTCATG
>No_name
ATATCGTTCCGGCCAACATTGAGGAGGCAGATTGTAAAGTCCTGTCATATTCCACGCCCG
AACGGAACTGGCGCACGCTGAATGAGTGCTTTGATTTTTG
>No_name
ATCATCCTGTAACATTAATTGTTTTATATGTGATGCTGTCAATTCTTTTCCTCGGAAATG
TCATTGGGAATTCGTTGATGATTTTTGCATTTTTCTTGGT
>No_name
GTCGTAATCGACGTACCAAGAAAAATGCAAAAATCATCAACGAATTCCCAATGACAGTTC
CGAGGAAAAGAATTGACAGCATCACATATAAAACAATTAA
>No_name
CGTACTCCTTGCAACATGTTAATCATCAATTTAGCAGTTACAGATTTGATGGTGGGAACC
TTGGTGATACCAATGGCAAGTATTTATCAAATCAAAGGGT
>No_name
CCGCTGCATATGTAATCATTGAATATCCAATACCCTTTGATTTGATAAATACTTGCCATT
GGTATCACCAAGGTTCCCACCATCAAATCTGTAACTGCTA
>No_name
AATAAATCCGCTGCATATGTAATCATTGAATATCCAATACCCTTTGATTTGATAAATACT
TGCCATTGGTATCACCAAGGTTCCCACCATCAAATCTGTA
>No_name
GTGGGAACCTTGGTGATACCAATGGCAAGTATTTATCAAATCAAAGGGTATTGGATATTC
AATGATTACATATGCAGCGGATTTATTTTATTTGATGTCT
>No_name
GCAGCCCAAACTATGAAAATCATAAGTAGCATTCGTTTTGTTGTCCTGTGTGTTGCATAT
CGAAATGGTTGTGTTATTATAAAATACCGGTCCACAGAAA
>No_name
ATATTAACACAACCATTTCGATATGCAACACACAGGACAACAAAACGAATGCTACTTATG
ATTTTCATAGTTTGGGCTGCCTCAGCACTGATAAGTGTAC
>No_name
CTATAATGCTATTGTTATTGTTGTTATCGTTGAAATTATTTCTGAAATTAGAATTTCTTT
TAGACTGTTTTGTTTCTTTACCACCCATTTTCTCCTGGAC
>No_name
GATTCTTCATTATTAAGTTTTTTCTCAAACTTNGATTTGTCTATAATGCTATTGTTATTG
TTGTTATCGTTGAAATTATTTCTGAAATTAGAATTTCTTT
>No_name
CTGGAACATTTAAATGTTTATTTGATTCTTCATTATTAAGTTTTTTCTCAAACTTGGATT
TGTCTATAATGCTATTGTTATTGTTGTTATCGTTGAAATT
>No_name
CAACAATAACAATAGCATTATAGACAAATCCAAGTTTGAGAAAAAACTTAATAATGAAGA
ATCAAATAAACATTTAAATGTTCCAGATATCAAAATTAAT
>No_name
GTTCCTCGTCAGATTCTGCAAAATTAATTTTGATATCTGGAACATTTAAATGTTTATTTG
ATTCTTCATTATTAAGTTTTTTCTCAAACTTGGATTTGTC
>No_name
GTATGGAATCGTCGCACTGGTGGATGAGCACAACACTTTTAGTGTAATCACTCACATTTT
GATAGTGGCGTTGGCACATTTTAATAGTAGCGTAAATCCG
>No_name
CACATTTTAATAGTAGCGTAAATCCGTTTTTATATGGCTTCACCAATCAGCAATTTCAAG
ACGCATATTTAAAATTATTTCGAAAGATTTTTTGTTTCCA
>No_name
CCAAACAGCAATTTCAAGACGCTTATATAAAANTATTTCGAAAGATTTTTTGTTTCCATA
AAGTTCGTGGCGAAAATGCAATTCACAGCTCGACTACTAA
>No_name
CACGTAATGAAAGGGATCCCTGACATGATAATNCCGATCAAACGCTATTGCGCATATATT
GAGAATGGACGCTGTGCAGCACATTACGTCTAACGAGAGA
>No_name
TCCACGTAATGAAAGGGATCCCTGACATGATANTACCGATCAAACGCTATTGCGCATATA
TTGAGAATGGACGCTGTGCAGCACATTACGTCTAACGAGA
>No_name
GTTTGATCGGTATTATCATGTCAGGGATCCCTTTCATTACGTGGAGAAAATGACAAAATG
GGCTTTTATTTCAATGTTAATTCTCATTTGGTTGTGTAGC
>No_name
CAACAATGTTATTTGAGTGCACCCTTCATTTAAATATAACTTATGCGATAGTTTCTTCAA
CGATAAGTTATTTTATACCTTGCATTTGTTTATTGTTTTT
>No_name
TTTAAATATAACTTATGCGATAGTTTCTTCAACGATAAGTTATTTTATACCTTGCATTTG
TTTATTGTTTTTGTACTTTAAACTTTACCGTGAAGCCACT
>No_name
ACAAATGTTTCATAATCTGAGGATATACAACTTGAAACGTTGTATTTATTCTGACTGTGA
ATGACTTGAGCATGACGAGTGGCTTCACGGTAAAGTTTAA
>No_name
CTGAGTTATTCCACTTTTTGCTGACTTTATTGGGTCCAGGAGACGAGTTACTGACAAATG
TTTCATAATCTGAGGATATACAACTTGAAACGTTGTATTT
>No_name
CTCAGATCATAAAGCTGCAATCACTCTGGGAATAATAACTGGTACCTTTTTATTTTGCTG
GACGCCATTCTTCATTATCAATGTAACAGGAACCTTTTGT
>No_name
CGCCATTCTTCATTATCAATGTAACAGGAACCTTTTGTCAATGTAATTCAAGTATAATAT
TTTCAACTCTTACCTGGCTCGGATATCTTAACTCATCTCT
>No_name
CTGAATTCAGCATTAAAGACCGTATAAATAATGGGATTGAGAGATGAGTTAAGATATCCG
AGCCATGTAAGAGTTGAAAATATTATATTTTATTCACACC
>No_name
CGGATATCTTAACTCATCTCTCAATCCCATTATTTATACGGTCTTTAATGCTGAATTCAG
AAACGCATTTAAAAGGATTTTATCTTGCTATAAATTCAAT
>No_name
CGGATATCTTAACTCATCTCTCAATCCCATTATTTATACGGTCTTTAATGCTAAATTCAG
AAACGCATTTAAAAGGATTTTATCTTGCTATAAATTCAAT
>No_name
TCTTAACTCATCTCTCAATCCCATTATTTATANGGTCTTTAATGCTGAATTCAGAAACGC
ATTTAAAAGGATTTTATCTTGCTATAAATTCAATTTGTCC
>No_name
GTTAGAATGACAGAGGACAAATTGAATTTATAGCAAGATAAAATCCTTTTAAATGCGTTT
CTGAATTCAGCATTAAAGACCGTATAAATAATGGGATTGA
>No_name
GGCAATGTTGGATTCATTTGCAATGATTCGGTNAGAATGACAGAGGACAAATTGAATTTA
TAGCAAGATAAAATCCTTTTAAATGCGTTTCTGAATTCAG
>No_name
ATTTAAAAGGATTTTATCTTGCTATAAATTCAATTTGTCCTCTGTCATTCTAACCGAATC
ATTGCAAATGAATCCAACATTGCCAGCAAATCGTCAACAA
>No_name
TTGTCCTCTGTCATTCTAACCGAATCATTGCAAATGAATCCAACATTGCCAGCAAATCGT
CAACAAAAACAGTTGATCCATCCAAATTGCCGCCACCCCA
>No_name
GTCGTAGTTCGTATATTCACTAGTATTTTCACAGCTGATATGAGTTGGGTTGATATTATT
TGCTGGGCGGCTGGCTTTCAATGTGGGGTGGCGGCAATTT
>No_name
CGCGATCTTCGTCAATATACTCCAAATCAAAACTCAGTTTCATGTGAAAAGATGCGGACC
CGGATTTATCATTAAAATACCATTTATTATTGTTGTCGTT
>No_name
AGCAATTCATAGTAAAATTTACAAATTTCGAATCCAAGTTGAGAACTGAAATTCGAGAGA
AGAAGTTCGTAATTGGTCACGGTTGAACGATTCATTGCCC
>No_name
CTCGAATTTCAGTTCTCAACTTGGATTCGAAATTTGTAAATTTTACTATGAATTGCTGAA
TAACAACAGCATTGGATTCTTTGAAATACCTCAAATATGT
>No_name
CCTAGGTTGAAAAGGTTAAAATACTCAAAATCNAACCGATGAAAACTTCTTGAGTCGGGG
TATACTTTCGACATATTTGAGGTATTTCAAAGAATCCAAT
>No_name
ATTTACTATCAAAAGATTGCTGGGTGTTTGAAGTTTTTTCACCAAACTTACCGCAATAAT
TATGAGAATGTTACCGACCAAGGTTGAAAAGGTTAAAATA
>No_name
AACATTCTCATAATTATTGCGGTAACTTTGGTNAAAAAACTTCAAACACCCAGCAATCTT
TTGATAGTAAATCTCGCCACGAGCGATCTTCTTGTGTCAG
>No_name
ATAATTATTGCGGTAACTTTGGTGAAAAAACTTCAAACACCCAGCAATCTTTTGATAGTA
AATCTCGCCACGAGCGATCTTCTTGTGTCAGGAATCGTGT
>No_name
GGCAACACGATTCCTGACACAAGAAGATCGCTCGTGGCGAGATTTACTATCAAAAGATTG
CTGGGTGTTTGAAGTTTTTTCACCAAAGTTACCGCAATAA
>No_name
AATTGAGCATGTGCATAACAGTACATCCGATANGATGAAAGTGTCACACAAAAATTCCGA
AAACGGCCAAAATCCTTTCAGTTGGAAAATGATGGCAAAT
>No_name
CTCGGTTTGGGTGCTAGCTGGATTGATAAGTGNGCCACCGTTTATCGGATGGAAAGAGAA
ATTTGTGAAGAACGAATGCAAATACAGCGATTCGTTGAGC
>No_name
ATAAATCTGATAGCTCAACGAATCGCTGTATTTGCATTCGTTCTTCACAAATTTCTCTTT
CCATCCGATAAACGGTGGCACACTTATCAATCCGGCTAGC
>No_name
GATAAGTGTGCCACCGTTTATCGGATGGAAAGAGAAATTTGTGAAGAACGAATGTAAATA
CAGCGATTCGTTGAGCTATTAGATTTTTGAAACATTTGGT
>No_name
GTGTTCTATTTTCTGTCGTATTGTGATTTGAAAAAACAACAGTAGAATTGCGTCTTGACG
TCTTTTGACTGCGTTGTTTGAGATCGAGATTAGCGATTCG
>No_name
CTTCGGACTTGTCATTGGATTCTCTATGGTCATGTTGAATGAAAGAACAGTTCATTGTTT
GCTGCAATGAAGGTTTTCTATTTTCTGTCGTATTGTGATT
>No_name
CCGTTTTTTATTATTCAGCTAACGATTCCAATAGCAAAAGCATTAGGCCAAGATCCGAAT
TTCGTACCTCCAACTGTCATTGAAATATTCCTCTGGCTGG
>No_name
TTATTATTCAGCTAACGATTCCTATAGCAAAAGCATTAGGCCAAGAACCGAATTTTGTAC
CTCCAACTGTCATTGAAATATTCCTCTGGCTGGTTTTCTC
>No_name
CTCTGCAAATCCAGCCAGAGGAATATTTCAATGACAGTTGGAGGTACAAAATTCGGATCT
TGGCCTAATGCTTTTGCTATAGGAATCGTTAGCTGAATAA
>No_name
TTTTCCTCGCCGTATTGTTGTACGTAACATCCNATGTCGAGCGGCGCCTATTCATCATTC
CATACTGTTCTACATACGATTCCGATCTCATTCGTCGGTT
>No_name
ATGATTGATAATTATTATCTAGAAACCATTAACCATCAATGGTGTTTGATTTGGTACAGT
TTGGATGTGTTTTTTACAGCCTCTACAATCATTCACTTGT
>No_name
AATTATTATCTAGAAACCATTAACCATCAATGGTGTTTGATTTGGTACAGTTTGGATGTG
TTTTTTACAGCCTCTACAATCATTCACTTGTGTACAATCT
>No_name
TTATTATCTAGAAACCATTAACCATCAATGGTGTTTGATTTGGTACAGTTTGGATGTGTT
TTTTACAGCCTCTACAATCATTCACTTGTGTACAATCTCA
>No_name
TGGCCATGAATCTTTAAAGGGTTTTTCAGTGCATTGTATCTGTCAATTGAGATTGTACAC
AAGTGAATGATTGTAGAGGCTGTAAAAAACACATCCAAAC
>No_name
CTATAACGTTTTTGGCCATGAATCTTTAAAGGGTTTTTCAGTGCATTGTATCTGTCAATT
GAGATTGTACACAAGTGAATGATTGTAGAGGCTGTAAAAA
>No_name
GGACAACTAATGATCTATAACGTTTTTGGCCANGAATCTTTAAAGGGTTTTTCAGTGCAT
TGTATCTGTCAATTGAGATTGTACACAAGTGAATGATTGT
>No_name
CTTGTGTACAATCTCAATTGACAGATACAATGCACTGAAAAACCCTTTAAAGATTCATGG
CCAAAAACGTTATAGATCATTAGTTGTCCAATTGGTATGC
>No_name
CAATTGGTATGCGCTTGGATAATACCTTTCAGTATTGCTTGTCCTTTGTTTTTGTTTGCT
TTGGAACTGGACAAGACTAGAGAGCATTCGTCATTCAAAG
>No_name
AATTGGTATGCGCTTGGATAATACCTTTCAGTATTGCTTGTCCTTTGTTTTTGTTTGCTT
TGGAACTGGACAAGACTAGAGAGCATTCGTCATTCAAAGG
>No_name
CACATCCTTTGAATGACGAATGCTCTCTAGTCTTGTCCAGTTCCAAAGCAAACAAAAACA
AAGGACAAGCAATACTGAAAGGTATTATCCAAGCGCATAC
>No_name
CTCAGCTTCTTTCCGTTGGACGTAGAGAATTTCACTGTTAACACATACGTAACTGTCATT
ATTATTAATGGAATGAAAAATGTCACAATTGTAGCAATTA
>No_name
GTGACATTTTTCATTCCATTAATAATAATGACAGTTACGTATGTGTTAACAGTGAAAATT
CTCTACGTCCAACGGAAAGAAGCTGAGGCTAATCTTTATT
>No_name
AAAACTCGTCAGCAATGCATAGGAGATCAATTTCAACAAGTTGTTTAGTAAATTCTTTAG
ACTCAGAATTCAAAGAAACAGAAAACCATAATCACTTTGA
>No_name
GTATTTTCAACAAAATTATTTCTCGTCGTTTTTGCTGACAAAGGAGTCATTTCAAAGTGA
TTATGGTTTTCTGTTTCTTTGAATTCTGAGTCTAAAGAAT
>No_name
AAAAACGACGAGAAATAATTTTGTTGAAAATANATCAATGAATCTCTGTGGTTCAGACAA
TTTGAAACCACCTTTACAAGAAGACCAATATAAACAGACC
>No_name
CTCTAAAAGAAACTTGCCTCTGAGGTAAGGTCTGTTTATATTGGTCTTCTTGTAAAGGTG
GTTTCAAATTGTCTGAACCACAGAGATTCATTGATGTATT
>No_name
TTTGGTTTTGTTTGACATTTTGAAAGATCTTTGATGTGATAATAAAGCAAGAGGATTTTC
CAGCACAGTACAAACTGTGTTTGACTTCCAATAATGATTT
>No_name
CAACGTTTGTACGGCTTTTCTTGACCGATTAATTTGTTTCAGCTGTTTTTCCGTTTCTTT
CTTTTTCGTATAGAAAGCTGAATATTCATCAGTTTTTGTT
>No_name
ATGAATATTCAGCTTTCTATACGAAAAAGAAAGAAACGGAAAAACAGCTGAAACAAATTA
ATCGGTCAAGAAAAGCCGTACAAACGTTGGGGATTTTATT
>No_name
GAAAAACAGCTGAAACAAATTAATCGGTCAAGAAAAGCCGTACAAACGTTGGGGATTTTA
TTTCTACTCTTTGTCATTTGTTATCTGCCATTCTTTGTCG
>No_name
GTCGAAAGATGGGATTAAAAAAGTGATAAACAATCGGATTGAACATCGAACCTGAATAAC
CCATCCATTCGAGGAAAGTAAGAATTTTTTCCGCTGTTGA
>No_name
GGAACGGATTATATTTATAAATATCCAATCACNGCCATCACATTTCTCGTAATGCTTACC
CTCTCCACGACAATCGGAGGAATTGGAAACATCCTCACGA
>No_name
CGGTGAGATGTTCTTTCGTGTAAATAGATGGCTCTGTGAATTGGTAGGAGCATTATGCCT
GACGGTTTGCATTTGTTCCCTTCTCAGCATCACCAGTGTT
>No_name
GTCGAAATACAGTTTTGTTTTGTATAGGATTGTGGATAATTGCATTTATCGCCCAAATGG
GTAACGAGATCGGTTGGGGGGACAATGCATTCGATAGGAA
>No_name
CGCCAGCGTCACAGGAAGGATGTAACAACAGANCATAAGGTCAACAATAATGATATTAAG
GATGAGGAAGTTACTTGATATCCAGAGTTTTTTATCTACG
>No_name
GTGAGAAAAGAATTCACGTGACACCCGATGTAGCCCATAACATTTCTTGATAAGATCCGA
TTAGCCAGCGTCACAGGAAGGATGTAACAACAGACCATAA
>No_name
CTTCCTGTGACGCTGGCTAATCGGATCTTATCAAGAAATGTTATGGGCTACATCGGGTGT
CACGTGAATTCTTTTCTCACGTTCATCAGCATGGGACTAC
>No_name
GTCTATTTTTCATAAACTATCCCATACGCAGTTGTTTACAATCTCCAACACTCTTATCCT
GATTGCACTGGTATGGCTGTTTTGGATTGGATACGGAATC
>No_name
CTCGTAACCGAATCCTTTGAAAAAACTGAGAGNGATTCCGTATCCAATCCAAAACAGCCA
TACCAGTGCAATCAGGATAAGAGTGTTGGAGATTGTAAAC
>No_name
GTCAAGAATAAAACAGACAAATGCGTCGGACTCGTAACCGAATCCTTTGAAAAAACTGAG
AGCGATTCCGTATCCAATCCAAAACAGCCATACCAGTGCA
>No_name
TTGTCACTTTGTTTTTCTTGACAGTTTTCAATTTCCTTTTGCCGATTTCTGTCAGCACAG
GATTTTACACGATTCTTCTGGTAAAGCTATTCAAAACCAA
>No_name
GTTGTTTTTCTTGACAGTTTTCAATTTCCTTTTGCCGATTTCTGTCAGCACAGGATTTTA
CACGATTCTTCTGGTAAAGCTATTCAAAACCAAACGCAAC
>No_name
CAATGATTTCCTAAACCGTGAATTCATGACTCCAAACAACCATCCATTCAATGTTGCATT
TGTTAGTGTTCCCCAGTATATCACCCGATGTAAGGGAGCA
>No_name
TTTCCGATTTTCGTGATTTGCTCTGAAAAATCTGCTTCAATGATTTCCTAAACCGTGAAT
TCATGACTCCAAACAACCATCCATTCAATGTTGCATTTGT
>No_name
CCGAGAAATAATTATTTGCTCCCTAAATTCAGTCGATGTCCCATCTGTAGGACAGAGCGA
TAAAGCTGATATAGCAAACAATTGGCCAAACGAAGTTTGC
>No_name
AAACAATTGGCCAAACGAAGTTTGCCTTGCTTGGTTCAGCCTCGATGTGTTCTTTACAGC
TACTACGATCATTCACCTGTGCACTATATCCCTTGATCGG
>No_name
CTTCTGTATTTCAAAGGATTGTTCAGAGCGAAATACCGATCAAGGGATATAGTGCACAGG
TGAATGATCGTAGTAGCTGTAAAGAACACATCGAGGCTGA
>No_name
CTGGATGATTGATGCTTGTCTCTTCTGTATTTCAAAGGATTGTTCAGAGCGAAATACCGA
TCAAGGGATATAGTGCACAGGTGAATGATCGTAGTAGCTG
>No_name
CGATCATTCACCTGTGCACTATATCCCTTGATNGGTATTTCGCTCTGAACAATCCTTTGA
AATACAGAAGAGACAAGCATCAATCATCCAGGCTTTATTT
>No_name
CAAAGATTTTCAAATAAAGCCTGGATGATTGATGCTTGTCTCTTCTGTATTTCAAAGGAT
TGTTCAGAGCGAAATACCGATCAAGGGATATAGTGCACAG
>No_name
TGGCATAACAAATGTGACTATTACGGCTGTCAGTATAAAAAGTGCACTTTGCGGTCCACA
ACCTTTGTATGATCCGTTTGTTCGATCTAAATATATTGCA
>No_name
CGATGATTAACATGAATGGCAAACCATACAAAAGTTCTAAAGAAAGAAAATGTTTTCCTC
AATCAACTTTTTCTTTGGTAAAAATGAATTCAGATGAAAA
>No_name
ATAGTTTTCATCTGAATTCATTTTTACCAAAGAAAAAGTTGATTGAGGAAAACATTTTCT
TTCTTTAGAACTTTTGTATGGTTTGCCATTCATGTTAATC
>No_name
ATGAATGGCAAACCATACAAAAGTTCTAAAGAAAGAAAATGTTTTCCTCAATCAACTTTT
TCTTTGGTAAAAATGAATTCAGATGAAAACTATGAGCTAG
>No_name
GAATATGTTTTCCTCAATCAACTTTTTCTTTGGTAAAAATGAATTCAGATGAAAACTATG
AGCTAGATTCAAAGAAAACTTTGAAACTGCAAAACATTTT
>No_name
GTCAAAATCAATAGAAGATCTCGGCCTGTAAAGAGTGTCAAGAGTTTTGATATAATTTTC
TTCATCATAACTGTGGAAAATGTTTTGCAGTTTCAAAGTT
>No_name
TTTCTGATCAGAATATACCAAAGCAACATTTTTTTGTCAAACATTATGTATCTCAAAGTA
GATAATACTCGACCCCAATTAGCTCGAACAATAAGCTATG
>No_name
CTCGACCCCAATTAGCTCGAACAATAAGCTATGATGAGACAAGAGCATTGGACCGGCCTG
AAATGCTTCACCTACCAACAGAACAAACAAATCATTTCAC
>No_name
TGTGAAACTAATGTGTGATTTTGTTCAATTGTTACTGTTAATGTCTCAGCACTGACTTGG
TTTTTTTCCGATTCATCTGTGAAATAATTTGTTTGTTCTG
>No_name
GAACAAACAAATCATTTCACAGATGAATCGGAAAAAAACCAAGTCAGTGCTGAGACATTA
ACAGTAACAATTGAACAAAATCACACATTAGTTTCACAGG
>No_name
GAGATTTTTCAATACTGGCAGATTTGTTCTTTAAGAAAGGGGTTGAAGCATTAAGAGGTC
GGTAATTTAATGAGAGTGAATCCTGTGAAACTAATGTGTG
>No_name
GTTTTAATGGATATTTTGGAAAACATTTGATTGGAGATTTTTCAATACTGGCAGATTTGT
TCTTTAAGAAAGGGGTTGAAGCATTAAGAGGTCGGTAATT
>No_name
CGACCTCTTAATGCTTCAACCCCTTTCTTAAANAACAAATCTGCCAGTATTGAAAAATCT
CCAATCAAATGTTTTCCAAAATATCCATTAAAACTAACAG
>No_name
CTTCAACCCCTTTCTTAAAGAACAAATCTGCCAGTATTGAAAAATCTCCAATCAAATGTT
TTCCAAAATATCCATTAAAACTAACAGATAGAATGAAATT
>No_name
CGTTCCCAATACTTGCACGGCTTTTCGACTTTTTCTAATATTTCTTTTCGTGTGATTTTG
AAATCTTTGACTTTGCTTGCTTGTCATGGAGAACAGAGGA
>No_name
AGAAAAAGTCGAAAAGCCGTGCAAGTATTGGGNACGCTATTTGGTCTTTTTCTGCTTTGT
TATTTGCCGTTTTTCTTAGTGTATATTTTTGATTTCTTCT
>No_name
CCTGGATTTCTGACAATTTCCATGAAGAAGTCGTCGAAATGTCATTTTGAAAATTGGATT
AAATATATGATAAACAACTGGATTAAGCATTGACGCTGAA
>No_name
CCTGGATTTCTGACAATTTCCATGAAGAAGTCGTCGAAATGTCATTTTGAAAATTGGATT
AAATATATGATAAACAACTGGATTAAGCATTGACGCTGAA
>No_name
CATAACTGAAATGGTTGCCCCGTCAATTTTTGNAGTGATTGTCGTATTTGGATTTTTTGG
AAACCTTTTGGTCATCCTGGTCGTCTCCATAAATAAGCAG
>No_name
CGCAACTGCTTATTTATGGAGACGACCAGGATGACCAAAAGGTTTCCAAAAAATCCAAAT
ACGACAATCACTCCAAAAATTGACGGGGCAACCATTTCAG
>No_name
TGAAATGGTTGCCCCGTCAATTTTTGGAGTGATTGTCGTATTTGGATTTTTTGGAAACCT
TTTGGTCATCCTGGTCGTCTCCATAAATAAGCAGTTGCGA
>No_name
GTCAATTTTTGGAGTGATTGTCGTATTTGGATTTTTTGGAAACCTTTTGGTCATCCTGGT
CGTCTCCATAAATAAGCAGTTGCGAAATGGTACAAATATC
>No_name
TTTGGAAACCTTTTGGTCATCCTGGTCGTCTCCATAAATAAGCAGTTGCGAAATGGTACA
AATATCCTCATCGCATCTCTAGCGATAGCTGACATAACAT
>No_name
GTTGCAGTTAAAGGAACACAAAAAGTAATAAATGTTATGTCAGCTATCGCTAGAGATGCG
ATGAGGATATTTGTACCATTTCGCAACTGCTTTTTTATGG
>No_name
CAAAAACCAGCCTTTTTTAATGAAAATCGTCGCAGTTAAAGGAACACAAAAAGTAATAAA
TGTTATGTCAGCTATCGCTAGAGATGCGATGAGGATATTT
>No_name
CGCCGTTAAATATGTAAAAAACTGATATATTTTGCAAGCAATACTCCCCAAAAACCAGCC
TTTTTTAATGAAAATCGTCGCAGTTAAAGGAACACAAAAA
>No_name
CTCATTAATACCAAAGTATAAACACTCATGTACGCCGTTAAATATGTAAAAAACTGATAT
ATTTTGCAAGCAATACTCCCCAAAAACCAGCCTTTTTTAA
>No_name
CAACAGCCAAATACCTATCGACACTCATTAATACCAAAGTATAAACACTCATGTACGCCG
TTAAATATGTAAAAAACTGATATATTTTGCAAGCAATACT
>No_name
GGACAACAGCCAAATACCTATCGACACTCATTAATACCAAAGTATAAGCACTCATGTACG
CCGTTAAATATGTAAAAAACTGATATATTTTGCAAGCAAT
>No_name
ATTGCTTGCAAAATATATCAGTTTTTTACATATTTAACGGCGTACATGAGTGTTTATACT
TTGGTATTAATGAGTGTCGATAGGTATTTGGCTGTTGTCC
>No_name
ATCAGTTTTTTACATATTTAACGGCGTACATGAGTGTTTATACTTTGGTATTAATGAGTG
TCGATAGGTATTTGGCTGTTGTCCATCCGATTGCGAGTAT
>No_name
ATCAGTTTTTTACATATTTAACGGCGTACATGAGCGTTTATACTTTGGTATTAATGAGTG
TCGATAGGTATTTGGCTGTTGTCCATCCGCTTGCGAGTAT
>No_name
TTCTAATTGGAATACTCGCAATCGGATGGACAACAGCCAAATACCTATCGACACTCATTA
ATACCAAAGTATAAACACTCATGTACGCCGTTAAATATGT
>No_name
CGGCGTACATGAGTGTTTATACTTTGGTATTAATGAGTGTCGATAGGTATTTGGCTGTTG
TCCATCCGATTGCGAGTATTCCAATTAGAACAGAAAAGAA
>No_name
TGTTTATACTTTAGTATTAATGAGTGTCGATAGGTATTTGGCTGTTGTCCATCCGATTGC
GAGTATTCCAATTAGAACAGAAAAGAACGTCTTGAAAATC
>No_name
CCCATGTCGATAGGACGATTTTCAAGACGTTCTTTTCTGTTCTAATTGGAATACTCGCAA
TCGGATGGACAACAGCCAAATACCTATCGACACTCATTAA
>No_name
CTTTATGCTATGTAATTGCCCACTGCTGTTCAATTCCGGGGTGGCGTATCCTCCAACTTC
CGTCAATGATACGAAAGACTTTTACTGTACATATATGCCA
>No_name
TTGGCATATATGTACAGTAAAAGTCTTTCGTATCATTGACGGAAGTTGGAGGATACGCCA
CCCCGGAATTGAACAGCAGTGGGCAATTACATAGCATAAA
>No_name
CTATGTAATTGCCCACTGCTGTTCAATTCCGGGGTGGCGTATCCTCCAACTTCCGTCAAT
GATACGAAAGACTTTTACTGTACATATATGCCAACAGTTC
>No_name
ATTGTAACGAACTGTTGGCATATATGTACAGTAAAAGTCTTTCGTATCATTGACGGAAGT
TGGAGGATACGCCACCCCGGAATTGAACAGCAGTGGGCAA
>No_name
GTATCCTCCAACTTCCGTCAATGATACGAAAGGCTTTTACTGTACATATATGCCAACAGT
TCGTTACAATGAAACACTAATGGGTTATTTAGAAAATGGC
>No_name
CTTTTACTGTACATATATGCCAACAGTTCGTTACAATGAAACACTAATGGGTTATTTAGA
AAATGGCCAATTTGGACGGGTCTACATTCTTTTATTTTCG
>No_name
CAAATATCGAAAATAAAAGAATGTAGACCCGTCCAAATTGGCCATTTTCTAAATAACCCA
TTAGTGTTTCATTGTAACGAACTGTTGGCATATATGTACA
>No_name
CTGAAAGAGGCAACAAATAAGCAAATATCGAAAATAAAAGAATGTAGACCCGTCCAAATT
GGCCATTTTCTAAATAACCCATTAGTGTTTCATTGTAACG
>No_name
AATATAATTGCTGAAAGAGGCAACAAATAAGCNAATATCGAAAATAAAAGAATGTAGACC
CGTCCAAATTGGCCATTTTCTAAATAACCCATTAGTGTTT
>No_name
AACATAATTGCTGAAAGAGGCAACAAATAAGCAAATATCGAAAATAAAAAGAATGTAGAC
CCGTCCAAATTGGCCATTTTCTAAATAACCCATTAGTGTT
>No_name
GCGATTTAGAAAATGGCCAATTTGGACGGGTCTACATTCTTTTATTTTCGATATTTGCTT
ATTTGTTGCCTCTTTCAGCAATTATATTATTATACACGTT
>No_name
CATTGTTGAAAAGTAATTTCCATATCAAGAACGTGTATAATAATATAATTGCTGAAAGAG
GCAACAAATAAGCAAATATCGAAAATAAAAGAATGTAGAC
>No_name
CTTTTATTTTCGATATTTGCTTATTTGTTGCCTCTTTCAGCAATTATATTATTATACACG
TTCTTGATATGGAAATTACTTTTCAACAGTGAGTCTCGGA
>No_name
CTCTTTTTTGATTGTAAAGCTTTGTCGGATTGGGATATCCGAGACTCATTGTTGAAAAGT
AATTTCCATATCAAGAACGTGTATAATAATATAATTGCTG
>No_name
TACACGTTCTTGATATGGAAATTACTTTTCAACAGTGAGTCTCGGATATCCCAATCCGAC
AAAGCTTTACAATCAAAAAAGAGAGTTACAAGAATGGTTG
>No_name
CAATGCAAAAATAACCACAACAATGACAACCANTCTTGTAACTCTCTTTTTTGATTGTAA
AGCTTTGTCGGATTGGGATATCCGAGACTCACTGTTGAAA
>No_name
CACAATGCAAAAATAACCACAACAATGACAACCATTCTTGTAACTCTCTTTTTTGATTGT
AAAGCTTTGTCGGATTGGGATATCCGAGACTCACTGTTGA
>No_name
CGGATATCCCAATCCGACAAAGCTTTACAATCAAAAAAGAGAGTTACAAGAATGGTTGTC
ATTGTTGTGGTTATTTTTGCATTGTGTTGGATGCCAATAC
>No_name
AAACAATCTGTATTGGCATCCAACACAATGCAAAAATAACCACAACAATGACAACCATTC
TTGTAACTCTCTTTTTTGATTGTAAAGCTTTGTCGGATTG
>No_name
AAACAATCTGTATTGGCATCCAACACAATGCAAAAATAACCACAACAATGACAACCATTC
TTGTAACTCTCTTTTTTGATTGTAAAGCTTTGTCGGATTG
>No_name
AAACAATCTGTATTGGCATCCAACACAATGCAAAAATAACCACAACAATGACAACCATTC
TTGTAACTCTCTTTTTTGATTGTAAAGCTTTGTCGGATTG
>No_name
CTAGGAATTGGATGATGAAAACAATCTGTATTGGCATCCAACACAATGCAAAAATAACCA
CAACAATGACAACCATTCTTGTAACTCTCTTTTTTGATTG
>No_name
CAAGAATGGTTGTCATTGTTGTGGTTATTTTTNCATTGTGTTGGATGCCAATACAGATTG
TTTTCATCATCCAATTCCTAGGCAGTGAGCCCGACAATGC
>No_name
AAATACATGGAATGCTTTGAACGCCGCATTGTCGGGCTCACTGCCTAGGAATTGGATGAT
GAAAACAATCTGTATTGGCATCCAACACAATGCAAAAATA
>No_name
CAAATACATGGAATGCTTTGAACGCCGCATTGTCGGGCTCACTGCCTAGGAATTGGATGA
TGAAAACAATCTGTATTGGCATCCAACACAATGCAAAAAT
>No_name
GTTCGAATAAGCCAGGGCGCTTGCAAATACATGGAATGCTTTGAACGCCGCATTGTCGGG
CTCACTGCCTAGGAATTGGATGATGAAAACAATCTGTATT
>No_name
CAGATTGTTTTCATCATCCAATTCCTAGGCAGTGAGCCCGACAATGCGGCGTTCAAAGCA
TTCCATGTATTTGCAAGCGCCCTGGCTTATTCGAACAGCA
>No_name
CGACAATGCGGCGTTCAAAGCATTCCATGTATTTGCAAGCGCCCTGGCTTATTCGAACAG
CATGATGAATCCGATTTTGTATGCATTTTTCTCCAATAAT
>No_name
GGAAATTATTGGAGAAAAATGCATACAAAATCGGATTCATCATGCTGTTCGAATAAGCCA
GGGCGCTTGCAAATACATGGAATGCTTTGAACGCCGCATT
>No_name
CGGAAATTATTGGAGAAAAATGCATACAAAATCGGATTCATCATGCTGTTCGAATAAGCC
AGGGCGCTTGCAAATACATGGAATGCTTTGAACGCCGCAT
>No_name
CTTAAATGCAACTCGGAAATTATTGGAGAAAAATGCATACAAAATCGGATTCATCATGCT
GTTCGAATAAGCCAGGGCGCTTGCAAATACATGGAATGCT
>No_name
GTATTTGCAAGCGCCCTGGCTTATTCGAACAGCATGATGAATCCGATTTTGTATGCATTT
TTCTCCAATAATTTCCGAGTTGCATTTAAGAGCGTCCTTT
>No_name
ATCCGATTTTGTATGCATTTTTCTCCAATAATNTCCGAGTTGCATTTAAGAGCGTCCTTT
TTTGTCAAAAACAATCGTTTTCCGGAAGAGATTTCGAAAA
>No_name
TTAAGAGCGTCCTTTTTTGTCAAAAACAATCGTTTTCCGGAAGAGATTTCGAAAAAACGA
ATTTAAACATCAATCGAAATCTTTCCGAGCAACGAGCCTC
>No_name
AGAGCGTCCTTTTTTGTCAAAAACAATCGTTTTCCGGAAGAGATTTCGAAAAAACGAATT
TAAACATCAATCGAAATCTTTCCGAGCAACGAGCCTCTCG
>No_name
ATCGTTTTCCGGAAGAGATTTCGAAAAAACGANTTTAAACATCAATCGAAATCTTTCCGA
GCAACGAGCCTCTCGAAAGGCTCTCACTAAGAAAGATTGT
>No_name
CTTCACAATCTTTCTTAGTGAGAGCCTTTCGAGAGGCTCGTTGCTCGGAAAGATTTCGAT
TGATGTTTAAATTCGTTTTTTCGAAATCTCTTCCGGAAAA
>No_name
GAGATTTCGAAAAAACGAATTTAAACATCAATCGAAATCTTTCCGAGCAACGACCCTCTC
GAAAGGCTCTCACTAAGAAAGATTGTGAAGTGAATATATA
>No_name
ATTTCGAAAAAACGAATTTAAACATCAATCGAAATCTTTCCGAGCAACGAGCCTCTCGAA
AGGCTCTCACTAAGAAAGATTGTGAAGTGAATATATATTC
>No_name
CGGAACTTGAAAGGATTTTATTGTTCTTATTGTCTGAATATATATTCACTTCACAATCTT
TCTTAGTGAGAGCCTTTCGAGAGGCTCGTTGCTCGGAAAG
>No_name
CACAGCTTAGAGAGATTAGTGTAGCCGGAACTTGAAAGGATTTTATTGTTCTTATTGTCT
GAATATATATTCACTTCACAATCTTTCTTAGTGAGAGCCT
>No_name
CGAGGATATTTCCAAACACTGATGATCACCAANCCGTTTCCGAAAGAAGCGGCAAATATT
ACTATTATACCCATTGGTATGACAAGGTAATTATTTCCAT
>No_name
TGTCGACGCAAACGAGGATATTTCCAAACACTGATGATCACCAATCCGTTTCCGAAAGAA
GCGGCAAATATTACTATTATACCCATTGGTATGACAAGGT
>No_name
CCTTGTCATACCAATGGGTATAATAGTAATATTTGCCGCTTCTTTCGGAAACGGATTGGT
GATCATCAGTGTTTGGAAATATCCTCGTTTGCGTCGACAA
>No_name
CGGAAACGGATTGGTGATCATCAGTGTTTGGAAATATCCTCGTTTGCGTCGACAAATAAC
AAATCACTTTGTCTTTTCTTTAGCATTCGCTGACTTTCTA
>No_name
GTTTGTATTAAATTAAAAGGCATTACCAAAATCGCTACTAGAAAGTCAGCGAATGCTAAA
GAAAAGACAAAGTGATTTGTTATTTGTCGACGCAAACGAG
>No_name
CGGCCATTGTTTACAGTTTGTATTAAATTAAAAGGCATTACCAAAATCGCTACTAGAAAG
TCAGCGAATGCTAAAGAAAAGACAAAGTGATTTGTTATTT
>No_name
CCGATATGTATAAGGCTAGCGGTACTGAAGAAGACATCATTCGAATTGAAGATATTGCAA
AGAACTGGACCAAATAACCAACGGCCATTGTTTACAGTTT
>No_name
CGAGTCCGATGCATCCGATATGTATAAGGCTAGCGGTACTGAAGAAGACATCATTCGAAT
TGAAGATATTGCAAAGAACTGGACCAAATAACCAACGGCC
>No_name
GTTGGTTATTTGGTCCAGTTCTTTGCAATATCTTCAATTCGAATGCTGTCTTCTTCAGTA
CCGCTAGCCTTATACATATCGGATGCATCGGACTCGATCG
>No_name
CTTTGCAATATCTTCAATTCGTATGCCGTCTTCTGCTTGAAAACAAGCCTTATAAATATC
GGATGCAACAGACTAGATCGGAACATTGCAATTATAAAAC
>No_name
CGTCAAGATAATTTCGTATTTGAAAGGTTTTATAATTGCAATGTACCGATCGAGTCCGAT
GCATCCGATATGTATAAGGCTAGCGGTACTGAAGAAGACA
>No_name
GTCTTCTTCAGTACCGCTAGCCTTATACATATCGGATGCATCGGACTCGATCGGTACATT
GCAATTATAAAACCTTTCAAATACGAAATTATCTTGACGA
>No_name
CTTGACGAATTCACGAGTGGCAATTATTCTGACAGTGTCATGGATCACGTCGCTGCTGAT
TTCCCATATTCCTATTCATTCTGGAATTTATACAACTGAA
>No_name
GCTGCTGATTTCCCATATTCCTATTCATTCTGGAATTTATACAACCGAAGAAAATTTGGT
TCTACTTAAATTCTGTCGACTGGTTTGTCATTTTAAAGTG
>No_name
ATTTATACAACCGAAGAAAATTTGGTTCTACTTAAATTCTGTCGACTGGTTTGTCATTTT
AAAGTGAACATGATTTACGCAATTGTCTCCTCAACGATAT
>No_name
CTCTTTAAAGATCTTCAAATACACAACGCACATTATTGAACTTGGAATCCAAAACGATAT
CGTTGAGGAGACAATTGCGTAAATCATGTTCACTTTAAAA
>No_name
CTCTTTAAAGATCTTCAAATACACAATGCACATTATTGAACTTGGAATCCAAAACGATAT
CGTTGAGGAGAAAATTGCGTAAATCATGTTCACTTTAAAA
>No_name
GTCGCTAAAATAATTTTCTTTTCTTGGTTTTTGGCCTCTTTAAAGATCTTCAAATACACA
ACGCACATTATTGAACTTGGAATCCAAAACGATATCGTTG
>No_name
GTCGCTAAAATAATTTTCTTTTCTTGGTTTTTGGCCTCTTTAAAGATCTTCAAATACACA
ACGCACATTATTGAACTTGGAATCCAAAACGATATCGTTG
>No_name
CTGAGATTGAATATTCATATCCAGAGTCAAGGAATTTCTATTTTCTTTCGGATAAGGAGT
CGCTAAAATAATTTTCTTTTCTTGGTTTTTGGCCTCTTTA
>No_name
GCCGCTTTATGTTCTCTTTTAAAGTTTCGCTTTGACATATTTGAGGAAACTGATAGAGAT
TTCTTAATAAAATTCTGAGATTGAATATTCATATCCACAG
>No_name
TGAATATTCAATCTCAGAATTTTATTAAGAAATCTCTATCAGTTTCCTCAAATATGTCAA
AGCGAAACTTTAAAAGAGAACATAAAGCGGCCAAGACTTT
>No_name
ATTATGATTCCCAAAGTCTTGGCCGCTTTATGTTCTCTTTTAAAGTTTCGCTTTGACATA
TTTGAGGAAACTGATAGAGATTTCTTAATAAAATTCTGAG
>No_name
GCAGACGTTTGAAACTGTGTACCAAATGAAGAATGGCAACCAACACGCAATGAAACATCC
CATTATGATTCCCAAAGTCTTGGCCGCTTTATGTTCTCTT
>No_name
GGGAACGAACATGAGGACTGGCAGACGTTTGAAACTGTGTACCAAATGAAGAATGGCAAC
CAACACGCAATGAAACATCCCATTATGATTCCCAAAGTCT
>No_name
CCGAAATTCTCGATTGTAGAAGGCGTAAATGATAGGGTTGAGAGTTGAATTTACATAACC
TATCCAAAACACGATATCCCCAATGATTTCTGGGAACGAA
>No_name
TGGGGATATCGTGTTTTGGATAGGTTATGTAAATTCAACTCTCAACCCTATCATTTACGC
CTTCTACAATCGAGAATTTCGGAAAGCATTCAAACAAGTC
>No_name
CCCATATTTCGATCAAAGTATATCTCAGTTCCGGTGAAATTTGTAAAGTTTCCGCTATGA
GTGTTTAATGAATTACATTGCCTGTCTGTGCAATTTTTAC
>No_name
CCCATATTTCGATCAAAGTATATCTCAGTTCCGGTGAAATTTGTAAAGTTTCCGCTATGA
GTGTTTAATGAATTACATTGCCTGTCTGTGCAATTTTTAC
>No_name
CCATATTTAAGGTATGACAAAGTTGTTCTTCTNTTTCCCATATTTCGATCAAAGTATATC
TCAGTTCCGGTGAAATTTGTAAAGTTTCCGCTATGAGTGT
>No_name
CTTTATTACAGCGATATATATCCCATTGAGTCTCCACGGAGTATATCTGTCTTGGGTAAA
TTCAGATTTTCTGTGTAAAGTTATCGAAGGTGGAAAATTC
>No_name
ATTTCTCTCTCTTGGATGATCTCTTGCATTTTATCGATTCCCGCGATTTTCATTAATAAA
TTTAAACAAGACCATTTCAAACACAATTACTGTGGAGAGC
>No_name
CTTATTAGTCTGATCGCAATAGACAGATACATTTGCATATGTCATCCTTTTAATAAATTT
ATGACCCTTTTCAAGTCAAAGTATCGGTTGGTTTAGTATT
>No_name
ATCAACATTTCAAGTCAAAATGATCAAAGGAATCCATCCAAACGATTTGACAAATTCCTA
CGAATGTGCAGACATATCGAAACTAACCAATACGACTACG
>No_name
GGTTTTTTTACATTTTTAATACCTTTAAGTATAGATTTCTTTCTTCTTGTTTGGAGAACT
TTGCAGTATATTGCTACATAAAGACAAATGACTAAAATTA
>No_name
ATTTGGACGAAAATCCAATAAAATTGCCAGATGGGGATATGATGTTGTCATCTGCAAAAT
CTACTCCAAATTCCAAAAGTTTCCTGACAGTCCCGAAACC
>No_name
CTACAATAGCTTTAATATCCTCCCGAAACCGAGCATTCATAAAACAATAAATAATTGGGT
TCGCAGCATTGTTTATGTAATACATATAGAATAACGGAAT
>No_name
AGCCATTTGTGAGATCAACATGGACCATTTTTACGGTTGATACTGGCATAACTAAAATTG
CACATAGAAAATCACTGACTGCAAGAGATACTAAGAAATA
>No_name
AAGACATCCAAACTGTACCATGCTAAACACAGTTGATGTGGCCAGCCATTTGTGAGATCA
ACATGGACCATTTTTACGGTTGATACTGGCATAACTAAAA
>No_name
AAAATGAAAGTGACGATGACGGCAGTCATGATAAAAATTGCATTATTTGGACCGCATCCT
TTGAAAGAGCTTTCTTCTTGATTCATAGTTTCGATTTTCA
>No_name
GTAAAATGAAAGTGACGATGACGGCAGTCATGATAAAAATTGCATTATTTGGACCGCATC
CTTTGAAAGAGCTTTCTTCTTGATTCATAGTTTCGATTTT
>No_name
TTTAAGCAGTGGTAAAATGAAAGTGACGATGAAGGCAGTCATGATAAAAATTGCATTATT
TGGACCGCATCCTTTGAAAGAGCTTTCTTCTTGATTCATA
>No_name
AAATAATGCAATTTTTATCATGACTGCCGTCATCGTCACTTTCATTTTACCACTGCTTAT
AATGATGATTTCTTATATTCTAACTGTGAAAACCATTAGA
>No_name
ATCGTCACTTTCATTTTACCACTGCTTATAATGATGATTTCTTATATTCTAACTGTGAAA
ACCATTAGAAAACAAACAAAGAATCTCGATTCTTTTTCTA
>No_name
CTTATATTCTAACTGTGAAAACCATTAGAAAACAAACAAAGAATCTCGATTCTTTTTCTA
CCAACGGCCACAGAAAATCTCGTTTTAGTCAGTCGGAAAT
>No_name
CTCAAGCTCAAATCAGAAGTCGCGATTCTACGCGAGTTAACTGAAAGCCGACTATTTAGA
AGCACATTGGCGCATAATCTTAAACGTTCTGAATTAACTG
>No_name
AGACAAACAACCCGAAAACTATTCCCAATACTTGAACGGCTTTTCGAGACTTTTGAATGT
ATCTCAAACTCAAATCAGAAGTCGCGATTCTACGCGAGTT
>No_name
CTCGACTTCTGATTTGAGTTTGAGATACATTCAAAAGTCTCGAAAAGCCGTTCAAGTATT
GGGAATAGTTTTCGGGTTGTTTGTCTGTTGTTACATGCCA
>No_name
GGAAACACAGAAAAAATCAGTAAGATAGATCATAAAAAATGGCATGTAACAACAGACAAA
CAACCCGAAAACTATTCCCAATACTTGAACGGCTTTTCGA
>No_name
CGAAAAGCCGTTCAAGTATTGGGAATAGTTTTCGGGTTGTTTGTCTGTTGTTACATGCCA
TTTTTTGTGATCTATCTTACTGATTTTTTCTGTGTTTCCT
>No_name
TTTTGCAGGAAACACAGAAAAAATCAGTAAGATAGATCACAAAAAATGGCATGTAACAAC
AGACAAACAACCCGAAAACTATTCCCAATACTTGAACGGC
>No_name
GCTGGATTTTGACATTTTTGCTATTTTGACAGAAACTTTTCTCCAAAACAAATATATTCT
TATGTAACAAAATGAGGTCACGATTACTGGCAAAGAAACT
>No_name
CTTGGAATGAACAACAATAGCCATTCGCAAATCAATTGTTCTTCGTTGGCAGAAGATTCC
AACAATGCGACATGGATGTGTTGGAGATACAATTCAACAA
>No_name
ATTGTTGAATTGTATCTCCAACACATCCATGTCGCATTGTTGGAATCTTCTGCCAACGAA
GAACAATTGATTTGCGAATGGCTATTGTTGTTCATTCCAA
>No_name
CAATTGTTGAATTGTATCTCCAACACATCCATGTCGCATTGTTGGAATCTTCTGCCAACG
AAGAACAATTGATTTGCGAATGGCTATTGTTGTTCATTCC
>No_name
CAACAATAGCCATTCGCAAATCAATTGTTCTTCGTTGGCAGAAGATTCCAACAATGCCAC
ATGGATGTGTTGGAGATACAATTCAACAATTGAGCACTTA
>No_name
CCGAGAGTTCCGAATATCAACAACGTAAACAAGACAATGAGTAAGTGCTCAATTGTTGAA
TTGTATCTCCAACACATCCATGTCGCATTGTTGGAATCTT
>No_name
ATTCAACAATTGAGCACTTACTCATTGTGTTGTTTACGTTGTTGATATTCGGAACTCTCG
GCGGAAATTGTCTCGTCATTTCGGCGATTATTTTGGTGAA
>No_name
CAAAATCAAAAAATTGCTCGGAATTTGCAATTTTTTCACCAAAATAATCGCCGAAATGAC
GAGACAATTTCCGCCGAGAGTTCCGAATATCAACAACGTA
>No_name
CGCTACTAATGGAAGGAAGAACGCAACTAGAGNATCGCTAGCTGCTAAGCTCAAAATCAA
AAAATTGCTCGGAATTTGCAATTTTTTCACCAAAATAATC
>No_name
CGCAATTGAATAAAAGCTACTAATGGAAGGAAGAACGCAACTAGAGTATCGCTAGCTGCT
AAGCTCAAAATCAAAAAATTGCTCGGAATTTGCAATTTTT
>No_name
GCCAATGACCGCCACGCAATTGAATAAAAGCTACTAATGGAAGGAAGAACGCAACTAGAG
GATCGCTAGCTGCTAAGCTCAAAATCAAAAAATTGCTCGG
>No_name
GGCCAATGACCGCCACGCAATTGAATAAAAGCNACTAATGGAAGGAAGAACGCAACTAGA
GTATCGCTAGCTGCTAAGCTCAAAATCAAAAAATTGCTCG
>No_name
CTCTGAAAATGGCCAATGACCGCCACGCAATTGAATAAAAGCTACTAATGGAAGGAAGAA
CGCAACTAGAGTATCGCTAGCTGCTAAGCTCAAAATCAAA
>No_name
CTTCCTTCCATTAGTAGCTTTTATTCAATTGCGTGGCGGTCATTGGCCATTTTCAGAGAC
ATTTTGTGATATATTTATTTGTCTTGATGTGCTGCTGTGC
>No_name
TTTGTGATATATTTATTTGTCTTGATGTGCTGCTGTGCAGTTCGAGTATTTTGAATTTAT
GCGCAATTTCGATAGATAGATACCTCATTATAACAAAGCC
>No_name
CTGCTGTGCAGTTCGAGTATTTTGAATTTATGCGCAATTTCGATAGATAGATACCTCATT
ATAACAAAGCCACTGCAATACGGCAGTCGTCGAACTTTGA
>No_name
TTCAAAGTTCGACGACTGCCGTATTGCAGTGGCTTTGTTATAATGAGGTATCTATCTATC
GAAATTGCGCATAAATTCAAAATACTCGAACTGCACAGCA
>No_name
CGGAATACTAATTAATCCTGATAAAAACCATACCAACAATATCATAAGAAACATTTGCTT
CAAAGTTCGACGACTGCCGTATTGCAGTGGCTTTGTTATA
>No_name
CCCACATGTTGCATAAATCTGATAACCAAGATTTTCTGAATAAATACATTTCCCAGGAAT
AAATCCTTCTTTCCATCCAATTACCGGCGGAATACTAATT
>No_name
AAATGCTCCACATGTTGCATAAATCTGATAACCAAGATTTTCTGAATAAATACATTTCCC
AGGAATAAATCCTTCTTTCCATCCAATTACCGGCGGAATA
>No_name
GGATTTATTCCTGGGAAATGTATTTATTCAGAAAATCTTGGTTATCAGATTTATGCAACA
TGTGGAGCATTTTATATCCCTTTGATCATCATGCTGGTTT
>No_name
CCTGGGAAATGTATTTATTCAGAAAATCTTGGTTATCAGATTTATGCAACATGTGGAGCA
TTTTATATCCCTTTGATCATCATGCTGGTTTTGTACGGAA
>No_name
CACGGATTGTGTCAATTTAAAGATCCTTCCGTNCAAAACCAGCATGATGATCAAAGGGAT
ATAAAATGCTCCACATGTTGCATAAATCTGATAACCAAGA
>No_name
CATGGATTGTGTCAATTTAAAGATCCTTCCGTACAAAACCAGCATGATGATCAAAGGGAT
ATAAAATGCTCCACATGTTGCATAAATCTGATAACCAAGA
>No_name
CATTTTCAAAACGTCTGAAGCATAGCGAGAGGCCCGTTTATGTAATTTAGCATCTTTCTT
TACCATGGATTGTGTCAATTTAAAGATCCTTCCGTACAAA
>No_name
TTTAAATCAGGCATTTTCAAAACGTCTGAAGCATAGCGAGAGGCCCGTTTATGTAATTTA
GCATCTTTCTTTACCATGGATTGTGTCAATTTAAAGATCC
>No_name
CTTAACAACGCTGTCATCATTTAAATCAGGCATTTTCAAAACGTCTGAAGCATAGCGAGA
GGCCCGTTTATGTAATTTAGCATCTTTCTTTACCATGGAT
>No_name
GGCGTTTGCACATGTTCTCCTTAACAACGCTGTCATCATTTAAATCAGGCATTTTCAAAA
CGTCTGAAGCATAGCGAGAGGCCCGTTTATGTAATTTAGC
>No_name
ATAAACGGGCCTCTCGCTATGCTTCAGACGTTTTGAAAATGCCTGATTTAAATGATGACA
GCGTTGTTAAGGAGAACATGTGCAAACGCCTATCATTGTC
>No_name
CTCTCGCTATGCTTCAGACGTTTTGAAAATGCCTGATTTAAATGATGACAGCGTTGTTAA
GGAGAACATTTGCAAACGCCTATCATTGTCAGATCAAAGC
>No_name
TTTGTTTTCAGCATAATTGGCTTTCTCTGTTTTTTTATATTGTTTAATAAATTCTTCTTT
TGCATTTGAAATCGCTAGTTTTTTCGAGTCCATCCAATCA
>No_name
GGATGGACTCGAAAAAACTAGCGATTTCAAATGCAAAAGAAGAATTTATTAAACAATATA
AAAAAACAGAGAAAGCCAATTATGCTGAAAACAAAGCCAT
>No_name
CCCATGATCACTCCCAACGTTGTAATGGCTTTGTTTTCAGCATAATTGGCTTTCTCTGTT
TTTTTATATTGTTTAATAAATTCTTCTTTTGCATTTGAAA
>No_name
CCAACAGATTGTAAAACATCCCATGATCACTCCCAACGTTGTAATGGCTTTGTTTTCAGC
ATAATTGGCTTTCTCTGTTTTTTTATATTGTTTAATAAAT
>No_name
ATGAAATCAGAGAATTTTACGAAATATATTGCNAAGTTTTCGGATTGTTTTCATCAAATA
CAAGTGGAAAATATCTTTATTTCAACTGTTGGTGGTATAT
>No_name
GCATTCAGCAGCAAAGACACTCTTTAAACTCTGGATATTTGGATCAGCGCTGTGTAACTT
TTGGACAGCCATGGATGTATTTTGCTGTACTGCAAACATC
>No_name
GTAATTTTTTCAACGCTTGTCTCGTTCTATGTTCCATGTATCATAATTATTATATTGTAT
CACTCCATTTATCTGGCCGCTTCAAAACAATCAAGACAAT
>No_name
GTTTTAATTGTCTTGATTGTTTTGAAGCGGCCAGATAAATGGAGTGATACAATATAATAA
TTATGATACATGGAACATAGAACGAGACAAGCGTTGAAAA
>No_name
CTTTATTTTATCAAATCAAGGATCAGAAGTTGTAAAAATGAATGTTCATTATAAGTCGTT
TATTGACAGAAATAAGGTAATCACTCAGAGCAACCATAGC
>No_name
GAAAAAGGGTAACCAGCATATTATAAAAACTCCCACGACAATTCCAAGAGTTTTTGCGGC
TTTTCTTTCCTGCAGAAAAATTGCACATTTTCTATTACTA
>No_name
GAAAAGCTGCAAAAACTCTTGGAATTGTCGTGGGAGTTTTTATAATATGCTGGTTACCCT
TTTTCATCTTATTACCATTAAAAGCTCTCTGTGAAAACTG
>No_name
CCGGATTGCATAAACTGTTACAGTAACCTAGCCAAAAAATGCAGTCGAATAATTCGTCAG
AAATTTTACAGTTTTCACAGAGAGCTTTTAATGGTAATAA
>No_name
CACTAGGAAGAAATTAGTGTATGATCTTCGCAACGACGGCAATCGTAGAACCACAAAAAT
TATTAAAATATTAGCAATACAGCCAACAATTGAAATAATA
>No_name
CACCAAATGACCACCCCAAGATCCGCTAATGGCATATTCACTAGGAAGAAATTAGTGTAT
GATCTTCGCAACGACGGCAATCGTAGAACCACAAAAATTA
>No_name
CACCAAATGACCACCCCAAGATCCGCTAATGCCATATTCACTAGGAAGAAATTAGTGTAT
GATCTTCGCAAGGACGGCAATCGTAGAACCACAAAAATTA
>No_name
CAACGATAGAATATGTCGACGCTGAGTTATTCNGGATTGTTGGTCCGGCTCTCTGCAAAA
TGAATCATTTTTTACAAATAATGTCATATACTGCCAGTAT
>No_name
CGCTGAGTTATTCTGGATTGTTGGTCCGGCTCNCTGCAAAATGAATCATTTTTTACAAAT
AATGTCATATACTGCCAGTATTCTGCTGTTGATGCTAATT
>No_name
TGCAATATATCGTTCGAGACAAATTAGCATCAACAGCAGAATACTGGCAGTATATGACAT
TATTTGTAAAAAATGATTCATTTTGCAGAGAGCCGGACCA
>No_name
TTCTGCTGTTGATGCTAATTTGTCTCGAACGANATATTGCAATAATATTTCCAATGAAAG
TGAAAAATATGGTATCAAAAAGGATTTATATTGTGCTGTT
>No_name
TTGAAATAATATTTCCAATGAAAGTGAAAAATATGCTATCAAAAAGGATTTATATTGTGC
TGTTAATTTTTATTTGGCTCCTCAGTATTGGGTTCAGCTT
>No_name
CTCGGCAAGCTGAACCCAATACTGAGGAGCCAAATAAAAATTAACAGCACAATATAAATC
CTTTTTGATAGCATATTTTTCACTTTCATTGGAAATATTA
>No_name
TCAGCTTGCCGAGTTTGTTTGAGTACGAGCTCNGACGAATCCACAATGTTACTAGGTGTG
AAAAAACCGAAAAAATCAGCAAAAAGACTTATTATATTTC
>No_name
TCAGCTTGCCGAGTTTGTTTGAGTACGAGCTCNGACGAATCCACAATGTTACTAGGTGTG
AAAAAACCGAAAAAATCAGCAAAAAGACTTATTATATTTC
>No_name
GCCGAGTTTGTTTGAGTACGAGCTCAGACGAATCCACAATGTTACTAGGTGTGAAAAAAC
CGAAAAAATCAGCAAAAAGACTTATTATATTTCTTCGTTT
>No_name
CCCATTAAAACCAATGGTATAATATAAAGCAAAACAAACGAAGAAATATAATAAGTCTTT
TTGCTGATTTTTTCGGTTTTTTCACACCTAGTAACATTGT
>No_name
GCCCATTAAAACCAATGGTATAATATAAAGCAAAACAAACGAAGAAATATAATAAGTCTT
TTTGCTGATTTTTTCGGTTTTTTCACACCTAGTAACATTG
>No_name
AAAGAGAGCCCATTAAAACCAATGGTATAATATAAAGCAAAACAAACGAAGAAATATAAT
AAGTCTTTTTGCTGATTTTTTCGGTTTTTTCACACCTAGT
>No_name
ATTAAGAGAGCCCATTAAAACCAATGGTATAANATAAAGCAAAACAAACGAAGAAATATA
ATAAGTCTTTTTGCTGATTTTTTCGGTTTTTTCACACCTA
>No_name
ATAAAGAGAGCCTATTAAAACCAATGGTATAATATAAAGCAAAACAAACGAAGAAATATA
ATAAGTCTTTTTGCTGATTTTTTCGGTTTTTTCACACCTA
>No_name
CGGTATTCATGGAGTTAAGAGATTTTATAACTTTCGTTGTTTTAGATCCGGTAATCTTTT
TCAAAGATTTCACTAGACTTAAACAAATATGTCCATAAAG
>No_name
TCTAAAACAACGAAAGTTATAAAATCTCTTAACTCCATGAATACCGAATCATTCGATTCT
CAAAGTTTACAGACCAGTTCCAACAGAAACAATGATAAAG
>No_name
CTAAAACAACGAAAGTTATAAAATCTCTTAACTCCATGAATACCGAATCATTCGATTCTC
AAAGTTTACAGACCAGTTCCAACAGAAACAATGATAAAGT
>No_name
CCAGAATGCAATGTCATCATTGCCCAAATATGCCTCGGCAGACGACATAAAGCAAAGATA
ATAACAATGACAATAAGCATTATTATGACTCGTCTTCGTT
>No_name
CTTTGCTTTATGTCGTCTGCCGAGGCATATTTGGGCAATGATGACATTGCATTCTGGTAG
AAATACGTATCTGTTATTGATCTTTCCTCCGTCCGCGTAT
>No_name
GTCGTCTGCCGAGGCATATTTGGGCAATGATGACATTGCATTCTGGTAGAAATACGTATC
TGTTATTGATCTTTCCTCCGTCCGCGTATATGTTCATGTA
>No_name
TTGATCTTTCCTCCGTCCGCGTATATGTTCATGTACCTTTCCAGTGCAATTAATCCTTTA
ATCTATTTTGCCTTTTCCAATTCTTTTCGAATTAATCTAT
>No_name
AAAACACTTTAAAGCCTTCAATAGATTAATTCGAAAAGAATTGGAAAAGGCAAAATAGAT
TAAAGGATTAATTGCACTGGAAAGGTACATGAACATATAC
>No_name
CGGATATGTTCATGTACCTTTCCAGTGCAATTAATCCTTTAATCTATTTTGCCTTTTCCA
ATTCTTTTCGAATTAATCTATTGAAGGCTTTAAAGTGTTT
>No_name
CTTTAATCTATTTTGCCTTTTCCAATTCTTTTCGAATTAATCTATTGAAGGCTTTAAAGT
GTTTTCGTCCTAGATTGAATAAGAAGAGAACAAATGTTCT
>No_name
GCGAACTCCTTCTATGATAATATCGAAAAAATCCCAAATCGCTTCTGTCATGATGAGGAA
CTTTGTGAATTCTCTGATTTTTTGTTTTAATGAGACGATA
>No_name
GATATGTTATGCATTAGTATAATTAAAGGAATATTAATGTCTTTTTGATACAAATATCCT
GTGTTGACCATTATTTGTAGAGCCGTTAAAGGAATCGAAG
>No_name
CTTGAATGGTACACTAAACGCACAAAGCCCTAGAAACGATTCTTTATCTATTCCAATAAT
ATTTTTAATTGTTGTTTCGTCCAGTGTGGCAAGCCTCGCT
>No_name
TAGAAAAAAGTATCAGAACCCCAAGCAATTATTTCATCATTTCCTTGGCATCTACTGATC
TTTTGATTGGATTAATTTCAATGAATTTGTTTACAATATA
>No_name
AAAAAGTATCAGAACCCCAAGCAATTATTTCATCATTTCCTTGGCATCTACTGATCTTTT
GATTGGATTAATTTCAATGAATTTGTTTACAATATATCTT
>No_name
TTAAAGGCCAGTTTCCGATGATAAGATATATTGTAAACAAATTCATTGAAATTAATCCAA
TCAAAAGATCAGTAGATGCCAAGGAAATGATGAAATAATT
>No_name
ATTTCAATGAATTTGTTTACAATATATCTTATNATCGGAAACTGGCCTTTAAGTCAGTTA
CTTTGTGATTTGTGGCTCTCTTTGGATTATACTGCTTGCT
>No_name
TCTCTGTCTACCATTGTTGAAATACGGCCAGCCCAATATGCACGTGAAAAATATCGAGGA
TGGCACTAACCAACTAATAAGAACCATTATAATGACTTTG
>No_name
TGCATATAAAACACACATTACTATAAGAGTAACCCAGAAGTATACTATCGTTAGAACTGT
ATTGAAAACTGTATTTGAGGTGAACTCTGCATAGCATTCT
>No_name
TTTTCTTTTATCCGAGGATGCTTGCAACCTTTTGGCTACACGATAAATACCTGCATATAA
AACACACATTACTATAAGAGTAACCCAGAAGTATACTATC
>No_name
CAGGTATTTATCGTGTAGCCAAAAGGTTGCAAGCATCCTCGGATAAAGGAAAAGGAATGA
ATACACTATTAGCCATGGCAGGACAAACAATGTCACGCAT
>No_name
ATTTTTGTATTCTTTATTTGATGAATCGTAACCTTCATTTATACGAAAGTTTACAGTTGG
ATTGGCAATTTCATCTAAATCATCTGCATTACCCCAACTA
>No_name
TGAAGGTTACGATTCATCAAATAAAGAATACAAAAATGACATTGTAATCCATCCTACTTC
TCCTTACAAGCTCAATGCGCCTCCAAATTTAGTCAAAAAT
>No_name
GCATTTCAGAGATTTTACCACTAAACAAATCANAAAACAATAATTACAAACAAAAAAAAA
CCAACAAACAACACAAAATCTATGAATTTTCAAATTAAAT
>No_name
CTCGACTGATATTTCTTCGACTGTTGCTTTGCNGATTTAATTTGAAAATTCATAGATTTT
GTGTTGTTTGTTGGTTTTTTTTGTTTGTAATTATTGTTTT
>No_name
TGACATCTGTATCCTTGCGATGAATAAACGTGAATCTTGTAAACTGTAACCTTTGCAAAG
AGGTCTGATTTGAATTTGAAGAACTTGACTGATATTTCTT
>No_name
GAAATATCAGTCAAGTTCTTCAAATTCAAATCAGACCTCTTTGCAAAGGTTACAGTTTAC
AAGATTCACGTTTATTCATCGAAAGGATACAGATGTCAGA
>No_name
GTCAGATCGAGAAATCGTGCAAGGAAAGCTTTGAGAACAATAAGCTTAATTTTGGGTGCT
TTTGTTACTTGCTGGACTCCTTATCACGTTCTGGTTTTGA
>No_name
TTACAAAAGCCCTTTATCAAAACCAGAACGTGNTAAGGAGTCCAGCAAGTAACAAAAGCA
CCCAAAATTAAGCTTATTGTTCTCAAAGCTTTCCTTGCAC
>No_name
ATAAGCTTAATTTTGGGTGCTTTTGTTACTTGCTGGACTCCTTATCACGTTCTGGTTTTG
ATAAAGGGCTTTTGTAATAGTTGCGTAAACGATCATCTAT
>No_name
GGTCGTTTTTATTTGAGAGTTTGCGAGAGCATAGCAGAAAGGATTAATGGGAGAATTTAT
ATAACACAGCCAATATGACAGATTGTATAGATGATCGTTT
>No_name
CTGAAATCTCCTCTCAACAATCTCATGAAGGTCGTTTTTATTTGAGAGTTTGCGAGAGCA
TAGCAGAAAGGATTAATGGGAGAATTTATATAACACAGCC
>No_name
GGAATTTATAAGCCTTGAACAAGGCCCACAGAGAGATCCAATTAATTTATTGATCCCGTT
CAACACTATTTATGCCGTCCTGATTTTTGTTGGCGTTTTT
>No_name
ATGAGAACCCCGACAAATTATTATTNNNNNAATCTCGNNNNAGCTGACTTAAGTGTGCTT
ATTTTGGGTTTGACCCAAGACTTCTATTTGACATGGTCAC
>No_name
CAGCAAGGGGTGACATATTGCTATGTATCTTTCAATTGTGAATCCTGTAGCAGTTAAAAC
TGAAGTGCACATGCCCATTTCCGACAACAGGGATTTAACG
>No_name
TCTGTCTATTGTTACTCTCTGACGGTTTCAGCAAGGGGGGACATATTGCTATGTATCTTT
CAATTGTGAATCCTGTAGCAGCTAAAACTGAAGTGCAAAT
>No_name
CTTGCTGAAACCGTCAGAGAGTAACAATAGACAGAGGACAATTAAAATAATCGCCTGTAT
ATGGATAACATCGTTTCTTTGCAGTTTACCACTTGCTCTA
>No_name
CTGCTTAAAAGAAATGATTCCTCTACAAACTTTACTCAACGGCTATTAGAAGATTCAACA
GTTTGTACCCAAATTGAACAGAAAGCACTACCAAATTCCT
>No_name
CGTTAACATTTTAACAGCTGCTTTTCGAGCTCTCATTTGATTTCGTCGCTTGTGTTCAGC
GCTGGAAATTATTTGTTGTTCTCCTCGACAAACCGAATGT
>No_name
ATCCGGATAAACTGTAAAGGAATTCGTGAACTCTCCAAAGGATCTTTTGAGAGTCCCAAG
CTGATTCGGGAATCAACGTTACCATCAATCGTTCGGCGTG
>No_name
TTGGAAATAATCATGTAGCGTTTTGTACTGAGACTCATTTGAATTTTTGGGGTCGACGAG
AGTCGACGGCATTTGACAATATCACAGAACCCGTTACGAA
>No_name
CTTTGGAAATAATCATGTAGCGTTTTGTACTGAGACTCATTTGAATTTTTGGGGTCGACG
AGAGTAGACGGCATTTGACAATATCACAGAAACCGTTACG
>No_name
CTTTTGCATTGAACAAAATGTAAACATAACGANACATATGTCGCCTTATTTGGAGATCTT
TCAAGAAACATTTCGGAATATCGACGGATACGTCAGTACG
>No_name
GGAGATCTTTCAAGAAACATTTCGGAATATCCACGGATACGTCAGTACGAGTGCTTGCAT
TTTCGGCATCGTAACAAATATCGCCAACATTCTCGTCCTC
>No_name
GAAACATTTCGGAATATCCACGGATACGTCAGTACGAGTGCTTGCATTTTCGGCATCGTA
ACAAATATCGCCAACATTCTCGTCCTCACTCGTCCAACAA
>No_name
GCCGCAATTGCTAGACACATCAATAACCAATTNGTAGCGGAAGTTATCATTGTTGGACGA
GTGAGGACGAGAATGTTGGCGATATTTGTTACGATGCCGA
>No_name
ATTCGCAATTGCTAGACACATCAATAACCAATNTGTAGCGGAAGTTATCATTGTTGGACG
AGTGAGGACGAGAATGTTGGCGATATTTGTTACGATGCCG
>No_name
CAACATTCTCGTCCTCACTCGTCCAACAATGATAACTTCCGCTACAAATTGGTTATTGAT
GTGTCTAGCAATTGCGGATCCCTTGACAATGGCTGTATAT
>No_name
CCCAGTTCCAACTGTCTGTGTGAAGCAGCAAATCAGGACCAAAATTTGAGGAAATGTAGA
ATTTTATCAAAATTGGCAAATATACAGCCATTGTCAAGAG
>No_name
CCTAGTTCCAACTGTCTGTGTGAAGCAGCAAANCAGGACCAAAATTTGAGGAAATGTAGA
ATTTTATCAAAATTGGCAAATATACAGCCATTGTCAAGAG
>No_name
ATAAAATTCTACATTTCCTCAAATTTTGGTCCTGATTTGCTGCTTCACACAGACAGTTGG
AACTGGGTTGTCTATCAGAAATTTATGGTTAGCTGTACGA
>No_name
AAAATCTACATTTCCTCAAATTTTGGTCCTGATTTGCTGCTTCACACAGACAGTTGGAAC
TGGGTTGTCTATCAGAAATTTATGGTTAGCTGTACGATTT
>No_name
GCCTTTAATAGGCATATATATGCAAATGAATCGGAATATTGCTAATGAAACTGTCAACCA
TACTGCAATAGAATGAAAAGAAATCGTACAGCTAACCATA
>No_name
AGAACACAAAGGTGGGCCTTTAATAGGCATATATATGCAAATGAATCGGAATATTGCTAA
TGAAACTGTCAACCATACTGCAATAGAATGAAAAGAAATC
>No_name
GTTTCATTAGCAATATTCCGATTCATTTGCATATATATGCCTATTAAAGGCCCACCTTTG
TGTTCTATCCCAAACGCATCTAAAACCACTTTTGTTATTT
>No_name
GTTGGGTATTGTCACGAGAAAACATAGAATAGAAATAACAAAAGTGGTTTTAGATGCGTT
TGGGATAGAACACAAAGGTGGGCCTTTAATAGGCATATAT
>No_name
GCCTATTAAAGGCCCACCTTTGTGTTCTATCCCAAACGCATCTAAAACCACTTTTGTTAT
TTCTATTCTATGTTTTCTCGTGACAATACCAAACATGGTC
>No_name
GCCCACCTTTGTGTTCTATCCCAAACGCATCTAAAACCACTTTTGTTATTTCTATTCTAT
GTTTTCTCGTGACAATACCAAACATGGTCGTAACCAAAAT
>No_name
TGCGTTTTGGCAAGATTGAATTTTGGTTACGACCATGTTTGGTATTGTCACGAGAAAACA
TAGAATAGAAATAACAAAAGTGGTTTTAGATGCGTTTGGG
>No_name
TTGGGTTATTTCTATTCTATGTTTTCTCGTGANAATACCAAACATGGTCGTAACCAAAAT
TCAATCTTGCCAAAACGCAAAAGACAACAGATTGATGGTT
>No_name
CTTGTTTCATAGAAAGAATGAGTCCAACAGTTAAAGCCGTTAGAACGACACTTGGAATCA
ATTTAAACAAAGTCGCCTGTAACCAGAAATTCATTTTACT
>No_name
ATTCAATAAATTTGATTGTCTCTGTGTGGCTTTTTTCATAGAAAGAATGAGTCCAACAGT
TAAAGCCGTTAGAACGACACTTGGAATCAATTTAAACAAA
>No_name
AACGGCTTTAACTGTTGGACTCATTCTTTCTANGAAAAAAGCCACACAGAGACAATCAAA
TTTATTGAATAACACAAAATCTCAAAGAAAAGCTAAACAT
>No_name
CTTTGTTCTCTATGTTTAGCTTTTCTTTGAGATTTTGTGTTATTCAATAAATTTGATTGT
CTCTGTGTGGCTTTTTTCATAGAAAGAATGAGTCCAACAG
>No_name
CTTTCTATGAAAAAAGCCACACAGAGACAATCAAATTTATTGAATAACACAAAATCTCAA
AGAAAAGCTAAACATAGAGAACAAAGAACCACTTACATGC
>No_name
AATTTTTCATAGACTTTTTCATAGAATCCTTCTTTGAAATAACTCAACAACATTAGCAAT
CCCTGGGGAGCTTCTGTAAGTAAAAACAAAAGAACAACTG
>No_name
TACAAAATAAAATTAGTTGATTCATTGACCAAGGTTAGAAAATCAATCAAATCTCCTAAT
TTTTCATAGACTTTTTCATAGAATCCTTCTTTGAAATAAC
>No_name
ATTCTATGAAAAAGTCTATGAAAAATTAGGAGATTTGATTGATTTTCTAACCTTGGTCAA
TGAATCAACTAATTTTATTTTCTATACAACAATGTCAAAA
>No_name
GCATTTGATATACAACCAAGACAGAAAATACTTGAGAAAACATTTCTAAATTGTTTTGAC
ATTGTTGTATACAAAATAAAATTAGTTGATTCATTGACCA
>No_name
ACTAATTTTATTTTGTATACAACAATGTCAAAACAATTTAGAAATGTTTTCTCAAGTATT
TTCTGTCTTGGTTGTATATCAAATGCGTCTAATGATGTTG
>No_name
ATTTTATTTTGTATACAACAATGTCAAAACAATTTAGAAATGTTTTCTCAAGTATTTTCT
GTCTTGGTTGTATATCAAATGCGTCTAATGATGTTGAACA
>No_name
CAACAATGTCAAAACAATTTAGAAATGTTTTCTCAAGTATTTTCTGTCTTGGTTGTATAT
CAAATGCGTCTAATGATGTTGAACAAGCATCTATGCGAAA
>No_name
CAATGTCAAAACAATTTAGAAATGTTTTCTCANGTATTTTCTGTCTTGGTTGTATATCAA
ATGCGTCTAATGATGTTGAACAAGCATCTATGCGAAAAAA
>No_name
GTTTTTTCGCATAGATGCTTGTTCAACATCATTAGACGCATTTGATATACAACCAAGACA
GAAAATACTTGAGAAAACATTTCTAAATTGTTTTGACATT
>No_name
GTCAAAACAATTTAGAAATGTTTTCTCAAGTATTTTCTGTCTTGGTTGTATATCAAATGC
GTCTAATGATGTTGAACAAGCATCTATGCGAAAAAACTGT
>No_name
CATCGTTACAGTTTTTTCGCATAGATGCTTGTTCAACATCATTAGACGCATTTGATATAC
AACCAAGACAGAAAATACTTGAGAAAACATTTCTAAATTG
>No_name
TGTCAGTGGTGCATTCAGACATTTGATAAAATCTGGCATCGTTACAGTTTTTTCGCATAG
ATGCTTGTTCAACATCATTAGACGCATTTGATATACAACC
>No_name
CTGGGAGTCGTTGAAGTCAACATGGAATTTGAATTGATGAATCTTTGAAAAATTGACGAT
GGCAATTTATGCAATTTTGTTCTGTCAGTGGTGCATTCAG
>No_name
CTTGCTGGGAGTCGTTGAAGTCAACATGGAATTTGAATTGATGAATCTTTGAAAAATTGA
CGATGGCAATTTATGCAATTTTGTTCTGTCAGTGGTGCAT
>No_name
CAAGTAGTTACAATGGCAAAATACTGTGATAGAAAATAACCATAGGAATAGTAATTAACA
TAAATTATCTTTGATTGCTTTCCGAATAAAACTGACGGAA
>No_name
GGAAAGCAATCAAAGATAATTTATGTTAATTACTATTCCTATGGTTATTTTCTATCACAG
TATTTTGCCATTGTAACTACTTGGGTGACTTTGGCTGTTT
>No_name
CGTTGCTTTATTTTTATCCAAATAACTTCGATAACAGATCGGATGGACAACCATTAAATA
TCTTTCGAAGCAAACAGCCAAAGTCACCCAAGTAGTTACA
>No_name
ATGCAGTTTTGGACATAATTTTCTCATTGATCAGTCTCTTGTTCGACCTATTATTCGCTT
GAAGGCATTATTATGGCTTAATATTAAAATAATTATAGCT
>No_name
ATCAACATTAATGTAATTCGATTCCGAGACTCCATTCTTCTAGATATTGTTGTTTTATTA
AGAGCTATAATTATTTTAATATTAAGCCATAATAATGCCA
>No_name
ATGTCGCGAATAATCTTCCGAGTGATTCCCTCGGCGTCATGATAGCCCCAGTTCATCATT
GACATGAGACTGTCAGGCAGACTTAGAATTATGAAGACGC
>No_name
CGATGACAGTCATATTGGTGACTGTATACTGACCGAAATTTGTTATTGAATATTAAATAA
ATAAAAAAATTCACGTCGGCATTTAGCAAGAGTAACGTAT
>No_name
CTGCAGAAGAATTATTTCGTCGAAGTTTTCTTNAAACCCACACAACAAAGGAAATCGGAT
TGCCAAGTATTCCAACGGTCAGAAAGATTGGAATAGAATA
>No_name
GTATGTCTCAAATAATAAATAATGCTACAAATAACAACGAAAAAGTCATTAATGGCAAGC
ATCGCTATGTAAACTGCAGAAGAATTATTTCGTCGAAGTT
>No_name
ATTATCTATTATACCGAAACCCCATGAATGTCTCAAATAATAAATAATGCTACAAATAAC
AACGAAAAAGTCATTAATGGCAAGCATCGCTATGTAAACT
>No_name
AAAAACGTGAAAATAACCATATAGAATTTACAAATTCCTCTAATATCTATTATACCGAAA
CCCCATGAATGTCTCAAATAATAAATAATGCTACAAATAA
>No_name
CAAACACTAGTAATATAGAGTTATACTGCAAAAACGTGAAAATAACCATATAGAATTTAC
AAATTCCTCTAATATCTATTATACCGAAACCCCATGAATG
>No_name
ATTTTCACGTTTTTGCAGTATAACTCTATATTNCTAGTGTTTGGATTTACTATCGAAAGA
TGGATAGCTGTATGTTATCCTTTTCGACGTGAAAGATGTT
>No_name
ATAATGCCAAACGAAGAACAAAGGAAATACTGATATGAACACACTTGAAAAAATTATTCC
ACAAGCTATCCAGGCTCGATTTTCAGTGCAACATCTTTCA
>No_name
GAACACTGCAAAGTGGTTGATAATGCCAAACGAAGAACAAAGGAAATACTGATATGAACA
CACTTGAAAAAATTATTCCACAAGCTATCCAGGCTCGATT
>No_name
TAATTTTTTCAAGTGTGTTCATATCAGTATTTCCTTTGTTCTTCGTTTGGCATTATCAAC
CACTTTGCAGTGTTCCTAAACACTGGATTGAGAATACATA
>No_name
CTGTAATAACGTTAGCAGTTAATATTCGGGTTGTCGTAGAGATGTACCGAATATCCGAAA
CAATAGTGACATTTCCGAAACTATCAGCAGTAAATCAGAA
>No_name
GTTAGCAGTTAATATTCGGGTTGTCGTAGAGATGTACCGAATATCCGAAACAATAGTGAC
ATTTCCGAAACTATCAGCAGTAAATCAGAATTTTGAAATT
>No_name
GTTAGCAGTTAATATTCGGGTTGTCGTAGAGATGTACCGAATATCCGAAACAATAGTGAC
ATTTCCGAAGCTATCAGCAGTAAATCAGAATTTTGAAATT
>No_name
GGAATTTCAAAATTCTGATTTACTGCTGATAGTTTCGGAAATGTCACTATTGTTTCGGAT
ATTCGGGACATCTCTACCACAACCCGAATATTAAATGCTA
>No_name
GTGAGCAGTTAATATTCGGGTTGTCGTAGAGATGTACCGAATATCCGAAACAATAGTGAC
ATTTCCGAAGCTATCAGCAGTAAATCAGAATTTTGAAATT
>No_name
ATTTGAAAGAAATACTATTCTCTGTGTTTTTGNTGTGTTTTCTCGACTTTTGACTGGGAA
TTTCAAAATTTTGATTTACTGCTGATAGTTTCGGAAATGT
>No_name
AGAAAACACAGCAAAAACACAGAGAATAGTATTTCTTTCAAATCAACAACAATCACATTG
TTATTAGTTTCATTTTTTCAGATTTTAACCACTCTACCAC
>No_name
ATCGTTTTGCATTTGTTTAACTGACGTTGCATTGCCTTCCGGATAGAATATTTGACAAAT
ATAAACCGCTCCTAGTGGTAGAGTGGTTAAAATCTGAAAA
>No_name
CTAGGAGCGGTTTATATTTGTCAAATATTCTATCCGGAAGGCAATGCAACGTCAGTTAAA
CAAATGCAAAACGATCCAATTTGGAAAAAACATTTTCAAA
>No_name
CGGAATCACTGGATGGGTTTTGTAAAATTATATTTAATGAGAAAAGAAAACAATAATTCT
TTAAACAATTCTTACTATAAACTAAGACAAAGTCAAGACA
>No_name
GGTGTCTTGACTTTGTCTTAGTTTATAGTAAGAATTGTTTAAAGAATTATTGTTTTCTTT
TCTCATTAAATATAATTTTACAAAACCCATCAAGTGATTC
>No_name
CGTCGAATGCTCATTTCGGTTTTGTGGGTGTCTTGACTTTGTCTTAGTTTATAGTAAGAA
TTGTTTAAAGAATTATTGTTTTCTTTTCTCATTAAATATA
>No_name
CGCCAGTAGATTTATTTCGATTTTGCTTTTGAACCATGACAAGAAAGCTTAGAATGTTTC
CTGGAATTCCCAGAAACATAATCAGTAAGGGTAAATAAAA
>No_name
TTCTAATGCAATTCTTTCAGGTCGTTACCAATTGTTCAACAAATAGTGGAAATTTCTCAG
CTTCAGCAAATATAGAAAAAATATATCAAATAATATCTAT
>No_name
GTCGTTACCAACTGTTCAACAAATAGTGGAAANTTCTCAGCTTCAGCAAATATAGAAAAA
ATATATCAAATAATATCTATAACATTGCTATCAATAAACA
>No_name
CCACATAATCTCAAAGTTCCTCTGGCACATGCNAATATTAATGAACCAAATTTTGGCTCG
GTTTTCCTTTATTGAATTAATATTTCAAATGACTCTGTTG
>No_name
CTGGCACATGCCAATATTAATGAACCAAATTTTGGCTCGGTTTTCCTTTATTGAATTAAT
ATTTCAAATGACTCTGTTGTTGTTTTATTTGGTAGAATAT
>No_name
TTTTGGCATTCCACAGATTCGAATGCATTTGTNATCCGTTGAGAACGAAACGATATGTTA
CCTCAGCAAATATAAATTTTTACTTTTTCGGAATTGTCAG
>No_name
CCCGATATTGATAAACATTACTTAAGGCTTCCGACACGTTGACAACATCTCCGGTTTGTA
AACAATACGTATAAGTCTGTTCAAACATCCGAGGAAAGGC
>No_name
CAGACTTATACGTATTGTTTACAAACCGGAGATGTTGTCAACGTGTCGGAAGCCTTAAGT
AATGTTTATCAATATCGGATTGTCTATTTAAACGTTTTTG
>No_name
GCGAAAAATTCGCCAAAGTTTGACTTTTCGACGAACCAGTGCAGCGCCGAATCAGAAAAA
GAAATCATTCGCTGCCGACAAACTCGTCGTTGCGTTGTGC
>No_name
ATAATTTTGTCATTGGAAATAATATGGCTGTTGTGAAATAATTTTGAGAAAAAAGATGGC
ATTTCAAATGTAAAAAATGTAATGCACAACGCAACGACGA
>No_name
TTCACAACAGCCATATTATTTCCAATGACAAAATTATTTACCATTTAACATTTATAGCGA
ATATTTCTATTTATATAGATTCTAGCATGAATTTGTTGAT
>No_name
ATATTATTTACCATTTAACATTTATAGCGAATATTTCTATTTATATAGATTCTAGCATGA
ATTTGTTGATTTATTTGGTGTCTAATAGAATTTTTCGTGG
>No_name
TTGGTCGTTGATACGGTTTTCTTGTGACTAACTTTGGAGATCTGTTGTAGAACGGCTCCA
CGAAAAATTCTATTAGACACCAAATAAATCAACAAATTCA
>No_name
CGCAAATTCGAATCGGTACAAATTGCGGCACANACGAGAACGTTGCCGCAAATTGATGAC
AAAATGATCAGCACGAATAAAATGCTGCTGACAATGATGG
>No_name
TGCTGATCATTTTGTCATCAATTTGCGGCAACGTTCTCGTATGTGCCGCAATTTGTACCG
ATTCGAATTTGCGGCAACTTTCCAACAGTCTTTACGTTTC
>No_name
CGGCTAAAGAAACGTAAAGACTGTTGGAAAGTTGCCGCAAATTCGAATCGGTACAAATTG
CGGCACATACGAGAACGTTGCCGCAAATTGATGACAAAAT
>No_name
GGACAAATCTATCAATGGCTGTCGCTAGAATATTTAAAATCGACGCAGTGCTGCACATGA
TGTCCATAGAGAGAAAGAGATTGCAGAAAACCAATCCGAA
>No_name
CTAGCGACAGCCATTGATAGATTTGTCCATGTTCACACTCCGTTTCACTATTCAAGAATC
TTTAATAAGTATTTTGTTGGAGGATTTATCGGTTGTATTT
>No_name
CTGATGATCCAAATACAACCGATAAATCCTCCAACAAAATACTTATTAAAGATTCTTGAA
TAGTGAAACGGAGTGTGAACATGGACAAATCTATCAATGG
>No_name
ATTTGTCCATGTTCACACTCCGTTTCACTATTCAAGAATCTTTAATAAGTATTTTGTTGG
AGGATTTATCGGTTGTATTTGGATCATCAGTGCCATTATG
>No_name
ATTAATGCCAACCCAAATGGATCGGCATAAACGACATAATGGCACTGATGATCCAAATAC
AACCGATAAATCCTCCAACAAAATACTTTTTAAGAGTCCT
>No_name
ATTTGCATCATCAGTGCCATTATGTCTTTTATGCCGATCCATTTGGGTTGGCATTTATCC
AATTTAACCGTCGACCTCAATTCAACAAAGTGCATGTTGC
>No_name
GTGCCATTATGTCGTTTATGCCGATCCATTTGGGTTGGCATTTATCCAATTTAACCGTCG
ACCTCAATTCAACAAAGTGCATGTTGCAGTTGAATCCGTC
>No_name
CCGTTATCAGTTTCTATTTGCCGTGTATTATTATGGTTGCTCTCTACGTAAAACTGTATA
GATTTGCAAGAATGCATACGGTGAAGACAAACAAAACAAA
>No_name
GAATTGTCATTTGTTTTGTTTGTCTTCACCGTATGCCTTCTTGCAAATCTATACAGTTTT
ACGTAGAGAGCAACCATAATAATACACGGCAAATAGAAAC
>No_name
AACAAAACAAATGACAATTCAACGACCACAGCTGGATGCCATAGACTGATTTATAAAAAG
ATTAAAACTGACCAGAAGGCCGCGGTTACATTGGGAGTTA
>No_name
AACAAAACAAATGACAATTCAACGACCACAGCTGGATGCCATAGACTGATTTATAAAAAG
ATTAAAACTGACCAGAAGGCCGCGGTTACATTGGGAGTTA
>No_name
GCCGGATGCCATAGACTGATTTATAAAAAGATTAAAACTGACCAGAAGGCCGCGGTTACA
TTGGGAGTTATTATGGGAACGTTTTTGATATGCTGGTTAC
>No_name
TACATTGGGAGTTATTATGGGAACGTTTTTGATATGCTGGTTACCATTTTTTATCATAAA
TTGCGTCAAATCAATTTGCCAGGAATGTATTTCAGCGCAA
>No_name
TCGCAATGTTAAAATATAGATCTGAAATACATTCCTGGCAAATTGATTTGACGCAATTTA
TGATAAAAAATGGTAACCAGCATATCAAAAACGTTCCCAT
>No_name
GGAAATCCGTATTAAATAAAGGATATATTATAGGATTGAGACAACTGTTAAAATATCCCA
ACCAAGTCGCAATGTTAAAATATAGATCTGAAATACATTC
>No_name
TAGTTTTTTATATGCATTCCGGAAATCCGTATTAAATAAAGGATATATTATAGGATTGAG
ACAACTGTTAAAATATCCCAACCAAGTCGCAATGTTAAAA
>No_name
GCATTATTAGTTTTTTATATGCATTCCGGAAATCCGTATTAAATAAAGGATATATTATAG
GATTGAGACAACTGTTAAAATATCCCAACCAAGTCGCAAT
>No_name
CTATAATATATCCTTTATTTAATACGGATTTCCGGAATGCATATAAAAAACTAATAATGC
GAGCTCTCTGTTCAACAAAATTATCAAGAAAAAAACTTAA
>No_name
GAGAATTTAAGTTTTTTTCTTGATAATTTTGTTGAACAGAGAGCTCGCATTATTAGTTTT
TTATATGCATTCCGGAAATCCGTATTAAATAAAGGATATA
>No_name
TGAGCATTGAGAATTTAAGTTTTTTTCTTGATAATTTTGTTGAACAGAGAGCTCGCATTA
TTAGTTTTTTATATGCATTCCGGAAATCCGTATTAAATAA
>No_name
CGAGCTCTCTGTTCAACAAAATTATCAAGAAAAAAACTTAAATTCTCAATGCTCACCAAC
TCATTTATTTCTTCGTACAATTTAAATGGTGCCAGTTTAA
>No_name
CAAAATTATCAAGAAAAAAACTTAAATTCTCAATGCTCACCAACTCATTTATTTCTTCGT
ACAATTTAAATGGTGCCAGTTTAAATATGAACTCCATTGA
>No_name
CTGCCTTCATCAATGGAGTTCATATTTAAACTGGCACCATTTAAATTGTACGAAGAAATA
AATGAGTTGGTGAGCATTGAGAATTTAAGTTTTTTTCTTG
>No_name
CTCTGTCAGATCTCGCAGATCTACATTTATGTTCTTGTAAAGCTTCTTGTTTGCCTTCAT
CAATGGAGTTCATATTTAAACTGGCACCATTTAAATTGTA
>No_name
GTTTAAATATGAACTCCATTGATGAAGGCAAACAAGAAGCTTTACAAGAACATAAATGTA
GATCTGCGAGATCTGACAGAGACCCATTTTCTCCTGTCAG
>No_name
CAGGGCTGTTTTAATATATATAAATTCTTGAANTTTTGACTGACAGGAGAAAATGGGTCT
CTGTCAGATCTCGCAGATCTACATTTATGTTCTTGTAAAG
>No_name
CAAGAACATAAATGTAGATCTGCGAGATCTGACAGAGACCCATTTTCTCCTGTCAGTCAA
AAATTCAAGAATTTATATATATTGAAACAGCCCTGTTTAG
>No_name
GCTGAATCACCCACTAAACAGGGCTGTTTCAANATATATAAATTCTTGAATTTTTGACTG
ACAGGAGAAAATGGGTCTCTGTCAGATCTCGCAGATCTAC
>No_name
CATGGCCAATGTTTCAAACATTACCAATCATTCGAAATATGCCTTTGCCAATGTAGTAGT
GCTAGGAATTGTATTCTGTGTTCTGATTTTGGGAACTGCA
>No_name
CAATGTTTCAAACATTACCAATCATTCGAAATATGCCTTTGCCAATGAAGTAGTGCTAGG
AATTGTATTCTGTGTTCTGATTTTGGGAACTGCATTCGGA
>No_name
ATTGTATTCTGTGTTCTGATTTTGGGAACTGCATTCGGAAACGGGTTGGTTATTTTGTCA
GGGATTCTAGCGAAACGGCTTCAAACGCCAAACAACATTC
>No_name
GATAAATCGTAGCCAAAGGCAAAACCAAAAGCGCCACCAACATATCGCTGACGGCAAGAT
TGACTATCAGAATGTTGTTTGGCGTTTGAAGCCGTTTCGC
>No_name
CATCGCAGCAAATGAAAAAGTCGCACACAATCTCATTAAACATCCAATAACCTTTCAGCT
GATAAATCGTAGCCAAAGGCAAAACCAAAAGCGCCACCAA
>No_name
ATTTATCAGCTGAAAGGTTATTGGATGTTTAATGAGATTGTGTGCGACTTTTTCATTTGC
TGCGATGTCTTGTTGTGTACAGCATCGATTCTCAATCTGT
>No_name
CGCACACAGATTGAGAATCGATGCTGTACACANCAAGACATCGCAGCAAATGAAAAAGTC
GCACACAATCTCATTAAACATCCAATAACCTTTCAGCTGA
>No_name
CGTAACCATTAATCTGTTGTTTCTTTTGGCAATGTACTGAAAAGGTTTGGTAATCACCAG
ATATCTGTCAATTGAAATCGCACACAGATTGAGAATCGAT
>No_name
CAGATATCTGGTGATTACCAAACCTTTTCAGTACATTGCCAAACGAAACAACAGATTAAT
GGTTACGATGGTTGGATTATCATGGCTTGTTTCGGCTTTA
>No_name
TTGATATCCTAAACAATCGCTATAAATACATTGACCAATCTCATATTTCTGTTTCCAACC
AAACAGCGGAGGAATGCTGATTAAAGCCGAAACAAGCCAT
>No_name
TATTTATAGCGATTGTTTAGGATATCAAATCTATGCGACTTTTGGAGCGTTTTATATTCC
ATCGATTATTATGATTGTTCTTTACGGAAGAATTTATCAA
>No_name
CGTCGTACAAAAGTTCACAGAGTGACATTCAAAGTCAAACATCATTCAGTGCTCAAATTT
CATCAACGAAGCACAATATAAATTCTAACATTTATCGTTC
>No_name
CCGATCTGAGACATTCTTGCCAATTGACTTTACCTGAGAAAAGATTAGTTAGAAATTCTT
TTCCAGGAATACCTGACTGTCGTAATAAAAATAATCGAAA
>No_name
GTTTTGACGAATGCATGATATCTTTCCATCTTTTAGTTAAAGTATCCCTAGAAGCTGAGA
GTAGAACTCGAATCGTTGTAGAATGTTTGCTACTGTTACG
>No_name
CTTTAACTAAAAGATGGAAAGATATCATGCATTCGTCAAAACGGTCTTCACAAAGTGAAG
GAAAAGCAATATTTACACTTGGTGTAATAATGGGATGTTT
>No_name
CTTTAACTAAAAGATGGAAAGATATCATGCATTCGTCAAAACGGTCTTCACAAAGTGAAG
GAAAAGCAATATTTACACTTGGTGTAATAATGGGATGTTT
>No_name
ATCCTAACCAAAGAAATAGTTCACTAACACTCNGCGGTATTGATAATAATGTCGCATTTG
ATTTGTTACCGTGAATAATTTTGAAAATTGGATTCAAAAT
>No_name
CTGAGTTTTGATATTTTTCGGAATTCCCCAATNTGTCTCATGTAAGATTCTGATCGGATT
CGAGCGTTCAGCTTACGACATCGACAGAAAAGAATTTCTT
>No_name
GTTTGAACAATTCAGTACGATATTCTGCATTTGACATGTCGGTAACAATGAAAATAAGAT
AATTATTATTGTTAATCTCCACACTGACATGATTTGATGC
>No_name
CGTAGTTTGAACAATTCAGTACGATATTCTGCATTTGACATGTCGGTAACAATGAAAATA
AGATAATTATTATTGTTAATCTCCACACTGACATGATTTG
>No_name
AATTCGTGTAGTTTGAACAATTCAGTACGATATTCTGCATTTGACATGTCGGTAACAATG
AAAATAAGATAATTATTATTGTTAATCTCCACACTGACAT
>No_name
AATTCGTGTAGTTTGAACAATTCAGTACGATATTCTGCATTTGACATGTCGGTAACAATA
AAAATAAGATAATTATTATTATTAATCTCCACACTGACAT
>No_name
AATTCGTGTAGTTTGAACAATTCAGTACGATATTCTGCATTTGACATGTCGGTAACAATG
AAAATAAGATAATTATTATTGTTAATCTCCACACTGACAT
>No_name
GTTGATTCTGACATAATTCGTGTAGTTTGAACAATTCAGTACGATATTCTGCATTTGACA
TGTCGGTAACAATAAAAATAAGATAATTATTATTATTAAT
>No_name
ATTAACAATAATAATTATCTTATTTTCATTGTTACCGACATGTCAAATGCAGAATATCGT
ACTGAATTGTTCAAACTACACGAATTATGTCAGAATCAAC
>No_name
TAACAATAATAATTATCTTATTTTCATTGTTACCGACATGTCAAATGCAGAATATCGTAC
TGAATTGTTCAAACTACACGAATTATGTCAGAATCAACAA
>No_name
AAAAATTATCTTATTTTTATTGTTACTGACATGTCATAAGCAGAATATCGTACTGCATTG
GTCTAACTACACGAATTATGTCAGAATCAACAATCTGTCA
>No_name
GTTTTGACAGATTGTTGATTCTGACATAATTCGTGTAGTTTGAACAATTCAGTTCGATAT
TCTGCATTTGACATGTCGGTAACAATGAAAATAAGTTAAT
>No_name
ATTGATCTTATTTTTATTGTTACCGACATGTCAAATGCAGAATATCGTACTGAATTGTTC
AAACTACACGAATTATGTCAGAATCAACAATCTGTCAAGA
>No_name
ATCTTATTTTTATTGTTACCGACATGTCAAATGCAGAATATCGTACTGAATTGTTCAAAC
TACACGAATTATGTCAGAATCAACAATCTGTCAAGACTTG
>No_name
ATCTTATTTTCATTGTTACCGACATGTCAAATGCAGAATATCGTACTGAATTGTTCAAAC
TACACGAATTATGTCAGAATCAACAATCTGTCAAGACTTG
>No_name
CTTATTTTCATTGTTACCGACATGTCAAATGCAGAATATCGTACTGAATTGTTCAAACTA
CACGAATTATGTCAGAATCAACAATCTGTCAAGACTTGTC
>No_name
CGACATGTCAAATGCAGAATATCGTACTGAATTGTTCAAACTACACGAATTATGTCAGAA
TCAACAATCTGTCAAGACTTGTCGTTCCATTCGAATGCGA
>No_name
TTTCGCATTCGAATGGAACGACAAGTCTTGACAGATTGTTGATTCTGACATAATTCGTGT
AGTTTGAACAATTCAGTACGATATTCTGCATTTGACATGT
>No_name
GTCAAATGCAGAATATCGTACTGAATTGTTCAAACTACACGAATTATGTCAGAATCAACA
ATCTGTCAAGACTTGTCGTTCCATTCGAATGCGAAAAGTA
>No_name
GTCAAATGCAGAATATCGTACTGAATTGTTCAAACTACACGAATTATGTCAGAATCAACA
ATCTGTCAAGACTTGTCGTTCCATTCGAATGCGAAAAGTA
>No_name
GTCAAATGCAGAATATCGTACTGAATTGTTCAAACTACACGAATTATGTCAGAATCAACA
ATCTGTCAAGACTTGTCGTTCCATTCGAATGCGAAAAGTA
>No_name
GGATACTTTTCGCATTCGAATGGAACGACAAGNCTTGACAGATTGTTGATTCTGACATAA
TTCGTGTAGTTTGAACAATTCAGTACGATATTCTGCATTT
>No_name
AAATGCAGAATATCGTACTGAATTGTTCAAACTACACGAATTATGTCAGAATCAACAATC
TGTCAAGACTTGTCGTTCCATTCGAATGCGAAAAGTATCC
>No_name
CGGATACTTTTCGCATTCGAATGGAACGACAAGTCTTGACAGATTGTTGATTCTGACATA
ATTCGTGTAGTTTGAACAATTCAGTACGATATTCTGCATT
>No_name
CGGATACTTTTCGCATTCGAATGGAACGACAANTCTTGACAGATTGTTGATTCTGACATA
ATTCGTGTAGTTTGAACAATTCAGTACGATATTCTGCATT
>No_name
CGACCGGATACTTTTCGCATTCGAATGGAACGACAAGTCTTGACAGATTGTTGATTCTGA
CATAATTCGTGTAGTTTGAACAATTCAGTACGATATTCTG
>No_name
CAGAATATCGTACTGAATTGTTCAAACTACACGAATTATGTCAGAATCAACAATCTGTCA
AGACTTGTCGTTCCATTCGAATGCGAAAAGTATCCGGTCG
>No_name
CTGAATTGTTCAAACTACACGAATTATGTCAGAATCAACAATCTGTCAAGACTTGTCGTT
CCATTCGAATGCGAAAAGTATCCGGTCGGGATGGAAGTAT
>No_name
CTGAATTATTCAAACTACACGAATTATGTCAGAATCAACAATCTGTCAAGACTTGTCGTT
CCATTCGAATGCGAAAAGTATCCGGTCGGGATGGAAGTAT
>No_name
GAAATACTTCCATCCCGACCGGATACTTTTCGCATTCGAATGGAACGACAAGTCTTGACA
GATTGTTGATTCTGACATAATTCGTGTAGTTTGAACAATT
>No_name
CAGAAATACTTCCATCCCGACCGGATACTTTTCGCATTCGAATGGAACGACAAGTCTTGA
CAGATTGTTGATTCTGACATAATTCGTGTAGTTTGAACAA
>No_name
CCCAGAAATACTTCCATCCCGACCGGATACTTTTCGCATTCGAATGGAACGACGAGTCTT
GACAGATTGTTGATTCTGACATAATTCGTGTAGTTTGAAC
>No_name
CGACAACGAAAATCATTCCCAGAAATACTTCCATCCCGACCGGATACTTTTCGCATTCGA
ATGGAACGACAAGTCTTGACAGATTGTTGATTCTGACATA
>No_name
GTCAGAATCAACAATCTGTCAAGACTTGTCGTNCCATTCGAATGCGAAAAGTATCCGGTC
GGGATGGAAGTATTTCTGGGAATGATTTTCGTTGTCATTG
>No_name
CAACAATGACAACGAAAATCATTCCCAGAAATACTTCCATCCCGACCGGATACTTTTCGC
ATTCGAATGGAACGACAAGGCTTGACAGGTTGTTGATTCT
>No_name
ACAACAATGACAACGAAAATCATTCCCAGAAATACTTCCATCCCGACCGGATACTTTTCG
CATTCGAATGGAACGACAAGTCTTGACAGATTGTTGATTC
>No_name
CCGCAACAATGACAACGAAAATCATTCCCAGAAATACTTCCATCCCGCCCGGATACTTTT
CGCATTCGAATGGAACGACAAGTCTTGACAGATTGTTGAT
>No_name
CCACAACAATGACAACGAAAATCATTCCCAGAAATACTTCCATCCCGGCCGGATACTTTT
CGCATTCGAATGGAACGACAAGTCTTGACAGATTGTTGAT
>No_name
CCCACAACAATGACAACGAAAATCATTCCCAGAAATACTACCATCCCGACCGGATACTTT
TCGCATTCGAATGGAACGACAAGGCTTGCCAGAATGTTGA
>No_name
CAACAATCTGTCAAGACTTGTCGTTCCATTCGAATGCGAAAAGTATCCGGTCGGGATGGA
AGTATTTCTGGGAATGATTTTCGTTGTCATTGTTGTGGGA
>No_name
CTCCTACAACAATGACAACGAAAATCATTCCCNGAAATACTTCCATCCCGACCGGATACT
TTTCGCATTCGAATGGAACGACAAGTCTTGACAGATTGTT
>No_name
CTCCCACAACAAGGACAACGAAAATCATTCCCAGAAATACTTCCATCCCGACCGGATACT
TTTCGCATTCGAATGGAACGACAAGTCTTGACAGATTGTT
>No_name
TCGCTCCCACAACAATGACAACGAAAATCATTCCCAGAAATACTTCCATCCCGACCGGAT
ACTTTTCGCATTCGAATGGAACGACAAGTCTTGACAGATT
>No_name
GATCGCTCCCACAACAATGACAACGAAAATCATTCCCAGAAATACTTCCATCCCGACCGG
ATACTTTTCGCATTCGAATGGAACGACAAGTCTTGACAGA
>No_name
CTGTCAAGACTTGTCGTTCCATTCGAATGGGAAAAGTATCCGGTCGGGATGGAAGTATTT
CTGGGAATGATTTTCGTTGTCATTGTTGTGGGAGCGATCG
>No_name
CCACCGATCGCTCCCACAACAATGACAACGAAAATCATTCCCAGAAATACTTCCATCCCG
ACCGGATACTTTTCGCATTCGAATGGAACGACAAGTCTTG
>No_name
CCACCGATCGCTCCCACAACAATGACAACGAAAATCATTCCCAGAAATACTTCCATCCCG
ACCGGATACTTTTCGCATTCGAATGGAACGACAAGTCTTG
>No_name
CCGCCGATCGCTCCCACAACAATGACAACGAAGATCATTCCCAGAAATACTTCCATCCCG
ACCGGATACTTTTCGCATTCGAATGGAACGACAAGTCTTG
>No_name
GCTAAGACTTGTCGTTCCATTCGAATGCGAAAAGTATCCGGTCGGGATGGAAGTATTTCT
GGGAATGATTTTCGTTGTCATTGTTGTGGGAGCGATCGGT
>No_name
CTTGTCGTTCCATTCGAATGCGAAAAGTATCCTGTCGGGATGGAAGTATTTCTGGGAATG
ATTTTCGTTGTCATTGTTGTGGGAGCGATCGGTGGAAACT
>No_name
GAATAACTAAAAAGTTTCCACCGATCGCTCCCACAACAATGACAACGAAAATCATTCCCA
GAAATACTTCCATCCCGACCGGATACTTTTCGCATTCGAA
>No_name
TTCGAATGCGAAAAGTATCCGGTCGGGATGGAAGTATTTCTGGGAATGATTTTCGTTGTC
ATTGTTGTGGGAGCGATCGGTGGAAACTTTTTAGTTATTC
>No_name
CGAATGCGAAAAGTATCCGGTCGGGATGGAAGTATTTCTGGGAATGATTTTCGTTGTCAT
TGTTGTGGGAGCGATCGGTGGAAACTTTTTAGTTATTCTC
>No_name
GCGAGAATAACTAAAAAGTTTCCACCGATCGCTCCCACAACAATGACAACGAAAATCATT
CCCAGAAATACTTCCATCCCGACCGGATACTTTTCGCATT
>No_name
CGCGAGAATAACTAAAAAGTTTCCACCGATCGCTCCCACAACAATGACAACGAAAATCAT
TCCCAGAAATACTTCCATCCCGACCGGATACTTTTCGCAT
>No_name
AAAGTATCCGGTCGGGATGGAAGTATTTCTGGGAATGATTTTCGTTGTCATTGTTGTGGG
AGCGATCGGTGGAAACTTTTTAGTTATTCTCGCGATATTT
>No_name
AAAGTATCCGGTCGGGATGGAAGTATTTCTGGGAATGATTTTCGTTGTCATTGTTGTGGG
AGCGATCGGTGGAAACTTTTTAGTTATTCTCGCGATGTTT
>No_name
GAAATATCGCGAGAATAACTAAAAAGTTTCCACCGATCGCTCCCACAACAATGACAACGA
AAATCATTCCCAGAAATACTTCCATCCCGACCGGATACTT
>No_name
TCGGGATGGAAGTATTTCTGGGAATGATTTTCGTTGTCATTGTTGTGGGAGCGATCGGTG
GAAACTTTTTAGTTATTCTCGCGATATTTCTCGTCAAAAA
>No_name
CGGGATGGAAGTATTTCTGGGAATGATTTTCGTTGTCATTGTTGTGGGAGCGATCGGTGG
AAACTTTTTAGTTATTCTCGCGATATTTCTCGTCAAAAAA
>No_name
GTTTTTTGACGAGAAATATCGCGAGAATAACTAAAAAGTTTCCACCGATCGCTCCCACAA
CAATGACAACGAAAATCATTCCCAGAAATACTTCCATCCC
>No_name
GTATTTCTGGGATTGATTTTCGTTGTCATTGTTGTGGGAGCGATCGGTGGAAACTTTTTA
GTTATTCTCGCGATATTTCTCGTCAAAAAACTACAAACTC
>No_name
GGAGTTTGTAGTTTTTTGACGAGAAATATCGCGAGAATAACTAAAAAGTTTCCACCGATC
GCTCCCACAACAATGACAACGAAAATCATTCCCAGAAATA
>No_name
ATTTCTGGGAATGATTTTCGTTGTCATTGTTGTGGGAGCGATCGGTGGAAACTTTTTAGT
TATTCTCGCGATATTTCTCGTCAAAAAACTACAAACTCCC
>No_name
CTGGGAGTTTGTGGTTTTTTGACGAGAAATATCGCGAGAATAACTAAAAAGTTTCCACCG
ATCGCTCCCACAACAATGACAACGAAAATCATTCCCAGAA
>No_name
CTGGGAATGATTTTCGTTGTCATTGTTGTGGGAGCGATCGGTGGAAACTTTTTAGTTATT
CTCGCGATATTTCTCGTCAAAAAACTACAAACTCCCAGTA
>No_name
ATTACTGGGAGTTTGTAGTTTTTTGACGAGAAATATCGCGAGAATAACTAAAAAGTTTCC
ACCGATCGCTCCCACAACAATGACAACGAAAATCATTCCC
>No_name
CAATTACTGGGAGTTTGTAGTTTTTTGACGAGAAATATCGCGAGAATAACTAAAAAGTTT
CCACCGATCGCTCCCACAACAATGACAACGAAAATCATTC
>No_name
CAATTACTGGGAGTTTGTAGTTTTTTGACGAGNAATATCGCGAGAATAACTAAAAAGTTT
CCACCGATCGCTCCCACAACAATGACAACGAAAATCATTC
>No_name
TTTCGTTGTCATTGTTGTGGGAGCGATCGGTGGAAACTTTTTAGTTATTCTCGCGATATT
TCTCGTCAAAAAAACTACAAACTCCCAGTAATTGGCTAAT
>No_name
TTTCGTTGTCATTGTTGTGGGAGCGATCGGTGAAAACTTTTTAGTTATTCTCGCGATATT
TCTCGTCAAAAAACTACAAACTCCCAGTAATTGGCTAATT
>No_name
TTTCGTTGTCATTGTTGTGGGAGCGATCGGTGNAAACTTTTTAGTTATTCTCGCGATATT
TCTCGTCAAAAAACTACAAACTCCCAGTAATTGGCTAATT
>No_name
ATGTTCGTTGTCATTGTTGTGGGAGCGATCGGTGGAAACTTTTTAGTTATTCTCGCGATA
TTTCTCGTCAAAAAACTACAAACTCCCAGTAATTGGCTAA
>No_name
GCCTAACTTAAAATTAGCCAATTACTGGGAGTTTGTAGTTTTTTGACGAGAAATATCGCG
AGAATAACTAAAAAGTTTCCACCGATCGCTCCCACAACAA
>No_name
GCCAAACTTAAAATTAGCCAATTACTGGGAGTTTGTAGTTTTTTGACGAGAAATATCGCG
AGAATAACTAAAAAGTTTCCACCGATCGCTCCCACAACAA
>No_name
GGGAGCGATCGGTGGAAACTTTTTAGTTATTCTCGCGATATTTCTCGTCAAAAAAATACA
AACTCCCAGTAATTGGCTAATTTTAAGTTTGGCTTTTAGT
>No_name
ATCGGTGGAAACTTTTTAGTTATTCTCGCGATATTTCTCGTCAAAAAACTACAAACTCCC
AGTAATTGGCTAATTTTAAGTTTGGCTTTTAGTGATTTTT
>No_name
GAGCGGTGGAAACTTTTTAGTTATTCTCGCGATATTTCTCGTCAAAAAAACTACAAACTC
CCAGTAATTGGCTAATTTTAAGTTTGGCTTTTAGTGATTT
>No_name
CAAAAAAATCACTAAAAGCCAAACTTAAAATTAGCCAATTACTGGGAGTTTGTAGTTTTT
TGACGAGAAATATCGCGAGAATAACTAAAAAGTTTCCACC
>No_name
GAAACTTTTTAGTTATTCTCGCGATATTTCTCGTCAAAAAACTACAAACTCCCAGTAATT
GGCTAATTTTAAGTTTGGCTTTTAGTGATTTTTTTGTGTC
>No_name
CCGACACAAAAAAATCACTAAAAGCCAAACTTAAAATTAGCCAATTACTGGGAGTTTGTA
GTTTTTTGACGAGAAATATCGCGAGAATAACTAAAAAGTT
>No_name
CCGACACAAAAAAATCACTAAAAGCCAAACTTNAAATTAGCCAATTACTGGGAGTTTGTA
GTTTTTTGACGAGAAATATCGCGAGAATAACTAAAAAGTT
>No_name
TCCGACACAAAAAAATCACTAAAAGCCAAACTTAAAATTAGCCAATTACTGGGAGTTTGT
AGTTTTTTGACGAGAAATATCGCGAGAATAACTAAAAAGT
>No_name
GGCATGACCAAAACCGACACAAAAAAATCACTNAAAGCCAAACTTAAAATTAGCCAATTA
CTGGGAGTTTGTAGTTTTTTGACGAGAAATATCGCGAGAA
>No_name
CAGGCATGACCAAAACCGACACAAAAAAATCACTAAAAGCCAAACTTAAAATTAGCCAAT
TACTGGGAGTTTGTAGTTTTTTGACGAGAAATATCGCGAG
>No_name
CCGCGACAGGCATGACCAAAACCGACACAAAAAAATCACTAAAAGCCAAACTTAAAATTA
GCCAATTACTGGGAGTTTGTAGTTTTTTTGACGAGAAATA
>No_name
ATTTCTCGTCAAAAAACTACAAACACCCAGTAATTGGCTAATTTTAAGTTTGGCTTTTAG
TGATTTTTTTGTGTCGGTTTTGGTCATGCCTGTCGCGGTT
>No_name
TCCTCGTCAAAAAACTACAAACTCCCAGTAATTGGCTAATTTTAAGTTTGGCTTTTAGTG
ATTTTTTTGTGTCGGTTTTGGTCATGCCTGTCGCGGTTTA
>No_name
GTCAAAAAACTACAAACTCCCAGTAATTGGCTAATTTTAAGTTTGGCTTTTAGTGATTTT
TTTGTGTCGGTTTTGGTCATGCCTGTCGCGGTTTACAATC
>No_name
GTCAAAAAACTACAAACTCCCAGTAATTGGCTAATTTTAAGTTTGGCTTTTAGTGATTTT
TTTGTGTCGGTTTTGGTCATGCCTGTCGCGGTTTACAATC
>No_name
CCTGAACCTCATCAGTTGATTGTAAACCGCGACAGGCATGACCAAAACCGACACAAAAAA
ATCACTAAAAGCCAAACTTAAAATTAGCCAATTACTGGGA
>No_name
CAGTAATTGGCTAATTTTAAGTTTGGCTTTTAGTGATTTTTTTGTGTCGGTTTTGGTCAT
GCCTGTCGCGGTTTACAATCAACTGATGAGGTTCAGATGG
>No_name
CAGTAATTGGCTAATTTTAAGTTTGGCTTTTAGTGATTTTTTTGTGTCGGTTTTGGTCAT
GCCTGTCGCGGTTTACAATCAACTGATGAGGTTCAGATGG
>No_name
GCCATCTGAACCTCATCAGTTGATTGTAAACCGCGACAGGCATGAGCAAAAGCGACACAA
AAAAATCACTAAAGGCCAAACTTAAAATTAGCCAATTACT
>No_name
GCCATCTGAACCTCATCAGTTGATTGTAAACCGCGACAGGCATGACCAAAACCGACACAA
AAAAATCACTAAAAGCCAAACTTAAAATTAGCCAATTACT
>No_name
CTGTAATTGGCTAATTTTAAGTTTGGCTTTTAGTGATTTTTTTGTGTCGGTTTTGGTCAT
GCCTGTCGCGGTTTACAATCAACTGATGAGGTTCAGATGG
>No_name
GGCCATCTGAACCTCATCAGTTGATTGTAAACCGCGACAGGCATGACCAAAACCGACACA
AAAAAATCACTAAAAGCCAAACTTAAAATTAGCCAATTAC
>No_name
ATGCCATCTGAACCTCATCAGTTGATTGTAAACCGCGACAGGCATGACCAAAACCGACAC
AAAAAAATCACTAAAAGCCAAACTTAAAATTAGCCAATTA
>No_name
CGGCCATCTGAACCTCATCAGTTGATTGTAAANCGCGACAGGCATGACCAAAACCGACAC
AAAAAAATCACTAAAAGCCAAACTTAAAATTAGCCAATTA
>No_name
GGCTAATTTTAAGTTTGGCTTTTAGTGATTTTNTTGTGTCGGTTTTGGTCATGCCTGTCG
CGGTTTACAATCAACTGATGAGGTTCAGATGGCCGTTTTC
>No_name
CTAATTTTAAGTTTGGCTTTTAGTGATTTTTTTGTGTCGGTTTTGGTCATGCCTGTCGCG
GTTTACAATCAACTGATGAGGTTCAGATGGCCGTTTTCTG
>No_name
CTAATTTTAAGTTTGGCTTTTAGTGATTTTTTTGTGTCGGTTTTGGTCATGCCTGTCGCG
GTTTACAATCAACTGATGAGGTTCAGATGGCCGTTTTCTG
>No_name
CTTATTTTAAGTTTGGCTTTTAGTGATTTTTTTGTGTCGGTTTTGGTCATGCCTGTCGCG
GTTTACAATCAACTGATGAGGTTCAGATGGCCGTTTTCTG
>No_name
TTTTAAGTTTGGCTTTTAGTGATTTTTTTGTGTCGGTTTTGGTCATGCCTGTCGCGGTTT
ACAATCAACTGATGAGGTTCAGATGGCCGCTTTCTGAATT
>No_name
AAACAATTCAGAAAACGGCCATCTGAACCTCATCAGTTGATTGTAAACCGCGACAGGCAT
GACCAAAACCGACACAAAAAAATCACTAAAAGCCAAACTT
>No_name
CGCAAAACAATTCAGAAAACGGCCATCTGAACCTCATCAGTTGATTGTAAACCGCGACAG
GCATGACCAAAACCGACACAAAAAAATCACTAAAAGCCAA
>No_name
CGTAAAACAATTCAGAAAACGGCCATCTGAACCTCATCAGTTGATTGTAAACCGCGACAG
GCATGACCAAAACCGACACAAAAAAATCACTATAAGCCAA
>No_name
GTGATTTTTTTGTGTCGGTTTTGGTCATGCCTGTCGCGGTTTACAATCAACTGATGAGGT
TCAGATGGCCGTTTTCTGAATTGTTTTGCGATTTCTTTAT
>No_name
ATTTTTTTGTGTCGGTTTTGGTCATGCCTGTCGCGGTTTACAATCAACTGATGAGGTTCA
GATGGCCGTTTTCTGAATTGTTTTGCGATTTCTTTATCAT
>No_name
ATTTTTTTGTGTCGGTTTTGGTCATGCCTGTCNCGGTTTACAATCAACTGATGAGGTTCA
GATGGCCGTTTTCTGAATTGTTTTGCGATTTCTTTATCAT
>No_name
TTTTTTTGTGTCGGTTTTGGTCATGCCTGTCGCGGTTTACAATCAACTGATGAGGTTCAG
ATGGCCGTTTTCTGAATTGTTTTGCGATTTCTTTATCATT
>No_name
TCGGTTTTGGTCATGCCTGTCGCGGTTTACAATCAACTGATGAGGTTCAGATGGCCGTTT
TCTGAATTGTTTTGCGATTTCTTTATCATTTGTGATGTGT
>No_name
CCTGTCGCGGTTTACAATCAACTGATGAGGTTCAGATGGCCGTTTTCTGAATTGTTTTGC
GATTTCTTTATCATTTGTGATGTGTTACTCTGCACATCCA
>No_name
CCTGTCGCGGTTTACAATCAACTGATGAGGTTCAGATGGCCGTTTTCTGAATTGTTTTGC
GATTTCTTTATCATTTGTGATGTGTTACTCTGCACATCCA
>No_name
GTCGCGGTTTACAATCAACTGATGAGGTTCAGNTGGCCGTTTTCTGAATTGTTTTGCGAT
TTCTTTATCATTTGTGATGTGTTACTCTGCACATCCAGCA
>No_name
CGCGGTTTACAATCAACTGATGAGGTTCAGATGGCCGTTTTCTGAATTGTTTTGCGATTT
CTTTATCATTTGTGATGTGTTACTCTGCACATCCAGCATT
>No_name
TTTACAATCAACTGATGAGGTTCAGATGGCCGTTTTCTGAATTGTTTTGCGATTTCTTTA
TCATTTGTGATGTGTTACTCTGCACATCCAGCATTCTCAA
>No_name
CAATCAACTGATGAGGTTCAGATGGCCGTTTTCTGAATTGTTTTGCGATTTCTTTATCAT
TTGTGATGTGTTACTCTGCACATCCAGCATTCTCAATCTT
>No_name
ATCAACTGATGAGGTTCAGATGGCCGTTTTCTNAATTGATTTGCGATTTCTTTATCATTT
GTGATGTGTTACTCTGCACATCCAGCATTCTCAATCTTTG
>No_name
CACAAAGATTGAGAATGCTGGATGTGCAGAGTAACACATCACAAATGATAAAGAAATCGC
AAAACAATTCAGAAAACGGCCATCTGAACCTCATCAGTTG
>No_name
CGCAAAGATTGAGAATGCTGGATGTGCAGAGTAACACATCACAAATGATAAAGAAATCGC
AAAACAATTCAGAAAACGGCCATCTGAACCTCATCAGTTG
>No_name
CACAAAGATTGAGAATGCTGGATGTGCAGAGTAACACATCACAAATGATAAAGAAATCGC
AAAACAATTCAGAAAACGGCCATCTGAACCTCATCAGTTG
>No_name
TGAGGTTCAGATGGCCGTTTTCTGAATTGTTTNGCGATTTCTTTATCATTTGTGATTTGT
TACTCTGCACATCCAGCATTCTCAATCTTTGTGCGATTTC
>No_name
GTTCAGATGGCCGTTTTCTGAATTGTTTTGCGATTTCTTTATCATTTGTGATGTGTTACT
CTGCACATCCAGCATTCTCAATCTTTGTGCGATTTCAATC
>No_name
GTGCAGATGGCCGTTTTCTGAATTGTTTTGCGATTTCTTTATCATTTGTGATGTGTTACT
CTGCACATCCAGCATTCTCAATCTTTGTGCGATTTCAATC
>No_name
CAGATGGCCGTTTTCTGAATTGTTTTGCGATTGCTTTATCATTTGTGATGTGTTACTCTG
CACATCCAGCATTCTCAATCTTTGTGCGATTTCAATCGAT
>No_name
GGCCGTTTTCTGAATTGTTTTGCGATTTCTTTATCATTTGTGATGTGTTACTCTGCACAT
CCAGCATTCTCAATCTTTGTGCGATTTCAATCGATAGGTA
>No_name
GTTTTCTGAATTGTTTTGCGATTTCTTTATCATTTGTGATGTGTTACTCTGCACATCCAG
CATTCTCAATCTTTGTGCGATTTCAATCGATAGGTATTTA
>No_name
GTTTTCTGAATTGTTTTGCGATTTCTTTATCATTTGTGATGTGTTACACTGCACATCCAG
CATTCTCAATCTTTGTGCGATTTCAATCGATAGGTATTTA
>No_name
CTGAATTGTTTTGCGATTTCTTTATCATTTGTGATGTGTTACTCTGCACATCCAGCATTC
TCAATCTTTGTGCGATTTCAATCGATAGGTATTTAGTGAT
>No_name
GTTTTGCGATTTCTTTATCATTTGTGATGTGTTACTCTGCACATCCAGCATTCTCAATCT
TTGTGCGATTTCAATCGATAGGTATTTAGTGATAACTCGA
>No_name
GTTGAGTTATCACTAAATACCTATCGATTGAAATCGCACAAAGATTGAGAATGCTGGATG
TGCAGAGTAACACATCACAAATGATAAAGAAATCGCAAAA
>No_name
TTTTGCGATTTCTTTATCATTTGTGATGTGTTACTCTGCACATCCAGCATTCTCAATCTT
TGTGCGATTTCAATCGATAGGTATTTAGTGATAACTCGAC
>No_name
TTGCGATTTCTTTATCATTTGTGATGTGTTACNCTGCACATCCAGCATTCTCAATCTTTG
TGCGATTTCAATCGATAGGTATTTAGTGATAACTCGACCG
>No_name
CGATTTCTTTATCATTTGTGATGTGTTACTCTGCACATCCAGCATTCTCAATCTTTGTGC
GATTTCAATCGATAGGTATTTAGTGATAACTCGACCGATG
>No_name
CTTTATCATTTGTGATGTGTTACTCTGCACATCCAGCATTCTCAATCTTTGTGCGATTTC
AATCGATAGGTATTTAGTGATAACTCGACCGATGCAATAC
>No_name
CTTTATCATTTGTGATGTGTTACTCTGCACATCCAGTATTCTCAATCTTTGTGCGATTTC
AATCGATAGGTATTTAGTGATAACTCGACCGATGCAATAC
>No_name
CGTCGTATTGCATCGGTCGAGTTATCACTAAATACCTATCGATTGAAATCGCACAAAGAT
TGAGAATGCTGGATGTGCAGAGTAACACATCACAAATGAT
>No_name
GGACGACGTATTGCATCGGTCGAGTTATCACTAAATACCTATCGATTGAAATCGCACAAA
GATTGAGAATGCTGGATGTGCAGAGTAACACATCACAAAT
>No_name
GGACGACGTATTGCATCGGTCGAGTTATCACTNAATACCTATCGATTGAAATCGCACAAA
GATTGAGAATGCTGGATGTGCAGAGTAACACATCACAAAT
>No_name
GTGATGTGTTACTCTGCACATCCAGCATTCTCNATCTTTGTGCGATTTCAATCGATAGGT
ATTTAGTGATAACTCGACCGATGCAATACGTCGTCCGCCG
>No_name
GGGTTACTCTGCACATCCAGCATTCTCAATCTTTGTGCGATTTCAATCGATAGGTATTTA
GTGATAACTCGACCGATGCAATACGTCGTCCGACGGACTC
>No_name
GTTACTCTGCACATCCAGCATTCTCAATCTTTGTGCGATTTCAATCGATAGGTATTTAGT
GATAACTCGACCGATGCAATACGTCGTCCGCCGGACTCCG
>No_name
GTTACTCTGCACATCCAGCATTCTCAATCTTTGTGCGATTTCAATCGATAGGTATTTAGT
GATAACTCGACCGATGCAATACGTCGTCCGCCGGACTCCG
>No_name
CTTTGCACATCCAGCATTCTCAATCTTTGTGCGATTTCAATCGATAGGTATTTAGTGATA
ACTCGACCGATGCAATACGTCGTCCGACGGACTCCGCTTT
>No_name
GCACATCCAGCATTCTCAATCTTTGTGCGATTNCAATCGATAGGTATTTAGTGATAACTC
GACCGATGCAATACGTCGTCCGACGGACTCCGCTTTTAAT
>No_name
CTCTAATTAAAAGCGGAGTCCGGCGGACGACGTATTGCATCGGTCGAGTTATCACTAAAT
ACCTATCGATTGAAATCGCACAAAGATTGAGAATGCTGGA
>No_name
CTCCAATTAAAAGCGGAGTCCGGCGGACGACGTATTGCATCGGTCGAGTTATCACTAAAT
ACCTATCGATTGAAATCGCACAAAGATTGAGAATGCTGGA
>No_name
CAGCATTCTCAATCTTTGTGCGATTTCAATCGATAGGTATTTAGTGATAACTCGACCGAT
GCAATACGTCGTCCGACGGACTCCGCTTTTAATTGGAGGA
>No_name
GAGCATTCTCAATCTTTGTGCGATTTCAATCGATAGGTATTTAGTGATAACTCGACCGAT
GCAATACGTCGTCCGCCGGACTCCGCTTTTAATTGGAGGA
>No_name
CTGCAATGAATCCTCCAATTAAAAGCGGAGTCCGGCGGACGACGTATTGCATCGGTCGAG
TTATCACTAAATACCTATCGATTGAAATCGCACAAAGATT
>No_name
CTGCAATGAATCCTCCAATTAAAAGCGGAGTCCGTCGGACGACGTATTGCATCGGTCGAG
TTATCACTAAATACCTATCGATTGAAATCGCACAAAGATT
>No_name
GCTCCTGCAATGAATCCTCCAATTAAAAGCGGAGTCCGGCGGACGACGTATTGCATCGGT
CGAGTTATCACTAAATACCTATCGATTGAAATCGCACAAA
>No_name
GTGCGATTTCAATCGATAGGTATTTAGTGATAACTCGACCGATGCAATACGTCGTCCGAC
GGACTCCGCTTTTAATTGGAGGATTCATTGCAGGAGCTTG
>No_name
ATATGATCCAAGCTCCTGCAATGAATCCTCCAATTAAAAGCGGAGTCCGGCGGACGACGT
ATTGCATCGGTCGAGTTATCACTAAATACCTATCGATTGA
>No_name
TGCAATCGATAGGTATTTAGTGATAACTCGACNGATGCAATACGTCGTCCGACGGACTCC
GCTTTTAATTGGAGGATTCATTGCAGGAGCTTGGATCATA
>No_name
CTGATATGATCCAAGCTCCTGCAATGAATCCTCCAATTAAAAGCGGAGTCCGGCGGACGA
CGGATTGCATCGGTCGAGTTATCACTAAATACCTATCGAT
>No_name
TCCTGATATGATCCAAGCTCCTGCAATGAATCCTCCAATTAAAAGCGGAGTCCGTCGGAC
GACGTATTGCATCGGTCGAGTTATCACTAAATACCTATCG
>No_name
CTCCTGATATGATCCAAGCTCCTGCAATGAATCCTCCAATTAAAAGCGGAGTCCGTCGGA
CGACGTATTGCATCGGTCGAGTTATCACTAAATACCTATC
>No_name
TGCTAATTAATCCTGATATGATCCAAGCTCCTGCAATGAATCCTCCAATTAAAAGCGGAG
TCCGTCGGACGACGTATTGCATCGGTCGAGTTATCACTAA
>No_name
CTCGACCGATGCAATACGTCGTCCGCCGGACTNCGCTTTTAATTGGAGGATTCATTGCAG
GAGCTTGGATCATATCAGGATTAATTAGCATACCACCGGT
>No_name
TGCAATACGTCGTCCGCCGGACTCCGCTTTTAATTGGAGGATTCATTGCAGGAGCTTGGA
TCATATCAGGATTAATTAGCATACCACCGGTAATAGTGTG
>No_name
GCAATACGTCGTCCGCCGGACTCCGCTTTTAATTGGAGGATTCATTGCAGGAGCTTGGAT
CATATCAGGATTAATTAGCATACCACCGGTAATAGTGTGG
>No_name
CTTCCACACTATTACCGGTGGTATGCTAATTANTCCTGATATGATCCAAGCTCCTGCAAT
GAATCCTCCAATTAAAAGCGGAGTCCGGCGGACGACGTAT
>No_name
CTTCCACACTATTACCGGTGGTATGCTAATTANTCCTGATATGATCCAAGCTCCTGCAAT
GAATCCTCCAATTAAAAGCGGAGTCCGTCGGACGACGTAT
>No_name
CCTTCCACACTATTACCGGTGGTATGCTAATTAATCCTGATATGATCCAAGCTCCTGCAA
TGAATCCTCCAATTAAAAGCGGAGTCCGTCGGACGACGTA
>No_name
GTTCCTTCCACACTATTACCGGTGGTATGCTAATTAATCCTGATATGATCCAAGCTCCTG
CAATGAATCCTCCAATTAAAAGCGGAGTCCGGCGGACGAC
>No_name
CTAAAGGGTTCCTTCCACACTATTACCGGTGGTATGCTAATTAATCCTGATATGATCCAA
GCTCCTGCAATGAATCCTCCAATTAAAAGCGGAGTCCGGC
>No_name
NCGGACTCCGCTTTTAATTGGAGGATTCATTGCAGGAGCTTGGATCATATCAGGATTAAT
TAGCATACCACCGGTAATAGTGTGGAAGGAACCCTTTAGA
>No_name
CCAGGTCTAAAGGGTTCCTTCCACACTATTACNGGTGGTATGCTAATTAATCCTGATATG
ATCCAAGCTCCTGCAATGAATCCTCCAATTAAAAGCGGAG
>No_name
GTAAGTTCCAGGTCTAAAGGGTTCCTTCCACACTATTACCGGTGGTATGCTAATTAATCC
TGATATGATCCAAGCTCCTGCAATGAATCCTCCAATTAAA
>No_name
GTCAACTGGCAAGTTCCAGGTCTAAAGGGTTCCTTCCACACTATTACCGGTGGTATGCTA
ATTAATCCTGATATGATCCAAGCTCCTGCAATGAATCCTC
>No_name
TTCATTGCAGGAGCTTGGATCATATCAGGATTAATTAGCATACCACCGGTAATAGTGTGG
AAGGAACCCTTTAGACCTGGAACTTGCCAGTTGACGGAAA
>No_name
CCCAAATTTTCCGTCAACTGGCAAGTTCCAGGTCTAAAGGGTTCCTTCCACACTATTACC
GGTGGTATGCTAATTAATCCTGATATGATCCAAGCTCCTG
>No_name
CTTGGATCATATCAGGATTAATTAGCATACCANCGGTAATAGTGTGGAAGGAACCCTTTA
GACCTGGAACTTGCCAGTTGACGGAAAATTTGGGATACCA
>No_name
CTGGTATCCCAAATTTTCCGTCAACTGGCAAGTTCCAGGTCTAAAGGGTTCCTTCCACAC
TATTACCGGTGGTATGCTAATTAATCCTGATATGATCCAA
>No_name
CTGGTATCCCAAATTTTCCGTCAACTGGCAAGTTCCAGGTCTAAAGGGTTCCTTCCACAC
TATTACCGGTGGTATGCTAATTAATCCTGATATGATCCAA
>No_name
CTGGTATCCCAAATTTTCCGTCAACTGGCAAGTTCCAGGTCTAAAGGGTTCCTTCCACAC
TATTACCGGTGGTATGCTAATTAATCCTGATATGATCCAA
>No_name
GGCATATATCTGGTATCCCAAATTTTCCGTCAACTGGCAAGTTCCAGGTCTAAAGGGTTC
CTTCCACACTATTACCGGTGGTATGCTAATTAATCCTGAT
>No_name
GTGGCATATATCTGGTATCCCAAATTTTCCGTCAACTGGCAAGTTCCAGGTCTAAAGGGT
TCCTTCCACACTATTACCGGTGGTATGCTAATTAATCCTG
>No_name
AAGGCATATATCTGGTATCCCAAATTTTCCGTCAACTGGCAAGTTCCAGGTCTAAAGGGT
TCCTTCCACACTATTACCGGTGGTATGCTAATTAATCCTG
>No_name
GGATTAATTAGCATACCACCGGTAATAGTGTGGAAGGAACCCTTTAGACCTGGAACTTGC
CAGTTGACGGAAAATTTGGGATACCAGATATATGCCACTC
>No_name
ATTAATTAGCATACCACCGGTAATAGTGTGGAAGGAACCCTTTAGACCTGGAACTTGCCA
GTTGACGGAAAATTTGGGATACCAGATATATGCCACTCTT
>No_name
CAAGAGTGGCATATATCTGGTATCCCAAATTTTCCGTCAACTGGCAAGTTCCAGGTCTAA
AGGGTTCCTTCCACACTATTACCGGTGGTATGCTAATTAA
>No_name
CAAGAGTGGCATATATCTGGTATCCCAAATTTTCCGTCAACTGGCAAGTTCCAGGTCTAA
AGGGTTCCTTCCACACTATTACCGGTGGTATGCTAATTAA
>No_name
GAAGGCACCAAGAGTGGCATATATCTGGTATCCCAAATTTTCCGTCAACTGGCAAGTTCC
AGGTCTAAAGGGTTCCTTCCACACTATTACCGGTGGTATG
>No_name
GTAGAAGGCACCAAGAGTGGCATATATCTGGTNTCCCAAATTTTCCGTCAACTGGCAAGT
TCCAGGTCTAAAGGGTTCCTTCCACACTATTACCGGTGGT
>No_name
TGGAAGGAACCCTTTAGACCTGGAACTTGCCANTTGACGGAAAATTTGGGATACCAGATA
TATGCCACTCTTGGTGCCTTCTACATTCCATTAATAATTA
>No_name
AACATAATTATTAATGGAATGTAGAAGGCACCAAGAGTGGCATATATCTGGTATCCCAAA
TTTTCCGTCAACTGGCAAGTTCCAGGTCTAAAGGGTTCCT
>No_name
AACCCTTTAGACCTGGAACTTGCCAGTTGACGNAAAATTTGGGATACCAGATATATGACA
CTCTTGGTGCCTTCTACATTCCATTAATAATTATGTTGGT
>No_name
CTTTAGACCTGGAACTTGCCAGTTGACGGAAANTTTGGGATACCAGATATATGCCACTCT
TGGTGCCTTCTACATTCCATTAATAATTATGTTGGTGCTA
>No_name
CTGGAACTTGCCGGTTGACGGAAAATTTGGGAAACCAGATATATGCCACTCTTGGTGCCT
TCTACATTCCATTAATAATTATGTTGGTGCTATATTATCG
>No_name
CTGGAACTTGCCAGTTGACGGAAAATTTGGGATACCAGATATATGCCACTCTTGGTGCCT
TCTACATTCCATTAATAATTATGTTGGTGCTATATTATCG
>No_name
TGCCAGTTGACGGAAAATTTGGGATACCAGATATATGCCACTCTTGGTGCCTTCTACATT
CCATTAATAATTATGTTGGTGCTATATTATCGAATTTTTA
>No_name
GGAAAATTTGGGATACCAGATATATGCCACTCTTGGTGCCTTCTACATTCCATTAATAAT
TATGTTGGTGCTATATTATCGAATTTTTAAACTAGCAAGA
>No_name
GAAAATTTGGGATACCAGATATATGCCACTCTTGGTGCCTTCTACATTCCATTAATAATT
ATGTTGGTGCTATATTATCGAATTTTTAAACTAGCAAGAA
>No_name
GAAAATTTGGGATACCAGATATATGCCACTCTTGGTGCCTTCTACATTCCATTAATAATT
ATGTTGGTGCTATATTATCGAATTTTTAAACTAGCAAGAA
>No_name
ATTTCTTGCTAGTTTAAAAATTCGATAATATAGCACCAACATAATTATTAATGGAATGTA
GAAGGCACCAAGAGTGGCATATATCTGGTATCCCAAATTT
>No_name
ATATTTCTTGCTAGTTTAAAAATTCGATAATATAGCACCAACATAATTATTAATGGAATG
TAGAAGGCACCAAGAGTGGCATATATCTGGTATCCCAAAT
>No_name
CCCTTGGCATCTTCTTGGGCCATATTTCTTGCNAGTTTAAAAATTCGATAATATAGCACC
AACATAATTATTAATGGAATGTAGAAGGCACCAAGAGTGG
>No_name
CTAATTTTCTCTTGGCATCTTCTTGGGCCATATTTCTTGCTAGTTTAAAAATTCGATAAT
ATAGCACCAACATAATTATTAATGGAATGTAGAAGGCACC
>No_name
CTAATTTTCTCTTGGCATCTTCTTGGGCCATATTTCTTGCTAGTTTAAAAATTCGATAAT
ATAGCACCAACATAATTATTAATGGAATGTAGAAGGCACC
>No_name
CCTAATTTTCTCTTGGCATCTTCTTGGGCCATNTTTCTTGCTAGTTTAAAAATTCGATAA
TATAGCACCAACATAATTATTAATGGAATGTAGAAGGCAC
>No_name
CTCTTGGCATCTTCTTGGGGCCATATTCCTTGTTAGTTTAAAAATTCGATAATTTAGGCC
CCAAAAAAATTTTTAAAGGAAAGTAAAAGGGGACAAAAGG
>No_name
TGGAACTAATTTTCTCTTGGCATCTTCTTGGGNCATATTTCTTGCTAGTTTAAAAATTCG
ATAATATAGCACCAACATAATTATTAATGGAATGTAGAAG
>No_name
CTGTACCTAATTTTCTCTTGGCATCTTCTTGGGCCATATTTCTTGCTAGTTTAAAAATTC
GATAATATAGCACCAACATAATTATTAATGGAATGTAGAA
>No_name
CCTGTACCTAATTTTCTCTTGGCATCTTCTTGGGCCATATTTCTTGCTAGTTTAAAAATT
CGATAATATAGCACCAACATAATTATTAATGGAATGTAGA
>No_name
CCTGTACCTAATTTTCTCTTGGCATCTTCTTGGGCCATATTTCTTGCTAGTTTAAAAATT
CGATAATATAGCACCAACATAATTATTAATGGAATGTAGA
>No_name
CTACATTCCATTAATAATTATGTTGGTGCTATNTTATCGAATTTTTAAACTAGCAAGAAA
TATGGCCCAAGAAGATGCCAAGAGAAAATTAGGTACAGGT
>No_name
TTCCATTAATAATTATGTTGGTGCTATATTATCGAATTTTTAAACTAGCAAGAAATATGG
CCCAAGAAGATGCCAAGAGAAAATTAGGTACAGGTCAAAT
>No_name
AGTCATTTGACCTGTACCTAATTTTCTCTTGGCATCTTCTTGGGCCATATTTCTTGCTAG
TTTAAAAATTCGATAATATAGAACCAACATAATTATTAAT
>No_name
AGTCATTTGACCTGTACCTAATTTTCTCTTGGCATCTTCTTGGGCCATATTTCTTGCTAG
TTTAAAAATTCGATAATATAGCACCAACATAATTATTAAT
>No_name
CATCAGTCATTTGACCTGTACCTAATTTTCTCTTGGCATCTTCTTGGGCCATATTTCTTG
CTAGTTTAAAAATTCGATAATATAGCACCAACATAATTAT
>No_name
CTGCATCAGTCATTTGACCTGTACCTAATTTTCTCTTGGCATCTTCTTGGGCCATATTTC
TTGCTAGTTTAAAAATTCGATAATATAGCACCAACATAAT
>No_name
GTTTGTTCTTCATCAGTCATTTGACCTGTACCTAATTTTCTCTTGGCATCTTCTTGGGCC
ATATTTCTTGCTAGTTTAAAAATTCGATAATATAGCACCA
>No_name
GTGCTATATTATCGAATTTTTAAACTAGCAAGAAATATGGCCCAAGAAGATGCCAAGAGA
AAATTAGGTACAGGTCAAATGACTGATGAAGAACAAACTT
>No_name
CTATATTATCGAATTTTTAAACTAGCAAGAAATATGGCCCAAGAAGATGCCAAGAGAAAA
TTAGGTACAGGTCAAATGACTGATGAAGAACAAACTTCAT
>No_name
CGAATTTTTAAACTAGCAAGAAATATGGCCCAAGAAGATGCCAAGAGAAAATTAGGCACA
GGTCAAATGACTGATGAAGAACAAACTTCATTGCCAAATC
>No_name
CTGATTTGGCAATGAAGTTTGTTCTTCATCAGTCATTTGACCTGTACCTAATTTTCTCTT
GGCATCTTCTTGGGCCATATTTCTTGCTAGTTTAAAAATT
>No_name
GAAATATGGCCCAAGAAGATGCCAAGCGAAAATTAGGTACAGGTCAAATGACTGATGAAG
AACAAACTTCATTGCCAAATCAGTCAGGAAGAACAAATTC
>No_name
CGGAATTTGTTCTTCCTGACTGATTTGGCAATGAAGTTTGTTCTTCATCAGTCATTTGAC
CTGTACCTAATTTTCTCTTGGCATCTTCTTGGGCCATATT
>No_name
CTTCAGCGGAATTTGTTCTTCCTGACTGATTTGGCAATGAAGTTTGTTCTTCATCAGACA
TTTGACCTGTACCTAATTTTCTCTTGGCATCTTCTTGGGC
>No_name
CAAGAAGATGCCAAGAGAAAATTAGGTACAGGTCAAATGACTGATGAAGAACAAACTTCA
TTGCCAAATCAGTCAGGAAGAACAAATTCCGCTGAAGAAG
>No_name
GTCTTCTTCAGCGGAATTTGTTCTTCCTGACTGATTTGGCAATGAAGTTTGTTCTTCATC
AGTCATTTGACCTGTACCTAATTTTCTCTTGGCATCTTCT
>No_name
CGTCTTCTTCAGCGGAATTTGTTCTTCCTGACTGATTTGGCAATGAAGTTTGTTCTTCAT
CAGTCATTTGACCTGTACCTAATTTTCTCTTGGCATCTTC
>No_name
GCCAAGAGAAAATTAGGTACAGGTCAAATGACTGATGAAGAACAAACTTCATTGCCAAAT
CAGTCAGGAAGAACAAATTCCGCTGAAGAAGACAGAAAAC
>No_name
CAAGAGAAAATTAGGTACAGGTCAAATGACTGATGAAGTACAAACTTCATTGCCAAATCA
GTCAGGAAGAACAAATTCCGCTGAAGAAGACAGAAAACTT
>No_name
GTACAGGTCAAATGACTGATGAAGAACAAACTTCATTGCCAAATCAGTCAGGAAGAACAA
ATTCCGCTGAAGAAGAAAGAAAACTTCTTCGGTTTGATCC
>No_name
ACAGGTCAAATGACTGATGAAGAACAAACTTCATTGCCAAATCAGTCAGGAAGAACAAAT
TCCGCTGAAGAAGACAGAAAACTTCTTCGGTTTGATCCCA
>No_name
GTGGGATCAAACCGAAGAAGTTTTCTGTCTTCTTCAGCGGAATTTGTTCTTCCTGACTGA
TTTGGCAATGAAGTTTGTTCTTCATCAGTCATTTGACCTG
>No_name
GTCAAATGACTGATGAAGAACAAACTTCATTGCCAAATCAGTCAGGAAGAACAAATTCCG
CTGAAGAAGACAGAAAACTTCTTCGGTTTGATCCCACTCA
>No_name
CTCTGAGTGGGATCAAACCGAAGAAGTTTTCTGTCTTCTTCAGCGGAATTTGTTCTTCCT
GACTGATTTGGCAATGAAGTTTGTTCTTCATCAGTCATTT
>No_name
GTCTTTGAGTGGGATCAAACCGAAGAAGTTTTCTGTCTTCTTCAGCGGAATTTGTTCTTC
CTGACTGATTTGGCAATGAAGTTTGTTCTTCATCAGTCAT
>No_name
TGACTGATGAAGAACAAACTTCATTGCCAAATCAGTCAGGAAGAACAAATTCCGCTGAAG
AAGACAGAAAACTTCTTCGGTTTGATCCCACTCAAAGACC
>No_name
CTCGGTCTTTGAGTGGGATCAAACCGAAGAAGTTTTCTGTCTTCTTCAGCGGAATTTGTT
CTTCCTGACTGATTTGGCAATGAAGTTTGTTCTTCATCAG
>No_name
CTTCACTCGGTCTTTGAGTGGGATCAAACCGAAGAAGTTTTCTGTCTTCTTCAGCGGAAT
TTGTTCTTCCTGACTGATTTGGCAATGAAGTTTGTTCTTC
>No_name
CTTCACTCGGTCTTTGAGTGGGATCAAACCGAAGAAGTTTTCTGTCTTCTTCAGCGGAAT
TTGTTCTTCCTGACTGATTTGGCAATGAAGTTTGTTCTTC
>No_name
AACAAACTTCATTGCCAAATCAGTCAGGAAGAACAAATTCCGCTGAAGAAGACAGAAAAC
TTCTTCGGTTTGATCCCACTCAAAGACCGAGTGAAGGAAA
>No_name
CTTGATTTCCTTCACTCGGTCTTTGAGTGGGATCAAACCGAAGAAGTTTTCTGTCTTCTT
CAGCGGAATTTGTTCTTCCTGACTGATTTGGCAATGAAGT
>No_name
CCTTGATTTCCTTCACTCGGTCTTTGAGTGGGNTCAAACCGAAGAAGTTTTCTGTCTTCT
TCAGCGGAATTTGTTCTTCCTGACTGATTTGGCAATGAAG
>No_name
ATCAGTCAGGAAGAACAAATTCCGCTGAAGAAGACAGAAAACTTCTTCGGTTTGATCCCA
CTCAAAGACCGAGTGAAGGAAATCAAGGTAATGGGTTCGA
>No_name
ATCGAACCCATTACCTTGATTTCCTTCACTCGGTCTTTGAGTGGGATCAAACCGAAGAAG
TTTTCTGTCTTCTTCAGCGGAATTTGTTCTTCCTGACTGA
>No_name
GAACAAATTCCGCTGAAGAAGACAGAAAACTTCTTCGTTTTGATCCCACTCAAAGACCGA
GTGAAGGAAATCAAGGTAATGGGTTCGATGTTGAGAAGAC
>No_name
AACAAATTCCGCTGAAGAAGACAGAAAACTTCTTCGGTTTGATCCCACTCAAAGACCGAG
TGAAGGAAATCAAGGTAATGGGTTCGATGTTGAGAAGACT
>No_name
AACAAATTCCGCTGAAGAAGACAGAAAACTTCTTCGGTTTGATCCCACTCAAAGACCGAG
TGAAGGAAATCAAGGTAATGGGTTCGATGTTGAGAAGACT
>No_name
AACAAATTCCGCTGAAGAAGACAGAAAACTTCTTCGGTTTGATCCCACTCAAAGACCGAG
TGAAGGAAATCAAGGTAATGGGTTCGATGTTGAGAAGACT
>No_name
GCCCAGTTCCAGTCTTCTCAACATCGAACCCATTACCTTGATTTCCTTCACTCGGTCTTT
GAGTGGGATCAAACCGAAGAAGTTTTCTGTCTTCTTCAGC
>No_name
CAGAAAACTTCTTCGGTTTGATCCCACTCAAAGACCGAGTGAAGGAAATCAAGGTAATGG
GTTCGATGTTGAGAAGACTGGAACTGGACCTAAAACAAAT
>No_name
ATTTGTTTTAGGTCCAGTTCCAGTCTTCTCAACATCGAACCCATTACCTTGATTTCCTTC
ACTCGGTCTTTGAGTGGGATCAAACCGAAGAAGTTTTCTG
>No_name
CAGAAAACTTCTTCGGTTTGATCCCACTCAAAGACCGAGTGAAGGAAATCAAGGTAATGG
GTTCGATGTTGAGAAGACTGGAACTGGACCTAAAACAAAT
>No_name
CGGGGATTTGTTTTAGGTCCAGTTCCAGTCTTCTCAACATCGAACCCATTACCTTGATTT
CCTTCACTCGGTCTTTGAGTGGGATCAAACCGAAGAAGTT
>No_name
CGGGGATTTGTTTTAGGTCCAGTTCCAGTCTTCTCAACATCGAACCCATTACCTTGATTT
CCTTCACTCGGTCTTTGAGTGGGATCAAACCGAAGAAGTT
>No_name
CGGGGATTTGTTTTAGGTCCAGTTCCAGTCTTCTCAACATCGAACCCATTACCTTGATTT
CCTTCACTCGGTCTTTGAGTGGGATCAAACCGAAGAAGTT
>No_name
CGGGGATTTGTTTTAGGTCCAGTTCCAGTCTTNTCAACATCGAACCCATTACCTTGATTT
CCTTCACTCGGTCTTTGAGTGGGATCAAACCGAAGAAGTT
>No_name
CTGGGGATTTGTTTTAGGTCCAGTTCCAGTCTNCTCAACATCGAACCCATTACCTTGATT
TCCTTCACTCGGTCTTTGAGTGGGATCAAACCGAAGAAGT
>No_name
CCCGGGGATTTGTTTTAGGTCCAGTTCCAGTCNTCTCAACATCGAACCCATTACCTTGAT
TTCCTTCACTCGGTCTTTGAGTGGGATCAAACCGAAGAAG
>No_name
CTTCGGTTTGATCCCACTCAAAGACCGAGTGAAGGAAATCAAGGTAATGGGTTCGATGTT
GAGAAGACTGGAACTGGACCTAAAACAAATCCCCGGAAAA
>No_name
TTCTTTTTCCGGGGATTTGTTTTAGGTCCAGTTCCAGTCTTCTCAACATCGAACCCATTA
CCTTGATTTCCTTCACTCGGTCTTTGAGTGGGATCAAACC
>No_name
GTTTCTTTTTCCGGGGATTTGTTTTAGGTCCAGTTCCAGTCTTCTCAACATCGAACCCAT
TACCTTGATTTCCTTCACTCGGTCTTTGAGTGGGATCAAA
>No_name
GTTTCTTTTTCCGGGGATTTGTTTTAGGTCCAGTTCCAGTCTTCTCAACATCGAACCCAT
TACCTTGATTTCCTTCACTCGGTCTTTGAGTGGGATCAAA
>No_name
TCCCTGTTTCTTTTTCCGGGGATTTGTTTTAGGTCCAGTTCCAGTCTTCTCAACATCGAA
CCCATTACCTTGATTTCCTTCACTCGGTCTTTGAGTGGGA
>No_name
CCCACTCAAAGACCGAGTGAAGGAAATCAAGGTAATGGGTTCGATGTAGAGAAGACTGGA
ACTGGACCTAAAACAAATCCCCGGAAAAAGAAACAGAGTA
>No_name
CCACTCAAAGACCGAGTGAAGGAAATCAAGGTAATGGGTTCGATGTTGAGAAGACTGGAA
CTGGACCTAAAACAAATCCCCGGAAAAAGAAACAGAGTAA
>No_name
CAATGACCGAGTGAAGGAAATCAAGGTAATGGGTTCGATGTTGAGAAGACTGGAACTGGA
CCTAAAACAAATCCCCGGAAAAAGAAACAGAGTAACAATG
>No_name
CAAAGACCGAGTGAAGGAAATCAAGGTAATGGGTTCGATGTTGAGAAGACTGGAACTGGA
CCTAAAACAAATCCCCGGAAAAAGAAACAGAGTAACAATG
>No_name
TTTCGATTCATTGTTACTCTGTTTCTTTTTCCGGGGATTTGTTTTAGGTCCAGTTCCAGT
CTTCTCAACATCGAACCCATTACCTTGATTTCCTTCACTC
>No_name
TTTCGATTCATTGTTACTCTGTTTCTTTTTCCGGGGATTTGTTTTAGGTCCAGTTCCAGT
CTTCTCAACATCGAACCCATTACCTTGATTTCCTTCACTC
>No_name
CTTTCGATTCATTGTTACTCTGTTTCTTTTTCNGGGGATTTGTTTTAGGTCCAGTTCCAG
TCTTCTCAACATCGAACCCATTACCTTGATTTCCTTCACT
>No_name
TTGCTTTCGATTCATTGTTACTCTGTTTCTTTTTCCGGGGATTTGTTTTAGGTCCAGTTC
CAGTCTTCTCAACATCGAACCCATTACCTTGATTTCCTTC
>No_name
AGGAAATCAAGGTAATGGGTTCGATGTTGAGAAGACTGGAACTGGACCTGAAACAAATCC
CCGGAAAAAGATACAGAGAAACAATGAATCGAAAGCACTA
>No_name
AGGAAATCAAGGTAATGGGTTCGATGTTGAGAAGACTGGAACTGGACCTAAAACAAATCC
CCGGAAAAAGAAACAGAGTAACAATGAATCGAAAGCAATA
>No_name
AGGAAATCAAGGTAATGGGTTCGATGTTGAGANGACTGGAACTGGACCTAAAACAAATCC
CCGGAAAAAGAAACAGAGTAACAATGAATCGAAAGCAATA
>No_name
CTAGAGTTGTTATTGCTTTCGATTCATTGTTACTCTGTTTCTTTTTCCGGGGATTTGTTT
TAGGTCCAGTTCCAGTCTTCTCAACATCGAACCCATTACC
>No_name
CTAGAGTTGTTATTGCTTTCGATTCATTGTTACTCTGTTTCTTTTTCCGGGGATTTGTTT
TAGGTCCAGTTCCAGTCTTCTCAACATCGAACCCATTACC
>No_name
AATAACTCCTAGAGTTGTTATTGCTTTCGATTCATTGTTACTCTGTTTCTTTTTCCGGGG
ATTTGTTTTAGGTCCAGTTCCAGTCTTCTCAACATCGAAC
>No_name
TGCCCATAATAACTCCTAGAGTTGTTATTGCTTTCGATTCATTGTTACTCTGTTTCTTTT
TCCGGGGATTTGTTTTAGGTCCAGTTCCAGTCTTCTCAAC
>No_name
CGCCCATAATAACTCCTAGAGTTGTTATTGCTTTCGATTCATTGTTACTCTGTTTCTTTT
TCCGGGGATTTGTTTTAGGTCCAGTTCCAGTCTTCTCAAC
>No_name
CTGGAACTGGACCTAAAACAAATCCCCGGAAAAAGAAACAGAGTAACAATGAATCGAAAG
CAATAACAACTCTAGGAGTTATTATGGGCTGTTTCACATT
>No_name
CTGGAACTGGACCTAAAACAAATCCCCGGAAANAGAAACAGAGTAACAATGAATCGAAAG
CAATAACAACTCTAGGAGTTATTATGGGCTGTTTCACATT
>No_name
TGGAACTGGACCTAAAACAAATCCCCGGAAAAAGAAACAGAGTAACAATGAATCGAAAGC
AATAACAACTCTAGGAGTTATTATGGGCTGTTTCACATTA
>No_name
CCGGAACTGGACCTAAAACAAATCCCCGGAAAAAGAAACAGAGTAACAATGAATCGAAAG
CAATAACAACTCTAGGAGTTATTATGGGCTGTTTCACATT
>No_name
ATAATGTGAAACAGCCCATAATAACTCCTAGAGTTGTTATTGCTTTCGATTCATTGTTAC
TCTGTTTCTTTTTCCGGGGATTTGTTTTAGGTCCAGTTCC
>No_name
ATAATGTGAAACAGCCCATAATAACTCCTAGANTTGTTATTGCTTTCGATTCATTGTTAC
TCTGTTTCTTTTTCCGGGGATTTGTTTTAGGTCCAGTTCC
>No_name
ACTGGACCTAAAACAAATCCCCGGAAAAAGAAACAGAGTAACAATGAATCGAAAGCAATA
ACAACTCTAGGAGTTATTATGGGCTGTTTCACATTATGTT
>No_name
AACATAATGTGAAACAGCCCATAATAACTCCTAGAGTTGTTATTGCTTTCGATTCATTGT
TACTCTGTTTCTTTTTCCGGGGATTTGTTTTAGGTCCAGT
>No_name
CCAACATAATGTGAAACAGCCCATAATAACTCCTAGAGTTGTTATTGCTTTCGATTCATT
GTTACTCTGTTTCTTTTTCCGGGGATTTGTTTTAGGTCCA
>No_name
AGCCAACATAATGTGAAACAGCCCATAATAACTCCTAGAGTTGTTATTGCTTTCGATTCA
TTGTTACTCTGTTTCTTTTTCCGGGGATTTGTTTTAGGTC
>No_name
AGCCAACATAATGTGAAACAGCCCATAATAACTCCTAGAGTTGTTATTGCTTTCGATTCA
TTGTTACTCTGTTTCTTTTTCCGGGGATTTGTTTTAGGTC
>No_name
CTAAAACAAATCCCCGGAAAAAGAAACAGAGTNACAATGAATCGAAAGCAATAACAGCTC
TAGGAGTTATTATGGGCTGTTTCACATTATGTTGGCTTCC
>No_name
CTAAAACAAATCCCCGGAAAAAGAAACAGAGCAACAATGAATCGAAAGCAATAACAACTC
TAGGAGTTATTATGGGCTGTTTCACATTATGTTGGCTTCC
>No_name
CAAATCCCCGGAAAAAGAAACAGAGTAACAATGAATCGAAAGCAATAACAACTCTAGGAG
TTATTATGGGCTGTTTCACATTATGTTGGCTTCCATTTTT
>No_name
CAAATCCCCGGAAAAAGAAACAGAGTAACAATGAATCGAAAGCAATAACAACTCTAGGAG
TTATTATGGGCTGTTTCACATTATGTTGGCTTCCATTTTT
>No_name
CAAATCCCCGGAAAAAGAAACAGAGTAACAATNAATCGAAAGCAATAACAACTCTAGGAG
TTATTATGGGCTGTTTCACATTATGTTGGCTTCCATTTTT
>No_name
AATAAATCCCCGGAAAAAGAAACAGAGTAACAATGAATCGAAAGCAATAACAACTCTAGG
AGTTATTATGGGCTGTTTCACATTATGTTGGCTTCCATTT
>No_name
TTATGAAAAATGGAAGCCAACATAATGTGAAACAGCCCATAATAACTCCTAGAGTTGTTA
TTGCTTTCGATTCATTGTTACTCTGTTTCTTTTTCCGGGG
>No_name
CGGAATTATGAAAAATGGAAGCCAACATAATGTGAAACAGCCCATAATAACTCCTAGAGT
TGTTATTGCTTTCGATTCATTGTTACTCTGTTTCTTTTTC
>No_name
CCGGAATTATGAAAAATGGAAGCCAACATAATGTGAAACAGCCCATAATAACTCCTAGAG
TTGTTATTGCTTTCGATTCATTGTTACTCTGTTTCTTTTT
>No_name
AAAGAAACAGAGTAACAATGAATCGAAAGCAATAACAACTCTAGGAGTTATTATGGGCTG
TTTCACATTATGTTGGCTTCCATTTTTCATAATTCAGGTT
>No_name
GAAACAGAGTAACAATGAATCGAAAGCAATAACAACTCTTGGGGATATTATGGGCTGTTT
AACATTATGTTGGATTCCATTTTTCATAATTCAGATTCTC
>No_name
AACAGAGTAACAATGAATCGAAAGCAATAACAACTCTAGGAGTTATTATGGGCTGTTTCA
CATTATGTTGGCTTCCATTTTTCATAATTCAGATTCTCAA
>No_name
TTTGAGAATCTGAATTATGAAAAATGGAAGCCAACATAATGTGAAACAGCCCATAATAAC
TCCTAGAGTTGTTATTGCTTTCGATTCATTGTTACTCTGT
>No_name
CAGAGTAACAATGAATCGAAAGCAATAACAACTCTAGGAGTTATTATGGGCTGTTTCACA
TTATGTTGGCTTCCATTTTTCATAATTCAGATTCTCAAAC
>No_name
GTTTGAGAATCTGAATTATGAAAAATGGAAGCCAACATAATGTGAAACAGCCCATAATAA
CTCCTAGAGTTGTTATTGCTTTCGATTCATTGTTACTCTG
>No_name
GTTTGAGAATCTGAATTATGAAAAATGGAAGCNAACATAATGTGAAACAGCCCATAATAA
CTCCTAGAGTTGTTATTGCTTTCGATTCATTGTTACTCTG
>No_name
GTTTGAGAATCTGAATTAAGAAAAATGGAAGCCAACATAATGTGAAACAGCCCATAATAA
CTCCTAGAGTTGTTATTGCTTTCGATTCATTGTTACTCTG
>No_name
CGGGTTTGAGAATCTGAATTATGAAAAATGGAAGCCAACATAATGTGAAACAGCCCATAA
TAACTCCTAGAGTTGTTATTGCTTTCGATTCATTGTTACT
>No_name
CAACTTTAGAAACAATGAGAATGGGTTTGAGAATCTGAATTATGAAAAATGGAAGCCAAC
ATAATGTGAAACAGCCCATAATAACTCCTAGAGTTGTTAT
>No_name
ATCAAGTTTAGAAACAATGAGAATGGGTTTGAGAATCTGAATTATGAAAAATGGAAGCCA
ACATAATGTGAAACAGCCCATAATAACTCCTAGAGTTGTT
>No_name
CAACTCTAGGAGTTATTATGGGCTGTTTCACATTATGTTGGCTTCCATTTTTCATAATTC
AGATTCTCAAACCCATTCTCATTGTTTCTAAAGTTGATCA
>No_name
CAACTCTAGGAGTTATTATGGGCTGTTTCACATTATGTTGGCTTCCATTTTTCATAATTC
AGATTCTCAAACCCATTCTCATTGTTTCTAAAGTTGATCA
>No_name
CTAGGAGTTATTATGGGCTGTTTCACATTATGTTGGCTTCCATTTTTCATAATTCAGATT
CTCAAACCCATTCTCATTGTTTCTAAAGTTGATCATGAAA
>No_name
CTAGGAGTTATTATGGGCTGTTTCACATTATGTTGGCTTCCATTTTTCATAATTCAGATT
CTCAAACCCATTCTCATTGTTTCTAAAGTTGATCATGAAA
>No_name
GTAATTATGGGCTGTTTCACATTATGTTGGCTTCCATTTTTCATAATTCAGATTCTCAAA
CCCATTCTCATTGTTTCTAAAGTTGATCATGAAAAGTATC
>No_name
ATTATGGGCTGTTTCACATTATGTTGGCTTCCATTTTTCATAATTCAGATTCTCAAACCC
ATTCTCATTGTTTCTAAAGTTGATCATGAAAAGTATCTTT
>No_name
GCTAAAGATACTTTTCATGATCAACTTTAGAAACAATGGGAATGGGTTTGAGAATCTGAA
TTATGAAAAATGGAAGCCAACATAATGTGAAACAGCCCAT
>No_name
GGCAAAAGATACTTTTCATGATCAACTTTAGAAACAATGAGAATGGGTTTGAGAATCTGA
ATTATGAAAAATGGAAGCCAACATAATGTGAAACAGCCCA
>No_name
GTTACACCAAGGCAAAAGATACTTTTCATGATCAACTTTAGAAACAATGAGAATGGGTTT
GAGAATCTGAATTATGAAAAATGGAAGCCAACATAATGTG
>No_name
CTCGTAACACCAAGGCAAAAGATACTTTTCATGATCAACTTTAGAAACAATGAGAATGGG
TTTGAGAATCTGAATTATGAAAAATGGAAGCCAACATAAT
>No_name
CTCGTAACACCAAGGCAAAAGATACTTTTCATGATCAACTTTAGAAACAATGAGAATGGG
TTTGAGAATCTGAATTATGAAAAATGGAAGCCAACATAAT
>No_name
CAGAAACAGCTCGTAACACCAAGGCAAAAGATACTTTTCATGATCAACTTTAGAAACAAT
GAGAATGGGTTTGAGAATCTGAATTATGAAAAATGGAAGC
>No_name
TGCTATTTTTCATAATTCAGATTCTCAAACCCNTTCTCATTGTTTCTAAAGGTGATCATG
AAAAGTATCTTTTGCCTTGGTGTTACGAGCTGTTTCTGTG
>No_name
CAGATTCTCAAACCCATTCTCATTGTTTCTAAAGTTGATCATGAAAAGTATCTTTTGCCT
TGGTGTTACGAGCTGTTTCTGTGGCTTGGTTATCTCAATA
>No_name
CTCAAACCCATTCTCATTGTTTCTAAAGTTGATCATGAAAAGTATCTTTTGCCTTGGTGT
TACGAGCTGTTTCTGTGGCTTTGGTATCTCAATAGTTTTC
>No_name
TTCAGGAAACTATTGAGATAACCAAGCCACAGAAACAGCTCGTAACACCAAGGCAAAAGA
TACTTTTCATGATCAACTTTAGAAACAATGAGAATGGGTT
>No_name
CGGGATTCAGGAAACTATTGAGATAACCAAGCCACAGAAACAGCTCGTAACACCAAGGCA
AAAGATACTTTTCATGATCAACTTTAGAAACAATGAGAAT
>No_name
CACGGGATTCAGGAAACTATTGAGATAACCAAGCCACAGAAACAGCTCGTAACACCAAGG
CAAAAGATACTTTTCATGATCAACTTTAGAAACAATGAGA
>No_name
CACGGGATTCAGGAAACTATTGAGATAACCAAGCCACAGAAACAGCTCGTAACACCAAGG
CAAAAGATACTTTTCATGATCAACTTTAGAAACAACGAGA
>No_name
TGTTTCTAAAGTTGATCATGAAAAGTATCTTTTGCCTTGGTGTTACGAGCTGTTTCTGTG
GCTTGGTTTTCTTAATAGTTTCCTGAATCCCCTGATATAT
>No_name
GCATATATCACGGGATTCAGGAAACTATTGAGATAACCAAGCCACAGAAACAGCTCGTAA
CACCAAGGCAAAAGATACTTTTCATGATCAACTTTAGAAA
>No_name
TTCTAAAGTTGATCATGAAAAGTATCTTTTGCCTTGGTGTTACGAGCTGTTTCTGTGGCT
TGGGTATCTCAATAGTTTCCTGAATCCCGGGATATATGCC
>No_name
GGCATATATCACGGGATTCAGGAAACTATTGANATAACCAAGCCACAGAAACAGCTCGTA
ACACCAAGGCAAAAGATACTTTTCATGATCAACTTTAGAA
>No_name
CTAAAGTTGATCATGAAAAGTATCTTTTGCCTTGGTGTTACGAGCTGTTTCTGTGGCTTG
GTTATCTCAATAGATTCCCCAATCCCGTCAAATATGCCAA
>No_name
CTTAAGTTGATCATGAAAAGTATCTTTTGCCTTGGTGTTACGAGCTGTTTCTGTGGCTTT
GTTATTTTAATAAGTTCCTTAAACCCGTGATATATTACCA
>No_name
GTTGAACATGAAAAGTATCTTTTGCCTTGGTGTTACGAGCTGTTTCTGTGGCTTGGGTAT
CTCAATAGTTTCCTGAATCCCGTGATATATGCCAAATTCA
>No_name
ATTATGAAAAGTATCTTTTGCCTTGGTGTTACGAGCTGTTTCTGTGGCTTGGTTTTCAAT
AGTTTCCGGAAACCCGGGAGATATGCCAAAATCAATAAAG
>No_name
GAAAAGTATCTTTTGCCTTGGTGTTACGAGCTGTTTCTGTGGCTTGGGTATCTCAATAGT
TTTCTGAATCCCGTGATATATGCCAAATTCAATAGAGAAT
>No_name
GAAAAGTATCTTTTGCCTTGGTGTTACGAGCTNTTTCTGTGGCTTGGTTATCTCAATAGT
TTCCTGAATCCCGAGATATATTCCAAAATCAAAAGAGAAT
>No_name
GAAATTCTCTATTGAATTTGGCATATATCACGGGATTCAGGAAACTATTGAGATAACCAA
GAAACAGAAACAGCTCGTAACACCAAGGCAAAAGAAACTT
>No_name
CGAAATTCTCTATTGAATTTGGCATATATCACGGGATTCAGGAAACTATTGAGATAACCA
AGCCACAGAAACAGCTCGTAACACCAAGGCAAAAGATACT
>No_name
GTATCTTTTGCCTTGGTGTTACGAGCTGTTTCTGTGGCTTGGTTATCTCAATAGATTTCT
GGATCCCGTGGTATAAGCCAAAATTAATAGAGAATTTTGA
>No_name
TCGAAATTCTCTATTGAATTTGGCATATATCANGGGATTCAGGAAACTATTGAGATAACC
AAGCCACAGAAACAGCTCGTAACACCAAGGCAAAAGATAC
>No_name
TGGGTTTCGAAATTCTCTATTGAATTTGGCATNTATCACGGGATTCAGGAAACTATTGAG
ATAACCAAGCCACAGAAACAGCTCGTAACACCAAGGCAAA
>No_name
CGGGTTTCGAAATTCTCTATTGAATTTGGCATNTATCAAGGGATTCAGGAAACTATTGAG
ATAAACAAGCCACAGAAAAAAATCGTAAAAACAAGGCAAA
>No_name
ATGGGTTTCGAAATTCTCTATTGAATTTGGCATATATCACGGGATTCAGGAAACTATTGA
GATAACCAAGCCACAGAAACAGCTCGTAACACCAAGGCAA
>No_name
GTTACGAGCTGTTTCTGTGGCTTGGTTATCTCAATAGTTTCCTGAATCCCGTGATATATG
CCAAATTCAATAGAGAATTTCGAAAACCATTTAAACAGAT
>No_name
AGCTGTTTCTGTGGCTTGGTTATCTCAATAGTTTCCTGAATCCCGTGATATATGCCAAAT
TCAATAGAGAATTTCGAAACCCATTTAAACAGATTTTATT
>No_name
AAAAAATAAAATCTGTTTAAATGGGTTTCGAANTTCTCTATTGAATTTGGCATATATCAC
GGGATTCAGGAAACTATTGAGATAACCAAGCCACAGAAAC
>No_name
GAAAAAATAAAATCTGTTTAAATGGGTTTCGANATTCTCTATTGAATTTGGCATATATCA
CGGGATTCAGGAAACTATTGAGATAACCAAGCCACAGAAA
>No_name
ATTGATATTTATACAGTGAAAAAATAAAATCTGTTTAAATGGGTTTCGAAATTCTCTATT
GAATTTGGCATATATCACGGGATTCAGGAAACTATTGAGA
>No_name
TCTCAATAGTTTCCTGAATCCCGTGATATATGCCAAATTCAATAGAGAATTTCGAAACCC
ATTTAAACAGATTTTATTTTTTCACTGTATAAATATCAAT
>No_name
CAATAGTTTCCTGAATCCCGTGATATATGCCAAATTCAATAGAGAATTTCGAAACCCATT
TAAACAGATTTTATTTTTTCACTGTATAAATATCAATGCT
>No_name
CAATAGTTTCCTGAATCCCGTGATATATGCCAAATTCAATAGAGAATTTCGAAACCCATT
TAAACAGATTTTATTTTTTCACTGTATAAATATCAATGCT
>No_name
CCTGAATCCCGTGATATATGCCAAATTCAATAGAGAATTTCGAAACCCATTTAAACAGAT
TTTATTTTTTCACTGTATAAATATCAATGCTCGAATTCGA
>No_name
CCTGAATCCCGTGATATATGTCAAATTCAATAGAGAATTTCGAAACCCATTTAAACAGAT
TTTATTTTTTCACTGTATAAATATCAATGCTCGAATTCGA
>No_name
CTGAATCCCGTGATATATGCCAAATTCAATAGAGAATTTCGAAACCCATTTAAACAGATT
TTATTTTTTCACTGTATAAATATCAATGCTCGAATTCGAG
>No_name
CCCGTGATATATGCCAAATTCAATAGAGAATTTCGAAACCCATTTAAACAGATTTTATTT
TTTCACTGTATAAATATCAATGCTCGAATTCGAGTCGACA
>No_name
CCGTGATATATGCCAAATTCAATAGAGAATTTCGAAACCCATTTAAACAGATTTTATTTT
TTCACTGTATAAATATCAATGCTCGAATTCGAGTCGACAC
>No_name
GTGATATATGCCAAATTCAATAGAGAATTTCGAAACCCATTTAAACAGATTTTATTTTTT
CACTGTATAAATATCAATGCTCGAATTCGAGTAGACACAT
>No_name
GAGATATATGCCAAATTCAATAGAGAATTTCGAAACCCATTTAAACAGATTTTATTTTTT
CACTGTATAAATATCAATGCTCGAATTCGAGTCGACACAT
>No_name
GGGATATATGCCAAATTCAATAGAGAATTTCGAAACCCATTTAAACAGATTTTATTTTTT
CACTGTATAAATATCAATGCTCGAATTCGAGTCGACACAT
>No_name
GAGATATATGCCAAATTCAATAGAGAATTTCGAAACCCATTTAAACAGATTTTATTTTTT
CACTGTATAAATATCAATGCTCGAATTCGAGTCGACACAT
>No_name
ATATATGCCAAATTCAATAGAGAATTTCGAAACCCATTTAAACAGATTTTATTTTTTCAC
TGTATAAATATCAATGCTCGAATTCGAGTAGACACATTTG
>No_name
CGGCAAATGTGTCTACTCGAATTCGAGCATTGATATTTATACAGTGAAAAAATAAAATCT
GTTTAAATGGGTTTCGAAATTCTCTATTGAATTTGGCATA
>No_name
CGGCAAATGTGTCTACTCGAATTCGAGCATTGATATTTATACAGTGAAAAAATAAAATCT
GTTTAAATGGGTTTCGAAATTCTCTATTGAATTTGGCATA
>No_name
ATGCCAAATTCAATAGAGAATTTCGAAACCCANTTAAACAGATTTAATTTTTTCACTGTA
TAAATATCAATGCTCGAATTCGAGTCGACACATTTGCCGA
>No_name
GCCAAATTCAATAGAGAATTTCGAAACCCATTTAAACAGATTTTATTTTTTCACTGTATA
AATATCAATGCTCGAATTCGAGTAGACACATTTGCCGAAC
>No_name
GCCAAATTCAATAGAGAATTTCGAAACCCATTTAAACAGATTTTATTTTTTCACTGTATA
AATATCAATGCTCGAATTCGAGTCGACACATTTGCCGAAC
>No_name
CAAATTCAATAGAGAATTTCGAAACCCATTTAAACAGATTTTATTTTTTCACTGTATAAA
TATCAATGCTCGAATTCGAGTCGACACATTTGCCGAACAA
>No_name
GTATTGTTCGGCAAATGTGTCGACTCGAATTCGAGCATTGATATTTATACAGTGAAAAAA
TAAAATCTGTTTAAATGGGTTTCGAAATTCTCTATTGAAT
>No_name
GGTAAACCGTATTGTTCGGCAAATGTGTCTACTCGAATTCGAGCATTGATATTTATACAG
TGAAAAAATAAAATCTGTTTAAATGGGTTTCGAAATTCTC
>No_name
GGCAAACCGTATTGTTCGGCAAATGTGTCTACTCGAATTCGAGCATTGATATTTATACAG
TGAAAAAATAAAATCTGTTTAAATGGGTTTCGAAATTCTC
>No_name
ATTGCATTGGTAAACCGTATTGTTCGGCAAATGTGTCGACTCGAATTCGAGCATTGATAT
TTATACAGTGAAAAAATAAAATCTGTTTAAATGGGTTTCG
>No_name
CGAAACCCATTTAAACAGATTTTATTTTTTCACTGTATAAATATCAATGCTCGAATTCGA
GTAGACACATTTGCCGAACAATACGGTTTACCAATGCAAA
>No_name
CGAAACCCATTTAAACAGATTTTATTTTTTCACTGTATAAATATCAATGCTCGAATTCGA
GTAGACACATTTGCCGAACAATACGGTTTACCAATGCAAA
>No_name
ATTTAAACAGATTTTATTTTTTCACTGTATAAATATCAATGCTCGAATTCGAGTAGACAC
ATTTGCCGAACAAAACGGTTTACCAATGCAAAAAAACTAT
>No_name
GTCGACATAGTTTTTTGCATTGGTAAACCGTATTGTTCGGCAAATGTGTCTACTCGAATT
CGAGCATTGATATTTATACAGTGAAAAAATAAAATCTGTT
>No_name
GTCGACATAGTTTTTTGCATTGGTAAACCGTATTGTTCGGCAAATGTGTCTACTCGAATT
CGAGCATTGATATTTATACAGTGAAAAAATAAAATCTGTT
>No_name
GTCGACATAGTTTTTTGCATTGGTAAACCGTATTGTTCGGCAAATGTGTCGACTCGAATT
CGAGCATTGATATTTATACAGTGAAAAAATAAAATCTGTT
>No_name
GTTCGACATAGTTTTTTGCATTGGTAAACCGTATTGTTCGGCAAATGTGTCGACTCGAAT
TCGAGCATTGATATTTATACAGTGAAAAAATAAAATCTGT
>No_name
GGTCGACATAGTTTTTTGCATTGGTAAACCGTATTGTTCGGCAAATGTGTCGACTCGAAT
TCGAGCATTGATATTTATACAGTGAAAAAATAAAATATGT
>No_name
GTCGACATAGTTTTTTTGCATTGGTAAACCGTATTGTTCGGCAAATGTGTCTACTCGAAT
TCGAGCATTGATATTTATACAGTGAAAAAATAAAATCTGT
>No_name
CTGAGAGGTCGACATAGTTTTTTGCATTGGTAAACCGTATTGTTCGGCAAATGTGTCGAC
TCGAATTCGAGCATTGATATTTATACAGTGAAAAAATAAA
>No_name
TACAGAGAGGTCGACATAGTTTTTTGCATTGGTAAACCGTATTGTTCGGCAAATGTGTCG
ACTCGAATTCGAGCATTGATATTTATACAGTGAAAAAATA
>No_name
CGTACTGAGAGGTCGACATAGTTTTTTTGCATTGGTAAACCGTATTGTTCGGCAAATGTG
TCGACTCGAATTCGAGCATTGATATTTATACAGTGAAAAA
>No_name
TTTCACTGTATAAATATCAATGCTCGAATTCGAGTCGACACATTTGCCGAACAATACGGT
TTACCAATGCAAAAAACTATGTCGACCTCTCAGTACGAAA
>No_name
TCGTTTCGTACTGAGAGGTCGACATAGTTTTTTGCATTGGTAAACCGTATTGTTCGGCAA
ATGTGTCGACTCGAATTCGAGCATTGATATTTATACAGTG
>No_name
TAAATATCAATGCTCGAATTCGAGTCGACACATTTGCCGAACAATACGGTTTACCAATGC
AAAAAACTATGTCGACCTCTCAGTACGAAACGACTCACTT
>No_name
TAAATATCAATGCTCGAATTCGAGTCGACACATTTGCCGAACAATACGGTTTACCAATGC
AAAAAACTATGTCGACCTCTCAGTACGAAACGACTCACTT
>No_name
CAATGCTCGAATTCGAGTAGACACATTTGCCGAACAATACGGTTTACCAATGCAAAAAAC
TATGTCGACCTCTCAGTACGAAACGACTCACTTGAATACT
>No_name
TGAGTATTCAAGTGAGTCGTTTCGTACTGAGANGTCGACATAGTTTTTTGCATTGGTAAA
CCGTATTGTTCGGCAAATGTGTCTACTCGAATTCGAGCAT
>No_name
TGAGTATTCAAGTGAGTCGTTTCGTACTGAGANGTCGACATAGTTTTTTGCATTGGTAAA
CCGTATTGTTCGGCAAATGTGTCTACTCGAATTCGAGCAT
>No_name
TGAGTATTCAAGTGAGTCGTTTCGTACTGAGANGTCGACATAGTTTTTTGCATTGGTAAA
CCGTATTGTTCGGCAAATGTGTCGACTCGAATTCGAGCAT
>No_name
CATTGCTCGAATTCGAGTCGACACATTTGCCGNACAATACGGTTTACCAATGCAAAAAAC
TATGTCGACCTCTCAGTACGAAACGACTCACTTGAATACT
>No_name
CTCGAATTCGAGTAGACACATTTGCCGAACAATACGGTTTACCAATGCAAAAAACTATGT
CGACCTCTCAGTACGAAACGACTAACTTGAATACTCACGT
>No_name
CTCGAATTCGAGTAGACACATTTGCCGAACAATACGGTTTACCAATGCAAAAAAACTATG
TCGACCTCTCAGTACGAAACGACTCACTTGAATACTCACG
>No_name
CTCGAATTCGAGTAGACACATTTGCCGAACAATACGGTTTACCAATGCAAAAAAAACTAT
GTCGACCTCTCAGTACGAAACGACTCACTTGAATACTCAC
>No_name
CGTGGGTATTCAAGTGAGTCGTTTCGTACTGAGAGGTCGACATAGTTTTTTTGCATTGGT
AAACCGTATTGTTCGGCAAATGTGTCTACTCGAATTCGAG
>No_name
CGAGTCGACACATTTGCCGAACAATACGGTTTACCAATGCAAAAAACTATGTCGACCTCT
CAGTACGAAACGACTCACTTGAATACTCACGTTAACAGTC
>No_name
CACATTTGCCGAACAATACGGTTTACCAATGCNAAAAAACTATGTCGACCTCTCAGTACG
AAACGACTCACTTGAATACTCACGTTAACAGTCGTCGTCG
>No_name
ATTTGCCGAACAATACGGTTTACCAATGCAAAAAAACTATGTCGACCTCTCAGTACGAAA
CGACTCACTTGAATACTCACGTTAACAGTCGTCGTCGAAG
>No_name
TGAACTTCGACGACGACTGTTAACGTGAGTATTCAAGTGTGTCGTTTCGTACTGAGAGGT
CGACATAGTTTTTTGCATTGGTAAACCGTATTGTTCGGCA
>No_name
CTGAACTTCGACGACGACTGTTAACGTGAGTATTCAAGTGAGTCGTTTCGTACTGAGAGG
TCGACATAGTTTTTTGCATTGGTAAACCGTATTGTTCGGC
>No_name
CCGAACAATACGGTTTACCAATGCAAAAAAACTATGTCGACCTCTCAGTACGAAACGACT
CACTTGAATACTCACGTTAACAGTCGTCGTCGAAGTTCAG
>No_name
CTGAACTTCGACGACGACTGTTAACGTGAGTATTCAAGTGAGTCGTTTCGTACTGAGAGG
TCGACATAGTTTTTTTGCATTGGTAAACCGTATTGTTCGG
>No_name
CCGAAAAATACGGTTTACCAATGCAAAAAACTATGTCGCCCTCTCAGTACGAAACGACTC
CCTTGAATACTCACGTTAACAGTCGTCGTCGAAGTTCAGT
>No_name
GGTACTGAACTTCGACGACGACTGTTAACGTGAGTATTCAAGTGAGTCGTTTCGTACTGA
GAGGACGACATAGTTTTTTGCATTGGTAAACCGGATTGTT
>No_name
AAGGTACTGAACTTCGACGACGACTGTTAACGTGAGTATTCAAGTGAGTCGTTTCGTACT
GAGAGGTCGACATAGTTTTTTTGCATTGGTAAACCGTATT
>No_name
GAAAGGTACTGAACTTCGACGACGACTGTTAACGTGAGTATTCAAGTGAGTCGTTTCGTA
CTGAGAGGTCGACATAGTTTTTTGCATTGGTAAACCGTAT
>No_name
TGAACGGTACTGAACTTCGACGACGACTGTTANCGTGAGTAATCAAGTGAGTCGTTTCGT
ACTGAGAGGTCGACATAGTTTTTTGCATTGGTAAACCGTA
>No_name
GTTTACCAATGCAAAAAACTATGTCGACCTCTCAGTACGAAACGACTCACTTGAATACTC
ACGTTAACAGTCGTCGTCGAAGTTCAGTACCTTTCACACC
>No_name
GTTTACCAATGCAAAAAACTATGTCGACCTCTCAGTACGAAACGACTCACTTGAATACTC
ACGTTAACAGTCGTCGTCGAAGTTCAGTACCTTTCACACC
>No_name
GTTTACCAATGCAAAAAAACTATGTCGACCTCTCAGTACGAAACGACTCACTTGAATACT
CACGTTAACAGTCGTCGTCGAAGTTCAGTACCTTTCACAC
>No_name
CCAATGCAAAAAACTATGTCGACCTCTCAGTACGAAACGACTCACTTGAATACTCACGTT
AACAGTCGTCGTCGAAGTTCAGTACCTTTCACACCTGTAA
>No_name
GCAAAAAACTATGTCGACCTCTCAGTACGAAACGACTCACTTGAATACTCACGTTAACAG
TCGTCGTCGAAGTTCAGTACCTTTCACACCTGTAAGTAGG
>No_name
CAATGCAAAAAAAACTATGTCGACCTCTCAGTACGAAACGACTCACTTGAATACTCACGT
TAACAGTCGTCGTCGAAGTTCAGTACCTTTCACACCTGTA
>No_name
CTACTTACAGGTGTGAAAGGTACTGAACTTCGACGACGACTGTTAACGTGAGTATTCAAG
TGAGTCGTTTCGTACTGAGAGGTCGACATAGTTTTTTTGC
>No_name
CCTACTTACAGGTGTGAAAGGTACTGAACTTCGACGACGACTGTTAACGTGAGTATTCAA
GTGAGTCGTTTCGTACTGAGAGGTCGACATAGTTTTTTTG
>No_name
AAAAAACTATGTCGACCTCTCAGTACGAAACGACTCACTTGAATACTCACGTTAACAGTC
GTCGTCGAAGTTCAGTACCTTTCACACCTGTAAGTAGGAA
>No_name
GATTTATTTTTCCTACTTACAGGTGTGAAAGGTACTGACCTTCGACGACGACTGTTAACG
TGAGTATTCAAGTGAGTCGTTTCGTACTGAGAGGTCGACA
>No_name
TCTTGATTGGCAAGAAGATTTATTTTTCCTACTTACAGGTGTGAAAGGTACTGAACTTCG
ACGACGACTGTTAACGTGAGTATTCAAGTGAGTCGTTTCG
>No_name
CGGGCTTGATTGGCAAGAAGATTTATTTTTCCTACTTACAGGTGTGAAAGGTACTGAACT
TCGACGACGACTGTTAACGTGAGTATTCAAGTGAGTCGTT
>No_name
GACGGTCTTGATTGGCAAGAAGATTTATTTTTCCTACTTACAGGTGTGAAAGGTACTGAA
CTTCGACGACGACTGTTAACGTGAGTATTCAAGTGAGTCG
>No_name
GTCGGTCTTGATTGGCAAGAAGATTTATTTTTCCTACTTACAGGTGTGAAAAGTACTGAA
CTTCGACGACGACGGTTAACGTGAGCATTCAAGTGAGTCG
>No_name
CTGAGGTCGGTCTTGATTGGCAAGAAGATTTATTTTTCTTACTTACAGGTGTGAAAGGTA
CTGAACTTCGACGACGACTGTTAACGTGAGTATTCAAGTG
>No_name
CTTGAATACTCACGTTAACAGTCGTCGTCGAAGTTCAGTACCTTTCACACCTGTAAGTAG
GAAAAATAAATCTTCTTGCCAATCAAGACCGACCTCAGAT
>No_name
CTTGAATACTCACGTTAACAGTCGTCGTCGAAGTTCAGTACCTTTCACACCTGTAAGTAG
GAAAAATAAATCTTCTTGCCAATCAAGACCGACCTCAGAT
>No_name
CTTGAATACTCAGGTTAACAGTCGTCGTCGAAGTTCAGTACCTTTCACACCTGTAAGTAG
GAAAAATAAATCTTCTTGCCAATCAAGACCGACCTCAGAT
>No_name
CTTGAATACTCACGTTAACAGTCGTCGTCGAAGTTCAGTACCTTTCACACCTGTAAGTAG
GAAAAATAAATCTTCTTGCCAATCAAGACCGACCTCAGAT
>No_name
CTTACGTTAACAGTCGTCGTCGAAGTTCAGTACCTTTCACACCTGTAAGTAGGAAAAATA
AATCTTCTTGCCAATCAAGACCGACCTCAGATCAGTCAGT
>No_name
CTTGTTTACTGACTGATCTGAGGTCGGTCTTGATTGGCAAGAAGATTTATTTTTCCTACT
TACAGGTGTGAAAGGTACTGAACTTCGACGACGACTGTTA
>No_name
CTTGTTTACTGACTGATCTGAGGTCGGTCTTGATTGGCAAGAAGATTTATTTTTCCTACT
TACAGGTGTGAAAGGTACTGAACTTCGACGACGACTGTTA
>No_name
CCTTGTTTACTGACTGATCTGAGGTCGGTCTTNATTGGCAAGAAGATTTATTTTTCCTAC
TTACAGGTGTGAAAGGTACTGAACTTCGACCACGACTGTT
>No_name
GCCTTGTTTACTGACTGATCTGAGGTCGGTCTTGATTGGCAAGAAGATTTATTTTTCCTA
CTTACAGGTGTGAAAGGTACTGAACTTCGACGACGACTGT
>No_name
CAGGCCTTGTTTACTGACTGATCTGAGGTCGGTCTTGATTGGCAAGAAGATTTATTTTTC
CTACTTACAGGTGTGAAAGGTACTGAACTTCGACGACGAC
>No_name
CCAGGCCTTGTTTACTGACTGATCTGAGGTCGGTCTTGATTGGCAAGAAGATTTATTTTT
CCTACTTACAGGTGTGAAAGGTACTGAACTTCGACGACGA
>No_name
GTCGAAGTTCAGTACCTTTCACACCTGTAAGTAGGAAAAATAAATCTTCTTGCCAATCAA
GACCGACCTCAGATCAGTCAGTAAACAAGGCCTGATATAT
>No_name
TTTATATCAGGCCTTGTTTACTGACTGATCTGAGGTCGGTCTTGATTGGCAAGAAGATTT
ATTTTTCCTACTTACAGGTGTGAAAGGTACTGAACTTCGA
>No_name
TTTATATCAGGCCTTGTTTACTGACTGATCTGAGGTCGGTCTTGATTGGCAAGAAGATTT
ATTTTTCCTACTTACAGGTGTGAAAGGTACTGAACTTCGA
>No_name
GTATATATCAGGCCTTGTTTACTGACTGATCTGAGGTCGGTCTTGATTGGCAAGAAGATT
TATTTTTCCTACTTACTGGTGTGCATGGTACTGAACTTTG
>No_name
GTCGTTTATATCAGGCCTTGTTTACTGACTGANCTGAGGTCGGTCTTGATTGGCAAGAAG
ATTTATTTTTCCTACTTACAGGTGTGAAAGGTACTGAACT
>No_name
CAGAAAATGAGTGAATTCAATAACCGGACTCTCTCGCTGGGCTCTGAAGGACTTTCTGTC
AACAAAGTTGAAAACATTTACTATTCAAAACATTATAAAG
>No_name
CCGGACTCTCTCGCTGGGCTCTGAAGGACTTTCTGTCAACAAAGTTGAAAACATTTACTA
TTCAAAACATTATAAAGCAATTAGCATAATTTCATCGACA
>No_name
CCGGACTCTCTCGCTGGGCTCTGAAGGACTTTCTGTCAACAAAGTTGAAAACATTTACTA
TTCAAAACATTATAAAGCAATTAGCATAATTTCATCGACA
>No_name
TTGACACTGAAAGATTTCCAATCAGACCGAAGAATAAAATAATTGTCGATGAAATTATGC
TAATTGCTTTATAATGTTTTGAATAGTAAATGTTTTCAAC
>No_name
GTTGAAAACATTTACTATTCAAAACATTATAAAGCAATTAGCATAATTTCATCGACAATT
ATTTTATTCTTCGGTCTGATTGGAAATCTTTCAGTGTCAA
>No_name
CACCAATATATCGACAATTATTTTATTCTTCGNTCTGATTGGAAATCTTTCAGTGTCAAT
CATACTCACTTTTGCTAAAAATATGCAGTCCTCCACGAAC
>No_name
CTTCGGTCTGATTGGAAATCTTTCAGTGTCAATCATACTCACTTTTGCTAAAAATATGCA
GTCCTCCACGAACTGCTATCTTGTGTCGGTTGCGGTTGCC
>No_name
GCAGTCCTCCACGAACTGCTATCTTGTGTCGGTTGCGGTTGCCGATATATTGGTGTTGCT
GTCGACAATCGTACCGTTTCTCTACAACATAAACCAGGAT
>No_name
GGTGTTGCTGTCGACAATCGTACCGTTTCTCTACAACATAAACCAGGATATAAATATCTC
CTTGCTACCCTCATGGGGTTGCTCCTTGATCATCTACTTG
>No_name
GGCGAATTGACACTGAGATATTGCAAGTAGATGATCAAGGAGCAACCCCATGAGGGTAGC
AAGGAGATATTTATATCCTGGTTTATGTTGTAGAGAAACG
>No_name
CTACAACATAAACCAGGATATAAATATCTCCTTGCTACCCTCATGGGGTTGCTCCTTGAT
CATCTACTTGCAATATCTCAGTGTCAATTCGTCCGCGTTA
>No_name
CTACAACATAAACCAGGATATAAATATCTCCTTGCTACCCTCATGGGGTTGCTCCTTGAT
CATCTACTTGCAATATCTCAGTGTCAATTCGTCCGCGTTA
>No_name
TACAACATAAACCAGGATATAAATATCTCCTTGCTACCCTCATGGGGTTGCTCCTTGATC
ATCTACTTGCAATATCTCAGTGTCAATTCGTCCGCGTTAA
>No_name
CCTTTTTTCACGATTCCCGTCAGGAAAATCCAACTTGAATTGTAGATCAAGTTAAATATC
CAAATCCCAATGACAATTTTTACAGCCCTAGAAATGGTGC
>No_name
GCCATTTTTCACGATTCCCGTCAGGTAAATCCAACTTGAATTGTAGATCAAGTTAAATAT
CCAAATCCCAATGACAATTTTTACAGCCCTAGAAATGGTG
>No_name
AAAAATTGTCATTGGGATTTGGATATTTAACTAGATCTACAATTCAAGTTGGATTTACCT
GACGGGAATCGTGAAAAAAGGCCCGCTGAATGGATCGTAT
>No_name
CTGCGTTCAAATCGAAATGTACAAACGGATTTATACGATCCATTCAGCGGGCCTTTTTTC
ACGATTCCCGTCAGGTAAATCCAACTTGAATTGTAGATCA
>No_name
TCTGCGTTCAAATCGAAATGTACAAACGGATTTATACGATCCATTCAGCGGGCCTTTTTT
CACGATTCCCGTCAGGTAAATCCAACTTGAATTGTAGATC
>No_name
GCTGAATGGATCGTATAAATCCGTTTGTACATTTCGATTTGAACGCAGAAAATACATGAA
TATATACATGTTTGATTTCATGTTGTTTTACTGTATTCCA
>No_name
ATCGTATAAATCCGTTTGTACATTTCGATTTGAACGCAGAAAATACATGAATATATACAT
GTTTGATTTCATGTTGTTTTACTGTATTCCACTGCTTTTG
>No_name
GTTTGATTTCATGTTGTTTTACTGTATTCCACTGCTTTTGACGACTTTTCTCTACTGTGC
CATCATAAGGACCCTCGTCAAACGGCCAATGTCAGGCACG
>No_name
CTTGCATTTTCGAGTGGTTCATGTGCTTTCTTGGATCTCTTCCCGAGGTCGTGACTGACA
TTGGCCGTTTGACGAGGGTCCTTATGATGGCACAGTAGAG
>No_name
CCAATGTCAGGCACGACCTCGGGAAGAGATCCAAGAAAGCACATGAACCACTCGAAAATG
CAAGTCGTAAAAATGTTAATGGCTGTGGTAATCCTGTTTG
>No_name
GTTAATGGCTGTGGTAATCCTGTTTGCCATGTTGTGGTTGCCATACCGCGCATTGATGGT
TTACAACAGTTTCGCGTCAAAATCGTATCTGGACTTGTGG
>No_name
GGTTGCCATACCGCGCATTGATGGTTTACAACAGTTTCGCGTCAAAATCGTATCTGGACT
TGTGGTTCCTGTTGTTCGCAAGGATCATGGTCTTCATCAA
>No_name
GGTTGCCATACCGCGCATTGATGGTTTACAACAGTTTCGCGTCAAAATCGTATCTGGACT
TGTGGTTCCTGTTGTTCGCAAGGATCATGGTCTTCATCAA
>No_name
TGCATTGATGGTTTACAACAGTTTCGCGTCAAAATCGTATCTGGACTTGTGGTTCCTGTT
GTTCGCAAGGATCATGGTCTTCATCAACTCAGCCATCAAT
>No_name
CTGAATCTGACCGCACAAAGTTTATCATCAATCGAACTAAACCTCATGTTTTCTCCCAAC
AGGATCTATATAGATAGGTATATGACCCTCATATGGCTTC
>No_name
ATTTTCTCTTCTCATCTTCGGTTCAATCCAAATGATAAAAGAAAAAATATTACCGATATA
CCCAATTAGAAGCCATATGAGGGTCATATACCTATCTATA
>No_name
CTGCAAGATAAATAGCTGAGGAATTTTCTCTTCTCATCTTCGGTTCAATCCAAATGATAA
AAGAAAAAATATTACCGATATACCCAATTAGAAGCCATAT
>No_name
TGTAAAGATAAGGCTGCAAGATAAATAGCTGANGAATTTTCTCTTCTCATCTTCGGTTCA
ATCCAAATGATAAAAGAAAAAATATTACCGATATACCCAA
>No_name
CGGTAATATTTTTTCTTTTATCATTTGGATTGAACCGAAGATGAGAAGAGAAAATTCCTC
AGCTATTTATCTTGCAGCCTTATCTTTAAATGACTTTTTA
>No_name
CAAAAACCAAAACTAAAAAGTCATTTAAAGATAAGGCTGCAAGATAAATAGCTGAGGAAT
TTTCTCTTCTCATCTTCGGTTCAATCCAAATGATAAAAGA
>No_name
GAATATTGCAAGTCTTGAATCATTACAAAAACCAAAACTAAAAAGTCATTTAAAGATAAG
GCTGCAAGATAAATAGCTGAGGAATTTTCTCTTCTCATCT
>No_name
CGTGAATATTGCAAGTCTTGAATCATTACAAAAACCAAAACTAAAAAGTCATTTAAAGAT
AAGGCTGCAAGATAAATAGCTGAGGAATTTTCTCTTCTCA
>No_name
GAGAAGAGAAAATTCCTCAGCTATTTATCTTGCAGCCTTATCTTTAAATGACTTTTTAGT
TTTGGTTTTTGTAATGATTCAAGACTTGCAATATTCATGG
>No_name
CTTGTTCCATGAATATTGCAAGTCTTGAATCANTACAAAAACCAAAACTAAAAAGTCATT
TAAAGATAAGGCTGCAAGATAAATAGCTGAGGAATTTTCT
>No_name
CCTTGTTCCATGAATATTGCAAGTCTTGAATCATTACAAAAACCAAAACTAAAAAGTCAT
TTAAAGATAAGGCTGCAAGATAAATAGCTGAGGAATTTTC
>No_name
CGTTCTTGTTCCATGAATATTGCAAGTCTTGAATCATTACAAAAACCAAAACTAAAAAGT
CATTTAAAGATAAGGCTGCAAGATAAATAGCTGAGGAATT
>No_name
AAAACGTTCTTGTTCCATGAATATTGCAAGTCTTGAATCATTACAAAAACCAAAACTAAA
AAGTCATTTAAAGATAAGGCTGCAAGATAAATAGCTGAGG
>No_name
GCAAAACGCTCTTGTTCCATGAATATTGCAAGTCTTGAATCATTACAAAAACCAAAACTA
AAAAGTCATTTAAAGATAAGGCTGCAAGTTAAATAGCTGA
>No_name
GCAAAACGTTCTTGTTCCATGAATATTGCAAGTCTTGAATCATTACAAAAACCAAAACTA
AAAAGTCATTTAAAGATAAGGCTGCAAGATAAATAGCTGA
>No_name
CTCAGCACCATGTAGATCGAACAAAATGAATATCGCAAAACGTTCTTGTTCCATGAATAT
TGCAAGTCTTGAATCATTACAAAAACCAAAACTAAAAAGT
>No_name
CTCAGCACCATGTAGATCGAACAAAATGAATATCGCAAAACGTTCTTGTTCCATGAATAT
TGCAAGTCTTGAATCATTACAAAAACCAAAACTAAAAAGT
>No_name
GTAATGATTCAAGACTTGCAATATTCATGGAACAAGAACGTTTTGCGATATTCATTTTGT
TCGATCTACATGGTGCTGAGTACATGTAGTCAGCTATTCT
>No_name
CAAAACTAGAACTGGAGAGAATAGCTGACTACATGTACTCAGCACCATGTAGATCGAACA
AAATGAATATCGCAAAACGTTCTTGTTCCATGAATATTGC
>No_name
CCAAAACTAGAACTGGAGAGAATAGCTGACTANATGTACTCAGCACCATGTAGATCGAAC
AAAATGAATATCGCAAAACGTTCTTGTTCCATGAATATTG
>No_name
CAAGAACGTTTTGCGATATTCATTTTGTTCGATCTACATGGTGCTGAGTACATGTAGTCA
GCTATTCTCTCCAGTTCTAGTTTTGGCCTTTACCATTGAA
>No_name
CCAGCGTTCAATGGTAAAGGCCAAAACTAGAANTGGAGAGAATAGCTGACTACATGTACT
CAGCACCATGTAGATCGAACAAAATGAATATCGCAAAACG
>No_name
CTTTTGAATGGATAGCAGATCGCCACCCAGCGTTCAATGGTAAAGGCCAAAACTAGAACT
GGAGAGAATAGCTGACTACATGTACTCAGCACCATGTAGA
>No_name
GAGAGATTGTCTTTTGAATGGATAGCAGATCGCCACCCAGCGTTCAATGGTAAAGGCCAA
AACTAGAACTGGAGAGAATAGCTGACTACATGTACTCAGC
>No_name
CAGAGAGATTGTCTTTTGAATGGATAGCAGATNGCCACCCAGCGTTCAATGGTAAAGGCC
AAAACTAGAACTGGAGAGAATAGCTGACTACATGTACTCA
>No_name
GACGATAATAGCTCTTTTAGGTGTACAGAGAGATTGTCTTTTGAATGGATAGCAGATCGC
CACCCAGCGTTCAATGGTAAAGGCCAAAACTAGAACTGGA
>No_name
ACGAAAAGGTATAAAGTAAAACTGACGATAATAGCTCTTTTAGGTGTACAGAGAGATTGT
CGTTTGAATGGATAGCAGATCGCCACCCAGCGTTCAATGG
>No_name
TGAACGCTGGGTGGCGATCTGCTATCCATTCAAAAGACAATCTCTCTGTACACCTAAAAG
AGCTATTATCGTCAGTTTTACTTTATACCTTTTCGTGCTC
>No_name
ATTTGTTTCAAGTTGATTGAAAACACACGAGTAAAATCTTTCATTGTAAATCCACATAAA
CCCATTGTAAATATTATAACAGAGCACGAAAAGGTATAAA
>No_name
CTCTGTTATAATATTTACAATGGGTTTATGTGGATTTACAATGAAAGATTTGACTCGTGT
GTTTTCAATCAACTTGAAACAAATGGAACTGACTTTCAAA
>No_name
ATATTATTTACAATGGGTTTATGTGGATTTACAATGAAAGATTTGACTCGTGTGTTTTCA
ATCAACTTGAAACAAATGGAACTGACTTTCAAAAGCAATA
>No_name
ATTTACAATGGGTTTATGTGGATTTACAATGAAAGATTTGACTCGTGTGTTTTCAATCAA
CTTGAAACAAATGGAACTGACTTTCAAAAGCAATATATTT
>No_name
TTTACAATGGGTTTATGTGGATTTACAATGAAAGATTTGACTCGTGTGTTTTCAATCAAC
TTGAAACAAATGGAACTTACTTTCAAAAGCAATATATTTT
>No_name
TTTACAATGGGTTTATGCGGATTTACAATGAAAGATTTGACTCGGGTGTTTTCAATCAAC
TTGAAACAAATGGAACTGACTTTCAAAAGCAATATATTTT
>No_name
ATGTACAATGGGTTTATGTGGATTTACAATGAAAGATTTGACTCGTGTGTTTTCAATCAA
CTTGAAACAAATGGAACTGACTTTCAAAAGCAATATATTT
>No_name
CTGTAGCGAAAATATATTGCTTTTGAAAGTCAGTTCCATTTGTTTCAAGTTGATTGAAAA
CACACGAGTCAAATCTTTCATTGTAAATCCACATAAACCC
>No_name
AAACAATCTCTGTAGCGAAAATATATTGCTTTTGAAAGTCAGTTCCATTTGTTTCAAGTT
GATTGAAAACACACGAGTCAAATCTTTCATTGTAAATCCA
>No_name
CCAAAATTAACAACGGAACACAACCACTGAAAACAATCTCTGTAGCGAAAATATATTGCT
TTTGAAAGTCAGTTCCATTTGTTTCAAGTTGATTGAAAAC
>No_name
AACAACTTGAAACAAATGGAACTGACTTTCAAAAGCAATATATTTTCGCTACAGAGATTG
TTTTCAGTGGTTGTGTTCCGTTGTTAATTTTGGGATTTAA
>No_name
AAACAAATGGAACTGACTTTCAAAAGCAATATATTTTCGCTACAGAGATTGTTTTCAGTG
GTTGTGTTCCGTTGTTAATTTTGGGATTTAACATTCTCGT
>No_name
GTTCGATTACACTTAGTAATTCGATACATTTCCTTAATGACGAGAATGTTAAATCCCAAA
ATTAACAACGGAACACAACCACTGAAAACAATCTCTGTAG
>No_name
GTTTTCAGTGGTTGTGTTCCGTTGTTAATTTTGGGATTTAACATTCTCGTCATTAAGGAA
ATGTATCGAATTACTAAGTGTAATCGAACAAAAAGTATGG
>No_name
ATTTAACATTCTCGTCATTAAGGAAATGTATCGAATTACTAAGTGTAATCGAACAAAAAG
TATGGGAAATTGTCCACAATTCCACGATCCAAACCAAAGA
>No_name
TAACATTCTCGTCATTAAGGAAATGTATCGAATTACTAAGTGTAATCGAACAAAAAGTAT
GGGAAATTGTCCACAATTCCACGATCCAAACCAAAGATTC
>No_name
TGAATCTTTGGTTTGGATCGTGGAATTGTGGACAATTTCCCATACTTTTTGTTCGATTAC
ACTTAGTAATTCGATACATTTCCTTAATGACGAGAATGTT
>No_name
CGTCATTAAGGAAATGTATCGAATTACTAAGTGTAATCGAACAAAAAGTATGGGAAATTG
TCCACAATTCCACGATCCAAACCAAAGATTCAACAATGAG
>No_name
CATTAAGGAAATGTATCGAATTACTAAGTGTAATCGAAGAAAAAGAATGGGAAATTGTCC
ACAATTCCACGATCCAAACCAAAGATTCAACAATGAGAGA
>No_name
CGAATTACTAAGTGTAATCGAACAAAAAGTATGGGAAATTGTCCACAATTCCACGATCCA
AACCAAAGATTCAACAATGAGAGATCTTTTCTTTTCACAA
>No_name
CACAATTCCACGATCCAAACCAAAGATTCAACAATGAGAGATCTTTTCTTTTCACAACCA
TAATGCTGCTAGCCGTGAGCTTTTATTTGTTTTTCACTAC
>No_name
CTGGGGGAGTAGTGAAAAACAAATAAAAGCTCNCGGCTAGCAGCATTATGGTTGTGAAAA
GAAAAGATCTCTCATTGTTGAATCTTTGGTTTGGATCGTG
>No_name
CTGGGAGAGTAGTGAAAAACAAATAAAAGCTCACGGCTAGCAGCATTATGGTTGTGAAAA
GAAAAGATCTCTCATTGTTGAATCTTTGGTTTGGATCGTG
>No_name
CTGGGAGAGTAGTGAAAAACAAATAAAAGCTCACGGCTAGCAGCATTATGGATGTGAAAA
GTAAAGTTCTCTCATTGTTGAATCTTTGGTTTGGATCGAG
>No_name
TCCAAACCAAAGATTCAACAATGAGAGATCTTTTCTTTTCACAACCATAATGCTGCTAGC
CGTGAGCTTTTATTTGTTTTTCACTACTCTCCCAGGAGGA
>No_name
TCCAAACCAAAGATTCAACAATGAGAGATCTTTTCTTTTCACAACCATAATGCTGCTAGC
CGTGAGCTTTTATTTGTTTTTCACTACTCTCCCAGGAGGA
>No_name
ACCAAAGATTCAACAATGAGAGATCTTTTCTTTTCACAACCATAATGCTGCTAGCCGTGA
GCTTTTATTTGTTTTTCACTACTCTCCCAGGAGGAATAAT
>No_name
CTAAGATTCAACAATGAGAGATCTTTTCTTTTNACAACCATAATGCTGCTAGCCGTGAGC
TTTTATTTGTTTTTCACTACTCTCCCAGGAGGAATAATGT
>No_name
GAGGAATAATGTTTGCTCTTCAACAAGTCATAACAATGCCTGATGAAAATATGAATTTAT
CTAAGATCCCTTCCGATCCAAAATGGCAGTTCTATTTCAG
>No_name
TAATGTTTGCTCTTCAACAAGTCATAACAATGCCTGATGAAAATATGAATTTATCTAAGA
TCCCTTCCGATCCAAAATGGCAGTTCTATTTCAGAGTCAG
>No_name
TTGCTCTTCAACAAGTCATAACAATGCCTGATGAAAATATGAATTTATCTAAGATCCCTT
CCGATCCAAAATGGCAGTTCTATTTCAGAGTCAGCATCAT
>No_name
CTTTGATGATGCTGACTCTGAAATAGAACTGCCATTTTGGATCGGAAGGGATCTTAGATA
AATTCATATTTTCATCAGGCATTGTTATGACTTGTTGGAG
>No_name
CTTTGATGATGCTGACTCTGAAATAGAACTGCCATTTTGGATCGGAAGGGATCTTAGATA
AATTCATATTTTCATCAGGCATTGTTATGACTTGTTGGAG
>No_name
CACAGCTTTGATGATGCTGACTCTGAAATAGAACTGCCATTTTGGATCGGAAGGGATCTT
AGATAAATTCATATTTTCATCAGGCATTGTTATGACTTGT
>No_name
GAAAATATGAATTTATCTAAGATCCCTTCCGANCCAAAATGGCAGTTCTATTTCAGAGTC
AGCATCATCAAAGCTGTGATCGACGAATTGTGCATTTCTC
>No_name
ATTGTTTTCGGAAAGCTTTTCCAGTAATTAAATAAATGACGAAATTGAGTGCGTAATGAG
AAATGCACAATTCGTCGATCACAGCTTTGATGATGCTGAC
>No_name
CTGTGATCGACGAATTGTGCATTTCTCATTACGCACTCAATTTCGTCATTTATTTAATTA
CTGGAAAAGCTTTCCGAAAACAATTCATAGACAAAATCAG
>No_name
GTTAATTTAAATTTGGTAATGATTTTTCTGATTTTGTCTATGAATTGTTTTCGGAAAGCT
TTTCCAGTAATTAAATAAATGACGAAATTGAGTGCGTAAT
>No_name
GTTAATTTAAATTTGGTAATGATTTTTCTGATTTTGTCTATGAATTGTTTTCGGAAAGCT
TTTCCAGTAATTAAATAAATGACGAAATTGAGTGCGTAAT
>No_name
CATTTATTTAATTACTGGAAAAGCTTTCCGAAGACAATTCATAGACAAAATCAGAAAAAT
CATTACCAAATTTAAATTAACTGACAACTTTTTCTCCAAT
>No_name
CGCGGGTTAATTCCATTCGATTTGTTTTGTTTAGCGAAACCAATTCATTGGAGAAAAAGT
TGTCAGTTAATTTAAATTTGGTAATGATTTTTCTGATTTT
>No_name
ATGTAAATGACAGAAATCCAAACTGTTTTCGCGGGTTAATTCCATTCGATTTGTTTTGTT
TAGCGAAACCAATTCATTGGAGAAAAAGTTGTCAGTTAAT
>No_name
GTAAATCTCATTCATTTTTAACATATTTCTTTAACGACATCTCCTCTTGGGTTTTGATGA
TATTGTCAATAGAGCGATTTCTGTTACTAAAATATCCAAC
>No_name
CGCGCTTCTGAGAATAAATAATAAGCACCAAAAGGTTTCCTATTGATCCAATCACGCTTA
TTATAATCAAAATTCCGATCGTTGTTGGAATTTGATTGGT
>No_name
ACCTTTTGGTGCTTATTATTTATTCTCAGAAGNGCGATAAGTCTACGGCAAATCAATTCA
TTAAAACTTTGGCTATATCTGTTTGCATTGTGTGCTTGGT
>No_name
GTTTAGAAAGTAATACGATTTACATATCATATCGATTGACACTTTCCAATCGTTAAATTC
GATATAAATGGTGAATGGGATAATAACCAAGCACACAATG
>No_name
TGCTACTATTGTTTAGAAAGTAATACGATTTACATATCATATCGATTGACACTTTCCAAT
CGTTAAATTCGATATAAATGGTGAATGGGATAATAACCAA
>No_name
CTGGGTTATTATCCCATTCACCATTTATATCGAATTTAACGCTTGGAAAGAGTCAATCGA
TATGATATGTAAATCGTATTACTTTCTAAACAATAGTAGC
>No_name
ATTATCCCATTCACCATTTATATCGAATTTAACGATTGGAAAGTGTCAATCGATATGATA
TGTAAATCGTATTACTTTCTAAACAATAGTAGCATCCCAT
>No_name
ATGATATGTAAATCGTATTACTTTCTAAACAATAGTAGCATCCCATTTGGAGCTCTGCTA
ATAACTTTAATAGCTATTGATAGATTCTTCTGTGTTTGTT
>No_name
GACCGTTTCACTGTCATTAGAGAGAGAAATGGATAACAAACACAGAAGAATCTATCAATA
GCTATTAAAGTTATTAGCAGAGCTCCAAATGGGATGCTAC
>No_name
CCAACACAACAGACATCATAAAGACAATAAAAACACAAACTTTTGACCGTTTTACTGTCA
TTAGAGAGAGAAATGGATAACAAACACAGAAGAATCTATC
>No_name
CGAGTTCATATTCGTGCTATTTTTAGACACTTNAAAGGTTTTCACTTGAAAAACTGAGAG
AACTCCCAACACAACAGACATCATAAAGACAATAAAAACA
>No_name
GAGTTCTCTCAGTTTTTCAAGTGAAAACCTTTAAAGTGTCTAAAAATAGCACGAATATGA
ACTCTACTCTAATCCAATCTGAATGCATTGACGTTTCAAG
>No_name
GGTAGTTCTCTCAGTTTTTCAAGTGAAAACCTTTAAAGTGTCTAAAAATAGCACGAATAT
GAACTCTACTCTAATCCAATCTGAATGCATTGACGTTTCA
>No_name
TGTGCAAGTGAAAACCTTTAAAGTGTCTAAAANTAGCACGAATATGAACTCTACTCTAAT
CCAATCTGAATGCATTGACGTTTCAAGATACGCCAACCCA
>No_name
AATGCATTGACGTTTCAAGGTACGCCAACCCAACGAAGAATGAGCTTCTGTTTTTCACTA
TCGTTCAAAGAAGTCAACTCATCAGTTACGCCATTTGTAT
>No_name
GGCGAACCGATAAATGAGAATATAAAGACAAATTACTACACAAATACAAATGGCGTAACT
GATGAGTTGACTTCTTTGAACGATAGTGAAAAACAGAAGC
>No_name
GAAAGGACGTCGTTGAAGAACTGTTTAAACCTTTCAAGCGAGCTTTCTTTCTAGCAGCAG
CTAAAACGAACCGATAAATGAGAATATAAAGACAAATTAC
>No_name
GCTGCTGCTAGAAAGAAAGCTCGCTTGAAAGGTTTAAACAGTTCTTCAACGACGTCCTTT
CTCTGGAACAAGTTTTTTAAGTCTCGATCGATCAAACGAA
>No_name
CAACGACGTCCTTTCTCTGGAACAAGTTTTTTAAGTCTCGATCGATCAAACGAATAAATT
CCGATTCGAATAACGACGATACTTCTGTGCCTTGCCAAAC
>No_name
CCGGGTTTTGTCATTAGTTCTTCCGTCGTTTGGCAAGGCACAGAAGTATCGTCGTTGTTC
GAATCGGAATTTATTCGTTTGATCGATCGAGACTTAAAAA
>No_name
GAATAAATTCCGATTCGAACAACGACGATACTNCTGTGCCTTGCCAAACGACGGAAGAAC
TAATGACAAAACCCGGACCATCAAACAATGACAAAGCCAT
>No_name
CGATTCGAACAACGACGATACTTCTGTGCCTTGCCAAACGACGGAAGAACTAATGACAAA
ACCCGGACCATCAAACAATGACAAAGCCATAAAGCGGAAG
>No_name
CATTGTTGATGTAATACATATAAAACACTGGCAAGTTTAAAGCGAGAGAACTGTTAACCA
TTAAACATGCCGGCAAGAAGGTGACAATGTACGTTATGGC
>No_name
CTCGGAAATTCTTATTCATGAAACAGTAAATGATCGGATTGGCTGCATTGTTGATGTAAT
ACATATAAAACACTGGCAAGTTTAAAGCGAGAGAACTGTT
>No_name
AAAAAGTTGACAACATCTTCTCGGAAATTCTTATTCATGAAACGGTAAATGATCGGATTG
GCTGCATTGTTGCTGCAATACATATAAAACACTGGAAAGT
>No_name
GTGAAAATCAAACTCACTGGTACGAACGGGTGCTCTACAACGATCCGGAACAACATGGAA
ATGTGACGAGAATTCCTGGAGAAACCCTTGACAGATATTG
>No_name
GTGAAAATCAAACTCACTGGTACGAACGGGTGCTCTACAACGATCCGGAACAACATGGAA
ATGTGACGAGAATTCCTGGAGAAACCCTTGACAGATATTG
>No_name
TGAAAATCAAACTCACTGGTACGAACGGGTGCTCTACAACGATCCGGAACAACATGGAAA
TGTGACGAGAATTCCTGGAGAAACCCTTGACAGATATTGC
>No_name
GAAAATCAAACTCACTGGTACGAACGGGTGCTCTACAACAATCCGGAACAACATGGAAAT
GTGACGAGAATTCCTGGAGAAACCCTTGACAGATATTGCC
>No_name
ATCAAACTCACTGGTACGAACGGGTGCTCTACAACAATCCGGAACAACATGGAAATGTGA
CGAGAATTCCTGGAGAAACCCTTGACAGATATTGCCAGAT
>No_name
ATCAAACTCACTGGTACGAACGGGTGCTCTACAACAATCCGGAACAACATGGAAATGTGA
CGAGAATTCCTGGAGAAACCCTTGACAGATATTGCCAGAT
>No_name
TGGTACGAACGGGTGCTCTACAACGATCCGGAACAACATGGAAATGTGACGAGAATTCCT
GGAGAAACCCTTGACAGATATTGCCAGATCTATTTCCCCA
>No_name
CGATCCGGAACAACATGGAAATGTGACGAGAATTCCTGGAGAAACCCTTGACAGATATTG
CCAGATCTATTTCCCCAGAAATGATAACACTTTCACTTTG
>No_name
CGGAACAACATGGAAATGTGACGAGAATTCCTGGAGAAACCCTTGACAGATATTGCCAGA
TCTATTTCCCCAGAAATGATAACACTTTCACTTTGTTAGT
>No_name
GACAGATATTGCCAGATCTATTTCCCCAGAAATGATAACACTTTCACTTTGCTAGTGTAT
TCGAAAATTCTCAGCCCAGTCATTTTAATTGTTTGTTTTA
>No_name
GACAGATATTGCCAGATCTATTTCCCCAGAAATGATAACACTTTCACTTTGTTAGTGTAT
TCGAAAATTCTCATCCCAGTCATTTTAATTGTTTGTTTTA
>No_name
GCCAGATCTATTTCCCCAGAAATGATAACACTTTCACTTTGTTAGTGTATTCGAAAATTC
TCATCCCAGTCATTTTAATTGTTTGTTTTACTAATACTTG
>No_name
CGACGAGTTAATATCAAACAAATACAAGAATTAGTAAAACAAACAATTAAAATGACTGGG
ATGAGAATTTTCGAATACACTAACAAAGTGAAAGTGTTAT
>No_name
TTGCTGAAATCATATGTCGACGAGTTAATATCAAACAAATACAAGTATTAGTAAAACAAA
CAATTAAAATGACTGGGATGAGAATTTTCGAATACACTAA
>No_name
GTTAAGATCATATTGGTTGCTGAAATCATATGTCGACGAGTTAATATCAAACAAATACAA
GTATTAGTAAAACAAACAATTAAAATGACTGGGATGAGAA
>No_name
ACCAGCTATGGCAATTGCTGTTAAGATCATATTGGTTGCTGAAATCATATGTCGACGAGT
TAATATCAAACAAATACAAGTATTAGTAAAACAAACAATT
>No_name
ATCGGAAACAAGCCAGTTAGAAAATCAGCTATGGCAATTGCTGTTAAGATCATATTGGTT
GCTGAAATCATATGTCGACGAGTTAATATCAAACAAATAC
>No_name
CATAAAATGGCAACGGAAACAAGCCAGTTAGAAAATCAGCTATGGCAATTGCTGTTAAGA
TCATATTGGTTGCTGAAATCATATGTCGACGAGTTAATAT
>No_name
AAAAAATGAAAAGTTTTTTATCACATAAAATGGCAACGGAAACAAGCCAGTTAGAAAATC
AGCTATGGCAATTGCTGTTAAGATCATATTGGTTGCTGAA
>No_name
GAAAAAAATGAAAAGTTTTTTATCACATAAAATGGCAACGGAAACAAGGCAGTTAGAAAA
TCAGCTATGGCAATTGCTGTTAAGATCATATTGGTTGCTG
>No_name
GAAATAGTAAAAATATCCAAAAGTTCTGCTTCGAATTGATGAAAAAAAGGAAAAGTTTTT
TATCACATAAAATGGCAACGGAAACAAGCCAGTTAGAAAA
>No_name
AAAAAACTTTTCCTTTTTTTCATCAATTCGAAGCAGAACTTTTGGATATTTTTACTATTT
CTCTGTCGTTGTAATACCGACAATTTGTCACACGATTTCA
>No_name
ATCAATTCGAAGCAGAACTTTTGGATATTTTTACTATTTCTCTGTCGTTGTAATACCGAC
AATTTGTCACACGATTTCAATTTGGTTGACTGTTGCGTTG
>No_name
TGCAAATGTTTTTCGCTTCTGTTGGCAGAGAANCGTAAATGAATCGCTGAACCGCCAACG
CAACAGTCAACCAAATTGAAATCGTGTGACAAATTGTCGG
>No_name
CACGGTGCAAATGTTTTTCGCTTCTGTTGGCAGAGAAACGTAAATGAATCGCTGAACCGC
TAACGCAACAGTCAACCAGATTGAAATCGTGTGACAAATT
>No_name
CCACGGTGCAAATGTTTTTCGCTTCTGTTGGCAGAGAAACGTAAATGAATCGCTGAACCG
CTAACGCAACAGTCAACCAGATTGAAATCGTGTGACAAAT
>No_name
CACGATTTCAATTTGGTTGACTGTTGCGTTGGCGGTTCAGCGATTCATTTACGTTTCTCT
GCCAACAGAAGCGAAAAACATTTGCACCGTGAAAACATCG
>No_name
CACGATTTCAATTTGGTTGACTGTTGCGTTGGCGGTTCAGCGATTCATTTACGTTTCTCT
GCCAACAGAAGCGAAAAACATTTGCACCGTGAAAACATCG
>No_name
CACGATTTCAATTTGGTTGACTGTTGCGTTGGNGGTTCAGCGATTCATTTACGTTTCTCT
GCCAACAGAAGCGAAAAACATTTGCACCGTGAAAACATCG
>No_name
GTGGACTGTTGCGTTGGCGGTTCAGCGATTCATTTACGTTTCTCTGCCAACAGAAGCGAA
AAACATTTGCACCGTGAAAACATCGATTTACACTATTTTG
>No_name
CAGCGATTCATTTACGTTTCTCTGCCAACAGANGCGAAAAACATTTGCACCGTGAAAACA
TCGATTTACACTATTTTGACGATTTGTGTTTTGTCTTTGG
>No_name
GAAAAACATTTGCACCGTGAAAACATCGATTTACACTATTTTGACGATTTGTGTTTTGTC
TTTGGTTTTTCACTTACAACTGTCAATTGTCAGTTTTGAT
>No_name
AAAACATTTGCACCGTGAAAACATCGATTTACACTATTTTGACGATTTGTGTTTTGTCTT
TGGTTTTTCACTTACAACTGTCAATTGTCAGTTTTGATTC
>No_name
ATGCATTTCAATATCACAAATTCCGGAGTCTGATATTTGCATGGATAGAAATAATAAGAA
TCAAAACTGACAATTGACAGTTGTAAGTGAAAAACCAAAG
>No_name
CTACTGTCCAGTTGCATTTCAATATCACAAATTCCGGAGTCTGATATTTGCATGGATAGA
AATAATAAGAATCAAAACTGACAATTGACAGTTGTAAGTG
>No_name
CCGAGACCAATAGTATATAATAAGCAATTCTACTGTCCAGTTGCATTTCAATATCACAAA
TTCCGGAGTCTGATGTTTGCATGGATAGAAATAATAAGAA
>No_name
ATCAGACTCCGGAATTTGTGATATTGAAATGCAACTGGACAGTAGAATTGCTTATTATAT
ACTATTGGTCTCGGACCGTATTAATGAATGTCATTCCGTG
>No_name
ATCAGACTCCGGAATTTGTGATATTGAAATGCNACTGGACAGTAGAATTGCTTATTATAT
ACTATTGGTCTCGGACCGTATTAATGAATGTCATTCCGTG
>No_name
GTGATATTGAAATGCAACTGGACAGTAGAATTGCTTATTATATACTATTGGTCTCGGACC
GTATTAATGAATGTCATTCCGTGTTTATTGCTGACAGTCT
>No_name
ATTGAAATGCAACTGGACAGTAGAATTGCTTATTATATACTATTGGTCTCGGACCGTATT
AATGAATGTCATTCCGTGTTTATTGCTGACAGTCTTTATT
>No_name
CAGAATAAAGACTGTCAGCAATAAACACGGAANGACATTCATTAATACGGTCCGAGACCA
ATAGTATATAATAAGCAATTCTACTGTCCAGTTGCATTTC
>No_name
CGCAGACCTCACTGCCACAATCAGACTCAGAATAAAGACTGTCAGCAATAAACACGGAAT
GACATTCATTAATACGGTCCGAGACCAATAGTATATAATA
>No_name
GTAGAATAAAACTCTTTTGATCTTCTCGATTCTTTTTTCTGAGAGGTTTGAAGTAAAACT
CTTCGATGCTTTTCCGCAGACCTCACTGCCACAATCAGAC
>No_name
CGGAAAAGCATCGAAGAGTTTTACTTCAAACCNCTCAGAAAAAAGAATCGAGAAGATCAA
AAGAGTTTTATTCTACTTCAAAAATGTTGCTAGTGGTTTT
>No_name
GAAGAGTTTTACTTCAAACCTCTCAGAAAAAAGAATCGAGAAGATCAAAAGAGTTTTATT
CTACTTCAAAAATGTTGCTAGTGGTTTTATGTTTATTTTT
>No_name
AAAAAAGAATCGAGAAGATCAAAAGAGTTTTATTCTACTTCAAAAATGTTGCTAGTGGTT
TTATGTTTATTTTTAATTGTCGAAATTCCGAATGGAATAG
>No_name
CAAAAGAGTTTTATTCTACTTCAAAAATGTTGCTAGTGGTTTTATGTTTATTTTTAATTG
TCGAAATTCCGAATGGAATAGCAATCACGCTATATATGAT
>No_name
TTCTACTTCAAAAATGTTGCTAGTGGTTTTATGTTTATTTTTAATTGTCGAAATTCCGAA
TGGAATAGCAATCACGCTATATATGATTCAAAAATCTTTC
>No_name
TTCTACTTCAAAAATGTTGCTAGTGGTTTTATGTTTATTTTTAATTGTCGAAATTCCGAA
TAGAATAGCAATCACGCTATATATGATTCAAAAATCTTTC
>No_name
ATTTTTAATTGTCGAAATTCCGAATGGAATAGCAATCACGCTATATATGATTCAAAAATC
TTTCTCTTCCAACAACTCAAACGACAGTTTCTGGGGGAAA
>No_name
GCAATCACGCTGTATATGATTCAAAAATCTTTNTCTTCCAACAACTCAAACGACAGTTTC
TGGGGGAAAATGAATTCAATTTGCAACATTCTTATCATCT
>No_name
CTCAAACGACAGTTTCTGGGGGAAAATGAATTCAATTTGCAACATTCTTATCATCTTTTC
CTATCCCTTAAACTTTGTCATTTACTGCATAATGTCTAGG
>No_name
CTGGGGGAAAATGAATTCAATTTGCAACATTCTTATCATCTTTTCCTATCCCTTAAACTT
TGTCATTTACTGCATAATGTCTAGGAATTTTAGAGAAACT
>No_name
GGGAAAATGAATTCAATTTGCAACATTCTTATCATCTTTTCCTATCCCTTAAACTTTGTC
ATTTACTGCATAATGTCTAGGAATTTTAGAGAAACTCTAA
>No_name
CTTTGTCATTTACTGCATAATGTCTAGGAATTTTAGAGAAACTCTAAAATTCATTATAGG
AATTTCTAATTCTGCTAATATTGTTACGAATGTCTCAGCT
>No_name
GTCATTTACTGCATAATGTCTAGGAATTTTAGNGAAACTCTAAAATTCATTATAGGAATT
TCTAATTCTGCTACTATTGTTACGAATGTCTCAGCTGTTC
>No_name
CTGGTTTGAGAGTTTTGGAGGTTTTTTTCCCAGCATTCAGTCGAACTCCAGAACGAACAG
CTGAGACATTCGTAACAATATTAGCAGAATTAGAAATTCC
>No_name
CGTTATTAAACTTTAAAGCTGTGATTTCTGGTTTGAGAGTTTTGGAGGTTTTTTTCCCAG
CATTCAGTCGAACTCCAGAACGAACAGCTGAGACATTCGT
>No_name
CTCGGATTCGTTATTAAACTTTAAAGCTGTGATTTCTGGTTTGAGAGTTTTGGAGGTTTT
TTTCCCAGCATTCAGTCGAACTCCAGAACGAACAGCTGAG
>No_name
CTGAATGCTGGGAAAAAAACCTCCAAAACTCTNAAACCAGAAATCACAGCTTTAAAGTTT
AATAACGAATCCGAAAGAAACATGTTGATTAATTCCGTTC
>No_name
GCTGAATATTCCATTTTCGGAACGGAATTAATCAACATGTTTCTTTCGGATTCGTTATTA
AACTTTAAAGCTGTGATTTCTGGTTTGAGAGTTTTGGAGG
>No_name
CGGAGCTGCTGAATATTCCATTTTCGGAACGGAATTAATCAACATGTTTCTTTCGGATTC
GTTATTAAACTTTAAAGCTGTGATTTCTGGTTTGAGAGTT
>No_name
TGGAATTTAACAACAACCAATCTTTTCCCATANTTACTCGTTTACCATATTTTAAGCATT
CAGGGCTGGTAATTTGTATTTTGTCTATATGTTATGGAAT
>No_name
CAACAACCAATCTTTTCCCATAATTACTCGTTNACCATATTTTAAGCATTCAGGGCTGGT
AATTTGTATTTTGTCTATATGTTATGGAATGATATTTGTC
>No_name
TATTTCCAATGATGGTTAGGACAAATATCATTCCATAACATATAGACAAAATACAAATTA
CCAGCCCTGAATGCTTAAAATATGGTAAACGAGTAATTAT
>No_name
TTAAGCATTCAGGGCTGGTAATTTGTATTTTGTCTATATGTTATGGAATGATATTTGTCC
TAACCATCATTGGAAATATCGCAGTTCTCTTGACGGTTAT
>No_name
TAAGCATTCAGGGCTGGTAATTTGTATTTTGTCTATATGTTATGGAATGATATTTGTCCT
AACCATCATTGGAAATATCGCAGTTCTCTTGACGGTTATC
>No_name
GGTAATTTGTATTTTGTCTATATGTTATGGAATGATATTTGTCCTAACCATCATTGGAAA
TATCGCAGTTCTCTTGACGGTTATCCGACACGTCAGCATG
>No_name
CTCATGCTGACGTGTCGGATAACCGTCAAGAGAACTGCGATATTTCCAATGATGGTTAGG
ACAAATATCATTCCATAACATATAGACAAAATACAAATTA
>No_name
AGAATATCAGCAATGCTGAGATTACAAATGAAAATGTTTATGACGGTCCTCATGCTGACG
TGTTGGATAACCGTCAAGAGAACTGCGATATTTCCAATGA
>No_name
AAAGAATATCAGCAATGCTGAGATTACAAATGAAAATGTTTATGACGGTCCTCATGCTGA
CGTGTCGGATAACCGTCAAGAGAACTGCGATATTTCCAAT
>No_name
TGGAAATATCGCAGTTCTCTTGACGGTTATCCNACACGTCAGCATGAGGACCGTCATAAA
CATTTTCATTTGTAATCTCAGCATTGCTGATATTCTTTGC
>No_name
CACGTCAGCATGAGGACCGTCATAAACATTTTCATTTGTAATCTCAGCATTGCTGATATT
CTTTGCGCTCTGTTTGTTCTTCCAATTACTCTGCTTCAAA
>No_name
AGCATGAGGACCGTCATAAACATTTTCATTTGTAATCTCAGCATTGCTGATATTCTTTGC
GCTCTGTTTGTTCTTCCAATTACTCTGCTTCAAAGTATAC
>No_name
CTCATTATGTATACTTTGAAGCAGAGTAATTGGAAGAACAAACAGAGCGCAAAGAATATC
AGCAATGCTGAGATTACAAATGAAAATGTTTATGACGGTC
>No_name
TTCAAAGTATACATAATGAGTGGCATTTTGGTACTCTCTTATGTAGAGCCTCGCCGTATC
TTCAAGGAACAACAGTTTGTGCTTCAATTTCAACATTGAC
>No_name
ATAATGAGTGGCATTTTGGTACTCTCTTATGTAGAGCCTCGCCGTATCTTCAAGGAACAA
CAGTTTGTGCTTCAATTTCAACATTGACAATTATTGCTTT
>No_name
ATGAGTGGCATTTTGGTACTCTCTTATGTAGAGCCTCGCCGTATCTTCAAGGAACAACAG
TTTGTGCTTCAATTTCAACATTGACAATTATTGCTTTTGA
>No_name
CATTGGATGGCATATGGCTACGTATCTGTCAAAAGCAATAATTGTCAATGTTGAAATTGA
AGCACAAACTGTTGTTCCTTGAAGATACGGCGAGGCTCTA
>No_name
CTATACTCCAATCACTATTATGTAAGTGGTCTTTTTATTTATCACTCTTTTCATTGGATG
GCATATGGCTACGTATCTGTCAAAAGCAATAATTGTCAAT
>No_name
TGACAATTATTGCTTTTGACAGATACGTAGCCATATGCCATCCAATGAAAAGAGTGATAA
ATAAAAAGACCACTTACATAATAGTGATTGGAATATGGAT
>No_name
CAATTATTGCTTTTGACAGATACGTAGCCATATGCCATCCAATGAAAAGAGTGATAAATA
AAAAGACCACTTACATAATAGTGATTGGAATATGGATATC
>No_name
CTTATGATATCCATATTCCAATCACTATTATGNAAGTGGTCTTTTTATTTATCACTCTTT
TCATTGGATGGCATATGGCTAGGTATCTGTCAAAAGAAAT
>No_name
TAGCCATATGCCATCCAATGAAAAGAGTGATAAATAAAAAGACCACTTACATAATAGTGA
TTGGAATATGGATATCATCAGCAATTATTCTTTTACCGTG
>No_name
CAAATTTTTCGATGGAGTTGAAAGCTTCCATTCCAAGTTAGATTTGTGACTTTCATTTGT
ATTTTATAATAAACTGCCCACGGTAAAAGAATAATTGCTG
>No_name
AGCAATTATTCTTTTACCGTGGGCAGTTTATTNTAAAATACAAATGAAAGTCACAAATCT
AACTTGGAATGGAAGCTTTCAACTCCATCGAAAAATTTGT
>No_name
TGCCATTAAACAAATTTTTCGATGGAGTTGAAAGCTTCCATTCCAAGTTAGATTTGAGAC
TTTCATTTGTATTTTATAATAAACTGCCCACGGTAAAAGA
>No_name
CTCCTTTGTTTGGCCATTCCATTAAACAAATTTTTCGATGGAGTTGAAAGCTTCCATTCC
AAGTTAGATTTGTGACTTTCATTTGTATTTTATAATAAAC
>No_name
CCTTCTCCTTTGTTTGGCCATTCCATTAAACAAATTTTTCGATGGAGTTGAAAGCTTCCA
TTCCAAGTTAGATTTGTGACTTTCATTTGTATTTTATAAT
>No_name
GAAGCTTTCAACTCCATCGAAAAATTTGTTTANTGGAATGGCCAAACAAAGGAGAAGGGA
AAGAATACTTTTTGGGAGTCATTTTTATTATTCTTTATGT
>No_name
AAAAATTTGTTTAATGGAATGGCCAAACAAAGGAGAAGGGAAAGAATACTTTTTGGGAGT
CATTTTTATTATTCTTTATGTTATCCCATTGACTCTTATA
>No_name
TTTTATGGAATGGCCAAACAAAGGAGAAGGGAAAGAATACTTTTTGGGAGTCATTTTTAT
TATTCTTTATGTTATCCCATTGACTCTTATATCAATCTTT
>No_name
CCCGCATGTGTGATTTAAACAAAACTTTTTACCACTATTATCTGTGCTCACGCGCTGCCA
AACCTTTAATCCGACTGCTGCGTAAAAGATTGATATAAGA
>No_name
AAAAGTTTTGTTTAAATCACACATGCGGAGGTATTGATAGAAAGAAGTCAATAAAATTAG
TGAAAATGCTACTGACAGTTGTTGTTTTCTTTGCGATTTC
>No_name
TAGAGTGGCAACCATGAAATCGCAAAGAAAACAACAACTGTCAGTAGCATTTTCACTAAT
TTTATTGACTTCTTTCTATCAATACCTCCGCATGTGTGAT
>No_name
TTTAAATAATAGTAAAGAAGAAGCGTTATATAGAGTGGCAACCATGAAATCGCAAAGAAA
ACAACAACTGTCAGTAGCATTTTCACTAATTTTATTGACT
>No_name
TAAAACTTGAAATATCGGCAGAAAATAAGTCAAAACGATTGTTTTCACATTGACATTCCA
TGATTGATTGTTTAAATAATAGTAAAGAAGAAGCGTTATA
>No_name
CTAAAACTTGAAATATTGGCAGAAAATAAGTCAAAACGATTGTTTTCACATTGACATTCC
ATGATTGATTGTTTAAATAATAGTAAAGAAGAAGCGTTAT
>No_name
CTAAAACTTGAAATATTGGCAGAAAATAAGTCAAAACGATTGTTTTCACATTGACATTCC
ATGATTGATTGTTTAAATAATAGTAAAGAAGAAGCGTTAT
>No_name
GTCAATGTGAAAACAATCGTTTTGACTTATTTTCTGCCAATATTTCAAGTTTTAGGAGCA
TCAAACAACTGTATAAATCCATTTATTTATTATAACTATT
>No_name
GTTTTAGGAGCATCAAACAACTGTATAAATCCNTTTATTTATTATAACTATTCTCGAAAG
TATCATGATGGAATTAATGCCGTTATCTGTTGTCGATCTA
>No_name
GGAGCATCAAACAACTGTATAAATCCATTTATTTATTATAACTATTCTCGAAAGTATCAT
GATGGAATTAATGCCGTTATCTGTTGTCGATCTATTCCTG
>No_name
CAGGAATAGATCGACAACAGATAACGGCATTAATTCCATCATGATACTTTCGAGAATAGT
TATAATAAATAAATGGATTTATACAGTTGTTTGATGCTCC
>No_name
GCCAGGAATAGATCGACAACAGATAACGGCATTAATTCCATCATGATACTTTCGAGAATA
GTTATAATAAATAAATGGATTTATACAGTTGTTTGATGCT
>No_name
GTTATTTCTAAGCCCTCATTTGCCTTTCTTAAAGAACAAGAGTTTGTTCCGAAAGTGACA
TTGTAACCTGACGCTCCTTGAAGGTAACCATTGCCAGGAA
>No_name
AAGATTTATAAGATTTGTTTGTTATTTCTAAGCCCTCATTTGCCTTTCTTAAAGAACAAG
AGTTTGTTCCGAAAGTGACATTGTAACCTGACGCTCCTTG
>No_name
CTAGGGGAATAAAATGTCGGAGAAGATTTATAAGATTTGTTTGTTATTTCTAAGCCCTCA
TTTGCCTTTCTTAAAGAACAAGAGTTTGTTCCGAAAGTGA
>No_name
CTCAATGTTTTAGTTTTCACAAGTAAGCTATTNAGGTCGAATTCAGCGTCGGCATTCATG
ACGTATTTGTCACTAAGTGACGCAACTGTCGTTTTGACGG
>No_name
TTGACTACTTATTACATAATACCAACTATAGTGATGATCCTATGTAATGTATTTGTTATA
TGGAAGATGAATATCTTGGCTAAAAATCAGACTGTAAATG
>No_name
ATTGGATTCAATATCGCGCGGGAAAATCTGTCGAGTCTTACGTCATGTTTTTTGTTGTTT
TATTGATATTCATTTTCGGATTATTGGGAAATTTCGTTTT
>No_name
ATTCAATATCGCGCCGGAAAATCTGTCGAGTCTTACGTCATGTTTTTTGTTGTTTTATTG
ATATTCATTTTCGGATTATTGGGAAATTTCGTTTTGATAA
>No_name
GTGAAATTTCGATAAAATGTACGTTGGGAAAGTCGACAAGACGTGAGCCAAAAGAAAAAT
CGTATCACCAACGGCTAGATTGACGATGAGGAAATTTGGC
>No_name
GAAAGTTAATAATTTACACAAAGTAGAATCCGCGTGAAATTTCGATAAAATGTACGTTGG
TAAAGTCGACAAGACATGAGCCAAAAGAAAAATCGTATCC
>No_name
GTGAAAGTTAATAATTTACACAAAGTAGAATCCGCGTGAAATTTCGATAAAATGTACGTT
GGTAAAGTCGACAAGACATGAGCCAAAAGAAAAATCGTAT
>No_name
GTGAGAGTTAATAATTTACACAAAGTAGAATCCGCGTGAAATTTCGATAAAATGTACGTT
GGTAAAGTCGACAAGACATGAGCCAAAAGAAAAATCGTAT
>No_name
CCAAGAGTGTAGTTTCTAGTGAAAGTTAATAATTTACACAAAGTAGAATCCGCGTGAAAT
TTCGATAAAATGTACGTTGGTAAAGTCGACAAGACATGAG
>No_name
CCCAAGAGTGTAGTTTCTAGTGAAAGTTAATAATTTACACAAAGTAGAATCCGCGTGAAA
TTTCGATAAAATGTACGTTGGTAAAGTCGACAAGACGTGA
>No_name
TTGAAATTTCACGCGGATTCTACTTTGTGTAAATTATTAACTTTCACTAGAAACTACACT
CTTGGGATCAGTATATTCACATTAATGTTTCTTGCAATTG
>No_name
AAATTATTAACTTTCACTAGAAACTACACTCTNGGGATCAGTATATTCACATTAATGTTT
CTTGCAATTGATCGACTTCGTGTTATAGTCTGTCCTCTGA
>No_name
GAGATAATTGCCTTCTCAGAGGACAGACTATAACACGAAGTCGATCAATTGCAAGAAACA
TTAATGTGAATATACTGATCCCAAGAGTGTAGTTTCTAGT
>No_name
CTCGACTTGAACAAACTTCTGTGAAGAGACAGCTGGTCTGATTGCCTTCATTTTCAATGC
TTATGTTAATTTTTGCTATATAACTATTTATTGCGTTGGG
>No_name
CCAAAATTGAAAAATCTTTTCCTGATAGGAATGATAATCGGCTCGACTTGAACAAACTTC
TGTGAAGAGACAGATGGGCTGATTGCCTTCATTTTCAATG
>No_name
CATTTTCCTATTTTGTAAATTGCCGGAACAAATTCAAAAGTTCTGGATCATTTTTTACGA
TGTCGGTTTTCAATTCGTACAAATTATGTGCGAAATTCTC
>No_name
CCTGTCGTGGCGATTAGCTGCCCCGTTAGCAAGGGGGTCGAATTTCTCCTTGGGTCATTT
CCTCGATCTATTTTACATCGAAATATACATGAAATAAACT
>No_name
AATCTTTGCAATTTTGTTACTACAAATGGATAATCTTTGATCCAGTGGGTGACCTGTCGT
GGCGATTAGCTGCCCCGTTAGCAAGGGGGTCGAATTTCTC
>No_name
GCAATTTTTAGTATATGAAGAAGAATTATTAATCTTTGCAATTTTGTTACTACAAATGGA
TAATCTTTGATCCAGTGGGTGACCTGTCGTGGCGATTAGC
>No_name
GGAATTCTCAATATTACAGATATGAGAGAACAGATTAATATCCCTAGACGAGGCACTTTG
AGGTTCCACCACTTTTTGAAATCAAGAGCATGACAAATTA
>No_name
CACACCGATCAAATGGGGAATTCTCAATATTACAGATATGAGAGAACAGATTAATATCCC
TAGACGAGTCACTTTGAGGTTCCACCACTTTTTGAAATCA
>No_name
GCGAGAAATACTTATTGAAGATGCTCGAACATTATCATGGGTCTCTTTAGTTTTTGAAGA
CATTGAAAGATTTGCTGATAAGTTTCGAATTTGTTTTGCA
>No_name
TCAAAAACTAAAGAGACCCATGATAATGTTCGAGCATCTTCAAAAAGTATTTCTCGCTCA
CAATTTAACAACACATCGAGAATTGATAGAGTAAGAACAA
>No_name
GAAAATAATTAAAACGACCATTAACATTTTATGCACTCTTGTTCTTACTCTATCAATTCT
CGATGTGTTGTTAAATTGTGAGCGAGAAATACTTATTGAA
>No_name
GGAAATAATTAAAACGACCATTAACATTTTATGCACTCTTGTTCTTACTCTATCAATTCT
CGATGTGTTGTTAAATTGTGAGCGAGAAATACTTATTGAA
>No_name
TGTTTCGCTCACAATTTAACAACACATCGAGAATTGATAGAGTAAGAACAAGAGTGCATA
AAATGTTAATGGTCGTTTTAATTATTTTCACGGTTTGCGG
>No_name
GTAAAGTTAAAAAATTTGACTTAATTGAGCAGCCTTTTTCCTCAAAATATGAATGAACAT
TTTTAGGTGAACATATTGATAATCGGCTGCTGTAACAGTC
>No_name
TGGCAATCCGGATCACAATAATGGAACGTTTTGCAATACCCTTACGTACTCAATGAGTTG
GTCAGTTATTGCGATGACCCTCTCCGTAGCCGTCAGTGTC
>No_name
CGCAAATGCTGTAATGACCAAAATGTTGCCAGNAATTGTAATGACACTGACGGCTACGGA
GAGGGTCATCGCAATAACTGACCAACTCATTGAGTACGTA
>No_name
ATTACAATTGCTGGCAACATTTTGGTCATTACAGCATTTGCGTTGGAGAAAAAGCTTCGA
GTTATTGGGAATTATTTTATCGTTTCTTTAGCGGCCACTG
>No_name
GCGTTGGAGAAAAAGCTTCGAGTTATTGGGAATTATTTTATCGTTTCTTTAGCGGCCACT
GACTTGCTAATTGGTCTTTTTTCGATGAACTTATTCACTG
>No_name
GTTGGAGAAAAAGCTTCGAGTTATTGGGAATTATTTTATCGTTTCTTTAGCGGCCACTGA
CTTGCTAATTGGTCTTTTTTCGGTGAACTTATTCTCTGTT
>No_name
GTTTATCTTTTATTAGGTTGTTGGCCGTTAGGTCAATTTTTATGTGATTTATGGTTGTCA
GTGGATTACACAGCCTGTCTCACGTCACAATGCACTGTGT
>No_name
GGCCGTTAGGTCAATTTTTATGTGATTTATGGTTGTCAGTGGATTACACAGCCTGTCTCA
CGTCACAATGCACTGTGTTGTCCATAACGGTGGATCGCTA
>No_name
ATTACACAGCCTGTCTCACGTCACAATGCACTGTGTTGTCCATAACGGTGGATCGCTATT
GCTCAGTGAAAATACCAAACATCTATCGTTCTTGGAGAAC
>No_name
AGCGACATTATAAATCCCATAATATAGAAACAGCATGATAAAAAGTGGAACCCAAAAATA
ACCAACTGTCAAAAGAGTGTTGAAAACCGGTTGAGACGTA
>No_name
ATTTTTTTGTGTCTTTCATCAGATTTCTTTTGTAGATTGCAAGCGACATTATAAATCCCA
TAATATAGAAACAGCATGATAAAAAGTGGAACCCAAAAAT
>No_name
CCCGACTCCGATTCGTGACATTGTCTGACCGGNCATTGCCATGAGAGTTGTCATTTTTTT
GTGTCTTTCATCAGATTTCTTTTGTAGATTGCAAGCGACA
>No_name
GAAAGACACAAAAAAATGACAACTCTCATGGCAATGGCCGGTCAGACAATGTCACGAATC
GGAGTCGGGGTTAACTGGAATAACAATGAATCGGAAAACC
>No_name
ATGGCAATGGCCGGTCAGACAATGTCACGAATCGGAGTCGGGGTTAACTGGAATAACAAT
GAATCGGAAAACCATCCGAGAAAGGATTCTGGGAATTATT
>No_name
TTTTCGGTTTGTAAATAATTCCCAGAATCCTTTCTCGGATGGTTTTCCGATTCATTGTTA
TTCCAGTTAACCCCGACTCCGATTCGTGACATTGTCTGAC
>No_name
CTGATGTATTTGACTTCATTTTAAAATCCAGANCATTTGGAAGCGCTTTATGCGCATTGC
TAGAACATGTCGGATGCTTTTCGGTTTGTAAATAATTCCC
>No_name
CAAAGCTTTACTCGTCTCCCGACAGTGGGAAATGCATTGAATTTATGGACAATGAAGAGA
TAAAGCTTCATCAATTAGACCGAGAGGAAAACCAAGCGGA
>No_name
GTTGAATTTATGGACAATGAAGAGATAAAGCTTCATCAATTAGACCGAGAGGAAAACCAA
GCGGAATCATCCAGTCAAAACACCGAGTCTCAAACTCATG
>No_name
GAAGAGATAAAGCTTCATAAATTAGACCGAGAGGAAAACCAAGCGGAATCATCCAGTCAA
AACACCGAGTCTCAAACTCATGAAGGTAATAAATTTCCCG
>No_name
TAAAGCTTCATCAATTAGACCGAGAGGAAAACNAAGCGGAATCATCCAGTCAAAACACCG
AGTCTCAAACTCATGAAGGTAATAAATTTCCCGATAAATC
>No_name
CATGGCTTTTTTAGAACTCCCATTAAAGAAGANCTAAAAGCGGCGCTAATACTTTGATTT
ACTGGACCAGCACCGGACTCAGAATCGGTAATGTAAGTTG
>No_name
CGTTTGACAAATTTATTGTAATATGGCTTTTTTAGAACTCCCATTAAAGAAGAACTAAAA
GCGGCGCTAATACTTTGATTTACTGGACCAGCACCGGACT
>No_name
TCGAACGATAAGTTTTATTCTGGGCGCATTTCTAGCATGCTGGACTCCATACCATGTTCT
GGTGATGATCAAAGGTTTCTGTTATAATCGAAGCGAAATC
>No_name
TTTCATTAACCTAATAAATGTCCTCTTGAATTGAATATTTGCTAATGCATAACAGAAAGG
ATTAATGGGAGAATTCATATAGCAAAGCCAATAGGAAATA
>No_name
CTCCGATGGGTTTGCGTTGTAGACGTTTTCCTGGAGTATGAGTTTTACTTTTTCAATTTC
CTGAGACCAGATTTCAGGATTGGAAATCAAATTCGGGTTC
>No_name
GAAAACGTCTACAACGCAAACCCATCGGAGGAGTTGTCTCTCTGTGTTTTGCAAAATTAC
ATTTTGACAATAATTCCGGCGATTATTTTATTTTTCGGAA
>No_name
CGTCTACAACGCAAACCCATCGGAGGAGTTGTCTCTCTGTGTTTTGCACAATTACATTTT
GACAATAATTCCGGCGATTATTTTATTTTTCGGAACGATT
>No_name
CGTAAACCCATCGGAGGAGTTGTCTCTCTGTGTTTTGCACAATTACATTTTGACAATAAT
TCCGGCGATTATTTTATTTTTCGGAACGATTGGCAATGTC
>No_name
CGCCGGCAAAATTGCACAGAACAATAAAAGACNTGACATTGCCAATCGTTCCGAAAAATA
AAATAATCGCCGGAATTATTGTCAAAATGTAATTGTGCAA
>No_name
TTGGCCGGCAAAACTGTGTCGACTTTCATTTACTTAAGTCTACTAGCGATTGTCGATCAG
TTTGTCTTGATTTCGGTCTATTAAAGCGTTGGGTTGATTA
>No_name
CGCTTCAACAGATAATCAACCCAACGCTTTAATAGACCGAAAATCAACACAAACTGATCA
ACAATCGCTAGTAGACTTAAGTAAATGAAAGTCGACAAAG
>No_name
TGTCGACTTTCATTTACTTAAGTCTACTAGCGATTGTCGATCAGTTTGTCTTGATTTTCG
GTCTATTAAAGCGTTGGGTTGATTATCTGTTGAAGCGTAA
>No_name
GAAGCCATTGAAATCGAAATAACAATTGCTCGAGATTTCTGGATCAGATTGTGCGCTTTA
AATGGAAACGAGATCACTATTGCCCGTTCGAGGGTCACGG
>No_name
ATCATTATTACCGAAGCCATTGAAATCGAAATAACAATTGCTCGAGATTTCTGGATCAGA
TTGGGCGCTTTAAATGGAAACGAGATCACTATTGCCCGTT
>No_name
GAAAATCCACAGACAAAATTATTATCTGTCGATTCAAACAACTGAGTACTATTAGTCAGA
TCCAATGTGAAAATAAAATGACAATTAAGAATCATTATTA
>No_name
ATTTTGTCTGTGGATTTTCGGAGTCATATAGGAATTTTAAAACCGTATGGCTTTTGATTG
ACGCTATCATTTACAGTTTTCTTCCTTTTATTTTCATATT
>No_name
ATTAAGGTTTGTCAAGCTAGAAGAACAAGACAATCTATGATGACTCTGAATCGTGGGCAG
AAGAGTGTTTACAGATCAGAAAGTACGAGACAATTGACAA
>No_name
GTCGTTGTGATGAGAAACGTTCCGCTAATCATCAAAAGCATTATTGTCAATTGTCTCGTA
CTTTCTGATCTGTACACACTCTTCTGACCACGATTCAGAG
>No_name
CTCGGAGTCGTTGTGATGAGAAACGTTCCGCTAATCATCAAAAGCATTATTGTCAATTGT
CTCGTACTTTCTGATCTGTAAACACTCTTCTGCCCACGAT
>No_name
CGCATGAAAAGTTTTTGGAATGGCTTTTGAAAATGCTTTCGGAACAACATATAACATTTT
TACAATAAAAATCGGAGTCGTTGTGATGAGAAACGTTCCG
>No_name
CTTTGATTCCTGGCGCATGAAAAGTTTTTGGANTGGCTTTTGAAAATGCTTTCGGAACAA
CATATAACATTTTTACAATAAAAATCGGAGTCGTTGTGAT
>No_name
CTCGCACAATACAGATAGAAATTCAGGGCGTGATTCAAATGCATCAGAATCTCCGCAATT
GAGTCAGCGAATTGTGACGCAACCGCATCTCTGATTCCTG
>No_name
CATTTACCGGGGTTATCTATGTCAAACAAGGCTGGCCTCTCGGGGAGTCCTTTTGTCGGA
TTTATCAATTTCTCATATACGTCACGGCTTATTGTAGCGT
>No_name
TTCTCATATACGTCACGGCTTATTGTAGCGTTTATACACTCGTTTTGATGTGTTTTGACA
GATTTCTCGCCGTCGTTCATCCGATTTCGAGCTCACTGGT
>No_name
CAAGTTTCTTTATTTTCGCCTACTTCTTACCACTGCTAATGATTAGTCTGTTATACGGTA
AGTTATTGTGCCGACTGCTACACGGCAGAACGTCAAAAAT
>No_name
GTCAAAAATGGCGCAATCCAACGAAGCTTTGAAATCTAAGAAGCGTGTTACAATCATGGT
AGTCATTGTCATTGTTGCATTTGCAGCTTGCTGGCTGCCG
>No_name
CAAAATCGGATTGACCATGCTATTCGCATAGGCGAGACAGTTACTAAAAATGTGAATTGT
TCTAAACAAAGGTCCTCCGACGTCAAATTCATAGATTTGA
>No_name
CATAAATTCAACGGTTAACCCGATGCTTTACGCACTTTGTAATAGGACGTTCAGAAAAAC
ATTTATTCATTTACTGACATGCTGTAGAAAATGGACATGA
>No_name
CTTGGCCATAGCAGACATAAGTCTGGCCATATNGGTGATGCCAATTTGTATTTGGATTGA
AATAAACAATGGAAAGTGGAATTACGGCATTACATTTTGT
>No_name
GGAATATTTTCATCATTTTCCATTGTCAAACTGTCACAAATATGAATTTCTGGATAATTA
TTTGTTTGTTTTGTGTTTTTAATTTTGTTTCGATAAATGA
>No_name
ATTTGCGTCCTTTAAAAGTCAAATTCATTCATTTTAAAATTCATAAAAACTCACAGAATT
CAAAAAAGACAAGATCAAACAGAGAAAAACGAGCTACAAA
>No_name
CTGCCAATGTTTTTGTAGCTCGTTTTTCTCTGTTTGATCTTGTCTTTTTTGAATTCTGTG
AGTTTTTATGAATTTTAAAATGAATGAATTTGACTTTTAA
>No_name
GATAAATCGTAAATGTTAATCCCCCAAACCGACTGGATCCATATCTGGATGGTTTGACCT
GGGAAAGCTAGGAAATCTCCAATTGCCAATACCAAATATA
>No_name
GTCAATCTTCTACTTGCCGGTGTCATAATAGTTATTGCTTGGATCTTGAATTTATCAGCG
ATTTGTGCAATGAGGTCTCTCAATTCTGGTACAAGGGTCG
>No_name
CCGGTGTCATAATAGTTATTGCTTGGATCTTGAATTTATCAGCGATTTGTGCAATGAGGT
CTCTCAATTCTGGTACAAGGGTCGTTTATGCATTTCTCAG
>No_name
AAGAGTTATTGCTTGGATCTTGAATTTATCAGNGATTTGTGCAATGAGGTCTCTCAATTC
TGGTACAAGGGGCGTTTATGCATTTCTCAGTTCAATGTGC
>No_name
TGGATCTTGAATTTATCAGCGATTTGTGCAATGAGGTCTCTCAATTCTGGTACAAGGGTC
GTTTATGCATTTCTCAGTTCAATGTGCGTTGCCAACCTCT
>No_name
GGTAAATCTATCGTGGCCAAAAAGAGGTTGGCNACGCACATTGAACTGAGAAATGCATAA
ACGACCCTTGTACCAGAATTGAGAGACCTCATTGCACAAA
>No_name
GGAAAATCTATCGTGGCCAAAAAGAGGTTGGCAACGCACATTGAACTGAGAAATGCATAA
ACGACCCTTGTACCAGAATTGAGAGACCTCATTGCACAAA
>No_name
AAGAGGTCTCTCAATTCTGGTACAAGGGTCGTTTATGCATTTCTCAGTTCAATGTGCGTT
GCCAACCTCTTTTTGGCCACGATAGATTTTCCACCACCTA
>No_name
CTCAATTCTGGTACAAGGGTCGTTTATGCATTTCTCAGTTCAATGTGCGTTGCCAACCTC
TTTTTGGCCACGATAGATTTTCCACCGCCTATTATATCAA
>No_name
ATTTTTGATATAATAGGCGGTGGAAAATCTATCGTGGCCAAAAAGAGGTTGGCAACGCAC
ATTGAACTGAGAAATGCATAAACGACCCTTGTACCAGAAT
>No_name
GTCGTTTATGCATTTCTCAGTTCAATGTGCGTTGCCAACCTCTTTTTGGCCACGATAGAT
TTTCCACCACCTATTATATCAAAAATATTAGTATCAACGT
>No_name
GCGGCATAGACGTTGATACTAATATTTTTGATATAATAGGCGGTGGAAAATCTATCGTGG
CCAAAAAGAGGTTGGCAACGCACATTGAACTGAGAAATGC
>No_name
TCTCAGTTCAATGTGCGTTGCCAACCTCTTTTTGGCCACGATAGATTTTCCACCACCTAT
TATATCAAAAATATTAGTATCAACGTCTATGCAGCATATT
>No_name
CCAGGATACACACATAATATGCTGCATAGACGTTGATACTAATATTTTTGATATAATAGG
CGGTGGAAAATCTATCGTGGCCAAAAAGAGGTTGGCAACG
>No_name
CAAATAAGTCCAGGATACACACATAATATGCTGCATAGACGTTGATACTAATATTTTTGA
TATAATAGGTGGTGGAAAATCTATCGTGGCCAAAAAGAGG
>No_name
CTTTTTGGCCACGATAGATTTTCCACCGCCTATTATATCAAAAATATTAGTATCAACGTC
TATGCAGCATATTATGTGTGTATCCTGGACTTATTTGGAC
>No_name
TGGGAGCATTACATAGCAAAGTGTCCAAATAAGTCCAGGATACACACATAATATGCTGCA
TAGACGTTGATACTAATATTTTTGATATAATAGGTGGTGG
>No_name
CGGAAATATGAGTCCAGACTGCACCCAAGAAGATGCAGGATGAGAACATTACATAGCAAA
GTGTCCAAATAAGTCCAGGATACACACATAATATGCTGCA
>No_name
CGAAGACGTAAATATGAGTCCAGACTGCACCCAAGAAGATGCAGGATGAGAACATTACAT
AGCAAAGTGTCCAAATAAGTCCAGGATACACACATAATAT
>No_name
GCTTTGTGGAATCCATGTATCGAGATGGATGACGAAGACGTAAATATGAGTCCAGACTGC
ACACAAGAAGATGAAGGATGAGAACATTAAATAGCAAAGT
>No_name
CAAGTTAATATTTGCTTTGTGGAATCCATGTATCGAGATGGATGACGAAGACGTAAATAT
GAGTCCAGACTGCACCCAAGAAGATGCAGGATGAGAACAT
>No_name
CAGACAGTTTAAGGCAAGTTAATATTTGCTTTGTGGAATCCATGTATCGAGATGGATGAC
GAAGACGTAAATATGAGTCCAGACTGCACCCAAGAAGATG
>No_name
GCAGACAGTTTAAGGCAAGTTAATATTTGCTTTGTGGAATCCATGTATCGAGATGGATGA
CGAAGACGTAAATATGAGTCCAGACTGCACCCAAGAAGAT
>No_name
GTGCAGACAGTTTAAGGCAAGTTAATATTTGCTTTGTGGAATCCATGTATCGAGATGGAT
GACGAAGACGTAAATATGAGTCCAGACTGCACCCAAGAAG
>No_name
CTGGACTCATATTTACGTCTTCGTCATCCATCTCGATACATGGATTCCACAAAGCAAATA
TTAACTTGCCTTAAACTGTCTGCACCATGGACTTTAAGTT
>No_name
ACGAAACTTAAAGTCCATGGTGCAGACAGTTTNAGGCAAGTTAATATTTGCTTTGTGGAA
TCCATGTATCGAGATGGATGACGAAGACGTAAATATGAGT
>No_name
CTCATATTTACGTCTTCGTCATCCATCTCGATNCATGGATTCCACAAAGCAAATATTAAC
TTGCCTTAAACTGTCTGCACCATGGACTTTAAGTTTCGTT
>No_name
GATTCATATTTACGTCTTCGTCATCCATCTCGATACATGGATTCCACAAAGCAAATATTA
ACTTGCCTTAAACTGTCTGCACCATGGACTTTAAGTTTCG
>No_name
TTTCTGAAATCTGAGCAATGGCCATAAAAGCTGTCGACTGAACGAAACTTAAAGTCCATG
GTGCAGACAGTTTAAGGCAAGTTAATATTTGCTTTGTGGA
>No_name
TTGAATAGTAGATTCTGAAATCTGAGCAATGGNCATAAAAGCTGTCGACTGAACGAAACT
TAAAGTCCATGGTGCAGACAGTTTAAGGCAAGTTAATATT
>No_name
ATATAAAGCAAACACCGTCTTGAATAGTAGATTCTGAAATCTGAGCAATGGCCATAAAAG
CTGTCGACTGAACGAAACTTAAAGTCCATGGTGCAGACAG
>No_name
ATGGACTTTAAGTTTCGTTCAGTCGACAGCTTNTATGGCCATTGCTCAGATTTCAGAATC
TACTATTCAAGACGGTGTTTGCTTTATATCTGATCCCAAT
>No_name
CGAACGAAGAATCAAGAAATTGGGATCAGATATAAAGCAAACACCGTCTTGAATAGTAGA
TTCTGAAATCTGAGCAATGGCCATAAAAGCTGTCGACTGA
>No_name
CTTTTATGGCCATTGCTCAGATTTCAGAATCTACTATTCAAGACGGTGTTTGCTTTATAT
CTGATCCCAATTTCTTGATTCTTCGTTCGGTTATGTGTTT
>No_name
TATGGCCATTGCTCAGATTTCAGAATCTACTATTCAAGACGGTGTTTGCTTTATATCTGA
TCCCAATTTCTTGATTCTTCGTTCGGTTATGTGTTTTGGA
>No_name
CTGAGATAGGAAATCCAAAACACATAACCGAACGAAGAATCAAGAAATTGGGATCAGATA
TAAAGCAAACACCGTCTTGAATAGTAGATTCTGAAATCTG
>No_name
CTTAGATTTCAGAATCTACTATTCAAGACGGTGTTTGCTTTATATCTGATCCCAATTTCT
TGATTCTTCGTTCGGTTATGTGTTTTGGATTTCCTATCTC
>No_name
CAGCAAGAAATACTAATATTGAACTAACTGAGATAGGAAATCCAAAACACATAACCGAAC
GAAGAATCAAGAAATTGGGATCAGATATAAAGCAAACACC
>No_name
GCTTTATATCTGATCCCAATTTCTTGATTCTTNGTTCGGTTATGTGTTTTGGATTTCCTA
TCTCAGTTAGTTCAATATTAGTATTTCTTGCTGCCAAAAG
>No_name
GTAGTTTTCTGTCAAATGAAGAAAGACTTTTGNCAGCAAGAAATACTAATATTGAACTAA
CTGAGATAGGAAATCCAAAACACATAACCGAACGAAGAAT
>No_name
GTAGTTTTCTGTCAAATGAAGAAAGACTTTTGNCAGCAAGAAATACTAATATTGAACTAA
CTGAGATAGGAAATCCAAAACACATAACCGAACGAAGAAT
>No_name
GTAGTTTTCTGTCAAATGAAGAAAGACTTTTGGCAGCAAGAAATACTAATATTGAACTAA
CTGAGATAGGAAATCCAAAACACATAACCGAACGAAGAAT
>No_name
GTTTTGGATTTCCTATCTCAGTTAGTTCAATANTAGTAGGTCTTGCTGCCAAAAGTCTTT
CTTTATTTGACAGAAAACTACAAACCTATAAATCTAAAGA
>No_name
TTTGGATTTCCTATCTCAGTTAGTTCAATATTAGTATTTCTTGCTGCCAAAAGTCTTTCT
TCATTTGACAGAAAACTACAAACCTATAAATCTAAAGAAA
>No_name
CTTCTTTCTTTTCTTTAGATTTATAGGTTTGTAGTTTTCTGTCAAATGAAGAAAGACTTT
TGGCAGCAAGAAATACTAATATTGAACTAACTGAGATAGG
>No_name
CTATCTCAGTTAGTTCAATATTAGTATTTCTTGCTGCCAAAAGTCTATCTTCATTTGACA
GAAAACTACAAACCTATAAATCTAAAGAAAAGAAAGAAGA
>No_name
GTTAGTTCAATATTAGTATTTCTTGCTGCCAANAGTCTTTCTTCATTTGACAGAAAACTA
CAAACCTATAAATCTAAAGAAAAGAAAGAAGATATTATGA
>No_name
GTTTAATATTAGTATTTCTTGCTGCCAAAAGTCTTTCTTCATTTGACAGAAAACTACAAA
CCTATAAATCTAAAGAAAAGAAAGAAGATATTATGACAAC
>No_name
ATTTCTTGCTGCCAAAAGTCTTTCTTCATTTGACAGAAAACTACAAACCTATAAATCTAA
AGAAAAGAAAGAAGATATTATGACAACTGAAGCGGAGACA
>No_name
GGAGAAAGTAGTTGAAATGTTTCCGCTTCAGTTGTCATAATATCTTCTTTCTTTTCTTTA
GATTTATAGGTTTGTAGTTTTCTGTCAAATGAAGAAAGAC
>No_name
CTTTCTTCATTTGACAGAAAACTACAAACCTATAAATCTAAAGAAAAGAAAGAAGATATT
ATGACAACTGAAGCGGAGACATTTCAACTACTTTCTCCTA
>No_name
ATTATGCCTAGGAGAAAGTAGTTGAAATGTCTCCGCTTCAGTTGTCATAATATCTTCTTT
CTTTTCTTTAGATTTATAGGTTTGTAGTTTTCTGTCAAAT
>No_name
CAGAAAACTACAAACCTATAAATCTAAAGAAANGAAAGAAGATATTATGACAACTGAAGC
GGAGACATTTCAACTACTTTCTCCTAGTCATAATTTAATC
>No_name
TGATTAAATTATGCCTAGGAGAAAGTAGTTGAAATGTTTCCGCTTCAGTTGTCATAATAT
CTTCTTTCTTTTCTTTAGATTTATAGGTTTGTAGTTTTCT
>No_name
CAAAAAACTACAAACCTAGAAATCTAAAGAAAAGAAAGAAGATATTATGACAACTGAAGC
GGAAACATTTCAACTACTTTCTCCTAGGCATAATTTAATC
>No_name
CTGTTGATTAAATTATGCCTAGGAGAAAGTAGTTGAAATGTCTCCGCTTCAGTTGTCATA
ATATCTTCTTTCTTTTCTTTAGATTTATAGGTTTGTAGTT
>No_name
TCGCAAAATAGTTTCTTGAGTTTCATCTCTGTTGATTAAATTATGCCTAGGAGAAAGTAG
TTGAAATGTTTCCGCTTCAGTTGTCATAATATCTTCTTTC
>No_name
GTTCGCAAAATAGTTTCTTGAGTTTCATCTCTGTTGATTAAATTATGCCTAGGAGAAAGT
AGTTGAAATGTCTCCGCTTCAGTTGTCATAATATCTTCTT
>No_name
AAGATATTATGACAACTGAAGCGGAAACATTTCAACTACTTTCTCCTAGGCATAATTTAA
TCAACAGAGATGAAACTCAAGAAACTATTTTGCGAACGTC
>No_name
CTGACGTTCGCAAAATAGTTTCTTGAGTTTCATCTCTGTTGATTAAATTATGCCTAGGAG
AAAGTAGTTGAAATGTTTCCGCTTCAGTTGACATAATATC
>No_name
GGATCGTGTGACGTTCGCAAAATAGTTTCTTGAGTTTCATCTCTGTTGATTAAATTATGC
CTAGGAGAAAGTAGTTGAAATGTCTCCGCTTCAGTTGTCA
>No_name
TTTCAACTACTTTCTCCTAGGCATAATTTAATCAACAGAGATGAAACTCAAGAAACTATT
TTGCGAACGTCAGACGATCCGAATACTGTAGTCTCTTCTC
>No_name
GTACAATCAAATGTCTGAGAAGAGACTACAGTATTCGGATCGTCTGACGTTCGCAAAATA
GTTTCTTGAGTTTCATCTCTGTTGATTAAATTATGCCTAG
>No_name
ATTTAATCAACAGAGATGAAACTCAAGAAACTATTTTGCGAACGTCAGACGATCCGAATA
CTGTAGTCTCTTCTCAGACATTTGATTGTACCAATACACT
>No_name
CTCAAGAAACTATTTTGCGAACGTCAGACGATCCGAATACTGTAGTCTCTTCTCAGACAT
TTGATTGTACCAATACACTAAACTATTATCATCATCAGTG
>No_name
GTCAGACGATCCGAATACTGTAGTCTCTTCTCAGACATTTGATTGTACCAATACACTAAA
CTATTATCATCATCAGTGTCCTCAACATGGAATTCTTTCC
>No_name
CGAATACTGTAGTCTCTTCTCAGACATTTGATTGTACCAATACACTAAACTATTATCATC
ATCAGAGTCCTCAACATGGAATTCTTTCCATTCCTATTGA
>No_name
GTCTCTTCTCAGACATTTGATTGTACCAATACACTAAACTATTATCATCATCAGTGTCCT
CAACATGGAATTCTTTCCATTCCTATTGACCGAAGTGCCC
>No_name
TCGAATTCGGAAAAATATGGGCACTTCGGTCAATAGGAATGGAAAGAATTCCATGTTGAG
GACACTGATGATGATAATAGTTTAGTGTATTGGTACAATC
>No_name
CTCGAATTCGGAAAAATATGGGCACTTCGGTCAATAGGAATGGAAAGAATTCCATGTTGA
GGACACTGATGATGATAATAGTTTAGTGTATTGGTACAAT
>No_name
CTCGAATTCGGAAAAATATGGGCACTTCGGTCAATAGGAATGGAAAGAATTCCATGTTGA
GGACACTGATGATGATAATAGTTTAGTGTATTGGTACAAT
>No_name
TGTACCAATACACTAAACTATTATCATCATCAGTGTCCTCAACATGGAATTCTTTCCATT
CCTATTGACCGAAGTGCCCATATTTTTCCGAATTCGAGCC
>No_name
AATGAATGGATCATATTTAGAACATGGCTCGAATTCGGAAAAAAATGGGCACTTCGGTCA
ATAGGAATGGAAAGAATTCCATGTTGAGGAAACTGATGAT
>No_name
GTGTCCTCAACATGGAATTCTTTCCAGTCCTATTGACCGAAGTGCCCATATTTTTCCGAA
TTCGAGCCATGTTTCTAAATATGATCCATTCATTATGAGT
>No_name
GTCCTCAACATGGAATTCTTTCCATTCCTATTNACCGAAGTGCCCATATTTTTCCGAATT
CGAGCCATGTTTCTAAATATGATCCATTCATTATGAGTCC
>No_name
ATGGACTCATAATGAATGGATCATATTTAGAANCATGGCTCGAATTCGGAAAAATATGGG
CACTTCGGTCAATAGGAATGGAAAGAATTCCATGTTGAGG
>No_name
TGCCCATATTTTTCCGAATTCGAGCCATGTTTCTAAATATGATCCATTCATTATGAGTCC
ATCTTGTGACATACTATATCAGTGTTGTTCAACACAAGCA
>No_name
TTTAATTGCTGCTTGTGTTGAACAACACTGATATAGTATGTCACAAGATGGACTCATAAT
GAATGGATCATATTTAGAAACATGGCTCGAATTCGGAAAA
>No_name
CGGCTCTTTAATTGCTGCTTGTGTTGAACAACACTGATATAGTATGTCACAAGATGGACT
CATAATGAATGGATCATATTTAGAAACATGGCTCGAATTC
>No_name
ATATGATCCATTCATTATGAGTCCATCTTGTGACATACTATATCAGTGTTGTTCAACACA
AGCAGCAATTAAAGAGCCATCGGTTCTTTCTGAAAATGTT
>No_name
GATAAATATAATTTGAAGTATAAACATTTTCAGAAAGAACCGATGGCTCTTTAATTGCTG
CTTGTGTTGAACAACACTGATATAGTATGTCACAAGATGG
>No_name
CTGTGTTTGGTGTCGGAAGGATAAATATAATTTGAAGTATAAACATTTTCAGAAAGAACC
GATGGCTCTTTAATTGCTGCTTGTGTTGAACAACACTGAT
>No_name
TGGAATAACATCAGGACAGTGTTTGGTGTCGGAAGGATAAATATAATTTGAAGTATAAAC
ATTTTCAGAAAGAACCGATGGCTCTTTAATTGCTGCTTGT
>No_name
AAAGAGCCATCGGTTCTTTCTGAAAATGTTTATACTTCAAATTATATTTATCCTTCCGAC
ACCAAACACTGTCCTGATGTTATTCCAACTATGCAGTCCT
>No_name
GTGGAGGACTGCATAGTTGGAATAACATCAGGACAGTGTTTGGTGTCGGAAGGATAAATA
TAATTTGAAGTATAAACATTTTCAGAAAGAACCGATGGCT
>No_name
CGTTAGTGGAGGACTGCATAGTTGGAATAACATCAGGACAGTGTTTGATGTCGGAAGGAT
AAATATAATTTGAAGTATAAACATTTTCAGAAAGAACCGA
>No_name
TGGGATCGCTAGTGGAGGACTGCATAGTTGGAATAACATCAGGACAGTGTTTGGTGTCGG
AAGGATAAATATAATTTGAAGTATAAACATTTTCAGAAAG
>No_name
AAACACTGTCCTGATGTTATTCCAACTATGCAGTCCTCCACTAGCGATCCCATTTCAAAT
GCTTTAGTGAATAATTCCATTTTGAGGAATCCAAATATGC
>No_name
CCTGGCGATCTAGATTGATGCATATTTGGATTCCTCAAAATGGAATTATTCACTAAAGGA
TTTGAAATGGGATCGCTAGTGGAGGACTGCATAGTTGGAA
>No_name
ACTATGCAGTCCTCCACTAGCGATCCCATTTCAAATGCTTTAGTGAATAATTCCATTTTG
AGGAATCCAAATATGCATCAATCTAGATCGTCAGGAGACA
>No_name
TGTGAATCTAGAATGTCTCCTGACGATCTAGATTGATGCATATTTGGATTCCTCAAAATG
GAATTATTCACTAAAGCATTTGAAATGGGATCGCTAGTGG
>No_name
TTCAAATCCTTTAGTGAATAATTCCATTTTGAGGAATCCAAATATGCATCAATCTAGATC
GTCAGGAGACATTCTAGATTCACATCCTCATTACTGTACA
>No_name
ACGGAAGTGTACAGTAATGAGGATGTGAATCTAGAATGTCTCCTGACGATCTAGATTGAT
GCATATTTGGATTCCTCAAAATGGAATTATTCACTAAAGG
>No_name
CCTTTAGTGAATAATTCCATTTTGAGGAATCCAAATATGCATCAATCTAGATCGTCAGGA
GACATTCTAGATTCACATCCTCATTACTGTACACTTCCGC
>No_name
GCGGAAGTGTACAGTAATGAGGATGTGAATCTAGAATGTCTCCTGACGATCTAGATTGAT
GCATATTTGGATTCCTCAAAATGGAATTATTCACTAAAGC
>No_name
ATTTTGAGGAATCCAAATATGCATCAATCTAGNTCGTCAGGAGACATTCTAGATTCACAT
CCTCATTACTGTACACTTCCGCCAAGTCAATCTTTGGACT
>No_name
CGGGATTATTTGATTTTCATATATTCTTTGAAAGTCCAAAGATTGACTTGGCGGAAGTGT
ACAGTAATGAGGATGTGAATCTAGAATGTCTCCTGACGAT
>No_name
GGAGACATTCTAGATTCACATCCTCATTACTGTACACTTCCGCCAAGTCAATCTTTGGAC
TTTCAAAGAATATATGAAAATCAAATAATCCCAGAAACAA
>No_name
GAAGGTTTTTCAATATGAGATTTTGTAACATTTGTTTCTGGGATTATTTGATTTTCATAT
ATTCTTTGAAAGTCCAAAGATTGACTTGGCGGAAGTGTAC
>No_name
TTGTTATTGAAGCCGAAGGTTTTTCAATATGAGATTTTGTAACATTTGTTTCTGGGATTA
TTTGATTTTCATATATTCTTTGAAAGTCCAAAGATTGACT
>No_name
GTCAATCTTTGGACTTTCAAAGAATATACGAAAATCAAATAATCCCAGAAACAAATGTTA
CAAAATCTCATATTGAAAAACCTTCGGCTTCAATAACAAA
>No_name
GTTTTGTTATTGAAGCCGAAGGTTTTTCAATATGAGATTTTGTAACATTTGTTTCTGGGA
TTATTTGATTTTCATATATTCTTTGAAAGTCCAAAGATTG
>No_name
ATCAAATAATCCCAGAAACAAATGTTACAAAANCTCATATTGAAAAACCTTCGGCTTCAA
TAACAAAACCCCTAAATCTTGTAAGATCTCATGAACGCAC
>No_name
CCTATCGTCGTGCGTTCATGAGATCTTACAAGATTTAGGGGTTTTGTTATTGAAGCCGAA
GGTTTTTCAATATGAGATTTTGTAACATTTGTTTCTGGGA
>No_name
TGTTACAAAATCTCATATTGAAAAACCTTCGGCTTCAATAACAAAACCCCTAAATCTTGT
AAGATCTCATGAACGCACGACGATAGCGATTAATTTATCT
>No_name
CCTTAATATAATTGAGATAATGCAAAGAGATAAATTAATCGCTATCGTCGTGCGTTCATG
AGATCTTACAAGATTTAGGGGTTTTGTTATTGAAGCCGAA
>No_name
ATGGTCCCCAAAATATAATTGAGATAATGCAAAGAGATAAATTAATCGCTATCGTCGTGC
GTTCATGAGATCTTACAAGATTTAGGGGTTTTGTTATTGA
>No_name
ATAATAAATGGTCCCCAAAATATAATTGAGATAATGCAAAGAGATAAATTAATCGCTATC
GTCGTGCGTTCATGAGATCTTACAAGAGTTAGGGGTTTTG
>No_name
ATAATAAATGGTCCCCAAAATATAATTGAGATAATGCAAAGAGATAAATTAATCGCTATC
GTCGTGCGTTCATGAGATCTTACAAGATTTAGGGGTTTTG
>No_name
CCAATAATAAATGGTCCCCAAAATATAATTGAGATAATGCAAAGAGATAAATTAATCGCT
ATCGTCGTGCGTTCATGAGATCTTACAAGATTTAGGGGTT
>No_name
GTAAGATCTCATGAACGCACGACGATAGCGATTAATTTATCTCTTTGCATTATCTCAATT
ATATTTTGGGGACCATTTATTATTGGATCATTAATCCAGG
>No_name
GTAAGATCTCATGAACGCACGACGATAGCGATTAATTTATCTCTTTGCATTATCTCAATT
ATATTTTGGGGACCATTTATTATTGGATCATTAATCCAGG
>No_name
TGCATACTCCCTGGATTAATGATCCAATAATAAATGGTCCCCAAAATATAATTGAGATAA
TGCAAAGAGATAAATTAATCGCTATCGTCGTGCGTTCATG
>No_name
GGGGTTTGCATAGTCCCTGGATTAATGATCCAGTAATAAATGGTCCCCAAAATATAATTG
AGATAATGCAAAGAGATAAATTAATCGCTATCGTCGTGCG
>No_name
GGGGTTTGCATACTCCCTGGATTAATGATCCAATAATAAATGGTCCCCAAAATATAATTG
AGATAATGCAAAGAGATAAATTAATCGCTATCGTCGTGCG
>No_name
AAAATACAAAAAGGGGGTTTGCATACTCCCTGGATTAATGATCCAATAATAAATGGTCCC
CAAAATATAATTGAGATAATGCAAAGAGATAAATTAATCG
>No_name
GTAATGGGTAAAATACAAAAAGGGGGGTTGCANAATCCCTGGGTTAATGATCCAATAATA
AATGGTCCCCAAAATATAATTGGGAAAATTCAAAGGAATA
>No_name
AATTAGAAATGGGTAAAATACAAAAAGGGGGTTTGCATACTCCCTGGATTAATGATCCAA
TAATAAATGGTCCCCAAAATATAATTGAGATAATGCAAAG
>No_name
CGAGAATTAGAAATGGGTAAAATACAAAAAGGGGGTTTGCATACTCCCTGGATTAATGAT
CCAATAATAAATGGTCCCCAAAATATAATTGAGATAATGC
>No_name
CTTGGATTCATTGATACGAGAATTAGAAATGGGTAAAATACAAAAAGGGGGTTTGCATAC
TCCCTGGATTAATGATCCAATAATAAATGGTCCCCAAAAT
>No_name
CTTGAATTCATTGATACGAGAATTAGAAATGGGTAAAATACAAAAAGGGGGTTTGCATAC
TCCCTGGATTAATGATCCAATAATAAATGGTCCCCAAAAT
>No_name
CTTGAATTCATTGATACGAGAATTAGAAATGGNTAAAATACAAAAAGGGGGTTTGCATAC
TCCCTGGATTAATGATCCAATAATAAATGGTCCCCAAAAT
>No_name
ATCACTTTACGAATGTCTCTATCAATGATTAGTATAACTAATGGATATATAACGCAAAGA
ACATAAGATAACCACTTGAATACATTGATACGAGAATTAG
>No_name
AAAAAGCACACTTTAATTGTCCTGATCACAATTTGGATTGCTGCTATTCTCTGTGGTCTT
CCAACTGTGATTTTCGTTCAAGCCTTTGTTCCCCCAATGT
>No_name
AAATAATTCTCTACACAAAAATCTATCAAGCTCTCTTTCGAGATATTGAAATCAACCATT
TGCAGATTTCAACTCGAAACGCTTTTCGAAACCGAGCATG
>No_name
TGGAAATCAACCATTTGCAGATTTCAACTCGANACGCTTTTCGAAACCGAGCATGGGATA
AATCGTTTCGAGAAGAGGGCAAATCGAGATTCAGTGAGAC
>No_name
TAAAAACATTGAAAACAAACTGAAATCGCACCATGCTCGGTTCTGTGCACCATTCATTCT
TTGGCGATGAAGAATTTAAGCAATTATTCAAATACATGTT
>No_name
GCCAACAAAACCGAAAATTATTATCAAGCCCACAATAAAAACATTGAAAACAAACTGAAA
TCGCACCATGCTCGGTTCTGTGCACCATTCATTCTTTGGC
>No_name
CAGAACCGAGCATGGTGCGATTTCAGTTTGTTTTCAATGTTTTTATTGTGGGCTTGATAA
TAATTTTCGGTTTTGTTGGCAACTTTATATCAATATTGGT
>No_name
GCGATTTCAGTTTGTTTTCAATGTTTTTATTGTGGGCTTGATAATAATTTTCGGTTTTGT
TGGCAACTTTATATCAATATTGGTACTAAAGAAAGACTGG
>No_name
ATCCAATGTGCAAAGTAGCACATTCATGGATGATCTCTTCCAGTCTTTCTTTAGTACCAA
TATTGATATAAAGTTGCCAACAAAACCGAAAATTATTATC
>No_name
CAGCCAATGTGCAAAGTAGCACATTCATGGATGATCTCTTCCAGTCTTTCTTTAGTACCA
ATATTGATATAAAGTTGCCAACAAAACCGAAAATTATTAT
>No_name
GTCATATACAGCCAATGTGCAAAGTAGCACATNCATGGATGATCTCTTCCAGTCTTTCTT
TAGTACCAATATTGATATAAAGTTGCCAACAAAACCGAAA
>No_name
GACCATATCTGGTAACGTTTCCTAAATACCAAGTTAATGAGATGAAATTTTTGGATAATT
CAGGAAGTAGATGAGAGAAGTAGATTATTATTCCTCTCGC
>No_name
ATTCAATGCAACAGAAACTGCAATCCAATTACGACCATATCTGGTAACGTTTCCTAAATA
CCAAGTTAATGAGATGAAATTTTTGGATAATTCAGGAAGT
>No_name
CAAAAATTTCATCTCATTAACTTGGTATTTAGGAAACGTTACCAGATATGGTCGTAATTG
GATTGCAGTTTCTGTTGCATTGGATAGGTTTATAATGGTC
>No_name
AAAATTTCATCTCATTAACTTGGTATTTAGGAAACGTTACCAGATATGGTCGTAATTGGA
TTGCAGTTTCTGTTGCATTGGATAGGTTTATAATGGTCAG
>No_name
ATTGGATTGCAGTTTCTGTTGCATTGGATAGGTTTATAATGGTCCGAAATCCTTTTAGAG
CTCACCAACGTAATACATCATTTAGAGCTCAAATTGTAAG
>No_name
TTTTATCCCAAGCCTTTGCGTAATCCTAGAACCGTGGAATATTGTAAACAAAAGTAGCAA
ATGCAATGGATGCACTTACAATTTGAGCTCTAAATGATGT
>No_name
CTTTTATCCCAAGCCTTTGCGTAATCCCAGAACCGTGGAATATTGTAAACAAAAGTAGCA
AATGCAATGGATGCACTTACAATTTGAGCTCTAAATGATG
>No_name
CACGTCCTTTTATCCCAAGCCTTTGCGTAATCCCAGAACCGTGGAATATTGTAAACAAAA
GTAGCAAATGCAATGGATGCACTTACAATTTGAGCTCTAA
>No_name
TATGGAAATTAGAAAGGTTAGGGTTCATTATTATTATCCATTTACACGTCCTTTTATCCC
AAGCCTTTGCGTAATCCCAGAACCGTGGAATATTGTAAAC
>No_name
GATAATAATAATGAACCCTAACCTTTCTAATTGCCATAAATATGTGTACAACATTATTTT
ACAGATGTTAATCATGATATATGGACCCATGATTCTTCTG
>No_name
CGTAAATATGTGTACAACATTATTTTACAGATGTTAATCATGATATATGGACCCATGATT
CTTCTGATAGTTTTTAACTCGCTTTTAACAATAAGTTTAG
>No_name
TAGACTTTGTCGGACATTTTTTGCCCGCACTAAACTTATTGTTAAAAGCGAGTTAAAAAC
TATCAGAAGAATCATGGGTCCATATATCATGATTAACATC
>No_name
CTACTGATAGTTTTTAACTCGCTTTTAACAATNAGTTTAGTGCGGGCAAAAAATGTCCGA
CAAAGTCTAATGGCAAAACAAAATCAAGCTCGGCCCTCTG
>No_name
AAATGTCCGACAAAGTCTAATGGCAAAACAAAATCAAGCTCGGCCCTCTGGACAAATGGA
AACAAAAATGCTCATTGTAGTAATTGGTGTTTTCCTCTTC
>No_name
GACAAAGTCTAATGGCAAAACAAAATCAAGCTCGGCCCTCTGGACAAATGGAAACAAAAA
TGCTCATTGTAGTAATTGGTGTTTTCCTCTTCACAGAACT
>No_name
GATTGCTTGTAAAATCGAGCTCGGTAGTTCTGTGAAGAGGAAAACACCAATTACTACAAT
GAGCATTTTTGTTTCCATTTGTCCAGAGGGCCGAGCTTGA
>No_name
CGCGGCCCTCTGGACAAATGGAAACAAAAATGNTCATTGTAGTAATTGGTGTTTTCCTCT
TCACAGAACTACCGAGCTCGATTTTACAAGCAATCACGAC
>No_name
GACAAATGGAAACAAAAATGCTCATTGTAGTAATTGGTGTTTTCCTCTTCACAGAACTAC
CGAGCTCGATTTTACAAGCAATCACGACGAAGAATTGTTT
>No_name
TCGGGATTAGAATTCTATAGAAGAAACAGTTCTTCGTCGTGATTGATTGTAAAATCGAGC
TCGGTAGTTCTGTAAAGAGGAAAACACCAATTACTACAAT
>No_name
CTGGATCACGATTGGATTTGAAAAACATCTTTCTGAGATTCCCACGGAATCTTTGGCCAC
ACATGCTGTAAATGACAAAATTTATCGAGGAATTCAAAAT
>No_name
CCCTATTAAAAGTTCAGTAACCGCAAGAGAAGATATGAAATAATTTGTCGAAGTCCTCAG
AGCTCTTTCAAAGAAAAACGACACAATGACAAGTAGATTT
>No_name
CTATATTTTGCTGGAATTTTCACGGAACAGAATCTATCAACAGTTATGAAAAAGACTGTA
TATTGAGACGTTAGACATGCAGTATAATCTAATGACAACC
>No_name
GCTGGTTCTTATTCCACTTTCACTAGTTTCAGTCATTCGTTTTGATGACGAGGGGATCAA
TTCACTTATTCGCTTCTTTTTATGATCCGACTTAGCTTGC
>No_name
GAAAGATTGAAAATGATTTTACTCACAATAAAGTCAGCTCCCAAAATTCGCCGAAACAAA
CAAACAATGAAATTCTATACAAAAATAACGCTAACAAAAG
>No_name
GCAATTAATGATGAGGATCTTTTGTTAGCGTTATTTTTGTATAGAATTTCATTGTTTGTT
TGTTTCGGCGAATTTTGGGAGCTGACTTTATTGTGAGTAA
>No_name
ATTCTATACAAAAATAACGCTAACAAAAGATCCTCATCATTAATTGCTCCAATTAAATTC
GTTGCTCAATACTTTTATAAAAAATCGGATAAAAGCACCA
>No_name
CTGTTCAGGTAGCACAGCCAATAGGTGAGATTNTACAAATGGGAATTGACGCAAGTGTGC
TTGTCCTTGGTGGAATCACAGAATCCTTTGATTAAAACAA
>No_name
AATTTTTCCAACTCCTCTCAAATAACTGATGAATGCTCTTCTCATCTGTTGAAATTCCAG
AAAGTATTTGGTCAGTTGTATCCCTACGCAGCTTTGGTTA
>No_name
CTCTTCTCATCTGTTGAAATTCCAGAAAGTATTTGGTCAGTTGTATCCCTACGCAGCTTT
GGTTATTTGCTTGGTGTCAGTGGCCTCGAATCTCAGTAAT
>No_name
CTCTTCTCATCTGTTGAAATTCCAGAAAGTATNTGGTCAGTTGTATCCCTACGCAGCTTT
GGTTATTTGCTTGGTGTCAGTGGCCTCGAATCTCAGTAAT
>No_name
TAAAATGATAACATTACTGAGATTCGAGGCCACTGACACCAAGCAAATAACCAAAGCTGC
GTAGGGATACAACTGACCAAATACTTTCTGGAATTTCAAC
>No_name
CTTGGTGTCAGTGGCCTCGAATCTCAGTAATGTTATCATTTTAGGGCAAAGAAAAATGGG
GTCGTCTACAAACACAATTCTCTTGGCAATCGCCATAAGC
>No_name
GTCAGTGGCCTCGAATCTCAGTAATGTTATCATTTTAGGGCAAAGAAAAATGGGGTCGTC
TACAAACACAATTCTCTTGGCAATCGCCATAAGCGATATT
>No_name
CGGGAATATCGCTTATGGCGATTGCCAAGAGAATTGTGTTTGTAGACGACCCCATTTTTC
TTTGCCCTAAAATGATAACATTACTGAGATTCGAGGCCAC
>No_name
CGAATCTCAGTAATGTTATCATTTTAGGGCAAAGAAAAATGGGGTCGTCTACAAACACAA
TTCTCTTGGCAATCGCCATAAGCGATATTCTCGTTTGCCT
>No_name
CAGTAATGTTATCATTTTAGGGCAAAGAAAAATGGGTTCGTCTACAAACACAATTCTCTT
GGCAATCGCCATAAGCGATATTCTCGTTTGCCTTTCCCAA
>No_name
CTGACTGATTATTAGGGGAATTTGGGAAAGGCAAACGAGAATATCGCTTATGGCGATTGC
CAAGAGAATTGTGTTTGTAGACGACCCCATTTTTCTTTGC
>No_name
ATGTGGTCGTCTACAAACACAATTCTCTTGGCAATCGCCATAAGCGATATTCTCGTTTGC
CTTTCCCAAATTCCCCTAATAATCAGTCAGAACAATCCCA
>No_name
TGGGATTGTTCTGACTGATTATTAGGGGAATTNGGGAAAGGCAAACGAGAATATCGCTTA
TGGCGATTGCCAAGAGAATTGTGTTTGTAGACGACCCCAT
>No_name
ACCAAAAGTAATAATGGAGATTATTGGGATTGTTCTGACTGATTATTAGGGGAATTTGGG
AAAGGCAAACGAGAATATCGCTTATGGCGATTGCCAAGAG
>No_name
CACAGATATGTAACAGACCAAAAGTAATAATGGAGATTATTGGGATTGTTCTGACTGATT
ATTAGGGGAATTTGGGAAAGGCAAACGAGAATATCGCTTA
>No_name
CTTTCCCAAATTCCCCTAATAATCAGTCAGAACAATCCCAATAATCTCCATTATTACTTT
TGGTCTGTTACATATCTGTGCACTAATAGTGCAGCTTTAT
>No_name
ATCAGTCAGAACAATCCCAATAATCTCCATTATTACTTTTGGTCTGTTACATATCTGTGC
ACTAATAGTGCAGCTTTATTGGCGCATACAGCGTCTCTTT
>No_name
CAAAGAGACGCTGTATGCGCCAATAAAGCTGCACTATTAGTGCACAGATATGTAACAGAC
CAAAAGTAATAATGGAGATTATTGGGATTGTTCTGACTGA
>No_name
CAAAGAGACGCTGTATGCGCCAATAAAGCTGCACTATTAGTGCACAGATATGTAACAGAC
CAAAAGTAATAATGGAGATTATTGGGATTGTTCTGACTGA
>No_name
CTCGAGATGGATATAGCTTTATAAAAAGTAAACGAAAAATTGCCAAAACAACACCCAACC
AAAGAGACGCTGTATGCGCCAATAAAGCTGCACTATTAGT
>No_name
ATAGTGCAGCTTTATTGGCGCATACAGCGTCTCTTTGGTTGGGTGTTGTTTTGGCAATTT
TTCGTTTACTTTTTATAAAGCTATATCCATCTCGAGCGGC
>No_name
AGCGTCTCTTTGGTTGGGTGTTGTTTTGGCAATTTTTCGTTTACTTTTTATAAAGCTATA
TCCATCTCGAGCGGCCAAACAATACTTTGGAATCCAGAGA
>No_name
TTTGGCTCTCTGGATTCCAAAGCATTGTTTGGCCGCTCGAGATGGATATAGCTTTATAAA
AAGTAAACGAAAAATTGCCAAAACAACACCCAACCAAAGA
>No_name
GTGGTTTTGGCAATTTTTCGTTTACTTTTTATAAAGCTATATCCATCTCGAGCGGCCAAA
CAATACTTTGGAATCCAGAGAGCTAAAATTTCAATTATTT
>No_name
GTTTTGGCAATTTTTCGTTTACTTTTTATAAAGCTATATCCATCTCGAGCGGCCAAACAA
TACTTTGGAATCCAGAGAGCTAAAATTTCAATTATTTTGA
>No_name
TTTGGCAATTTTTCGTTTACTTTTTATAAAGCTATATCCATCTCGAGCGGCCAAACAATA
CTTTGGAATCCAGAGAGCTAAAATTTCAATTATTTTGACA
>No_name
TTTGGCAATTTTTCGTTTACTTTTTATAAAGCTATATCCATCTCGAGCGGCCAAACAATA
CTTTGGAATCCAGAGAGCTAAAATTTCAATTATTTTGACA
>No_name
CGGCACAAGAAGTAAGATCCAGATTGAGTATGTCAAAATAATTGAAATTTTAGCTCTCTG
GATTCCAAAGTATTGTTTGGCCGCTCGAGATGGATATAGC
>No_name
GTCAGATACGGCACAAGAAGTAAGATCCAGATNGAGTATGTCAAAATAATTGAAATTTTA
GCTCTCTGGATTCCAAAGTATTGTTTGGCCGCTCGAGATG
>No_name
CCATACAATACTTTGGAATCCAGAGAGCTAAANTTTCAATTATTTTGACATACTCAATCT
GGATCTTACTTCTTGTGCCGTATCTGACTACAATGCGTAT
>No_name
CAATACTTTGGAATCCAGAGAGCTAAAATTTCAATTATTTTGACATACTCAATCTGGATC
TTACTTCTTGTGCCGTATCTGACTACAATGCGTATTACTG
>No_name
GACATTTTCTATATTTTGTTCAGTAATACGCATTGTAGTCAGATACGGCACAAGAAGTAA
GATCCAGATTGAGTATGTCAAAATAATTGAAATTTTAGCT
>No_name
GCCGTATCTGACTACAATGCGTATTACTGAACAAAATATAGAAAATGTCACTCATTTCTT
TCCAACAAGAAGCACCAAAAATTCCAAACTGGAAATGTAT
>No_name
TACTGAACAAAATATAGAAAATGTCACTCATTTCTTTCCAACAAGAAGCACCAAAAATTC
CAAACTGGAAATGTATAACTTTTGGAATATTGCGATTCTT
>No_name
CAAAATATAGAAAATGTCACTCATTTCTTTCCNACAAGAAGCACCAAAAATTCCAAACTG
GAAATGTATAACTTTTGGAATATTGCGATTCTTGGAAAGA
>No_name
AAAATGTCACTCATTTCTTTCCAACAAGAAGCACCAAAAATTCCAAACTGGAAATGTATA
ACTTTTGGAATATTGCGATTCTTGGAAAGATTTTTCCTTG
>No_name
CAAGGAAAAATCTTTCCAAGAATCGCAATATTCCAAAAGTTATACATTTCCAGTTTGGAA
TTTTTGGTGCTTCTTGTTGGAAAGAAATGAGTGACATTTT
>No_name
TTTCTTTCCAACAAGAAGAACCAAAAATTCCAAACTGGAAATGTATAACTTTTGGAATAT
TGCGATTCTTGGAAAGATTTTTCCTTGCTCCCTGACGATA
>No_name
AGAAGCACCAAAAATTCCAAACTGGAAATGTANAACTTTTGGAATATTGCGATTCTTGGA
AAGATTTTTCCTTGCTCCCTGACGATAATTTTTGGTTGTT
>No_name
ACAACAACCAAAAATTATCGTCAGGGAGCAAGGAAAAATCTTTCCAAGAATCGCAATATT
CCAAAAGTTATACATTTCCAGTTTGGAATTTTTGGTGCTT
>No_name
CTTTTGGAATATTGCGATTCTTGGAAAGATTTTTCCTTGCTCCCTGACGATAATTTTTGG
TTGTTGTTTATTGTCAACTTTAAAATTTACCCGAGATCGT
>No_name
GCGATTCTTGGAAAGATTTTTCCTTGCTCCCTGACGATAATTTTTGGTTGTTGTTTATTG
TCAACTTTAAAATTTACCCGAGATCGTCATGACAAATTAC
>No_name
CTCCTCTTTCTCCGATGAATCTCGAATTCCGAGTAATTTGTCATGACGATCTCGGGTAAA
TTTTAAAGTTGACAATAAACAACAACCAAAAATTATCGTC
>No_name
TAATTTTTGGTCGTTGTTTATTGTCAACTTTAAAATTTACCCGAGATCGTCATGACAAAT
TACTCGGAATCCGAGTTTCACCGGGGAAAGAGGGAAAAAA
>No_name
ATTTTTGGTTGTTGTTTATTGTCAACTTTAAANTTTACCCGAGATCGTCATGACAAATTA
CTCGGAATTCGAGATTCATCGGAGAAAGAGGAGAATAAGA
>No_name
TTTTTGGTTGTTGTTTATTGTCAACTTTAAAANTTACCCGAGATCGTCATGACAAATTAC
TCGGAATTCGAGATTCATCGGAGAAAGAGGAGAATAAGAA
>No_name
AGCTTTGGTTGTTGTTTATTGTCAACTTTAAANTTTACCCGAGATCGTCATGACAAATTA
CTCGGAATTCGAGATTCATCGGAGAAAGAGGAGAATAAGA
>No_name
GTGATTTCCTGTGATAGAATTCTTATTCTCCTCTTTCTCCGATGAATCTCGAATTCCGAG
TAATTTGTCATGACGATCTCGGGTAAATTTTAAAGTTGAC
>No_name
CCTGTGATTTCCTGTGATAGAATTCTTATTCTCCTCTTTCTCCGATGAATCTCGAATTCC
GAGTAATTTGTCATGACGATCTCGGGTAAATTTTAAAGTT
>No_name
TGCCGAAATGCTTTTCCTGTGATTTCCTGTGATAGAATTCTTATTCTCCTCTTTCTCCGA
TGAATCTCGAATTCCGAGTAATTTGTCATGACGATCTCGG
>No_name
GAGTTCGTCATGACAAATTACTCGGAATTCGANATTCATCGGAGAAAGAGGGGAATAAGA
ATTCTATCACAGGAAATCACAGGAAAAGCATTTCGACAAA
>No_name
GTGCGTCATGACAAATTACTCGGAATTCGAGANTCATCGGAGAAAGAGGAGAATAAGAAT
TCTATCACAGGAAATCACAGGAAAAGCATTTCGACAAAAC
>No_name
AGAGTTTTGTCGAAATGCTTTTCCTGTGATTTGCTGTGATAGAATTCTTATTCTCCTCTT
TCTCCGATGAATCTCGAATTCCGAGTAATTTGTCATGACG
>No_name
CGAGAGAGTTTTGTCGAAATGCTTTTCCTGTGATTTCCTGTGATAGAATTCTTATTCTCC
TCTTTCTCCGATGAATCTCGAATTCCGAGTAATTTGTCAT
>No_name
TGTCAAATTACTCGGAATTCGAGATTCATCGGAGAAAGAGGAGAATAAGAATTCTATCAC
AGGAAATCACAGGAAAAGCATTTCGACAAAACTCTCTCGT
>No_name
CGTGACTTCTACGAGAGAGTTTTGTCGAAATGCTTTTCCTGTGATTTCCTGTGATAGAAT
TCTTATTCTCCTCTTTCTCCGATGAATCTCGAATTCCGAG
>No_name
ATCTTGACTTCTACGAGAGAGTTTTGTCGAAATGCTTTTCCTGTGATTTCCTGTGATAGA
ATTCTTATTCTCCTCTTTCTCCGATGAATCTCGAATTCCG
>No_name
CGATGATCTTGACTTCTACGAGAGAGTTTTGTCGAAATGCTTTTCCTGTGATTTCCTGTG
ATAGAATTCTTATTCTCCTCTTTCTCCGATGAATCTCGAA
>No_name
CGATGATCTTGACTTCTACGAGAGAGTTTTGTCGAAATGCTTTTCCTGTGATTTCCTGTG
ATAGAATTCTTATTCTCCTCTTTCTCCGATGAATCTCGAA
>No_name
CTACGATGATCTTGACTTCTACGAGAGAGTTTTGTCGAAATGCTTTTCCTGTGATTTCCT
GTGATAGAATTCTTATTCTCCTCTTTCTCCGATGAATCTC
>No_name
CTCGTTGTCCTACGATGATCTTGACTTCTACGAGAGAGTTTTGTCGAAATGCTTTTCCTG
TGATTTCCTGTGATAGAATTCTTATTCTCCTCTTTCTCCG
>No_name
CAACAACCTCGTTGTCCTACGATGATCTTGACNTCTACGAGAGAGTTTTGTCGAAATGCT
TTTCCTGTGATTTCCTGTGATAGAATTCTTATTCTCCTCT
>No_name
AAGAATTCTATCACAGGAAATCACAGGAAAAGNATTTCGACAAAACTCTCTCGTAGAAGT
CAAGATCATCGTAGGACAACGAGGTTGTTGGTTAGCATTA
>No_name
GGCCAACATTAAACAGGCTATGGGTAACTCAGTTGGTAGTACCAAAAGAATAATGCTAAC
CAACAACCTCGTTGTCCTACGATGATCTTGACTTCTACGA
>No_name
GTAGAAGTCAAGATCATCGTAGGACAACGAGGNTGTTGGTTAGCATTATTCTTTTGGTAC
TACCAACTGAGTTACCCATAGCCTGTTTAATGTTGGCTAC
>No_name
CTTTTGGTACTACCAACTGAGTTACCCATAGCNTGTTTAATGTTGGCTACAAGAATCAAA
GAAAATATTAAATGTATTTATCTTCATCTTGGAGATCTTT
>No_name
GAACAATATAGCACAAAAGTCAGGAAATTTTTTAACAGATTTAAAAAGTCTAAAAGATCT
CCAAGATGAAGATAAATACATTTAATATTTTCTTTGATTC
>No_name
CTTTTAGACTTTTTAAATCTGTTAAAAAATTTCCTGACTTTTGTGCTATATTGTTCCATG
TCTACTGAATATCGAAGTGAATTTAAAAGACTTTTTGTTC
>No_name
CTGGATTGTCAGATGTCTGTCGAATGATGAAAAATGGAACAAAAAGTCTTTTAAATTCAC
TTCGATATTCAGTAGACATGGAACAATATAGCACAAAAGT
>No_name
CTGGATTGTCAGATGTCTGTCGAATGATGAAAAATGGAACAAAAAGTCTTTTAAATTCAC
TTCGATATTCAGTAGACATGGAACAATATAGCACAAAAGT
>No_name
CTGGATTGTCAGATGTCTGTCGAATGATGAAANATGGAACAAAAAGTCTTTTAAATTCAC
TTCGATATTCAGTAGACATGGAACAATATAGCACAAAAGT
>No_name
TGTTTCTCAAAGGAACCAATGATCCTGGATTGTCAGATGTCTGTCGAATGATGAAAAATG
GAACAAAAAGTCTTTTAAATTCACTTCGATATTCAGTAGA
>No_name
CTTCGTTTCTCAAAGGAACCAATGATCCTGGATTGTCAGATGTCTGTCGAATGATGAAAA
ATGGAACAAAAAGTCTTTTAAATTCACTTCGATATTCAGT
>No_name
CTTGACTTCGCTGTTTCTCAAAGGAACCAATGATCCTGGATTGTCAGATGTCTGTCGAAT
GATGAAAAATGGAACAAAAAGTCTTTTAAATTCACTTCGA
>No_name
CCCGACTTCGCTGTTTCTCAAAGGAACCAATGNTCCTGGATTGTCAGATGTCTGTCGAAT
GATAAAAAATGGAACAAAAAGTCTTTTAAATTCACTTCGA
>No_name
TGCCGAGTTAGATATATTGATAAACGACCTTTTATGTTCTGCCTCGACTTCGCTGTTTCT
CAAAGGAACCAATGATCCTGGATTGTCAGATGTCTGTCGA
>No_name
CTTTACGAAAACTTGTCGTTGGAAAATGGCTATCTGAGATTAAACAGTATTTAGGAAAGT
CTGCCGTGTTAGATATATTGATAAACGACCTTTTATGTTC
>No_name
CTGATTGATAAGTTTTGAAGTCTTTACGAAAANTTGTCGTTGGAAAATGGCTATCTGAGA
TTAAACAGTATTTAGGAAAGTCTGCCGTGTTAGATATATT
>No_name
TGTCATGAACATAAAGAAATTTATTCAAAGGTNCAACTGATTGATAAGTTTTGAAGTCTT
TACGAAAACTTGTCGTTGGAAAATGGCTATCTGAGATTAA
>No_name
CTCATGTAATCATTGGTCATTGCAATATGTTGAAATCGACCTTTCTATGTCATGAACATA
AAGAAATTTATTCAAAGGTTCAACTGATTGATAAGTTTTG
>No_name
CTCATGTAATCATTGGTCATTGCAATATGTTGAAATCGACCTTTCTATGTCATGAACATA
AAGAAATTTATTCAAAGGTTCAACTGATTGATAAGTTTTG
>No_name
CTTTTTTCTTTACTCTCAAACTACAGAAGAGATCAAAACTAAGCTACAGATCTCTGTACA
GAATGATAATGCAGTTGGCTTTTGCCGATATTCTTGTATG
>No_name
AATGAGTCTCGTGAGTCTCGATCGTGCCATCGCAATATGTAAACCAATTCACCATCTACA
CAACTGGAATAGAAATATTAAAATAATTATAATATGCTTA
>No_name
CTGGCTAGACTTTGAATGAACACTGAAATCCAAATGTTTTTACCCAAAGTGAACTTTATT
AATCTTGCATTCTTCAAGGTGATCAAGACGTAATAAACCC
>No_name
CTAAACATGAATTTCTCCAACGGCACGCTCTGTGAAGAATACAAGGCCGATCTGTCGCTC
CAGAATTATCTGCTGCCCATCTTTTATTCTGTCATCTTTT
>No_name
ATGAATTTCTCCAACGGCACGCTCTGTGAAGAATACAAGGCCGATCTGTCGCTCCAGAAT
TATCTGCTGCCCATCTTTTATTCTGTCATCTTTTTGATGG
>No_name
GAAGAATACAAGGCCGATCTGTCGCTCCAGAATTATCTGCTGCCCATCTTTTATTCTGTC
ATCTTTTTGATGGGTTTGATGGGAAATATTACTGTTATTT
>No_name
ATCGAGAAGCACATATGTCCGAATATGAAAACTATATCTCCAAGCGTTAAGTTCGCACTT
AATAGATTGGGCACAGTGGTCATGCCGGGTTTAAAAAAGA
>No_name
CAGGAAGTTACCTCCGTAGAATCCCGGAAGCANATACGAAGGAATCGAGAAGCACATATG
TCCGAATATGAAAACTATATCTCAAAGCGATAAGTTCGCA
>No_name
CACAGGAAGTTACCTCCGTAGAATCCCGGAAGCAGATACGAAGGAATCGAGAAGCACATA
TGTCCGAATATGAAAACTATATCTCCAAGCGATAAGTTCG
>No_name
CGAACTTATCGCTTGGAGATATAGTTTTCATANTCGGACATATGTGCTTCTCGATTCCTT
CGTATCTGCTTCCGGGATTCTACGGAGGTAACTTCCTGTG
>No_name
CGGCACAGGAAGTTACCTCCGTAGAATCCCGGAAGCAGATACGAAGGAATCGAGAAGCAC
ATATGTCCGAATATGAAAACTATATCTCCAAGCGATAAGT
>No_name
CTCCTCGATTCCTTCGTATCTGCTTCCGGGATTCTACGGAGGTAACTTCCTGTGCCGATT
GATGGTCTTTGTCAAATGCAGTTGTCTTGGCATTAGCATC
>No_name
TGCTGATGAAGGGGGCGAGTAATCGCGCGAAANCTGTCAACTGCCATAAATGTCAAGGTG
AAGATGCTAATGCCAAGACAACTGCATTTGACAAAGACCA
>No_name
GTCAAATGCAGTTGTCTTGGCATTAGCATCTTCACCTTGACATTTATGGCAGTTGACAGA
TTTCGCGCGATTACTCGCCCCCTTCATCAGCAGGCTCTCA
>No_name
GGCGACTCGGCTGAGAGCCTGCTGATGAAGGGGGCGAGTAATCGCGCGAAATCTGTCAAC
TGCCATAAATGTCAAGGTGAAGATGCTAATGCCAAGACAA
>No_name
GACCATGACGGTTATCACGGCGACTCGGCTGAGAGCCTGCTGATGAAGGGGGCGAGTAAT
CGCGCGAAATCTGTCAACTGCCATAAATGTCAAGGGGAAG
>No_name
CGTTGGTACGGACGCCGCCATTGAGAATATCCAAATGGTGACCATGACGGTTATCACGGC
GACTCGGCTGAGAGCCTGCTGATGAAGGGGGCGAGTAATC
>No_name
CTTGATTTCAGTGTACATAATCGTTGGTACGGACGCCGCCATTGAGAATATCCAAATGGT
GACCATGACGGTTATCACGGCGACTCGGCTGAGAGCCTGC
>No_name
CGTTGTTCGAAATTGGGTGGACCTTGATTTCAGTGTACATAATCGTTGGTACGGACGCCG
CCATTGAGAATATCCAAATGGTGACCATGACGGTTATCAC
>No_name
TGATAACCGTCATGGTCACCATTTGGATATTCTCAATGGCGGCGTCCGTACCAACGATTA
TGTACACTGAAATCAAGGTCCACCCAATTTCGAACAACGA
>No_name
AACCGTCATGGTCACCATTTGGATATTCTCAANGGCGGCGTCCGTACCAACGATTATGTA
CACTGAAATCAAGGTCCACCCAATTTCGAACAACGACACG
>No_name
GTCACCATTTGGATATTCTCAATGGCGGCGTCNGTACCAACGATTATGTACACTGAAATC
AAGGTCCACCCAATTTCGAACAACGACACGTGCTTCATAT
>No_name
CGCAATATGAAGCACGTGTCGTTGTTCGAAATTGGGTGGACCTTGATTTCAGTGTACATA
ATCGTTGGTACGGACGCCGCCATTGAGAATATCCAAATGG
>No_name
CTGCTGCAGAATCGCAATATGAAGCACGTGTCGTTGTTCGAAATTGGGTGGACCTTGATT
TCAGTGTACATAATCGTTGGTACGGACGCCGCCATTGAGA
>No_name
GTTCACTGCTGCAGAATCGCAATATGAAGCACGTGTCGTTGTTCGAAATTGGGTGGACCT
TGATTTCAGTGTACATAATCGTTGGTACGGACGCCGCCAT
>No_name
CAACGATTATGTACACTGAAATCAAGGTCCACCCAATTTCGAACAACGACACGTGCTTCA
TATTGCGATTCTGCAGCAGTGAACATCCTTATTTTGAAGT
>No_name
CAACGATTATGTACACTGAAATCAAGGTCCACCCAATTTCGAACAACGACACGTGCTTCA
TATTGCGATTCTGCAGCAGTGAACATCCTTATTTTGAAGT
>No_name
TAACAGAAACTAATGACAAAAAATGGGATAACAAAATAAACGCAAAATCTGACCCAAGTG
ATCACTTCAAAATAAGGATGTTCACTGCTGCAGAATCGCA
>No_name
ACACAGGGTAGTCGAAATAGCAATGTAACAGANACTAATGACAAAAAATGGGATAACAAA
ATAAACGCAAAATCTGACCCAAGTGATCACTTCAAAATAA
>No_name
CTAATTTTGAAGTGATCACTTGGGTCAGATTTTGCGTTTATTTTGTTATCCCATTTTTTG
TCATTAGTTTCTGTTACATTGCTATTTCGACTACCCTGTG
>No_name
GTAACAACAAGAAGCGATACATTTTGGGTTTTACACAGGGTAGTCGAAATAGCAATGTAA
CAGAAACTAATGACAAAAAATGGGATAACAAAATAAACGC
>No_name
CGTCAAAGTTTTATTGTCCATATGATTTGTAACAACAAGAAGCGATACATTTTGGGTTTT
ACACAGGGTAGTCGAAATAGCAATGTAACAGAAACTAATG
>No_name
CTTCCATTTGTCTCCGAGGAATCGCCAAAGTTTTATTGTCCATATGATTTGTAACAACAA
GAAGCGATACATTTTGGGTTTTACACAGGGTAGTCGAAAT
>No_name
AGACTACCCTGTGTAAAACCCAAAATGTATCGCTTCTTGTTGTTACAAATCATATGGACA
ATAAAACTTTGGCGATTCCTCGGAGACAAATGGAAGCGAG
>No_name
CAAGAAGATCGAATGGGATTCATATGGTAAGCGGCAAACAACAAATATCACAACAAGAGC
TAATACGACAACCGATAATTTCCTTCTCGCTTCCATTTGT
>No_name
CTTTCACTTTGCAAAAGCAAGAAGATCGAATGGGATTCATATGGTAAGCGGCAAACAACA
AATATCACAACAAGAGCTAATACGACAACCGATAATTTCC
>No_name
GGAAATTATCGGTTGTCGTATTAGCTCTTGTTNTGATATTTGTTGTTTGCCGCTTACCAT
ATGAATCCCATTCGATCTTCTTGCTTTTGCAAAGTGAAAG
>No_name
ATCGGTTGTCGTATTAGCTCTTGTTGTGATATTTGTTGTTTGCCGCTTACCATATGAATC
CCATTCGATCTTCTTGCTTTTGCAAAGTGAAAGCATTCAG
>No_name
ATTAGCTCTTGTTGTGATATTTGTTGTTTGCCGCTTACCATATGAATCCCATTCGATCTT
CTTGCTTTTGCAAAGTGAAAGCATTCAGTGGTGGTCAGCT
>No_name
ATCTGTTGTTTGCCGCTTACCATATGAATCCCNTTCGATCTTCTTGCTTTTGCAAAGTGA
AAGCATTCAGTGGTGGTCAGCTGCGGCTACTGTCCTCCTC
>No_name
CGACGAATAGAAATAGAGGAGGACAGTAGCCGNAGCTGACCACCACTGAATGCTTTCACT
TTGCAAAAGCAAGAAGATCGAATGGGATTCATATGGTAAG
>No_name
ATTCGATCTTCTTGCTTTTGCAAAGTGAAAGCATTCAGTGGTGGTCAGCTGCGGCTACTG
TCCTCCTCTATTTCTATTCGTCGATAAATCCTTTAATTTT
>No_name
ATTCGATCTTCTTGCTTTTGCAAAGTGAAAGCNTTCAGTGGTGGTCAGCTGCGGCTACTG
TCCTCCTCTATTTCTATTCGTCGATAAATCCTTTAATTTT
>No_name
ATTCGATCTTCTTGCTTTTGCAAAGTGAAAGCATTCAGTGGTGGTCAGCTGCGGCTACTG
TCCTCCTCTATTTCTATTCGTCGATAAATCCTTTAATTTT
>No_name
AAAGCATTCAGTGGTGGTCAGCTGCGGCTACTNTCCTCCTCTATTTCTATTCGTCGATAA
ATCCTTTAATTTTAGGTATTCTCAGTCCAACTTTCCGCCG
>No_name
CCGCATTTTAAGCATAAACCGGCGGAAAGTTGGACTGAGAATACCTAAAATTAAAGGATT
TATCGACGAATAGAAATAGAGGAGGACAGTAGCCGCAGCT
>No_name
CTGCACCACATTTTAAGCATAAACCGGCGGAAAGTTGGACTGAGAATACCTAAAATTAAA
GGATTTATCGACGAATAGAAATAGAGGAGGACAGTAGCCG
>No_name
CTGCACCACATTTTAAGCATAAACCGGCGGAAAGTTGGACTGAGAATACCTAAAATTAAA
GGATTTATCGACGAATAGAAATAGAGGAGGACAGTAGCCG
>No_name
GATAAATTAAAAAAGCATCTGCACCACATTTTAAGCATAAACCGGCGGAAAGTTGGACTG
AGAATACCTAAAATTAAAGGATTTATCGACGAATAGAAAT
>No_name
GTATTAGAAAAATTAAAAAAGCATCTGCACCACATTTTAAGCATAAACCGGCGGAAAGTT
GGACTGAGAATACCTAAAATTAAAGGATTTATCGACGAAT
>No_name
GTACGGTTGTATACGATCTTGGTAGAATTCGGAGGAGCAGAATGAGTCTGGACGGTATTA
GAAAAATTAAAAAAGCATCTGCACCACATTTTAAGCATAA
>No_name
GTTCGTTCGGTTGTATACGATCTTGGTAGAATTCGGAGGAGCAGAATGAGTCTGGACGGT
ATTAGAAAAATTAAAAACGCATCTGCACCACATTTTAAGC
>No_name
TGCAGATGCTTTTTTAATTTTTCTAATACCGTCCAGACTCATTCTGCTCCTCCGAATTCT
ACCAAGATCGTATACAACCGAACGAACAGATCTCCTTCTC
>No_name
CAGGATCAAAATAATTATTACAACAATTTTCTCTCTCTCTATTCTAGTCACCCTAATTGG
AAATGGTATGCTCTTTTTCGTTATTTTTCAAAAGAAATCA
>No_name
AATAATTATTACAACAATTTTCTCTCTCTCTANTCTAGTCACCCTAATTGGAAATGGTAT
GCTCTTTTTCGTTATTTTTCAAAAGAAATCATCTAGAAAT
>No_name
TGACAATAAATGAAATCAAAAGTTGAACAACTGATAAATTAGCCATTAGGATATTTGTGA
CATTTCTAGATGATTTCTTTTGAAAAATAACGAAAAAGAG
>No_name
CTTTTTCGTTATTTTTCAAAAGAAATCATCTAGAAATGTCACAAATATCCTAATGGTTAA
TTTATCAGTTGTTCAACTTTTGATTTCATTTATTGTCATT
>No_name
AAGAAATCATCTAGAAATGTCACAAATATCCTAATGGCTAATTTATCAGTTGTTCAACTT
TTGATTTCATTTATTGTCATTCCTGCCAATCTCGTGAAAT
>No_name
CTGGCATACATAGTCAGCACATGCATGAAACTAACGAAATAGCACGAGCCGACCCCAAAA
GGCCACTGGGCAAAATTCCAAAATTTCACGAGATTGGCAG
>No_name
GAAATTTTGGAATTTTGCCCAGTGGCCTTTTGGGGTCGGCTCGTGCTATTTCGTTAGTTT
CATGCATGTGCTGGCTATGTATGCCAGCTCGTATAATCTA
>No_name
TGCCTGCCAGTCCAGTTATGCGATTGATACCTAAAATAGGCGATTGCCACTAGAGTATAC
GAGCTGGCATACATAGTCAGCACATGCATGAAACTAACGA
>No_name
CAGCCTGCCAGTCCAGTTATGCGATTGATACCTAAAATAGGCGATTGCCACTAGAGTATA
CGAGCTGGCATACATAGTCAGCACATGCATGAAACTAACG
>No_name
CCCAAATGACAGAAATCGTGACAAATAGTCGCNGCCTGCCAGTCCAGTTATGCGATTGAT
ACCTAAAATAGGCGATTGCCACTAGAGTATACGAGCTGGC
>No_name
TTTGGAGAGACAGGTTTTTATTCGTTATGATGAAAAACAAATGAGGAAACGCAATCATTA
TCGACAGACCCCAAATGACCGAAATCGTGACAAATAATCG
>No_name
TGCGTTTCCTCATTTGTTTTTCATCATAACGAATAAAAACCTGTCTCTCCAAAACTTTTT
CAAGCTCCATTTGACCGGATCAAAAAATTTTATGTCATGT
>No_name
GTCAAAATAATCCAAACTCTCCACTTAAACGGAAATAAAATCTTACATGACATAAAATTT
TTTGATCCGGTCAAATGGAGCTTGAAAAAGTTTTGGAGAG
>No_name
GCGCATACATGTAAATAATTGCCACAAGAGGAATAAAATATTGCAATAAAAAATTCGTCA
AAATAATCCAAACTCTCCACTTAAACGGAAATAAAATTTT
>No_name
CGCACGCTTACATGTAAATAATTGCCACAAGAGGAATAAAATATTGCAATAAAAAATTTG
TCAAAATAATCCAAACTCTCCACTTAAACGGAAATAAAAT
>No_name
GACAGGTTTGGCTTTCCAGATTCTATGAGCCANGCGCGCATACATGTAAATAATTGCCAC
AAGAGGAATAAAATATTGCAATAAAAAATTTGTCAAAATA
>No_name
ATTTTATTCCTCTTGTGGCAATTATTTACATGTATGCGCGCGTGGCTCATAGAATCTGGA
AAGCCAAACCTGTCCGGTCGAAGTTTGGTCAGATAATAAC
>No_name
GTTCAGACGATGATCCAAAGGAGAAAGTTATTATCTGACCAAACTTCGACCGGACAGGTT
TGGCTTTCCAGATTCTATGAGCCACGCGCGCATACATGTA
>No_name
CTCATAGAATCTGGAAAGCCAAACCTGTCCGGTCGAAGTTTGGTCAGATAATAACTTTCT
CCTCTGGATCATCGTCTGAACAGTCTTATGATACTTACCG
>No_name
CTTCGGTAAGTATCATAAGACTGTTCAGACGATGATCCAGAGGAGAAAGTTATTATCTGA
CCAAACTTCGACCGGACAGGTTTGGCTTTCCAGATTCTAT
>No_name
CTTCGGTAAGTATCATAAGACTGTTCAGACGATGATCCAAAGGAGAAAGTTATTATCTGA
CCAAACTTCGACCGGACAGGTTTGGCTTTCCAGATTCTAT
>No_name
GAATCTGGAAAGCCAAACCTGTCCGGTCGAAGTTTGGTCAGATAATAACTTTCTCCTCTG
GATCATCGTCTGAACAGTCTTATGATACTTACCGAAGGAA
>No_name
GTCTGAACAGTCTTATGATACTTACCGAAGGAATATCTTTATTCAACAGATTTACTTTAG
GCAGCGCCGAAGCAATATAGATTATGTCATCAAAAAGTCT
>No_name
CTTTATTCAACAGATTTACTTTAGGCAGCGCCGAAGCAATATAGATTATGTCATCAAAAA
GTCTACAATTCTTATATTAGTAATCGTTACTTTGTTTTTT
>No_name
TAAAAAACAAAGTAACGATTACTAACATAAGAATTGTAGACTTTTTGATGACATAATCTA
TATTGCTTCGGCGCTGCCTAAAGTAAATCTGTTGAATAAA
>No_name
CCATGAGATAAAAAACAAAGTAACGATTACTAACATAAGAATTGTAGACTTTTTGATGAC
ATAATCTATATTGCTTCGGCGCTGCCTAAAGTAAATCTGT
>No_name
CTCAAAACATATTTCAAAAGATTTACATTATTNTTATTAACCCAATAATAAACGATCGGA
TTGTACCAAATGTTACTAAAAGCGAGCCAATAGAGAATGT
>No_name
ATCAGCACCAATGTCGAAAGAATGCCCCAGTCATATGAAATATTCTAATTTACGCCCCTT
GTTTGTTAAATATTGTTTTTCTTGGAGCTTTGCTTTGCTG
>No_name
ATCAGCACCAATGTCGAAAGAATGCCCCAGTCNTATGAAATATTCTAATTTACGCCCCTT
GTTTGTTAAATATTGTTTTTCTTGGAGCTTTGCATTGCTG
>No_name
CCCAGTCATATGAAATATTCTAATTTACGCCCCTTGTTTGTTAAATATTGTTTTTCTTGG
AGCTTTGCATTGCTGAGTTTGGCGGGCATTTTTGGAAGTC
>No_name
CTAATTTACGCCCCTTGTTTGTTAAATATTGTTTTTCTTGGAGCTTTGCATTGCTGAGTT
TGGCGGGCATTTTTGGAAGTCTAATGTGCATCATCGTCAT
>No_name
GTTTTTCTTGGAGCTTTGCATTGCTGAGTTTGGCGGGCATTTTTGGAAGTCTAATGTGCA
TCATCGTCATTGTGAAGCATCGAGTTTTCATTCATGGAAC
>No_name
TAGTTCGTTCCATGAATGAAAACTCGATGCTTCACAATGACGATGATGCACATTAGACTT
CCAAAAATGCCCGCCAAACTCAGCAATGCAAAGCTCCAAG
>No_name
CTGAGTTTGGCGGGCATTTTTGGAAGTCTAATGTGCATCATCGTCATTGTGAAGCATCGA
GATTTCATTCATGGAACGAAATATTGGTTCATTTATTTGT
>No_name
TTTTGAAGTCTAATGTGCATCATCGTCATTGTGAAGCATCGAGTTTTCATTCATGGAACG
AAATATTGGTTCATTTATTTGTCTATGAGTGATTTTCTTA
>No_name
TTGGTGGAAGTCTAATGTGCATCATCGTCATTGTGAAGCATCGAGTTTTCATTCATGGAA
CGAAATATTGGTTCATTTATTTGTCTATGAGTGATTTCCT
>No_name
CTCACAACCGAAAATACTCATCCTATTCAACGTCTTAATATAGTACTCCTCTAACATATA
GTAAAAGTATAAATCACAGGCCGGAATAATCAGCATAAGG
>No_name
GAGTTATACTTTTACTATATGTTAGAGGAGTACTATATTAAGACGTTGAATAGGATGAGT
ATTTTCGGTTGTGAGTTGCGCTACTTTGCCATTAATTTCT
>No_name
CGCTGAATAGGATGAGTATTTTCGGTTGTGAGTTGCGCTACTTTGCCATTAATTTCTTTA
GTTGGAATGCAAACGTTTTGCAGGCTGGCTTATCAATTGT
>No_name
CTTTCAATTGATAAGCCAGCCTGCAAAACGTTTGCATTCCAACTAAAGAAATTAATGGCA
AAGTAGCGCAACTCACAACCGAAAATATTCATCCTATTCA
>No_name
GAGTATTTTCGGTTGTGAGTTGCGCTACTTTGCCATTAATTTCTTTAGTTGGAATGCAAA
CGTTTTGCAGGCTGGCTTATCAATTGAAAGAACTATCAGT
>No_name
GAATATTTTCGGTTGTGAGTTGCGCTACTTTGCCATTAATTTCTTTAGTTGGAATGCAAA
CGTTTTGCAGGCTGGCTTATCAATTGAAAGAACTATCAGT
>No_name
CGTAAAGATAATTCTTGAGCGAATCGGATTCAAAACACTGATAGTTCTTTCAATTGATAA
GCCAGCCTGCAAAACGTTTGCATTCCAACTAAAGAAATTA
>No_name
CGTAAAGATAATTCTTGAGCGAATCGGATTCANAACACTGATAGTGCTTTCAATTGATAA
GCCAGCCTGCAAATCGTTTGCATTCCAACTAAAGAAATTA
>No_name
CTGATAATAAATTTAGTTCGACCTGTCGTAAAGATAATTCTTGAGCGAATCGGATTCAAA
ACACTGATAGTTCTTTCAATTGATAAGCCAGCCTGCAAAA
>No_name
CTGGCTTATCAATTGAAAGAACTATCAGTGTTTTGAATCCGATTCGCTCAAGAATTATCT
TTACGACAGGTCGAACTAAATTTATTATCAGTGTCCTAAT
>No_name
AATTGAAAGAACTATCAGTGTTTTGAATCCGATTCGCTCAAGAATTATCTTTACGACAGG
TCGAACTAAATTTATTATCAGTGTCCTAATTGGGTTCTGT
>No_name
TTTTGAATCCGATTCGCTCAAGAATTATCTTTNCGACAGGTCGAACTAAATTTATTATCA
GTGTCCTAATTGGGTTCTGTTTTGTATCTTCTTCGGTTAT
>No_name
ACAAGTTCCATTCACTCTTTCAAATGTTAGCATATCGATAACCGAAGAAGATACAAAACA
GAACCCAATTAGGACACTGATAATAAATTTAGTTCGACCT
>No_name
CTTCCGCCTACAAGTTCCATTCACTCTTTCAAATGTTAGCATATCGATAACCGAAGAAGA
TACAAAACAGAACCCAATTAGGACACTGATAATAAATTTA
>No_name
CGGGTCTTCCGCCTACAAGTTCCATTCACTCTTTCAAATGTTAGCATATCGATAACCGAA
GAAGATACAAAACAGAACCCAATTAGGACACTGATAATAA
>No_name
GAATGTGTCACGTCAATTGATGAATTTGGATGGGTCTTCCGCCTACAAGTTCCATTCACT
CTTTCAAATGTTAGCATATCGATAACCGAAGAAGATACAA
>No_name
TACGATAATTATGGAAGAAATTAGCATCACTAGAAAAGGTATCGCTCGAAACAATATCAA
ATCAATGGTGTATATAGAATGTGTCACGTCAATTGATGAA
>No_name
GTGCAATTTCATGAGGATTACGATAATTATGGAAGAAATTAGCATCACTAGAAAAGGTAT
CGCTCGAAACAATATCAAATCAATGGTGTATATAGAATGT
>No_name
CCCGATTCGATCTCGTTTGATGCTGTGCAATTTCATGAGGATTACAATAATGATGGAAGA
AATTAGCATCACTAGAAAAGGAATCGCTCGAAACAATATC
>No_name
ATTTCCCATTTGATGGTGCCCGATTCGATCTCGTTTGATGCTGTGCAATTTCATGAGGAT
TACGATAATTATGGAAGAAATTAGCATCACTAGAAAAGGT
>No_name
CTTTTCTAGTGATGCTAATTTCTTCCATAATTATCGTAATCCTCATGAAATTGCACAGCA
TCAAACGAGATCGAATCGGGCACCATCAAATGGGAAATCC
>No_name
CTTGTCTAGTGATGCTAATTTCTTCCATAATTATCGTAATCCTCATGAAATTGCACAGCA
TCAAACGAGATCGAATCGGGCACCATCAAATGGGAAATCC
>No_name
CTAATTTCTTCCATAATTATCGTAATCCTCATGAAATTGCACAGCATCAAACGAGATCGA
ATCGGGCACCATCAAATGGGAAATCCTAACAAAAAATCCT
>No_name
GAGGATTTTTTGTTAGGATTTCCCATTTGATGGTGCCCGATTCGATCTCGTTTGATGCTG
TGCAATTTCATGAGGATTACGATAATTATGGAAGAAATTA
>No_name
ATTTCTTCCATAATTATCGTAATCCTCATGAAATTGCACAGCATCAAACGAGATCGAATC
GGGCACCATCAAATGGGAAATCCTAACAAAAAATCCTCCC
>No_name
CCTCGATATTTCTGGGAGGATTTTTTGTTAGGATTTCCCATTTGATGGTGCCCGATTCGA
TCTCGTTTGATGCTGTGCAATTTCATGAGGATTACGATAA
>No_name
AATGGCACAGCATCAAACGAGATCGAATCGGGAACCATCAAATGGGAAATCCTAACAAAA
AATCCTCCCAGAAATATCGAGAATTCAAAATGTCGGTTAT
>No_name
CAGCATCAAACGAGATCGAATCGGGCACCATCAAATGGGAAATCCTAACAAAAAATCCTC
CCAGAAATATCGAGAATTCAAAATGTCGGTTATCTTGATA
>No_name
CATCAAACGAGATCGAATCGGGCACCATCAAATGGGAAATCCTAACAAAAAATCCTCCCA
GAAATATCGAGAATTCAAAATGTCGGTTATCTTGATATCA
>No_name
CACATTCATTAATATCAAGATAACCGACATTTTGAATTCTCGATATTTCTGGGAGGATTT
TTTGTTAGGATTTCCCATTTGATGGTGCCCGATTCGATCT
>No_name
GCCACATTCATTGATATCAAGATAACCGACATTTTGAATTCTCGATATTTCTGGGAGGAT
TTTTTGTTAGGATTTCCCATTTGATGGTGCCCGATTCGAT
>No_name
TCGTTACTAAGGTTGCCACATTCATTGATATCAAGATAACCGACATTTTGAATTCTCGAT
ATTTCTGGGAGGATTTTTTGTTAGGATTTCCCATTTGATG
>No_name
CTCCATCTATCAATTCGAAAATCAAAAACAACGGATTCGTTACTAAGGTTGCCACATTCA
TTGATATCAAGATAACCGACATTTTGAATTCTCGATATTT
>No_name
CCCGCTCCATCTATCAATTCGAAAATCAAAAACAACGGATTCGTTACTAAGGTTGCCACA
TTCATTGATATCAAGATAACCGACATTTTGAATTCTCGAT
>No_name
CTCCGAGCCCGCTCCATCTATCAATTCGAAAATCAAAAACAACGGATTCGTTACTAAGGT
TGCCACATTCATTGATATCAAGATAACCGACATTTTGAAT
>No_name
TTTCCGTATTTCTGACCCTCCGAGCCCGCTCCATCTATCAATTCGAAAATCAAAAACAAC
GGATTCGTTACTAAGGTTGCCACATTCATTGATATCAAGA
>No_name
GGCAACCTTAGTAACGAATCCGTTGTTTTTGATTTTCGAATTGATAGATGGAGCGGGCTC
GGAGGGTCAGAAATACGGAAAGTTAACGGAAAATCGCTGC
>No_name
GTAACGAATCCGTTGTTTTTGATTTTCGAATTGATAGATGGAGCGGGCTCGGAGGGTCAG
AAATACGGAAAGTTAACGAAAAATCGCTGCGTTTCAGATT
>No_name
AGCAAATTGAAGAAATCTGAAACGCAGCGATTTTCCGTTAACTTTCCGTATTTCTGACCC
TCCGAGCCCGCTCCATCTATCAATTCGAAAATCAAAAACA
>No_name
CGTTTTGATAGATGGAGCGGGCTCGGAGGGGCNGAAATACGGAAATTTAACGAAAAATCG
CTGCGTTTCAGATTTCTTCAATTTGCTCTTTAATTCACTG
>No_name
CGATTGTTAAAATAGATCAGTGAATTAAAGAGCAAATTGAAGAAATCTGAAACGCAGCGA
TTTTCCGTTAACTTTCCGTATTTCTGACCCTCCGAGCCCG
>No_name
GTCAGAAATACGGAAAGTTAACGAAAAATCGCTGCGTTTCAGATTTCTTCAATTTGCTCT
TTAATTCACTGATCTATTTTAACAATCAAACAAACTGGAT
>No_name
CGTCAATGTCTCGTTTGAGGAACGGGAGAAAATTGGAGAGGATCGTGAGAAAATAGTGCT
GAAATTTCGCCCCAATTAAGACGTAAAATATCCAGTTTGT
>No_name
GCTGATTCGTCAATGTCTCGTTTGAGGAACGGGAGAAAATTGGAGAGGATCGTGAGAAAA
TAGTGCTGAAATTTCGCCCCAATTAAGACGTAAAATATCC
>No_name
GTCGACTCGAAAGGTAAACTCGCTGATTCGTCAATGTCTCGTTTGAGGAACGGGAGAAAA
TTGGAGAGGATCGTGAGAAAATAGTGCTGAAATTTCGCCC
>No_name
GTCGACTCGAAAGGTAAACTCGCTGATTCGTCAATGTCTCGTTTGAGGAACGGGAGAAAA
ATGGAGAGGATCGTGAGAAAATAGTGCTGAAATTTCGCCC
>No_name
TGAAGATTTTTTTCAATGTTCATCGTCGACTCGAAAGGTAAACTCGCTGATTCGTCAATG
TCTCGTTTGAGGAACGGGAGAAAATTGGAGAGGATCGTGA
>No_name
TCCGTTGAAGATTTTTTTCAATGTTCATCGTCGACTCGAAAGGTAAACTCGCTGATTCGT
CAATGTCTCGGTTGAGGAACGGGAGAAAATTGGAGAGGAT
>No_name
CTTCAACGGAATTCTGAATTGAATCTTAAAAATAAGATTCAAAATTCAAATTGTCAACGA
AAATATTCGTGTTTATGTTGGAAAATAAACAACCGAAATA
>No_name
GTTAATGTTGGAAAATAAACAACCGAAATATCAAAAACAAAATTGACGATTATGTTGAAA
CTTTAACAAACAACCAAAAAGAAACAGAGGTTATTGCGTT
>No_name
CAACGCAATAACCTCTGTTTCTTTTTGGTTGTTTGTTAAAGTTTCAACATAATCGTCAAT
TTTGTTTTTGATATTTCGGTTGTTTATTTTCCAACATAAA
>No_name
ATTTATCAAACGGTCTATGATTTTTTAACGACAATTTTTCCAACAGTAATTATGATGTAT
TTCATTTATTGGTTCGTCGATATGCGAATAAATAATTTAT
>No_name
GTAAAAGTGAACAACGAATACAAAGCTGTTACTATTATCATTTTGATAGCCCACTTTTGA
CGATCAACTTGAGAATTTGCAGTCCCATCTTTATTACTTA
>No_name
GTTTTGATCATGGAAAGTGAAATAAACCGAACCGAAAATTTACAAAACAATTTAACTTTA
TTTCTTATACGAAAGTATTTATGGAGTTCTACGTTCTATT
>No_name
TTTTGATCATGGAAAGTGGAAATAAACCGAACNGAAAATTTACAAAACAATTTAACTTTT
TTTCTTATACGAAGGTATTTATGGAGTTCTACGTTCTATT
>No_name
CAACCAAAGCAAAGAACCATAGCGATGCAAATAGAACGTAGAACTCCATAAATACTTTCG
TATAAGAAATAAAGTTAAATTGTTTTGTAAATTTTCGGTT
>No_name
GAAAATTTACAAAACAATTTAACTTTATTTCTTATACGAAAGTATTTATGGAGTTCTACG
TTCTATTTGCATCGCTATGGTTCTTTGCTTTGGTTGATGA
>No_name
CCACTCATCAACCAAAGCAAAGAACCATAGCGATGCAAATAGAACGTAGAACTCCATAAA
TACTTTCGTATAAGAAATAAAGTTAAATTGTTTTGTAAAT
>No_name
AAAACAATTTAACTTTATTTCTTATACGAAAGTATTTATGGAGTTCTACGTTCTATTTGC
ATCGCTATGGTTCTTTGCTTTGGTTGATGAGTGGACTTGT
>No_name
AAACAATTTAACTTTATTTCTTATACGAAAGTNTTTATGGAGTTCTACGTTCTATTTGCA
TCGCTATGGTTCTTTGCTTTGGTTGATGAGTGGACTTGTA
>No_name
TTTATGGAGTTCTACGTTCTATTTGCATCGCTATGGTTCTTTGCTTTGGTTGATGAGTGG
ACTTGTATTAAACACTTTAGCGTTTATAATATGGACCAGA
>No_name
ATGGAGTTCTACGTTCTATTTGCATCGCTATGGTTCTTTGCTTTGGTTGATGAGTGGACT
TGTATTAAACACTTTAGCGTTTATAATATGGACCAGACCA
>No_name
CTATTTGCATCGCTATGGTTCTTTGCTTTGGTTGATGAGTGGACTTGTATTAAACACTTT
AGCGTTTATAATATGGACCAGACCAAGACTTAGAAGATCA
>No_name
ATTTGCATCGCTATGGTTCTTTGCTTTGGTTGNTGAGTGGACTTGTATTAAACACTTTAG
CGTTTATAATATGGACCAGACCAAGACTTAGAAGATCAAA
>No_name
ATTTGATCTTCTAAGTCTTGGTCTGGTCCATATTATAAACGCTAAAGTGTTTAATACAAG
TCCACTCATCAACCAAAGCAAAGAACCATAGCGATGCAAA
>No_name
ATTTGATCTTCTAAGTCTTGGTCTGGTCCATATTATAAACGCTAAAGTGTTTAATACAAG
TCCACTCATCAACCAAAGCAAAGAACCATAGCGATGCAAA
>No_name
GTTCTTTGCTTTGGTTGATGAGTGGACTTGTATTAAACACTTTAGCGTTTATAATATGGA
CCAGACCAAGACTTAGAAGATCAAATACATCCGCAAATTA
>No_name
CTTTGCTTTGGTTGATGAGTGGACTTGTATTANACACTTTAGCGTTTATAATATGGACCA
GACCAAGACTTAGAAGATCAAATACATCCGCAAATTATTT
>No_name
CATGGCTATTCCTGCCAAATAATTTGCGGATGTATTTGATCTTCTAAGTCTTGGTCTGGT
CCATATTATAAACGCTAAAGTGTTTAATACAAGTCCACTC
>No_name
GTGGACTTGTATTAAACACTTTAGCGTTTATAATATGGACCAGACCAAGACTTAGAAGAT
CAAATACATCCGCAAATTATTTGGCAGGAATAGCCATGTC
>No_name
TGACATGGCTATTCCTGCCAAATAATTTGCGGATGTATTTGATCTTCTAAGTCTTGGTCT
GGTCCATATTATAAACGCTAAAGTGTTTAATACAAGTCCA
>No_name
CTTGTATTAAACACTTTAGCGTTTATAATATGGACCAGACCAAGACTTAGAAGATCAAAT
ACATCCGCAAATTATTTGGCAGGAATAGCCATGTCAGACA
>No_name
TTTATAATATGGACCAGACCAAGACTTAGAAGATCAAATACATCCGCAAATTATTTGGCA
GGAATAGCCATGTCAGACACCATATTTTGGTTATTATACA
>No_name
CCAAGACTTAGAAGATCAAATACATCCGCAAATTATTTGGCAGGAATAGCCATGTCAGAC
ACCATATTTTGGTTATTATACATTCTTCATTACATGCAAA
>No_name
CTTAGAAGATCAAATACATCCGCAAATTATTTGGCAGGAATAGCCATGTCAGACACCATA
TTTTGGTTATTATACATTCTTCATTACATGCAAACTTCGT
>No_name
CCCGAAGTTTGCATGTAATGAAGAATGTATAATAACCAAAATATGGTGTCTGACATGGCT
ATTCCTGCCAAATAATTTGCGGATGTATTTGATCTTCTAA
>No_name
CCACGAAGTTTGCATGTAATGAAGAATGTATANTAACCAAAATATGGTGTCTGACATGGC
TATTCCTGCCAAATAATTTGCGGATGTATTTGATCTTCTA
>No_name
AGAAGATCAAATACATCCGCAAATTATTTGGCNGGAATAGCCATGTCAGACACCATATTT
TGGTTATTATACATTCTTCATTACATGCAAACTTCGTGGG
>No_name
CTNGAACACAAATGTCCCACGAAGTTTGCATGTAATGAAGAATGTATAATAACCAAAATA
TGGTGTCTGACATGGATATTCATGCCAAATAATTTGCGGA
>No_name
CTTGAAACATTTCACACCATACTGGAATATCTTGAACACAAATGTCCCACGAAGTTTGCA
TGTAATGAAGAATGTATAATAACCAAAATATGGTGTCTGA
>No_name
AGACACCATATTTTGGTTATTATACATTCTTCNTTACATGCAAACTTCGTGGGACATTTG
TGTTCAAGATATTCCAGTATGGTGTGAAATGTTTCAAGGT
>No_name
AAATAAATAAACCTTGAAACATTTCACACCATNCTGGAATATCTTGAACACAAATGTCCC
ACGAAGTTTGCATGTAATGAAGAATGTATAATAACCAAAA
>No_name
CAAACTTCGTGGGACATTTGTGTTCAAGATATTCCAGTATGGTGTGAAATGTTTCAAGGT
TTATTTATTTCAAGTCAATACTTTTCCGTACCTCTCGTTT
>No_name
GGACATTTGTGTTCAAGATATTCCAGTATGGTGTGAAATGTTTCAAGGTTTATTTATTTC
AAGTCAATACTTTTCCGTACCTCTCGTTTTGATTTTCTCA
>No_name
AGTTATTCCAGTATGGTGTGAAATGTTTCAAGNTTTATTTATTTCAAGTCAATAATTTTC
CGTACCTCTCGTTTTGATTTTCTCATTGGAGAGATATATA
>No_name
CTGCTATATATCTCTCCAATGAGAAAATCAAAACGAGAGGTACGGAAAAGTATTGACTTG
AAATAAATAAACCTTGAAACATTTCACACCATACTGGAAT
>No_name
CTGCTATATATCTCTCCAATGAGAAAATCAAAACGAGAGGTACGGAAAAGTATTGACTTG
AAATAAATAAACCTTGAAACATTTCACACCATACTGGAAT
>No_name
GTTTCAAGGTTTATTTATTTCAAGTCAATACTTTTCCGTACCTCTCGTTTTGATTTTCTC
ATTGGAGAGATATATAGCAGTATGCCATCCATTTAAAAGA
>No_name
ATTTATTTCAAGTCAATACTTTTCCGTACCTCTCGTTTTGATTTTCTCATTGGAGAGATA
TATAGCAGTATGCCATCCATTTAAAAGAGAAAAGCTCTGT
>No_name
ATTTATTTCAAGTCAATACTTTTCCGTACCTCTCGTTTTGATTTTCTCATTGGAGAGATA
TATAGCAGTATGCCATCCATTTAAAAGAGAAAAGCTCTGT
>No_name
CTGTGAGTACAGAGCTTTTCTCTTTTAAATGGATGGCATACTGCTATATATCTCTCCAAT
GAGAAAATCAAAACGAGAGGTACGGAAAAGTATTGACTTG
>No_name
CTTTCTGTGAGTACAGAGCTTTTCTCTTTTAAATGGATGGCATACTGCTATATATCTCTC
CAATGAGAAAATCAAAACGAGAGGTACGGAAAAGAATTGA
>No_name
CTTTTCCGTACCTCTCGTTTTGATTTTCTCATTGGAGAGATATATAGCAGTATGCCATCC
ATTTAAAAGAGAAAAGCTCTGTACTCACAGAAAGGCTCTG
>No_name
AGCGCAGTGACTCCACAAACAATTGTATTGACCAGAGCCTTTCTGTGAGTACAGAGCTTT
TCTCTTTTAAATGGATGGCATACTGCTATATATCTCTCCA
>No_name
TCTTGAAATACTCTGAGAACATCCTAATATCAGCGCAGTGACTCCACAAACAATTGTATT
GACCAGAGCCTTTCTGTGAGTACAGAGCTTTTCTCTTTTA
>No_name
AAAAGAGAAAAGCTCTGTACTCACAGAAAGGCNCTGGTCAATACAATTGTTTGTGGAGTC
ACTGCGCTGATATTAGGATGTTCTCAGAGTATTTCAAGAG
>No_name
GTCATTGTATTCTCTTGAAATACTCTGAGAACATCCTAATATCAGCGCAGTGACTCCACA
AACAATTGTATTGACCAGAGCCTTTCTGTGAGTACAGAGC
>No_name
GGTCAATACAATTGTTTGTGGAGTCACTGCGCTGATATTAGGATGTTCTCAGAGGATTTC
AAGAGAATACAATGACGTATCGAAAAAATGTGATATTAGA
>No_name
TTCCTCTAATATCACATTTTTTCGATACGTCANTGTATTCTCTTGAAATACTCTGAGAAC
ATCCTAATATCAGCGCAGTGACTCCACAAACAATTGTATT
>No_name
ACTTCCTCTAATATCACATTTTTTCGATACGTCATTGTATTCTCTTGAAATACTCTGAGA
ACATCCTAATATCAGCGCAGTGACTCCACAAACAATTGTA
>No_name
ATTTAATTGTTTGTGGAGTCACTGCGCTGATATTAGGATGTTCTCAGAGTATTTCAAGAG
AATACAATGACGTATCGAAAAAATGTGATATTAGAGGAAG
>No_name
CGAGTATTTACAACACTTCCTCTAATATCACATTTTTTCGATACGTCATTGTATTCTCTT
GAAATACTCTGAGAACATCCTAATATCAGCGCAGTGACTC
>No_name
CCCAGTGGCAAATATGAACCAATTGCGAGTATTTACAACACTTCCTCTAATATCACATTT
TTTCGATACGTCATTGTATTCTCTTGAAATACTCTGAGAA
>No_name
AAGAGAATACAATGACGTATCGAAAAAATGTGATATTAGAGGAAGTGTTGTAAATACTCG
CAATTGGTTCATATTTGCCACTGGGACTGAAATACTCATT
>No_name
CGCACTAATGAGTATTTCAGTCCCAGTGGCAAATATGAACCAATTGCGAGTATTTACAAC
ACTTCCTCTAATATCACATTTTTTCGATACGTCATTGTAT
>No_name
GTAAATACTCGCAATTGGTTCATATTTGCCACTGGGACTGAAATACTCATTAGTGCGCTG
CTGCCATTTGCAACTTTAATCGTCAATATCTTAGTTATTA
>No_name
CTTGTGATAGATTTCAGTTCTATAATAACTAAGATATTGACGATTAAAGTTGCAAATGGC
AGCAGCGCACTAATGAGTATTTCAGTCCCAGTGGCAAATA
>No_name
ATTTGCCACTGGGACTGAAATACTCATTAGTGCGCTGCTGCCATTTGCAACTTTAATCGT
CAATATCTTAGTTATTATAGAACTGAAATCTATCACAAGT
>No_name
ATTTGCCACTGGGACTGAAATACTCATTAGTGCGCTGCTGCCATTTGCAACTTTAATCGT
CAATATCTTAGTTATTATAGAACTGAAATCTATCACAAGT
>No_name
CTGGGACTGAAATACTCATTAGTGCGCTGCTGNCATTTGCAACTTTAATCGTCAATATCT
TAGTTATTATAGAACTGAAATCTATCACAAGTAAAACTAC
>No_name
CCGAAATACTCATTAGTGCGCTGCTGCCATTTGCAACTTTAATCGTCAATATCTTAGTTA
TTATAGAACTGAAATCTATCACAAGTAAAACTACATTGAT
>No_name
TCAGTAGTGCGCTGCTGCCATTTGCAACTTTAATCGTCAATATCTTAGTTATTATAGAAC
TGAAATCTATCACAAGTAAAACTACATTGATAAAACCCTC
>No_name
CTTTGAATTTGAAGATGTTGCTCACTGGTACTAGTGGAGGAGGTTAATGGAGCAGTTACT
GAGGGTTTTATCAATGTAGTTTTACTTGTGATAGATTTCA
>No_name
CTTGGTTTCTTTGAATTTGAAGATGTTGCTCACTGGTACTAGTGGAGGAGGTTAATGGAG
CAGTTACTGAGGGTTTTATCAATGTAGTTTTACTTGTGAT
>No_name
CACAAGTAAAACTACATTGATAAAACCCTCAGTAACTGCTCCATTAACCTCCTCCACTAG
TACCAGTGAGCAACATCTTCAAATTCAAAGAAACCAAGGT
>No_name
CACAAGTAAAACTACATTGATAAAACCCTCAGTAACTGCTCCATTAACCTCCTCCACTAG
TACCAGTGAGCAACATCTTCAAATTCAAAGAAACCAAGGT
>No_name
CACAAGTAAAACTACATTGATAAAACCCTCAGNAACTGCTCCATTAACCTCCTCCACTAG
TACCAGTGAGCAACATCTTCAAATTCAAAGAAACCAAGGT
>No_name
CACAAGTAAAACTACATTGATAAAACCCTCAGTAACTGCTCCATTAACCTCCTCCACTAG
TACCAGTGAGCAACATCTTCAAATTCAAAGAAACCAAGGT
>No_name
CTGCCTTGGTTTCTTTGAATTTGAAGATGTTGCTCACTGGTACTAGTGGAGGAGGTTAAT
GGAGCAGTTACTGAGGGTTTTATCAATGTAGTTTTACTTG
>No_name
TTTCCGTACTACCTTGGTTTCTTTGAATTTGANGATGTTGCTCACTGGTACTAGTGGAGG
AGGTTAATGGAGCAGTTACTGAGGGTTTTATCAATGTAGT
>No_name
GATAAAACCCTCAGTAACTGCTCCATTAACCTCCTCCACTAGTACCAGTGAGCAACATCT
TCAAATTCAAAGAAACCAAGGTAGTACGGAAAAGCTAAAT
>No_name
GCTCCATTAACCTCCTCCACTAGTACCAGTGAGCAACATCTTCAAATTCAAAGAAACCAA
GGTAGTACGGAAAAGCTAAATATCAAAAAGCATTCCATTA
>No_name
CATTAACCTCCTCCACTAGTACCAGTGAGCAACATCTTCAAATTCAAAGAAACCAAGGTA
GTACGGAAAAGCTAAATATCAAAAAGCATTCCATTAGCCA
>No_name
CTTTTCTTTATTCTGTTGGCTAATGGAATGCTTTTTGATATTTAGCTTTTCCGTACTACC
TTGGTTTCTTTGAATTTGAAGATGTTGCTCACTGGTACTA
>No_name
GGATTTGAATGCACTCTTTTCTTTATTCTGTTGGCTAATGGAATGCTTTTTGATATTTAG
CTTTTCCGTACTACCTTGGTTTCTTTGAATTTGAAGATGT
>No_name
CTGGATTTGAATGCACTCTTTTCTTTATTCTGTTGGCTAATGGAATGCTTTTTGATATTT
AGCTTTTCCGTACTACCTTGGTTTCTTTGAATTTGAAGAT
>No_name
AAGAAACCAAGGTAGTACGGAAAAGCTAAATANCAAAAAGCATTCCATTAGCCAACAGAA
TAAAGAAAAGAGTGCATTCAAATCCAGTACAATTTTGCTT
>No_name
CCAAGGTAGTACGGAAAAGCTAAATATCAAAAAGCATTCCATTAGCCAACAGAATAAAGA
AAAGAGTGCATTCAAATCCAGTACAATTTTGCTTTTAAGT
>No_name
GGAAAAGCTAAATATCAAAAAGCATTCCATTAGCCAACAGAATAAAGAAAAGAGTGCATT
CAAATCCAGTACAATTTTGCTTTTAAGTGTCTCGTTTCTT
>No_name
CGTGACTATTAGAAGAAACGAGACACTTAAAAGCAAAATTGTACTGGATTTGAATGCACT
CTTTTCTTTATTCTGTTGGCTAATGGAATGCTTTTTGATA
>No_name
AACGAAACCGGTTGGTAGAGTTGTGACTATTANAAGAAACGAGACACTTAAAAGCAAAAT
TGTACTGGATTTGAATGCACTCTTTTCTTTATTCTGTTGG
>No_name
AAACGAAACCGGTTGGTAGAGTTGTGACTATTAGAAGAAACGAGACACTTAAAAGCAAAA
TTGTACTGGATTTGAATGCACTCTTTTCTTTATTCTGTTG
>No_name
CATAAACGAAACCGGTTGGTAGAGTTGTGACTATTAGAAGAAACGAGACACTTAAAAGCA
AAATTGTACTGGATTTGAATGCACTCTTTTCTTTATTCTG
>No_name
TCCAACTGGACAGACAAATTGGAGCGCATAAACGAAACCGGTTGGTAGAGTTGTGACTAT
TAGAAGAAACGAGACACTTAAAAGCAAAATTGTACTGGAT
>No_name
CTCGTTTCTTCTAATAGTCACAACTCTACCAACCGGTTTCGTTTATGCGCTCCAATTTGT
CTGTCCAGTTGGAAACGAAACTTTAAGCGTCGAACAAATG
>No_name
GTTTCTTCTAATAGTCACAACTCTACCAACCGNTTTCGTTTATGCGCTCCAATTTGTCTG
TCCAGTTGGAAACAAAACTTTAAGCGTCGAACAAATGAAA
>No_name
ATCGACTTTCATTTGTTCGACGCTTAAAGTTTNGTTTCCAACTGGACAGACAAATTGGAG
CGCATAAACGAAACCGGTTGGTAGAGTTGTGACTATTAGA
>No_name
CTTTACCAACCGGTTTCGTTTATGCGCTCCAANTTGTCTGTCCAGTTGGAAACGAAACTT
TAAGCGTCGAACAAATGAAAGTCGATCCAGATTGGATAAA
>No_name
ATCATTGAAAAAAAGTCAACAACCTCTTTTAAAATTTGATAGTTAATAAACTTTATCCAA
TCTGGATCGACTTTCATTTGTTCGACGCTTAAAGTTTCGT
>No_name
AGTCGATCCAGATTGGATAAAGTTTATTAACTATCAAATTTTAAAAGAGGTTGTTGACTT
TTTTTCAATGATCCATTTCAGTATAAATTTTGTTATTTAT
>No_name
CAGGAATATAATAAATAACAAAATTTATACTGAAATGGATCATTGAAAAAAAGTCAACAA
CCTCTTTTAAAATTTGATAGTTAATAAACTTTATCCAATC
>No_name
TGTAAAAGAGGTTGTTGACTTTTTTTCAATGATCCATTTCAGTATAAATTTTGTTATTTA
TTATATTACTGGCGAAAGTTTTAGAACAGAATTTTACCTT
>No_name
GGACCTTTGAATCGTTTTGCATTTTGAAACAGAAGGTAAAATTCTGTTCTAAAACTTTCG
CCAGTAATATAATAAATAACAAAATTTATACTGAAATGGA
>No_name
GGACCTTTGAATCGTTTTGCATTTTGAAACAGAAGGTAAAATTCTGTTCTAAAACTTTCG
CCAGTAATATAATAAATAACAAAATTTATACTGAAATGGA
>No_name
TGAAAAATAGGAATTACCAATGGAAGTATCGTCAGGACCTTTGAATCGTTTTGCATTTTG
AAACAGAAGGTCAAAGTCTGTTCTAAAACTTTCGCCAGTA
>No_name
CGAAAGTTTTAGAACAGAATTTTACCTTCTGTTTCAAAATGCAAAACGATTCAAAGGTCC
TGACGATACTTCCATTGGTAATTCCTATTTTTCAAATAGA
>No_name
GGTGCATTTCGGTGTGATTAACTCTCTGATTGTGCCCATTTCTATTTGAAAAATAGGAAT
TACCAATGGAAGTATCGTCAGGACCTTTGAATCGTTTTGC
>No_name
AACGATTCAAAGGTCCTGACGATACTTCCATTGGTAATTCCTATTTTTCAAATAGAAATG
GGCACAATCAGAGAGTTAATCACACCGAAATGCTCCGAAA
>No_name
AACGATTCAAAGGTCCTGACGATACTTCCATTGGTAATTCCTATTTTTCAAATAGAAATG
GGCACAATCAGAGAGTTAATCACACCGAAATGCTCCGAAA
>No_name
TTCAAAGGTCCTGACGATACTTCCATTGGTAATTCCTATTTTTCAAATAGAAATGGGCAC
AATCAGAGAGTTAATCACACCGAAATGCTCCGAAAACAGG
>No_name
GCCAGTTTTCGGAGCATTTCGGTGTGATTAACTCTCTGATTGTGCCCATTTCTATTTGAA
AAATAGGAATTACCAATGGAAGTATCGTCAGGACCTTTGA
>No_name
GTTCGGCCTGTTTTCGGAGCATTTCGGTGTGATTAACTCTCTGATTGTGCCCATTTCTAT
TTGAAAAATAGGAATTACCAATGGAAGTATCGTCAGGACC
>No_name
GTCCGGCCTGTTTTCGGAGCATTTCGGTGTGATTAACTCTCTGATTGTGCCCATTTCTAT
TTGAAAAATAGGAATTACCAATGGAAGTATCGTCAGGACC
>No_name
CGTGTGTTCGGCCTGTTTTCGGAGCATTTCGGTGTGATAAACTCTCTGATTGTGCCCATT
TCTATTTGAAAAATAGGAATTACCAATGGAAGTATCGTCA
>No_name
CGATTATCAAATGGTAAAAAGGAATTTCCAGATTATTTTCAATCCCGATTCGAATATCTC
CATTCTCACTCGAGCTTATAATGAATTGATGAAGCATCTG
>No_name
CCACGAGATAATAGACCTGGTTTGATAATTTGNAAGCTCCAACTTTTGATTCATACTTCG
AATGTAATAATGCTTTGAGTTTTTCTGATTCATTTCTAAT
>No_name
CACCAGTTACGCATATTAATATCCAAATTGCCACGAGATAATAGACCTGGTTTGATAATT
TGAAAGCTCCAACTTTTGATTCATACTTCGAATGTAATAA
>No_name
CTCGTGGCAATTTGGATATTAATATGCGTAACTGGAGTCGTCAGTAACTTGGTGGTCATC
ATCACTTTGTGGCGGAATCCATGCAAATTAATTTATGAAA
>No_name
GACCAATACAAAAGATTTCATAAATTAATTTGCATGGATTCCGCCACAAAGTGATGATGA
CCACCGAGTTACTGACGACTCCAGTTACGCATATTAATAT
>No_name
CTTGGTGGTCATCATCACTTTGTGGCGGAATCCATGCAAATTAATTTATGAAATCTTTTG
TATTGGTCTCGCGTTTACCGATATTGGCTTTCTTCTATTG
>No_name
ATCACTTTGTGGCGGAATCCATGCAAATTAATTTATGAAATCTTTTGTATTGGTCTCGCG
TTTACCGATATTGGCTTTCTTCTATTGGCAGTTCCACTGA
>No_name
CTAGGATCAGTGATGATGAAAATACAACACTTTGGATAAGGTAATTAATCAATTTGCACA
TAAAGCTGCCAAGTATCCAATTCAACAGTAAATAATGAAC
>No_name
CGGGGATGTAAAACTGCGATAAATCTTGAAAACGTTAAGCCGACTAGGATCAGTGATGAT
GAAAATACAACACTTTGGATAAGGTAATTAATCAGTTTGC
>No_name
ATTTATCGCAGTTTTACATCCCTGGAAAAACCGCCGAATGACTTTAAATGGCGCAAAATG
GGCTTGTATCATTGGATGGTTTATTGGATTTTCGATATCT
>No_name
CTACGCCATATTTTTACTATCATGATACAGAAAAATCGGATTCATGGATGAGATTTATTA
CGAGGAATCGAACAAATCAGTTTGTTAATAATCCGTATAA
>No_name
GGATGAGATTTATTACGAGGAATCGAACAAATNAGTTTGTTAATAATCCGTATAAATGTA
GATTAGAATTTCCTTCGAATGAATCTCGATATATTGTTAT
>No_name
TGGCATTCTTTTTGCACATAACAAACCACCATTGCATTCATTATTAAAATCCCAATAAAT
GGGATCAAATACGATGTGTTTAATAGTCCAATTATAACAA
>No_name
CTTTTCCTTTAGGCATTCTTTTTGCACATAACAAACCACCATTGCATTCATTATTAAAAT
CCCAATAAATGGGATCAAATACGATGTGTTTAATAGTCCA
>No_name
GTTTGTTATGTGCAAAAAGAATGCCTAAAGGAAAAGGGAACAAAAAAGGAAATTAAAAAA
GAAGTTAAATTTCCAGAGCATTATCGTGATAGCCTTATAT
>No_name
GAAAAGTTTAGATGCTTTCACTTTGTTAACGATATCGTTTGATATAAGGCTATCACGATA
AGGCTCTGGAAATTTAACTTCTTTTTTAATTTCCTTTTTT
>No_name
TTTATCGGTAGCCAGCAAAGACCATATACTGANGTCACTAATAAAACTAGATTGGTTACC
CTTTTCTGCATCTGCCGGCGCCTGAAAAGTTTAGATGCTT
>No_name
CGCCGGCAGATGCAGAAAAGGGTAACCAATCTAGTTTTATTAGTGACATCAGTATATGGT
CTTTGCTGGCTACCGATAAATATCATAAACGCTTGGTACA
>No_name
CCGGATTCAGATTGTACCAAGCGTTTATGATATTTATCGGTAGCCAGCAAAGACCATATA
CTGATGTCACTAATAAAACTAGATTGGTTACCCTTTTCTG
>No_name
GATTGACGCAAGCGCTACAAAATGATAGAGTTTGAGAGACATATCTAACATATTCCATAG
CTGGTGTTGAAGGAAAACTAGCCGGATTCAGATTGTACCA
>No_name
GTAAAATTCTTTAAAAATGGAAACCGATCTATGAAAGCACTTTTAAACGCTTTGCTTGCT
ATTGAATAGACGATCGGATTGACGCAAGCGCTACAAAATG
>No_name
GGGGAATGTTTTCTGTGTAAGGTAAAATTCTTTAAAAATGGAAACCGATCTATGAAAGCA
CTTTTAAACGCTTTGCTTGCTATTGAATAGACGATCGGAT
>No_name
CTTTGTTTATTGTTAATATAATTTCAGTTTTCGGGGAATGTTTCCTGTGTAAGGTAAAAT
TCTTTAAAAATGGAAACCGATCTATGAAAGCACTTTTAAA
>No_name
TTATTAAAGAATCTGTAAATGATTCCTTGGCGTTTTTTATTTTTAGAATTTCACTGGTAA
GTCTAGGAATAATTGCAAACTCTGTGCTTTTCAGTTTTGT
>No_name
CCCCATTGTAAACCAGAACAAATAATTCGTATNAAACACTCTACAGTAAATTTCATAAGT
TACATAACTGCCAAAGTTTATTTGCGATTGATGGGTAAAC
>No_name
AAATTGTTTATTAAAATTAAATAAACAAACGGATTGACCATTGCGTTGATTCCTAAGGAA
AAATTACAAAAGTAATAATATTTATCGGCATCTTGAAAAT
>No_name
GAACTTTTGATTCTAAAAGAAGACTAAACTCTGGTTTTTTGATGGAAGGGTATGGACCGC
ATCTCAATTCCAATTCAAGGCTAGACGTGACCGTTGAATT
>No_name
ATTCAACGGTCACGTCTAGCCTTGAATTGGAATTGAGATGCGGTCCATACCCTTCCATCA
AAAAACCAGAGTTTAGTCTTCTTTTAGAATCAAAAGTTCT
>No_name
ATACATATTGAGATATTTGTACTCATTAAAAATATAATAATAAACGGCAGAACTTTTAAT
TCTAAAAGAAGACTAAACTCTGGTTTTTTGATGGAAGGGT
>No_name
CTTCCATCAAAAAACCAGAGTTTAGTCTTCTTTTAGAATCAAAAGTTCTGCCGTTTATTA
TTATATTTTTAATGAGTACAAATATCTCAATATGTATTGT
>No_name
CAAAAAACCAGAGTTTAGTCTTCTTTTAGAATCAAAAGTTCTGCCGTTTATTATTATATT
TTTAATGAGTACAAATATCTCAATATGTATTGTCCTCAAC
>No_name
CAGAGTTTAGTCTTCTTTTAGAATCAAAAGTTCTGCCGTTTATTATTATATTTTTAATGA
GTACAAATATCTCAATATGTATTGTCCTCAACAAAAGGCA
>No_name
AACTCATATGCCTTTTGTTGAGGACAATACATNTTGAGATATTTGTACTCATTAAAAATA
TAATAATAAACGGCAGAACTTTTGATTCTAAAAGAAGACT
>No_name
ATGTATTGTCCTCAACAAAAGGCATATGAGATGTCCTACAAACGTCATCCTAATGTCGTT
AGCATTAGCTGATATGTTTACAGGAGTTTTCCCTCTGCCA
>No_name
GACAAATTGTGGGCAAAACCACGTTTAAAACAAAAATTGCCACACTAATTGTAATATTAT
TTTGATATTGGGTTAAAAATGTCTGATAATTATTAATTAA
>No_name
TATCAGACATTTTTAACCCAATATCAAAATAATATTACAATTAGAGTGGCAATTTTTGTT
TTAAACGTGGTTTTGCCCACAATTTGTCATACGGCATCAA
>No_name
CATTTATATAACAATGCCACTAAAAGTGGATCATATATGTAAAATAAAAAATTCTATTAA
AATGGTCATTGCAGTGATTTTTCTTTCAATTTGTTTCAAT
>No_name
AAAGAAGAGGCCAATTGAAACAAATTGAAAGAAAAATCACTGCAATGACCAATTTAATAG
AATTTTTTAATTTACATATATGATCCACTTTTAGTGGCAT
>No_name
GAACAAACCAAATTGAATTTTAAAAACTGAGGTGAAATAAGAGGCCAATTGAAACAAATT
GAAAGAAAAATCACTGCAATGACCATTTTAATAGAATTTT
>No_name
CATCAATCTTGAACCGCTTGAATGGCATTTCATAACCAAAATATGCGTGGAATTATCAGA
ACAAACCAAATTGAATTTTAAAAACTGAGGTGAAATAAGA
>No_name
TTCAGTTTTGCTAATTATCGCAATGAAAAAAGTAGCAATTCGAAGAAGAAAACTACTAAA
TCTATCAAAAAAGGCTGAAAGCAGAATGCTTGGCTGGGAT
>No_name
AAGCAGAATGCTTGGCTGGGATTCGAATACCACCTCTCGAATGTTGGTGGTTGTTGTGAC
AATATTTTTAATTGTTGAACTTCCCAATGGAATTTTTATT
>No_name
ATTTTTATTACAATTTATACAATTTCTCAAATGTTATTCATTACAATATTTTCCGATGAA
TTGCTTGGGAAATTAACCCATATTTGCAATTTAGCCACTA
>No_name
CATTACAATATTTTCCGATGAATTGCTTGGGAAATTAACCCATATTTGCAATTTAGCCAC
TATGATATCGTATTTGTTTAACTTTTTCGTTTATTGTACG
>No_name
CTGAGAATAAGATAATTTGATACGCTTTGAAGATTCTTTTCTAAAATTATGGCAGCAACG
ACAAAAACATTTCCAATTATAGTGCATAAAATAAGAGAGC
>No_name
TCTCGCTTAAAAGACTAACTGACATAACTAAGGATGCCACCATCAGATCTGCAACGGCAA
GGCTGAGAATAAGATAATTTGATACGCTTTGAAGATTCTT
>No_name
AAAGCTCTATTCCTAAAAACCACTGTTTAGAANTCTCGCTTAAAAGACTAACTGACATAA
CTAAGGATGCCACCATCAGATCTGCAACGGCAAGGCTGAG
>No_name
CTTAGTTATGTCAGTTAGTCTTTTAAGCGAGATTTCTAAACAGTGGTTTTTAGGAATAGA
GCTATGCGATTTTTGGGTTTGTTTTGATGTGCTCTGTTGT
>No_name
ATATATTTTAGGAATAGAGCTATGCGATTTTTNGGTTTGTTTTGATGTGCTCTGTTGTTC
GGCTTCGATTCTTCACTTAGTTGCAATAGCATTTGATAGA
>No_name
TGGGCCGTCACCAATATAGACTATATCAGAATGAGGACGGCTAAACGAATTATTATAATG
ATTATAATTGTTTGGTTCCTCTCTATTATTATTTCCATTC
>No_name
AATTACAACACTTTTGTAGACATTTTCCCATGNCCGACTTGAATAGAAACGAGAAGGAAT
GGAAATAATAATAGAGAGGAACCAAACAATTATAATCATT
>No_name
AATCCATCAATTACAACACTTTTGTAGACATTNTCCCATGTCCGACTTGAATAGAAACGA
GAAGGAATGGAAATAATAATAGAGAGGAACCAAACAATTA
>No_name
CGACAGTTGAGAAAATCGTATAGAAATATTCATCATTTATGTTACACAATCCATCAATTA
CAACACTTTTGTAGACATTTTCCCATGTCCGACTTGAATA
>No_name
CGACAGTTGAGAAAATCGTATAGAAATATTCATCATTTATGTTACACAATCCATCAATTA
CAACACTTTTGTAGACATTTTCCCATGTCCGACTTGAATA
>No_name
GAAAATGTCTACAAAAGTGTTGTAATTGATGGATTGTGTAACATAAATGATGAATATTTC
TATACGATTTTCTCAACTGTCGGTGCTTTTTATATGCCAA
>No_name
CTTTTGATTGGTATTTATTTAAAGATTTATCAAACAGCTCGAGCAAGAATTCGGAAACAT
GGCTTCCATAAATCCAAGTCAAAATTCAACAACAGTTTTT
>No_name
GGAAACATGGCTTCCATAAATCCAAGTCAAAATTCAACAACAGTTTTTTTAACAGTATTA
AAAAATTCCCATTTCGATGGCCGAAAAAAGTGAAATTTAT
>No_name
GCCGAAAAAAGTGAAATTTATCCCAGTAAAGAGAGAAATGAATAGTACTCATCGTTATCA
ATGCAGCTCTAACTTTAGTCAAACAAACAATTATCTTCAA
>No_name
CCTGATTTTTCGACATATTTTTCCCATAATATGAGGAGATTTCGTATGATTGCATGTCTA
TTTTCATTTGAAGATAATTGTTTGTTTGACTAAAGTTAGA
>No_name
CTTGATTGAGGATCACATGAACTTTGATTCACTGAATCTAAATCATATGAGTTTACCTGA
TTTTTCGACATATTTTTCCCATAATATGAGGAGATTTCGT
>No_name
CGAAATCTCCTCATATTATGGGAAAAATATGTCGAAAAATCAGGTAAACTCATATGATTT
AGATTCAGTGAATCAAAGTTCATGTGATCCTCAATCAAGC
>No_name
GTTCATATTTATGTGCTCACAACTTGAGTTGCAATATTTATGTGAGGATGAGCTTGATTG
AGGATCACATGAACTTTGATTCACTGAATCTAAATCATAT
>No_name
AAGGATACTGGTTGTTCATATTTATGTGCTCACAACTTGAGTTGCAATATTTATGTGAGG
ATGAGCTTGATTGAGGATCACATGAACTTTGATTCACTGA
>No_name
TTTGAAGATGCTATTTGACAACATATTCGAATCAACATTTGGATACTGGTTGTTCATATT
TATGTGCTCACAACTTGAGTTGCAATATTTATGTGAGGAT
>No_name
CTGGAGATTGTAAAATAGAAAAATGGAGTTTATCCTTCTCATGTTTGCACTGGTATTGTT
TGAAGATGCTATTTGATAACATATTCGAATCAACATTTGG
>No_name
CAGCCTCCAAAACCACTGGAGATTGTAAAATAGAAAAATGGAGTTTATCCTTCTCATGTT
TGCACTGGTATTGTTTGAAGATGCTATTTGATAACATATT
>No_name
TTTCCTTCCAATTCCAAATGATCTTTTCGTCANAGTTTTCTAGACACTGAGCTGGATCAG
TAACAAACTCAGCCTCCAAAACCACTGGAGATTGTAAAAT
>No_name
CTCGGAGAACTGTTGAGACTACTTGTTTCCTTCCAATTCCAAATGATTTTTTCGTCATAG
TTTTCTAGACACTGAGCTGGATCAGTAACAAACTCAGCCT
>No_name
CTGAGTTTGTTACTGATCCAGCTCAGTGTCTAGAAAACTATGACGAAAAGATCATTTGGA
ATTGGAAGGAAACAAGTAGTCTCAACAGTTCTCCGAGAAT
>No_name
TGAGTTTGTTACTGATCCAGCTCAGTGTCTAGAAAACTATGACGAAAAGATCATTTGGAA
TTGGAAGGAAACAAGTAGTCTCAACAGTTCTCCGAGAATT
>No_name
GAAAACTATGACGAAAAGATCATTTGGAATTGGAAGGAAACAAGTAGTCTCAACAGTTCT
CCGAGAATTACTTGCCCTAATCGACCAAGACATGATTGCA
>No_name
GTGATTTTGTAATGAATATTCGGACTCAGTGAGTTCTGCGGATGGAGTTTTCTTTTGGTT
TTCTTTATATATTCTATGCAATCATGTCTTGGTCGATTAG
>No_name
GTTCAATAAAGGATTTCTTTGAGGTAAAATCACTGTTTGTTACAAAAGTTTTCGGATATG
TGTCTGTACGAGAACCATGAGTTGGTAATTGAGATTTGCT
>No_name
CAGAAACTGGAACACAAACGTGAAAGAAAAGCNGCTCGGACACTGGCAATAATTACAGGT
TGTTTCATCCTCTGTTGGTTGCCATTTTTCATTCAAGCGT
>No_name
CGCAAAACGGCAAGTATAACGCTTGAATGAAAAATGGCAACCAACAGAGGATGAAACAAC
CTGTAATTATTGCCAGTGTCCGAGCGGCTTTTCTTTCACG
>No_name
AAAGCCGCTCGGACACTGGCAATAATTACAGGTTGTTTCATCCTCTGTTGGTTGCCATTT
TTCATTCAAGCGTTGTACTTGCCGTTTTGCGGACGTCAAT
>No_name
GAGAATTACAATATCCAAGCCATAGAAAAAACGAGCTAAAGATATCATTTGGAAAACATT
GACGTCCGCAAAACGGCAAGTATAACGCTTGAATGAAAAA
>No_name
GTAAATTATAGGATTCAAAAGAGAATTACAATATCCAAGCCATAGAAAAAACGAGCTAAA
GATATCATTTGGAACACATTGACGTCCGCAAAACGGCAAG
>No_name
CTGGAGAAAAGATTGTGTAAATTATAGGATTCAAGAGAATTACAATATCCAAGCCATAGA
AAAAACGAGCTAAAGATATCATTTGGAACACATTGGCGTC
>No_name
CTTCTTTTGGTTTTTTGATATCGACCGAAAAGAATTTTATTAAATGCATTTCTGAATTCT
GGAGAAAAGATTGTGTAAATTATAGGATTCAAAAGAGAAT
>No_name
ACAATGTTTTCTAGGGAAATAGAATCTTCTGTACAAATGCGACTCTATTCAATGTCCAAG
CGACATTTTGTAGTTGTAATATGCTTATTTTTTCTCTGAT
>No_name
CAATGTTTTCTAGGGAAATAGAATCTTCTGTACAAATGCGACTCTATTCAATGTCCAAGC
GACATTTTGTAGTTGTAATATGCTTATTTTTTCTCTCATT
>No_name
CTGGGGAAATAGAATCTTCTGTACAAATGCGACTCTATTCAATGTCCAAGCGACATTTTG
TAGTTGTAATATGCTTATTTTTTCTCTCATTTACATTAAC
>No_name
GGGAAATAGAATCTTCTGTACAAATGCGACTCTATTCAATGTCCAAGCGACATTTTGTAG
TTGTAATATGCTTATTTTTTCTCTCATTTACATTAACTCT
>No_name
ATATAATCTTCTGTACAAATGCGACTCTATTCAATGTCCAAGCGACATTTTGTAGTTGTA
ATATGCTTATTTTTTCTCTCATTTACATTAACTCTTCTAA
>No_name
AGAATCTTCTGTACAAATGCGACTCTATTCAATGTCCAAGCGACATTTTGTAGTTGTAAT
ATGCTTATTTTTTCTCTCATTTACATTAACTCTTCTAATT
>No_name
GAATCTTCTGTACAAATGCGACTCTATTCAATGTCCAAGCGACATTTTGTAGTTGTAATA
TGCTTATTTTTTCTCTCATTTACATTAACTCTTCTAATTG
>No_name
ATCTTCTGTACAAATGCGACTCTATTCAATGTCCAAGCGACATTTTGTAGTTGTAATATG
CTTATTTTTTCTCTCATTTACATTAACTCTTCTAATTGGA
>No_name
ATCTTCTGTACAAATGCGACTCTATTCAATGTCCAAGCGACATTTTGTAGTTGTAATATG
CTTATTTTTTCTCTCATTTACATTAACTCTTCTAATTGGA
>No_name
CTTCTGTACAAATGCGACTCTATTCAATGTCCAAGCGACATTTTGTAGTTGTAATATGCT
TATTTTTTCTCTCATTTACATTAACTCTTCTAATTGGAAT
>No_name
CTTCTGTACAAATGCGACTCTATTCAATGTCCAAGCGACATTTTGTAGTTGTAATATGCT
TATTTTTTCTCTCATTTACATTAACTCTTCTAATTGGAAT
>No_name
CTTCTGTACAAATGCGACTCTATTCAATGTCCAAGCGACATTTTGTAGTTGTAATATGCT
TATTTTTTCTCTCATTTACATTAACTCTTCTAATTGGAAT
>No_name
CGCGATTCCAATTAGAAGAGTCAATGTAAATGAGAGAAAAAACAAGCATATTACAACTAC
AAAATGTCGCCCGGACATCGAACAGAGTCGCATTTGCACA
>No_name
TGCTATTCCAATTAGAAGAGTTAATGTAAATGAGAGAAAAAATAAGCATATTACAACTAC
AAAATGTCGCTTGGACATTGAATAGAGTCGCATTTGTACA
>No_name
TGCGACTCTATTCAATGTCCAAGCGACATTTTGTAGTTGTAATATGCTTATTTTTTCTCT
CATTTACATTAACTCTTCTAATTGGAATAGCAGGTCCTCC
>No_name
CTCTATTCAATGTCCAAGCGACATTTTGTAGTTGTAATATGCTTATTTTTTCTCTCATTT
ACATTAACTCTTCTAATTGGAATAGCAGGTCCTCCAATCA
>No_name
ATTCAATGTCCAAGCGACATTTTGTAGTTGTAATATGCTTATTTTTTCTCTCATTTACAT
TAACTCTTCTAATTGGAATAGCAGGTCCTCCAATCATTAT
>No_name
TTCAATGTCCAAGCGACATTTTGTAGTTGTAATATGCTTATTTTTTCTCTCATTTACATT
AACTCTTCTAATTGGAATAGCAGGTCCTCCAATCATTATT
>No_name
TCAATGTCCAAGCGACATTTTGTAGTTGTAATATGCTTATTTTTTCTCTCATTTACATTA
ACTCTTCTAATTGGAATAGCAGGTCCTCCAATCATTATTT
>No_name
GCGACATTTTGTAGTTGTAATATGCTTATTTTTTCTCTCATTTACATTAACTCTTCTAAT
TGGAATAGCAGGTCCTCCAATCATTATTTCATATTCTAAC
>No_name
GTTATTGTTAGAATATGAAATAATGATTGGAGNACCTGCTATTCCAATTAGAAGAGTTAA
TGTAAATGAGAGAAAAAATAAGCATATTACAACTACAAAA
>No_name
GTTATTGTTAGAATATGAAATAATGATTGGAGGACCTGCTATTCCAATTAGAAGAGTTAA
TGTAAATGAGAGAAAAAATAAGCATATTACAACTACAAAA
>No_name
TTTACTGTTATTGTTAGAATATGAAATAATGATTGGAGGACCTGCTATTCCAATTAGAAG
AGTTAATGTAAATGAGAGAAAAAATAAGCATATTACAACT
>No_name
CTTTACTGTTATTGTTAGAATATGAAATAATGATTGGAGGACCTGCTATTCCAATTAGAA
GAGTTAATGTAAATGAGAGAAAAAATAAGCATATTACAAC
>No_name
CTTTACTGTTATTGTTAGAATATGAAATAATGATTGGAGGACCTGCTATTCCAATTAGAA
GAGTTAATGTAAATGAGAGAAAAAATAAGCATATTACAAC
>No_name
TAACTTTACTGTTATTGTTAGAATATGAAATANTGATTGGAGGACCTGCTATTCCAATTA
GAAGAGTTAATGTAAATGAGAGAAAAAATAAGCATATTAC
>No_name
GCTAACTTTACTGTTATTGTTAGAATATGAAATAATGATTGGAGGACCTGCTATTCCAAT
TAGAAGAGTTAATGTAAATGAGAGAAAAAATAAGCATATT
>No_name
CGCCCCTATTTTTTCTCTCATTTACATTAACTNTTCTAATTGGAATAGCAGGTCCTCCAA
TCATTATTTCATATTCTAACAATAACAGTAAAGTTAGCCA
>No_name
ATTTTTTCTCTCATTTACATTAACTCTTCTAATTGGAATAGCAGGTCCTCCAATCATTAT
TTCATATTCTAACAATAACAGTAAAGTTAGCCAATTTAAT
>No_name
TCCTAATTGGAATAGCAGGTCCTCCAATCATTATTTCATATTCTAACAATAACAGTAAAG
TTAGCCAATTTAATGAAATGAAAAAATTTTACTCAAATTC
>No_name
CTAATTGGAATAGCAGGTCCTCCAATCATTATTTCATATTCTAACAATAACAGTAAAGTT
AGCCAATTTAATGAAATGAAAAAATTTTACTCAAATTCGG
>No_name
CCGTATTTGAGTAAAATTTTTTCATTTCATTAAATTGGCTAACTTTACTGTTATTGTTAG
AATATGAAATAATGATTGGAGGACCTGCTATTCCAATTAG
>No_name
ATTTGGATACGACCGAATTTGAGTAAAATTTTTTCATTTCATTAAATTGGCTAACTTTAC
TGTTATTGTTAGAATATGAAATAATGATTGGAGGACCTGC
>No_name
CAGGTCCTCCAATCATTATTTCATATTCTAACNATAACAGTAAAGTTAGCCAATTTAATG
AAATGAAAAAATTTTACTCAAATTCGGTCGTATCCAAATC
>No_name
AGGTCCTCCAATCATTATTTCATATTCTAACAATAACAGTAAAGTTAGCCAATTTAATGA
AATGAAAAAATTTTACTCAAATTCGGTCGTATCCAAATCA
>No_name
AGGTCCTCCAATCATTATTTCATATTCTAACAATAACAGTAAAGTTAGCCAATTTAATGA
AATGAAAAAATTTTACTCAAATTCGGTCGTATCCAAATCA
>No_name
GTCCTCCAATCATTATTTCATATTCTAACAATAACAGTAAAGTTAGCCAATTTAATGAAA
TGAAAAAATTTTACTCAAATTCGGTCGTATCCAAATCAAT
>No_name
CTCCAATCATTATTTCATATTCTAACAATAACAGTAAAGTTAGCCAATTTAATGAAATGA
AAAAATTTTACTCAAATTCGGTCGTATCCAAATCAATGTC
>No_name
CTCCAATCATTATTTCATATTCTAACAATAACAGTAAAGTTAGCCAATTTAATGAAATGA
AAAAATTTTACTCAAATTCGGTCGTATCCAAATCAATGTC
>No_name
CTCCAATCATTATTTCATATTCTAACAATAACAGTAAAGTTAGCCAATTTAATGAAATGA
AAAAATTTTACTCAAATTCGGTCGTATCCAAATCAATGTC
>No_name
CTCCAATCATTATTTCATATTCTAACAATAACNGTAAAGTTAGCCAATTTAATGAAATGA
AAAAATTTTACTCAAATTCGGTCGTATCCAAATCAATGTC
>No_name
CCGACATTGATTTGGATACGACCGAATTTGAGTAAAATTTTTTCATTTCATTAAATTGGC
TAACTTTACTGTTATTGTTAGAATATGAAATAATGATTGG
>No_name
CCAATCATTATTTCATATTCTAACAATAACAGTAAAGTTAGCCAATTTAATGAAATGAAA
AAATTTTACTCAAATTCGGTCGTATCCAAATCAATGTCAG
>No_name
CCAATCATTATTTCATATTCTAACAATAACAGTAAAGTTAGCCAATTTAATGAAATGAAA
AAATTTTACTCAAATTCGGTCGTATCCAAATCAATGTCAG
>No_name
AATCATTATTTCATATTCTAACAATAACAGTAAAGTTAGCCAATTTAATGAAATGAAAAA
ATTTTACTCAAATTCGGTCGTATCCAAATCAATGTCAGTG
>No_name
CATTATTTCATATTCTAACAATAACAGTAAAGTTAGCCAATTTAATGAAATGAAAAAATT
TTACTCAAATTCGGTCGTATCCAAATCAATGTCAGTGTTT
>No_name
CCTGGTTAAACACTGACATTGATTTGGATACGACCGAATTTGAGTAAAATTTTTTCATTT
CATTAAATTGGCTAACTTTACTGTTATTGTTAGAATATGA
>No_name
CAATAACAGTAAAGTTAGCCAATTTAATGAAATGAAAAAATTTTACTCAAATTCGGTCGT
ATCCAAATCAATGTCAGTGTTTAACCAGCAACTGTGGCTC
>No_name
CGCGGAGAGCCACAGTTGCTGGTTAAACACTGACATTGATTTGGATACGACCGAATTTGA
GTAAAATTTTTTCATTTCATTAAATTGGCTAACTTTACTG
>No_name
TTGCGGTGAGCCACAGTTGCTGGTTAAACACTGACATTGATTTGGATACGACCGAATTTG
AGTAAAATTTTTTCATTTCATTAAATTGGCTAACTTTACT
>No_name
GTAAAGTTAGCCAATTTAATGAAATGAAAAAATTTTACTCAAATTCGGTCGTATCCAAAT
CAATGTCAGTGTTTAACCAGCAACTGTGGCTCACCGCAAC
>No_name
GTAAGGTTAGCCAATTTAATGAAATGAAAAAATTTTACTCAAATTCGGTCGTATCCAAAT
CAATGTCAGTGTTTAACCAGCAACTGTGGCTCACCGCAAC
>No_name
GTTGCGGTGAGCCACAGTTGCTGGTTAAACACTGACATTGATTTGGATACGACCGAATTT
GAGTAAAATTTTTTCATTTCATTAAATTGGCTAACTTTAC
>No_name
TTTGTAGTTATTGTTGCGGTGAGCCACAGTTGCTGGTTAAACACTGACATTGATTTGGAT
ACGACCGAATTTGAGTAAAATTTTTTCATTTCATTAAATT
>No_name
ATTTAATGAAATGAAAAAATTTTACTCAAATTCGGTCGTATCCAAATCAATGTCAGTGTT
TAACCAGCAACTGTGGCTCACCGCAACAATAAATACAAAA
>No_name
TTTTGTAGTTATTGTTGCGGTGAGCCACAGTTGCTGGTTAAACACTGACATTGATTTGGA
TACGACCGAATTTGAGTAAAATTTTTTCATTTCATTAAAT
>No_name
CTTTTGTAGTTATTGTTGCGGTGAGCCACAGTTGCTGGTTAAACACTGACATTGATTTGG
ATACGACCGAATTTGAGTAAAATTTTTTCATTTCATTAAA
>No_name
GTCTTTTGTAGTTATTGTTGCGGTGAGCCACAGTTGCTGGTTAAACACTGACATTGATTT
GGATACGACCGAATTTGAGTAAAATTTTTTCATTTCATTA
>No_name
GTCATTTGTAGTTATTGTTGCGGTGAGCCACAGTTGCTGGTTAAACACTGACATTGATTT
GGATACGACCGAATTTGAGTAAAATTTTTTCATTTCATTA
>No_name
CGACTTTTGTAGTTATTGTTGCGGTGAGCCACAGTTGCTGGTTAAACACTGACATTGATT
TGGATACGACCGAATTTGAGTAAAATTTTTTTATTTCATT
>No_name
ATGAAATGAAAAAATTTTACTCAAATTCGGTCGTATCCAAATCAATGTCAGTGTTTAACC
AGCAACTGTGGCTCACCGCAACAATAACTACAAAAGACGA
>No_name
GTCGTCTTTTGTAGTTATTGTTGCGGTGAGCCACAGTTGCTGGTTAAACACTGACATTGA
TTTGGATACGACCGAATTTGAGTAAAATTTTTTCATTTCA
>No_name
TGAAATGAAAAAATTTTACTCAAATTCGGTCGTATCCAAATCAATGTCAGTGTTTAACCA
GCAACTGTGGCTCACCGCAACAATAACTACAAAAGACGAC
>No_name
GTCGTCTTTTGTAGTTATTGTTGCGGTGAGCCNCAGTTGCTGGTTAAACACTGACATTGA
TTTGGATACGACCGAATTTGAGTAAAATTTTTTCATTTCA
>No_name
CTGCGTCGTCTTTTGTAGTTATTGTTGCGGTGAGCCACAGTTGCTGGTTAAACACTGACA
TTGATTTGGATACGACCGAATTTGAGTAAAATTTTTTCAT
>No_name
AAAAAATTTTACTCAAATTCGGTCGTATCCAAATCAATGTCAGTGTTTAACCAGCAACTG
TGGCTCACCGCAACAATAACTACAAAAGACGACGAAGAAA
>No_name
AAAAAATTTTACTCAAATTCGGTCGTATCCAANTCAATGTCAGTGGTTAACCAGCAACTG
TGGCTCACCGCAAGAATAACTACAAAAGACGACGAAGAAA
>No_name
AAAAAATTTTACTCAAATTCGGTCGTATCCAAATCAATGTCAGTGTTTAACCAGCAACTG
TGGCTCACCGCAACAATAACTACAAAAGACGACGAAGAAA
>No_name
GGAAATTTTTCTTCGTCGTCTTTTGTAGTTATTGTTGCGGTGAGCCACAGTTGCTGGTTA
AACACTGACATTGATTTGGATACGACCGAATTTGAGTAAA
>No_name
GGAAATTTTTCTTCGTCGTCTTTTGTAGTTATTGTTGCGGTGAGCCACAGGTGCTGGTTA
AACACTGACATTGATTTGGATACGACCGAATTTGAGTAAA
>No_name
CGGAAATTTTTCTTCGTCGTCTTTTGTAGTTATTGTTGCGGTGAGCCACAGTTGCTGGTT
AAACACTGACATTGATTTGGATACGACCGAATTTGAGTAA
>No_name
CGGAAATTTTTCTTCGTCGTCTTTTGTAGTTANTGTTGCGGTGAGCCACAGTTGCTGGTT
AAACACTGACATTGATTTGGATACGACCGAATTTGAGTAA
>No_name
CGGAAATTTTTCTTCGTCGTCTTTTGTAGTTATTGTTGCGGTGAGCCACAGTTGCTGGTT
AAACACTGACATTGATTTGGATACGACCGAATTTGAGTAA
>No_name
CGGAAATTTTTCTTCGTCGTCTTTTGTAGTTATTGTTGCGGGGAGCCACAGGTGCCGGGT
AAAAAATGACATTTATTTTGATACGACCGCAATTTGGTAA
>No_name
CTTCGGAAATTTTTCTTCGTCGTCTTTTGTAGTTATTGTTGCGGTGAGCCACAGTTGCTG
GTTAAACACTGACATTGATTTGGATACGACCGAATTTGAG
>No_name
CTTCGGAAATTTTTCTTCGTCGTCTTTTGTAGTTATTGTTGCGGTGAGCCACAGTTGCTG
GTTAAACACTGACATTGATTTGGATACGACCGAATTTGAG
>No_name
TAAAGATAGTCGGTCGTATCCAAATCAATGTCAGTGTTTAACCAGCAACTGTGGCTCACC
GCAACAATAACTACAAAAGACGACGAAGAAAAAATTTCCG
>No_name
GTCACATTTACCTTCGGAAATTTTTCTTCGTCGTCTTTTGTAGTTATTGTTGCGGTGAGC
CACAGTTGCTGGTTAAACACTGACATTGATTTGGATACGA
>No_name
TCCAAATCAATGTCAGTGTTTAACCAGCAACTNTGGCTCACCGCAACAATAACTACAAAA
GACGACGAAGAAAAATTTCCGAAGGTAAATGTGACAGTGA
>No_name
AATCAATGTCAGTGTTTAACCAGCAACTGTGGCTCACCGCAACAATAACTACAAAAGACG
ACGAAGAAAAATTTCCGAAGGTAAATGTGACAGTGAATAT
>No_name
TCAATGTCAGTGTTTAACCAGCAACTGTGGCTCACCGCAACAATAACTACAAAAGACGAC
GAAGAAAAATTTCCGAAGGTAAATGTGACAGTGAATATTG
>No_name
CGACAATATTCACTGTCACATTTACCTTCGGAAATTTTTCTTCGTCGTCTTTTGTAGTTA
TTGTTGCGGTGAGCCACAGTTGCTGGTTAAACACTGACAT
>No_name
CGTCAATATTCACTGTCACATTTACCTTCGGANATTTTTCTTCGTCGTCTTTTGTAGTTA
TTGTTGCGGTGAGCCACAGTTGCTGGTTAAACACTGACAT
>No_name
TTTCCGACAATATTCACTGTCACATTTACCTTCGGAAATTTTTCTTCGCCGTCTTTTGTA
GTTATTGTTGCGGTGAGCCACAGTTGCTGGTTAAACACTG
>No_name
CTTTAATGATTCCGACAATATTCACTGTCACATTTACCTTCGGAAATTTTTCTTCGTCGT
CTTTTGTAGTTATTGTTGCGGTGAGCCACAGTTGCTGGTT
>No_name
CCCTTAATGATTCCGACAATATTCACTGTCACATTTACCTTCGGAAATTTTTCTTCGTCG
TCTTTTGTAGTTATTGTTGCGGTGAGCCACAGTTGCTGGT
>No_name
CAGCAACTGTGGCTCACCGCAACAATAACTACAAAAGACGACGAAGAAAAATTTCCGAAG
GTAAATGTGACAGTGAATATTGTCGGAATCATTAAAGGAA
>No_name
GTTTCCTTTAATGATTCCGACAATATTCACTGTCACATTTACCTTCGGAAATTTTTCTTC
GTCGTCTTTTGTAGTTATTGTTGCGGTGAGCCACAGTTGC
>No_name
CTGTGGCTCACCGCAACAATAACTACAAAAGACGACGAAGAAAAATTTCCGAAGGTAAAT
GTGACAGTGAATATTGTCGGAATCATTAAAGGAAACAATG
>No_name
GCTCACCGCAACAATAACTACAAAAGACGACGAAGAAAAATTTCCGAAGGTAAATGTGAC
AGTGAATATTGTCGGAATCATTAAAGGAAACAATGAGATA
>No_name
CTCACCGCAACAATAACTACAAAAGACGACGAAGAAAAATTTCCGAAGGTAAATGTGACA
GTGAATATTGTCGGAATCATTAAAGGAAACAATGAGATAT
>No_name
CAAAAGACGACGAAGAAAAATTTCCGAAGGTAAATGTGACAGTGAATATTGTCGGAATCA
TTAAAGGAAACAATGAGATATTGATATACAATGGCTCCAA
>No_name
CAAAAGACGACGAAGAAAAATTTCCGAAGGTAAATGTGACAGTGAATATTGTCGGAATCA
TTAAAGGAAACAATGAGATATTGATATACAATGGCTCCAA
>No_name
CAAAAGACGACGAAGAAAAATTTCCGAAGGTAAATGTGACAGTGAATATTGTCGGAATCA
TTAAAGGAAACAATGAGATATTGATATACAATGGCTCCAA
>No_name
AAAAGACGACGAAGAAAAATTTCCGAAGGTAAATGTGACAGTGAATATTGTCGGAATCAT
TAAAGGAAACAATGAGATATTGATATACAATGGCTCCAAT
>No_name
AGACGACGAAGAAAAATTTCCGAAGGTAAATGTGACAGTGAATATTGTCGGAATCATTAA
AGGAAACAATGAGATATTGATATACAATGGCTCCAATAAA
>No_name
TGTATTTATTGGAGCCATTGTATATCAATATCTCATTGTTTCCTTTAATGATTCCGACAA
TATTCACTGTCACATTTACCTTCGGAAATTTTTCTTCGTC
>No_name
GGTGAATTTATTGGAGCCATTGTATATCAATATCTCATTGTTTCCTTTAATGATTCCGAC
AATATTCACTGTCACATTTACCTTCGGAAATTTTTCTTCG
>No_name
CTCAGGGTGAATTTATTGGAGCCATTGTATATCAATATCTCATTGTTTCCTTTAATGATT
CCGACAATATTCACTGTCACATTTACCTTCGGAAATTTTT
>No_name
TAAATTTTCTCTGGGTGAATTTATTGGAGCCATTGTATATCAATATCTCATTGTTTCCTT
TAATGATTCCGACAATATTCACTGTCACATTTACCTTCGG
>No_name
TTTAAATTTTCTCTGGGTGAATTTATTAGAGCAATTGTATATCAATATCTCATTGTTTCC
TTTAATGATTCCGACAATATTCACTGTCACATTTACCTTC
>No_name
GCATTTAAATTTTCTCTGGGTGAATTTATTGGAGCCATTGTATATCAATATCTCATTGTT
TCCTTTAATGATTCCGACAATATTCACTGTCACATTTACC
>No_name
GTAAATGTGACAGTGAATATTGTCGGAATCATTAAAGGAAACAATGAGATATTGATATAC
AATGGCTCCAATAAATTCACCCAGAGAAAATTTAAATGCG
>No_name
CGCATTTAAATTTTCTCTGGGTGAATTTATTGNAGCCATTGTATATCAATATCTCATTGT
TTCCTTTAATGATTCCGACAATATTCACTGTCACATTTAC
>No_name
TCGCATTTAAATTTTCTCTGGGTGAATTTATTGGAGCCATTGTATATCAATATCTCATTG
TTTCCTTTAATGATTCCGACAATATTCACTGTCACATTTA
>No_name
CACGCATTTAAATTTTCTCTGGGTGAATTTATTGGAGCCATTGTATATCAATATCTCATT
GTTTCCTTTAATGATTCCGACAATATTCACTGTCACATTT
>No_name
GTGACAGTGAATATTGTCGGAATCATTAAAGGAAACAATGAGATATTGATATACAATGGC
TCCAATAAATTCACCCAGAGAAAATTTAAATGCGTTAAGA
>No_name
GTGACAGTGAATATTGTCGGAATCATTAAAGGAAACAATGAGATATTGATATACAATGGC
TCCAATAAATTCACCCAGAGAAAATTTAAATGCGTTAAGA
>No_name
TGAATATTGTCGGAATCATTAAAGGAAACAATGAGATATTGATATACAATGGCTCCAATA
AATTCACCCAGAGAAAATTTAAATGCGTTAAGACAAAGTG
>No_name
GAATATTGTCGGAATCATTAAAGGAAACAATGNGATATTGATATACAATGGCTCCAATAA
ATTCACCCAGAGAAAATTTAAATGCGTTAAGACAAAGTGC
>No_name
CTCGCACTTTGTCTTAACGCATTTAAATTTTCTCTGGGTGAATTTTTTGGATCCATTGTA
TATCAATATCTCATTGTTTCCTTTAATGATTCCGACAATA
>No_name
GTCGGAATCATTAAAGGAAACAATGAGATATTGATATACAATGGCTCCAATAAATTTTCC
CAGAGAAAATTTAAATTCGTTAAGACAAAGTGGGAGGAAA
>No_name
CGGAATCATTAAAGGAAACAATGAGATATTGATATACAATGGCTCCAATAAATTCACCCA
GAGAAAATTTAAATGCGTTAAGACAAAGTGCGAGGAAATC
>No_name
TGAAGATTTCCTCGCACTTTGTCTTAACGCATNTAAATTTTCTCTGGGTGAATTTATTGG
AGCCATTGTATATGAATATCTCATTGTTTCCTTTAATGAT
>No_name
GCGCAATGAAGATTTCCTCGCACTTTGTCTTAACGCATTTAAATTTTCTCTGGGTGAATT
TATTGGAGCCATTGTATATCAATATCTCATTGTTTCCTTT
>No_name
GTGCAATGAAGATTTCCTCGCACTTTGTCTTAACGCATTTAAATTTTCTCTGGGTGAATT
TATTGGAGCCATTGTATATCAATATCTCATTGTTTCCTTT
>No_name
GTGCAATGAAGATTTCCTCGCACTTTGTCTTAACGCATTTAAATTTTCTCTGGGTGAATT
TATTGGAGCCATTGTATATCAATATCTCATTGTTTCCTTT
>No_name
GAAACAATGAGATATTGATATACAATGGCTCCNATAAATTCACCCAGAGAAAATTTAAAT
GCGTTAAGACAAAGTGCGAGGAAATCTTCATTGCACATAT
>No_name
AAACAATGAGATATTGATATACAATGGCTCCAATAAATTCACCCAGAGAAAATTTAAATG
CGTTAAGACAAAGTGCGAGGAAATCTTCATTGCACATATT
>No_name
TGAGATATTGATATACAATGGCTCCAATAAATNCACCCAGAGAAAATTTAAATGCGTTAA
GACAAAGTGCGAGGAAATCTTCATTGCACATATTAATTTT
>No_name
ATTTTGATATACAATGGCTCCAATAAATTCACNCAGAGAAAATTTAAATGCGTTAAGACA
AAGTGCGAGGAAATCTTCATTGCACATATTAATTTTATTT
>No_name
TTGATATACAATGGCTCCAATAAATTCACCCAGAGAAAATTTAAATGCGTTAAGACAAAG
TGCGAGGAAATCTTCATTGCACATATTAATTTTATTTCAA
>No_name
GATATACAATGGCTCCAATAAATTCACCCAGANAAAATTTAAATGCGTTAAGACAAAGTG
CGAGGAAATCTTCATTGCACATATTAATTTTATTTCAATG
>No_name
ATAGATTTTCATTGAAATAAAATTAATATGTGCAATGAAGATTTCCTCGCACTTTGTCTT
AACGCATTTAAATTTTCTCTGGGTGAATTTATTGGAGCCA
>No_name
GGCTCGAATAAATTCACCCAGAGAAAATTTAANTGCGTTAAGACAAAGTGCGAGGAAATC
TTCATTGCACATATTAATTTTATTTCAATGAAAATCTATA
>No_name
ATAGAATTTATAGATTTTCATTGAAATAAAATNAATATGTGCAATGAAGATTTCCTCGCA
CTTTGTCTTAACGCATTTAAATTTTCTCTGGGTGAATTTA
>No_name
AATTCACCCAGAGAAAATTTAAATGCGTTAAGACAAAGTGCGAGGAAATCTTCATTGCAC
ATATTAATTTTATTTCAATGAAAATCTATAAATTCTATGT
>No_name
CCCACATAGAATTTATAGATTTTCATTGAAATAAAATTAATATGTGCAATGAAGATTTCC
TCGCACTTTGTCTTAACGCATTTAAATTTTCTCTGGGTGA
>No_name
CCCACATAGAATTTATAGATTTTCATTGAAATAAATTTAATATGTGCAATGAAGATTTCC
TCGCACTTTGTCTTAACGCATTTAAATTTTCTCTGGGTGA
>No_name
TCTCACATAGAATTTATAGATTTTCATTGAAATAAAATTAATATGTGCAATGAAGATTTC
CTCGCACTTTGTCTTAACGCATTTAAATTTTCTCTGGGTG
>No_name
ACCCAGAGAAAATTTAAATGCGTTAAGACAAAGTGCGAGGAAATCTTCATTGCACATATT
AATTTTATTTCAATGAAAATCTATAAATTCTATGTGGGAA
>No_name
AAATTGTTATGAGAAATTCCCACATAGAATTTNTAGATTTTCATTGAAATAAAATTAATA
TGTGCAATGAAGATTTCCTCGCACTTTGTCTTAACGCATT
>No_name
CAAATTGTTATGAGAAATTCCCACATAGAATTTATAGATTTTCATTGAAATAAAATTAAT
ATGTGCAATGAAGATTTCCTCGCACTTTGTCTTAACGCAT
>No_name
CCTAATTGTTATGAGAAATTCCCACATAGAATNTATAGATTTTCATTGAAATAAAATTAA
TATGTGCAATGAAGATTTCCTCGCACTTTGTCTTAACGCA
>No_name
GTTAAGACAAAGTGCGAGGAAATCTTCATTGCACATATTAATTTTATTTCAATGAAAATC
TATAAATTCTATGTGGGAATTTCTCATAACAATTTGGATA
>No_name
CCGTGATATCCAAATTGTTATGAGAAATTCCCACATAGAATTTATAGATTTTCATTGAAA
TAAAATTAATATGTGCAATGAAGATTTCCTCGCACTTTGT
>No_name
TCTTGATATCCAAATTGTTATGAGAAATTCCCACATAGAATTTATAGATTTTCATTGAAA
TAAAATTAATATGTGCAATGAAGATTTCCTCGCACTTTGT
>No_name
GTGCGAGGAAATCTTCATTGCACATATTAATTTTATTTCAATGAAAATCTATAAATTCTA
TGTGGGAATTTCTCATAACAATTTGGATATCAAGACTATC
>No_name
GAAATCTTCATTGCACATATTAATTTTATTTCAATGAAAATCTATAAATTCTATGTGGGA
ATTTCTCATAACAATTTGGATATCAAGACTATCGAATTTA
>No_name
AATCTTCATTGCACATATTAATTTTATTTCAANGAAAATCTATAAATTCTATGTGGGAAT
TTCTCATAACAATTTGGATATCAAGACTATCGAATTTACA
>No_name
CTTCATTGCACATATTAATTTTATTTCAATGAAAATCTATAAATTCTATGTGGGAATTTC
TCATAACAATTTGGATATCAAGACTATCGAATTTACATTT
>No_name
TAAATGTTGAAAATGTAAATTCGATAGTCTTGATATCCAAATTGTTATGAGAAATTCCCA
CATAGAATTTATAGATTTTCATTGAAATAAAATTAATATG
>No_name
ATTTTATTTCAATGAAAATCTATAAATTCTATGTGGGAATTTCTCATAACAATTTGGATA
TCAAGACTATCGAATTTACATTTTCAACATTTAGTAGTTA
>No_name
GAAAATCTATAAATTCTATGTGGGAATTTCTCATAACAATTTGGATATCAAGACTATCGA
ATTTACATTTTCAACATTTAGTAGTTACTTTTCTCAGTTG
>No_name
TGGGAATTTCTCATAACAATTTGGATATCAAGACTATCGAATTTACATTTTCAACATTTA
GTAGTTACTTTTCTCAGTTGGAAATTTGGTTCAGATTTTC
>No_name
GGGAATTTCTCATAACAATTTGGATATCAAGACTATCGAATTTACATTTTCAACATTTAG
TAGTTACTTTTCTCAGTTGGAAATTTGGTTCAGATTTTCA
>No_name
CAAGAAATGAAAATCTGAACCAAATTTCCAACTGAGAAAAGTAACTACTAAATGTTGAAA
ATGTAAATTCGATAGTCTTGATATCCAAATTGTTATGAGA
>No_name
CAAGAAATGAAAATCTGAACCAAATTTCCAACTGAGAAAAGTAACTACTAAATGTTGAAA
ATGTAAATTCGATAGTCTTGATATCCAAATTGTTATGAGA
>No_name
CTCATAACAATTTGGATATCAAGACTATCGTATTTACATTTTCAACATTTAGTAGATACT
TTTCTCAGTTGGAAATTTGGTTCAGATTTTCATTTCTTGT
>No_name
GGACAAGAAATGAAAATCTGAACCAAATTTCCAACTGAGAAAAGTAACTACTAAATGTTG
AAAATGTAAATTCGATAGTCTTGATATCCAAATTGTTATG
>No_name
CCAAGGACAAGAAATGAAAATCTGAACCAAATTTCCAACTGAGAAAAGTAACTACTAAAT
GTTGAAAATGTAAATTCGATAGTCTTGATATCCAAATTGT
>No_name
TTTGGATATCAAGACTATCGAATTTACATTTTCAACATTTAGTAGTTACTTTTCTCAGTT
GGAAATTTGGTTCAGATTTTCATTTCTTGTCCTTGGGTTT
>No_name
TTCGGATATCAAGACTATCGAATTTACATTTTCAACATTTAGTAGTTACTTTTCTCAGTT
GGAAATTTGGTTCAGATTTTCATTTCTTGTCCTTGGGTTT
>No_name
CAAAAAACCCAAGGACAAGAAATGAAAATCTGAACCAAATTTCCAACTGAGAAAAGTAAC
TACTAAATGTTGAAAATGTAAATTCGATAGTCTTGATATC
>No_name
AGCAATAAACCCAAGGACAAGAAATGAAAATCTGAACCAAATTTCCAACTGAGAAAAGTA
ACTACTAAATGTTGAAAATGTAAATTCGATAGTCTTGATA
>No_name
ATCAAGACTATCGAATTTACATTTTCAACATTTAGTAGTTACTTTTCTCAGTTGGAAATT
TGGTTCAGATTTTCATTTCTTGTCCTTGGGTTTATTGCTA
>No_name
ATCAAGACTATCGAATTTACATTTTCAACATTNAGTAGTTACTTTTCTCAGTTGGAAATT
TGGTTCAGATTTTCATTTCTTGTCCTTGGGTTTATTGCTA
>No_name
CAAGACTATCGAATTTACATTTTCAACATTTAGAAGTTACTTTTCTCAGTTGGAAATTTG
GTTCAGATTTTCATTTCTTGTCCTTGGGTTTATTGCTACA
>No_name
CAAGACTATCGAATTTACATTTTCAACATTTAGTAGTTACTTTTCTCAGTTGGAAATTTG
GTTCAGATTTTCATTTCTTGTCCTTGGGTTTATTGCTACA
>No_name
AGACTATCGAATTTACATTTTCAACATTTAGTAGTTACTTTTCTCAGTTGGAAATTTGGT
TCAGATTTTCATTTCTTGTCCTTGGGTTTATTGCTACAGT
>No_name
AGACTATCGAATTTACATTTTCAACATTTAGTAGTTACTTTTCTCAGTTGGAAATTTGGT
TCAGATTTTCATTTCTTGTCCTTGGGTTTATTGCTACAGT
>No_name
ATCGAATTTACATTTTCAACATTTAGTAGTTACTTTTCTCAGTTGGAAATTTGGTTCAGA
TTTTCATTTCTTGTCCTTGGGTTTATTGCTACAGTTATTT
>No_name
CGAATTTACATTTTCAACATTTAGTAGTTACTTTTCTCAGTTGGAAATTTGGTTCAGATT
TTCATTTCTTGTCCTTGGGTTTATTGCTACAGTTATTTAC
>No_name
CCTGAGTGAGTTATTGTAAATAACTGTAGCAATAAACCCAAGGACAAGAAATGAAAATCT
GAACCAAATTTCCAACTGAGAAAAGTAACTACTAAATGTT
>No_name
TCCTGGGTGAGTTATTGTAAATAACTGTAGCAATAAACCCAAGGACAAGAAATGAAAATC
TGAACCAAATTTCCAACTGAGAAAAGTAACTACTAAATGT
>No_name
TTTAGTAGTTACTTTTCTCAGTTGGAAATTTGGTTCAGATTTTCATTTCTTGTCCTTGGG
TTTATTGCTACAGTTATTTACAATAACTCACTCAGGAAGT
>No_name
GTTACTTTTCTCAGTTGGAAATTTGGTTCAGATTTTCATTTCTTGTCCTTGGGTTTATTG
CTACAGTTATTTACAATAACTCACTCAGGAAGTTTTCTAT
>No_name
ACTTTTCTCAGTTGGAAATTTGGTTCAGATTTNCATTTCTTGTCCTTGGGTTTATTGCTA
CAGTTATTTACAATAACTCACTCAGGAAGTTTTCTATTAG
>No_name
CTCTAATAGAAAACTTCCTGAGTGAGTTATTGTAAATAACTGTAGCAATAAACCCAAGGA
CAAGAAATGAAAATCTGAACCAAATTTCCAACTGAGAAAA
>No_name
CTCAGTTGGAAATTTGGTTCAGATTTTCATTTCTTGTCCTTGGGTTTATTGCTACAGTTA
TTTACAATAACTCACTCAGGAAGTTTTCTATTAGAGATTG
>No_name
CTCAGTTGGAAATTTGGTTCAGATTTTCATTTCTTGTCCTTGGGTTTATTGCTACAGTTA
TTTACAATAACTCACTCAGGAAGTTTTCTATTAGAGATTG
>No_name
CTCCAATCTCTAATAGAAAACTTCCTGAGTGAGTTATTGTAAATAACTGTAGCAATAAAC
CCAAGGACAAGAAATGAAAATCTGAACAAAATTTCCAACT
>No_name
CCATGCTCCAATCTCTAATAGAAAACTTCCTGAGTGAGTTATTGTAAATAACTGTAGCAA
TAAACCCAAGGACAAGAAATGAAAATCTGAACCAAATTTC
>No_name
ATTTGGTTCAGATTTTCATTTCTTGTCCTTGGGTTTATTGCTACAGTTATTTACAATAAC
TCACTCAGGAAGTTTTCTATTAGAGATTGGAGCATGGAGC
>No_name
CTGCTCCATGCTCCAATCTCTAATAGAAAACTTCCTGAGTGAGTTATTGTAAATAACTGT
AGCAATAAACCCAAGGACAAGAAATGAAAATCTGAACCAA
>No_name
CTTTGCTCCATGCTCCAATCTCTAATAGAAAACTTCCTGAGTGAGTTATTGTAAATAACT
GTAGCAATAAACCCAAGGACAAGAAATGAAAATCTGAACC
>No_name
TTCAGATTTTCATTTCTTGTCCTTGGGTTTATTGCTACAGTTATTTACAATAACTCACTC
AGGAAGTTTTCTATTAGAGATTGGAGCATGGAGCAGAAAT
>No_name
TTCAGATTTTCATTTCTTGTCCTTGGGTTTATTGCTACAGTTATTTACAATAACTCACTC
AGGAAGTTTTCTATTAGAGATTGGAGCATGGAGCAGAAAT
>No_name
CCCATTTCTGCTCCATGCTCCAATCTCTAATAGAAAACTTCCTGAGTGAGTTATTGTAAA
TAACTGTAGCAATAAACCCAAGGACAAGAAATGAAAATCT
>No_name
CATCCATTTCTGCTCCATGCTCCAATCTCTAATAGAAAACTTCCTGAGTGAGTTATTGTA
AATAACTGTAGCAATAAACCCAAGGACAAGAAATGAAAAT
>No_name
TTCATTTCTTGTCCTTGGGTTTATTGCTACAGTTATTTACAATAACTCACTCAGGAAGTT
TTCTATTAGAGATTGGAGCATGGAGCAGAAATGGGTGGCT
>No_name
TTCATTTCTTGTCCTTGGGTTTATTGCTACAGTTATTTACAATAACTCACTCAGGAAGTT
TTCTATTAGAGATTGGAGCATGGAGCAGAAATGGGTGGCT
>No_name
ATTTCTTGTCCTTGGGTTTATTGCTACAGTTATTTACAATAACTCACTCAGGAAGTTTTC
TATTAGAGATTGGAGCATGGAGCAGAAATGGGTGGCTGTT
>No_name
AGTTCTTGTCCTTGGGTTTATTGCTACAGTTATTTACAATAACTCACTCAGGAAGTTTTC
TATTAGAGATTGGAGCATGGAGCAGAAATGGGTGGCTGTT
>No_name
GTTCTTGGGTTTATTGCTACAGTTATTTACAATAACTCACTCAGGAAGTTTTCTATTAGA
GATTGGAGCATGGAGCAGAAATGGGTGGCTGTTTTGTTGC
>No_name
CGCGGGTTTATTGCTACAGTTATTTACAATAACTCACTCAGGAAGTTTTCTATTAGAGAT
TGGAGCATGGAGCAGAAATGGGTGGCTGTTTTGTTGCCAT
>No_name
GTTTATTGCTACAGTTATTTACAATAACTCACNCAGGAAGTTTTCTATTAGAGATTGGAG
CATGGAGCAGAAATGGGGGGCTGTTTTGTTGCCATCTCTT
>No_name
ATAGCTACAGTTATTTACAATAACTCACTCAGGAAGTTTTCTATTAGAGATTGGAGCATG
GAGCAGAAATGGGTGGCTGTTTTGTTGCCATCTCTTGTGA
>No_name
ATAAATCACAAGAGATGGCAACAAAACAGCCACCCATTTCTGCTCCATGCTCCAATCTCT
AATAGAAAACTTCCTGAGTGAGTTATTGTAAATAACTGTA
>No_name
CAGTTATTTACAATAACTCACTCAGGAAGTTTTCTATTAGAGATTGGAGCATGGAGCAGA
AATGGGTGGCTGTTTTGTTGCCATCTCTTGTGATTTATAA
>No_name
ATAATAAATCACAAGAGATGGCAACAAAACAGCCACCCATTTCTGCTCCATGCTCCAATC
TCTAATAGAAAACTTCCTGAGTGAGTTATTGTAAATAACT
>No_name
GTTATTATAAATCACAAGAGATGGCAACAAAACAGCCACCCATTTCTGCTCCATGCTCCA
ATCTCTAATAGAAAACTTCCTGAGTGAGTTATTGTAAATA
>No_name
GTTATTATAAATCACAAGAGATGGCAACAAAANAGCCACCCATTTCTGCTCCATGCTCCA
ATCTCTAATAGAAAACTTCCTGAGTGAGCTATTGTAAATA
>No_name
ATTTACAATAACTCACTCAGGAAGTTTTCTATTAGAGATTGGAGCATGGAGCAGAAATGG
GTGGCTGTTTTGTTGCCATCTCTTGTGATTTATAATAACC
>No_name
GGTTATTATAAATCACAAGAGATGGCAACAAAACAGCCACCCATTTCTGCTCCATGCTCC
AATCTCTAATAGAAAACTTCCTGAGTGAGTTATTGTAAAT
>No_name
GGTTATTATAAATCACAAGAGATGGCAACAAAACAGCCACCCATTTCTGCTCCATGCTCC
AATCTCTAATAGAAAACTTCCTGAGTGAGTTATTGTAAAT
>No_name
GGGGGTTATTATAAATCACAAGAGATGGCAACAAAACAGCCACCCATTTCTGCTCCATGC
TCCAATCTCTAATAGAAAACTTCCTGAGTGAGTTATTGTA
>No_name
CAATAACTCACTCAGGAAGTTTTCTATTAGAGATTGGAGCATGGAGCAGAAATGGGTGGC
TGTTTTGTTGCCATCTCTTGTGATTTATAATAACCCCCTG
>No_name
CAATAACTCACTCAGGAAGTTTTCTATTAGAGATTGGAGCATGGAGCAGAAATGGGTGGC
TGTTTTGTTGCCATCTCTTGTGATTTATAATAACCCCCTG
>No_name
CACTCAGGAAGTTTTCTATTAGAGATTGGAGCATGGAGCAGAAATGGGTGGCTGTTTTGT
TGCCATCTCTTGTGATTTATAATAACCCCCTGGTTCCTTT
>No_name
CAGGAAGTTTTCTATTAGAGATTGGAGCATGGAGCAGAAATGGGTGGCTGTTTTGTTGCC
ATCTCTTGTGATTTATAATAACCCCCTGGTTCCTTTGAAA
>No_name
GTTTTCTATTAGAGATTGGAGCATGGAGCAGANATGGGTGGCTGTTTTGTTGCCATCTCT
TGTGATTTATAATAACCCCCTGGTTCCTTTGAAATTTATT
>No_name
TTTCTATTAGAGATTGGAGCATGGAGCAGAAATGGGTGGCTGTTTTGTTGCCATCTCTTG
TGATTTATAATAACCCCCTGGTTCCTTTGAAATTTATTGT
>No_name
ACAATAAATTTCAAAGGAACCAGGGGGTTATTATAAATCACAAGAGATGGCAACAAAACA
GCCACCCATTTCTGCTCCATGCTCCAATCTCTAATAGAAA
>No_name
TGACAATAAATTTCAAAGGAACCAGGGGGTTATTATAAATCACAAGAGATGGCAACAAAA
CAGCCACCCATTTCTGCTCCATGCTCCAATCTCTAATAGA
>No_name
CTTTTGACAATAAATTTCAAAGGAACCAGGGGGTTATTATAAATCACAAGAGATGGCAAC
AAAACAGCCACCCATTTCTGCTCCATGCTCCAATCTCTAA
>No_name
GGACTATTGACAATAAATTTCAAAGGAACCAGGGGGTTATTATAAATCACAAGAGATGGC
AACAAAACAGCCACCCATTCCTGCTCCATGCTCCAATCTC
>No_name
GGTCTATTGACAATAAATTTCAAAGGAACCAGNGGGTTATTATAAATCACAAGAGATGGC
AACAAAACAGCCACCCATTTCTGCTCCATGCTCCAATCTC
>No_name
GGTCTATTGACAATAAATTTCAAAGGAACCAGGGGGTTATTATAAATCACAAGAGATGGC
AACAAAACAGCCACCCATTTCTGCTCCATGCTCCAATCTC
>No_name
CAGGACTATTGACAATAAATTTCAAAGGAACCNGGGGGTTATTATAAATCACAAGAGATG
GCAACAAAACAGCCACCCATTTCTGCTCCATGCTCCAATC
>No_name
AGCAGAAATGGGTGGCTGTTTTGTTGCCATCTATTGTGATTTATAATAACCCCCTGGTTC
CTTTGAAATTTATTGTCAATAGTCCTGTTACTAGTGTATT
>No_name
GAAAATAGTATCCAATACACTAGTAACAGGACTATTGACAATAAATTTCAAAGGAACCAG
GGGGTTATTATAAATCACAAGAGATGGCAACAAAACAGCC
>No_name
CTGTTTTGTTGCCATCTCTTGTGATTTATAATGACCCCCTGGTTCCTTTGAAATTTATTG
TCAATAGTCCTGTTACTAGTGTATTGGATACTATTTTCAA
>No_name
CTGTTTTGTTGCCATCTCTTGTGATTTATAATNACCCCCTGGTTCCTTTGAAATTTATTG
TCAATAGTCCTGTTACTAGTGTATTGGATACTATTTTCAA
>No_name
TGTGTTGTTGCCATCTCTTGTGATTTATAATAACCCCCTGGTTCCTTTGAAATTTATTGT
CAATAGTCCTGTTACTAGTGTATTGGATACTATTTTCAAG
>No_name
GTTTTGTTGCCATCTCTTGTGATTTATAATAACCCCCTGGTTCCTTTGAAATTTATTGTC
AATAGTCCTGTTACTAGTGTATTGGATACTATTTTCAAGG
>No_name
TTTTGTTGCCATCTCTTGTGATTTATAATAACCCCCTGGTTCCTTTGAAATTTATTGTCA
ATAGTCCTGTTACTAGTGTATTGGATACTATTTTCAAGGC
>No_name
GCCATCTCTTGTGATTTATAATAACCCCCTGGTTCCTTTGAAATTTATTGTCAATAGTCC
TGTTACTAGTGTATTGGATACTATTTTCAAGGCAACATTC
>No_name
ATTTATAATAACCCCCTGGTTCCTTTGAAATTTATTGTCAATAGTCCTGTTACTAGTGTA
TTGGATACTATTTTCAAGGCAACATTCATTTGTCTGTTAA
>No_name
AATAACCCCCTGGTTCCTTTGAAATTTATTGTCAATAGTCCTGTTACTAGTGTATTGGAT
ACTATTTTCAAGGCAACATTCATTTGTCTGTTAATGTTAT
>No_name
AAATAACATTAACAGACAAATGAATGTTGCCTNGAAAATAGTATCCAATACACTAGTAAC
AGGACTATTGACAATAAATTTCAAAGGAACCAGGGGGTTA
>No_name
CAAAATAACATTAACAGACAAATGAATGTTGCNTTGAAAATAGTATCCAATACACTAGTA
ACAGGACTATTGACAATAAATTTCAAAGGAACCAGGGGGT
>No_name
CAAAATAACATTAACAGACAAATGAATGTTGCCTTGAAAATAGTATCCAATACACTAGTA
ACAGGACTATTGACAATAAATTTCAAAGGAACCAGGGGGT
>No_name
CAAAATAACATTAACAGACAAATGAATGTTGCCTTGAAAATAGTATCCAATACACTAGTA
ACAGGACTATTGACAATAAATTTCAAAGGAACCAGGGGGT
>No_name
CCAAAATAACATTAACAGACAAATGAATGTTGCCTTGAAAATAGTATCCAATACACTAGT
AACAGGACTATTGACAATAAATTTCAAAGGAACCAGGGGG
>No_name
CCAAAATAACATTAACAGACAAATGAATGTTGCCTTGAAAATAGTATCCAATACACTAGT
AACAGGACTATTGACAATAAATTTCAAAGGAACCAGGGGG
>No_name
CCAAAATAACATTAACAGACAAATGAATGTTGCCTTGAAAATAGTATCCAATACACTAGT
AACAGGACTATTGACAATAAATTTCAAAGGAACCAGGGGG
>No_name
CCAAAATAACATTAACAGACAAATGAATGTTGCCTTGAAAATAGTATCCAATACACTAGT
AACAGGACTATTGACAATAAATTTCAAAGGAACCAGGGGG
>No_name
GCCCAAAATAACATTAACAGACAAATGAATGTTGCCTTGAAAATAGTATCCAATACACTA
GTAACAGGACTATTGACAATAAATTTCAAAGGAACCAGGG
>No_name
CCCGGTTCCTTTGAAATTTATTGTCAATAGTCNTGTTACTAGTGTATTGGATACTATTTT
CAAGGCAACATTCATTTGTCTGTTAATGTTATTTTGGGTG
>No_name
GTTCCTTTGAAATTTATTGTCAATAGTCCTGTTACTAGTGTATTGGATACTATTTTCAAG
GCAACATTCATTTGTCTGTTAATGTTATTTTGGGTGACAA
>No_name
GATAAATTGTCACCCAAAATAACATTAACAGACAAATGAATGTTGCCTTGAAAATAGTAT
CCAATACACTAGTAACAGGACTATTGACAATAAATTTCAA
>No_name
CTCTGAAATTTATTGTCAATAGTCCTGTTACTAGTGTATTGGATACTATTTTCAAGGCAA
CATTCATTTGTCTGTTAATGTTATTTTGGGTGACAATTTA
>No_name
TTTATTGTCAATAGTCCTGTTACTAGTGTATTGGATACTATTTTCAAGGCAACATTCATT
TGTCTGTTAATGTTATTTTGGGTGACAATTTATCATGGAA
>No_name
TGTCAATTGTCCTGTTACTAGTGTATTGGATACTATTTTCAAGGCAACATTCATTTGTCT
GTTAATGTTATTTTGGGTGACAATTTATCATGGAATGCAA
>No_name
GTCAATAGTCCTGTTACTAGTGTATTGGATACTATTTTCAAGGAAACATTCATTTGTCTG
TTAATGTTATTTTGGGAGACAATTTATCATGGAATGCAAC
>No_name
CTTTTTGTCTGTTGCATTCCATGATAAATTGTCACCCAAAATAACATTAACAGACAAATG
AATGTTGCCTTGAAAATAGTATCCAATACACTAGTAACAG
>No_name
TTCTTTTTGTCTGTTGCATTCCATGATAAATTGTCACCCAAAATAACATTAACAGACAAA
TGAATGTTGCCTTGAAAATAGTATCCAATACACTAGTAAC
>No_name
TTCTTTTTGTCTGTTGCATTCCATGATAAATTNTCACCCAAAATAACATTAACAGACAAA
TGAATGTTGCCTTGAAAATAGTATCCAATACACTAGTAAC
>No_name
CCTTCTTTTTGTCTGTTGCATTCCATGATAAATTGTCACCCAAAATAACATTAACAGACA
AATGAATGTTGCCTTGAAAATAGTATCCAATACACTAGTA
>No_name
CACCTTCTTTTTGTCTGTTGCATTCCATGATAAATTGTCACCCAAAATAACATTAACAGA
CAAATGAATGTTGCCTTGAAAATAGTATCCAATACACTAG
>No_name
CACCTTCTTTTTGTCTGTTGCATTCCATGATAAATTGTCACCCAAAATAACATTAACAGA
CAAATGAATGTTGCCTTGAAAATAGTATCCAATACACTAG
>No_name
GCGCCTTCTTTTTGTCTGTTGCATTCCATGATNAATTGTCACCCAAAATAACATTAACAG
ACAAATGAATGTTGCCTTGAAAATAGTATCCAATACACTA
>No_name
ATCGGATACTATTTTCAAGGCAACATTCATTTGTCTGTTAATGTTATTTTGGGTGACAAT
TTATCATGGAATGTAACAGACAAAAAGAAGGTGCCTCACA
>No_name
AAAATGTGAGGCACCTTCTTTTTGTCTGTTGCNTTCCATGATAAATTGTCACCCAAAATA
ACATTAACAGACAAATGAATGTTGCCTTGAAAATAGTATC
>No_name
GAAATAAAATGTGAGGCACCTTCTTTTTGTCTGTTGCATTCCATGATAAATTGTCACCCA
AAATAACATTAACAGACAAATGAATGTTGCCTTGAAAATA
>No_name
GGGAAATAAAATGTGAGGCACCTTCTTTTTGTCTGTTGCATTCCATGATAAATTGTCACC
CAAAATAACATTAACAGACAAATGAATGTTGCCTTGAAAA
>No_name
GGGGAAATAAAATGTGAGGCACCTTCTTTTTGTCTGTTGCATTCCATGATAAATTGTCAC
CCAAAATAACATTAACAGACAAATGAATGTTGCCTTGAAA
>No_name
TTCAAGGCAACATTCATTTGTCTGTTAATGTTATTTTGGGTGACAATTTATCATGGAATG
CAACAGACAAAAAGAAGGTGCCTCACATTTTATTTCCCCA
>No_name
TTCTAGGCAACAATCATTTGTCTGTTAATGTTNTTTTGGGTGACAATTTATCATGGAATG
CAACAGACAAAAAGAAGGTGCCTCACATTTTATTTCCCAA
>No_name
CAACATTCATTTGTCTGTTAATGTTATTTTGGGTGACAATTTATCATGGAATGCAACAGA
CAAAAAGAAGGTGCCTCACATTTTATTTCCCAAAGATTTG
>No_name
GCAAATCTTTGGGAAATAAAATGTGAGGCACCTTCTTTTTGTCTGTTGCATTCCATGATA
AATTGTCACCCAAAATAACATTAACAGACAAATGAATGTT
>No_name
TGCAAATCTTTGGGAAATAAAATGTGAGGCACCTTCTTTTTGTCTGTTGCATTCCATGAT
AAATTGTCACCCAAAATAACATTAACAGACAAATGAATGT
>No_name
CATTTGTCTGTTAATGTTATTTTGGGTGACAATTTATCATGGAATGCAACAGACAAAAAG
AAGGTGCCTCACATTTTATTTCCCCAAGATTTGCATCGTC
>No_name
AGACGATGCAAATCTTTGGGAAATAAAATGTGAGGCACCTTCTTTTTGTCTGTTGCATTC
CATGATAAATTGTCACCCAAAATAACATTAACAGACAAAT
>No_name
ATCAATAAGACGATGCAAATCTTGGGGAAATAAAATGTGAGGCACCTTCTTTTTGTCTGT
TGCATTCCATGATAAATTGTCACCCAAAATAACATTAACA
>No_name
TATCAATAAGACGATGCAAATCTTGGGGAAATNAAATGTGAGGCACCTTCTTTTTGTCTG
TTGCATTCCATGATAAATTGTCACCCAAAATAACATTAAC
>No_name
ATTTTGGGTGACAATTTATCATGGAATGCAACNGACAAGAAGAAGGTGCCTCACATTTTA
TTTCCCCAAGATTTGCAACGTCTTATTGATATGGTTCATG
>No_name
AAACAATCATGAACCATATCAATAAGACGATGCAAATCTTGGGGAAATAAAATGTGAGGC
ACCTTCTTTTTGTCTGTTGCATTCCATGATAAATTGTCAC
>No_name
AAACAATCATGAACCATATCAATAAGACGATGNAAATCTTTGGGAAATAAAATGTGAGGC
ACCTTCTTTTTGTCTGTTGCATTCCATGATAAATTGTCAC
>No_name
AATACAATCATGAACCATATCAATAAGACGATGCAAATCTTTGGGAAATAAAATGTGAGG
CACCTTCTTTTTGTCTGTTGCATTCCATGATAAATTGTCA
>No_name
AAAACAATCATGAACCATATCAATAAGACGATGCAAATCTTGGGGAAATAAAATGTGAGG
CACCTTCTTTTTGTCTGTTGCATTCCATGATAAATTGTCA
>No_name
ATAAAACAATCATGAACCATATCAATAAGACGATGCAAATCTTTGGGAAATAAAATGTGA
GGCACCTTCTTTTTGTCTGTTGCATTCCATGATAAATTGT
>No_name
CAATAAAACAATCATGAACCATATCAATAAGACGATGCAAATCTTGGGGAAATAAAATGT
GAGGCACCTTCTTTTTGTCTGTTGCATTCCATGATAAATT
>No_name
ATTTATCATGGAATGCAACAGACAAAAAGAAGGTGCCTCACATTTTATTTCCCCAAGATT
TGCATCGTCTTATTGATATGGTTCATGATTGTTTTATTGC
>No_name
TTATCATGGAATGCAACAGACAAAAAGAAGGTNCCTCACATTTTATTTCCCAAAGATTTG
CATCGTCTTATTGATATGGTTCATGATTGTTTTATTGCCT
>No_name
ATGGAATGCAACAGACAAAAAGAAGGTGCCTCACATTTTATTTCCCCAAGATTTGCATCG
TCTTATTGATATGGTTCATGATTGTTTTATTGCCTGCTTT
>No_name
CAACAGACAAAAAGAAGGTGCCTCACATTTTANTTCCCAAAGATTTGCATCGTCTTATTG
ATATGGTTCATGATTGTTTTATTGCCTGCTTTTCAAGCAA
>No_name
CAAAAAGAAGGTGCCTCACATTTTATTTCCCAAAGATTTGCATCGTCTTATTGATATGGT
TCATGATTGTTTTATTGCCTGCTTTTCAAGCAATTAGAGA
>No_name
TGAATCTCTAATTGCTTGAAAAGCAGGCAATAAAACAAACATGAACCATATCAATAAGAC
GATGCAAATCTTTGGGAAATAAAATGTGAGGCACCTTCTT
>No_name
CTGAATCTCTAATTGCTTGAAAAGCAGGCAATNAAACAATCATGAACCATATCAATAAGA
CGATGCAAATCTTTGGGAAATAAAATGTGAGGCACCTTCT
>No_name
GCTGAATCTCTAATTGCTTGAAAAGCAGGCAATAAAACAATCATGAACCATATCAATAAG
ACGATGCAAATCTTTGGGAAATAAAATGTGAGGCACCTTC
>No_name
GTTGAATCTCTAATTGCTTGAAAAGCAGGCAATAAAACAATCATGAACCATATCAATAAG
ACGATGCAAATCTTTGGGAAATAAAATGTGAGGCACCTTC
>No_name
GCTGAATCTCTAATTGCTTGAAAAGCAGGCAATAAAACAATCATGAACCATATCAATAAG
ACGATGCAAATCTTTGGGAAATAAAATGTGAGGCACCTTC
>No_name
GCTGAATCTCTAATTGCTTGAAAAGCAGGCAATAAAACAATCATGAACCATATCAATAAG
ACGATGCAAATCTTGGGGAAATAAAATGTGAGGCACCTTC
>No_name
GCTGAATCTCTAATTGCTTGAAAAGCAGGCAANAAAACAATCATGAACCATATCAATAAG
ACGATGCAAATCTTGGGGAAATAAAATGTGAGGCACCTTC
>No_name
GCTGAATCTCTAATTGCTTGAAAAGCAGGCAATAAAACAATCATGAACCATATCAATAAG
ACGATGCAAATCTTTGGGAAATAAAATGTGAGGCACCTTC
>No_name
GGTGCCTCACATTTTATTTCCCAAAGATTTGCATCGTCTTATTGATATGGTTCATGATTG
TTTTATTGCCTGCTTTTCAAGCAATTAGAGATTCAGCTGA
>No_name
ATTTTATTTCCCCAAGATTTGCATCGTCTTATTGATATGGTTCATGATTGTTTTATTGCC
TGCTTTTCAAGCAATTAGAGATTCAGCTGATCCTACTTTT
>No_name
TGTAATAAAAAGTAGGATCAGCTGAATCTCTAATTGCTTGAAAAGCAGGCAATAAAACAA
TCATGAACCATATCAATAAGACGATGCAAATCTTGGGGAA
>No_name
GTCTTATTGATATGGTTCATGATTGTTTTATTGCCTGCTTTTCAAGCAATTAGAGATTCA
GCTGATCCTACTTTTTATTACAAATTACAAAATACATTTT
>No_name
CTTATTGATATGGTTCATGATTGTTTTATTGCCTGCTTTTCAAGCAATTAGAGATTCAGC
TGATCCTACTTTTTATTACAAATTACAAAATACATTTTTG
>No_name
GTGGATTTATAGAACAAAAATGTATTTTGTAATTTGTAATAAAAAGTAGGATCAGCTGAA
TCTCTAATTGCTTGAAAAGCAGGCAATAAAACAATCATGA
>No_name
GTAGAGTGAATTTATAGAACAAAAATGTATTTTGTAATTTGTAATAAAAAGTAGGATCAG
CTGAATCTCTAATTGCTTGAAAAGCAGGCAATAAAACAAT
>No_name
CAAGTAGAGTGAATTTATAGAACAAAAATGTATTTTGTAATTTGTAATAAAAAGTAGGAT
CAGCTGAATCTCTAATTGCTTGAAAAGCAGGCAATAAAAC
>No_name
TTTATTGCCTGCTTTTCAAGCAATTAGAGATTCAGCTGATCCTACATTTTAATACAAATT
ACAAAATACATTTATGTTCTATAAATTCACTCTACTTGGC
>No_name
TGCCAAGTAGAGTGAATTTATAGAACAAAAATNTATTTTGTAATTTGTAATAAAAAGTAG
GATCAGCTGAATCTCTAATTGCTTGAAAAGCAGGCAATAA
>No_name
GCCTGCTTTTCAAGCAATTAGAGATTCAGCTGATCCTACTTTTTATTACAAATTACAAAA
TACATTTTTGTTCTATAAATTCACTCTACTTGGCAGTATC
>No_name
ATATAAATGACGATACTGCCAAGTAGAGTGAATTTATAGAACAAAAATGTATTTTGTAAT
TTGTAATAAAAAGTAGGATCAGCTGAATCTCTAATTGCTT
>No_name
AGAATATAAATGACGATACTGCCAAGTAGAGTGAATTTATAGAACAAAAATGTATTTTGT
AATTTGTAATAAAAAGTAGGATCAGCTGAATCTCTAATTG
>No_name
GAGAATATAAATGACGATACTGCCAAGTAGAGNGAATTTATAGAACAAAAATGTATTTTG
TAATTTGTAATAAAAAGTAGGATCAGCTGAATCTCTAATT
>No_name
AGAGAATATAAATGACGATACTGCCAAGTAGAGTGAATTTATAGAACAAAAATGTATTTT
GTAATTTGTAATAAAAAGTAGGATCAGCTGAATCTCTAAT
>No_name
TAGAGATTCAGCTGATCCTACTTTTTATTACAAATTACAAAATACATTTTTGTTCTATAA
ATTCACTCTACTTGGCAGTATCGTCATTTATATTCTCTAT
>No_name
ATTCAGCTGATCCTACTTTTTATTACAAATTACAAAATACATTTTTGTTCTATAAATTCA
CTCTACTTGGCAGTATCGTCATTTATATTCTCTATGCATT
>No_name
GAAATAATGCATAGAGAATATAAATGACGATACTGCCAAGTAGAGTGAATTTATAGAACA
AAAATGTATTTTGTAATTTGTAATAAAAAGTAGGATCAGC
>No_name
GAAATAATGCATAGAGAATATAAATGACGATACTGCCAAGTAGAGTGAATTTATAGAACA
AAAATGTATTTTGTAATTTGTAATAAAAAGTAGGATCAGC
>No_name
GCTGATCCTACTTTTTATTACAAATTACAAAANACATTTTTGTTCTATAAATTCACTCTA
CTTGGCAGTATCGTCATTTATATTCTCTATGCATTATTTC
>No_name
CTGATCCTACTTTTTATTACAAATTACAAAATACATTTTTGTTCTATAAATTCACTCTAC
TTGGCAGTATCGTCATTTATATTCTCTATGCATTATTTCT
>No_name
TAATGATGAGAAATAATGCATAGAGAATATAAATGACGATACTGCCAAGTAGAGTGAATT
TATAGAACAAAAATGTATTTTGTAATTTGTAATAAAAAGT
>No_name
GTAATGATGAGAAATAATGCATAGAGAATATAAATGACGATACTGCCAAGTAGAGTGAAT
TTATAGAACAAAAATGTATTTTGTAATTTGTAATAAAAAG
>No_name
GGTAATGATGAGAAATAATGCATAGAGAATATAAATGACGATACTGCCAAGTAGAGTGAA
TTTATAGAACAAAAATGTATTTTGTAATTTGTAATAAAAA
>No_name
GGTAATGATGAGAAATAATGCATAGAGAATATNAATGACGATACTGCCAAGTAGAGTGAA
TTTATAGAACAAAAATGTATTTTGTAATTTGTAATAAAAA
>No_name
GCGGTAATGATGAGAAATAATGCATAGAGAATNTAAATGACGATACTGCCAAGTAGAGTG
AATTTATAGAACAAAAATGTATTTTGTAATTTGTAATAAA
>No_name
CAAGCGGTAATGATGAGAAATAATGCATAGAGAATATAAATGACGATACTGCCAAGTAGA
GTGAATTTATAGAACAAAAATGTATTTTGTAATTTGTAAT
>No_name
CAAATTACAAAATACATTTTTGTTCTATAAATTCACTCTACTTGGCAGTATCGTCATTTA
TATTCTCTATGCATTATTTCTCATCATTACCGCTTGTGGA
>No_name
CTCCACAAGCGGTAATGATGAGAAATAATGCATAGAGAATATAAATGACGATACTGCCAA
GTAGAGTGAATTTATAGAACAAAAATGTATTTTGTAATTT
>No_name
CTCCACAAGCGGTAATGATGAGAAATAATGCATAGAGAATATAAATGACGATACTGCCAA
GTAGAGTGAATTTATAGAACAAAAATGTATTTTGTAATTT
>No_name
TTCTCCACAAGCGGTAATGATGAGAAATAATGCATAGAGAATATAAAAGACGATACTGCC
AAGTAGAGTGAATTTATAGAACAAAAATGTATTTTGTAAT
>No_name
TCAATTCTCCACAAGCGGTAATGATGAGAAATAATGCATAGAGAATATAAATGACGATAC
TGCCAAGTAGAGTGAATTTATAGAACAAAAATGTATTTTG
>No_name
CTCAATTCTCCACAAGCGGTAATGATGAGAAATAATGCATAGAGAATATAAATGACGATA
CTGCCAAGTAGAGTGAATTTATAGAACAAAAATGTATTTT
>No_name
CTCAATTCTCCACAAGCGGTAATGATGAGAAATAATGCATAGAGAATATAAATGACGATA
CTGCCAAGTAGAGTGAATTTATAGAACAAAAATGTATTTT
>No_name
CCGATCTCAATTCTCCACAAGCGGTAATGATGAGAAATAATGCATAGAGAATATAAATGA
CGATACTGCCAAGTAGAGTGAATTTATAGAACAAAAATGT
>No_name
CCGGTCTCAATTCTCCACAAGCGGTAATGATGAGAAATAATGCATAGAGAATATAAATGA
CGATACTGCCAAGTAGAGTGAATTTATAGAACAAAAATGT
>No_name
AATCGATCTCAATTCTCCACAAGCGGTAATGATGAGAAATAATGCATAGAGAATATAAAT
GACGATACTGCCAAGTAGAGTGAATTTATAGAACAAAAAT
>No_name
ATTTTTGTTCTATAAATTCACTCTACTTGGCANTATCGTCATTTATATTCTCTATGCATT
ATTTCTCATCATTACCGCTTGTGGAGAATTGAGATCGGTT
>No_name
TTCACTCTACTTGGCAGTATCGTCATTTATATTCTCTATGCATTATTTCTCATCATTACC
GCTTGTGGAGAATTGAGATCGGTTCCTTATTTTAATATTC
>No_name
ATCCACTCTACTTGGCAGTATCGTCATTTATATTCTCTATGCATTATTTCTCATCATTAC
CGCTTGTGGAGAATTGAGATCGGTTCCTTATTTTAATATT
>No_name
ATTTATATTCTCTATGCATTATTTCTCATCATAACCGCTTGTGGGGAATTGAGATCGGTT
CCTTATTTTAATATTTGAATCCGATTTTTTGCTTGTTTCA
>No_name
TTTATATTCTCTATGCATTATTTCTCATCATTACCGCTTGTGGAGAATTGAGATCGGTTC
CTTATTTTAATATTCGAATCCGATTTTTTGCTTGTTTCAT
>No_name
CGATAAACATGAAACAAGCAAAAAATCGGATTCGAATATTAAAATAAGGAACCGATCTCA
ATTCTCCACAAGCGGTAATGATGAGAAATAATGCATAGAG
>No_name
ATGCATTATTTCTCATCATTACCGCTTGTGGANAATTGAGATCGGTTCCTTATTTTAATA
TTCGAATCCGATTTTTTGCTTGTTTCATGTTTATCGTATT
>No_name
CTGAAAACCAATACGATAAACATGAAACAAGCNAAAAATCGGATTCGAATATTAAAATAA
GGAACCGATCTCAATTCTCCACAAGCGGTAATGATGAGAA
>No_name
CTGAAAACCAATACGATAAACATGAAACAAGCNAAAAATCGGATTCGAATATTAAAATAA
GGAACCGATCTCAATTCTCCACAAGCGGTAATGATGAGAA
>No_name
CTCATCATTACCGCTTGTGGAGAATTGAGATCNGTTCCTTATTTTAATATTCGAATCCGA
TTTTTTGCTTGTTTCATGTTTATCGTATTGGTTTTCAGCA
>No_name
ATCATTACCGCTTGTGGAGAATTGAGATCGGTNCCTTATTTTAATATTCGAATCCGATTT
TTTGCTTGTTTCATGTTTATCGTATTGGTTTTCAGCATCG
>No_name
CGCTTGTGGAGAATTGAGGATCGGTTCCTTATTTTAATATTCGAATCCGATTTTTTGCTT
GTTTCATGTTTATCGTATTGGTTTTCAGCATCGTTATGAT
>No_name
CGCTTGTGGAGAATTGAGATCGGTTCCTTATTNTAATATTCGAATCCGATTTTTTGCTTG
TTTCATGTTTATTGTATTTGTTTTCAGCATCGTTATGATC
>No_name
ACCGATCATAACGATGCTGAAAACCAATACGATAAACATGAAACAAGCAAAAAATCGGAT
TCGAATATTAAAATAAGGAACCGATCTCAATTCTCCACAA
>No_name
GGAGAATTGAGATCGGTTCCTTATTTTAATATNCGAATCCGATTTTTTGCTTGTTTCATG
TTTATCGTATTGGTTTTCAGCATCGTTATGATCGGTTTGC
>No_name
GGAGAATTGAGATCGGTTCCTTATTTTAATATTCGAATCCGATTTTTTGCTTGTTTCATG
TTTATCGTATTGGTTTTCAGCATCGTTATGATCGGTTTGC
>No_name
CGCAAACCGATCATAACGATGCTGAAAACCAATACGATAAACATGAAACAAGCAAAAAAT
CGGATTCGAATATTAAAATAAGGAACCGATCTCAATTCTC
>No_name
CCGTATCGCAAACCGATCATAACGATGCTGAAAACCAATACGATAAACATGAAACAAGCA
AAAAATCGGATTCGAATATTAAAATAAGGAACCGATCTCA
>No_name
CCCGTATCGCAAACCGATCATAACGATGCTGAAAACCAATACGATAAACATGAAACAAGC
AAAAAATCGGATTCGAATATTAAAATAAGGAACCGATCTC
>No_name
CTCGTATCGCAAACCGATCATAACGATGCTGAAAACCAATACGATAAACATGAAACAAGC
AAAAAATCGGATTCGAATATTAAAATAAGGAACCGATCTC
>No_name
CCCGTATCGCAAACCGATCATAACGATGCTGAAAACCAATACGATAAACATGAAACAAGC
AAAAAATCGGATTCGAATATTAAAATAAGGAACCGATCTC
>No_name
CCCGTATCGCAAACCGATCATAACGATGCTGAAAACCAATACGATAAACATGAAACAAGC
AAAAAATCGGATTCGAATATTAAAATAAGGAACCGATCTC
>No_name
GTGCCTTATTTTAATATTCGAATCCGATTTTTTGCTTGTTTCATGTTTATCGTATTGGTT
TTCAGCATCGTTATGATCGGTTTGCGATACGGGTCTGGAT
>No_name
CAAACACAAAGTTATTGTTGAACAATCCAGACCCGTATCGCAAACCGATCATAACGATGC
TGAAAACCAATACGATAAACATGAAACAAGCAAAAAATCG
>No_name
GATTTTTTGCTTGTTTCATGTTTATCGTATTGGTTTTCAGCATCGTTATGATCGGTTAGC
GATACGGGTCTGGATTGTTCAACAATAACTTTGTGTTTGA
>No_name
CTCGTTCAAACACAAAGTTATTGTTGAACAATCCAGACCCGTATCGCAAACCGATCATAA
CGATGCTGAAAACCAATACGATAAACATGAAACAAGCAAA
>No_name
GTTTCATGTTTATCGTATTGGTTTTCAGCATCNTTATGATCGGTTTGCGATACGGGTCTG
GATTGTTCAACAATAACTTTGTGTTTGAACGAGCAAGCAG
>No_name
TCTGCTTGCTCGTTCAAACACAAAGTTATTGTTGAACAATCCAGACCCGTATCGCAAACC
GATCATAACGATGCTGAAAACCAATACGATAAACATGAAA
>No_name
TTATCGTATTGGTTTTCAGCATCGTTATGATCGGTTTGCGATACGGGTCTGGATTGTTCA
ACAATAACTTTGTGTTTGAACGAGCAAGCAGATATGCAAA
>No_name
ATCGTATTGGTTTTCAGCATCGTTATGATCGGTTTGCGATACGGGTCTGGATTGTTCAAC
AATAACTTTGTGTTTGAACGAGCAAGCAGATATGCAAATT
>No_name
ATCGTATTGGTTTTCAGCATCGTTATGATCGGTTTGCGATACGGGTCTGGATTGTTCAAC
AATAACTTTGTGTTTGAACGAGCAAGCAGATATGCAAATT
>No_name
CGTATTGGTTTTCAGCATCGTTATGATCGGTTTGCGATACGGGTCTGGATTGTTCAACAA
TAACTTTGTGTTTGAACGAGCAAGCAGATATGCAAATTCC
>No_name
ACGGAATTTGCATATCTGCTTGCTCGTTCAAANACAAAGTTATTGTTGAACAATCCAGAC
CCGTATCGCAAACCGATCATAACGATGCTGAAAACCAATA
>No_name
CTCGGAATTTGCATATCTGCTTGCTCGTTCAAACACAAAGTTATTGTTGAACAATCCAGA
CCCGTATCGCAAACCGATCATAACGATGCTGAAAACAAAT
>No_name
GAATTCCACGGAATTTGCATATCTGCTTGCTCGTTCAAACACAAAGTTATTGTTGAACAA
TCCAGACCCGTATCGCAAACCGATCATAACGATGCTGAAA
>No_name
CAGAATTCCACGGAATTTGCATATCTGCTTGCTCGTTCAAACACAAAGTTATTGTTGAAC
AATCCAGACCCGTATCGCAAACCGATCATAACGATGCTGA
>No_name
CAGAATTCCACGGAATTTGCATATCTGCTTGCTCGTTCAAACACAAAGTTATTGTTGAAC
AATCCAGACCCGTATCGCAAACCGATCATAACGATGCTGA
>No_name
TTATGATCGGTTTGCGATACGGGTCTGGATTGTTCAACAATAACTTTGTGTTTGAACGAG
CAAGCAGATATGCAAATTCCGTGGAATTCTGTGCTCAATA
>No_name
GATCGGTTTGCGATACGGGTCTGGATTGTTCANCAATAACTTTGTGTTTGAACGAGCAAG
CAGATATGCAAATTCCGTGGAATTCTGTGCTCAATATGGA
>No_name
TTCCATATTGAGCACAGAATTCCACGGAATTTGCATATCTGCTTGCTCGTTCAAACACAA
AGTTATTGTTGAACAATCCAGACCCGTATCGCAAACCGAT
>No_name
ACGGGTCTGGATTGTTCAACAATAACTTTGTGTTTGAACGAGCAAGCAGATATGCAAATT
CCGTGGAATTCTGTGCTCAATATGGAATGATAAATCTCTA
>No_name
CGGGTCTGGATTGTTCAACAATAACTTTGTGTTTGAACGAGCAAGCAGATAAGCAAATTC
CGTGGAATTCTGTGCTCAATATGGAATGATAAATCTCTAT
>No_name
AAACAAATAGAGATTTATCATTCCATATTGAGCACAGAATTCCACGGAATTTGCATATCT
GCTTGCTCGTTCAAACACAAAGTTATTGTTGAACAATCCA
>No_name
AATAACTTTGTGTTTGAACGAGCAAGCAGATATGCAAATTCCGTGGAATTCTGTGCTCAA
TATGGAATGATAAATCTCTATTTGTTTATCATGGCATACG
>No_name
GGAGAATAAGCGTATGCCATGATAAACAAATAGAGATTTACCATTCCATATTGAGCACAG
AATTCCACGGAATTTCCATATCTGCTTGCTCGTTCAAACA
>No_name
GGAGAATAAGCGTATGCCATGATAAACAAATANAGATTTATCATTCCATATTGAGCACAG
AATTCCACGGAATTTGCATATCTGCTTGCTCGTTCAAACA
>No_name
GGGCAGGAGAATAAGCGTATGCCATGATAAACAAATAGAGATTTATCATTCCATATTGAG
CACAGAATTCCACGGAATTTGCATATCTGCTTGCTCGTTC
>No_name
CAAGCAGATATGCAAATTCCGTGGAATTCTGTGCTCAATATGGAATGATAAATCTCTATT
TGTTTATCATGGCATACGCTTATTCTCCTGCAAAAAATGC
>No_name
AGGAATGGCATTTTTTGCAGGAGAATAAGCGTATGCCATGATAAACAAATAGAGATTTAT
CATTCCATATTGAGCACAGAATTCCACGGAATTTGCATAT
>No_name
CTCATGAATGGCATTTTTTGCAGGAGAATAAGCGTATGCCATGATAAACAAATAGAGATT
TATCATTCCATATTGAGCACAGAATTCCACGGAATTTGCA
>No_name
TGCAAATTCCGTGGAATTCTGTGCTCAATATGGAATGATAAATCTCTATTTGTTTATCAT
GGCATACGCTTATTCTCCTGCAAAAAATGCCATTCATGAG
>No_name
GCAAATTCCGTGGAATTCTGTGCTCAATATGGAATGATAAATCTCTATTTGTTTATCATG
GCATACGCTTATTCTCCTGCAAAAAATGCCATTCATGAGG
>No_name
CAAATTCCGTGGAATTCTGTGCTCAATATGGATTGATAAATCTCTATTTGTTTATCATGG
CATACGCTTATTCTCCTGCAAAAAATGCCATTCATGAGGC
>No_name
GGCCTCATGAATGGCATTTTTTGCAGGAGAATAAGCGTATGCCATGATAAACAAATAGAG
ATTTATCATTCCATATTGAGCACAGAATTCCACGGAATTT
>No_name
TTGCCTCATGAATGGCATTTTTTGCAGGAGAATAAGCGTATGCCATGATAAACAAATAGA
GATTTATCATTCCATATTGAGCACAGAATTCCACGGAATT
>No_name
CTTGAAAATTGGCCTCATGAATGGCATTTTTTGCAGGAGAATAAGCGTATGCCATGATAA
ACAAATAGAGATTTATCATTCCATATTGAGCACAGAATTC
>No_name
CTTGAAAATTGGCCTCATGAATGGCATTTTTTGCAGGAGAATAAGCGTATGCCATGATAA
ACAAATAGAGATTTATCATTCCATATTGAGCACAGAATTC
>No_name
CTTGAAAATTGGCCTCATGAATGGCATTTTTTGCAGGAGAATAAGCGTATGCCATGATAA
ACATATAGAGATTTATCATTCCATATTGAGCACAGAATTC
>No_name
GTCATCTTGAAAATTGGCCTCATGAATGGCATCTTTTGCAGGAGAATAAGCGTATGCCAT
GAACAAATAGAGATTTATCATTCCATATTGAGCACAGAAT
>No_name
GTCATCTTGAAAATTGGCCTCATGAATGGCATTTTTTGCAGGAGAATAAGCGTATGCCAT
GATAAACAAATAGAGATTTATCATTCCATATTGAGCACAG
>No_name
GTCATCTTGAAAATTGGCCTCATGAATGGCATTTTTTGCAGGAGAATAAGCGTATGCCAT
GATAAACAAATAGAGATTTATCATTCCATATTGAGCACAG
>No_name
GTCGTCTTGAAAATTGGCCTCATGAATGGCATTTTTTGCAGGAGAATAAGCGTATGCCAT
GATAAACAAATAGAGATTTATCATTCCATATTGAGCACAG
>No_name
GTCATCTTGAAAATTGGCCTCATGAATGGCATTTTTTGCAGGAGAATAAGCGTATGCCAT
GATAAACAAATAGAGATTTATCATTCCATATTGAGCACAG
>No_name
CTCATCTTGAAAATTGGCCTCATGAATGGCATTTTTTGCAGGAGAATAAGCGTATGCCAT
GATAAACAAATAGAGATTTATCATTCCATATTGAGCACAG
>No_name
GTCATCTTGAAAATTGGCCTCATGAATGGCATTTTTTGCAGGAGAATAAGCGTATGCCAT
GATAAACAAATAGAGATTTATCATTCCATATTGAGCACAG
>No_name
TGGGTCATCTTGAAAATTGGCCTCATGAATGGCATTTTTTGCAGGAGAATAAGCGTATGC
CATGATAAACAAATAGAGATTTATCATTCCATATTGAGCA
>No_name
GCCCAATATGGAATGATAAATCTCTATTTGTTTATCATGGCATACGCGTATTCTCCTGCA
AAAAATGCCATTCATGAGGCCAATTTTCAAGATGACCCTA
>No_name
GAAAGATTAGGGTCATCTTGAAAATTGGCCTCATGAATGGCATTTTTTGCAGGAGAATAA
GCGTATGCCATGATAAACAAATAGAGATTTATCATTCCAT
>No_name
GAAAGATTAGGGTCATCTTGAAAATTGGCCTCATGAATGGCATTTTTTGCAGGAGAATAA
GCGTATGCCATGATAAACAAATAGAGATTTATCATTCCAT
>No_name
ATAAATCTCTATTTGTTTATCATGGCATACGCTTATTCTCCTGCAAAAAATGCCATTCAT
GAGGCCAATTTTCAAGATGACCCTAATCTTTCTATGGTAA
>No_name
ATCTCTATTTGTTTATCATGGCATACGCTTATTCTCCTGCAAAAAATGCCATTCATGAGG
CCAATTTTCAAGATGACCCTAATCTTTCTATGGTAAATGA
>No_name
CTGATTCATTTACCATAGAAAGATTAGGGTCATCTTGAAAATTGGCCTCATGAATGGCAT
TTTTTGCAGGAGAATAAGCGTATGCCATGATAAACAAATA
>No_name
GTTTGATTCATTTACCATAGAAAGATTAGGGTCATCTTGAAAATTGGCCTCATGAATGGC
ATTTTTTGCAGGAGAATAAGCGTATGCCGTGATAAACAAA
>No_name
GTCTGATTCATTTACCATAGAAAGATTAGGGTCATCTTGAAAATTGGCCTCATGAATGGC
ATTTTTTGCAGGAGAATAAGCGTATGCCATGATAAACAAA
>No_name
CTTCGTCTGATTCATTTACCATAGAAAGATTAGGGTCATCTTGAAAATTGGCCTCATGAA
TGGCATTTTTTGCAGGAGAATAAGCGTATGCCATGATAAA
>No_name
ATGGCATACGCTTATTCTCCTGCAAAAAATGCCATTCATGAGGCCAATTTTCAAGATGAC
CCTAATCTTTCTATGGTAAATGAATCAGACGAAGATGTTC
>No_name
TTATTCTCCTGCAAAAAATGCCATTCATGAGGNCAATTTTCAAGATGACCCTAATCTTTC
TATGGTAAATGAATCAGACGAAGATGTTCTCTATGGTTCT
>No_name
TCTCCTGCAAAAAATGCCATTCATGAGGCCAATTTTCAAGATGACCCTAATCTTTCTATG
GTAAATGAATCAGACGAAGATGTTCTCTATGGTTCTGACA
>No_name
GCAAAAAATGCCATTCATGAGGCCAATTTTCAAGATGACCCTAATCTTTCTATGGTAAAT
GAATCAGACGAAGATGTTCTCTATGGTTCTGACATAGAAG
>No_name
TTCTTCTATGTCAGAACCATAGAGAACATCTTCGTCTGATTCATTTACCATAGAAAGATT
AGGGTCATCTTGAAAATTGGCCTCATGAATGGCATTTTTT
>No_name
AAAAATGCCATTCATGAGGCCAATTTTCAAGATGACCCTAATCTTTCTATGGTAAATGAA
TCAGACGAAGATGTTCTCTATGGTTCTGACATAGAAGAAG
>No_name
AAATGCCATTCATGAGGCCAATTTTCAAGATGACCCTAATCTTTCTATGGTAAATGAATC
AGACGAAGATGTTCTCTATGGTTCTGACATAGAAGAAGCA
>No_name
ATGCCATTCATGAGGCCAATTTTCAAGATGACCCTAATCTTTCTATGGTAAATGAATCAG
ACGAAGATGTTCTCTATGGTTCTGACATAGAAGAAGCAAA
>No_name
CTGCGCTTCTTCTATGTCAGAACCATAGAGAACATCTTCGTCTGATTCATTTACCATAGA
AAGATTAGGGTCATCTTGAAAATTGGCCTCATGAATGGCA
>No_name
CATTCATGAGGCCAATTTTCAAGATGACCCTAATCTTTCTATGGTAAATGAATCAGACGA
AGATGTTCTCTATGGTTCTGACATAGAAGAAGCAAATTTA
>No_name
CATTCATGAGGCCAATTTTCAAGATGACCCTAATCTTTCTATGGTAAATGAATCAGACGA
AGATGTTCTCTATGGTTCTGACATAGAAGAAGCAAATTTA
>No_name
CTTGATAATAAATTTGCTTCTTCTATGTCAGAACCATAGAGAACATCTTCGTCTGATTCA
TTTACCATAGAAAGATTAGGGTCATCTTGAAAATTGGCCT
>No_name
TCTTGATAATAAATTTGCTTCTTCTATGTCAGAACCATAGAGAACATCTTCGTCTGATTC
ATTTACCATAGAAAGATTAGGGTCATCTTGAAAATTGGCC
>No_name
TTTCTTGATAATAAATTTGCTTCTTCTATGTCAGAACCATAGAGAACATCTTCGTCTGAT
TCATTTACCATAGAAAGATTAGGGTCATCTTGAAAATTGG
>No_name
CAATTTTCAAGATGACCCTAATCTTTCTATGGTAAATGAATCAGACGAAGATGTTCTCTA
TGGTTCTGACATAGAAGAAGCAAATTTATTATCAAGAAAA
>No_name
CAACTTTCAAGATGACCCTAATCTTTCTATGGTAAATGAATCAGACGAAGATGTTCTCTC
TGGTTCTGACATAGAAGAAGCAAATTTATTATCAAGAAAA
>No_name
CAATTTTCAAGATGACCCTAATCTTTCTATGGTAAATGAATCAGACGAAGATGTTCTCTA
TGGTTCTGACATAGAAGAAGCAAATTTATTATCAAGAAAA
>No_name
ATTTTCTTGATAATAAATTTGCTTCTTCTATGTCAGAACCATAGAGAACATCTTCGTCTG
ATTCATTTACCATAGAAAGATTAGGGTCATCTTGAAAATT
>No_name
GATTTTCTTGATAATAAATTTGCTTCTTCTATGTCAGAACCATAGAGAACATCTTCGTCT
GATTCATTTACCATAGAAAGATTAGGGTCATCTTGAAAAT
>No_name
GTAGATTTTCTTGATAATAAATTTGCTTCTTCTATGTCAGAACCATAGAGAACATCTTCG
TCTGATTCATTTACCATAGAAAGATTAGGGTCATCTTGAA
>No_name
CCTAATCTTTCTATGGTAAATGAATCAGACGAAGATGTTCTCTATGGTTCTGACATAGAA
GAAGCAAATTTATTATCAAGAAAATCTACCAAATCCAAAT
>No_name
ATCTTTCTATGGTAAATGAATCAGACGAAGATGTTCTCTATGGTTCTGACATAGAAGAAG
CAAATTTATTATCAAGAAAATCTACCAAATCCAAATTAAA
>No_name
GTTTAATTTGGATTTGGTAGATTTTCTTGATAATAAATTTGCTTCTTATATGTCAGAACC
ATAGAGAACATCTTCGTCTGATTCATTTACCATAGAAAGA
>No_name
CTTTCTATGGTAAATGAATCAGACGAAGATGTTCTCTATGGTTCTGACATAGAAGAAGCA
AATTTATTATCAAGAAAATCTACCAAATCCAAATTAAACA
>No_name
GTTTGTTTAATTTGGATTTGGTAGATTTTCTTGATAATAAATTTGCTTCTTCTATGTCAG
AACCATAGAGAACATCTTCGTCTGATTCATTTACCATAGA
>No_name
AACAGATTCAGGAACATCTACCTGATCCAAATAGCTGGTTAGATTTGGTCTATATGATCT
TATTTCTTATCATTCTTGGAGTAACTTGGCTCTTGAACTT
>No_name
CTGGTTTCGGTAAATTGCCAACAGTAAAAACAAGTTCAAGAGCCAAGTTACTCCAAGAAT
GATAAGAAATAAGATCATATAGACCAAATCTAACCAGCTA
>No_name
TTCTTATCATTCTTGGAGTAACTTGGCTCTTGAACTTGTTTTTACTGTTGGCAATTTACC
GAAACCGGAAGGGTAAAGGACCACTGCATAATATTGACAC
>No_name
TGGCAATTTACCGAAACCGGAAGGGTAAAGGACCACTGCATAATATTGACACTATGAGAG
TAGAATGCAAATGTCTACCAAATTATTATTTCATCGTCTC
>No_name
TGCATAATATTGACACTATGAGAGTAGAATGCAAATGTCTACCAAATTATTATTTCATCG
TCTCTATATCTGTGGCCAATATCCTCGCCGTGTCCTTCAA
>No_name
AATATCCTCGCCGTGTCCTTCAATCCGCCAATTATTATTGTTTTTCGATGGTTGAATTTC
AATAACAATCCTCTATGGAAAGTCTACTGTTTGATAGAAA
>No_name
CTGATATTTTCAATACGTTAGTACTGGGTCTTNGACTATATATATACATTTTCGGGGAAT
AGAGTCGTAGAAACGTGTCGAGACTTGAAAATAAAATGTG
>No_name
CTGATATTTTCAATACGTTAGTACTGGGTCTTNGACTATATATATACATTTTCGGGGAAT
AGAGTCGTAGAAACGGGGCGAGACTTGAAAAAAAAAAGGG
>No_name
CTTACTACTTATAGATAGTTGACAACCTGCTTGGATACAAGTTACTACCCAAGGTGCTGA
TATTTTCAATACGTTAGTACTGGGTCTTTGACTATATATA
>No_name
GTCTTTACTACTTATAGATAGTTGACAACCTGCTTGGATACAAGTTACTACCCAAGGTGC
TGATATTTTCAATACGTTAGTACTGGGTCTTTGACTATAT
>No_name
GTAACTTGTATCCAAGCAGGTTGTCAACTATCTATAAGTAGTAAAGACAGTCTAAGATCG
AGATTGCTTCATTGTCTCATTGATGATGTAAATTTCCTCA
>No_name
GTAACTTGTATCCAAGCAGGTTGTCAACTATCNATAAGTAGTAAAGACAGTCTAAGATCG
AGATTGCTTCATTGTCTCATTGATGATGTAAATTTCCTCA
>No_name
AAGCAGGTTGTCAACTATCTATAAGTAGTAAANACAGTCTAAGATCGGGATTGCTTCATT
GTCTCATTGATGATGTAAATTACCTCATTCTTCGAAGTGT
>No_name
CAACTATCTATAAGTAGTAAAGACAGTCTAAGNTCGAGATTGCTTCATTGTCTCATTGAT
GATGTAAATTTCCTCATTCTTCGAAGTGTCATTTCGTTTG
>No_name
CTGCAAACGAAATGACACTTCGAAGAATGAGGAAATTTACATCATCAATGAGACAATGAA
GCAATCTCGATCTTAGACTGTCTTTACTACTTATAGATAG
>No_name
GACAGTCTAAGATCGAGATTGCTTCATTGTCTCATTGATGATGTAAATTTCCTCATTCTT
CGAAGTGTCATTTCGTTTGCAGTTCCATTGTTGGCTTGTG
>No_name
CGAGATTGCTTCATTGTCTCATTGATGATGTAAATTTCCTCATTCTTCGAAGTGTCATTT
CGTTTGCAGTTCCATTGTTGGCTTGTGTTATTTTAACAAT
>No_name
TGTGAATAAGTGTCGCATAGTTTCGTCGGTGATGTGAGACAACTTTCTGAGAAAATACAA
TTGAAGAATTGTTAAAATAACACAAGCCAACAATGGAACT
>No_name
TCACACATCACCGACGAAACTATGCGACACTTATTCTCAACGTATCTGTATAATTTAGAA
CTTCCGGAAAATTTTGTTTTGATTCATAGGTCTGTTCAAA
>No_name
TCACCGACGAAACTATGCGACACTTATTCTCAACGTATCTGTATAATTTAGAACTTCCGG
AAAATTTTGTTTTGATTCATAGGTCTGTTCAAAATAATAA
>No_name
CACCGACGAAACTATGCGACACTTATTCTCAANGTATCTGTATAATTTAGAACTTCCGGA
AAATTTTGTTTTGATTCATAGGTCTGTTCAAAATAATAAC
>No_name
CTATGCGACACTTATTCTCAACGTATCTGTGTAATTTAGAACTTCCGGAAAATTTTGTTT
TGATTCATAGGTCTGTTCAAAATAATAACAATATAAACAA
>No_name
TTTAGAACTTCCGGAAAATTTTGTTTTGATTCATAGGTCTGTTCAAAATAATAACAATAT
AAACAATGTAAACAATAATGACACTGAAATGAAAATAAAT
>No_name
CTCTTGGAATATTAGAAGGGAAATTTATTTTCATTTCAGTGTCATTATTGTTTACATTGT
TTATATTGTTATTATTTTGAACAGACCTATGAATCAAAAC
>No_name
TTTTGATTCATAGGTCTGTTCAAAATAATAACAATATAAACAATGTAAACAATAATGACA
CTGAAATGAAAATAAATTTCCCTTCTAATATTCCAAGAGA
>No_name
GTCGATTGAATTGAAGCCAAAGTTTCTCCAGTTATATCTCTTGGAATATTAGAAGGGAAA
TTTATTTTCATTTCAGTGTCATTATTGTTTACATTGTTTA
>No_name
TGACACTGAAATGAAAATAAATTTCCCTTCTAATATTCCAAGAGATATAACTGGAGAAAC
TTTGGCTTCAATTCAATCGACTACACTGGATGCTCCAATA
>No_name
CTGGGGATGAAAATGGATTATTGGAGCATCCAGTGTAGTCGATTGAATTGAAGCCAAAGT
TTCTCCAGTTATATCTCTTGGAATATTAGAAGGGAAATTT
>No_name
GGTCATTCCAACCTGGGGATGAAAATGGATTATTGGAGCATCCAGTGTAGTCGATTGAAT
TGAAGCCAAAGTTTCTCCAGTTATATCTCTTGGAATATTA
>No_name
GAGAAACTGATTTTATGAGTTTAGCTTGTTGATGATTTGCAGTAAAATCTAATGCAACAT
GGGACATTCCAACCTGGGGATGAAAATGGATTATTGGAGC
>No_name
CGGACTTGTTTCTCTGGCGCTTTCAAGAGAAACTGATTTTATGAGTTTAGCTTGTTGATG
ATTTGCAGTAAAATCTAATGCAACATGGGACATTCCAACC
>No_name
CGGACTTGTTTCTCTGGCGCTTTCAAGAGAAACTGATTTTATGAGTTTAGCTTGTTGATG
ATTTGCAGTAAAATCTAATGCAACATGGGACATTCCAACC
>No_name
CTGATATATTATTCGGACTTGTTTCTCTGGCGCTTTCAAGAGAAACTGATTTTATGAGTT
TAGCTTGTTGATGATTTGCAGTAAAATCTAATGCAACATG
>No_name
CTGATATATTATTCGGACTTGTTTCTCTGGCGCTTTCAAGAGAAACTGATTTTATGAGTT
TAGCTTGTTGATGATTTGCAGTAAAATCTAATGCAACATG
>No_name
CTGAACCTTATTATCTGATATATTATTCGGACTTGTTTCTCTGGCGCTTTCAAGAGAAAC
TGATTTTATGAGTTTAGCTTGTTGATGATTTGCAGTAAAA
>No_name
CCTGAATGTCAATGTGGATAAAATCAAAGGAGNCCATATCCCAATGGCAACGATGCATGA
GGCCATGTTGAGCGCAATTGACATCTGTTCTCTTTGATAC
>No_name
CAGATGTCAATTGCGCTCAACATGGCCTCATGCATCGTTGCCATTGGGATATGGTCTCCT
TTGATTTTATCCACATTGACATTCAGGCTCTGTGAACAAT
>No_name
CTCATGCATCGTTGCCATTGGGATATGGTCTCCTTTGATTTTATCCACATTGACATTCAG
GCTCTGCGAACAATCGAGTTGCTTTTTCCAAATTCCTGTT
>No_name
CACCAATGAAAATTACTTATTCTTTCAACAGGAATTTGGAAAAAGCAACTCGATTGTTCA
CAGAGCCTGAATGTCAATGTGGATAAAATCAAAGGAGACC
>No_name
CTAGGGGATTGCCCATCATACGACGGACAGAATTAGGGATGGGTAAACGTCTTGTTTTGT
ATACAATTTTTATTTAGTATAACTGTAAATAAAATAATTA
>No_name
GTGAAGTTAATAATTATTTTATTTACAGTTATACTGAATAAAAATTGTATACAAAACCAG
ACGTTTACCCATCCATAATTCTTTCCGTCGTATGATGGGT
>No_name
AAAGAATTATGGATGGGTAAACGTCTGGTTTTGTATACAATTTTTATTCAGTATAACTGT
AAATAAAATAATTATTAACTTCACATTCATAGAAATACAA
>No_name
ATAAATGTGTATTTCTATGAGTGTGAAGTTAANAATTATTTTATTTACAGTTATACTGAA
TAAAAAGTGTATATAAACCAGATGTTTACCCCTTCCTAAT
>No_name
CGGGTAAACGTCTTGTTTTGTATACAATTTTTATTTAGTATAACTGTAAATAAAATAATT
ATTAACTTCACATTCATAGAAATACAAATCTATGAATTTG
>No_name
GGTAAAGGTCTGGTTTATATACACGTTCTATTNAGTATAACTGTAAATAATATAAATATT
AACTTCACATTTATAGAAATACAAATCTATGAATTTACCT
>No_name
CCGCATCCTTTGTAAGATATCTTTTCTTGGTGNTGAATTCTGTATGCGAAAATAAATATT
GGTCCAGCTACCGCGGCCGACAATATCCACGAGCATGTTA
>No_name
GAAGATATTGGCTGCTTTCTTTGCTTTTGTTTCCAGTGTTAACTATTTTTGGAAATCTTT
TAGTCGTGCTTAGCGTAATTCGAGAGAAAAATCTCCGAAA
>No_name
GTGACCGGAGGCTTTTGGGAATACACAGAATTNCTTTGTGATATTTTCATCATGCTTGAT
GTCATGTTCTCAACAGCGTCCATCATGAATTTGGCCGCTA
>No_name
CGCATGGGAATACACAGAATTACTTTGTGATATTTTCATCATGCTTGATGTCATGTTCTC
AACCGCGTCCATCATGAATTTGGCCGCTATCAGCATTGAC
>No_name
GTAGAACTAGGATAAGAGGATAAGATTTTTGTGAATTCGGTGGGTGAATCTTTATAATGG
AAAAATTTATCTTTAATCAATGAGGTTTTGAAGCTTCTTT
>No_name
CCGCTCGAAAACGATTATTAAAATTCAAGAATNAGATAAAGAAACGATTTACATTCCAGA
AGAATTGAATTCAGATTGTGATTCTTCGACCGCCTTATCG
>No_name
AAACGATTTACATTCCAGAAGAATTGAATTCAGATTGTGATTCTTCGACCGCCTTATCGA
ATGAAGAAGGATTCGTTCCTGAATTCACAGAGAGAATCAA
>No_name
ATTGAATTCAGATTGTGATTCTTCGACCGCCTTATCGAATGAAGAAGGATTCGTTCCTGA
ATTCACAGAGAGAATCAACAAAGAGAAATTAAGACAATAT
>No_name
CCGGTTGTCAAATATCCCATGATTCGTTTGACAATTTTTTGTCAATTCCAAATATTGTCT
TAATTTCTCTTTGTTGATTCTCTCTGTGAATTCAGGAACG
>No_name
ATTTTTGTCTGATGCTGCTATTAAATTTTAGTCCTGAACCCCTAAAAGAAGAAATGGAAT
AGAAAGCTGATTTCTTTGATTTCACTCTTTTTATTGCCAA
>No_name
GAAAGCTACAAAAACTCTAGTCATTGTTTTAGTGATTTTTTTAGTATGTTGGGTGCCATT
TTTTACGCTAAATATCACTCAGGCGTTTTGTTTGAAATTC
>No_name
CATTTTTTTACGCTAAATATCACTCAGGCGTTTTGTTTGAAATTCGACGACTCATCAAAG
CCAACTTTTATATGTACTCTGATATCTTCGGAGGTTGGAA
>No_name
ATTGGATTGAGGAAGGAATTGATATAGCCCAACCAGACAGTCACACTTCCAACCTCCGAA
GATATCAGAGTACATATAAAAGTTGGCTTTGATGAGTCGT
>No_name
CTTCGGAATTCTATATTGAAAATTGTATATATTATTGGATTGAGGAAGGAATTGATATAG
CCCAACCAGACAGTCACACTTCCAACCTCCGAAGATATCA
>No_name
TTTGTTCTGGGATATTTGTCAATGGAATTCTACTAAGCTTCCTCTTTATCAACCGGATCG
GATCTGTCAGCAGCAATATTTTGGTTCGTTTGCAAACCAT
>No_name
GGAAAACATAGCGAAAATGACACTAATCAACGACAAGATGTCTACAATGGTTTGCAAACG
AACCAAAATATTGCTGCTGACAGATCCGATCCGGTTGATA
>No_name
GTTGATTAGTGTCATTTTCGCTATGTTTTCCCATCAAGAGGCAATTTGGATTGATAATTT
GGTGATTTATCAAATATATTGTCGAATATTTCACACAAAT
>No_name
TTCCCATCAAGAGGCAATTTGGATTGATAATTTGGTGATTTATCAAATTTATTGTCGAAT
ATTTCACACAAATTATTTATTTTGGTTTTCCATGGTATTT
>No_name
CCGAAATACCATGGAAAACCAAAATAAATAATNTGTGTGAAATATTCGACAATATATTTG
ATAAATCACCAAATTATCAATCCAAATTGCCTCTTGATGG
>No_name
CCCCTAAATACCATGGAAAACCAAAATAAATANTTTGTGTGAAATATTCGACAATATATT
TGATAAATCACCAAATTATCAATCCAAATTGCCTCTTGAT
>No_name
CACACAAATTATTTATTTTGGTTTTCCATGGTGTTTAGGGGTTATATTCTTTTTGCTACT
TCCATAGATCGGTTGATAGTTGTCGTTTACCCACTCAAGT
>No_name
ATCGAATATGTATTGTCCTAGCTTTTATTCTTNCATTTTTTCTGGTATTACCTGTATTAT
GGGAAACAACTGTCGTTGGGAATATTGCTTACAATTTTTC
>No_name
AATTTTTCAACGCAACCTCTTATTTTGAAGTATAAATGTTATTTTGAATGGGAATCACCC
ACATTCTCGTTGTTTTGGAAAGTTTATTCTTACATTTGGT
>No_name
ATAAATGTTATTTTGAATGGGAATCACCCGCATTCTCGTTGTTTTGGAAAGTTTATTCTT
ACATTTGGTTAATTTTCAGCTATTTCCTACCCGCTTCTGT
>No_name
CCACATTATCGTTGTTTTGGAAAGTTTATTCTTACATTTGGTTAATTTTCAGCTATTTCC
TACCCGCTTCTGTGATGATAGGGATTTATCTCAAAATCAT
>No_name
CTTAGATGAATTTAATTCCGTTATGATTTTGAGATAAATCCCTATCATCACAGAAGCGGG
TAGGAAATAGCTGAAAATTAACCAAATGTAAGAATAAACT
>No_name
GGATTTATCTCAAAATCATAACGGAATTAAATTCATCTAAGCATACATTCAACGTTCAAT
CTATGCTGATTAAAAGAAACCTTTCTATTAAATTCACCAT
>No_name
CAACGCTGTATGTTACAATGTAAAATGCAAAANTAATAATGGATGATATGGTGAATTTAA
TAGAAAGGTTTCTTTTAATCAGCATAGATTGAACGTTGAA
>No_name
GACGCAGTCAACGCTGTATGTTACAATGTAAAATGCAAAAATAATAATGGATGATATGGT
GAATTTAATAGAAAGGTTTCTTTTAATCAGCATAGATTGA
>No_name
AAACCTTTCTATTAAATTCACCATATCATCCANTATTATTTTTGCATTTTACATTGTAAC
ATACAGCGTTGACTGCGTCATTTTTGTTCTGAATATGATG
>No_name
CTAATTTCCGGACATATTTCCGGAAATTTTTAATCAAAACAAGATAAACATACGGATTGA
TCATCGCATTTGTACCCAGTAAGAAATTACAATAATAATA
>No_name
ATTATTGTAATTTCTTACTGGGTACAAATGCGCTGATCAATCCGTATGTTTATCTTGTTT
TGATTAAAAATTTCCGGAAATATATCCGGAAATTAGTTTT
>No_name
TAATTTCCTTGACCGCATAAAACTAATTTCCGGATATATTTCCGGAAATTTTTAATCAAA
ACAAGATAAACATACGGATTGATCATCGCATTTGTACCCA
>No_name
CAGCGCATTTCCGGGATTCCAGTTGAAACACGGGATAATTCATTTCATTCTCACTCTGTT
GATTTTGGAAACTTTTATTATGCTAACAATTGTGGGAAAT
>No_name
GGATAATTCATTTCATTCTCACTCTGTTGATTTTGGAAACTTTTATTATGCTAACAATTG
TGGGAAATATTCTTGTCGTTTTGGCTGTACTTTTGGAAAA
>No_name
CTCAAATTCATTACAAATATCGCTACTACCAAATCTGTGATCGCCATACTGAGGGTCAGA
AAATTTTAAAAAATTTTTTAAATTTTTTTTCAAAAAAAAA
>No_name
ATTGATTTTCACAATTCTTTCGATTTGGATGATTTCTCTCATGATTGCAGTTCCTTCTAG
GTTTCATTTCCACAGACTAGAAACACAAATGTTCCAGGAA
>No_name
CAATTCTTTCGATTTGGATGATTTCTCTCATGATTGCAGTTCCTTCTAGATTTCATTTCC
ACAGACTAGAAACACAAATGTTCCAGGAAGTCGTAATAAA
>No_name
CTAGGTTTCATTTCCACAGACTAGAAACACAAATGTTCCAGGAAGTCGTAATAAAAGGAC
GATGTTTAATCAACAGCGGTTATTTCTATACTTTGCTATC
>No_name
CACAAATGTTCCAGGAAGTCGTAATAAAAGGACGATGTTTAATCAACAGCGGTTATTTCT
ATACTTTGCTATCAACGGTCATTGCTTTCTACGCTCCAAT
>No_name
AGTTTTATGATGATAATATATTGGAAAATATTCCAAATAGCTAAGCGGCAAATCAGACGG
AAACGGAGGTTCAACTATGAAGTTACTTTTGACTCAAAAT
>No_name
GGCAGATTGATTTGTATTTTGAGTCAAAAGTAACTTCATAGTTGAACCTCCGTTTCCGTC
TGATTTGCCGCTTAGCTATTTGGAATATTTTCCAATATAT
>No_name
GTTAGATTGATTTGTATTTTGAGTCAAAAGTANCTTCATAGTTAAACCTCCGCTTCCGTC
TGTTTTGCCGCTTAGCTATTTGGAATATTTTCCAATATAT
>No_name
CAGATATGTTATCAGCGTATTTCATATCCCTGACGGTGTTCTCCATCAAACTGCAAGTGT
ATTTACTTTTCACACTGCTATTGATAAGGTATTGGTCTCC
>No_name
TATGAACATCGTTGACATTCAGTTGGTATTTTATTTCGGAATTTATAGAATTGACAGATA
TGTTATCAGCGTATTTCATATCCCTGACGGTGTTCTCCAT
>No_name
TTTCTTTCACGTTTCACTTCGACTTTGTGTCGTTGCTCTTCGATAGTTTTCGTTAGGTTG
TAGGGCATAACTGAAACTTTCAACGTTCTCAAAGATGAAA
>No_name
CGTCAGTGATTATAGCCTTTCTTTCACGTTTCACTTCGACTTTGTGTCGTTGCTCTTCGA
TAGTTTTCGTTAGGTTGTAGGGCATAACTGAAACTTTCAA
>No_name
TGGCTTTCCATGATGAGTACAGTAATGGAAATAATGTTCCCGATGAATCCAAACACGCAA
ATAAGTCCGAGAATAACTGATTCCAATAGAAACATGAAGA
>No_name
CTCCACTGTAACTAAGACTACTAGCCAATTTACTGTCATTTGAATCGTCATGGCCAAAGA
CCACAAATATGGAACTAAATACGGATAAATATCATGATAT
>No_name
CTAAAACTGATTTCTATTCTTTCAATTGCTTTAGCTGTTGTTTTTAATATTCCTCGGTTT
TACGAATGGGATGTTATTAATTTTCGAATCGATCCTTGTT
>No_name
CGCTCTAATGACACTATAATTAAAACAAGGATCGATTCGAAAATTAATAACATCCCATTC
GTAAAACCGAGGAATATTAAAAACAACAGCTAAAGCAATT
>No_name
CCGGGATTTCACAAATTATAAAAACACTGACAAGGAGTATAATCAGTCTATTAACGCTTC
GATTCTTTTCCTGGATGCATTGTCCGTAAGCGGTAGAAAT
>No_name
CTTCTTACCACCAAGACAATAGATGAGGAAGTTACTCGATGATTTCAACGTTACTAAGGC
ATTGCTGAGACTGACTGTATAGATCATTGGACTGTCATGG
>No_name
GTTTTCTTAAAAGTTACATTGGAGAAATATGCGTTTGCACATCAGTTTTAACTGTCATTG
CCTTTACGGTGGAGAGGTATTGTGCCATTTGTCAACCCCA
>No_name
GCCATTTGTCAACCCCATCGATGCTCTCAAGCGGTTTCAGGCTCTCCAAATGACGTTCAA
GGAATTAAGAGAACCTTTAAAATTATAATTTTACTGTGGC
>No_name
GCTAGAAGAGTCGTCTAAGGAAGTGTTTGCCTTATTCGGGTTTTTACTGCAATTCATCGT
TCCTAGTTTCATTATCATTTATTGTTATTTCAATGTCAGC
>No_name
CTGGACTCTGGCAGGTGTTGCTTTCAATTATGTCGGGAAAACTGGATTTTTCACTCTTTC
TTTCTTTTAGCTCCACTAAGATTTGTTGTTTGGGTATTTT
>No_name
AAGAACCAAGACCATTCGATGTATTCAAAGCAATTCGCCACGAAATTCACGAGAAAATTC
AACAACAAAATCAAAGTGTCAGAAATAGCGAGAGAAATTA
>No_name
CTTTATAATTGGATTCTGAATACAAATGTCTCGCCGATACTTTATGTAGAGATACCATGA
CCAATTGTAAAAATAGTTTTGCCTACCTTTAATTCAAACC
>No_name
CTTGACAATACTCACTTAATAGATATGGTAAANTGTGAAATACCGTTTCGACAGTCACAT
TAGCTTTGATTTGATTTAGCTTTCGAAGCTCTTCCTTTAT
>No_name
TTTCCTTCTTTTGTAGACGCGAAATTTCCGTCCACTGTCTTTTATTCGCCCGAATTGCTA
GAACGAGTTGAATATTGCAAACTGTTATGAAAATCAACGG
>No_name
CTGCCACAAACCAAGCAACGAACTAAAGCCAATCGAAACTTTTTCCCCAATAAACAATAA
ATGACAAAATTTGACGAGGAATTGATTAAAACGCACAAGT
>No_name
AAAAAGGTTACTGCCACAAACCAAGCAACGAACTAAAGCCAATCGAAACTTTTTCCCCAA
TAAACAATAAATGACAAAATTTGACGAGGAATTGATTAAA
>No_name
ATTTTATTGAGGGAACTCAAATAATAACTATANTAGTTATATCCTTTGGGATAATTGGGA
ATTTTTTATCTGTTATTGTTCTGAAAAATAAGGTCATGAG
>No_name
TTTTGTTAATATGCGCTCTATTCATCGGACCATTAATGAGATTCGAGAATTTACGAGTTA
TATTTTTTAAAATATTCTATCCTCCAGCTCTTGTAGCTCA
>No_name
TTTTGTTAATATGCGCTCTATTCATCGGACCATTAATGAGATTCGAGAATTTACGAGTTA
TATTTTTTAAAATATTCTATCCTCCAGCTCTTGTAGCTCA
>No_name
TCATGCTTATGAAAAATTGGGCTTTTAGTGGAAAACACACAGCAAAATATCTTTCACACG
TCAAACCTACAGTTATCCAAATCGTAGCGGTTTGAGCTAC
>No_name
TTTGCTGTGTGTTTTCCACTAAAAGCCCAATTTTTCATAAGCATGAAAAAATCTTTCTGG
TGTGTCATTTTGATATCTCTATTTTCAATTTTCTACAATG
>No_name
CTGAGTTGTTAATAGACATTGGGATTTCTTCTGGCCATCTTGGTACATTGTAGAAAATTG
AAAATAGAGATATCAAAATGACACACCAGAAAGATTTTTT
>No_name
CAATAGTTGAGTCGGAATGGTTGACAAAGGTATGTTCTGAGTTGTTAATAGACATTGGGA
TTTCTTCTAGCCATCTTGGTACATTGTAGAAAATTGAAAA
>No_name
TTTCAATTTTCTACAATGTACCAAGATGGCTAGAAGAAATCCCAATGTCTATTAACAACT
CAGAACATACCTTTGTCAACCATTCCGACTCAACTATTGG
>No_name
TATTATTCATATGCTTACATTGTGATCATGTTNTTCATTCCATTACTTGTATTATCAAGC
ATGAATTATATGCTAATACGAGAGCTGAAAAATTCCCAGC
>No_name
CAATGTCACAAGAATGATCGTAGTGGTCGTCTCTATTTTTATATTCTGTCAATTTCCTGC
ACTTATTTATAACATAAAATTTGGCATTCAGCCCGCAAAT
>No_name
AACGATCGTAGTGGTCGTCTCTATTTTTATATTCTGTCAATTTCCTGCACTTATTTATAA
CATAAAATTTGGCATTCAGCCCGCAAATGACATTTCGTGG
>No_name
GCACAGTAGAGAATGAAATTTACAGCTGAATTTAAAATGACTAAAAAGTTTCTGATTTCC
GAAATGATTTCCCACGAAATGTCATTTGCGGGCTGAATGC
>No_name
CGGATATATTTCTCAACCAAAACATATTTTATTCGATATTTTATTGTTATATTTGGTATT
TTTCATCATTTTATTGGTTTTTAAGTAATATGAGTGTTTA
>No_name
CTTGGCAATTCCGGGGAATATTTTAGTTATTTTAATACTTGTTCGATTTCAACGCTTGAC
AGTCACAAATATTTTCCTTTTGAATTTGAGTGTTTCTGAC
>No_name
CAAAACCTTTCCAAAAATCCATACAGGGGTCCAATTATCAATAATGATGTTAAAAGGAAT
TGAGGTCAATGCAATTATCATGTCAGAAACACTCAAATTC
>No_name
CTGGGTCTCAGTGGATAGAAAACAATGATAAANCTATCGATGGATATAACAACTTGAGTA
AATGCAACTAATGATATTCCGGTACCTTGGATGAAACCAA
>No_name
CGGATTTATTTTGCACCATATTTTGATCACAAACATCACATATGACACTATCATACAGCA
CACTGGAAGAAAATATTGAACAAAAAGCATTAAAATTGAA
>No_name
GTATGATAGTGTCATATGTGATGATTGTGATCAAAATATGGTGCAAAATAAATCCGGGAA
TATTCTCCAGGCAACAGCTTCAATTGAGAGCAAGATCGAA
>No_name
AAAGTTATGAGGTTGGCTTTAAACTCCACTCTGAAGGATAATTTATTAATAAAAGAAGAA
CTTAGACAAATGTACATCATGGCCATGTTTAATATTTTTG
>No_name
GGAAACGATTAAATTCGACAAATCAACCAACAACATTGTTCGCAGGATAAAAAGTGCGCC
ACAGCGAACATTTTTTACGGCCTCAAGGTTTCTTAATCTC
>No_name
CCGGAAACGATTAAATTCGACAAATCAACCAACAACATTGTTCGCAGGATAAAAAGTGCG
CCACAGCGAACATTTTTTACGGCCTCAAGGTTTCTTAATC
>No_name
AGCGAATTAATCAACCAATAAAACAATCCGGANACGATTAAATTCGACAAATCAACCAAC
AACATTGTTCGCAGGATAAAAAGTGCGCCACAGCGAACAT
>No_name
CTCCGAGCGAATTAATCAACCAATAAAACAATCCGGAAACGATTAAATTCGACAAATCAA
CCAACAACATTGTTCGCAGGATAAAAAGTGCGCCACAGCG
>No_name
GTTGATTTGTCGAATTTAATCGTTTCCGGATTNTTTTATTGGTTGATTAATTCGCTCGGA
GTTTTTAACTATCTGTCGGACCAATCAATTTTCAAAAACA
>No_name
CAATCATGGCGTTAGAAAGATGCGTTTTTGTCATCAGTAGAAAACTGAATAAATCTCTAT
TCAGCATGCTCCGGTTGAGAATTGGACTTTTTCTTGGGTT
>No_name
CTCCAATCGTAAACCATACATAGAAAGATAATTACAAAATAGTGCAAAAGACAAACAAAA
CCCAAGAAAAAGTCCAATTCTCAACCGGAGCATGCTGAAT
>No_name
GACATAACAGAATCGCCATTGTTACAATTGACAAAATAGTTACCGTTTGAGGAATTAAAA
ACTCCAAAATCATCTCTAAGTATGGAACCAAATTCAAATA
>No_name
AAGAAATATTTGGTTCTTCTCTGAAAGTCTAGATGGTAACAAAACAAAATGAGATATTGA
AGGTTTGGTAGTTCTATCCAAACCAACCTCTTCATCCGAT
>No_name
ATCGGATGAAGAGGTTGGTTTGGATAGAACTACCAAACCTTCAATATCTCATTTTGTTTT
GTTACCATCTAGACTTTCAGAGAAGAACCAAATATTTCTT
>No_name
GAAGAACCAAATATTTCTTATCCATGTTTGTTNCATATTGTCTATCATAGATATCGGTTT
GGATTTTCCAAAATCTCTGACAAGAATGTATTTCACTGTG
>No_name
GCCAAAACAAAAATAACAGAGTAGAGGAAAAANAGAATCACTTTAAAGCTTGTCCATTGC
CAGATATTATCCGAGGTTAGATTTTTCATAGAATTCATGG
>No_name
CCGATAGATGCCAAAACAAAAATAACAGAGTAGAGGAAAAAAAGAATCACTTTAAAGCTT
GTCCATTGCCAGATATTATCCGAGGTTAGATTTTTCATAG
>No_name
CCGATAGATGCCAAAACAAAAATAACAGAGTAGAGGAAAAAAAGAATCACTTTAAAGCTT
GTCCATTGCCAGATATTATCCGAGGTTAGATTTTTCATAG
>No_name
CTGGCAATGGACAAGCTTTAAAGTGATTCTTTTTTTCCTCTACTCTGTTATTTTTGTTTT
GGCATCTATCGGTAATTACTTGGTTGTGTACGTAGTTTTA
>No_name
GTCAAAATATCTGAAAGAGCGAGATTTGTGATAAACATATTCGTGATTGTTTGCATTGAC
TTATTTCGTAAAACTACGTACACAACCAAGTAATTACCGA
>No_name
GTAATTACTTGGTTGTGTACGTAGTTTTACGAGATAAGTCAATGCAAACAATCACGAATA
TGTTTATCACAAATCTCGCTCTTTCAGATATTTTGACGAC
>No_name
GAATAGCAATAAGAGTCGTCAAAATATCTGAAAGAGCGAGATTTGTGATAAACATATTCG
TGATTGTTTGCATTGACTTATTTCGTAAAACTACGTACAC
>No_name
CAAACAATCACGAATATGTTTATCACAAATCTNGCTCTTTCAGATATTTTGACGACTCTC
ATTGCTATTCCTTTCACCCCGATTGCGGTTTATTTGGAAG
>No_name
CTAACAATCACGAATATGTTTATCACAAATCTCGCTCTTTCAGATATTTTGACGACTCTT
ATTGCTATTCCTTTCACCCCGATTGCGGTTTATTTGGAAG
>No_name
ATTTTGACGACTCTCATTGCTATTCCTTTCACCCCGATTGCGGTTTATTTGGAAGAATGG
ATATTTCCAGCATTCCTTTGTAAATTACTTCCTATGACAA
>No_name
GTTAGAGTTGACACATAGACGGATAATCCCATTGTCATAGGAAGTAATTTACAAAGGAAT
GCTGGAAATATCCATTCTTCCAAATAAACCGCAATCGGGG
>No_name
ATTACTTCCTATGACAATGGGATTATCCGTCTATGTGTCAACTCTCACCTCAACCGCAAT
TGCTCTAGATCGGTATATCATGATTGTCCATCCATTCATT
>No_name
GGATTATCCGTCTATGTGTCAACTCTCACCTCAACCGCAATTGCTCTAGATCGGTATATC
ATGATTGTCCATCCATTCATTCCAAGAATGAAAATGAAGG
>No_name
AGACCTTCATTTTCATTCTTGGAATGAATGGATGGACAATCATGATATACCGATCTAGAG
CAATTGCGGTTGAGGTGAGAGTTGACACATAGACGGATAA
>No_name
CAGGCCTTCATTTTCATTCTTGGAATGAATGGATGGACAATCATGATATACCGATCTAGA
GCAATTGCGGTTGAGGTGAGAGTTGACACATAGACGGATA
>No_name
CGCAATTGCTCTAGATCGGTATATCATGATTGTCCATCCATTCATTCCAAGAATGAAAAT
GAAGGTCTGCATTTTATTAATTTTCCTGATTTGGGTTGTT
>No_name
GATAAACTGCAAGAGGTAACGTTATTAAAGTACCAACAACCCAAATCAGGAAAATTAATA
AAATGCAGACCTTCATTTTCATTCTTGGAATGAATGGATG
>No_name
TTGGACTGATAAACTGCAAGAGGTAACGTTATTAAAGTACCAACAACCCAAATCAGGAAA
ATTAATAAAATGCAGACCTTCATTTTCATTCTTGGAATGA
>No_name
TATATTCCAAGAATGAAAATGAAGGTCTGCATNTTATTAATTTTCCTGATTTGGGTTGTT
GGTACTTTAATAACGTTACCTCTTGCAGTTTATCAGTCCA
>No_name
CCAAGAATGAAAATGAAGGTCTGCATTTTATTAATTTTCCTGATTTGGGTTGTTGGTACT
TTAATAACGTTACCTCTTGCAGTTTATCAGTCCAAGCTGT
>No_name
ATTTTATTAATTTTCCTGATTTGGGTTGTTGGNACTTTAATAACGTTACCTCTTGCAGTT
TATCAGTCCAAGCTGTTTATGAACAGCACTAATAGAACGG
>No_name
TTTTATTAATTTTCCTGATTTGGGTTGTTGGTACTTTAATAACGTTACCTCTTGCAGTTT
ATCAGTCCAAGCTGTTTATGAACAGCACTAATAGAACGGA
>No_name
CTTGATTTTGGAGTTTGCCACACTTCAACACAATCCGTTCTATTAGTGCTGTTCATAAAC
AGCTTGGACTGATAAACTGCAAGAGGTAACGTTATTAAAG
>No_name
TCTCCCTTGATTTTGGAGTTTGCCACACTTCAACACAATCCGTTCTATTAGTGCTGTTCA
TAAACAGCTTGGACTGATAAACTGCAAGAGGTAACGTTAT
>No_name
ATTTAAAACTTTACTCACTTGAAAATAACAAANTGAGGTAATTAAACAGGGCATCATAAA
TTGTAAAATAAAATTGAATGATGTATAAATCTCCCTTGAT
>No_name
CTCACATATTTAAAACTTTACTCACTTGAAAANAACAAATTGAGGAAATTAAACAGGGCA
TTATAAATTGTAAAATAAAATTGAATGATGTATAAATCTC
>No_name
CTTTCATATTTAAAACTTTACTCACTTGAAAANAACAAATTGAGGTAATTAAACAGGGCA
TTATAAATTGTAAAATAAAATTGAATGATGTATAAATCTC
>No_name
CTTTCTCGACTTTTTATTCGACAACCAATTTTGTTAGCCCCTCTCATATTTAAAACTTTA
CTCACTTGAAAATAACAAATTGAGGTAATTAAACAGGGCA
>No_name
AATTACCTCAATTTGCTATTTTCAAGTGAGTAAAGTTTTAAATATGAGAGGGGCTAACAA
AATTGGTTGTCGAATAAAAAGTCGAGAAAGAGAAGAATTG
>No_name
ATTTGTTCTTCTTTTTCGTTTCACTTCCAATTCTTCTCTTTCTCGACTTTTTATTCGACA
ACCAATTTTGTTAGCCCCTCTCATATTTAAAACTTTACTC
>No_name
AAAATTGGTTGTCGAATAAAAAGTCGAGAAAGAGAAGAATTGGAAGTGAAACGAAAAAGA
AGAACAAATCACATGCTAATAGCAATGGTAATAATATTTG
>No_name
CCACAATAGATTTAGAGGAGTCCAACACATGACAAATATTATTACCATTGCTATTAGCAT
GTGATTTGTTCTTCTTTTTCGTTTCACTTCCAATTCTTCT
>No_name
GAAAAAGAAGAACAAATCACATGCTAATAGCAATGGTAATAATATTTGTCATGTGTTGGA
CTCCTCTAAATCTATTGTGGATATTTGGAGAGATTCTCCA
>No_name
ATTTGTCATGTGTTGGACTCCTCTAAATCTATNGTGGATATTTGGAGAGATTCTCCAAAA
GTTTGACATTTCTTTATCACAGAGTGGTCATTTTTTTCTT
>No_name
GCGGGACTCCTCTAAATCTATTGTGGATATTTGGAGAGATTCTCCAAAAGTTTGACATTT
CTTTATCACAGAGTGGTCATTTTTTTCTTTTTTTTCTTTG
>No_name
ATCAAATGAAAACAAAGAAAAAAAGAAAAAAATGACCACTCTGTGATAAAGAAATGTCAA
ACTTTTGGAGAATCTCTCCAAATATCCACAATAGATTTAG
>No_name
AATCAAATGAAAACAAAGAAAAAAAAGAAAAAAATGACCACTCTGTGATAAAGAAATGTC
AAACTTTTGGAGAATCTCTCCAAATATCCACAATAGATTT
>No_name
CTATTGTGGATATTTGGAGAGATTCTCCAAAAGTTTGACATTTCTTTATCACAGAGTGGT
CATTTTTTTCTTTTTTTTCTTTGTTTTCATTTGATTGCCA
>No_name
GAGAGATTCTCCAAAAGTTTGACATTTCTTTATCACAGAGTGGTCATTTTTTTCTTTTTT
TTCTTTGTTTTCATTTGATTGCCATGAGTGGCACAATGTA
>No_name
TTTTTTCTTTTTTTTCTTTGTTTTCATTTGATTGCCATGAGTGGCACAATGTACAATCCT
TTTCTTTATGGATGGATGAATAAAAACTTTCGTCTGGAAT
>No_name
GGAATTTCAGAAGGTTTTACCGTGTTTGAAAATTCCTGTCGAACCAGATACAAAGACATT
AGTTGAAGATAATACACATTTTAAACGAGGAAGTGGTTTT
>No_name
CAGATACAAAGACATTAGTTGAAGATAATACACATTTTAAACGAGGAAGTGGTTTTCAAG
AGAACTATGTCAATCAAGAACTGTCCTTACACAACAGAGC
>No_name
TGACGCTCTGTTGTGTAAGGACAGTTCTTGATTGACATAGTTCTCTTGAAAACCACTTCC
TCGTTTAAAATGTGTATTATCTTCAACTAATGTCTTTGTA
>No_name
TATCAACTGACGCTCTGTTGTGTAAGGACAGTTCTTGATTGACATAGTTCTCTTGAAAAC
CACTTCCTCGTTTAAAATGTGTATTATCTTCAACTAATGT
>No_name
AGATAATACACATTTTAAACGAGGAAGTGGTTTTCAAGAGAACTATGTCAATCAAGAACT
GTCCTTACACAACAGAGCGTCAGTTGATAGTACAGATTAC
>No_name
CTGGAGTTTGGAACTTGTAAAAGAAGAGATTTGTTGTAATCTGTACTATCAACTGACGCT
CTGTTGTGCAAGGACAGTTCTTGATTGACATAGTTCTCTT
>No_name
GTACTATGTCAATCAAGAACTGTCCTTACACAACAGAGCGTCAGTTGATAGTACAGATTA
CAACAAATCTCTTCTTTTACAAGTTCCAAACTCCAGTTAT
>No_name
TTTTGAATCTTCCATTGAAATAACTGGAGTTTGGAACTTGTAAAAGAAGAGATTTGTTGT
AATCTGTACTATCAACTGACGCTCTGTTGTGTAAGGACAG
>No_name
CTTACATAACTGAACCGGCCACTTTTTCCACTCTCATGTCGAAAACCGCCATTTTTGAAA
TCATCAAATTTCAATTTGAAAATGCAAACAATGAAAACTT
>No_name
CCTGCCACTTTTTCCACTCTCATGTCGAAAACCGCCATTTTGGAAATCATCAAATTTCAA
TTTGAAAATGCAAACAATGAAAACTTTTCTTTTGCAAGTC
>No_name
GTCGAAAACCGCCATTTTGGAAATCATCAAATTTCAATTTGAAAATGCAAACAATGAAAA
CTTTTCTTTTGCAAGTCTTTCCGACAATGAATTGTTGAAA
>No_name
CCGCCATTTTGGAAATCATCAAATTTCAATTTGAAAATGCAAACAATGAAAACTTTTCTT
TTGCAAGTCTTTCCGACAATGAATTGTTGAAATTTAAACG
>No_name
ATCAACGCAACGTTTAAATTTCAACAATTCATTGTCGGAAAGACTTGCAAAAGAAAAGTT
TTCATTGTTTGCATTTTCAAATTGAAATTTGATGATTTCC
>No_name
GTGGAAATTTAAACGTTGCGTTGATGAATGCATTCAAATCATGACGGAAATCAAAACCGG
AAAATCCGGCGGGAAAAATCGCGCATTTGGAAATTGGTGC
>No_name
CTTTGACGTTTTTCAGCACATTTACTTCCGGTGACCGCTTCCAGAGCACATAGTACAGTT
CATGGAACCAAGCCTGTGCAGATCTGTTGCACCAATTTCC
>No_name
CACCAAGTGAGAAATATCGGAACCAAATACGGCTCAACGACGTTTTTCAGCACATTTACT
TCCGGAGACCGCTTCCAGAGCACATAGTACAGTTCATGGA
>No_name
ATTATCGCCATAATAGCTATTTGAATGATACACCAAGTGAGAAATATGGGAACCAAATAC
GGCTCAACGACGTTTTTCAGCACATTTACTTCCGGTGACC
>No_name
ATTTGGTTCCGATATTTCTCACTTGGTGTATCATTCAAATAGCTATTATGGCGATATTGT
TGCTGTGTTTTACTCAATTACGCAAATCAAATTCACTTTG
>No_name
CAAATAGCTATTATGGCGATATTGTTGCTGTGTTTTACTAAATTACGCAAATCAAATTCA
CTTTGGGTTTTTCTGTTTTGGTATTGTTTGTCGAGTGAGG
>No_name
CTGTGTTTTACTCAATTACGCAAATCAAATTCACCTTGGGTTTTTCTGTTTTGGTATTGT
TTGTCGAGTGAGGCCGAATTGGTTATTGTCACTTTGTTGT
>No_name
CTGCGACAGAGAAAGTTTGTTGAGAATTTGTTNGCAAAGATATTAAACAACAAAGTGACA
ATAACCAATTCGGCCTCACTCGACAAACAATACCAAAACA
>No_name
CTCGGCTAAAATCCAGTGAGGAATTGCCGACAAAGAAGACGAAATGAACTGTTTGCTGCG
ACAGAGAAAGTTTGTTGAGAATTTGTTAGCAAAGATATTA
>No_name
CTTTGCTAACAAATTCTCAACAAACTTTCTCTNTCGCAGCAAACAGTTTATTTCGTCTAC
TTTGTCGGCAATTCCTCACTGGATTTTAGCCGAGGCCTTG
>No_name
CAAATTCTCAACAAACTTTCTCTGTCGCAGCAAACAGTTCATTTCGTCTACTTTGTCGGC
AATTCCTCACTGGATTTTAGCCGAGGCCTTGTTTAATCAA
>No_name
TTCTCAACAAACTTTCTCTGTCGCAGCAAACAGTTCATTTCGTCTACTTTGTCGGCAATT
CCTCACTGGATTTTAGCCGAGGCCTTGTTTAATCAATCTT
>No_name
GGCAAATTAGAACATCTCAAAGACGTCAAAGATTGATTAAACAAGGCCTCGGCTAAAATC
CAGTGAGGAATTGCCGACAAAGTAGACGAAATGAACTGTT
>No_name
CGTACCCAACGCTGCAACCGGAGGCAAATTAGAACATCTCAAAGACGTCAAAGATTGATT
AAACAAGGCCTCGGCTAAAATCCAGTGAGGAATTGCCGAC
>No_name
CCTCACTGGATTTTAGCCGAGGCCTTGTTTAANCAATCTTTGACGTCTTTGAGATGTTCT
AATTTGCCTCCGGTTGCAGCGTTGGGTACGAAAATTATCA
>No_name
TGATGATAATTTTCGTACCCAACGCTGCAACCGGAGGCAAATTAGAACATCTCAAAGACG
TCAAAGATTGATTAAACAAGGCCTCGGCTAAAATCCAGTG
>No_name
TGTGAATGGAGATGAATGTTGCATTTGTTTTCATACTGATCGACGCTGTAAAGCCATAAA
GAATGAGCATTTAAAACAACAATCGCTACAACTGAACAAG
>No_name
CGCGCCTGTGAATGGAGATGAATGTTGCATTTGTTTTCATACTGATCGACGCTGTAAAGC
CATAAAGAATGAGCATTTAAAACAACAATCGCTACAACTG
>No_name
TCTAGATAAATAGGATATCCAATGACAAAAACAAGCGCCTGTGAATGGAGATGAATGTTG
CATTTGTTTTCATACTGATCGACGCTGTAAAGCCATAAAG
>No_name
TTTATGGCTTTACAGCGTCGATCAGTATGAAAACAAATGCAACATTCATCTCCATTCACA
GGCGCTTGTTTTTGTCATTGGATATCCTATTTATCTAGAA
>No_name
CAAATGCAACATTCATCTCCATTCACAGGCGCTTGTTTTTGTCATTGGATATCCTATTTA
TCTAGAAATAATAGAAAACATCATTCCTGGAATTGTGATA
>No_name
CCGGGTTTACTTTTTTGAATATACAGTAGACTAAGACAAACACGCAAGCCAATATCACAA
TTCCAGGAATGATGTTTTCTATTATTTCTAGATAAATAGG
>No_name
ATTTATCTAGAAATAATAGAAAACATCATTCCTGGAATTGTGATATTGGCTTGCGTGTTT
GTCTTTGTCTACTGTATATTCAAAAAAGTAAACCCGGAAG
>No_name
GTCTTAGTCTACTGTATATTCAAAAAAGTAAACCCGGAAGAAAATCTTGTGAAAACCCCT
TTGATTTTAGGATTAAATTATTTGATTTTCAACGTCCCAT
>No_name
TATTCAAAAAAGTAAACCCGGAAGAAAATCTTGTGAAAACCCCTTTGATTTTAGGATTAA
ATTATTTGATTTTCAACGTCCCATGTGGTATTTACTGGTT
>No_name
GAAAATCTTGTGAAAACCCCTTTGATTTTAGGATTAAATTATTTGATTTTCAACGTCCCA
TGTGGTATTTACTGGTTGGTTTCCAATTTCACTACCCCCG
>No_name
GAAAATCTTGTGAAAACCCCTTTGATTTTAGGATTAAATTATTTGATTTTCAACGTCCCA
TGTGGTATTTACTGGTTGGTTTCCAATTTCACTACCCCCG
>No_name
TTTTAGGATTAAATTATTTGATTTTCAACGTCCCATGTGGTATTTACAGGTTGGTTTCCA
ATTTCACTACCCCCGATTCTTCTCTCAAACCATTTAATGA
>No_name
ATTTGATTTTCAACGTCCCATGTGGTATTTACTGGTTGGTTTCCAATTTCACTACCCCCG
ATTCTTCTCTCAAACCATTTAATGAACTGAAAATGACAAC
>No_name
CTGCTCTCAAACCATTTAATGAACTGAAAATGACAACAATTATCAAATTTGTTGTGGATT
TCTTTGCAAATCAGTCAAACTTTTTCATTCTGCCTATAGT
>No_name
ATCGAATACTATAGGCAGAATGAAAAAGTTTGACTGATTTGCAAAGAAATCCACAACAAA
TTTGATAATTGTTGTCATTTTCAGTTCATTAAATGGTTTG
>No_name
AAACCATTTAATGAACTGAAAATGACAACAATTATCAAATTTGTTGTGGATTTCTTTGCA
AATCAGTCAAACTTTTTCATTCTGCCTATAGTATTCGGTT
>No_name
AATGAACTGAAAATGACAACAATTATCAAATTTGTTGTGGATTTCTTTGCAAATCAGTCA
AACTTTTTCATTCTGCCTATAGTATTCGGTTCCAGTCCTA
>No_name
CTGAAAATGACAACAATTATCAAATTTGTTGTGGATTTCTTTGCAAATCAGTCAAACTTT
TTCATTCTGCCTATAGTATTCGGTTCCAGTCCTATTATTC
>No_name
AGACGCCTCACTTGCTTCTCAAGTAGTTTTTGCGTAGTTATTCGAATAATAGGACTGGAA
CCGAATACTATAGGCAGAATGAAAAAATTTGACTATTTTG
>No_name
ATTCGAATAACTACACAAAAACTACTTGAGAANCAAGTAAGGCGTCTGAGAGAAATGTTG
AAACCTAAAATTCCAGATGTCAACTCTTTGGAAATTGACT
>No_name
CGAATAACTACACAAAAACTACTTGAGAAGCAAGTGAGGCGTCTGAGAGAAATGTTGAAA
CCTAAAATTCCAGATGTCAACTCTTTGGAAATTGACTTGA
>No_name
GGCAATGTCCGTTCGAGTTTTCAAGTCAATTTCCAAAGAGTTGACATCTGGAATTTTAGG
TTTCAACATTTCTCTCAGACGCCTCACTTGCTTCTCAAGT
>No_name
CTCAAATATTATTAACTAAAGGTAAAGCAATGTCCGTTCGAGTTTTCAAGTCAATTTCCA
AAGAGTTGACATCTGGAATTTTAGGTTTCAACATTTCTCT
>No_name
CCGATGCTCAAATATTATTAACTAAAGGTAAAGCAATGTCCGTTCGAGTTTTCAAGTCAA
TTTCCAAAGAGTTGACATCTGGAATTTTAGGTTTCAACAT
>No_name
AAATGGAGTTGGATGGTGTATATATGCACCTGAGAACGTATCCGTTGATTATCATTTTGA
TCATTGGATTGATTGGAAACTGTTTTATTTTCGCTATATT
>No_name
GTTGGATGGTGTATATATGCACCTGAGAACGTNTCCGTTGATTATCATTTTGACCATTGG
ATTGATTGGAAACTGTTTTATTTTCGCTATATTTCTGCGA
>No_name
GGATGGTGTATATATGCACCTGAGAACGTATCNGTTGATTATCATTTTGACAATTGGATT
GATTGGAAACTGTTTTATTTTCGCTATATTTCTGCGAAAG
>No_name
TCTTTCGAAGAAATATAGCGAAAATAAAACAGTTTCCAATCAATCCAATGATCAAAATGA
TAATCAACGGATACGTTCTCAGGTGCATATATACACCATC
>No_name
TGTATATATGCACCTGAGAACGTATCCGTTGATTATCATTTTGATCATTGGATTGATTGG
AAACTGTTTTATTTTCGCTATATTTCTTCGAAAGAACTTT
>No_name
TTCGAGAGTTCTTTCGCAGAAATATAGCGAAANTAAAACAGTTTCCAATCAATCCAATGG
TCAAAATGATAATCAACGGATACGTTCTCAGGTGCATATA
>No_name
TGGTTCGAAAGTTCTTTCGCAGAAATATAGCGAAAATAAAACAGTTTCCAATCAATCCAA
TGGTCAAAATGATAATCAACGGATACGTTCTCAGGTGCAT
>No_name
ATGCACCTGAGAACGTATCCGTTGATTATCATTTTGACCATTGGATTGATTGGAAACTGT
TTTATTTTCGCTATATTTCTGCGAAAGAACTTTCGAACCA
>No_name
CTGGTTCGAAAGTTCTTTCGAAGAAATATAGCGAAAATAAAACAGTTTCCAATCAATCCA
ATGATCAAAATGATAATCAACGGATACGTTCTCAGGTGCA
>No_name
CTGGTTCGAAAGTTCTTTCGAAGAAATATAGCGAAAATAAAACAGTTTCCAATCAATCCA
ATGATCAAAATGATAATCAACGGATACGTTCTCAGGTGCA
>No_name
CTGGTTCGAAAGTTCTTTCGAAGAAATATAGCGAAAATAAAACAGTTTCCAATCAATCCA
ATGATCAAAATGATAATCAACGGATACGTTCTCAGGTGCA
>No_name
CAGGTTCGAAAGTTCTTTCGAAGAAATATAGCGAAAATAAAACAGTTTCCAATCAATCCA
ATGATCAAAATGATAATCAACGGATAAGTTCTCAGGTGCA
>No_name
TACGCACCTGAGAACGTATCCGTTGATTATCATTTTGATCATTGGATTGATTGGAAACTG
TTTTATTTTCGCTATATTTCTTCGAAAGAACTTTCGAACC
>No_name
GCTGGTTCGAAAGTTCTTTCGCAGAAATATAGCGAAAATAAAACAGTTTCCAATCAATCC
AATGGTCAAAATGATAATCAACGGATACGTTCTCAGGTGC
>No_name
GCTGGTTCGAAAGTTCTTTCGAAGAAATATAGCGAAAATAAAACAGTTTCCAATCAATCC
AATGATCAAAATGATAATCAACGGATACGTTCTCAGGTGC
>No_name
GCTGGTTCGAAAGTTCTTTCGAAGAAAAATAGCGAAAATAAAACAGTTTCCAATCAATCC
AATGATCAAAATGATAATCAACGGATACGTTCTCAGGTGC
>No_name
GCTGGTTCGAAAGTTCTTTCGCAGAAATATAGNGAAAATAAAACAGTTTCCAATCAATCC
AATGGTCAAAATGATAATCAACGGATACGTTCTCAGGTGC
>No_name
GAGAACGTATCCGTTGATTATCATTTTGATCANTGGATTGATTGGAAACTGTTTTATTTT
CGCTATATTTCTTCGAAAGAACTTTCGAACCAGCACAATA
>No_name
AGAACGTATCCGTTGATTATCATTTTGACCATTGGATTGATTGGAAACTGTTTTATTTTC
GCTATATTTCTGCGAAAGAACTTTCGAACCAGCACAATAA
>No_name
ATCCGTTGATTATCATTTTGATCATTGGATTGATTGGAAACTGTTTTATTTTCGCTATAT
TTCTTCGAAAGAACTTTCGAACCAGCACAATAACAATATA
>No_name
ATCCGTTGATTATCATTTTGATCATTGGATTGATTGGAAACTGTTTTATTTTCGCTATAT
TTCTTCGAAAGAACTTTCGAACCAGCACAATAACAATATA
>No_name
CGTTGATTATCATTTTGACCATTGGATTGATTGGAAACTGTTTTATTTTCGCTATATTTC
TGCGAAAGAACTTTCGAACCAGCACAATAACAATATACAT
>No_name
CGTTGATTATCATTTTGACCATTGGATTGATTNGAAACTGTTTTATTTTCGCTATATTTC
TGCGAAAGAACTTTCGAACCAGCACAATAACAATATACAT
>No_name
GTTGATTAACATTTTGACCATTGGATTGATTGGAAACTGTTTTATTTTCGCTATATTTCT
GCGAAAGAACTTTCGAACCAGCACAATAACAATATACATT
>No_name
TTCGAATGTATATTGTTATTGTGCTGGTTCGAAAGTTCTTTCGAAGAAATATAGCGAAAA
TAAAACAGTTTCCAATCAATCCAATGATCAAAATGATAAT
>No_name
TTATCATTTTGACCATTGGATTGATTGGAAACTGTTTTATTTTCGCTATATTTCTGCGAA
AGAACTTTCGAACCAGCACAATAACAATATACATTCGAAT
>No_name
CAATATTCGAATGTATATTGTTATTGTGCTGGTTCGAAAGTTCTTTCGCAGAAATATAGC
GAAAATAAAACAGTTTCCAATCAATCCAATGGTCAAAATG
>No_name
GGCCAATATTCGAATGTATATTGTTATTGTGCTGGTTCGAAAGTTCTTTCGCAGAAATAT
AGCGAAAATAAAACAGTTTCCAATCAATCCAATGGTCAAA
>No_name
GGCCAATATTCGAATGTATATTGTTATTGTGCTGGTTCGAAAGTTCTTTCGCAGAAATAT
AGCGAAAATAAAACAGTTTCCAATCAATCCAATGGTCAAA
>No_name
GGCCAATATTCGAATGTATATTGTTATTGTGCTGGTTCGAAAGTTCTTTCGAAGAAATAT
AGCGAAAATAAAACAGTTTCCAATCAATCCAATGATCAAA
>No_name
GGCCAATATTCGAATGTATATTGTTATTGTGCNGGTTCGAAAGTTCTTTCGCAGAAATAT
AGCGAAAATAAAACAGTTTCCAATCAATCCAATGGTCAAA
>No_name
GCCACGGCCAATATTCGAATGTATATTGTTATTGTGCTGGTTCGAAAGTTCTTTCGAAGA
AATATAGCGAAAATAAAACAGTTTCCAATCAATCCAATGA
>No_name
GCCACGGCCAATATTCGAATGTATAATGATATTGTGCTGGTTCGAAAGATCTTTCGAAGA
AATATAGCGAAAATAAAACAGTTTCCAATCAATCCAATGA
>No_name
GCCACGGCCAATATTCGAATGTATATTGTTATTGTGCTGGTTCGAAAGTTCTTTCGAAGA
AATATAGCGAAAATAAAACAGTTTCCAATCAATCCAATGA
>No_name
CACGGCCAATATTCGAATGTATATTGTTATTGTGCTGGTTCGAAAGTTCTTTCGCAGAAA
TATAGCGAAAATAAAACAGTTTCCAATAAATCCAATGGTC
>No_name
GCCACGGCCAATATTCGAATGTATATTGTTATNGTGCTGGTTCGAAAGTTCTTTCGCAGA
AATATAGCGAAAATAAAACAGTTTCCAATCAATCCAATGG
>No_name
GATTGATTGGAAACTGTTTTATTTTCGCTATATTTCTTCGAAAGAACTTTCGAACCAGCA
CAATAACAATATACATTCGAATATTGGCCGTGGCAGACAG
>No_name
GGAAACTGTTTTATTTTCGCTATATTTCTGCGAAAGAACTTTCGAACCAGCACAATAACA
ATATACATTCGAATATTGGCCGTGGCAGACAGAGTTCTCC
>No_name
GGAAACTGTTTTATTTTCGCTATATTTCTTCGAAAGAACTTTCGAACCAGCACAATAACA
ATATACATTCGAATATTGGCCGTGGGAGACAGTGGTCTCC
>No_name
TTTGAAACTGTTTTATTTTCGCTATATTTCTGCGAAAGAACTTTCGAACCAGCACAATAA
CAATATACATTCGAATATTGGCCGTGGCAGACAGTGTTCT
>No_name
AACTGTTTTATTTTCGCTATATTTCTTCGAAAGAACTTTCGAACCAGCACAATAACAATA
TACATTCGAATATTGGCCGTGGCAGACAGTGTTCTCCTGT
>No_name
GTTTTATTTTCGCTATATTTCTTCGAAAGAACTTTCGAACCAGCACAATAACAATATACA
TTCGAATATTGGCCGTGGCAGACAGTGTTCTCCTGTTGGC
>No_name
GTTTTATTTTCGCTATATTTCTTCGAAAGAACNTTCGAACCAGCACAATAACAATATACA
TTCGAATATTGGCCGTGGCAGACAGTGTTCTCCTGTTGGC
>No_name
CAACAGGAGAACACTGTCTGCCACGGCCAATATTCGAATGTATATTGTTATTGTGCTGGT
TCGAAAGTTCTTTCGCAGAAATATAGCGAAAATAAAAAAG
>No_name
GTCTTATTTTCGCTATATTTCTGCGAAAGAACTTTCGAACCAGCACAATAACAATATACA
TTCGAATATTGGCCGTGGCAGACAGTGTTCTCCTGTTGGC
>No_name
TTCGGTACTGCTGCAGCCAACAGGAGAACACTGTCTGCCACGGCCAATATTCGAATGTAT
ATTGTTATTGTGCTGGTTCGAAAGTTCTTTCGCAGAAATA
>No_name
CTTTGAAAGAACTTTCGAACCAGCACAATAACAATATACATTCGAATATTGGCCGTGGCA
GACAGTGTTCTCCTGTTGGCTGCAGCAGTACCGAATATTT
>No_name
CTCTGTAAATATTCGGTACTGCTGCAGCCAACAGGAGAACACTGTCTGCCACGGCCAATA
TTCGAATGTATATTGTTATTGTGCTGGTTCGAAAGTTCTT
>No_name
CCTCTGTAAATATTCGGTACTGCTGCAGCCAACAGGAGAACACTGTCTGCCACGGCCAAT
ATTCGAATGTATATTGTTATTGTGCTGGTTCGAAAGTTCT
>No_name
CCTCTGTAAATATTCGGTACTGCTGCAGCCAACAGGAGAACACTGTCTGCCACGGCCAAT
ATTCGAATGTATATTGTTATTGTGCTGGTTCGAAAGTTCT
>No_name
GAACTTTCGAACCAGCACAATAACAATATACATTCGAATATTGGCCGTGGCAGACAGTGT
TCTCCTGTTGGCTGCAGCAGTACCGAATATTTACAGAGGA
>No_name
CTTTCGAACCAGCACAATAACAATATACATTCGAATATTGGCCGTGGCAGACAGTGTTCT
CCTGTTGGCTGCAGCAGTACCGAATATTTACAGAGGATTT
>No_name
TTTCGAACCAGCACAATAACAATATACATTCGAATATTGGCCGTGGCAGACAGTGTTCTC
CTGTTGGCTGCAGCAGTACCGAATATTTACAGAGGATTTC
>No_name
TTTCGAACCAGCACAATAACAATATACATTCGAATATTGGCCGTGGCAGACAGTGTTCTC
CTGTTGGCTGCAGCAGTACCGAATATTTACAGAGGATTTC
>No_name
GTGAAATCCTCTGTAAATATTCGGTACTGCTGCAGCCAACAGGAGAACACTGTCTGCCAC
GGCCAATATTCGAATGTATATTGTTATTGTGCTGGTTCGA
>No_name
CCGTGAAATCCTCTGTAAATATTCGGTACTGCTGCAGCCAACAGGAGAACACTGTCTGCC
ACGGCCAATATTCGAATGTATATTGTTATTGTGCTGGTTC
>No_name
CTCCATGAAATCCTCTGTAAATATTCGGTACTNCTGCAGCCAACAGGAGAACACTGTCTG
CCACGGCCAATATTCGAATGTATATTGTTATTGTGCTGGT
>No_name
CTCCGTGAAATCCTCTGTAAATATTCGGTACTGCTGCAGCCAACAGGAGAACACTGTCTG
CCACGGCCAATATTCGAATGTATATTGTTATTGTGCTGGT
>No_name
CCAGCACAATAACAATATACATTCGAATATTGGCCGTGGCAGACAGTGTTCTCCTGTTGG
CTGCAGCAGTACCGAATATTTACAGAGGATTTCATGGAGA
>No_name
CCAGCACAATAACAATATACATTCGAATATTGGCCGTGGCAGACAGTGTTCTCCTGTTGG
CTGCAGCAGTACCGAATATTTACAGAGGATTTCACGGAGA
>No_name
ATCTCCGTGAAATCCTCTGTAAATATTCGGTACTGCTGCAGCCAACAGGAGAACACTGTC
TGCCACGGCCAATATTCGAATGTATATTGTTATTGTGCTG
>No_name
CAATAACAATATACATTCGAATATTGGCCGTGGCAGACAGTGTTCTCCTGTTGGCTGCAG
CAGTACCGAATATTTACAGAGGATTTCATGGAGATATGGG
>No_name
CCCATATCTCCATGAAATCCTCTGTAAATATTCGGTACTGCTGCAGCCAACAGGAGAACA
CTGTCTGCCACGGCCAATATTCGAATGTATATTGTTATTG
>No_name
CCCATATCTCCATGAAATCCTCTGTAAATATTCGGTACTGCTGCAGCCAACAGGAGAACA
CTGTCTGCCACGGCCAATATTCGAATGTATATTGTTATTG
>No_name
CCTATATCTCCATGAAATCCTCTGTAAATATTCGGTACTGCTGCAGCCAACAGGAGAACA
CTGTCTGCCACGGCCAATATTCGAATGTATATTGTTATTG
>No_name
CCCATATCTCCATGAAATCCTCTGTAAATATTCGGTACTGCTGCAGCCAACAGGAGAACA
CTGTCTGCCACGGCCAATATTCGAATGTATATTGTTATTG
>No_name
CTCCCATATCTCCGTGAAATCCTCTGTAAATATTCGGTACTGCTGCAGCCAACAGGAGAA
CACTGTCTGCCACGGCCAATATTCGAATGTATATTGTTAT
>No_name
CTCCCATATCTCCATGAAATCCTCTGTAAATATTCGGTACTGCTGCAGCCAACAGGAGAA
CACTGTCTGCCACGGCCAATATTCGAATGTATATTGTTAT
>No_name
CTCCCATATCTCCATGAAATCCTCTGTAAATATTCGGTACTGCTGCAGCCAACAGGAGAA
CACTGTCTGCCACGGCCAATATTCGAATGTATATTGTTAT
>No_name
CTCCCATATCTCCATGAAATCCTCTGTAAATATTCGGTACTGCTGCAGCCAACAGGAGAA
CACTGTCTGCCACGGCCAATATTCGAATGTATATTGTTAT
>No_name
TAACAATATACATTCGAATATTGGCCGTGGCAGACAGTGTTCTCCTGTTGGCTGCAGCAG
TACCGAATATTTACAGAGGATTTCACGGAGATATGGGAGA
>No_name
CAATTTCTCCCATATCTCCATGAAATCCTCTGTAAATATTCGGTACTGCTGCAGCCAACA
GGAGAACACTGTCTGCCACGGCCAATATTCGAATGTATAT
>No_name
ATACATTCGAATATTGGCCGTGGCAGACAGTGCTCTCCTGTTGGCTGCAGCAGTACCGAA
TATTTACAGAGGATTTCATGGAGATATGGGAGAAATTGAC
>No_name
ATACATTCGAATATTGGCCGTGGCAGACAGTGNTCTCCTGTTGGCTGCAGCAGTACCGAA
TATTTACAGAGGATTTCATGGAGATATGGGAGAAATTGAC
>No_name
GTCAATTTCTCCCATATCTCCGTGAAATCCTCTGTAAATATTCGGTACTGCTGCAGCCAA
CAGGAGAACACTGTCTGCCACGGCCAATATTCGAATGTAT
>No_name
GTCAATTTCTCCCATATCTCCATGAAATCCTCTGTAAATATTCGGTACTGCTGCAGCCAA
CAGGAGAACACTGTCTGCCACGGCCAATATTCGAATGTAT
>No_name
AGACATTCGAATATTGGCCGTGGCAGACAGTGTTCTCCTGTTGGCTGCAGCAGTACCGAA
TATTTACAGAGGATTTCATGGAGATATGGGAGAAATTGAC
>No_name
CTGTCAATTTCTCCCATATCTCCGTGAAATCCTCTGTAAATATTCGGTACTGCTGCAGCC
AACAGGAGAACACTGTCTGCCACGGCCAATATTCGAATGT
>No_name
AGTTCTGTCAATTTCTCCCATATCTCCATGAAATCCTCTGTAAATATTCGGTACTGCTGC
AGCCAACAGGAGAACACTGTCTGCCACGGCCAATATTCGA
>No_name
CTGAAGTTCTGTCAATTTCTCCCATATCTCCATGAAATCCTCTGTAAATATTCGGTACTG
CTGCAGCCAACAGGAGAACACTGTCTGCCACGGCCAATAT
>No_name
GGATGACACAAGCAACTGAAGTTCTGTCAATTTCTCCCATATCTCCGTGAAATCCTCTGT
AAATATTCGGTACTGCTGCAGCCAACAGGAGAACACTGTC
>No_name
CTTTGGATGACACAAGCAACTGAAGTACTGTCNATTTCTCCCATATCTCCATGAAATCCT
CTGTAAATATTCGGTACTGCTGCAGCCAACAGGAGAACAC
>No_name
CTTTGGATGACACAAGCAACTGAAGTTCTGTCAATTTCTCCCATATCTCCGTGAAATCCT
CTGTAAATATTCGGTACTGCTGCAGCCAACAGGAGAACAC
>No_name
TTCTCCTGTTGGCTGCAGCAGTACCGAATATTTACAGAGGATTTCATGGAGATATGGGAG
AAATTGACAGAACTTCAGTTGCTTGTGTCATCCAAAGGCT
>No_name
CAGCCTTTGGATGACACAAGCAACTGAAGTTCTGTCAATTTCTCCCATATCTCCATGAAA
TCCTCTGTAAATATTCGGTACTGCTGCAGCCAACAGGAGA
>No_name
CTCCTGTTGGCTGCAGCAGTACCGAATATTTACAGAGGATTTCATGGAGATATGGGAGAA
ATTGACAGAACTTCAGTTGCTTGTGTCATCCAAAGGCTGA
>No_name
CTCCTGTTGGCTGCAGCAGTACCGAATATTTACAGAGGATTTCATGGAGATATGGGAGAA
ATTGACAGAACTTCAGTTGCTTGTGTCATCCAAAGGCTGA
>No_name
CCCCTGTTGGCTGCAGCAGTACCGAATATTTACAGAGGATTTCACGGAGATATGGGAGAA
ATTGACAGAACTTCAGTTGCTTGTGTCATCCAAAGGCTGA
>No_name
AATAAACATTATCAGCCTTTGGATGACACAAGCAACTGAAGTTCTGTCAATTTCTCCCAT
ATCTCCATGAAATCCTCTGTAAATATTCGGTACTGCTGCA
>No_name
GCAGCAGTACCGAATATTTACAGAGGATTTCANGGAGATATGGGAGAAATTGACAGAACT
TCAGTTGCTTGTGTCATCCAAAGGCTGATAATGTTTATTG
>No_name
CAGCAGTACCGAATATTTACAGAGGATTTCATGGAGATATGGGAGAAATTGACAGAACTT
CAGTTGCTTGTGTCATCCAAAGGCTGATAATGTTTATTGC
>No_name
GCAGTACCGAATATTTACAGAGGATTTCATGGAGATATGGGAGAAATTGACAGAACTTCA
GTTGCTTGTGTCATCCAAAGGCTGATAATGTTTATTGCTG
>No_name
CAGCAATAAACATTATCAGCCTTTGGATGACACAAGCAACTGAAGTTCTGTCAATTTCTC
CCATATCTCCGTGAAATCCTCTGTAAATATTCGGTACTGC
>No_name
GCTGTACCGAATATTTACAGAGGATTTCATGGAGATATGGGAGAAATTGACAGAACTTCA
GTTGCTTGTGTCATCCAAAGGCTGATAATGTTTATTGCTG
>No_name
GTACCGAATATTTACAGAGGATTTCATGGAGATATGGGAGAAATTGACAGAACTTCAGTT
GCTTGTGTCATCCAAAGGCTGATAATGTTTATTGCTGGTG
>No_name
CACCAGCAATAAACATTATCAGCCTTTGGATGACACAAGCAACTGAAGTTCTGTCAATTT
CTCCCATATCTCCATGAAATCCTCTGTAAATATTCGGTAC
>No_name
CCGAATATTTACAGAGGATTTCATGGAGATATGGGAGAAATTGACAGAACTTCAGTTGCT
TGTGTCATCCAAAGGCTGATAATGTTTATTGCTGGTGATA
>No_name
CGAATATTTACAGAGGATTTCATGGAGATATGNGAGAAATTGACAGAACTTCAGTTGCTT
GTGTCATCCAAAGGCTGATAATGTTTATTGCTGGTGATAT
>No_name
CGAGATATCACCAGCAATAAACATTATCAGCCTTTGGATGACACAAGCAACTGAAGTTCT
GTCAATTTCTCCCATATCTCCATGAAATCCTCTGTAAATA
>No_name
ATTTACAGAGGATTTCATGGAGATATGGGAGAAATTGACAGAACTTCAGTTGCTTGTGTC
ATCCAAAGGCTGATAATGTTTATTGCTGGTGATATCTCGG
>No_name
CCGAGATATCACCAGCAATAAACATTATCAGCCTTTGGATGACACAAGCAACTGAAGTTC
TGTCAATTTCTCCCATATCTCCGTGAAATCCTCTGTAAAT
>No_name
CCGAGATATCACCAGCAATAAACATTATCAGCCTTTGGATGACACAGGCAACTGAAGTTC
TGTCAATTTCTCCCATATCTCCATGAAATCCTCTGTAAAT
>No_name
GAGGATTTCACGGAGATATGGGAGAAATTGACNGAACTTCAGTTGCTTGTGTCATCCAAA
GGCTGATAATGTTTATTGCTGGTGATATCTCGGTTTGGAC
>No_name
GAGGATTTCACGGAGATATGGGAGAAATTGACAGAACTTCAGTTGCTTGTGTCATCCAAA
GGCTGATAATGTTTATTGCTGGTGATATCTCGGTTTGGAC
>No_name
TCAAAGTCCAAACCGAGATATCACCAGCAATAAACATTATCAGCCTTTGGATGACACAAG
CAACTGAAGTTCTGTCAATTTCTCCCATATCTCCGTGAAA
>No_name
GTCAAAGTCCAAACCGAGATATCACCAGCAATAAACATTATCAGCCTTTGGATGACACAA
GCAACTGAAGTTCTGTCAATTTCTCCCATATCTCCGTGAA
>No_name
CGGAGATATGGGGGAAATTGACAGAACTTCAGTTGCTTGTGTCATCCAAAGGCTGATAAT
GTTTATTGCTGGTGATATCTCGGTTTGGACTTTGACAGCA
>No_name
TTGCTGTCAAAGTCCAAACCGAGATATCACCAGCAATAAACATTATCAGCCTTTGGATGA
CACAAGCAACTGAAGTTCTGTCAATTTCTCCCATATCTCC
>No_name
TGAGAAATTGACAGAACTTCAGTTGCTTGTGTCATCCAAAGGCTGATAATGTTTATTGCT
GGGGATATCTCGGTTTGGACTTTGACAGCAATCCCAATTG
>No_name
ATCAATTGTGATTGCTGTCAAAGTCCAAACCGAGATATCACCAGCAATAAACATTATCAG
CCTTTGGATGACACAAGCAACTGAAGTTCTGTCAATTTCT
>No_name
GATCAATTGTGATTGCTGTCAAAGTCCAAACCGAGATATCACCAGCAATAAACATTATCA
GCCTTTGGATGACACAAGCAACTGAAGTTCTGTCAATTTC
>No_name
GAAATTGACAGAACTTCAGTTGCTTGTGTCATCCAAAGGCTGATAATGTTTATTGCTGGT
GATATCTCGGTTTGGACTTTGACAGCAATCACAATTGATC
>No_name
AAATTGACAGAACTTCAGTTGCTTGTGTCATCNAAAGGCTGATAATGTTTATTGCTGGTG
ATATCTCGGTTTGGACTTTGACAGCAATCACAATTGATCG
>No_name
CACTAGTCGATCAATTGTGATTGCTGTCAAAGTCCAAACCGAGATATCACCAGCAATAAA
CATTATCAGCCTTTGGATGACACAAGCAACTGAAGTTCTG
>No_name
CAGAACTTCAGTTGCTTGTGTCATCCAAAGGCTGATAATGTTTATTGCTGGTGATATCTC
GGTTTGGACTTTGACAGCAATCACAATTGATCGACTAGTG
>No_name
CAGAACTTCAGTTGCTTGTGTCATCCAAAGGCTGATAATGTTTATTGCTGGTGATATCTC
GGTTTGGACTTTGACAGCAATCACAATTGATCGACTAGTG
>No_name
CAGAACTTCAGTTGCTTGTGTCATCCAAAGGCTGATAATGTTTATTGCTGGTGATATCTC
GGTTTGGACTTTGACAGCAATCACAATTGATCGACTAGTG
>No_name
CAGAACTTCAGTTGCTTGTGTCATCCAAAGGCNGATAATGTTTATTGCTGGTGATATCTC
GGTTTGGACTTTGACAGCAATCACAATTGATCGACTAGTG
>No_name
CACTAGTCGATCAATTGTGATTGCTGTCAAAGTCCAAACCGAGATATCACCAGCAATAAA
CATTATCAGCCTTAGGATGACACAAGCAACTGAAGTTCTG
>No_name
CATAACTTCAGTTGCTTGTGTCATCCAAAGGCTGATAATGTTTATTGCTGGTGATATCTC
GGTTTGGACTTTGACAGCAATCACAATTGATCGACTAGTG
>No_name
CTTCAGTTGCTTGTGTCATCCAAAGGCTGATAATGTTTATTGCTGGTGATATCTCGGTTT
GGACTTTGACAGCAATCACAATTGATCGACTAGTGGCAGT
>No_name
CTTCAGTTGCTTGTGTCATCCAAAGGCTGATANTGTTTATTGCTGGTGATATCTCGGTTT
GGACTTTGACAGCAATCACAATTGATCGACTAGTGGCAGT
>No_name
AAACGACTGCCACTAGTCGATCAATTGTGATTGCTGTCAAAGTCCAAACCGAGATATCAC
CAGCAATAAACATTATCAGCCTTTGGATGACACAAGCAAC
>No_name
AAACGACTGCCACTAGTCGATCAATTGTGATTGCTGTCAAAGTCCAAACCGAGATATCAC
CAGCAATAAACATTATCAGCCTTTGGATGACACAAGCAAC
>No_name
AAACGACTGCCACTAGTCGATCAATTGTGATTGCTGTCAAAGTCCAAACCGAGATATCAC
CAGCAATAAACATTATCAGCCTTTGGATGACACAAGCAAC
>No_name
AAACGACAGCCACTAGTCGATCAATTGTGATTGCTGTCAAAGTCCAAACCGAGATATCAC
CAGCAATAAACATTATCAGCCTTTGGATGACACAAGCAAC
>No_name
ATAACGACTGCCACTAGTCGATCAATTGTGATTGCTGTCAAAGTCCAAACCGAGATATCA
CCAGCAATAAACATTATCAGCCTTTGGATGACACAAGCAA
>No_name
GTAAACGACTGCCACTAGTCGATCAATTGTGATTGCTGTCAAAGTCCAAACCGAGATATC
ACCAGCAATAAACATTATCAGCCTTTGGATGACACAAGCA
>No_name
GCTTGTGTCATCCAAAGGCTGATAATGTTTATTGCTGGTGATATCTCGGTTTGGACTTTG
ACAGCAATCACAATTGATCGACTAGTGGCAGTCGTTTACC
>No_name
GGGTAAACGACTGCCACTAGTCGATCAATTGTNATTGCTGTCAAAGTCCAAACCGAGATA
TCACCAGCAATAAACATTATCAGCCTTTGGATGACACAAG
>No_name
GTGTCATCCAAAGGCTGATAATGTTTATTGCTGGTGATATCTCGGTTTGGACTTTGACAG
CAATCACAATTGATCGACTAGTGGCAGTCGTTTACCCACA
>No_name
CAAAGGCTGATAATGTTTATTGCTGGTGATATCTCGGTTTGGACTTTGACAGCAATCACA
ATTGATCGACTAGTGGCAGTCGTTTACCCACACCAAAATT
>No_name
CAAAGGCTGATAATGTTTATTGCTGGTGATATNTCGGTTTGGACTTTGACAGCACTCACA
ATTGATCGACTAGTGGCAGTCGTTTATCCACACCAAAATT
>No_name
CAAAGGCTGATAATGTTTATTGCTGGTGATATCTCGGTTTGGACTTTGACAGCAATCACA
ATTGATCGACTAGTGGCAGTCGTTTACCCACACCAAAATT
>No_name
AAAGGCTGATAATGTTTATTGCTGGTGATATCTCGGTTTGGACTTTGACAGCAATCACAA
TTGATCGACTAGTGGCAGTCGTTTACCCACACCAAAATTC
>No_name
ATGGCTGATAATGTTTATTGCTGGTGATATCTCGGTTTGGACTTTGACAGCAATCACAAT
TGATCGACTAGTGGCAGTCGTTTATCCACACCAAAATTCG
>No_name
AACGAATTTTGGTGTGGATAAACGACTGCCACNAGTCGATCAATTGTGATTGCTGTCAAA
GTCCAAACCGAGATATCACCAGCAATAAACATTATCAGCC
>No_name
GATTTCCAAAACGAATTTTGGTGTGGATAAACGACTGCCACTAGTCGATCAATTGTGATT
GCTGTCAAAGTCCAAACCGAGATATCACCAGCAATAAACA
>No_name
GTTTATTGCTGGTGATATCTCGGTTTGGACTTTGACAGCAATCACAATTGATCGACTAGT
GGCAGTCGTTTATCCACACCAAAATTCGTTTTGGAAATCC
>No_name
GTTTATTGCTGGTGATATCTCGGTTTGGACTTTGACAGCAATCACAATTGATCGACTAGT
GGCAGTCGTTTACCCACACCAAAATTCGTTTTGGAAATCC
>No_name
ATTGGATTTCCAAAACGAATTTTGGTGTGGATAAACGACTGCCACTAGTCGATCAATTGT
GATTGCTGTCAAAGTCCAAACCGAGATATCACCAGCAATA
>No_name
GTACATTGCTGGTGATATCTCGGTTTGGACTTTGACAGCAATCACAATTGATCGACTAGT
GGCAGTCGTTTATCCACACCAAAATTCGTTTTGGAAATCC
>No_name
TTTTTGCTGGTGATATCTCGGTTTGGACTTTGACAGCAATCACAATTGATCGACTAGTGG
CAGTCGTTTACCCACACCAAAATTCGTTTTGGAAATCCAA
>No_name
GTTTTTATTGGATTTCCAAAACGAATTTTGGTGTGGATAAACGACTGCCACTAGTCGATC
AATTGTGATTGCTGTCAAAGTCCAAACCGAGATATCACCA
>No_name
TGGTGATATCTCGGTTTGGACTTTGACAGCAATCACAATTGATCGACTAGTGGCAGTCGT
TTATCCACACCAAAATTCGTTTTGGAAATCCAATAAAAAC
>No_name
CGTGTTTTTATTGGATTTCCAAAACGAATTTTGGTGTGGGTAAACGACTGCCACTAGTCG
ATCAATTGTGATTGCTGTCAAAGTCCAAACCGAGATATCA
>No_name
GGCGATATCTCGGTTTGGACTTTGACAGCAATCACAATTGATCGACTAGTGGCAGTCGTT
TACCCACACCAAAATTCGTTTTGGAAATCCAATAAAAACA
>No_name
GTTATATCTCGGTTTGGACTTTGACAGCAATCACAATTGATCGACTAGTGGCAGTCGTTT
ACCCACACCAAAATTCGTTTTGGAAATCCAATAAAAACAC
>No_name
CTCGGTTTGGACTTTGACAGCAATCACAATTGATCGACTAGTGGCAGTCGTTTACCCACA
CCAAAATTCGTTTTGGAAATCCAATAAAAACACATTATTT
>No_name
GTTTGGACTTTGACAGCAATCACAATTGATCGACTAGTGGCAGTCGTTTATCCACACCAA
AATTCGTTTTGGAAATCCAATAAAAACACATTATTTGTTT
>No_name
TTTGGACTTTGACAGCAATCACAATTGATCGACTAGTGGCAGTCGTTTATCCACACCAAA
ATTCGTTTTGGAAATCCAATAAAAACACATTATTTGTTTT
>No_name
TGGACTTTGACAGCAATCACAATTGATCGACTAGTGGCAGTCGTTTACCCACACCAAAAA
TTCGTTTTGGAAATCCAATAAAAACACATTATTTGTTTTA
>No_name
CTTTGACAGCAATCACAATTGATCGACTAGTGGCAGTCGTTTACCCACACCAAAATTCGT
TTTGGAAATCCAATAAAAACACATTATTTGTTTTAATAGT
>No_name
ATGCAAATATGACTATTAAAACAAATAATGTGTTTTTATTGGATTTCCAAAACGAATTTT
GGTGTGGGTAAACGACTGCCACTAGTCGATCAATTGTGAT
>No_name
AGACAATGCAAATATGACTATTAAAACAAATAATGTGTTTTTATTGGATTTCCAAAACGA
ATTTTGGTGTGGGTAAACGACTGCCACTAGTCGATCAATT
>No_name
AGACAATGCAAATATGACTATTAAAACAAATAATGTGTTTTTATTGGATTTCCAAAACGA
ATTTTGGTGTGGGTAAACGACTGCCACTAGTCGATCAATT
>No_name
GTGGCAGTCGTTTATCCACACCAAAATTCGTTTTGGAAATCCAATAAAAACACATTATTT
GTTTTAATAGTCATATTTGCATTGTCTCTGTTGAAAAACT
>No_name
AAGTTTTTCAACAGAGACAATGCAAATATGACTATTAAAACAAATAATGTGTTTTTATTG
GATTTCCAAAACGAATTTTGGTGTGGATAAACGACTGCCA
>No_name
AAAGTTTTTCAACAGAGACAATGCAAATATGANTATTAAAACAAATAATGTGTTTTTATT
GGATTTCCAAAACGAATTTTGGTGTGGGTAAACGACTGCC
>No_name
GAAAGTTTTTCAACAGAGACAATGCAAATATGNCTATTAAAACAAATAATGTGTTTTTAT
TGGATTTCCAAAACGAATTTTGGTGTGGGTAAACGACTGC
>No_name
GAAAGTTTTTCAACAGAGACAATGCAAATATGACTATTAAAACAAATAATGTGTTTTTAT
TGGATTTCCAAAACGAATTTTGGTGTGGATAAACGACTGC
>No_name
GAAAGTTTTTCAACAGAGACAATGCAAATATGACTATTAAAACAAATAATGTGTTTTTAT
TGGATTTCCAAAACGAATTTTGGTGTGGGTAAACGACTGC
>No_name
GGAAAGTTTTTCAACAGAGACAATGCAAATATGACTATTAAAACAAATAATGTGTTTTTA
TTGGATTTCCAAAACGAATTTTGGTGTGGGTAAACGACTG
>No_name
GGAAAGTTTTTCAACAGAGACAATGCAAATATGACTATTAAAACAAATAATGTGTTTTTA
TTGGATTTCCAAAACGAATTTTGGTGTGGATAAACGACTG
>No_name
GGAAAGTTTTTCAACAGAGACAATGCAAATATGACTATTAAAACAAATGATGTGTTTTTA
TTGGATTTCCAAAACGAATTTTGGTGTGGGTAAACGACTG
>No_name
GGAAAGTTTTTCAACAGAGACAATGCAAATATGACTATTAAAACAAATGATGTGTTTTTA
TTGGATTTCCAAAACGAATTTTGGTGTGGGTAAACGACTG
>No_name
CAGTCGTTTACCCACACCAAAATTCGTTTTGGAAATCCAATAAAAACACATTATTTGTTT
TAATAGTCATATTTGCATTGTCTCTGTTGAAAAACTTTCC
>No_name
CGGAAAGTTTTTCAACAGAGACAATGCAAATATGACTATTAAAACAAATAATGTGTTTTT
ATTGGATTTCCAAAACGAATTTTGGTGTGGGTAAACGACT
>No_name
CCGGAAAGTTTTTCAACAGAGACAATGCAAATATGACTATTAAAACAAATAATGTGTTTT
TATTGGATTTCCAAAACGAATTTTGGTGTGGATAAACGAC
>No_name
CCGGAAAGTTTTTCAACAGAGACAATGCAAATATGACTATTAAAACAAATAATGTGTTTT
TATTGGATTTCCAAAACGAATTTTGGTGTGGATAAACGAC
>No_name
CCGGAAAGTTTTTCAACAGAGACAATGCAAATATGACTATTAAAACAAATAATGTGTTTT
TATTGGATTTCAAAAACGAATTTTGGTGTGGATAAACGAC
>No_name
TTTATCCACACCAAAATTCGTTTTGGAAATCCNATAAAAACACATTATTTGTTTTAATAG
TCATATTTGCATTGTCTCTGTTGAAAAACTTTCCGGTATT
>No_name
CGATTATCCACACCAAAATTCGTTTTGGAAATCCAATAAAAACACATTATTTGTTTTAAT
AGTCATATTTGCATTGTCTCTGTTGAAAAACTTTCCGGTA
>No_name
CCACACCAAAATTCGTTTTGGAAATCCAATAAAAACACATTATTTGTTTTAATAGTCATA
TTTGCATTGTCTCTGTTGAAAAACTTTCCGGTATTTTTCA
>No_name
CAAGAGTGAAAAATACCGGAAAGTTTTTCAACNGAGACAATGCAAATATGACTATTAAAA
CAAATAATGTGTTTTTATTGGATTTCCAAAACGAATTTTG
>No_name
CAAGAGTGAAAAATACCGGAAAGTTTTTCAACAGAGACAATGCAAATATGACTATTAAAA
CAAATAATGTGTTTTTATTGGATTTCCAAAACGAATTTTG
>No_name
GCAAGAGTGAAAAATACCGGAAAGTTTTTCAACAGAGACAATGCAAATATGACTATTAAA
ACAAATAATGTGTTTTTATTGGATTTCCAAAACGAATTTT
>No_name
AAAATTCGTTTTGGAAATCCAATAAAAACACATTATTTGTTTTAATAGTCATATTTGCAT
TGTCTCTGTTGAAAAACTTTCCGGTATTTTTCACTCTTGC
>No_name
GCAAGAGTGAAAAATACCGGAAAGTTTTTCAACAGAGACAATGCAAATATGACTATTAAA
ACAAATAATGTGTTTTTATTGGATTTCCAAAACGAATTTT
>No_name
GCAAGAGTGAAAAATACCGGAAAGTTTTTCAACAGAGACAATGCAAATATGACTATTAAA
ACAAATAATGTGTTTTTATTGGATTTCCAAAACGAATTTT
>No_name
GCAAGAGTGAAAAATACCGGAAAGTTTTTCAANAGAGACAATGCAAATATGACTATTAAA
ACAAATAATGTGTTTTTATTGGATTTCCAAAACGAATTTT
>No_name
GGATGCAAGAGTGAAAAATACCGGAAAGTTTTTCAACAGAGACAATGCAAATATGACTAT
TAAAACAAATAATGTGTTTTTATTGGATTTCCAAAACGAA
>No_name
GTTTTGGAAATCCAATAAAAACACATTATTTGTTTTAATAGTCATATTTGCATTGTCTCT
GTTGAAAAACTTTCCGGTATTTTTCACTCTTGCATCCATC
>No_name
GGTTTGGAAATCCAATAAAAACACATTATTTGTTTTAATAGTCATATTTGCATTGTCTCT
GTTGAAAAACTTTCCGGTATTTTTCACTCTTGCATCCATC
>No_name
TTTGGAAATCCAATAAAAACACATTATTTGTTTTAATAGTCATATTTGCATTGTCTCTGT
TGAAAAACTTTCCGGTATTTTTCACTCTTGCATCCATCAA
>No_name
TGGAAATCCAATAAAAACACATTATTTGTTTTAATAGTCATATTTGCATTGTCTCTGTTG
AAAAACTTTCCGGTATTTTTCACTCTTGCATCCATCAATG
>No_name
AGCCAATAAAAACACATTATTTGTTTTAATAGTCATATTTGCATTGTCTCTGTTGAAAAA
CTTTCCGGTATTTTTCACTCTTGCATCCATCAATGGTACT
>No_name
GCGAGTACCATTGATGGATGCAAGAGTGAAAAATACCGGAAAGTTTTTCAACAGAGACAA
TGCAAATATGACTATTAAAACAAATAATGTGTTTTTATTG
>No_name
ATTTAATCAACACACATTATTTGTTTTAATCGCCATATTTGCATTGTCCCTGTTGAAAAA
CTTCCCGGCATTTTGCCCTCTTGCCTCCCTCCATGGTACT
>No_name
CAGCGAGTACCATTGATGGATGCAAGAGTGAAAAATACCGGAAAGTTTTTCAACAGAGAC
AATGCAAATATGACTATTAAAACAAATAATGTGTTTTTAT
>No_name
CATAGCGAGTACCATTGATGGATGCAAGAGTGAAAAATACCGGAAAGTTTTTCAACAGAG
ACAATGCAAATATGACTATTAAAACAAATAATGTGTTTTT
>No_name
CACAGCGAGTACCATTGATGGATGCAAGAGTGAAAAATACCGGAAAGTTTTTCAACAGAG
ACAATGCAAATATGACTATTAAAACAAATAATGTGTTTTT
>No_name
AAAACACATTATTTGTTTTAATAGTCATATTTGCATTGTCTCTGTTGAAAAACTTTCCGG
TATTTTTCACTCTTGCATCCATCAATGGTACTCGCTGTGC
>No_name
GCACAGCGAGTACCATTGATGGATGCAAGAGTGAAAAATACCGGAAAGTTTTTCAACAGA
GACAATGCAAATATGACTATTAAAACAAATAATGTGTTTT
>No_name
AAAACACATTATTTGTTTTAATAGTCATATTTGCATTGTCTCTGTTGAAAAACTTTCCGG
TATTTTTCACTCTTGCATCCATCAATGGTACTCGCTGTGC
>No_name
TGTACAGCGAGTACCATTGATGGATGCAAGAGTGAAAAATACCGGAAAGTTTTTCAACAG
AGACAATGCAAATATGACTATTAAAACAAATAATGTGTTT
>No_name
TGCACAGCGAGTACCATTGATGGATGCAAGAGTGAAAAATACCGGAAAGTTTTTCAACAG
AGACAATGCAAATATGACTATTAAAACAAATAATGTGTTT
>No_name
TGCACAGCGAGTACCATTGATGGATGCAAGAGTGAAAAATACCGGAAAGTTTTTCAACAG
AGACAATGCAAATATGACTATTAAAACAAATAATGTGTTT
>No_name
GGCTGCACAGCGAGTACCATTGATGGATGCAAGAGTGAAAAATACCGGAAAGTTTTTCAA
CAGAGACAATGCAAATATGACTATTAAAACAAATAATGTG
>No_name
GTTTTAATAGTCATATTTGCATTGTCTCTGTTGAAAAACTTTCCGGTATTTTTCACTCTT
GCATCCATCAATGGTACTCGCTGTGCAGCCCGAACGTCCT
>No_name
GTCATATTTGCATTGTCTCTGTTGAAAAACTTTCCGGTATTTTTCACCCTTGCATCCATC
AATGGTACTCGCTGTGCAGCCCGAACGTCCTTCGAAATTT
>No_name
TTGCATTGTCTCTGTTGAAAAACTTTCCGGTATTTTTCACTCTTGCATCCATCAATGGTA
CTCGCTGTGCAGCCCGAACGTCCTTCGAAATTTATGAAGA
>No_name
TGCATTGTCTCTGTTGAAAAACTTTCCGGTATTTTTCACTCTTGCATCCATCAATGGTAC
TCGCTGTGCAGCCCGAACGTCCTTCGAAATTTATGAAGAC
>No_name
TGTCTTCATAAATTTCGAAGGACGTTCGGGCTGCACAGCGAGTACCATTGATGGATGCAA
GAGTGACAAATACCGGAAAGTTTTTCAACAGAGACAATGC
>No_name
GCATTGTCTCTGTTGAAAAACTTTCCGGTATTTTTCACTCTTGCATCCATCAATGGTACT
CGCTGTGCAGCCCGAACGTCCTTCGAAATTTATGAAGACA
>No_name
CTCGGTTGAAAAACTTTCCGGTATTTTTCACTNTTGCATCCATCAATGGTACTCGCTGTG
CAGCCCGAACGTCCTTCGAAATTTATGAAGACAGTGTTCG
>No_name
GTTGAACACTGTCTTCATAAATTTCGAAGGACGTTCGGGCTGCACAGCGAGTACCATTGA
TGGATGCAAGAGTGAAAAATACCGGAAAGTTTTTCAACAG
>No_name
GTCGAACACTGTCTTCATAAATTTCGAAGGACGTTCGGGCTGCACAGCGAGTACCATTGA
TGGATGCAAGAGTGAAAAATACCGGAAAGTTTTTCAACAG
>No_name
GTCGAACACTGTCTTCATAAATTTCGAAGGACGTTCGGGCTGCACAGCGAGTACCATTGA
TGGATGCAAGAGTGAAAAATACCGGAAAGTTTTTCAACAG
>No_name
GTCGAACACTGTCTTCATAAATTTCGAAGGACGTTCGGGCTGCACAGCGAGTACCATTGA
TGGATGCAAGAGTGAAAAATACCGGAAAGTTTTTCAACAG
>No_name
GAAAAACTTTCCGGTATTTTTCACTCTTGCATCCATCAATGGTACTCGCTGTGCAGCCCG
AACGTCCTTCGAAATTTATGAAGACAGTGTTCGACCGATA
>No_name
CTTTCCGGTATTTTTCACTCTTGCATCCATCAATGGTACTCGCTGTGCAGCCCGAACGTC
CTTCGAAATTTATGAAGACAGTGTTCGACCGTTAATCAGT
>No_name
CTTTCCGGTATTTTTCACTCTTGCATCCATCAATGGTACTCGCTGTGCAGCCCGAACGTC
CTTCGAAATTTATGAAGACAGTGTTCGACCGATAATCAGT
>No_name
TTCCGGTATTTTTCACTCTTGCATCCATCAATNGTACTCGCTGTGCAGCCCGAACGTCCT
TCGAAATTTATGAAGACAGTGTTCGACCGATAATCAGTTT
>No_name
ATATTTCACTCTTGCATCCATCAATGGTACTCGCTGTGCAGCCCGAACGTCCTTCGAAAT
TTATGAAGACAGTGTTCGACCGATAATCAGTTTGATTATT
>No_name
CACTCTTGCATCCATCAATGGTACTCGCTGTGNAGCCCGAACGTCCTTCGAAATTTATGA
AGACAGTGTTCGACCGATAATCAGTTTGATTCTTTATTAT
>No_name
CTTGCATCCATCAATGGTACTCGCTGTGCAGCCCGAACGTCCTTCGAAATTTATGAAGAC
AGTGTTCGACCGATAATCAGTTTGATTCTTTATTATTTGA
>No_name
CTTGCATCCATCAATGGTACTCGCTGTGCAGCCCGAACGTCCTTCGAAATTTATGAAGAC
AGTGTTCGACCGATAATCAGTTTGATTCTTTATTATTTGA
>No_name
CGGAATCAAATAATAAAGAATCAAACTGATTATCGGTCAAACACTGTCTTCATAAATTTC
GAAGGACGTTCAGGCTGCACAGCGAGTACCATTAATGGAT
>No_name
GTCGGAATCAAATAATAAAGAATCAAACTGATTATCGGTCGAACACTGTCTTCATAAATT
TCGAAGGACGTTCGGGCTGCACAGCGAGTACCATTGATGG
>No_name
GTCGGAATCAAATAATAAAGAATCAAACTGATTATCGGTCGAACACTGTCTTCATAAATT
TCGAAGGACGTTCGGGCTGCACAGCGAGTACCATTGATGG
>No_name
GTCGGAATCAAATAATAAAGAATCAAACTGATTATCGGTCGAACACTGTCTTCATAAATT
TCGAAGGACGTTCGGGCTGCACAGCGAGTACCATTGATGG
>No_name
GTCGGAATCAAATAATAAAGAATCAAACTGATTATCGGTCGAACACTGTCTTCATAAATT
TCGAAGGACGTTCCGGCTGCACAGCGAGTACCATTGATGG
>No_name
CATCAATGGTACTCGCTGTGCAGCCCGAACGTNCTTCGAAATTTATGAAGACAGTGTTCG
ACCGATAATCAGTTTGATTCTTTATTATTTGATTCCGACA
>No_name
ATCAATGGTACTCGCTGTGCAGCCCGAACGTCCTTCGAAATTTATGAAGACAGTGTTCGA
CCGATAATCAGTTTGATTCTTTATTATTTGATTCCGACAA
>No_name
TGGTGATTGTCGGAATCAAATAATAAAGAATCAAACTGATTATCGGTCGAACACTGTCTT
CATAAATTTCGAAGGACGTTCGGGCTGCACAGCGAGTACC
>No_name
CGCTGTGCAGCCCGAACGTCCTTCGAAATTTATGAAGACAGTGTTCGACCGATAATCAGT
TTGATTCTTTATTATTTGATTCCGACAATCACCATGACGG
>No_name
CAAACCGTCATGGTGATTGTCGGAATCAAATAATAAAGAATCAAACTGATTATCGGTCGA
ACACTGTCTTCATAAATTTCGAAGGACGTTCGGGCTGCAC
>No_name
GTGCAAACCGTCATGGTGATTGTCGGAATCAAATAATAAAGAATCAAACTGATTATCGGT
CGAACACTGTCTTCATAAATTTCGAAGGACGTTCGGGCTG
>No_name
GTGCAAACCGTCATGGTGATTGTCGGAATCAAATAATAAAGAATCAAACTGATTATCGGT
CGAACACTGTCTTCATAAATTTCGAAGGACGTTCGGGCTG
>No_name
GCCCGAACGTCCTTCGAAATTTATGAAGACAGTGTTCGACCGATAATCAGTTTGATTCTT
TATTATTTGATTCCGACAATCACCATGACGGTTTGCACGG
>No_name
GCCGTGCAAACCGTCATGGTGATTGTCGGAATCAAATAATAAAGAATCAAACTGATTATC
GGTCGAACACTGTCTTCATAAATTTCGAAGGACGTTCGGG
>No_name
GAACGTCCTTCGAAATTTATGAAGACAGTGTTNGACCGATAATCAGTTTGATTCTTTATT
ATTTGATTCCGACAATCACCATGACGGTTTGCACGGTAAT
>No_name
CGTCCTTCGAAATTTATGAAGACAGTGTTCGACCGATAATCAGTTTGATTCTTTATTATT
TGATTCCGACAATCACCATGACGGTTTGCACGGTAATGAT
>No_name
CGTCCTTCGAAATTTATGAAGACAGTGTTCGANCGATAATCAGTTTGATTCTTTATTATT
TGATTCCGACAATCACCATGACGGTTTGCACGGTAATGAT
>No_name
GTCCTTCGAAATTTATGAAGACAGTGTTCGACCGATAATCAGTTTGATTCTTTATTATTT
GATTCCGACAATCACCATGACGGTTTGCACGGTAATGATC
>No_name
CTTAAGGATCATTACCGTGCAAACCGTCATGGTGATTGTCGGAATCAAATAATAAAGAAT
CAAACTGATTATCGGTCGAACACTGTCTTCATAAATTTCG
>No_name
TTTCCTTAAGGATCATTACCGTGCAAACCGTCATGGTGATTGTCGGAATCAAATAATAAA
GAATCAAACTGATTATCGGTCGAACACTGTCTTCATAAAT
>No_name
ATTTCCTTAAGGATCATTACCGTGCAAACCGTCATGGTGATTGTCGGAATCAAATAATAA
AGAATCAAACTGATTATCGGTCGAACACTGTCTTCATAAA
>No_name
TATGAAGACAGTGTTCGACCGATAATCAGTTTGATTCTTTATTATTTGATTCCGACAATC
ACCATGACGGTTTGCACGGTAATGATCCTTAAGGAAATGA
>No_name
CTCATTTCCTTAAGGATCATTACCGTGCAAACCGTCATGGTGATTGTCGGAATCAAATAA
TAAAGAATCAAACTGATTATCGGTCGAACACTGTCTTCAT
>No_name
TTTCTCATTTCCTTAAGGATCATTACCGTGCANACCGTCATGGTGATTGTCGGAATCAAA
TAATAAAGAATCAAACTGATTATCGGTCGAACACTGTCTT
>No_name
CTTTCTCATTTCCTTAAGGATCATTACCGTGCAAACCGTCATGGTGATTGTCGGAATCAA
ATAATAAAGAATCAAACTGATTATCGGTCGAACACTGTCT
>No_name
CTATCTTTCTCATTTCCTTAAGGATCATTACCGTGCAAACCGTCATGGTGATTGTCGGAA
TCAAATAATAAAGAATCAAACTGATTATCGGTCGAACACT
>No_name
CATTGTTCGACCGATAATCAGTTTGATTCTTTATTATTTGATTCCGACAATCACCATGAC
GGTTTGCACGGTAATGATCCTTAAGGAAATGAGAAAGATA
>No_name
CAACTATCTTTCTCATTTCCTTAAGGATCATTACCGTGCAAACCGTCATGGTGATTGTCG
GAATCAAATAATAAAGAATCAAACTGATTATCGGTCGAAC
>No_name
CAACTATCTTTCTCATTTCCTTAAGGATCATTACCGTGCAAACCGTCATGGTGATTGTCG
GAATCAAATAATAAAGAATCAAACTGATTATCGGTCGAAC
>No_name
GTTCGACCGATAATCAGTTTGATTCTTTATTATTTGATTCCGACAATCACCATGACGGTT
TGCACGGTAATGATCCTTAAGGAAATGAGAAAGATAGTTG
>No_name
CCGGCTATCTTTCTCATTTCCTTAAGGATCATTACCGTGCAAACCGTCATGGTGATTGTC
GGAATCAAATAATAAAGAATCAAACTGATTATCGGTCGAA
>No_name
CGTCAACTATCTTTCTCATTTCCTTAAGGATCNTTACCGTGCAAACCGTCATGGTGATTG
TCGGAATCAAATAATAAAGAATCAAACTGATTATCGGTCG
>No_name
CCGATAATCAGTTTGATTCTTTATTATTTGATTCCGACAATCACCATGACGGTTTGCACG
GTAATGATCCTTAAGGAAATGAGAAAGATAGTTGGCAAGA
>No_name
CTTGAATCTTGCCAACTATCTTTCTCATTTCCTTAAGGATCATTACCGTGCAAACCGTCA
TGGTGATTGTCGGAATCAAATAATAAAGAATCAAACTGAT
>No_name
CTCGAATCTTGCCAACTATCTTTCTCATTTCCTTAAGGATCATTACCGTGCAAACCGTCA
TGGTGATTGTCGGAATCAAATAATAAAGAATCAAACTGAT
>No_name
CTCGAATCTTGCCAACTATCTTTCTCATTTCCTTAAGGATCATTACCGTGCAAACCGTCA
TGGTGATTGTCGGAATCAAATAATAAAGAATCAAACTGAT
>No_name
CTCTAATCTTGCCAACTATCTTTCTCATTTCCTTAAGGATCATTACCGTGCAAACCGTCA
TGGTGATTGTCGGAATCAAATAATAAAGAATCAAACTGAT
>No_name
CTCGAATCTTGCCAACTATCTTTCTCATTTCCTTAAGGATCATTACCGTGCAAACCGTCA
TGGTGATTGTCGGAATCAAATAATAAAGAATCAAACTGAT
>No_name
CTCGAATCTTGCCAACTATCTTTCTCATTTCCTTAAGGATCATTACCGTGCAAACCGTCA
TGGTGATTGTCGGAATCAAATAATAAAGAATCAAACTGAT
>No_name
CTCGAATCTTGCCAACTATCTTTCTCATTTCCTTAAGGATCATTACCGTGCAAACCGTCA
TGGTGATTGTCGGAATCAAATAATAAAGAATCAAACTGAT
>No_name
GTTTGATTCTTTATTATTTGATTCCGACAATCACCATGACGGTTTGCACGGTAATGATCC
TTAAGGAAATGAGAAAGATAGTTGGCAAGATTCGAGCAAT
>No_name
GTTTGATTCTTTATTATTTGATTCCGACAATCACCATGACGGTTTGCACGGTAATGATCC
TTAAGGAAATGAGAAAGATAGTTGGCAAGATTCGAGCAAT
>No_name
CAATGCTCGAATCTTGCCAACTATCTTTCTCATTTCCTTAAGGATCATTACCGTGCAAAC
CGTCATGGTGATTGTCGGAATCAAATAATAAAGAATCAAA
>No_name
CTTGGCTCGAATCTTGCCAACTATCTTTCTCATTTCCTTAAGGATCATTACCGTGCAAAC
CGTCATGGTGATTGTCGGAATCAAATAATAAAGAATCAAA
>No_name
CATTGCTCGAATCTTGCCAACTATCTTTCTCATTTCCTTAAGGATCATTACAGTGCAAAC
CGTCATGGTGATTGTCGGAATCAAATAATAAAGAATCAAA
>No_name
CTCATTGCTCGAATCTTGCCAACTATCTTTCTNATTTCCTTAAGGATCATTACCGTGCAA
ACCGTCATGGTGAATGTCGGAATCAAATAATAAAGAATCA
>No_name
CTCATTGCTCGAATCTTGCCAACTATCTTTCTNATTTCCTTAAGGATCATTACCGTGCAA
ACCGTCATGGTGATTGTCGGAATCAAATAATAAAGAATCA
>No_name
GCTCATTGCTCGAATCTTGCCAACTATCTTTCTCATTTCCTTAAGGATCATTACCGTGCA
AACCGTCATGGTGATTGTCGGAATCAAATAATAAAGAATC
>No_name
GGACTGCTCATTGCTCGAATCTTGCCAACTATCTTTCTCATTTCCTTAAGGATCATTACC
GTGCAAACCGTCATGGTGATTGTCGGAATCAAATAATAAA
>No_name
ATTTGATTCCGACAATCACCATGACGGTTTGCACGGTAATGATCCTTAAGGAAATGAGAA
AGATAGTTGGCAAGATTCGAGCAATGAGCAATCCCAACAG
>No_name
AATTTCTGTTGGGATTGCTCATTGCTCGAATCTTGCCAACTATCTTTCTCATTTCCTTAA
GGATCATTACCGTGCAAACCGTCATGGTGATTGTCGGAAT
>No_name
CCGATACAGAATTTCTGTTGGGATTGCTCATTGCTCGAATCTTGCCAACTATCTTTCTCA
TTTCCTTAAGGATCATTACCGTGCAAACCGTCATGGTGAT
>No_name
GCCGATACAGAATTTCTGTTGGGATTGCTCATTGCTCGAATCTTGCCAACTATCTTTCTC
ATTTCCTTAAGGATCATTACCGTGCAAACCGTCATGGTGA
>No_name
GCCGATACAGAATTTCTGTTGGGATTGCTCATTGCTCGAATCTTGCCAACTATCTTTCTC
ATTTCCTTAAGGATCATTACCGTGCAAACCGTCATGGTGA
>No_name
AAACACCATGACGGTTTGCACGGTAATGATCCTTAAGGAAATGAGAAAGATAGTTGGCAA
GATTCGAGCAATGAGCAATCCCAACAGAAATTCTGTATCG
>No_name
CGCCGATACAGAATTTCTGTTGGGATTGCTCANTGCTCGAATCTTGCGAACTATCTTTCT
CATTTCCTTAAGGATCATTACCGTGCAAACCGTCATGGTG
>No_name
CGCCGATACAGAATTTCTGTTGGGATTGCTCATTGCTCGAATCTTGCCAACTATCTTTCT
CATTTCCTTAAGGATCATTACCGTGCAAACCGTCATGGTG
>No_name
ATTACCATGACGGTTTGCACGGTAATGATCCTNAAGGAAATGAGAAAGATAGTTGGCAAG
ATTCGAGCAATGAGCAATCCCAACAGAAATTCTGTATCGG
>No_name
CTGCCGATACAGAATTTCTGTTGGGATTGCTCATTGCTCGAATCTTGCCAACTATCTTTC
TCATTTCCTTAAGGATCATTACCGTGCAAACCGTCATGGT
>No_name
TTCGCCGATACAGAATTTCTGTTGGGATTGCTCATTGCTCGAATCTTGCCAACTATCTTT
CTCATTTCCTTAAGGATCATTACCGTGCAAACCGTCATGG
>No_name
CATGACGGTTTGCACGGTAATGATCCTTAAGGNAATGAGAAAGATAGTTGGCAAGATTCG
AGCAATGAGCAATCCCAACAGAAATTCTGTATCGGCGGAT
>No_name
ATGACGGTTTGCACGGTAATGATCCTTAAGGAAATGAGAAAGATAGTTGGCAAGATTCGA
GCAATGAGCAATCCCAACAGAAATTCTGTATCGGCGGATT
>No_name
ATGACGGTTTGCACGGTAATGATCCTTAAGGAAATGAGAAAGATAGTTGGCAAGATTCGA
GCAATGAGCAATCCCAACAGAAATTCTGTATCGGCGGATT
>No_name
TGACGGTTTGCACGGTAATGATCCTTAAGGAAATGAGAAAGATAGTTGGCAAGATTCGAG
CAATGAGCAATCCCAACAGAAATTCTGTATCGGCGGGTTT
>No_name
ACGGTTTGCACGGTAATGATCCTTAAGGAAATGAGAAAGATAGTTGGCAAGATTCGAGCA
ATGAGCAATCCCAACAGAAATTCTGTATCGGCGGATTACA
>No_name
GGTTTGCACGGTAATGATCCTTAAGGAAATGAGAAAGATAGTTGGCAAGATTCGAGCAAT
GAGCAATCCCAACAGAAATTCTGTATCGGCGGATTACATG
>No_name
GGTTTGCACGGTAATGATCCTTAAGGAAATGAGAAAGATAGTTGGCAAGATTCGAGCAAT
GAGCAATCCCAACAGAAATTCTGTATCGGCGGATTACATG
>No_name
TTCTTCATGTAATCCGCCGATACAGAATTTCTGTTGGGATTGCTCATTGCTCGAATCTTG
CCAACTATCTTTCTCATTTCCTTAAGGATCATTACCGTGC
>No_name
ACGGTAATGATCCTTAAGGAAATGAGAAAGATAGTTGGCAAGATTCGAGCAATGAGCAAT
CCCAACAGAAATTCTGTATCGGCGGATTACATTTAGAAAC
>No_name
TGATTCTTCATGTAATCCGCCGATACAGAATTTCTGTTGGGATTGCTCATTGCTCGAATC
TTGCCAACTATCTTTCTCATTTCCTTAAGGATCATTACCG
>No_name
CGGTAATGATCCTTAAGGAAATGAGAAAGATANTTGGCAAGATTCGAGCAATGAGCAATC
CCAACAGAAATTCTGTATCGGCGGATTACATGAAGAATCA
>No_name
CCTTAAGGAAATGAGAAAGATAGTTGGCAAGAGTCGAGCAATGAGCAATCCCAACAGAAA
TTCTGTATCGGCGGATTACATGAAGAATCATTATTCAAAA
>No_name
ATTCTTAAGGAAATGAGAAAGATAGTTGGCAAGATTCGAGCAATGAGCAATCCCAACAGA
AATTCTGTATCGGCGGATTACATGAAGAATCATTATTCAA
>No_name
ATGAGAAAGATAGTTGGCAAGATTCGAGCAATGAGCAATCCCAACAGAAATTCTGTATCG
GCGGATTACATGAAGAATCATTATTCAAAATCTTTGACTA
>No_name
AAGATAGTTGGCAAGATTCGAGCAATGAGCAATCCCAACAGAAATTCTGTATCGGCGGAT
TACATGAAGAATCATTATTCAAAATCTTTGACTAAAATGT
>No_name
GATAGTTGGCAAGATTCGAGCAATGAGCGATCCCAACAGAAATTCTGTATCGGCGGATTA
CATGAAGAATCATTATTCAAAATCTTTGACTAAAATGTCA
>No_name
CAATTGACATTTTAGTCAAAGATTTTGAATAATGATTCTTCATGTAATCCGCCGATACAG
AATTTCTGTTGGGATTGCTCATTGCTCGAATCTTGCCAAC
>No_name
TTGCAATTGACATTTTAGTCAAAGATTTTGAATAATGATTCTTCATGTAATCCGCCGATA
CAGAATTTCTGTTGGGATTGCTCATTGCTCGAATCTTGCC
>No_name
TTGCAATTGACATTTTAGTCAAAGATATTGAATAATGATTCTTCATGTAATCCGCCGATA
CAGAATTTCTGGTGGGATTGCTCATTGCTCGAATCTTGCC
>No_name
GGCAAGATTCGAGCAATGAGCAATCCCAACAGAAATTCTGTATCGGCGGATTACATGAAG
AATCATTATTCAAAATCTTTGACTAAAATGACAATTGCAA
>No_name
ATTGCAATTGACATTTTAGTCAAAGATTTTGAATAATGATTCTTCATGTAATCCGCCGAT
ACAGAATTTCTGTTGGGATTGCTCATTGCTCGAATCTTGC
>No_name
CAAGATTCGAGCAATGAGCAATCCCAACAGAAATTCTGTATCGGCGGATTACATGAAGAA
TCATTATTCAAAATCTTTGACTAAAATGTCAATTGCAATC
>No_name
CAAGATTCGAGCAATGAGCAATCCCAACAGAAATTCTGTATCGGCGGATTACATGAAGAA
TCATTATTCAAAATCTTTGACTAAAATGTCAATTGCAATC
>No_name
CAAGATTCGAGCAATGAGCAATCCCAACAGAAATTCTGTATCGGCGGATTACATGAAGAA
TCATTATTCAAAATCTTTGACTAAAATGTCAATTGCAATC
>No_name
CGAGCAATGAGCAATCCCAACAGAAATTCTGTATCGGCGGATTACATGAAGAATCATTAT
TCAAAATCTTTGACTAAAATGTCAATTGCAATCAACATTC
>No_name
CAATGAGCAATCCCAACAGAAATTCTGTATCGGCGGATTACATGAAGAATCATTATTCAA
AATCTTTGACTAAAATGTCAATTGCAATCAACATTCTATT
>No_name
ATGAGCAATCCCAACAGAAATTCTGTATCGGCGGATTACATGAAGAATCATTATTCAAAA
TCTTTGACTAAAATGTCAATTGCAATCAACATTCTATTCT
>No_name
GCAATCCCAACAGAAATTCTGTATCGGCGGATTACATGAAGAATCATTATTCAAAATCTT
TGACTAAAATGTCAATTGCAATCAACATTCTATTCTTTGT
>No_name
CAGAAATTCTGTATCGGCGGATTACATGAAGAATCATTATTCAAAATCTTTGACTAAAAT
GTCAATTGCAATCAACATTCTATTCTTTGTTTTAATAACT
>No_name
CAGAAATTCTGTATCGGCGGATTACATGAAGAATCATTATTCAAAATCTTTGACTAAAAT
GTCAATTGCAATCAACATTCTATTCTTTGTTTTAATAACT
>No_name
GGAGTTATTAAAACAAAGAATAGAATGTTGATTGCAATTGACATTTTAGTCAAAGATTTT
GAATAATGATTCTTCATGTAATCCGCCGATACAGAATTTC
>No_name
TGGAGTTATTAAAACAAAGAATAGAATGTTGATTGCAATTGACATTTTAGTCAAAGATTT
TGAATAATGATTCTTCATGTAATCCGCCGATACAGAATTT
>No_name
AAATTCTGTATCGGCGGATTACATGAAGAATCATTATTCAAAATCTTTGACTAAAATGTC
AATTGCAATCAACATTCTATTCTTTGTTTTAATAACTCCA
>No_name
AAATTCTGTATCGGCGGATTACATGAAGAATCNTTATTCAAAATCTTTGACTAAAATGTC
AATTGCAATCAACAGTCTATTCTTTGTTTTAATAACTCCA
>No_name
CAGAATTCTGTATCGGCGGATTACATGAAGAANCATTATTCAAAATCTTTGACTAAAATG
TCAATTGCAATCAACATTCTATTCTTTGTTTTAATAACTC
>No_name
CTTGGAGTTATTAAAACAAAGAATAGAATGTTGATTGCAATTGACATTTTAGTCAAAGAT
TTTGAATAATGATTCTTCATGTAATCCGCCGATACAGAAT
>No_name
CTTGGAGTTATTAAAACAAAGAATAGAATGTTGATTGCAATTGACATTTTAGTCAAAGAT
TTTGAATAATGATTCTTCATGTAATCCGCCGATACAGAAT
>No_name
CTCGGAGCTATTAAAACAAAGAATAGAATGTTGATTGCAATTGACATTTTAGTCAAAGAT
TTTGAATAATGATTCTTCATGTAAACCGCCGATACAGAAT
>No_name
CTTGGAGTTATTAAAACAAAGAATAGAATGTTGATTGCAATTGACATTTTAGTCAAAGAT
TTTGAATAATGATTCTTCATGTAATCCGCCGATACAGAAT
>No_name
CGCTTGGAGTTATTAAAACAAAGAATAGAATGNTGATTGCAATTGACATTTTAGTCAAAG
ATTTTGAATAATGATTCTTCATGTAATCCGCCGATACAGA
>No_name
TCTGTATCGGCGGATTACATGAAGAATCATTANTCAAAATCTTTGACTAAAATGTCAATT
GCAATCAACATTCTATTCTTTGTTTTAATAACTCCAAGCA
>No_name
CAGGCGGATTACATGAAGAAACATTATTCAAAATCTTTGACTAAAATGTCAATTGCAATC
AACATTCTATTCTTTGTTTTAATAACTCCAAGCATTACTA
>No_name
CAAATAGTTATGCTTGGAGTTATTAAAACAAANAATAGAATGTTGATTGCAATTGACATT
TTAGTCAAAGATTTTGAATAATGATTCTTCATGTAATCCG
>No_name
ATCAGAGTCCAAATAGTTATGCTTGGAGTTATTAAAACAAAGAATAGAATGTTGATTGCA
ATTGACATTTTAGTCAAAGATTTTGAATAATGATTCTTCA
>No_name
GAAGAATCATTATTCAAAATCTTTGACTAAAATGTCAATTGCAATCAACATTCTATTCTT
TGTTTTAATAACTCCAAGCATTACTATTTGGACTCTGATG
>No_name
CATCAGAGTCCAAATAGTAATGCTTGGAGTTATTAAAACAAAGAATAGAATGTTGATTGC
GATTGACATTTTAGTCAAAGATTTTGAATAATGATTCTTC
>No_name
TGTCATCAGAGTCCAAATAGTTATGCTTGGAGTTATTAAAACAAAGAATAGAATGTTGAT
TGCAATTGACATTTTAGTCAAAGATTTTGAATAATGATTC
>No_name
ATGACATCAGAGTCCAAATAGTTATGCTTGGAGTTATTAAAACAAAGAATAGAATGTTGA
TTGCAATTGACATTTTAGTCAAAGATTTTGAATAATGATT
>No_name
ATGACATCAGAGTCCAAATAGTTATGCTTGGAGTTATTAAAACAAAGAATAGAATGTTGA
TTGCAATTGACATTTTAGTCAAAGATTTTGAATAATGATT
>No_name
CATTATTCAAAATCTTTGACTAAAATGTCAATTGCAATCAACATTCTATTCTTTGTTTTA
ATAACTCCAAGCATTACTATTTGGACTCTGATGTCATATG
>No_name
GCATATGACATCAGAGTCCAAATAGTAATGCTTGGAGTTATTAAAACAAAGAATAGAATG
TTGATTGCAATTGACATTTTAGTCAAAGATTTTGAATAAT
>No_name
CTGGCATATGACATCAGAGTCCAAATAGTAATGCTTGGAGTTATTAAAACAAAGAATAGA
ATGTTGATTGCAATTGACATTTTAGTCAAAGATTTTGAAT
>No_name
CTTTGGCATATGACATCAGAGTCCAAATAGTAATGCTTGGAGTTATTAAAACAAAGAATA
GAATGTTGATTGCAATTGACATTTTAGTCAAAGATTTTGA
>No_name
TCAAAATCTTTGACTAAAATGTCAATTGCAATNAACATTCTATTCTTTGTTTTAATAACT
CCAAGCATTACTATTTGGACTCTGATGTCATATGCCAAAG
>No_name
CTTTGGCATATGACATCAGAGTCCAAATAGTAATGCTTGGAGTTATTAAAACAAAGAATA
GAATGTTGATTGCAATTGACATTTTAGTCAAAGATTTTGA
>No_name
ACAAAATCTTTGACTAAAATGTCAATTGCAATCAACATTCTATTCTTTGTTTTAATAACT
CCAAGCATAACTATTTGGACTCTGATGTCATATGCCAAAG
>No_name
CAAAATCTTTGACTAAAATGTCAATTGCAATCAACATTCTATTCTTTGTTTTAATAACTC
CAAGCATAACTATTTGGACTCTGATGTCATATGCCAAAGA
>No_name
ATATCTTTGGCATATGACATCAGAGTCCAAATAGTAATGCTTGGAGTTATTAAAACAAAG
AATAGAATGTTGATTGCAATTGACATTTTAGTCAAAGATT
>No_name
ATTAATATCTTTGGCATATGACATCAGAGTCCAAATAGTAATGCTTGGAGTTATTAAAAC
AAAGAATAGAATGTTGATTGCAATTGACATTTTAGTCAAA
>No_name
CATTAATATCTTTGGCATATGACATCAGAGTCCAAATAGTTATGCTTGGAGTTATTAAAA
CAAAGAATAGAATGTTGATTGCAATTGACATTTTAGTCAA
>No_name
GCATTAATATCTTTGGCATATGACATCAGAGTCCAAATAGTAATGCTTGGAGTTATTAAA
ACAAAGAATAGAATGTTGATTGCAATTGACATTTTAGTCA
>No_name
CCGCATTAATATCTTTGGCATATGACATCAGAGTCCAAATAGTAATGCTTGGAGTTATTA
AAACAAAGAATAGAATGTTGATTGCATTTGACATTTTAGT
>No_name
CTGTATTAATATCTTTGGCATATGACATCAGAGTCCAAATAGTAATGCTTGGAGTTATTA
AAACAAAGAATAGAATGTTGATTGCAATTGACATTTTAGT
>No_name
TCTGCATTAATATCTTTGGCATATGACATCAGAGTCCAAATAGTAATGCTTGGAGTTATA
AAAACAAAGAATAGAATGTTGATTGCAATTGACATTTTAG
>No_name
GTCTGCATTAATATCTTTGGCATATGACATCAGAGTCCAAATAGTAATGCTTGGAGGTAT
TAAAACAAAGAATAGAATGTTGATTGCAATTGACATTTTA
>No_name
CGTCTGCATTAATATCTTTGGCATATGACATCNGAGTCCAAATAGTAATGCTTGGAGTTA
TTAAAACAAAGAATAGAATGTTGATTGCAATTGACATTTT
>No_name
GTCAATTGCAATCAACATTCTATTCTTTGTTTNAATAACTCCAAGCATAACTATTTGGAC
TCTGATGTCATATGCCAAAGATATTAATGCAGACGCAATA
>No_name
GTCAATTGCAATCAACATTCTATTCTTTGTTTTAATAATTCCAAGCATAACTATTTGGAC
TCTGATGTCATATGCCAAAGATATTAATGCAGACGCAATA
>No_name
CAATTGCAATCAACATTCTATTCTTTGTTTTANTAACTCCAAGCATTACTATTTGGACTC
TGATGTCATATGCCAAAGATATTAATGCAGACGCAATAGC
>No_name
GTTAATTGCAATCAACATTCTATTCTTTGTTTTAATAACTCCAAGCATAACTATTTGGAC
TCTGATGTCATATGCCAAAGATATTAATGCAGACGCAATA
>No_name
GGGATATCATAACATAATGCTATTGCGTCTGCATTAATATCTTTGGCATATGACATCAGA
GTCCAAATAGTTATGCTTGGAGTTATTAAAACAAAGAATA
>No_name
GTTATATCATAACATAATGCTATTGCGTCTGCATTAATATCTTTGGCATATGACATCAGA
GTCCAAATAGTTATGCTTGGAGTTATTAAAACAAAGAATA
>No_name
GTTATATCATAACATAATGCTATTGCGTCTGCATTAATATCTTTGGCATATGACATCAGA
GTCCAAATAGTTATGCTTGGAGTTATTAAAACAAAGAATA
>No_name
TTGGTTATATCATAACATAATGCTATTGCGTCNGCATTAATATCTTTGGCATATGACATC
AGAGTCCAAATAGTAATGCTTGGAGTTATTAAAACAAAGA
>No_name
GTTTTAATAACTCCAAGCATTACTATTTGGACNCTGATGTCATATGCCAAAGATATTAAT
GCAGACGCAATAGCATTATGTTATGATATAACCAACATTC
>No_name
GTTTTAATAACTCCAAGCATTACTATTTGGACTCTGATGTCATATACCAAAAATATTAAT
GCAGACGCAATAGAATTATGTTATGATATAACCAACATTC
>No_name
GAATACTAGAATGTTGGTTATATCATAACATAATGCTATTGCGTCTGCATTAATATCTTT
GGCATATGACATCAGAGTCCAAATAGTTATGCTTGGAGTT
>No_name
CTGAATACTAGAATGTTGGTTATATCATAACATAATGCTATTGCGTCTGCATTAATATCT
TTGGCATATGACATCAGAGTCCAAATAGTTATGCTTGGAG
>No_name
CTGAATACTAGAATGTTGGTTATATCATAACATAATGCTATTGCGTCTGCATTAATATCT
TTGGCATATGACATCAGAGTCCAAATAGTAATGCTTGGAG
>No_name
CTGAATACTAGAATGTTGGTTATATCATAACATAATGCTATTGCGTCTGCATTAATATCT
TTGGCATATGACATCAGAGTCCAAATAGTAATGCTTGGAG
>No_name
CTGAATACTAGAATGTTGGTTATATCATAACATAATGCTATTGCGTCTGCATTAATATCT
TTGGCATATGACATCAGAGTCCAAATAGTTATGCTTGGAG
>No_name
CTGAATACTAGAATGTTGGTTATATCATAACATAATGCTATTGCGTCTGCATTAATATCT
TTGGCATATGACATCAGAGTCCAAATAGTTATGCTTGGAG
>No_name
GTTGAATACTAGAATGTTGGTTATATCATAACATAATGCTATTGCGTCTGCATTAATATC
TTTGGCATATGACATCAGAGTCCAAATAGTAATGCTTGGA
>No_name
CGGCTGAATACTAGAATGTTGGTTATATCATAACATAATGCTATTGCGTCTGCATTAATA
TCTTTGGCATATGACATCAGAGTCCAAATAGTAATGCTTG
>No_name
CTCTGATGTCATATGCCAAAGATATTAATGCANACGCAATAGCATTATGTTATGATATAA
CCAACATTCTAGTATTCAGCCATCATTCTCTAAATTTCTA
>No_name
ATGTCATATGCCAAAGATATTAATGCAGACGCAATAGCATTATGTTATGATATAACCAAC
ATTCTAGTATTCAGCCATCATTCTCTAAATTTCTATTTAT
>No_name
GTCATATGCCAAAGATATTAATGCAGACGCAATAGCATTATGTTATGATATAACCAACAT
TCTAGTATTCAGCCATCATTCTCTAAATTTCTATTTATTT
>No_name
AAAAAATAAATAGAAATTTAGAGAATGATGGCTGAATACTAGAATGTTGGTTATATCATA
ACATAATGCTATTGCGTCTGCATTAATATCTTTGGCATAT
>No_name
AAAAAAAATAAATAGAAATTTAGAGAATGATGGCTGAATACTAGAATATTGGTTATATCA
TAACATAATGCTATTGCGTCTGCATTAATATCTTTGGCAT
>No_name
AAAAAAAATAAATAGAAATTTAGAGAATGATGGCTGAATACTAGAATGTTGGTTATATCA
TAACATAATGCTATTGCGTCTGCATTAATATCTTTGGCAT
>No_name
AAAAAAAAATAAATAGAAATTTAGAGAATGATGGCTGAGTACTAGAATGTTGGTTATATC
ATAACATAATGCTATTGCGTCTGCATTAATATCTTTGGCA
>No_name
AAAAAAAAATAAATAGAAATTTAGAGAATGATGGCTGAATACTAGAATGTTGGTTATATC
ATAACATAATGCTATTGCGTCTGCATTAATATCTTTGGCA
>No_name
GCCAAAGATATTAATGCAGACGCAATAGCATTNTGTTATGATATAACCAACATTCTAGTA
TTCAGCCATCATTCTCTAAATTTCTATTTATTTTTTTTTA
>No_name
CAGTAAAAAAAAATAAATAGAAATTTAGAGAATGATGGCTGAATACTAGAATGTTGGTTA
TATCATAACATAATGCTATTGCGTCTGCATTAATATCTTT
>No_name
CAGAGATATTAATGCAGACGCAATAGCATTATGTTATGATATAACCAACATTCTAGTATT
CAGCCATCATTCTCTAAATTTCTATTTATTTTTTTTTACT
>No_name
ATATTAATGCAGACGCAATAGCATTATGTTATNATATAACCAACATTCTAGTATTCAGCC
ATCATTCTCTAAATTTCTATTTATTTTTTTTTACTGGTCC
>No_name
TGCAGACGCAATAGCATTATGTTATGATATAACCAACATTCTAGTATTCAGCCATCATTC
TCTAAATTTCTATTTATTTTTTTTTACTGGTCCGCGATTT
>No_name
TGCAGACGCAATAGCATTATGTTATGATATAACCAACATTCTAGTATTCAGCCATCATTC
TCTAAATTTCTATTTATTTTTTTTTACTGGTCCGCGATTT
>No_name
AGACGCAATAGCATTATGTTATGATATAACCAACATTCTAGTATTCAGCCATCATTCTCT
AAATTTCTATTTATTTTTTTTTACTGGTCCGCGATTTCGA
>No_name
TCGAAATCGCGGACCAGTAAAAAAAAATAAATAGAAATTTAGAGAATGATGGCTGAATAC
TAGAATGTTGGTTATATCATAACATAATGCTATTGCGTCT
>No_name
CTTCGAAATCGCGGACCAGTAAAAAAAAATAAATAGAAATTTAGAGAATGATGGCTGAAT
ACTAGAATGTTGGTTATATCATAACATAATGCTATTGCGT
>No_name
CTTCGAAATCGCGGACCAGTAAAAAAAAATAAATAGAAATTTAGAGAATGATGGCTGAAT
ACTAGAATGTTGGTTATATCATAACATAATGCTATTGCGT
>No_name
TTCTCTTCGAAATCGCGGACCAGTAAAAAAAAATAAATAGAAATTTAGAGAATGATGGCT
GAATACTAGAATGTTGGTTATATCATAACATAATGCTATT
>No_name
TTCTCTTCGAAATCGCGGACCAGTAAAAAAAAATAAATAGAAATTTAGAGAATGATGGCT
GAATACTAGAATGTTGGTTATATCATAACATAATGCTATT
>No_name
AATAGCATTATGTTATGATATAACCAACATTCTAGTATTCAGCCATCATTCTCTAAATTT
CTATTTATTTTTTTTTACTGGTCCGCGATTTCGAAGAGAA
>No_name
TAGCATTATGTTATGATATAACCAACATTCTAGTATTCAGCCATCATTCTCTAAATTTCT
ATTTATTTTTTTTTACTGGTCCGCGATTTCGAAGAGAAGT
>No_name
CACTTCTCTTCGAAATCGCGGACCAGTAAAAANAAATAAATAGAAATTTAGAGAATGATG
GCTGAATACTAGAATGTTGGTTATATCATAACATAATGCT
>No_name
CACTTCTCTTCGAAATCGCGGACCAGTAAAAAAAAATAAATAGAAATTTAGAGAATGATG
GCTGAATACTAGAATGTTGGTTATATCATAACATAATGCT
>No_name
GCACGTCTCTTCGAAATCGCGGACCAGTAAAAAAAAATAAATAGAAATTTAGAGAATGAT
GGCTGAATACTAGAATGTTGGTTATATCATAACATAATGC
>No_name
AGCACTTCTCTTCGAAATCGCGGACCAGTAAAAAAAAATAAATAGAAATTTAGAGAATGA
TGGCTGAATACTAGAATGTTGGTTATATCATAACATAATG
>No_name
CATTATGTTATGATATAACCAACATTCTAGTTTTCAGCCATCATTCTCTAAATTTCTATT
TATTTTTTTTTTACTGGTCCGCGATTTCGAAGAGAAGTGC
>No_name
GAGCACTTCTCTTCGAAATCGCGGACCAGTAAAAAAAAATAAATAGAAATTTAGAGAATG
ATGGCTGAATACTAGAATGTTGGTTATATCATAACATAAT
>No_name
GAAAATAATGAGCACTTCTCTTCGAAATCGCGGACCAGTAAAAAAAAATAAATAGAAATT
TAGAGAATGATGGCTGAATACTAGAATGTTGGTTATATCA
>No_name
TGAAAATAATGAGCACTTCTCTTCGAAATCGCGGACAGTAAAAAAAAATAAATAGAAATT
TAGAGAATGATGGCTGAATACTAGAATGTTGGTTATATCA
>No_name
ATATAACCAACATTCTAGTATTCAGCCATCATTCTCTAAATTTCTATTTATTTTTTTTTA
CTGGTCCGCGATTTCGAAGAGAAGTGCTCATTATTTTCAA
>No_name
CCAACATTCTAGTATTCAGCCATCATTCTCTAAATTTCTATTTATTTTTTTTTACTGGTC
CGCGATTTCGAAGAGAAGTGCTCATTATTTTCAATGATAA
>No_name
GGCATATTTATCATTGAAAATAATGAGCACTTNTCTTCGAAATCGCGGACCAGTAAAAAA
AAATAAATAGAAATTTAGAGAATGATGGCTGAATACTAGA
>No_name
CAGCCATCATTCTCTAAATTTCTATATATTTTNTTTTACTGGTCCGCGATTTCGAAGAGA
AGTGCTCATTATTTTCAATGATAAATATGCCAATGTTACT
>No_name
CCATCATTCTCTAAATTTCTATTTATTTTTTTTACTGGTCCGCGATTTCGAAGAGAAGTG
CTCATTATTTTCAATGATAAATATGCCAATGTTACTGATT
>No_name
CGAGAATCAGTAACATTGGCATATTTATCATTGAAAATAATGAGCACTTCTCTTCGAAAT
CGCGGACCAGTAAAAAAAAATAAATAGAAATTTAGAGAAT
>No_name
CTCGAGAATCAGTAACATTGGCATATTTATCATTGAAAATAATGAGCACTTCTCTTCGAA
ATCGCGGACCAGTAAAAAAAAATAAATAGAAATTTAGAGA
>No_name
CTCGAGAATCAGTAACATTGGCATATTTATCATTGAAAATAATGAGCACTTCTCTTCGAA
ATCGCGGACCAGTAAAAAAAAATAAATAGAAATTTAGAGT
>No_name
CCGAGAATCAGTAACATTGGCATATTTATCATTGAAAATAATGAGCACTTCTCTTCGAAA
TCGCGGACCAGTAAAAAAAAATAAATAGAAATTTAGACAA
>No_name
TATATTTCTATTTATTTTTTTTTACTGGTCCGCGATTTCGAAGAGAAGTGCTCATTATTT
TCAATGATAAATATGCCAATGTTACTGATTCTCGAGATTA
>No_name
ATTTCTATTTATTTTTTTTACTGGTCCGCGATTTCGAAGAGAAGTGCTCATTATTTTCAA
TGATAAATATGCCAATGTTACTGATTCTCGAGATTATTCA
>No_name
ATTTCTATTTATTTTTTTTACTGGTCCGCGATTTCGAAGAGAAGTGCTCATTATTTTCAA
TGATAAATATGCCAATGTTACTGATTCTCGAGATTATTCA
>No_name
TTTCTATTTATTTTTTTTTACTGGTCCGCGATTTCGAAGAGAAGTGCTCATTATTTTCAA
TGATAAATATGCCAATGTTACTGATTCTCGAGATTATTCA
>No_name
ATGTATTTTTTTTTACTGGTCCGCGATTTCGAAGAGAAGTGCTCATTATTTTCAATGATA
AATATGCCAATGTTACTGATTCTCGAGATTATTCAAACAA
>No_name
GTTTTGTTTGAATAATCTCGAGAATCAGTAACATTGGCATATTTATCATTGAAAATAATG
AGCACTTCTCTTCGAAATCGCGGACCAGTAAAAAAAAATA
>No_name
GTTTTGTTTGAATAATCTCGAGAATCAGTAACATTGGCATATTTATCATTGAAAATAATG
AGCACTTCTCTTCGAAATCGCGGACCAGTAAAAAAAAAAT
>No_name
TTTTTTTTACTGGTCCGCGATTTCGAAGAGAAGTGCTCATTATTTTCAATGATAAATATG
CCAATGTTACTGATTCTCGAGATTATTCAAACAAAACGAA
>No_name
CTGGATTCGTTTTGTTTGAATAATCTCGAGAANCAGTAACATTGGCATATTTATCATTGA
AAATAATGAGCACTTCTCTTCGAAATCGCGGACCAGTAAA
>No_name
AGGGATTCGTTTTGTTTGAATAATCTCGAGAATCAGTAACATTGGCATATTTATCATTGA
AAATAATGAGCACTTCTCTTCGAAATCGCGGACCAGTAAA
>No_name
GCGGGATTCGTTTTGTTTGAATAATCTCGAGAATCAGTAACATTGGCATATTTATCATTG
AAAATAATGAGCACTTCTCTTCGAAATCGCGGACCCGTAA
>No_name
TTTGTATTGAATTGCTTCGGCGGGATTCGTTTTGTTTGAATAATCTCGAGAATCAGTAAC
ATTGGCATATTTATCATTGAAAATAATGAGCACTTCTCTT
>No_name
TCTTTGTATTGAATTGCTTCGGCGGGATTCGTTTTGTTTGAATAATCACGAGAATCAGTA
ACATTGGCATATTTATCATTGAAAATAATGAGCACTTCTC
>No_name
GAGAAGTGCTCATTATTTTCAATGATAAATATNCCAATGTTACTGATTCTCGAGATTATT
CAAACAAAACGAATCCCGCCGAAGCAATTCAATACAAAGA
>No_name
GAAGTGCTCATTATTTTCAATGATAAATATGCNAATGTTACTGATTCTCGAGATTATTCA
AACAAAACGAATCCCGCCGAAGCAATTCAATACAAAGAAA
>No_name
TGGAAACTTGTTTCTTTGTATTGAATTGCTTCGGCGGGATTCGTTTTTTTTGAATAATCT
CCAGAATCAGAAAAAATTGCATATTTTTCATTAAAAATAA
>No_name
TTGAAACTTGTTTCTTTGTATTGAATTGCTTCGGCGGGGTTCGTTTTGTTTGAATAATCT
CGAGAATCAGTAACATTGGCATATTTATCATTGAAAATAA
>No_name
TTTGAAACTTGTTTCTTTGTATTGAATTGCTTNGGCGGGATTCGTTTTGTTTGAATAATC
TCGAGAATCAGTAACATTGGCATATTTATCATTGAAAATA
>No_name
CTCATTTGAAACTTGTTTCTTTGTATTGAATTGCTTCGGCGGGATTCGTTTTGTTTGGAT
AATCTCGAGAATCAGTAACATTGGCATATTTTTCATTGAA
>No_name
ATTCATTTGAAACTTGTTTCTTTGTATTGAATTGCTTCGGCGGGATTCGTTTTGTTTGAA
TAATCTCGAGAATCAGTAACATTGGCATATTTATCATTGA
>No_name
CTCATTTGAAACTTGTTTCTTTGTATTGAATTGCTTCGGCGGGATTCGTTTTGTTTTAAT
AATCTCGCGGATCAGGAACATTGGCATATTTATCATTGCA
>No_name
ATTTGATCCACTCATTTGAAACTTGTTTCTTTGTATTGAATTGCTTCGGCGGGGTTCGTT
TTGTTTGAATAATCTCGAGAATCAGTAACATTGGCATATT
>No_name
GCAAATTTGATCCACTCATTTGAAACTTGTTTCTTTGTATTGAATTGCTTCGGCGGGGTT
CGTTTTGTTTGAATAATTTCGAGAATCAGTAACATTGGCA
>No_name
GTAAATTTGATCCACTCATTTGAAACTTGTTTCTTTGTATTGAATTGCTTCGGCGGGGTT
TGTTTTGTTTGAATAATCTCGAGAATCAGTAACATTGGCA
>No_name
GTAAATTTGATCCACTCATTTGAAACTTGTTTCTTTGTATTGAATTGCTTCGGCGGGATT
CGTTTTGTTTGAATAATCTCGAGAATCAGTAACATTGGCA
>No_name
GGAAATTTGATCCACTCATTTGAAACTTGTTTCTTTGTATTGAATTGCTTCGGCGGGATT
CGTTTTGTTTGAATAATCTCGAGAATCAGTAACATTGGCA
>No_name
GTAAATTTGATCCACTCATTTGAAACTTGTTTNTTTGTATTGAATTGCTTCGGCGGGATT
CGTTTTGTTTGAATAATCTCGAGAATCAGTAACATTGGCA
>No_name
GTAAAATTGATCCACTCATTTGAAGCTTGTTTCTTTGTATTGAATTGCTTCGGCGGGGTT
CGTTTTGTTTGGATAATCTCGAGAATCAGTAACATTGGCA
>No_name
GCGGTAAATTTGATCCACTCATTTGAAACTTGTTTCTTTGTATTGAATTGCTTCGGCGGG
ATTCGTTTTGTTTGAATAATCTCGAGAATCAGTAACATTG
>No_name
GTAAATTTGATCCACTCATTTGAAACTTGTTTCTTTGTATTGAATTGCTTCGGCGGGATT
CGTTTTGTTTGAAAAAACTCGAGAATCAGTAACATTTGCC
>No_name
GGTAAATTTGATCCACTCATTTGAAACTTGTTTCTTTGTATTGAATTGCTTCGGCGGGGT
TCGTTTTGTTTTAATAATCTCGAGAATTAGTAAAATTTGG
>No_name
TGATTCTCGAGATTATTCAAACAAAACGAATCCCGCCGAAGCAATTCAATACAAAGAAAC
AAGTTTCAAATGAGTGGATCAAATTTACCGCTAATTTTTT
>No_name
AAAAAAGTATATGAAAAATTAGCGGTAAATTTGATCCACTCATTTGAAACTTGTTTCTTT
GTATTGAATTGCTTCGGCGGGATTCGTTTTGTTTGAATAA
>No_name
GAAAATTTTATATGAAAAAGTATAGTAAAAAAAGTATATAAAAAATTAGCGGTAAATTTG
ATCCACTCATTTGAAACTTGTTTCTTTGTATTGAATTGCT
>No_name
TGAAAATTTTATATGAAAAAGTATAGTAAAAANAGTATATAAAAAATTAGCGGTAAATTT
GATCCACTCATTTGAAACTTGTTTCTTTGTATTGAATTGC
>No_name
GTTTTATCTGAAAATTTTATATGAAAAAGTATAGTAAAAAAAGTATATAAAAAATTAGCG
GTAAATTTGATCCACTCATTTGAAACTTGTTTCTTTGTAT
>No_name
GTAGTGACAAAATTTTCTCTCCCATAGGAACAAATTGTGTCATGTGGGTTATGGCAATTT
TTATGCCTCCTGTTGTCATCTTTGGCTTATTAGGAAATTC
>No_name
CGAATTTCCTAATAAGCCAAAGATGACAACAGGAGGCATAAAAATTGCCATAACCCACAT
GACACAATTTGTTCCTATGGGAGAGAAAATTTTGTCACTA
>No_name
CAAAATTTTCTCTCCCATAGGAACAAATTGTGNCATGTGGGTTATGGCAATTTTTATGCC
TCCTGTTGTCATCTTTGGCTTATTAGGAAATTCGTTGTCA
>No_name
CAAAATTTTCTCTCCCATAGGAACAAATTGTGNCATGTGGGTTATGGCAATTTTTATGCC
TCCTGTTGTCATCTTTGGCTTATTAGGAAATTCGTTGTCA
>No_name
ATTTTCTCTCCCATAGGAACAAATTGTGTCATGTGGGTTATGGCAATTTTTATGCCTCCT
GTTGTCATCTTTGGCTTATTAGGAAATTCGTTGTCATTCA
>No_name
CAAATTGTGGCATGTGGGTTATGGCAATTTTTATGCCTCCTGTTGTCATCTTTGGCTTAT
TAGGAAATTCGTTGTCATTCATAATTTTGAAAGACTCGTC
>No_name
ATTGTGTCATGTGGGTTATGGCAATTTTTATGCCTCCTGTTGTCATCTTTGGCTTATTAG
GAAATTCGTTGTCATTCATAATTTTGAAAGACTCGTCTCG
>No_name
TGGGTTATGGCAATTTTTATGCCTCCTGTTGTCATCTTTGGCTTATTAGGAAATTCGTTG
TCATTCATAATTTTGAAAGACTCGTCTCGAAAAGTTTCAA
>No_name
GGTTATGGCAATTTTTATGCCTCCTGTTGTCATCTTTGGCTTATTAGGAAATTCGTTGTC
ATTCATAATTTTGAAAGACTCGTCTCGAAAAGTGTCAAGT
>No_name
GGCAATTTTTATGCCTCCTGTTGTCATCTTTGGCTTATTAGGAAATTCGTTGTCATTCAT
AATTTTGAAAGACTCGTCTCGAAAAGTTTCAAGTTTCTTT
>No_name
GGCAATTTTTATGCCTCCTGTTGTCATCTTTGGCTTATTAGGAAATTCGTTGTCATTCAT
AATTTTGAAAGACTCGTCTCGAAAAGTGTCAAGTTTCTTT
>No_name
CTGATATAAAAGAAACTTGAAACTTTTCGAGACGAGTCTTTCAAAATTATGAATGACAAC
GAATTTCCTAATAAGCCAAAGATGACAACAGGAGGCATAA
>No_name
CTGTTATAAAAGAAACTTGAAACTTTTCGAGACGAGTCTTTCAAAATTATGAATGACAAC
GAATTTCCTAATAAGCCAAAGATGACAACAGGAGGCATAA
>No_name
ATATTGTTAAGCATCTGATATAAAAGAAACTTGAAACTTTTCGAGACGAGTCTTTCAAAA
TTATGAATGACAACGAATTTCCTAATAAGCCAAAGATGAC
>No_name
ATCAAATATTGTTAAGCATCTGATATAAAAGAAACTTGACACTTTTCGAGACGAGTCTTT
CAAAATTATGAATGACAACGAATTTCCTAATAAGCCAAAG
>No_name
ATTTTTGGCTTATTAGGAAATTCGTTGTCATTCATAATTTTGAAAGACTCGTCTCGAAAA
GTGTCAAGTTTCTTTTATATCAGATGCTTAACAATATTTG
>No_name
TTTGGCTTATTAGGAAATTCGTTGTCATTCATAATTTTGAAAGACTCGTCTCGAAAAGTG
TCAAGTTTCTTTTATATCAGATGCTTAACAATATTTGATA
>No_name
TTGGCTTATTAGGAAATTCGTTGTCATTCATAATTTTGAAAGACTCGTCTCGAAAAGTTT
CAAGTTTCTTTTATATCAGATGCTTAACAATATTTGATAG
>No_name
GGCTTATTAGGAAATTCGTTGTCATTCATAATTTTGAAAGACTCGTCTCGAAAAGTGTCA
AGTTTCTTTTATATCAGATGCTTAACAATATTTGATAGCC
>No_name
GGCTATCAAATATTGTTAAGCATCTGATATAAAAGAAACTTGACACTTTTCGAGACGAGT
CTTTCAAAATTATGAATGACAACGAATTTCCTAATAAGCC
>No_name
CTTATTAGGAAATTCGTTATCATTCATAATTTTGAAAGACTCGTCTCGAAAAGTGTCAAG
TTTCTTTTATATCAGATGCTTAACAATATTTGATAGCCTG
>No_name
CCGGCTATCAAATATTGTTAAGCATCTGATATAAAAGAAACTTGAAACTTTTCGAGACGA
GTCTTTCAAAATTATGAATGACAACGAATTTCCTAAAACA
>No_name
GAAATTCGTTGTCATTCATAATTTTGAAAGACTCGTCTCGAAAAGTGTCAAGTTTCTTTT
ATATCAGATGCTTAACAATATTTGATAGCCTGTCTTTGAT
>No_name
GAAATTCGTTGTCATTCATAATTTTGAAAGACNCGTCTCGAAAAGTGTCAAGTTTCTTTT
ATATCAGATGCTTAACAATATTTGATAGCCTGTCTTTGAT
>No_name
GTTGTCATTCATAATTTTGAAAGACTCGTCTCGAAAAGTGTCAAGTTTCTTTTATATCAG
ATGCTTAACAATATTTGATAGCCTGTCTTTGATATTAACT
>No_name
CCCCAACATAGTTAATATCAAAGACAGGCTATCAAATATTGTTAAGCATCTGATATAAAA
GAAACTTGAAACTTTTCGAGACGAGTCTTTCAAAATTATG
>No_name
CCCCAACATAGTTAATATCAAAGACAGGCTATCAAATATTGTTAAGCATCTGATATAAAA
GAAACTTGACACTTTTCGAGACGAGTCTTTCAAAATTATG
>No_name
TACTAACGTCATGTAAAACCCCAACATAGTTAATATCAAAGACAGGCTATCAAATATTGT
TAAGCATCTGATATAAAAGAAACTTGACACTTTTCGAGAC
>No_name
ATAACTAACGTCATGTAAAACCCCAACATAGTTAATATCAAAGACAGGCTATCAAATATT
GTTAAGCATCTGATATAAAAGAAACTTGAAACTTTTCGAG
>No_name
GGATAACTAACGTCATGTAAAACCCCAACATAGTTAATATCAAAGACAGGCTATCAAATA
TTGTTAAGCATCTGATATAAAAGAAACTTGAAACTTTTCG
>No_name
GTTTCTTTTATATCAGATGCTTAACAATATTTGATAGCCTGTCTTTGATATTAACTATGT
TGGGGTTTTACATGACGTTAGTAATCCATCCTATGCTTAT
>No_name
GTTTCTTTTATATCAGATGCTTAACAATATTTGATAGCCTGTCTTTGATATTAACTATGT
TGGGGTTTTACATGACGTTAGTTATCCATCCTATGCTTAT
>No_name
GTGGATAAGCATAGGCTGGATAACTAACGTCATGTAAAACCCCAACATAGTTAATATCAA
AGACAGGCTATCAAATATTGTTAAGCATCTGATATAAAAG
>No_name
CGTTGCTTATAAGCATAGGATGGATAACTAACGTCATGTAAAACCCAAACATAGTTAATA
TCAAAGACAGGCTATCAAATATTGTTAAGCATCTGATATA
>No_name
CTCGTTGCTTATAAGCATAGGATGGATAACTAACGTCATGTAAAACCCCAACATAGTTAA
TATCAAAGACAGGCTATCAAATATTGTTAAGCATCTGATA
>No_name
GAAGCTTAACAATATTTGATAGCCTGTCTTTGATATTAACTATGTTGGGGTTTTACATGA
CGTTAGTTATCCATCCTATGCTTATAAGCAACGAGAGGTA
>No_name
CCTGTACCTCTCGTTGCTTATAAGCATAGGATGGATAACTAACGTCATGTAAAACCCCAA
CATAGTTAATATCAAAGACAGGCTATCAAATATTGTTAAG
>No_name
ATTTATAATATAGCTAATGTTCCTGTACCTCTNGTTGCTTATAAGCATAGGATGGATTAC
TAACGTCATGTAAAACCCCAACATAGTTAATATCAAAGAC
>No_name
GATTTATAATATAGCTAATGTTCCTGTACCTCNCGTTGCTTATAAGCATAGGATGGATTA
CTAACGTCATGTAAAACCCCAACATAGTTAATATCAAAGA
>No_name
CTGATTTATAATATAGCTAATGTTCCTGTACCTCTCGTTGCTTATAAGCATAGGATGGAT
AACTAACGTCATGTAAAACCCCAACATAGTTAATATCAAA
>No_name
CTGATTTATAATATAGCTAATGTTCCTGTACCTCTCGTTGCTTATAAGCATAGGATGGAT
TACTAACGTCATGTAAAACCCCAACATAGTTAATATCAAA
>No_name
TTTTATATTAACTATGTTGGGGTTTTACATGACGTTAGTTATCCATCCTATGCTTATAAG
CAACGAGAGGTACAGGAACATTAGCTATATTATAAATCAG
>No_name
CTGATTTATAATATAGCTAATGTTCCTGTACCTCTCGTTGCTTATAAGCATAGGATGGAT
AACTAACGTCATGTAAAACCCCAACATAGTTAATATCAAA
>No_name
CTGATTTATAATATAGCTAATGTTCCTGTACCTCTCGTTGCTTATAAGCATAGGATGGAT
AACTAACGTCATGTAAAACCCCAACATAGTTAATATCAAA
>No_name
ACTGATTTATAATATAGCTAATGTTCCTGTACCTCTCGTTGCTTATAAGCATAGGATGGA
TAACTAACGTCATGTAAAACCCCAACATAGTTAATATCAA
>No_name
CCACTGATTTATAATATAGCTAATGTTCCTGTACCTCTCGTTGCTTATAAGCATAGGATG
GATTACTAACGTCATGTAAAACCCCAACATAGTTAATATC
>No_name
CCACTGATTTATAATATAGCTAATGTTCCTGTNCCTCTCGTTGCTTATAAGCATAGGATG
GATAACTAACGTCATGTAAAACCCCAACATAGTTAATATC
>No_name
GTTTTACATGACGTTAGTTATCCATCCTATGCTTATAAGCAACGAGAGGTACAGGAACAT
TAGCTATATTATAAATCAGTGGGGTACTTGTCAAACAAAA
>No_name
TTTTACATGACGTTAGTAATCCATCCTATGCTNATAAGCAACGAGAGGTACAGGAACATT
AGCTATATTATAAATCAGTGGGGTACTTGTCAAACAAAAA
>No_name
GCCAAATAAGTTTTTGTTTGACAAGTACCCCACTGATTTATAATATAGCTAATGTTCCTG
TACCTCTCGTTGCTTATAAGCATAGGATGGATAACTAACG
>No_name
TTGTTCTACAACTAAATGCCAAATAAGTTTTTNTTTGACAAGTACCCCACTGATTTATAA
TATAGCTAATGTTCCTGTACCTCTCGTTGCTTATAAGCAT
>No_name
TTATAAGCAACGAGAGGTACAGGAACATTAGCNATATTGTAAATCAGTGGGGTACTTGTC
AAACAAAAACTTATTTGGCATTTAGTTGTAGAACAATGTC
>No_name
CCAAATTGACATTGTTCTACAACTAAATGCCAAATAAGTTTTTGTTTGACAAGTACCCCA
CTGATTTATAATATAGCTAATGTTCCTGTACCTCTCGTTG
>No_name
CCAAATTGACATTGTTCTACAACTAAATGCCAAATAAGTTTTTGTTTAACAAGTACCCCA
CTGATTTATAATATAGCTAATGTTCCTGTACCTCTCGTTG
>No_name
TCCAAATTGACATTGTTCTACAACTAAATGCCAAATAAGTTTTTGTTTGACAAGTACCCC
ACTGATTTATAATATAGCTAATGTTCCTGTACCTCTCGTT
>No_name
CGAGAGGTACAGGAACATTAGCTATATTATAANTCAGTGGGGTACTTGTCAAACAAAAAC
TTATTTGGCATTTAGTTGTAGAACAATGTCAATTTGGACT
>No_name
GTACAGGAACATTAGCTATATTATAAATCAGTGGGGTACTTGTCAAACAAAAACTTATTT
GGCATTTAGTTGTAGAACAATGTCAATTTGGACTATTGTT
>No_name
CAGGAACATTAGCTATATTATAAATCAGTGGGGTACTTGTCAAACAAAAACTTATTTGGC
ATTTAGTTGTAGAACAATGTCAATTTGGACTATTGTTGTG
>No_name
CAGGAACATTAGCTATATTATAAATCAGTGGGGTACTTGTCAAACAAAAACTTATTTGGC
ATTTAGTTGTAGAACAATGTCAATTTGGACTATTGTTGTG
>No_name
ATTTGCTATATTATAAATCAGTGGGGTACTTGTCAAACAAAAACTTATTTGGCATTTAGT
TGTAGAACAATGTCAATTTGGACTATTGTTGTGTTTACTC
>No_name
AAGAGTAAACACAACAATAGTCCAAATTGACATTGTTCTACAACTAAATGCCAAATAAGT
TTTTGTTTGACAAGTACCCCACTGATTTATAATATAGCTA
>No_name
ATAATAAATCAGTGGGGTACTTGTCAAACAAAAACTTATTTGGCATTTAGTTGTAGAACA
ATGTCAATTTGGACTATTGTTGTGTTTACTCTTGAAAGAT
>No_name
GACTAATCTTTCAAGAGTAAACACAACAATAGTCCAAATTGACATTGTTCTACAACTAAA
TGCCAAATAAGTTTTTGTTTGACAAGTACCCCACTGATTT
>No_name
GACTAATCTTTCAAGAGTAAACACAACAATAGNCCAAATTGACATTGTTCTACAACTAAA
TGCCAAATAAGTTTTTGTTTGACAAGTACCCCACTGATTT
>No_name
CACACAGACTAATCTTTCAAGAGTAAACACAANAATAGTCCAAATTGACATTGTTCTACA
ACTAAATGCCAAATAAGTTTTTGTTTGACAAGTACCCCAC
>No_name
GGAACTTCACACAGACTAATCTTTCAAGAGTAAACACAACAATAGTCCAAATTGACATTG
TTCTACAACTAAATGCCAAATAAGTTTTTGTTTGACAAGT
>No_name
TTGGGAACTTCACACAGACTAATCTTTCAAGAGTAAACACAACAATAGTCCAAATTGACA
TTGTTCTACAACTAAATGCCAAATAAGTTTTTGTTTGACA
>No_name
TGTCAAACAAAAACTTATTTGGCATTTAGTTGTAGAACAATGTCAATTTGGACTATTGTT
GTGTTTACTCTTGAAAGATTAGTCTGTGTGAAGCTCCCAA
>No_name
GTCAAACAAAAACTTATTTGGCATTTAGTTGTAGAACAATGTCAATTTGGACTATTGTTG
TGTTTACTCTTGAAAGATTAGTCTGTGTGAAGTTCCCAAT
>No_name
GTCAAACAAAAACTTATTTGGCATTTAGTTGTAGAACAATGTCAATTTGGACTATTGTTG
TGTTTACTCTTGAAAGATTAGTCTGTGTGAAGTTCCCAAT
>No_name
CAAACAAAAACTTATTTGGCATTTAGTTGTAGAACAATGTCAATTTGGACTATTGTTGTG
TTTACTCTTGAAAGATTAGTCTGTGTGAAGTTCCCAATTA
>No_name
AAACAAAAACTTATTTGGCATTTAGTTGTAGAACAATGTCAATTTGGACTATTGTTGTGT
TTACTCTTGAAAGATTAGTCTGTGTGAAGTTCCCAATTAT
>No_name
ACAAAAACTTATTTGGCATTTAGTTGTAGAACNATGTCAATTTGGCCTATTGTTGTGTTT
ACTCTTGAAAGATTAGTCTGTGTGAAGTTCCCAATTATCA
>No_name
ATTTGGCATTTAGTTGTAGAACAATGTCAATTTGGACTATTGTTGTGTTTACTCTTGAAA
GATTAGTCTGTGTGAAGTTCCCAATTATCAGTATGAAATT
>No_name
ATTCTTTCATACTGATAATTGGGAACTTCACACAGACTAATCTTTCAAGAGTAAACACAA
CAATAGTCCAAATTGACATTGTTCTACAACTAAATGCCAA
>No_name
CTTACTTTCATACTGATAATTGGGAACTTCACNCAGACTAATCTTTCAAGAGTAAACACA
ACAATAGTCCAAATTGACATTGTTCTACAACTAAATGCCA
>No_name
GCATAATTTCATACTGATAATTGGGAACTTCANACAGACTAATCTTTCAAGAGTAAACAC
AACAATAGTCCAAATTGACATTGTTCTACAACTAAATGCC
>No_name
TTGTAGAACAATGTCAATTTGGACTATTGTTGTGTTTACTCTTGAAAGATTAGTCTGTGT
GAAGTTCCCAATTATCAGTATGAAAGTATGCACAATTCGA
>No_name
GAACAATGTCAATTTGGACTATTGTTGTGTTTACTCTTGAAAGATTAGTCTGTGTGAAGT
TCCCAATTATCAGTATGAAAGTATGCCCAATTCGAAATGC
>No_name
GGCATTTCGAATTGTGCATAATTTCATACTGATAATTGGGAACTTCACACAGACTAATCT
TTCAAGAGTAAACACAACAATAGTCCAAATTGACATTGTT
>No_name
GGCATTTCGAATTGTGCATAATTTCATACTGATAATTGGGAACTTCAAACAGACTAATCT
TTCAAGAGTAAACACAACAATAGTCCAAATTGACATTGTT
>No_name
TGGCATTTCGAATTGTGCATAATTTCATACTGATAATTGGGAACTTCACACAGACTAATC
TTTCAAGAGTAAACACAACAATAGTCCAAATTGACATTGT
>No_name
TGGCATTTCGAATTGTGCATAATTTCATACTGATAATTGGGAACTTCACACAGACTAATC
TTTCAAGAGTAAACACAACAATAGTCCAAATTGACATTGT
>No_name
TTTTGGCATTTCGAATTGTGCATAATTTCATACTGATAATTGGGAACTTCACACAGACTA
ATCTTTCAAGAGTAAACACAACAATAGTCCAAATTGACAT
>No_name
ATTTTGGCATTTCGAATTGTGCATACTTTCATACTGATAATTGGGAACTTCACACAGACT
AATCTTTCAAGAGTAAACACAACAATAGTCCAAATTGACA
>No_name
GTCAATTTGGACTATTGTTGTGTTTACTCTTGAAAGATTAGTCTGTGTGAAGTTCCCAAT
TATCAGTATGAAATTATGCACAATTCGAAATGCCAAAATC
>No_name
GTGTTTTTGGCATTTCGAATTGTGCATAATTTCATACTGATAATTGGGAACTTCACACAG
ACTAATCTTTCAAGAGTAAACACAACAATAGTCCAAATTG
>No_name
GTGATTTTGGCATTTCGAATTGTGCATACTTTCATACTGATAATTGGGAACTTCACACAG
ACTAATCTTTCAAGAGTAAACACAACAATAGTCCAAATTG
>No_name
GAGATTTTGGCATTTCGAATTGTGCATAATTTCATACTGATAATTGGGAACTTCACACAG
ACTAATCTTTCAAGAGTAAACACAACAATAGTCCAAATTG
>No_name
GTGATTTTGGCATTTCGAATTGTGCATAATTTCATACTGATAATTGGGAACTTCACACAG
ACTAATCTTTCAAGAGTAAACACAACAATAGTCCAAATTG
>No_name
GTGATTTTGGCATTTCGAATTGTGCATACTTTNATACTGATAATTGGGAACTTCACACAG
ACTAATCTTTCAAGAGTAAACACAACAATAGTCCAAATTG
>No_name
GGTGATTTTGGCATTTCGAATTGTGCATAATTTCATACTGATAATTGGGAACTTCACACA
GACTAATCTTTCAAGAGTAAACACAACAATAGTCCAAATT
>No_name
GGTGATTTTGGCATTTCGAATTGTGCATAATTTCATACTGATAATTGGGAACTTCACACA
GACTAATCTTTCAAGAGTAAACACAACAATAGTCCAAATT
>No_name
CGGTGATTTTGGCATTTCGAATTGTGCATAATTTCATACTGATAATTGGGAACTTCACAC
AGACTAATCTTTCAAGAGTAAACACAACAATAGTCCAAAT
>No_name
GTTGTGTTTACTCTTGAAAGATTAGTCTGTGTGAAGTTCCCAATTATCAGTATGAAAGTA
TGCACAATTCGAAATGCCAAAATCACCGTTGTTATTCTTG
>No_name
TTGTGTTTACTCTTGAAAGATTAGTCTGTGTGAAGTTCCCAATTATCAGTATGAAAGTAT
GCACAATTCGAAATGCCAAAATCACCGTTGTTATTCTTGT
>No_name
CTCTTGAAAGATTAGTCTGTGTGAAGTTCCCAATTATCAGTATGAAATTATGCACAATTC
GAAATGCCAAAATCACCGTTGTTATTCTTGTAATTGTTTC
>No_name
CTATACTAGAAAGTAATGAAACAATTACAAGAATAACAACGGTGATTTTGGCATTTCGAA
TTGTGCATACTTTCATACTGATAATTGGGAACTTCACACA
>No_name
GTTTATACTAGAAAGTAATGAAACAATTACAANAATAACAACGGTGATTTTGGCATTTCG
AATTGTGCATAATTTCATACTGATAATTGGGAACTTCACA
>No_name
CCAGTCTATACTAGAAAGTAATGAAACAATTACAAGAATAACAACGGTGATTTTGGCATT
TCGAATTGTGCATACTTTCATACTGATAATTGGGAACTTC
>No_name
TCCAGTCTATACTAGAAAGTAATGAAACAATTACAAGAATAACAACGGTGATTTTGGCAT
TTCGAATTGTGCATAATTTCATACTGATAATTGGGAACTT
>No_name
AGCCAGTCTATACTAGAAAGTAATGAAACAATNACAAGAATAACAACGGTGATTTTGGCA
TTTCGAATTGTGCATACTTTCATACTGATAATTGGGAACT
>No_name
CCAATTATCAGTATGAAAGTATGCACAATTCGAAATGCCAAAATCACCGTTGTTATTCTT
GTAATTGTTTCATTACTTTCTAGTATAGACTGGATCTTCA
>No_name
CAATTATCAGTATGAAAGTATGCACAATTCGAGATGCCAAAATCACCGTTGTTATTCTTG
TAATTGTTTCATTACTTTCTAGTATAGACTGGATCTTCAG
>No_name
ACTTTTTCAAAACTGAAGATCCAGTCTATACTAGAAAGTAATGAAACAATTACAAGAATA
ACAACGGTGATTTTGGCATTTCGAATTGTGCATAATTTCA
>No_name
TGTACAATTCGAAATGCCAAAATCACCGTTGTTATTCTTGTAATTGTTTCATTACTTTCT
AGTATAGACTGGATCTTCAGTTTTGAAAAAGTTTTATGTA
>No_name
CATAAAGATTATATTTTTTACATAAAACTTTTTCAAAACTGAAGATCCAGTCTATACTAG
AAAGTAATGAAACAATTACAAGAATAACAACGGTGATTTT
>No_name
CAGACATAAAGATTATATTTTTTACATAAAACTTTTTCAAAACTGAAGATCCAGTCTATA
CTAGAAAGTAATGAAACAATTACAAGAATAACAACGGTGA
>No_name
GTTTACAGACATAAAGATTATATTTTTTACATAAAACTTTTTCAAAACTGAAGATCCAGT
ATATACTAGAAAGTAATGAAACAATTACAAGAATAACAAC
>No_name
GTTATTCTTGTAATTGTTTCATTACTTTCTAGTATAGACTGGATCTTCAGTTTTGAAAAA
GTTTTATGTAAGAAATATAATCTTTATGTCTGTAAACCAA
>No_name
GTTTGGTTTACAGACATAAAGATTATATTTTTTACATAAAACTTTTTCAAAACTGAAGAT
CCAGTCTATACTAGAAAGTAATGAAACAATTACAAGAATA
>No_name
CTTGTAATTGTTTCATTACTTTCTAGTATAGACTGGATCTTCAGTTTTGAAAAAGTTTTA
TGTAAAAAATATAATCTTTATGTCTGTAAACCAAAACAAA
>No_name
TCCGTTTTGGTTTACAGACATAAAGATTATATTTTTTACATAAAACTTTTTCAAAACTGA
AGATCCAGTCTATACTAGAAAGTAATGAAACAATTACAAG
>No_name
TTGTAATTGTTTCATTACTTTCTAGTATAGACTGGATCTTCAGTTTTGAAAAAGTTTTAT
GTAAAAAATATAATCTTTATGTCTGTAAACCAAAACAAAA
>No_name
GTAATTGTTTCATTACTTTCTAGTATAGACTGGATCTTCAGTTTTGAAAAAGTTTTATGT
AAAAAATATAATCTTTATGTCTGTAAACCAAAACAAAACA
>No_name
CTAGAATTCTAAACTTCAACATGTTTTGTTTTGGTTTACAGACATAAAGATTATATTTTT
TACATAAAACTTTTTCAAAACTGAAGATCCAGTCTATACT
>No_name
ATAGCATAAGCATTTCTAGAATTCTAAACTTCAACATGTTTTGTTTTGGTTTACAGACAT
AAAGATTATATTTTTTACATAAAACTTTTTCAAAACTGAA
>No_name
TCAGTTTGGAAAAAGTTTTATGTAAAAAATATAATCTTTATGTCTGTAAACCAAAACAAA
ACATGTTGAAGTTTAGAATTCTAGAAATGCTTATGCTATC
>No_name
GAACGACAGATAGCATAAGCATTTCTAGAATTCTAAACTTCAACATGTTTTGTTTTGGTT
TACAGACATAAAGATTATATTTTTTACATAAAACTTTTTC
>No_name
GTTTTATGTAAAAAATATAATCTTTATGTCTGTAAACCAAAACAAAACATGTTGAAGTTT
AGAATTCTAGAAATGCTTATGCTATCTGTCGTTCCAGCGT
>No_name
CTTTATGTCTGTAAACCAAAACAAAACATGTTGAAGTTTAGAATTCTAGAAATGCTTATG
CTATCTGTCGTTCCAGCGTTGATTATTATTGTATCTAACA
>No_name
CTTTATGTCTGTAAACCAAAACAAAACATGTTGAAGTTTAGAATTCTAGAAATGCTTATG
CTATCTGTCGTTCCAGCGTTGATTATTATTGTATCTAACA
>No_name
CCAAAACAAAACATGTTGAAGTTTAGAATTCTAGAAATGCTTATGCTATCTGTCGTTCCA
GCGTTGATTATTATTGTATCTAACATAATAATTGTTTTAA
>No_name
CAAAACATGTTGAAGTTTAGAATTCTAGAAATGCTTATGCTATCTGTCGTTCCAGCGTTG
ATTATTATTGTATCTAACATAATAATTGTTTTAACGTTAC
>No_name
CAAAACATGTTGAAGTTTAGAATTCTAGAAATGCTTATGCTATCTGTCGTTCCAGCGTTG
ATTATTATTGTATCTAACATAATAATTGTTTTAACGTTAC
>No_name
GTTGAAGTTTAGAATTCTAGAAATGCTTATGCTATCTGTCGTTCCAGCGTTGATTATTAT
TGTATCTAACATAATAATTGTTTTAACGTTACGACAACGA
>No_name
GTCGTTGTCGTAACGTTAAAACAATTATTATGTTAGATACAATAATAATCAACGCTGGAA
CGACAGATAGCATAAGCATTTCTAGAATTCTAAACTTCAA
>No_name
GTCGTTGTCGTAACGTTAAAACAATTATTATGTTAGATACAATAATAATCAACGCTGGAA
CGACAGATAGCATAAGCATTTCTAGAATTCTAAACTTCAA
>No_name
TCGTCGTTGTCGTAACGTTAAAACAATTATTATGTTAGATACAATAATAATCAACGCTGG
AACGACAGATAGCATAAGCATTTCTAGAATTCTAAACTTC
>No_name
GTCGTCGTTGTCGTAACGTTAAAACAATTATTATGTTAGATACAATAATAATCAACGCTG
GAACGACAGATAGCATAAGCATTTCTAGAATTCTAAACTT
>No_name
CAATCGTCGTCGTTGTCGTAACGTTAAAACAATTATTATGTTAGATACAATAATAATCAA
CGCTGGAACGACAGATAGCATAAGCATTTCTAGAATTCTA
>No_name
CTTAATCGTCGTCGTTGTCGTAACGTTAAAACAATTATTATGTTAGATACAATAATAATC
AACGCTGGAACGACAGATAGCATAAGCATTTCTAGAATTC
>No_name
GCTCAATCGTCGTCGTTGTCGTAACGTTAAAANAATTATTATGTTAGATACAATAATAAT
CAACGCTGGAACGACAGATAGCATAAGCATTTCTAGAATT
>No_name
AATTCTAGAAATGCTTATGCTATCTGTCGTTCCAGCGTTGATTATTATTGTATCTAACAT
AATAATTGTTTTAACGTTACGACAACGACGACGATTGAGC
>No_name
GGCTCAATCGTCGTCGTTGTCGTAACGTTAAAACAATTATTATGTTAGATACAATAATAA
TCAACGCTGGAACGACAGATAGCATAAGCATTTCTAGAAT
>No_name
CTAGAAATGCTTATGCTATCTGTCGTACCAGCNTTGATTATTATTGTATCTAACATAATA
ATTGTTTTAACCTTACGACAACGACGACGATTGAGCCTTG
>No_name
TTCATATGCAACAAGGCTCAATCGTCATCGTTNTCGTAACGTTAAAACAATTATTATGTT
AGATACAATAATAATCAACGCTGGAACGACAGATAGCATA
>No_name
GGGTTCTTCATATGCAACAAGGCTCAATCGTCGTCGTTGTCGTAACGTTAAAACAATTAT
TATGTTAGATACAATAATAATCAACGCTGGAACGACAGAT
>No_name
TGTCGTTCCAGCGTTGATTATTATTGTATCTAACATAATAATTGTTTTAACGTTACGACA
ACGACGACGATTGAGCCTTGTTGCATATGAAGAACCGAAA
>No_name
GTCGTTCCAGCGTTGATTATTATTGTATCTAACATAATAATTGTTTTAACGTTACGACAA
CGACGACGATTGAGCCTTGTTGCATATGAAGAACCGAAAA
>No_name
CCAGCGTTGATTATTATTGTATCTAACATAATNATTTTTTTAACGTTACGACAACGACGA
CGATTTAGCCTTTTTGCATATGAAGAACTGAAAAACAAGA
>No_name
CTCTTCTTGTTTTTCGGTTCTTCATATGCAACAAGGCTCAATCGTCGTCGTTGTCGTAAC
GTTAAAACAATTATTATGTTAGATACAATAATAATCAACG
>No_name
CTCTCTTCTTGTTTTTCTGTTCTTCATATGCAACAAGGCTCAATCGTCGTCGTTGTCGTA
ACGTTAAAACAATTATTATGTTAGATACAATAATAATCAA
>No_name
CTCTCTTCTTGTTTTTCGGTTCTTCATATGCAACAAGGCTCAATCGTCGTCGTTGTCGTA
ACGTTAAAACAATTATTATGTTAGATACAATAATAATCAA
>No_name
TGATTATTATTGTATCTAACATAATAATTGTTTTAACGTTACGACAACGACGACGATTGA
GCCTTGTTGCATATGAAGAACCGAAAAACAAGAAGAGAGA
>No_name
TCTCTCTTCTTGTTTTTCGGTTCTTCATATGCAACAAGGCTCAATCGTCGTCGTTGTCGT
AACGTTAAAACAATTATTATGTTAGATACAATAATAATCA
>No_name
GATTATTATTGTATCTAACATAATAATTGTTTTAACGTTACGACAACGACGACGATTGAG
CCTTGTTGCATATGAAGAACCGAAAAACAAGAAGAGAGAC
>No_name
ATTTTTATTGTATCTAACATAATAATTGTTTTAACGTTACGACAACGACGACGATTGAGC
CTTGTTGCATATGAAGAACCGAAAAACAAGAAGAGAGACA
>No_name
TGTCTCTCTTCTTGTTTTTCGGTTCTTCATATGCAACAAGGCTCAATCGTCGTCGTTGTC
GTAACGTTAAAACAATTATTATGTTAGATACAATAATAAT
>No_name
ATTGTATCTAACATAATAATTGTTTAAACGTTACGACAACGACGACGATTGAGCCTTGTT
GCATATGAAGAACCGAAAAACAAGAAGAGAGACAACAAAA
>No_name
CTGAATTGTGATTTTGTTGTCTCTCTTCTTGTTTTTCGGTTCTTCATATGCAACAAGGCT
CAATCGTCGTCGTTGTCGTAACGTTAAAACAATTATTATG
>No_name
CGACAACGACGACGATTGAGCCTTGTTGCATATGAAGAACCGAAAAACAAGAAGAGAGAC
AACAAAATCACAATTCAGTTATTAGCGGTTTCGACAACCT
>No_name
CAATGACGACGATTGAGCCTTGTTGCATATGAAGAACCGAAAAACAAGAAGAGAGACAAC
AAAATCACAATTCAGTTATTAGCGGTTTCGACAACCTTTA
>No_name
CGACGATTGAGCCTTGTTGCATATGAAGAACCGAAAAACAAGAAGAGAGACAACAAAATC
ACAATTCAGTTATTAGCGGTTTCGACAACCTTTACCTTAT
>No_name
CGACGATTGAGCCTTGTTGCATATGAAGAACCGAAAAACAAGAAGAGAGACAACAAAATC
ACAATTCAGTTATTAGCGGTTTCGACAACCTTTACCTTAT
>No_name
CGACGATTGAGCCTTGTTGCATATGAAGAACCGAAAAACAAGAAGAGAGACAACAAAATC
ACAATTCAGTTATTAGCGGTTTCGACAACCTTTACCTTAT
>No_name
CGACGATTGAGCCTTGTTGCATATGAAGAACCGAAAAACAAGAAGAGAGACAACAAAATC
ACAATTCAGTTATTAGCGGTTTCGACAACCTTTACCTTAT
>No_name
CGACGATTGAGCCTTGTTGCATATGAAGAACCNAAAAACAAGAAGAGAGACAACAAAATC
ACAATTCAGTTATTAGCGGTTTCGACAACCTTTACCTTAT
>No_name
CGACGATTGAGCCTTGTTGCATATGAAGAACCGAAAAACAAGAAGAGAGACAACAAAATC
ACAATTCAGTTATTAGCGGTTTCGACAACCTTTACCTTAT
>No_name
AGGTAATAAGGTAAAGGTTGTCGAAACCGCTAATAACTGAATTGTGATTTTGTTGTCTCT
CTTCTTGTTTTTCGGTTCTTCATATGCAACAAGGCTCAAT
>No_name
AGTTAATAAGGTAAAGGTTGTCGAAACCGCTAATAACTGAATTGTGATTTTGTTGTCTCT
CTTCTTGTTTTTCGGTTCTTCATATGCAACAAGGCTCAAT
>No_name
TTGAGCCTTGTTGCATATGAAGAACCGAAAAANAAGAAGAGAGACAACAAAATCACAATT
CAGTTATTAGCGGTTTCGACAACCTTTACCTTATTAACTA
>No_name
ATAGTTAATAAGGTAAAGATTGTCGAAACCGCTAATAACTGAATTGTGATTTTGTTGTCT
CTCTTCTTGTTTTTCGGTTCTTCATATGCAACAAGGCTCA
>No_name
CGAGGGATAGTTAATAAGGTAAAGGTTGTCGAAACCGCTAATAACTGAATTGTGATTTTG
TTGTCTCTCTTCTTGTTTTTCGGTTCTTCATATGCAACAA
>No_name
GTTGCATATGAAGAACCGAAAAACAAGAAGAGAGACAACAAAATCACAATTCAGTTATTA
GCGGTTTCGACAACCTTTACCTTATTAACTATCCCTCAAT
>No_name
GATGCATTGAGGGATAGTTAATAAGGTAAAGGNTGTCGAAACCGCTAATAACTGAATTGT
GATTTTGTTGTCTCTCTTCTTGTTTTTCGGTTCTTCATAT
>No_name
CGAAAAACAAGAAGAGAGACAACAAAATCACAATTCAGTTATTAGCGGTTTCGACAACCT
TTACCTTATTAACTATCCCTCAATGCATCAGTGTCATCAT
>No_name
CTTGTATTGATGATGACACTGATGCATTGAGGNATAGTTAATAAGGTAAAGGTTGTCGAA
ACCGCTAATAACTGAATTGTGATTTTGTTGTCTCTCTTCT
>No_name
AGACAACAAAATCACAATTCAGTTATTAGCGGTTTCGACAACCTTTACCTTATTAACTAT
CCCTCAATGCATCAGTGTCATCATCAATACAAGACATGAA
>No_name
GTTCATGTCTTGTATTGATGATGACACTGATGCATTGAGGGATAGTTAATAAGGTAAAGG
TTGTCGAAACCGCTAATAACTGAATTGTGATTTTGTTGTC
>No_name
GGTGTTCATGTCTTGTATTGATGATGACACTGATGCATTGAGGGATAGTTAATAAGGTAA
AGGTTGTCGAAACCGCTAATAACTGAATTGTGATTTTGTT
>No_name
CAAAATCACAATTCAGTTATTAGCGGTTTCGACAACCTTTACCTTATTAACTATCCCTCA
ATGCATCAGTGTCATCATCAATACAAGACATGAACAGCTG
>No_name
CAAAATCACAATTCAGTTATTAGCGGTTTCGACAACCTTTACCTTATTAACTATCCCTCA
ATGCATCAGTGTCATCATCAATACAAGACATGAACAGCTG
>No_name
TCACAATTCAGTTATTAGCGGTTTCGACAACCTTTACCTTATTAACTATCCCTCAATGCA
TCAGTGTCATCATCAATACAAGACATGAACAGCTGAAACT
>No_name
CAGTTATTAGCGGTTTCGACAACCTTTACCTTNTTAACTATCCCTCAATGCATCAGTGTC
ATCATCAATACAAGACATGAACAGCTGAAACTGACAGACA
>No_name
GTTATTAGCGGTTTCGACAACCTTTACCTTATTAACTATCCCTCAATACATCAGTGTCAT
CATCAATACAAGACATGAACAGCTGAAACTGACAGACAAT
>No_name
GTCGATTGTCTGTCAGTTTCAGCTGTTCATGTCTTGTATTGATGATGACACTGATGCATT
GAGGGATAGTTAATAAGGTAAAGGTTGTCGAAACCGCTAA
>No_name
CGACAACCTTTACCTTATTAACTATCCCTCAATGCATCAGTGTCATCGTCAATACAAGAC
ATGAACAGCTGAAACTGACAGACAATCGTCAAGGGCACTT
>No_name
CAACCTTTACCTTATTAACTATCCCTCAATGCATCAGTGTCATCATCAATACAAGACATG
AACAGCTGAAACTGACAGACAATCGTCAAGGGCACTTGGC
>No_name
CAGGTGATAAAAATTTGCCAAGTGCCCTTGTCGATTGTCTGTCAGTTTCAGCTGTTCATG
TCTTGTATTGATGATGACACTGATGCATTGAGGGATAGTT
>No_name
CTCAATGCATCAGTGTCATCATCAATACAAGACATGAACAGCTGAAACTGACAGACAATC
GACAAGGGCACTTGGCAAATTTTTATCATCTGACATTTCT
>No_name
CAATGCATCAGTGTCATCATCAATACAAGACATGAACAGCTGAAACTGACAGACAATCGA
CAAGGGCACTTGGCAAATTTTTATCATCTGACATTTCTTC
>No_name
ATCAGTGTCATCATCAATACAAGACATGAACAGCTGAAACTGACAGACAATCGACAAGGG
CACTTGGCAAATTTTTATCATCTGACATTTCTTCTTTTTA
>No_name
GTAAAAAGAAGAAATGTCAGATGATAAAAATTTGCCAAGTGCCCTTGTCGATTGTCTGTC
AGTTTCAGCTGTTCATGTCTTGTATTGATGATGACACTGA
>No_name
GTCATCATCAATACAAGACATGAACAGCTGAAACTGACAGACAATCGACAAGGGCACTTG
GCAAATTTTTATCATCTGACATTTCTTCTTTTTACTTTGA
>No_name
CAAAGTTCAAAGTAAAAAGAAGAAATGTCAGATGATAAAAATTTGCCAAGTGCCCTTGAC
GATTGTCTGTCAGTTTCAGCTGTTCATGTCTTGTATTGAT
>No_name
CGCAAAGTTCAAAGTAAAAAGAAGAAATGTCAGATGATAAAAATTTGCCAAGTGCCCGTG
TCGATTGTCTGTCTGTTTCAGCTGTTCATGTCTTGTATTG
>No_name
CGCAAAGTTCAAAGTAAAAAGAAGAAATGTCAGATGATAAAAATTTGCCAAGTGCCCTTG
TCGATTGTCTGTCAGTTTCAGCTGTTCATGTCTTGTATTG
>No_name
CGCAAAGTTCAAAGTAAAAAGAAGAAATGTCAGATGATAAAAATTTGCCAAGTGCCCTTG
TCGATTGTCTGTCAGTTTCAGCTGTTCATGTCTTGTATTG
>No_name
TATCGCAAAGTTCAAAGTAAAAAGAAGAAATGTCAGATGATAAAAATTTGCCAAGTGCCC
TTGACGATTGTCTGTCAGTTTCAGCTGTTCATGTCTTGTA
>No_name
CAAGACATGAACAGCTGAAACTGACAGACAATCGACAAGGGCACTTGGCAAATTTTTATC
ATCTGACATTTCTTCTTTTTACTTTGAACTTTGCGATAAA
>No_name
ATTTATCGCAAAGTTCAAAGTAAAAAGAAGAAATGTCAGATGATAAAAATTTGCCAAGTG
CCCTTGTCGATTGTCTGTCAGTTTCAGCTGTTCATGTCTT
>No_name
CGAAATTTATCGCAAAGTTCAAAGTAAAAAGAAGAAATGTCAGATGATAAAAATTTGCCA
AGTGCCCTTGTCGATTGTCTGTCAGTTTCAGCTGTTCATG
>No_name
GAACAGCTGAAACTGACAGACAATCGTCAAGGGCACTTGGCAAATTTTTATCATCTGACA
TTTCTTCTTTTTACTTTGAACTTTGCGATAAATTTCGTCC
>No_name
CTGAAACTGACAGACAATCGTCAAGGGCACTTGGCAAATTTTTATCATCTGACATTTCTT
CTTTTTACTTTGAACTTTGCGATAAATTTCGTCCTTTATT
>No_name
AGACAATCGACAAGGGCACTTGGCAAATTTTTATCATCTGACATTTCTTCTTTTTACTTT
GAACTTTGCGATAAATTTCGTCCTTTATTGCTTCATCGGC
>No_name
AGACAATCGTCAAGGGCACTTGGCAAATTTTTATCATCTGACATTTCTTCTTTTTACTTT
GAACTTTGCGATAAATTTCGTCCTTTATTGCTTCATCGGC
>No_name
ACAATCGACAAGGGCACTTGGCAAATTTTTATCATCTGACATTTCTTCTTTTTACTTTGA
ACTTTGCGATAAATTTCGTCCTTTATTGCTTCATCGGCCA
>No_name
GCACTTGGCAAATTTTTATCATCTGACATTTCTTCTTTTTACTTTGAACTTTGCGATAAA
TTTCGTCCTTTATTGCTTCATCGGCCATAATTTTCGGAAT
>No_name
CGGCATTCCGAAAATTATGGCCGATGAAGCAANAAAGGACGAAATTTATCGCAAAGTTCA
AAGTAAAAAGAAGAAATGTCAGATGATAAAAATTTGCCAA
>No_name
CGGCATTCCGAAAATTATGGCCGATGAAGCAANAAAGGACGAAATTTATCGCAAAGTTCA
AAGTAAAAAGAAGAAATGTCAGATGATAAAAATTTGCCAA
>No_name
GCGGCATTCCGAAAATTATGGCCGATGAAGCAATAAAGGACGAAATTTATCGCAAAGTTC
AAAGTAAAAAGAAGAAATGTCAGATGATAAAAATTTGCCA
>No_name
GCGGCATTCCGAAAATTATGGCCGATGAAGCAATAAAGGACGAAATTTATCGCAAAGTTC
AAAGTAAAAAGAAGAAATGTCAGATGATAAAAATTTGCCA
>No_name
GCGGCATTCCGAAAATTATGGCCGATGAAGCAATAAAGGACGAAATTTATCGCAAAGTTC
AAAGTAAAAAGAGGAAATGTCAGATGATAAAAATTTGCCA
>No_name
TCGGCATAAAATAATATTCAGAGCGGCATTCCNAAAATTATGGCCGATGAAGCAATAAAG
GACGAAATTTATCGCAAAGTTCAAAGTAAAAAGAAGAAAT
>No_name
ATTTCTTCTTTTTACTTTGAACTTTGCGATAANTTTCGTCCTTTATTGCTTCATCGGCCA
TAATTTTCGGAATGCCGCTCTGAATATTATTTTATGCCGA
>No_name
TCGGCATAAAATAATATTCAGAGCGGCATTCCGAAAATTATGGCCGATGAAGCAATAAAG
GACGAAATTTATCGCAAAGTTCAAAGTAAAAAGAAGAAAT
>No_name
TTTCTTCTTTTTACTTTGAACTTTGCGATAAATTTCGTCCTTTATTGCTTCATCGGCCAT
AATTTTCGGAATGCCGCTCTGAATATTATTTTATGCCGAT
>No_name
ATCGGCATAAAATAATATTCAGAGCGGCATTCCGAAAATTATGGCCGATGAAGCAATAAA
GGACGAAATTTATCGCAAAGTTCAAAGTAAAAAGAAGAAA
>No_name
ATCGGCATAAAATAATATTCAGAGCGGCATTCNGAAAATTATGGCCGATGAAGCAATAAA
GGACGAAATTTATCGCAAAGTTCAAAGTAAAAAGAAGAAA
>No_name
CTTCTTTTTACTTTGAACTTTGCGATAAATTTCGTCCTTTATTGCTTCATCGGCCATAAT
TTTCGGAATGCCGCTCTGAATATTATTTTATGCCGATTCA
>No_name
CGCATTTGTCTGAATCGGCATAAAATAATATTCAGAGCGGCATTCCGAAAATTATGGCCG
ATGAAGCAATAAAGGACGAAATTTATCGCAAAGTTCAAAG
>No_name
TCGCATTTGTCTGAATCGGCATAAAATAATATNCAGAGCGGCATTCCGAAAATTATGGCC
GATGAAGCAATAAAGGACGAAATTTATCGCAAAGTTCAAA
>No_name
CTTTGCGATAAATTTCGTCCTTTATTGCTTCATCGGCCATAATTTTCGGAATGCCGCTCT
GAATATTATTTTATGCCGATTCAGACAAATGCGACAACTG
>No_name
CTTTGCGATAAATTTCGTCCTTTATTGCTTCATCGGCCATAATTTTCGGAATGCCGCTCT
GAATATTATTTTATGCCGATTCAGACAAATGCGACAACTG
>No_name
CTCAGTTGTCGCATTTGTCTGAATCGGCATAAAATAATATTCAGAGCGGCATTCCGAAAA
TTATGGCCGATGAAGCAATAAAGGACGAAATTTATCGCAA
>No_name
TCTCAGTTGTCGCATTTGTCTGAATCGGCATAAAATAATATTCAGAGCGGCATTCCGAAA
ATTATGGCCGATGAAGCAATAAAGGACGAAATTTATCGCA
>No_name
TCTCAGTTGTCGCATTTGTCTGAATCGGCATAAAATAATATTCAGAGCGGCATTCCGAAA
ATTATGGCCGATGAAGCAATAAAGGACGAAATTTATCGCA
>No_name
CTTCTCAGTTGTCGCATTTGTCTGAATCGGCANAAAATAATATTCAGAGCGGCATTCCGA
AATTATGGCCGATGAAGCAATAAAGGACGAAATTTATCGC
>No_name
CTTCTCAGTTGTCGCATTTGTCTGAATCGGCATAAAATAATATTCAGAGCGGCATTCCGA
AAATTATGGCCGATGAAGCAATAAAGGACGAAATTTATCG
>No_name
CCCTTCTCAGTTGTCGCATTTGTCTGAATCGGCATAAAATAATATTCAGAGCGGCATTCC
GAAAATTATGGCCGATGAAGCAATAAAGGACGAAATTTAT
>No_name
TAAATTTCGTCCTTTATTGCTTCATCGGCCATAATTTTCGGAATGCCGCTCTGAATATTA
TTTTATGCCGATTCAGACAAATGCGACAACTGAGAAGGGC
>No_name
GCCCTTCTCAGTTGTCGCATTTGTCTGAATCGGCATAAAATAATATTCAGAGCGGCATTC
CGAAAATTATGGCCGATGAAGCAATAAAGGACGAAATTTA
>No_name
GCCCTTCTCAGTTGTCGCATTTGTCTGAATCGGCATAAAATAATATTCAGAGCGGCATTC
CGAAAATTATGGCCGATGAAGCAATAAAGGACGAAATTTA
>No_name
CGAATATTGCCCTTCTCAGTTGTCGCATTTGTCTGAATCGGCATAAAATAATATTCAGAG
CGGCATTCCGAAAATTATGGCCGATGAAGCAATAAAGGAT
>No_name
TTTGAAACTGTTTCGAATATTGCCCTTCTCAGTTGTCGCATTTGTCTGAATCGGCATAAA
ATAATATTCAGAGCGGCATTCCGAAAATTATGGCCGATGA
>No_name
GTTTGAAACTGTTTCGAATATTGCCCTTCTCAGTTGTCGCATTTGTCTGAATCGGCATAA
AATAATATTCAGAGCGGCATTCCGAAAATTATGGCCGATG
>No_name
GTTTGAAACTGTTTCGAATATTGCCCTTCTCANTTGTCGCATTTGTCTGAATCGGCATAA
AATAATATTCAGAGCGGCATTCCGAAAATTATGGCCGATG
>No_name
GTTTGAAACTGTTTCGAATATTGCCCTTCTCAGTTGTCGCATTTGTCTGAATCGGCATAA
AATAATATTCAGAGCGGCATTCCGAAAATTATGGCCGATN
>No_name
ATTATTTTCGGAATGCCGCTCTGAATATTATTTTATGCCGATTCAGACAAATGCGACAAC
TGAGAAGGGCAATATTCGAAACAGTTTCAAACGACACCCG
>No_name
ATTATTTTCGGAATGCCGCTCTGAATATTATTTTATGCCGATTCAGACAAATGCGACAAC
TGAGAAGGGCAATATTCGAAACAGTTTCAAACGACACCCG
>No_name
TTTTCGGAATGCCGCTCTGAATATTATTTTATNCCGATTCAGACAAATGCGACAACTGAG
AAGGGCAATATTCGAAACAGTTTCAAACGACACCCGACAC
>No_name
TTTCGGAATGCCGCTCTGAATATTATTTTATGCCGATTCAGACAAATGCGACAACTGAGA
AGGGCAATATTCGAAACAGTTTCAAACGACACCCGACACA
>No_name
CGTGTGTCGGGTGTCGTTTGAAACTGTTTCGAATATTGCCCTTCTCAGTTGTCGCATTTG
TCTGAATCGGCATAAAATAATATTCAGAGCGGCATTCCGA
>No_name
CGGAATGCCGCTCTGAATATTATTTTATGCCGNTTCAGACAAATGCGACAACTGAGAAGG
GCAATATTCGAAACAGTTTCAAACGACACCCGACACACGA
>No_name
GTTGACAATTTTGACACTGTCGTGTGTCGGGTGTCGTTTGAAACTGTTTCGAATATTGCC
CTTCTCAGTTGTCGCATTTGTCTGAATCGGCATAAAATAA
>No_name
GTCTCGTTGACAATTTTGACACTGTCGTGTGTCGGGTGTCGTTTGAAACTGTTTCGAATA
TTGCCCTTCTCAGTTGTCGCATTTGTCTGAATCGGCATAA
>No_name
TGCCGATTCAGACAAATGCGACAACTGAGAAGGGCAATATTCGAAACAGTTTCAAACGAC
ACCCGACACACGACAGTGTCAAAATTGTCAACGAAACGCA
>No_name
[truncated: 2,225,320 more chars]
