# Supplementary material for: GPCRs Direct Germline Development and Somatic Gonad Function in Planarians
Source: PLoS Biol. 2016 May 10;14(5):e1002457. doi: 10.1371/journal.pbio.1002457 (PMC4862687; doi:10.1371/journal.pbio.1002457)
Supplement: S6 Data — (ZIP) [file pbio.1002457.s006.zip › TC_control_asexual_2.fa]

>No_name
AATTCGTCTCTCATAGGCCCAGGCATGGGCACCTACTTCGTTGGGGTTCTGTTTGGGATT
CTCGTTTTGACAACAATATCTGGAAACATTCTCGTCATTG
>No_name
GTTCCATTATCACCGACACAATGACGAGAATGTTTCCAGATATTGTTGTCAAAACGAGAA
TCCCAAACAGAACCCCAACGAAGTAGGTGCCCATGCCTGG
>No_name
CTTAGATTGCGTTCCATTATCACCGACACAATGACGAGAATGTTTCCAGATATTGTTGTT
AAAACGAGAATCCCAAACAGAACCCCAACGAAGTAGGTGC
>No_name
CTACTTCGTTGGGGTTCTGTTTGGGATTCTCGTTTTAACAACAATATCTGGAAACATTCT
CGTCATTGTGTCGGTGATAATGGAACGCAATCTAAGGACA
>No_name
AAACATTCTCGTCATTGTGTCGGTGATAATGGAACGCAATCTAAGGACAATTACTAATTT
CTTTATTGTCTCGCTGGCTTGTGGCGATTTGTTGATGGGG
>No_name
GGAACGCAATCTAAGGACAATTACTAATTTCTTTATTGTCTCGCTGGCTTGTGGCGATTT
GTTGATGGGATGGGTGGTGATGGCGGTTTTTGCGGATTCC
>No_name
TCACACCAATGATACCCGAATATCCAATAGCCGGCACTGAGTTCGGAATACGCAGAAAAC
GGCATCACCACGCATCCCATCAACAAATCGGCACAAGCCA
>No_name
GTCGAACTCAAAACATCAAACGCATGCCAAAGATCACACCAATGATACCCGAATATCCAA
TAGCCGGCACTGAGTTCGGAATACGCAGAAAACGGCATCA
>No_name
GTCGAACTCAAAACATCAAACGCATGCCAAAGATCACACCAATGATACCCGAATATCCAA
TAGCCGGCACTGAGTTCGGAATACGCATAAAACGACATCA
>No_name
GTCGAACTCAAAACATCAAACGCATGCCAAAGATCACACCAATGATACCCGAATATCCAA
TAGCCGGCACTGAGTTCGGAATACGCAGAAAACGGAGATC
>No_name
GCCGGCTATGGGATATTCGGGTATCATTGGTGTGATCTTTGGCATGCGTTTGATGTTTTG
AGTTCGACCGCAAGTATTCTCAATTTATGCATGATTGCAA
>No_name
GGATATTCGGGTATCATTGGTGTGATCTTTGGCATGCGTTTGATGTTTTGAGTTCGACCG
CAAGTATTCTCAATCTATGCATGATTGCAATCGAGAGATT
>No_name
CCAAAATCTCTCGATTGCAATCATGCATAGATTGAGAATACTTGCGGTCGAACTCAAAAC
ATCAAACGCATGCCAAAGATCACACCAATGATACCCGAAT
>No_name
CAAAATCTCTCGATTGCAATCATGCATAAATTGAGAATACTTGCGGTCGAACTCAAAACA
TCAAACGCATGCAAAAGATCACACCAATGATACCCGATTA
>No_name
CTCATCCTTGATCCGTAAGTTATGGGGTTTTCCGTCGCCCAAAATCTCTCGATTGCAATC
ATGCATAAATTGAGAATACTTGCGGTCGAACTCAAAACAT
>No_name
CGCAAGTATTCTCAATTTATGCATGATTGCAATCGAGAGATTTTGGGCGACGGAAAACCC
CATAACTTACGGATCAAGGATGAGTCACAAAAGATGTATT
>No_name
CTCAATCTATGCATGATTGCAATCGAGAGATTTTGGGCGACGGAAAACCCCATAACTTAC
GGATCAAGGATGAGTCACAAAAGATGTATTGTCATGATTG
>No_name
CGAGAGATTTTGGGCGACGGAAAACCCCATAACTTACGGATCAAGGATGAGTCACAAAAG
ATGTATTGTCATGATTGCCATAGTTTGGATGTGCTCGTCT
>No_name
GGAAAAGAAATCAAAGACGAGCACATCCAAACTATGGCAATCATGACAATACATCTTTTG
TGACTCATCCTTGATCCGTAAGTTATGGGGTTTTCCGTCG
>No_name
TGGAAAAGAAATCAAAGACGAGCACATCCAAACTATGGCAATCATGACAATACATCTTTT
GTGACTCATCCTTGATCCGTAAGTTATGGGGTTTTCTGTC
>No_name
GGAAAACCCCATAACTTACGGATCAAGGATGAGTCACAAAAGATGTATTGTCATGATTGC
CATAGTTTGGATGTGCTCGTCTTTGATTTCTTTTCCAGCT
>No_name
AGAATAGCTGGAAAAGAAATCAAAGACGAGCACATCCAAACTATGGCAATCATGACAATA
CATCTTTTGTGACTCATCCTTGATCCGAAAGTTATGGGGA
>No_name
ATTACATGCCACCATAGAATAGCTGGAAAAGAAATCAAAGACGAGCACATCCAAACTATG
GCAATCATGACAATACATCTTTTGTGACTCATCCTTGATC
>No_name
CCTGTGACTCCATTACATGCCACCATAGAATAGCTGGAAAAGAAATCAAAGACGAGCACA
TCCAAACTATGGCAATCATGACAATACATCTTTTGTGACT
>No_name
ATAGTTTGGATGTGCTCGTCTTTGATTTCTTTTCCAGCTATTCTATGGTGGCATGTAATG
GAGTCACAGAAAAATCTTACGAAAATCCTATTGGTTGACC
>No_name
GTCACAGAAAAATCTTACGAAAATCCTATTGGTTGACCGAACAACCTTGTGTGAGTTTCC
CGATGATAAGGCTTATTTAATAATATCTTCAACTATATCC
>No_name
GAAAAATCTTACGAAAATCCTATTGGTTGACCGAACAACCTTGTGTGAGTTTCCCGATGA
TAAGGCTTATTTAATAATATCTTCAACTATATCCTTTTAC
>No_name
GAAAAATCTTACGAAAATCCTATTGGTTGACCGAACAACCTTGTGTGAGTTTCCCGATGA
TAAGGCTTATTTAATAATATCTTCAACTATATCCTTTTAC
>No_name
GTCGCCGTTCGGTATATTCTAATGTAAACAACTATCATAATAATTAGAGGAATGTAAAAG
GATATAGTTGAAGATATTATTAAATAAGCCTTATCATCGG
>No_name
GTGGCCGTTCGGTATATTCTAATGTAAACAACTATCCTAATAATTAGAGGAATGTAAAAG
GATATAGTTGAAGATATTATTAAATAAGCCTTATCATCGG
>No_name
CGATGATAAGGCTTATTTAATAATATCTTCAACTATATCCTTTTACATTCCTCTAATTAT
TATGATAGTTGTTTACATTAGAATATACCGAACGGCGACA
>No_name
CCCAGTCGTAAGAGTTTTCATGACTGTTGTTGCCGTTCGGTATATTCTAATGTAAACAAC
TATCATAATAATTAGAGGAATGTAAAAGGATATAGTTGAA
>No_name
GTTGTTTACATTAGAATATACCGAACGGCGACAACAGTCATGAAAACTCTTACGACTGGA
ACGAAAATTGTATACAAAAACAGTCAAAGCTGAGAGGTAT
>No_name
GTGAATACCAAGACGTAATACCTCTCCGCTTTGACTGTTTTTGTATACAATTTTCGTTCC
AGTCGTAAGAGTTTTCATGACTGTTGTCGCCGTTCGAGAT
>No_name
AAAAGAGTAAAGTCAACGGAAACATTAAATCTGAAAAGTCATTTTTATGTTTCAAATATT
CTGTCAAACTCAGACCTAAAGATGTTTCTTTGACTGGTCT
>No_name
CTTTCGAAAGACACTTTGAGACCAGTCAAAGAAACATCTTTAGGTCTGAGTTTGACAGAA
TATTTGAAACATAAAAATGACTTTTCAGATTTAATGTTTC
>No_name
ATGAGCTCGAAACCAAATGAATTGGACTATATTTTCTTTCGAAAGACACTTTGAGACCAG
TCAAAGAAACATCTTTAGGTCTGAGTTTGACAGAATATTT
>No_name
GACGAAAACGAGGATGGATATGAGCTCGAAACCAAATGAATTGGACTATATTTTCTTTCG
AAAGACACTTTGAGACCAGTCAAAGAAACATCTTTAGGTC
>No_name
CTTTGACTGGTCTCAAAGTGTCTTTCGAAAGAAAATATAGTCCAATTCATTTGGTTTCGA
GCTCATATCCATCCTCGTTTTCGTCGCCAACATTTCAAAG
>No_name
TCGACACAGATCTTTTGTAGCGTTTCTTTTTCAAAGTATGCTTCAGTGAGTTAGAATTAC
TGGCAGAACTTTCGCTTGCACAACTTTGAAATGTTGGCGA
>No_name
ACATTTCAAAGTTGTGCAAGCGAAAGTTCTGCCAGTAATTCTAACTCACTGAAGCATACT
TTGAAAAAGAAACGCTACAAAAGATCTGTGTCGATTTCTT
>No_name
AGTTGTGCAAGCGAAAGTTCTGCCAGTAATTCTAACTCACTGAAGCATACTTTGAAAAAG
AAACGCTACAAAAGATCTGTGTCGATTTCTTTGGGTAAGA
>No_name
GTGGCTTTCTGTTCTCTAGCAAACTTTTTAAATTTCTTACCCAAAGAAATCGACACAGAT
CTTTTGTAGCGTTTCTTTTTCAAAGTATGCTTCAGTGAGT
>No_name
CAATGCCAAGAGTTTTGGCGGCTTTCTGTTCTCTAGCAAACTTTTTAAATTTCTTACCCA
AAGAAATCGACACAGATCTTTTGTAGCGTTTCTTTTTCAA
>No_name
CAGAAAGCCGCCAAAACTCTTGGCATTGTCATGGGGATTTTTATTATTTGCTGGTTGCCA
TTTTTTGTTTGTAACATTCTTTCTGCTGTTTACAATCAAG
>No_name
CTCTGACCAAACGCTTCATTGTAAACAGCAGAAAGAATGTTACAAACAAAAAATGGCAAC
CAGCAAAAAATAAAATTCCCCATGACAATGCCAAGAGTTT
>No_name
CTTGGCATTGTCATGGGGATTTTTATTATTTGCTGGTTGCCATTTTTTGTTTGTAACATT
CTTTCTGCTGTTTACAATCAAGCGTTTGGTCAGAGCAAAG
>No_name
TCTACACCTTTGCTCTGACCAAACGCTTCATTGTAAACAGCAGAAAGAATGTTACAAACA
AAAAATGGCAACCAGCAAAAAATAAAAATCCCCATGACAA
>No_name
CAAAGGTGTAGTTATGATTGTAGTTACGTGGTTGGGTTATATCAATTCAGCCGTCAATCC
GATGATATATGCTCATTCTATGAGGGATTTTAGACGGGCT
>No_name
CAAAGAATGTGTATGAAAGCCCGTCTAAAATCCCTCATAGAATGAGCATATATCATCGGA
TTGACGGCTGAATTGATATAACCCAACCACGTAACTACAA
>No_name
CCCGAGATAATCGGAAAATTTGAGAAAGAAGGGGACATAAACCACAAAGAATGTGTATGA
AAGCCCGTCTAAAATCCCTCATAGAATGAGCATATATCAT
>No_name
CCAGAGATAATCGGAAAATTTGAGAACGAAGGGGACATAAACCACAAAGAATGTGTATGA
AAGCCCGTCTAAAATCCCTCATAGAATGAGCATATATCAT
>No_name
CGAGATAATCGGAAAATTTGAGAAAGAAGGGGACATAAACCACAAAGAATGTGTATGAAA
GCCCGTCTAAAATCCCTCATAGAATGAGCATATATCCCAG
>No_name
CGCCCGAGATAATCGGAAAATTTGAGAACGAAGGGGACATAAACCACAAAGAATGTGTAT
GAAAGCCCGTCTAAAATCCCTCATAGAATGAGCATATATC
>No_name
ATACACATTCTTTGTGGTTTATGTCCCCTTCGTTCTCAAATTTTCCGATTATCTCGGGCG
GATGTAAATCGAAACGTAATAACACCTTCATCCTCGGTTC
>No_name
CCCGAACCGAGGATGAAGGTGTTATTACGTTTCGATTTACATCCGCCCGAGATAATCGGA
AAATTTGAGAAAGAAGGGGACATAAACCACAAAGAATGTG
>No_name
CTGGTAGAAAACTGAGGATAACTCATCGGCCTTGAAATTGCTCTCCATCGATCCATACTG
ATGGCGCATAGGTTAAAAATGGAGGCAGTGCAGCACAAAA
>No_name
TTTTTGTCATGTTCTTTTTGTCCGGAGTTTGTCCTGACAAGTGCAATATATCCAATGTTC
TTAGTAAAATATCATTTTGGATTGGGTACTGCAACAGCAT
>No_name
CGACTACGTTTGACAACGAAGATATTCTCAACACTTTAGATAGCAGAAGTAATCAGAGTC
GCCTACTTTCCTTTAAGTCTGTATCCAGCCGGACAACGTC
>No_name
CATCATCACTGCATTCGACTGACACTTCCATGTGTATTTCAGATGACTCTCGAATCGAAT
CCGATCCGGTAGGTAAATTGGCCGAAATGAAAATGAGCAA
>No_name
ATTTGATTTCGATTCGTTCCAACAAATCTGGAATACTTTTTCTGATCTTTTTGCTCATTT
TCATTTCGGCCAATTTACCTACCGGATCGGATTCGATTCG
>No_name
ATTATATTTGTCTTTTCGTTTTGGTCTTTTGCATTTCTCTTTGAATTCAATTGAGACTTA
AATTCCTCATTTCCAAGGACACTCGATCTACGTTTTTCAG
>No_name
CTCCTTCAAAACGGCAATTATCACCAAACTGTTGCCGAGAATCGTCAACAACGAACAGCA
AGATAATAAAATGGCCACAAGTGTCATTCCAGGAGAGATT
>No_name
TTTGTGGCCATTTTATTATCTTGCTGTTCGTTGTTGACGATTCTCGGCAACAGTTTGGTG
ATAATTGCCGTTTTGAAGGAGCGATGTCTGAGGTCGGTGA
>No_name
CTGCTAAGGAGACAATGAAATAATTTGTCAGCGACCTCAGACATCGCTCCTTCAAAACGG
CAATTATCACCAAACTGTTGCCGAGACGCGTCAATAACGA
>No_name
CTCGGCAACAGTTTGGTGATAATTGCCGTTTTGAAGGAGCGATGTCTGAGGTCGGTGACA
AATTATTTCATTGTCTCCTTAGCAGCTGCGGATTTGGTTA
>No_name
CCAAAAGTCACACCAGACAGACCCATAAATCCAAACCCCTTGAAGAATCTCTTCTGAGAC
AGCAAATGGCATCACGATCAAACCCATAACCAAATCCGCA
>No_name
ATTCTTCAAGGGGTTTGGATTTATGGGTCTGTCTGGTGTGACTTTTGGCATGTCACTGAT
GTTTGGAGTTCAACTTGTAGTATATTAAATCTATGTGCTT
>No_name
CGCGTGTAAAATCGGATTGTGAGTTGCATAGTACCGTTCAACAGCTATTGCACATAGATT
TAATATACTACAAGTTGAACTCCAAACATCAGTGGCATGC
>No_name
CCACTTCGTTGGCGACTTATTCGCGCCGCGTGTAAAATCGGATTGTGAGTTGCATAGTAC
CGTTCAACAGCTATTGCACATAGATTTAATATACTACAAG
>No_name
CTGGCTTGCCACCATAAAATAGCAGGAAATGATATAATGGCAGAGAACAGCCAGATTCCA
GCAATTGTAAAACCACTTCGTTGGCGACTTATTCGCGCCG
>No_name
GCGAAGTGGTTTTACAATCGCTGGAATATGGCTGTTCTCTGCCATCATTTCATTTCCTGC
CATTTTATGGTGGCAAGCCAGGATGGATCATCCACGCAAT
>No_name
CGTTTTTGTTACGAGGATAATCCATTCTGGCTTGCCACCATAAAATAGCAGGAAATGATA
TAATGGCAGAGAACAGCCAGATTCCAGCAATTGTAAAACC
>No_name
AAAATGATAAAATTGAAGATAATAATAAGTACGAACTATCATTGGTAAAGGGGCATTCGT
TTTTGTTACGAGGATAATCCATTCTGGCTTGCCACCATAA
>No_name
GGCATATAAAATGATAAAATTGAAGATAATAATAAGTACGAACTATCATTGGTAAAGGGG
CATTCGTTTTTGTTACGAGGATAATCCATTCTGGCTTGCC
>No_name
CAAAAACGAATGCCCCTTTACCAATGATAGTTCGTACTTATTATTATCTTCAATTTTATC
ATTTTATATGCCTCTGGTTATTATGGTTTTTGTATATTAT
>No_name
CTGTAGCAATTTTATATATTTTATAATATACAAAAACCATAATAACCAGAGGCATATAAA
ATGATAAAATTGAAGATAATAATAAGTACGAACTATCATT
>No_name
ATTTTATATGCCTCTGGTTATTATGGTTTTTGTATATTATAAAATATATAAAATTGCTAC
AGACACCCTTCGGTCATTGAAATCTGGTTTTAGAGTAATA
>No_name
TTTATATGCCTCTGGTTATTATGGTTTTTGTATATTATAAAATATATAAAATTGCTACAG
ACACCCTTCGGTCATTGAAATCTGGTTTTAGAGTAATAAA
>No_name
CGGTCATTGAAATCTGGTTTTAGAGTAATAAAAGATAAATCTGAACATGGTGATACTAAA
ATCATTCTTAACGTTCATCGAGGCGTAAATATAGACTCTC
>No_name
GTCAATTTCAAACGGAGTAACGATAGATGGACTCCGAGAGGAGTGAGAGTCTATATTTAC
GCCTCGATGAACGTTAAGAATGATTTTAGAATCACCATGT
>No_name
ATTCTTAACGTTCATCGAGGCGTAAATATAGACTCTCACTCCTCTCGGAGTCCATCTATC
GTTACTCCGTTTGAAATTGACTCCAAAAAGGTAAATTATT
>No_name
GTTTACACATGGAGAATAATTTACCTTTTTGGAGTCAATTTCAAACGGAGTAACGATAGA
TGGACTCTGAGAGGAGTGAGAGTCTATATTTACGCCTCGA
>No_name
TCGGTGTTTACACATGGAGAATAATTTACCTTTTTGGAGTCAATTTCAAACGGAGTAACG
ATAGATGGACTCCGAGAGGAGTGAGAGTCTATATTTACGC
>No_name
AAAGAATTTAGTGGTGTTTACACATGGAGAATAATTTACCTTTTTGGAGTCAATTTCAAA
CGGAGTAACGATAGATGGACTCCGAGAGGAGTGAGAGTCT
>No_name
TCTCACTCCTCTCGGAGTCCATCTATCGTTACTCCGTTTGAAATTGACTCCAAAAAGGTA
AATTATTCTCCATGTGTAAACACCACTAAATTCTTTTGTG
>No_name
TCTCACTCCTCTCGGAGTCCATCTATCGTTACTCCGTTTGAAATTGACTCCAAAAAGGTA
AATTATTCTCCATGTGTAAACACCACTAAATTCTTTTGTG
>No_name
GACCGATCAATCGGTTTGCCGTCGTCACAAAAGAATTTAGTGGTGTTTACACATGGAGAA
TAATTTACCTTTTTGGAGTCAATTTCAAACGGAGTAACGA
>No_name
TTAAACTTTGCTGGAAGCTTGACCGATCAATCGGTTTGCCGTCGTCACAAAAGAATTTAG
TGGTGTTTACACATGGAGAATAATTTACCTTTTTGGAGTC
>No_name
AAATTATTCTCCATGTGTAAACACCACTAAATTCTTTTGTGACGACGGCAAACCGATTGA
TCGGTCAAGCTTCCAACAAAGTTTAAATAACTATTCCAGT
>No_name
CTTGGACTTAAATGACTGGAATAGTTATTTAAACTTTGTTGGAAGCTTGACCGATCAATC
GGTTTGCCGTCGTCACAAAAGAATTTAGTGGTGTTTACAC
>No_name
CTCTGATTTTAGTTTTGAAACCGATGGACTTGTTTGATGAAATCTTGGACTTAAATGACT
GGAATAGTTATTTAAACTTTGTTGGAAGCTTGACCGATCA
>No_name
CAAAGTTTAAATAACTATTCCAGTCATTTAAGTCCAAGATTTCATCAAACAAGTCCATCG
GTTTCAAAACTAAAATCAGAGAATATTTATATGGGTAGAG
>No_name
AGAGGAGATTCTCGGTATTCTTTGTGCATAGAACCAAATTTTGGTAACTCCTCGCCACAT
AGTAGAAGTAGTATAGCAAGTCCAGTAAAAGTCTTAACCA
>No_name
TGTTGGTTAAGACTTTTACTGGACTTGCTATACTACTTCTACTATGTGGCGAGGAGTTAC
CAAAATTTGGTTCTATGCACAAAGAATACCGAGAATCTCC
>No_name
GGTAACTCCTCGCCACATAGTAGAAGTAGTATAGCAAGTCCAGTAAAAGTCTTAACCAAC
AAACTGTGTAACATAATATCAGGAAAAAGAGCAAAGAATT
>No_name
ATAGCAAGTCCAGTAAAAGTCTTAACCAACAAACTGTGTAACATAATATCAGGAAAAAGA
GCAAAGAATTTCTTACGAGATCAAAGAGCAGCCAAAACTC
>No_name
CCCCATGACAATTCCTAGAGTTTTGGCTGCTCTTTGATCTCGTAAGAAATTCTTTGCTCT
TTTTCCTGATATTATGTTACACAGTTTGTTGGTTAAGACT
>No_name
AAAAAACGGTAACCAACATAAAACAAAGATCCCCATGACAATTCCTAGAGTTTTGGCTGC
TCTTTGATCTCGTAAGAAATTCTTTGCTCTTTTTCCTGAT
>No_name
GGAAAAAGAGCAAAGAATTTCTTACGAGATCAAAGAGCAGCCAAAACTCTAGGAATTGTC
ATGGGGATCTTTGTTTTATGTTGGTTACCGTTTTTTGTGT
>No_name
GAATTTCTTACGAGATCAAAGAGCAGCCAAAACTCTAGGAATTGTCATGGGGATCTTTGT
TTTATGTTGGTTACCGTTTTTTGTGTGCAACATTCTCGTA
>No_name
ATTGTCATGGGGATCTTTGTTTTATGTTGGTTACCGTTTTTTGTGTGCAACATTCTCGTA
GCGATCGACGGAGAGATATTGAAACCAAACACGAAAACAT
>No_name
GTTTTTTGTGTGCAACATTCTCGTAGCGATCGACGGAGAGATATTGAAACCAAACACGAA
AACATCTAAAATCGTCATTACTGTCGTTACATGGTTGGGC
>No_name
CTCTCATTGAATGGGCATAGATAATCGGATTGATGCTCGAATTGACATAGCCCAACCATG
TAACGACAGTAATGACGATTTTAGATGTTTTCGTGTTTGG
>No_name
TTTTACAAACGCCATTCTAAAATCTCTCATTGAATGGGCATAGATAATCGGATTGATGCT
CGAATTGACATAGCCCAACCATGTAACGACAGTAATGACG
>No_name
ATTTTTACAAACGCCATTCTAAAATCTCTCATTGAATGGGCATAGATAATCGGATTGATG
CTCGAATTGACATAGCCCAACCATGTAACGACAGTAATGA
>No_name
GTCAATTCGAGCATCAATCCGATTATCTATGCCCATTCAATGAGAGATTTTAGAATGGCG
TTTGTAAAAATCCTCACCTGTTTAGACTTAAAGTCCTGGT
>No_name
GTATCATGTTGATGCCAAGGATGGATTTTGATTTATAAAAATCACTGTTGAATCCGGACA
ACTTTCTTGAGTTTTCGAATTCTGAGGTCCTACACAACCA
>No_name
GTTGACTTTTTTTTTGAACCATTTAATGCTTCAATTTCATCAAATAAACTCGGCATTTCT
TCCCAAATCATAGCTAAATGCATCAAAACCTTGCTTTTGT
>No_name
TACGAGACCATTTCCAAATATTGCGATGGCAATTATTGTAGACAAAAGCAAGGTTTTGAT
GCATTTAGCTATGATTTGGGAAGAAATGCCGAGTTTATTT
>No_name
CCGAAGTACACTGACTATTACGAGACCATTTCCAAATATTGCGATGGCAATTATTGTAGA
CAAAAGCAAGGTTTTGATGCATTTAGCTATGATTTGGGAA
>No_name
CGCAATATTTGGAAATGGTCTCGTAATAGTCAGTGTACTTCGGTTTCATAAATTACGACG
AATTATTACCAATCGGTTCGTTGTGTCGCTTGCGCTGGCT
>No_name
CGCAACCATGCTTGCGCTGAAAGTCATTACGCAACAAGAAACCAATAAGTCAGCCAGCGC
AAGCGACACAACGAACCGATTGGTAATAATTCGTCGTAAT
>No_name
GTTTCATGTTGCGTAATGACTTTCAGCGCAAGCATGGTTGCGTCGGATGGACTGTGGCTG
TTCGGACCGTTTCTCTGTGATCTATTTAACGCCCATGATG
>No_name
GTTCGGACCGTTTCTCTGTGATCTATTTAACGCCAATGATGTTTTATTTTCCACCGCCTC
AATTGCTCATTTGGCCAGCATAAGTATGGATAGGTACATT
>No_name
GTTCGGACCGTTTCTCTGTGATCTATTTAACGCCAATGATGTTTTATTTTCCACCGCCTC
AATTGCTCATTTGGCCAGCATAAGTATGGATAGGTACATT
>No_name
CCGATGAGCATTAAGATAGATTTTCGACTTGTCATAATTTGATTGTATTGAAATGGCATT
TTAATGGAAATGTACCTATCCATACTTATGCTGGCCAAAT
>No_name
CGCCACTGAAAGTTTTCAGCCGATGAATAAAGTCCGGTGAAAATCGGAATGTACGAGACG
ACAAGAGCGTAAATCCAACAACCGATGAGCATTAAGATAG
>No_name
GTCGGATTGGATTTTTGCCACTGAAAGTTTTCAGCCGATGAATAAAGTCCGGTGAAAATC
GGAATGTACGAGACGACAAGAGCGTAAATCCAACAACCGA
>No_name
CGCGGAATTCACACTTGGTCGGATTGGATTTTTGCCACTGAAAGTTTTCAGCCGATGAAT
AAAGTCCGGTGAAAATCGGAATGTACGAGACGACAAGAGC
>No_name
TCCGTTTTTGCATTTGAAATATTTAATTTTCCTGTTTTCTTGCATCTTTGTAAATCAACC
CGTAAACTATTGTCATCACTATGCAAGGAATCCAAAATGA
>No_name
CTCGATCGGTGTCCGTGACTAAAAGTCCGTTTTTGCATTTGAAATATTTGATTTTCCTGT
TTTCTTGCATCTTTGTAAATCAACCCGTAAACTATTGTCA
>No_name
TCCACAGAAAAAATGGCAACCAACAAACTATAAAGACACCCATAATGATACCAAGAGTTT
TTGCTGCCTTGTGTTCTTTCTGCAGCATAATTCGTTCTTC
>No_name
CGAAAATCCTGTTGATAAAATGCATAAATAGCTGGATTGAGTGCAGAGTTGAAATAACCG
ATCCAAAACAAAGTGTCCACCAAAATTGGATGGAGCTCTG
>No_name
CCCAATTCGATATATTTCATGGATGACAAATAAGAACTGCCAAATCCTTTTAACATCTGT
GTGGATATTTGCGTTTATTATATCGTTTCCGAATATTTTG
>No_name
ATTTTTATGTTTATAATTGTGTTTTGATAGACAAGAGTCAAAATATTCGGAAACGATATA
ATAAACGCAAATATCCACACAGATGTTAAAAGGATTTGGC
>No_name
CAATTTTCCTGTTTCATCGGAACTTTCCAAACACTGAGATTTACTGCTACTATCCGTTCG
GAAACCGCCGCAATGAACTCTCATGATAATCGTTTTGCCA
>No_name
CGGCGGTTTCCGAACGGATAGTAGCAGTAAATCTCAGTGTTTGGAAAGTTCCGATGAAAC
AGGAAAATTGATTCAGTCAACTCCTAGGCATCGAATCAGT
>No_name
GGATAGTAGCAGTAAATCTCAGTGTTTGGAAAGTTCCGATGAAACACGAAAATTGATTCA
GTCAACTCCTAGGCATCGAATCAGTAATTGCCCTTTCAAG
>No_name
TCAACTCCTAGGCATCGAATCAGTAATTGCCCTTTCAAGTTTTGCTGTCAAAACAAAATC
CCTTTCACGACACCAAAATTTTCCTTCAACAAATCTAACA
>No_name
CTGAAATTGATAGATTCAATGGATTTACAGTCGTCAAGGTTCGGGTTATGGCTGTTAGAT
TTGTTGAAGGAAAATTTTGGTGTCGTGAAAGGGATTTTGT
>No_name
CCCGTGTCTCTTTGGCTGAAATTGATAGATTCAATGGATTTACAGTCGTCAAGGTTCGGG
TTATGGCTGTTAGATTTGTTGAAAGAAAATTTTGGTGTCC
>No_name
TTTGCGTCAAGCTTCGTTTTGTTTTGGATAAATTAATGGAGTCAACATTTGATTTCAATA
ATTCATAATCGGATTCAATTCCCGTGTCTCTTTGGCTGAA
>No_name
GTATAATCTTTATTTCACTCGTTTGCGTCAAGCTTCGTTTTGTTTTGGATAAATTAATGG
AGTCAACATTTGATTTCAATAATTCATAATCGGATTCAAT
>No_name
GTATAATCTTTATTTCACTCGTTTGCGTCAAGCTTCGTTTTGTTTTGGATAAATTAATGG
AGTCAACATTTGATTTCAATAATTCATAATCGGATTCAAT
>No_name
TTCCTCGCTGCTTTAGCCTCTCTTTGCATTCTACTCAATGGCACCGGTATAATCTTTATT
TCACTCGTTTGCGTCAAGCTTCGTTTTGTTTTGGATATAT
>No_name
CCGAAACAAAACGAAGCTTGACGCAAACGAGTGAAATAAAGATTATACCGGTGCCATTGA
GTAGAATGCAAAGAGAGGCTAAAGCAGCGAGGATGTTGGG
>No_name
AAATAATGCCCAACATCCTCGCTGCTTTAGCCTCTCTTTGCATTCTACTCAATGGCACCG
GTATAATCTTTATTTCACTCGTTTGCGTCAAGCTTCGTTT
>No_name
CAAGAATAAGGCGGTTATATAAAACTGAATCCACGACAATCTCGGAGAGAATCGAGCGTT
CTGAGATTCTGTAACGTATTGATATTCTTAAAACAACATC
>No_name
CTCAGATCGCTCGATTCTCTCCGAGATTGTCGTGGATTCAGTTTTATATAACCGCCTTAT
TCTTGGGGGCTATAATTCTTTGGACTATTATTGGCAATGT
>No_name
ATTGTCGTGGATTCAGTTTTATATAACCGCCTTATTCTTGGGGGCTATAATTCTTTGGAC
TATTATTGGCAATGTTTTTGTTGTAGCGGCAATTGTCCTA
>No_name
CTCTAGGACAATTGCCGCTACAACAAAAACATTGCCAATAATAGTCCAAAGAATTATAGC
CCCCAAGAATAAGGCGGTTATATAAAACTGAATCCACGAC
>No_name
TCGCTATAGGACAATTGCCGCTACAACAAAAACATTGCCAATAATAGTCCAAAGAATTAT
AGCCCCCAAGAATAAGGCGGTTATATAAAACTGAATCCAC
>No_name
CACATTCTTTAAAGTTCGCTCTAGGACAATTGCCGCTACAACAAAAACATTGCCAATAAT
AGTCCAAAGAATTATAGCCCCCAAGAATAAGGCGGTTATA
>No_name
CTTTGGACTATATTGGCAATGTTTTTGTTGTAGCGGCAATTGTCCTAGAGCGAACTTTAA
AGAATGTGTCCAATTATCTAATATTAAGCCTTGCGGTTGC
>No_name
TGGCAATGTTTTTGTTGTAGCGGCAATTGTCCTAGAGCGAACTTTAAAGAATGTGTCCAA
TTATCTAATATTAAGCCTTGCGGTTGCAGATCTAATGGTA
>No_name
CTAGAGCGAACTTTAAAGAATGTGTCCAATTATCTAATATTAAGCCTTGCGGTTGCAGAT
CTAATGGTAGCTATCCTAGTAATGCCAATCAGTGCGATTA
>No_name
TAACCACCAAGTACTTGAAACTTCTTTAATCGCACTGATTGGCATTACTAGGATAGCTAC
CATTAGATCTGCAACCGCAAGGCTTAATATTAGATAATTG
>No_name
ATTCAATGCCTAACCACCAAGTACTTGAAACTTCTTTAATCGCACTGATTGGCATTACTA
GGATAGCTACCATTAGATCTGCAACCGCAAGGCTTAATAT
>No_name
ATTAAGCCTTGCGGTTGCAGATCTAATGGTAGCTATCCTAGTAATGCCAATCAGTGCGAT
TAAAGAAGTTTCAAGTACTTGGTGGTTAGGCATTGAATTA
>No_name
CTTGCGGTTGCAGATCTAATGGTAGCTATCCTAGTAATGCCAATCAGTGCGATTAAAGAA
GTTTCAAGTACTTGGTGGTTAGGCATTGAATTATGTGATC
>No_name
CCACAGATCACATAATTCAATGCCTAACCACCAAGTACTTGAAACTTCTTTAATCGCACT
GATTGGCATTACTAGGATAGCTACCATTAGATCTGCAACC
>No_name
CTAATGGTAGCTATCCTAGTAATGCCAATCAGTGCGATTAAAGAAGTTTCAAGTACTTGG
TGGTTAGGCATTGAATTATGTGATCTGTGGACGTGTTTTG
>No_name
CTAATGGTAGCTATCCTAGTAATGCCAATCAGTGCGATTAAAGAAGTTTCAAGTACTTGG
TGGTTAGGCATTGAATTATGTGATCTGTGGACGTGTTTTG
>No_name
ATCCTAGTAATGCCAATCAGTGCGATTAAAGAAGTTTCAAGTACTTGGTGGTTAGGCATT
GAATTATGTGATCTGTGGACGTGTTTTGATGTACAGATCG
>No_name
TGTACAGCTTAGTACATCAAAACACGTCCACAGATCACATAATTCAATGCCTAACCACCA
AGTACTTGAAACTTCTTTAATCGCACTGATTGGCATTACT
>No_name
GAATTATGTGATCTGTGGACGTGTTTTGATGTACTAAGCTGTACAGCTTCAATACTCCAT
TTAGTTGTAATAGCAATTGACCGCTATTGGGCGGTAACGG
>No_name
GTGATCTGTGGACGTGTTTTGATGTACTAAGCTGTACAGCTTCAATACTCCATTTAGTTG
TAATAGCAATTGACCGCTATTGGGCGGTAACGGACATCAA
>No_name
GTTTTGATGTACTAAGCTGTACAGCTTCAATACTCCATTTAGTTGTAATAGCAATTGACC
GCTATTGGGCGGTAACGGACATCAACTACCTCCATAGAAG
>No_name
TTTTGATGTACTAAGCTGTACAGCTTCAATACTCCATTTAGTTGTAATAGCAATTGACCG
CTATTGGGCGGTAACGGACATCAACTACCTCCATAGAAGA
>No_name
GGAAGTTCTTCTATGGAGGTAGTTGATGTCCGTTACCTCCCAATAGCGGTCAATTGCTAT
TACAACTAAATGGAGTATTGAAGCTGTACAGCTTAGTACA
>No_name
AAATGATTCTGCTGGAAGTTCTTCTATGGAGGTAGTTGATGTCCGTTACCGCCCAATAGC
GGTCAATTGCTATTACAACTAAATGGAGTATTGAAGCTGT
>No_name
CTTCAATACTCCATTTAGTTGTAATAGCAATTGACCGCTATTGGGCGGTAACGGACATCA
ACTACCTCCATAGAAGAACTTCCAGCAGAATCATTTTGAT
>No_name
CAATACTCCATTTAGTTGTAATAGCAATTGACCGCTATTGGGCGGTAACGGACATCAACT
ACCTCCATAGAAGAACTTCCAGCAGAATCATTTTGATGAT
>No_name
CCGATAATCATCAAAATGATTCTGCTGGAAGTTCTTCTATGGAGGTAGTTGATGTCCGTT
ACCGCCCAATAGCGGTCAATTGCTATTACAACTAAATGGA
>No_name
AATAGCAATTGACCGCTATTGGGCGGTAACGGACATCAACTACCTCCATAGAAGAACTTC
CAGCAGAATCATTTTGATGATTATCGGCGTGTGGCTTATT
>No_name
TTGAAGGAACCGAGATTATGACCGAAATAAGCCACACGCCGATAATCATCAAAATGATTC
TGCTGGAAGTTCTTCTATGGAGGTAGTTGATGTCCGTTAC
>No_name
CGGACATCAACTACCTCCATAGAAGAACTTCCAGCAGAATCATTTTGATGATTATCGGCG
TGTGGCTTATTTCGGTCATAATCTCGGTTCCTTCAAGATT
>No_name
CGGACATCTACTACCTCCATAGAAGAACTTCCAGCAGAATCATTTTGATGATTATCGGCG
TGTGGCTTATTTCGGTCATAATCTCGGTTCCTTCAAGATT
>No_name
ATCAACTACCTCCATAGAAGAACTTCCAGCAGAATCATTTTGATGATTATCGGCGTGTGG
CTTATTTCGGTCATAATCTCGGTTCCTTCAAGATTCCATA
>No_name
CAGAATCATTTTGATGATTATCGGCGTGTGGCTTATTTCGGTCATAATCTCGGTTCCTTC
AAGATTCCATACTCATAGAAATAATGCAGAATGGCTGAGA
>No_name
CTGCCATTTACAATGACTCTCAGCCATTCTGCATTATTTCTATGAGTATGGAATCTTGAA
GGAACCGAGATTATGACCGAAATAAGCCACACGCCGATAA
>No_name
CAGCTGCCATTTACAATGACTCTCAGCCATTCTGCATTATTTCTATGAGTATGGAATCTT
GAAGGAACCGAGATTATGACCGAAATAAGCCACACGCCGA
>No_name
GCGGCTGCCATTTACAATGACTCTCAGCCATTCTGCATTATTTCTATGAGTATGGAATCT
TGAAGGAACCGAGATTATGACCGAAATAAGCCACACGCCA
>No_name
CGTGTGGCTTATTTGGGTCATAATCTCGGTTCCTTCAAGATTCCATACTCATAGAAATAA
TGCAGAATGGCTGAGAGTCATTGTAAATGGCAGCTGCATC
>No_name
CTCGGTTCCTTCAAGATTCCATACTCATAGAAATAATGCAGAATGGCTGAGAGTCATTGT
AAATGGCAGCTGCATCATCAATGAATCTGTCAGTTACACA
>No_name
CAAGATTCCATACTCATAGAAATAATGCAGAATGGCTGTGAGTCATTGTAAATGGCAGCT
GCATCATCAATGAATCTGTCAGTTATACAGTATTTTCCAA
>No_name
TAAATTGGAAAATACTGTATAACTGACAGATTCATTGATGATGCAGCTGCCATTTACAAT
GACTCTCAGCCATTCTGCATTATTTCTATGAGTATGGAAT
>No_name
AAAGCGCCTAAATTGGAAAATACTGTATAACTGACAGATTCATTGATGATGCAGCTGCCA
TTTACAATGACTCTCAGCCATTCTGCATTATTTCTATGAG
>No_name
GAAAGCGCCTAAATTGGAAAATACTGTATAACTGACAGATTCATTGATGATGCAGCTGCC
ATTTACAATGACTCTCAGCCATTCTGCATTATTTCTATGA
>No_name
ATAGAAAGCGCCTAAATTGGAAAATACTGTATAACTGACAGATTCATTGATGATGCAGCT
GCCATTTACAATGACTCTCAGCCATTCTGCATTATTTCTA
>No_name
GTAAATAGAAAGCGCCTAAATTGGAAAATACTGTATAACTGACAGATTCATTGATGATGC
AGCTGCCATTTACAATGACTCTCAGCCATTCTGCATTATT
>No_name
TGCAGAATGGCTGAGAGTCATTGTAAATGGCAGCTGCATCATCAATGAATCTGTCAGTTA
TACAGTATTTTCCAATTTAGGCGCTTTCTATTTACCCATG
>No_name
ATGAATCTGTCAGTTATACAGTATTTTCCAATTTAGGCGCTTTCTATTTACCCATGGCAT
TTATGTCTGTAATTTATTTGAGGATTTATATTTTTGCTAG
>No_name
AATCTGTCAGTTATACAGTATTTTCCAATTTAGGCGCTTTCTATTTACCCATGGCATTTA
TGTCTGTAATTTATTTGAGGATTTATATTTTTGCTAGATC
>No_name
ATTTTCCAATTTAGGCGCTTTCTATTTACCCATGGCATTTATGTCTGTAATTTATTTGAG
GATTTATATTTTTGCTAGATCTCGAATTAGATATAAAAGA
>No_name
GGCATTTATGTCTGTAATTTATTTGAGGATTTATATTTTTGCTAGATCTCGAATTAGATA
TAAAAGAAAAAAGATGAAGCAGAATCATTGCCTTTCTAAC
>No_name
TTTATGTCTGTAATTTATTTGAGGATTTATATTTTTGCTAGATCTCGAATTAGATATAAA
AGAAAAAAGATGAAGCAGAATCATTGCCTTTCTAACACCG
>No_name
GAGGATTTATATTTTTGCTAGATCTCGAATTAGATATAAAAGAAAAAAGATGAAGCAGAA
TCATTGCCTTTCTAACACCGATCATAAATCGTGTACTGAT
>No_name
CTAGATCTCGAATTAGATATAAAAGAAAAAAGATGAAGCAGAATCATTGCCTTTCTAACA
CCGATCATAAATCGTGTACTGATCAAACGAAACCAACAGA
>No_name
AAAAAGATGAAGCAGAATCATTGCCTTTCTAACACCGATCATAAATCGTGTACTGATCAA
ACGAAACCAACAGAAAATACTGGACAATGTCCTTGTAATA
>No_name
CTCGTTTATTACAAGGACATTGTCCAGTATTTTCTGTTGGTTTCGTTTGATCAGTACACG
ATTTATGATCGGTGTTAGAAAGGCAATGATTCTGCTTCAT
>No_name
CACCGATCATAAATCGTGTACTGATCAAACGAAACCAACAGAAAATACTGGACAATGTCC
TTGTAATAAACGAAAAATTGATGAAATCAGTTATATTCTC
>No_name
GTTCACAGTTGAGAATATAACTGATTTCATCAATTTTTCGTTTATTACAAGGACATTGTC
CAGTATTTTCTGTTGGTTTCGTTTGATCAGTACACGATTT
>No_name
AAATACTGGACAATGTCCTTGTAATAAACGAAAAATTGATGAAATCAGTTATATTCTCAA
CTGTGAACACTGTAAACTTGAATCTTTAGTTATTCAAAAT
>No_name
GCGATTTTGATTTTGAATAACTAAAGATTCAAGTTTACAGTGTTCACAGTTGAGAATATA
ACTGATTTCATCAATTTTTCGTTTATTACAAGGACATTGT
>No_name
TGCGATTTTGATTTTGAATAACTAAAGATTCAAGTTTACAGTGTTCACAGTTGAGAATAT
AACTGATTTCATCAATTTTTCGTTTATTACAAGGACATTG
>No_name
CTTTGCGATTTTGATTTTGAATAACTAAAGATTCAAGTTTACAGTGTTCACAGTTGAGAA
TATAACTGATTTCATCAATTTTTCGTTTATTACAAGGACA
>No_name
CTCATGTGTTTGTCGAACCATTCTTTGCGATTTTGATTTTGAATAACTAAAGATTCAAGT
TTACAGTGTTCACAGTTGAGAATATAACTGATTTCATCAA
>No_name
CTTCATCAGCGAATTCAAGAAGGCTCATGTGTTTGTCGAACCATTCTTTGCGATTTTGAT
TTTGAATAACTAAAGATTCAAGTTTACAGTGTTCACAGTT
>No_name
CTTGAATCTTTAGTTATTCAAAATCAAAATCGCAAAGAATGGTTCGACAAACACATGAGC
CTTCTTGAATTCGCTGATGAAGGTGAAAACGATTCTTTGT
>No_name
AGTTATTCAAAATCAAAATCGCAAAGAATGGTTCGACAAACACATGAGCCTTCTTGAATT
CGCTGATGAAGGGGAAAACGATTCTTTGTCAATTAAGAGT
>No_name
TTCAAAATCAAAATCGCAAAGAATGGTTCGACAAACACATGAGCCTTCTTGAATTCGCAG
ATGAAGGTGAAAACGATTCTTTGTCAATTCAGAGCAACTT
>No_name
GCAAAGAATGGTTCGACAAACACATGAGCCTTCTTGAATTCGCTGATGAAGGTGAAAACG
ATTCTTTGTCAATTCAGAGCAACTTTTATGCTACAACATT
>No_name
GTTCGACAAACACATGAGCCTTCTTGAATTCGCTGATGAAGGTGAAAACGATTCTTTGTC
AATTCAGAGCAACTTTTATGCTACAACATTTGCCAATGTA
>No_name
TCGAATTTTACATTGGCAAATGTTGTAGCATAAAAGTTGCTCTGAATTGACAAAGAATCG
TTTTCACCTTCATCAGCGAATTCAAGAAGGCTCATGTGTT
>No_name
CTCGAATTTTACATTGGCAAATGTTGTAGCATAAAAGTTGCTCTGAATTGACAAAGAATC
GTTTTCACCTTCATCAGCGAATTCAAGAAGGCTCATGTGT
>No_name
CTCGGATTTTACATTGGCAAATGTTGTAGCATAAAAGTTGCTCTGAATTGACAAAGAATC
GTTTTCACCTTCATCAGCGAATTCAAGAAGGCTCATGTGT
>No_name
GATCAACGTTCTCGAATTTTACATTGGCAAATGTTGTAGCATAAAAGTTGCTCTGAATTG
ACAAAGAATCGTTTTCACCTTCATCAGCGAATTCAAGAAG
>No_name
AAACGATTCTTTGTCAATTCAGAGCAACTTTTATGCTACAACATTTGCCAATGTAAAATT
CGAGAACGTTGATCATGTGGCCAACGTCAACTGCGTCGGC
>No_name
ACGATTCTTTGTCAATTCAGAGCAACTTTTATGCTACAACATTTGCCAATGTAAAATTCG
AGAACGTTGATCATGTGGCCAACGTCAACTGCGTCGGCGA
>No_name
TTTGTCAATTCAGAGCAACTTTTATGCTACAACATTTGCCAATGTAAAATTCGAGAACGT
TGATCATGTGGCCAACGTCAACTGCGTCGGCGAGAATGAT
>No_name
CAACTTTTATGCTACAACATTTGCCAATGTAAAATTCGAGAACGTTGATCATGTGGCCAA
CGTCAACTGCGTCGGCGAGAATGATCGAAACAAAGCTGAA
>No_name
GGACATCGTTTCAGCTTTGTTTCGATCATTCTCGCCGACGCAGTTGACGTTGGCCACATG
ATCAACGTTCTCGAATTTTACATTGGCAAATGTTGTAGCA
>No_name
GTTGGACATCGTTTCAGCTTTGTTTCGATCATTCTCGCCGACGCAGTTGACGTTGGCCAC
ATGATCAACGTTCTCGAATTTTACATTGGCAAATGTTGTA
>No_name
TGCCAATGTAAAATTCGAGAACGTTGATCATGTGGCCAACGTCAACTGCGTCGGCGAGAA
TGATCGAAACAAAGCTGAAACGATGTCCAACCATTCACAG
>No_name
GTAAAATTCGAGAACGTTGATCATGTGGCCAACGTCAACTGCGTCGGCGAGAATGATCGA
AACAAAGCTGAAACGATGTCCAACCATTCACAGAAAAAAA
>No_name
CGAGAACGTTGATCATGTGGCCAACGTCAACTGCGTCGGCGAGAATGATCGAAACAAAGC
TGAAACGATGTCCAACCATTCACAGAAAAAAACAAATCAG
>No_name
GTCTGATTTATTTTTTTCTGTGAATGGTTGGACATCGTTTCAGCTTTGTTTCGATCATTC
TCGCCGACGCAGTTGACGTTGGCCACATGATCAACGTTCT
>No_name
GAACGTTGATCATGTGGCCAACGTCAACTGCGTCGGCGAGAATGATCGAAACAAAGCTGA
AACGATGTCCAACCATTCACAGAAAAAAACAAATCAGACA
>No_name
GTAATTATAAAATATTAATTTCGGTGACCAATTTGTTGTCTGATTTATTTTTTTCTGTGA
ATGGTTGGACATCGTTTCAGCTTTGTTTCGATCATTCTCG
>No_name
GAATGATCGAAACAAAGCTGAAACGATGTCCAACCATTCACAGAAAAAAACAAATCAGAC
AACAAATTGGTCACCGAAATTAATATTTTATAATTACAAA
>No_name
GAAAAAAATAAATCAGACAACAAATTGGTCACCGAAATTAATATTTTATAATTACAAAGC
CAAGCTTTTGAATTTTAAAAATGATTTATCATTTAAAGGT
>No_name
GTTAGAACCTTTAAATGATAAATCATTTTTAAAATTCAAAAGCTTGGCTTTGTAATTATA
AAATATTAATTTCGGTGACCAATTTGTTGTCTGATTTGTT
>No_name
ATCATTTAAAGGTTCTAACAAATCATCTGAGTTGCAATTCAACGACGACCGAAGCCAATC
TTCGTTGAGTTTCAAGGACAACAAATTCAATGCCATGAAT
>No_name
CGACCGAAGCCAATCTTCGTTGAGTTTCAAGGACAACAAATTCAATGCCATGAATTCTGC
GTCTATTAGAAACAAGGTCGAACAAAAAAGAGAAAGAAAA
>No_name
CCGAAGCCAATCTTCGTTGAGTTTCAAGGACAACAAATTCAATGCCATGAATTCTGCGTC
TATTAGAAACAAGGTCGAACAAAAAAGAGAAAGAAAAGCC
>No_name
CGAAGCCAATCTTCGTTGAGTTTCAAGGACAACAAATTCAATGCCATGAATTCTGCGTCT
ATTAGAAACAAGGTCGAACAAAAAAGAGAAAGAAAAGCCG
>No_name
CTTCGTTGAGTTTCAAGGACAACAAATTCAATGCCATGAATTCTGCGTCTATTAGAAACA
AGGTCGAACAAAAAAGAGAAAGAAAAGCCGCTAGAACGTT
>No_name
CAACAAATTCAATGCCATGAATTCTGCGTCTATTAGAAACAAGGTCGAACAAAAAAGAGA
AAGAAAAGCCGCTAGAACGTTGGCCATTATTACAGGATGT
>No_name
ATTCAATGCCATGAATTCTGCGTCTATTAGAAACAAGGTCGAACAAAAAAGAGAAAGAAA
AGCCGCTAGAACGTTGGCCATTATTACAGGATGTTTCATT
>No_name
ATTCAATGCCATGAATTCTGCGTCTATTAGAAACAAGGTCGAACAAAAAAGAGAAAGAAA
AGCCGCTAGAACGTTGGCCATTATTACAGGATGTTTCATT
>No_name
CAAATAATGAAACATCCTGTAATAATGGCCAACGTTCTAGCGGCTTTTCTTTCTCTTTTT
TGTTCGACCTTGTTTCTAATAGACGCAGAATTCATGGCAT
>No_name
CAAATAATGAAACATCCTGTAATAATGGCCAACGTTCTAGCGGCTTTTCTTTCTCTTTTT
TGTTCGACCTTGTTTCTAATAGACGCAGAATTCATGGCAT
>No_name
GGCAAATAATGAAACATCCTGTAATAATGGCCAACGTTCTAGCGGCTTTTCTTTCTCTTT
TTTGTTCGACCTTGTTTCTAATAGACGCAGAATTCATGGC
>No_name
CCAGCAAATAATGAAACATCCTGTAATAATGGCCAACGTTCTAGCGGCTTTTCTTTCTCT
TTTTTGTTCGACCTTGTTTCTAATAGACGCAGAATTCATG
>No_name
CAAAACGCGTGCGCTACGTTATTAATTCCGAATGGAAGCCAGCAAATAATGAAACATCCT
GTAATAATGGCCAACGTTCTAGCGGCTTTTCTTTCTCTTT
>No_name
TTACAAAACGCGTGCGCTACGTTATTAATTCCGAATGGAAGCCAGCAAATAATGAAACAT
CCTGTAATAATGGCCAACGTTCTAGCGGCTTTTCTTTCTC
>No_name
GAGAAAGAAAAGCCGCTAGAACGTTGGCCATTATTACAGGATGTTTCATTATTTGCTGGC
TTCCATTCGGAATTAATAACGTAGCGCACGCGTTTTGTAA
>No_name
GTATTACAAAACGCGTGCGCTACGTTATTAATTCCGAATGGAAGCCAGCAAATAATGAAA
CATCCTGTAATAATGGCCAACGTTCTAGCGGCTTTTCTTT
>No_name
AAAAGCCGCTAGAACGTTGGCCATTATTACAGGATGTTTCATTATTTGCTGGCTTCCATT
CGGAATTAATAACGTAGCGCACGCGTTTTGTAATACGGAA
>No_name
TTCCGTATTACAAAACGCGTGCGCTACGTTATTAATTCCGAATGGAAGCCAGCAAATAAT
GAAACATCCTGTAATAATGGCCAACGTTCTAGCGGCTTTT
>No_name
CACACGGTTCCGTATTACAAAACGCGTGCGCTACGTTATTAATTCCGAATGGAAGCCAGC
AAATAATGAAACATCCTGTAATAATGGCCAACGTTCTAGC
>No_name
GCCATTATTACAGGATGTTTCATTATTTGCTGGCTTCCATTCGGAATTAATAACGTAGCG
CACGCGTTTTGTAATACGGAACCGTGTGGAAGTGCTTTAT
>No_name
AGAGACTATCGAATAAAGCACTTCCACACGGTTCCGTATTACAAAACGCGTGCGCTACGT
TATTAATTCCGAATGGAAGCCAGCAAATAATGAAACATCC
>No_name
CTGAGTTCACATAGCCTAGCCATAAACAGAGACTATCGAATAAAGCACTTCCACACGGTT
CCGTATTACAAAACGCGTGCGCTACGTTATTAATTCCGAA
>No_name
TCGTAGCGCACGCGTTTTGTAATACGGAACCGTGTGGAAGTGCTTTATTCGATAGTCTCT
GTTTATGGCTAGGCTATGTGAACCCAGGCCTTAATCCCGT
>No_name
CGTAGCGCACGCGTTTTGTAATACGGAACCGTGTGGAAGTGCTTTATTCGATAGTCTCTG
TTTATGGCTAGGCTATGTGAACTCAGGCCTTAATCCAGTG
>No_name
CGGAACCGTGTGGAAGTGCTTTATTCGATAGTCTCTGTTTATGGCTAGGCTATGTGAACT
CAGGCCTTAATCCAGTGATTTACACTGTCTTCTCTCCAGA
>No_name
CTTTATTCGATAGTCTCTGTTTATGGCTAGGCTATGTGAAATCAGGCCTTTATCCAGCGA
TTTACACTCTCTTCTCTCCAGCTTTTTGAACTGCTTTCAG
>No_name
AAATCTTTCTGAAAGCAGTTCGAAAATCTGGAGAGAAGACAGTGTAAATCACTGGATTAA
GGCCTGAGTTCACATAGCCTAGCCATAAACAGAGACTATC
>No_name
CTCTGTTTATGGCTAGGCTATGTGAACTCAGGCCTTAATCCAGTGATTTACACTGTCTTC
TCTCCAGATTTTCGAACTGCTTTCAGAAAGATTTTATTGG
>No_name
ACAGAATACATCGGAAGTCAACCAAAAATCACACAAAACAGATCCAAATATCCAACGTCC
TAAGATATAATTAATAAGAGCGAATGGCATAACTAAACTG
>No_name
AATTCTGTTATCACTGAGACTACAAACGTAAAGGTTTTTCATCTCTTCTTTCCAGCCCAA
CAACGGTGGAATTGAAATCAAGCCACTCAAAATATAGGCG
>No_name
CTCCTTGCTATCCTTTCTTTTATTTTTCACTGTTTCCTTTTTCATCAGTAACCTGTCATT
TTGATTTATAAATTTTATTTTATCTCTCAATCGTTTTCTA
>No_name
AAAAGAAAGGATAGCAAGGAGAATAGTTCATTAGAAAATGAAACTTGTAAAATTACGCCG
ACATGTTCCAATAAAGTCAACAATGAAAACACTAATTTTT
>No_name
GAATAGTTCATTAGAAAATGAAACTTGTAAAATTACGCCGACATGTTCCAATAAAGTCAA
CAATGAAAACACTAATTTTTCCAGTGTCAATAACAGTGAT
>No_name
GTCTTTCATTCCAAAATTGATTCAATTTATCACTGTTATTGACACTGGAAAAATTAGTGT
TTTCATTGTTGACTTTATTGGAACATGTCGGCGTAATTTT
>No_name
CTATTACATACATGAGGAAAAACGGACTCCAACATATCACAAAAACTCCCATAATTATTC
CCATTGTTCTAGCGGATTTTCTTTCTTTGGACAAAGATAT
>No_name
CGGATGAATACGATTTGTTGTTTTGGAAATGAAACTGTCAGTGTAATCAGCATAGCCTCA
ATTAAAATGTTCCTGTCATTCGGAACAATCTTCGGAAATA
>No_name
CGATTTGTTGTTTTGGAAATGAAACTGTCAGTGTAATCAGCATAGCCTCAATTAAAATGT
TCCTGTCATTCGGAACAATCTTCGGAAATAGTTTGGTCAT
>No_name
ATTAGCAGATCTGCGCAAGCCAACGACACGATGAAATAATTTGTACAAGTTCTCAAATTG
GAATTACTGGCTACTGCTATAATGACCAAACTATTTCCGA
>No_name
GGAAATAGTTTGGACATTATAGCAGTAGTCAGTAATTCCAATTTGAGAACTTGTACAAAT
TATTTCATCGTGTCGTTGGCTTTCGATAAACTGCTAATGT
>No_name
AATTTGAGAACTTGTACAAATTATTTCATCGTGTCGTTGGCTTGCGCAGATCTGCTAATG
GGGTTGGTCGTTATGCCTTTTGCAATGCTCAATGAGCTTG
>No_name
GAACGTCAAACGCGTGCCACATGTCACACCAGATTTGACCAAATATCAAAACCTCTTGTC
CAAGCTCATTGAGCATTGCAAAAGGCATAACGACCAACCC
>No_name
ATGCCTTTTGCAATGCTCAATGAGCTTGGACAAGAGGTTTGGATATTTGGTCAAATCTGG
TGTGACATGTGGCACGCGTTTGACGTTCTTAGAGATCGGA
>No_name
AGAGGTTTGGATATTTGGTCAAATCTGGTGTGACATGTGGCACGCGTTTGACGTTCTTAG
TACCACTGCAAGTATATTGAATCTTTGTATGATTGCGAGA
>No_name
GTTAAGTGACGGCCGGCCAAAAGAGGACTTGTGGTTACTTTGTATCTTTCTATCGCAATC
ATACAAAGATTCAATATACTTGCAGTGGTACTAAGAACGT
>No_name
CTTAGTACCACTGCAAGTATATTGAATCTTTGTATGATTGCGATAGAAAGATACAAAGTA
ACCACAAGTCCTCTTTTGGCCGGCCGTCACTTAACAAACA
>No_name
AATCTTTGTATGATTGCGATAGAAAGATACAAAGTAACCACAAGTCCTCTTTTGGCCGGC
CGTCACTTAACAAACAAAAACTGTATAATCATGATTTTTC
>No_name
CCGTCACTTAACAAACAAAAACTGTATAATCATGATTTTTCTCGTATGGTTTTGTTCGGC
TTGCATATCCTTTCCAGCGATCATATGGTGGAGACAAAGT
>No_name
ATCCTTTCCAGCGATCATATGGTGGAGACAAAGTTCTGATACATATGATTCAGTTTGTTC
TTGTAAATTTCCAACTGATCCATTTTATATTTCTATTTCT
>No_name
TTCGAAGAAATAGAAATATAAAATGGATCAGTTGGAAATTTACAAGAACAAACTGAATCA
TATGTATCAGAACTTTGTCTCCACCATATGATCGCTGGAA
>No_name
AAACAATCGAAGAAATAGAAATATAAAATGGATCAGTTGGAAATTTACAAGAACAAACTG
AATCATATGTATCAGAACTTTGTCTCCACCATATGATCGC
>No_name
AAAGAAACAATCGAAGAAATAGAAATATAAAATGGATCAGTTGGAAATTTACAAGAACAA
ACTGAATCATATGTATCAGAACTTTGTCTCCACCATATGA
>No_name
GGTGCATAGAAGGAAACAATCGAAGAAATAGAAATATAAAATGGATCAGTTGGAAATTTA
CAAGAACAAACTGAATCATATGTATCAGAACTTTGTCTCC
>No_name
GTTCTGATACATATGATTCAGTTTGTTCTTGTAAATTTCCAACTGATCCATTTTATATTT
CTATTTCTTCGATTGTTTCCTTCTATGCACCTCTTGTTTT
>No_name
AAAGAACCAACATTAAAACAAGAGGTGCATAGAAGGAAACAATCGAAGAAATAGAAATAT
AAAATGGATCAGTTGGAAATTTACAAGAACAAACTGAATC
>No_name
CCAATAAAGAACCAACATTAAAACAAGAGGTGCATAGAAGGAAACAATCGAAGAAATAGA
AATATAAAATGGATCAGTTGGAAATTTACAAGAACAAACT
>No_name
CGCCCTTTCTGTAGACAAATTATCATTCGTTTTGCGGTTCGGTATATTTTCCAATAAAGA
ACCAACATTAAAACAAGAGGTGCATAGAAGGAAACAATCG
>No_name
CACCTCTTGTTTTAATGTTGGTTCTTTATTGGAAAATATACCGAACCGCAAAACGAATGA
TAATTTGTCTACAGAAAGGCGAACAAGTAATTGAAGACGG
>No_name
CGCAAAACGAATGATAATTTGTCTACAGAAAGGCGAACAAGTAATTGAAGACGGAGACAA
AGCTTTAAACAATCCTCCGGTAAGATTAAGAATTAATAAA
>No_name
CGAAGACGTTACGGGACCACTGCATAGATCTGCTACACAACTCAAAGGTTCAGATATTCC
CATTGGTTTCGTTTTCCAAGAAAACCATTTTGATTTATTT
>No_name
AATAAATCAAAATGGTTTTCTTGGAAAACGAAACCAATGGGAATATCTGAACCTTTGAGT
TGTGTAGCAGATCTATGCAGTGGTCCCGTAACGTAGATCG
>No_name
GGAATATCTGAACCTTTGAGTTGTGTAGCAGATCTATGCAGTGGTCCCGTAACGTCTTCG
GCTTCTATAGCATTTAAATTGAGACATTTCACTTTAGGTA
>No_name
GTTCGGTGTTAAATTTAATTAATTTTTTACCTAAAGTGAAATGTCTCAATTTAAATGCTA
TAGAAGCCGAAGACGTTACGGGACCACTGCATAGATCTGC
>No_name
ACGTCTTCGGCTTCTATAGCATTTAAATTGAGACATTTCACTTTAGGTAAAAAATTAATT
AAATTTAACACCGAACAAAAAGCAGCAAGAACTCTTGGAT
>No_name
CTCCAATGGATCCGGTTCGAAATAATTTATTCTGATTATCTAGTGAATTGAGAATATTGC
AAATGAAAAAAGGCAACCAACACAAGATAAAAGTCCCCAT
>No_name
GGGACTTTTATCTTGTGTTGGTTGCCTTTTTTCATTTGCAATATTCTCAATTCACTAGAT
AATCAGAATAAATTATTTCGAACCGGATCCATTGGAGATC
>No_name
CTTTTATCTTGTGTTGGTTGCCTTTTTTCATTTGCAATATTCTCAATTCACTAGATAATC
AGAATAAATTATTTCGAACCGGATCCATTGGAGATCATAT
>No_name
CATAGAATGGGCATAGATAATTGGATTCATGCATGAGTTGAGATAGCCCAACCATGTGAC
GAGCGGTAGAATATGATCTCCAATGGATCCGGTTCGAAAT
>No_name
CTCTTTGAATCATTCGACGATAATATATTGGGCATAGCAGCCGTATAAATGCCATTCTAA
AATGTCTCATAGAATGGGCATAGATAATTGGATTCATGCA
>No_name
CATGAATCCAATTATCTATGCCCATTCTATGAGACATTTTAGAATGGCATTTATACGGCT
GCTATGCCCAATATATTATCGTCGAATGATTCAAAGAGAA
>No_name
CAAAAAGAGATAAACTGATAGAAGTTGAATAAGAAATAATTATCATCACCTTTTCATTGA
AAGTCCACGGAATTTGATCTGAACCATTTTTAATAGAATT
>No_name
ACGACATTTCCAAAAAGAGATAAACTGATAGAAGTTGAATAAGAAATAATTATCATCACC
TTTTCATTGAAAGTCCACGGAATTTGATCTGAACCATTTT
>No_name
GTCCCATAATAATATATAAGTAAAGGTGAATGGAACGCAAAATAAGCTTATTAATAAATC
TGACACAGCAAGATTTGTCAAGAACTGTCGAACTTCATTA
>No_name
AAAGAACAACTGGACAGAATAAATATGGAAATGGCCAGTCCCATAATAATATATAAGTAA
AGGTGAATGGAACGCAAAATAAGCTTATTAATAAATCTGA
>No_name
TTTATTAATAAGCTTATTTTGCGTTCCATTCACCTTTACTTATATATTATTATGGGACTG
GCCATTTCCATATTTATTCTGTCCAGTTGTTCTTTCTATC
>No_name
CCAGATCTTTTCCTGGTAATACGGGATTTCATTGGATAAATGACGACCCAAAATCTATCT
AAACCAATCACCATGTTCGTTATTGAAGAAGCGGTTACGG
>No_name
ATTAAAAGTATTGAGATCGTATATGAAATTTGTAGATTATTATTATTCCAATTTTCTGAG
CATTCGGTGTATCCACCTTCTCTAATGGATGCTCGACTTA
>No_name
GTGAGAACGATTAATGGTAGAAAATATGTTATTAAAAGTATTGAGATCGTATATGAAATT
TGTAGATTATTATTATTCCAATTTTCTGAGCATTCGGTGT
>No_name
CCCGTATTTCATCAGCTTCTCCTGGTAAGGATCGCTTCCAAAGTTTTATCCCAACAATTG
TATATGTCACAGTGAGAACGATTAATGGTAGAAAATATGT
>No_name
AAAACTTTGGAAGCGATCCTTACCAGGAGAAGCTGATGAAATACGGGACGCAAAACATAT
GAAATCAAAAGTCAAAGTAATAAAAATGTTATCAATAATT
>No_name
AAAAATGTTATCAATAATTGTCATATGCTTTGGATTGTGTTGGCTTCCTCTGCATTTATT
CTTCGTTGTCACCCATGTGAACCAGTCTCAGGGATACACA
>No_name
GTGGACTTTGTCAACGACAATCCTGGTCAAGAAAGATGAACTTCAACACAACGAGTGCTC
GAAATAGTGTTTCTAATAACTTTTCTCCAGCACTAACGAT
>No_name
CTGGTGATGAGTGATCTCGAGACGGGAATTTGTCGTTGTATTTTCTGTTTTGGATCGTTA
GTGCTGGAGAAAAGTTATTAGAAACACTATTTCGAGCACT
>No_name
CTGGTGATGAGTGATCTCGAGACGGGAATTTGTCGTTGTATTTTCTGTTTTGGATCGTTA
GTGCTGGAGAAAAGTTATTAGAAACACTATTTCGAGCACT
>No_name
CACACATTCGTTGTTGTCTTTGTTGAACAGGAATTGAATCTCCTTGGACCTTTCTGGTGA
TGAGTGATCTCGAGACGGGAATTTGTCGTTGTATTTTCTG
>No_name
ATTATGGTTCACACATTCGTTGTTGTCTTTGTTGAACAGGAATTGAATCTCCTTGGACCT
TTCTGGTGATGAGTGATCTCGAGACGGGAATTTGTCGTTG
>No_name
TTTTGATTTAACTTGGAACTCTCTCGGTAAGTCTATTGAATTATGGTTCACACATTCGTT
GTTGTCTTTGTTGAACAGGAATTGAATCTCCTTGGACCTT
>No_name
ATATTTGTTGACAAGGGTTTTGATTTAACTTGGAACTCTCTCGGTAAGTCTATTGAATTA
TGGTTCACACATTCGTTGTTGTCTTTGTTGAACAGGAATT
>No_name
CTGACATTTAGAGTTGAGTAATTATTTGGTAGTTTTGGTTGGTAAATATTCGATTCTTCT
CAACTTCGGCATCAAGAATGAGAATTTTTATTTTGTTCAT
>No_name
ATTATTCTCAGTAAAGTCAATCATACATTGCTTTTCCCATTGCCTGTAACAGCAATCCTC
GGATTTCTAGCTGGAGTTGTCAGTTTGGCAACCGTCGCTG
>No_name
AGCAATCCTCGGATTTCTAGCTGGAGTTGTCAGTTTGGCAACCGTCGCTGGTAACTTGCT
AGTAATTACATCGTTTTTCGTTGAAAGGGCTTTGAGAAAT
>No_name
GTCGGATTTCTCAAAGCCCTTTCAACGAAAAACGATGTAATTACTAGCAAGTTACCAGCG
ACGGTTGCCAAACTGACAACTCCAGCTAGAAATCCGAGGA
>No_name
GCTGGAGTTGTCAGTTTGGCAACCGTCGCTGGTAACTTGCTAGTAATTACATCGTTTTTC
GTTGAAAGGGCTTTGAGAAATCCGACGAATTATTTTATTG
>No_name
ACCGTCGCTGGTAACTTGCTAGTAATTACATCGTTTTTCGTTGAAAGGGCTTTGAGAAAT
CCGACGAATTATTTTATTGCATCATTAGCCGTGACGGACC
>No_name
ATCGAAAATATTCCAATCAAAAGGTCCGTCACGGCTAATGATGCAATAAAATAATTCGTC
GGATTTCTCAAAGCCCTTTCAACGAAAAACGATGTAATTA
>No_name
AATTACATCGTTTTTCGTTGAAAGGGCTTTGAGAAATCCGACGAATTATTTTATTGCATC
ATTAGCCGTGACGGACCTTTTGATTGGAATATTTTCGATG
>No_name
CTTTGAGAAATCCGACGAATTATTTTATTGCATCATTAGCCGTGACGGACCTTTTGATTG
GAATATTTTCGATGAACTTCTATACGATTTATTTGCTTTT
>No_name
GCCAATAGTTCAAAAGCAAATAAATCGTATAGAAGTTCATCGAAAATATTCCAATCAAAA
GGTCCGTCACGGCTAATGATGCAATAAAATAATTCGTCGG
>No_name
CCGACGAATTATTTTATTGCATCATTAGCCGTGACGGACCTTTTGATTGGAATATTTTCG
ATGAACTTCTATACGATTTATTTGCTTTTGAACTATTGGC
>No_name
GACGAATTATTTTATTGCATCATTAGCCGTGACGGACCTTTTGATTGGAATATTTTCGAT
GAACTTCTATACGATTTATTTGCTTTTGAACTATTGGCCA
>No_name
CATCATTAGCCGTGACGGACCTTTTGATTGGAATATTTTCGATGAACTTCTATACGATTT
ATTTGCTTTTGAACTATTGGCCATTGGGTGAAATGTTTTG
>No_name
GTGAAATGTTTTGTGATTTATGGTTGTCGTTGGATTATACAGCTTGTTTAACGTCTCAAT
ATACCGTATTTTTTATAACTGTCGATCGTTTTTGTTCAGT
>No_name
AAATGTTTTGTGATTTATGGTTGTCGTTGGATTATACAGCTTGTTTAACGTCTCAATATA
CCGTATTTTTTATAACTGTCGATCGTTTTTGTTCAGTCCA
>No_name
GTGATTTATGGTTGTCGTTGGATTATACAGCTTGTTTAACGTCTCAATATACCGTATTTT
TTATAACTGTCGATCGTTTTTGTTCAGTCCACATTCCTGC
>No_name
GTGATTTATGGTTGTCGTTGGGTTATACAGCTTGTTTAACGTCTCAATATACCGTATTTT
TTATAACTGTCGATCGTTTTTGTTCAGTCCACATTCCTGA
>No_name
ATTTTGCAGGAATGTGGACTGAACAAAAACGATCGACAGTTATAAAAAATACGGTATATT
GAGACGTTAAACAAGCTGTATAATCCAACGACAACCATAA
>No_name
CAATTTCTGTATTTTGCAGGAATGTGGACTGAACAAAAACGATCGACAGTTATAAAAAAT
ACGGTATATTGAGACGTTAAACAAGCTGTATAATCCAACG
>No_name
CCGCTACCATGATTAGGACTTTGTTGTCAGTTCTCCAATTTCTGTATTTTGCAGGAATGT
GGACTGAACAAAAACGATCGACAGTTATAAAAAATACGGT
>No_name
GTTTTTGTTCAGTCCACATTCCTGCAAAATACAGAAATTGGAGAACTGACAACAAAGTCC
TAATCATGGTAGCGGCAACTTGGATAATTCCTTCTTCGAT
>No_name
GTGAAAAATATCGAAGAAGGAATTATCCAAGTTGCCGCTACCATGATTAGGACTTTGTTG
TCAGTTCTCCAATTTCTGTATTTTGCAGGAATGTGGACTG
>No_name
GCAAAATACAGAAATTGGAGAACTGACAACAAAGTCCTAATCATGGTAGCGGCAACTTGG
ATAATTCCTTCTTCGATATTTTTCACTTGCATTCTTGGTT
>No_name
GCCAACCAAGAATGCAAGTGAAAAATATCGAAGAAGGAATTATCCAAGTTGCCGCTACCA
TGATTAGGACTTTGTTGTCAGTTCTCCAATTTCTGTATTT
>No_name
GGCCAACCAAGAATGCAAGTGAAAAATATCGAAGAAGGAATTATCCACGTTGCCGCTACC
ATGATTAGGACTTTGTTGTCAGTTCTCCAATTTCTGTATT
>No_name
AATTGGAGAACTGACAACAAAGTCCTAATCATGGTAGCGGCAACTTGGATAATTCCTTCT
TCGATATTTTTCACTTGCATTCTTGGTTGGCCGTTTTTTA
>No_name
CTCGTTTGCCGGTAAAAAACGGCCAACCAAGAATGCAAGTGAAAAATATCGAAGAAGGAA
TTATCCAAGTTGCCGCTACCATGATTAGGACTTTGAGATC
>No_name
CAAAGTCCTAATCATGGTAGCGGCAACTTGGATAATTCCTTCTTCGATATTTTTCACTTG
CATTCTTGGTTGGCCGTTTTTTACCGGCAAACGAGGCTGC
>No_name
AAAAAACATCGGTTTGAAATCCAGCCCAACATTCGTTTTGTGGGCAGCCTCGTTTGCCGG
TAAAAAACGGCCAACCAAGAATGCAAGTGAAAAATATCGA
>No_name
GAAAAAAACATCGGTTTGAAATCCAGCCCAACATTCGTTTTGTGGGCAGCCTCGTTTGCC
GTTATAAAACGGCCAACCAAGAATGCAAGTGAAAAATATC
>No_name
CTTGCATTCTTGGTTGGCCGTTTTTTACCGGCAAACGAGGCTGCCCACAAAACGAATGGT
GGGCTGGATTTCAAACCGCAGTTTTTTTCTATACAATTCT
>No_name
CCGTTTTTTACCGGCAAACGAGGCTGCCCACAAAACGAATGTTGGGCTGGATTTCAAACC
GATGTTTTTTTCAACACAATTCTAACAATAGGTTATTTCT
>No_name
AGGCTACACATGACGATTAAAGTCAACCAGAAATAACCGATTGTTAGAATTGTGTTGAAA
AAAACATCGGTTTGAAATCCAGCCCAACATTCGTTTTGTG
>No_name
CGAATGTTGGGCTGGATTTCAAACCGATGTTTTTTTCAACACAATTCTAACAATCGGTTA
TTTCTGGTTGACTTTAATCGTCATGTGTAGCCTTTATGGG
>No_name
CAACATGATAAATTCCCCCATAAAGGCTACACATGACGATTAAAGTCAACCAGAAATAAC
CTATTGTTAGAATTGTGTTGAAAAAAACATCGGTTTGAAA
>No_name
CAACATGATAAATTCCCCCATAAAGGCTACACATGTCGATTAAAGTCAACCAGAAATAAC
CTATTGTTAGAATTGTGTTGAAAAAAACATCGGTTTGAAA
>No_name
GTTTTTTTCAACACAATTCTAACAATCGGTTATTTCTGGTTGACTTTAATCGTCATGTGT
AGCCTTTATGGGGGAATTTATCATGTTGCATTGAATCTCC
>No_name
TGGAGATTCAATGCAACATGATAAATTCCCCCATAAAGGCTACACATGACGATTAAAGTC
AACCAGAAATAACCTATTGTTAGAATTGTGTTGAAAAAAA
>No_name
TAGCATCAGACTTTCTTTGGAGATTCAATGCAACATGATAAATTCCCCCATAAAGGCTAC
ACATGACGATTAAAGTCAACCAGAAATAACCGATTGTTAG
>No_name
CTTCTTTTAGCATCAGACTTTCTTTGGAGATTCAATGCAACATGATAAATTCCCCCATAA
AGGCTACACATGACGATTAAAGTCAACCAGAAATAACCTA
>No_name
ATCGGTTATTTCTGGTTGACTTTAATCGTCATGTGTAGCCTTTATGGGGGAATTTATCAT
GTTGCATTGAATCTCCAAAGAAAGTCTGATGCTAAAAGAA
>No_name
ATTTTTCTTCTTTTAGCATCAGACTTTCTTTGGAGATTCAATGCAACATGATAAATTCCC
CCATAAAGGCTACACATGACGATTAAAGTCAACCAGAAAT
>No_name
ATTTTTCTTCTTTTAGCATCAGACTTTCTTTGGAGATTCAATGCAACATGATAAATTCCC
CCATAAAGGCTACACATGACGATTAAAGTCAACCAGAAAT
>No_name
ATTTCTGGTTGACTTTAATCGTCATGTGTAGCCTTTATGGGGGAATTTATCATGTTGCAT
TGAATCTCCAAAGAAAGTCTGATGCTAAAAGAAGAAAAAT
>No_name
TTCTGGTTGACTTTAATCGTCATGTGTAGCCTTTATGGGGGAATTTATCATGTTGCATTG
AATCTCCAAAGAAAGTCTGATGCTAAAAGAAGAAAAATGA
>No_name
GGTTGACTTTAATCGTCATGTGTAGCCTTTATGGGGGAATTTATCATGTTGCATTGAATC
TCCAAAGAAAGTCTGATGCTAAAAGAAGAAAAATGACTAG
>No_name
ATTGAAACAAGACTAGTCATTTTTCTTCTTTTAGCATCAGACTTTCTTTGGAGATTCAAT
GCAACATGATAAATTCCCCCATAAAGGCTACACATGACGA
>No_name
GGAATTTATCATGTTGCATTGAATCTCCAAAGAAAGTCTGATGCTAAAAGAAGAAAAATG
ACTAGTCTTGTTTCAATGGCTGGACAAACAATTTCCAGAA
>No_name
GTTTGTCATTCCAACTCCGATTCTGGACATTGTTTGTCCAGCCATTGAAACAAGACTAGT
CATTTTTCTTCTTTTAGCATCAGACTTTCTTTGGAGATTC
>No_name
AAAGAAAGTCTGATGCTAAAAGAAGAAAAATGACTAGTCTTGTTTCAATGGCTGGACAAA
CAATGTCCAGAATCGGAGTTGGAATGACAAAAGATGAGAA
>No_name
CGTTCTCATCGTTTGTCATTCCAACTCCGATTCTGGACATTGTTTGTCCAGCCATTGAAA
CAAGACTAGTCATTTTTCTTCTTTTAGCATCAGACTTTCT
>No_name
AGAAAAATGACTAGTCTTGTTTCAATGGCTGGACAAACAATGTCCAGAATCGGAGTTGGA
ATGACAAACGATGAGAACGAAGATGAAATATTTGACACTC
>No_name
AGAAAAATGACTAGTCTTGTTTCAATGGCTGGACAAACAATGTCCAGAATCGGAGTTGGA
ATGACAAACGATGAGAACGAAGATGAAATATTTGACCATC
>No_name
GTTTCAATGGCTGGACAAACAATGTCCAGAATCGGAGTTGGAATGACAAACGATGAGAAC
GAAGATGAAATATTTGACCATCGTAAACCAACAAATAATA
>No_name
CTTCACCAGGTGTCATTTCATCAAGAACCATATTATTTGTTGGTTTACGATGGTCAAATA
TTTCGTCTTCGTTCTCATCGTTTGTCATTCCAACTCCGAT
>No_name
TTAGGATTGTCTTCACCAGGTGTCATTTCATCAAGAACCATATTATTTGTTGGTTTACGA
TGGTCAAATATTTCATCTTCGTTCTCATCGTTTGTCATTC
>No_name
TGAGAACGAAGACGAAATATTTGACCATCGTAAACCAACAAATAATATGGTTCTTGATGA
AATGACACCTGGTGAAGACAATCCTAAGAAGTCGAAAGGA
>No_name
TGAAATCCTTTCGACTTCTTAGGATTGTCTTCACCAGGTGTCATTTCATCAAGAACCATA
TTATTTGTTGGTTTACGATGGTCAAATATTTCGTCTTCGT
>No_name
CGAAGATGAAATATTTGACCATCGTAAACCAACAAATAATATGGTTCTTGATGAAATGAC
ACCTGGTGAAGACAATCCTAAGAAGTCGAAAGGATTTCAT
>No_name
CGAAGATGAAATATTTGACCATCGTAAACCAACAAATAATATGGTTCTTGATGAAATGAC
ACCTGGTGAAGACAATCCTAAGAAGTCGAAAGGATTTCAT
>No_name
CCTTGTTGCCATGCCAATGAAATCCTTTCGACTTCTTAGGATTGTCTTCACCAGGTGTCA
TTTCATCGAGAACCATATTATTTGTTGGTTTACGATGGTC
>No_name
GATTGATCAACCTTGTTGCCATGCCAATGAAATCCTTTCGACTTCTTAGGATTGTCTTCA
CCAGGTGTCATTTCATCAAGAACCATATTATTTGTTGGTT
>No_name
CCAACAAATAATATGGTTCTTGATGAAATGACACCTGGTGAAGACAATCCTAAGAAGTCG
AAAGGATTTCATTGGCATGGCAACAAGGTTGATCAATCAG
>No_name
TTCCTGATTGATCAACCTTGTTGCCATGCCAATGAAATCCTTTCGACTTCTTAGGATTGT
CTTCACCAGGTGTCATTTCATCAAGAACCATATTATTTGT
>No_name
TTTTGTTTTAATTTCTGATGACTTCCTGATTGATCAACCTTGTTGCCATGCCAATGAAAT
CCTTTCGACTTCTTAGGATTGTCTTCACCAGGTGTCATTT
>No_name
CTAAGAAGTCGAAAGGATTTCATTGGCATGGCAACAAGGTTGATCAATCAGGAAGTCATC
AGAAATTAAAACAAAAGAAACATTCAGAAAAACAAGATGA
>No_name
GATCGATCATCTTGTTTTTCTGAATGTTTCTTTTGTTTTAATTTCTGATGACTTCCTGAT
TGATCAACCTTGTTGCCATGCCAATGAAATCCTTTCGACT
>No_name
CTACTAGATCGATCATCTTGTTTTTCTGAATGTTTCTTTTGTTTTAATTTCTGATGACTT
CCTGATTGATCAACCTTGTTGCCATGCCAATGAAATCCTT
>No_name
CTACTAGATCGATCATCTTGTTTTTCTGAATGTTTCTTTTGTTTTAATTTCTGATGACTT
CCTGATTGATCAACCTTGTTGCCATGCCAATGAAATCCTT
>No_name
ATTGGCATGGCAACAAGGTTGATCAATCAGGAAGTCATCAGAAATTAAAACAAAAGAAAC
ATTCAGAAAAACAAGATGATCGATCTAGTAGCCCTACCTT
>No_name
CAACAAGGTTGATCAATCAGGAAGTCATCAGAAATTAAAACAAAAGAAACATTCAGAAAA
ACAAGATGATCGATCTAGTAGCCCTACCTTTCCTTCTGAT
>No_name
CAGGAAGTCATCAGAAATTAAAACAAAAGAAACATTCAGAAAAACAAGATGATCGATCTA
GTAGCCCTACCTTTCCTTCTGATTCTGATATCGTATCAAT
>No_name
GAAGATTATCAATTGATACGATATCAGAATCAGAAGGAAAGGTAGGGCTACTAGATCGAT
CATCTTGTTTTTCTGAATGTTTCTTTTGTTTTAATTTCTG
>No_name
TTAAAACAAAAGAAACATTCAGAAAAACAAGATGATCGATCTAGTAGCCCTACCTTTCCT
TCTGATTCTGATATCGTATCAATTGATAATCTTCAAGATC
>No_name
TCGATCTAGTAGCCCTACCTTTCCTTCTGATTCTGATATCGTATCAATTGATAATCTTCA
ACAAGGTCCTAAAACAACGGATACTGTTTTATTAACTTGT
>No_name
GACAAGTTAATAAAACAGTATCCGTTGTTTTAGGACCTTGTTGAAGATTATCAATTGATA
CGATATCAGAATCAGAAGGAAAGGTAGGGCTACTAGATCG
>No_name
TTTCCTTCTGATTCTGATATCGTATCAATTGATAATCTTCAACAAGGTCCTAAAACAACG
GATACTGTTTTATTAACTTGTCAAGACTTAATTATAACAA
>No_name
CTTCAACAAGGTCCTAAAACAACGGATACTGTTTTATTAACTTGTCAAGACTTAATTATA
ACAAAGAAGATTCAATCTCCTGTTATTTTAGATGATTCTC
>No_name
CTTGGAGAATCATCTAAAATAACAGGAGATTGAATCTTCTTTGTTATAATTAAGTCTTGA
CAAGTTAATAAAACAGTATCCGTTGTTTTAGGACCTTGTT
>No_name
CAAGGTCCTAAAACAACGGATACTGTTTTATTAACTTGTCAAGACTTAATTATAACAAAG
AAGATTCAATCTCCTGTTATTTTAGATGATTCTCCAAGTC
>No_name
CAAAAACAACGGATACTGTTTTATTAACTTGTCAAGACTTAATTATAACAAAGAAGATTC
AATCTCCTGTTATTTTAGATGATTCTCCAAGTCCATCAGA
>No_name
AAGAAATTAAACGGAGAAGTTTCTGATGGACTTGGAGAATCATCTAAAATAACAGGAGAT
TGAATCTTCTTTGTTATAATTAAGTCTTGACAAGTTAATA
>No_name
ATTAACTTGTCAAGACTTAATTATAACAAAGAAGATTCAATCTCCTGTTATTTTAGATGA
TTCTCCAAGTCCATCAGAAACTTCTCCGTTTAATTTCTTC
>No_name
ATGTTACCATATTGGAAGAAATTAAACGGAGAAGTTTCTCATGGACTTGGAGAATCATCT
AAAATAACAGGAGATTGAATCTTCTTTGTTATAATTAAGT
>No_name
CATGTTACCATATTGGAAGAAATTAAACGGAGAAGTTTCTGATGGACTTGGAGAATCATC
TAAAATAACAGGAGATTGAATCTTCTTTGTTATAATTAAG
>No_name
CGTACTCATGTTACCATATTGGAAGAAATTAAACGGAGAAGTTTCTGATGGACTTGGAGA
ATCATCTAAAATAACAGGAGATTGAATCTTCTTTGTTATA
>No_name
AGAAGATTCAATCTCCTGTTATTTTAGATGATTCTCCAAGTCCATCAGAAACTTCTCCGT
TTAATTTCTTCCAATATGGTAACATGAGTACGGTTACAAC
>No_name
CGCTTGATGTGGTTGTAACCGTACTCATGTTACCATATTGGAAGAAATTAAACGGAGAAG
TTTCTGATGGACTTGGAGAATCATCTAAAATAACAGGAGA
>No_name
TTTAGATGATTCTCCAAGTCCATCAGAAACTTCTCCGTTTAATTTCTTCCAATATGGTAA
CATGAGTACGGTTACAACCACATCAAGCTCAAGATTTTAT
>No_name
CTTCATTTGACGATAAAATCTTGAGCTTGATGTGGTTGTAACCGTACTCATGTTACCATA
TTGGAAGAAATTAAACGGAGAAGTTTCTGATGGACTTGGA
>No_name
TGTTCTTCATTTGACGATAAAATCTTGAGCTTGATGTGGTTGTAACCGTACTCATGTTAC
CATATTGGAAGAAATTAAACGGAGAAGTTTCTGATGGACT
>No_name
GTTGTTCTTCATTTGACGATAAAATCTTGAGCTTGATGTGGTTGTAACCGTACTCATGTT
ACCATATTGGAAGAAATTAAACGGAGAAGTTTCTGATGGA
>No_name
AGTTGTTCTTCATTTGACGATAAAATCTTGAGCTTGATGTGGTTGTAACCGTACTCATGT
TACCATATTGGAAGAAATTAAACGGAGAAGTTTCTGATGG
>No_name
CAGCTCCTATGTAGTTGTTCTTCATTTGACGATAAAATCTTGAGCTTGATGTGGTTGTAA
CCGTACTCATGTTACCATATTGGAAGAAATTAAACGGAGA
>No_name
CCGTTTAATTTCTTCCAATATGGTAACATGAGTACGGTTACAACCACATCAAGCTCAAGA
TTTTATCGTCAAATGAAGAACAACTACATAGGAGCTGTTT
>No_name
GTTACAACCACATCAAGCTCAAGATTTTATCGTCAAATGAAGAACAACTACATAGGAGCT
GTTTCAGCTTATTCAAATGACTCCGATTATCAAACCGCCA
>No_name
ATGAAGCTCAAGATTTTATCGTCAAATGAAGAACAACTACATAGGAGCTGTTTCAGCTTA
TTCAAATGACTCCGATTATCAAACCGCCAGTGGATTTTCT
>No_name
CGCCATTCTGAAACGTATTCGGTAGAAAATCCACTGGCGGTTTGATAATCGGAGTCATTT
GAATAAGCTGAAACAGCTCCTATGTAGTTGTTCTTCATTT
>No_name
GTTATTATGACGCCATTCTGAAACGTATTCGGTAGAAAATCCACTGGCGGTTTGATAATC
GGAGTCATTTGAATAAGCTGAAACAGCTCCTATGTAGTTG
>No_name
TGAGTTATTATGACGCCATTCTGAAACGTATTCGGTAGAAAATCCACTGGCGGTTTGATA
ATCGGAGTCATTTGAATAAGCTGAAACAGCTCCTATGTAG
>No_name
ATATGAGTTATTATGACGCCATTCTGAAACGTATTCGGTAGAAAATCCACTGGCGGTTTG
ATAATCGGAGTCATTTGAATAAGCTGAAACAGCTCCTATG
>No_name
CCTTGATCAGAACTGTGCCTATTATTACTGTGATGATATGAGTTATTATGACGCCATTCT
GAAACGTATTCGGTAGAAAATCCACTGGCGGTTTGATAAT
>No_name
GTTGTATTAGATTTATTAATTCCTTGATCAGAACTGTGCCTATTATTACTGTGATGATAT
GAGTTATTATGACGCCATTCTGAAACGTATTCGGTAGAAA
>No_name
GTTGTATTAGATTTATTAATTCCTTGATCAGAACTGTGCCTATTATTACTGTGATGATAT
GAGTTATTATGACGCCATTCTGAAACGTATTCGGTAGAAA
>No_name
ATAATAACTCATATCATCACAGTAATAATAGGCACAGTTCTGATCAAGGAATTAATAAAT
CTAATACAACAGCTACTGGTCTACAATATATAGATTCAAA
>No_name
CACAGTTCTGATCAAGGAATTAATAAATCTAATACAACAGCTACTGGTCTACAATATATA
GATTCAAATAGTCTTCAGAATTCAAGATCCAAATTGATAT
>No_name
GTTCTGATCAAGGAATTAATAAATCTAATACAACAGCTACTGGTCTACAATATATAGATT
CAAATAGTCTTCAGAATTCAAGATCCAAATTGATATTGAA
>No_name
TTCTGATCAAGGAATTAATAAATCTAATACAACAGCTACTGGTCTACAATATATAGATTC
AAATAGTCTTCAGTATTCAAGATCCAAATTGATATTGAAC
>No_name
CAAGGGATTAATAAATCTAATACAACAGCTACTGGTCTACAATATATAGATTCAAATAGT
CTTCAGAATTCAAGATCCAAATTGATATTGAACATTTCTC
>No_name
ATCTAATACAACAGCTACTGGTCTACAATATATAGATTCAAATAGTCTTCAGAATTCAAG
ATCCAAATTGATATTGAACATTTCTCCTGCAAACGGATTT
>No_name
CAAAATCCGTTTGCAGGAGAAATGTTCAATATCAATTTGGATCTTGAATTCTGAAGACTA
TTTGAATCTATATATTGTAGACCAGTAGCTGTTGTATTAG
>No_name
ACATCAGCTACTGGTCTACAATATATAGATTCAAATAGTCTTCAGAATTCAAGATCCAAA
TTGATATTCAACATTTCTCCTGCAAACGGATTTTGTCCAT
>No_name
TATAGATTCAAATAGTCTTCAGAATTCAAGATCCAAATTGATATTGAACATTTCTCCTGC
AAACGGATTTTGTCCATCTACCGAAAATAATTCTCCTGTG
>No_name
GTCTTCAGAATTCAAGATCCAAATTGATATTGAACATTTCTCCTGCAAACGGATTTTGTC
CATCTACCGAAAATAATTCTCCTGTGTGGATCAAAAGGAA
>No_name
CTTTCCTTTTGATCCACACAGGAGAATTATTTTCGGTAGATGGACAAAATCCGTTTGCAG
GAGAAATGTTCAATATCAATTTGGATCTTGAATTCTGAAG
>No_name
CTGTGAGTCAACTTTCCTTTTGATCCACACAGGAGAATTATTTTCGGTAGATGGACAAAA
TCCGTTTGCAGGAGAAATGTTCAATATCAATTTGGATCTT
>No_name
CAAATTGATATTGAACATTTCTCCTGCAAACGGATTTTGTCCATCTACCGAAAATAATTC
TCCTGTGTGGATCAAAAGGAAAGTTGACTTACAGGTTTCA
>No_name
GTGTCTTTTTCATCATCTGAAACCTGTAAGTCAACTTTCCTTTTGATCCACACAGGAGAA
TTATTTTCGGTAGATGGACAAAATCCGTTTGCAGGAGAAA
>No_name
TTCTCAACGGACGTGTCTTTTTCATCATCTGAAACCTGTAAGTCAACTTTCCTTTTGATC
CACACAGGAGAATTATTTTCGGTAGATGGACAAAATCCGT
>No_name
ATGGGATCTTGCTCATGACCGTTGTTGTTCTCAACGGACGTGTCTTTTTCATCATCTGAA
ACCTGTAAGTCAACTTTCCTTTTGATCCACACAGGAGAAT
>No_name
GGAAAGTTGACTTACAGGTTTCAGATGATGAAAAAGACACGTCCGTTGAGAACAACAACG
GTCATGAGCAAGATCCCATGGGAACCGAAAATTTTGTTCA
>No_name
CTTTAGTAGAATTACGTTGAACAAAATTTTCGGTTTCCATGGGATCTTGCTCATGACCGT
TGTTGTTCTCAACGGACGTGTCTTTTTCATCATCTGAATC
>No_name
CAGATGATGAAAAAGACACGTCCGTTGAGAACAACAACGGTCATGAGCAAGATCCCATGG
GAACCGAAAATTTTGTTCAACGTAATTCTACTAAAGCTGA
>No_name
AAGACACGTCCGTTGAGAACAACAACGGTCATGAGCAAGATCCCATGGGAACCGAAAATT
TTGTTCAACGTAATTCTACTAAAGCTGAAGGCGTCAAATC
>No_name
GCAAGATCCCATGGGAACCGAAAATTTTGTTCAACGTAATTCTACTAAAGCTGAAGGCGT
CAAATCGAGTCACATTCAATTCTGTGAAATTCCTAATCAA
>No_name
GAAAAGTTTGATTAGGAATTTCACAGAATTGAATGTGACTCGATTTGACGCCTTCAGCTT
TAGTAGAATTACGTTGAACAAAATTTTCGGTTCCCATGGG
>No_name
TGAAAAGCTTGATTAGGAATTTCACAGAATTGAATGTGACTCGATTTGACGCCTTCAGCT
TTAGTAGAATTACGTTGAACAAAATTTTAGGTTCCAATGG
>No_name
CGAAAATTTTGTTCAACGTAATTCTACTAAAGCTGAAGGCGTCAAATCGAGTCACATTCA
ATTCTGTGAAATTCCTAATCAAACTTTTCAAAGGCACGAT
>No_name
GTTTAGTTTTGTTCAATGTTTTGATATCGTGCCTTTGAAAAGTTTGATTAGGAATTTCAC
AGAATTGAATGTGACTCGATTTGACGCCTTCAGCTTTAGT
>No_name
CTAAAGCTGAAGGCGTCAAATCGAGTCACATTCAATTCTGTGAAATTCCTAATCAAACTT
TTCAAAGGCACGATATCAAAACATTGAACAAAACTAAACG
>No_name
CTGAAGGCGTCAAATCGAGTCACATTCAATTCTGTGAAATTCCTAATCAAACTTTTCAAA
GGCACGATATCAAAACATTGAACAAAACTAAACGACAGTC
>No_name
CTTCGATACGATGACTGTCGTTTAGTTTTGTTCAATGTTTTGATATCGTGCCTTTGAAAA
GTTTGATTAGGAATTTCACAGAATTGAATGTGACTCGATT
>No_name
GTCACATTCAATTCTGTGAAATTCCTAATCAAACTTTTCAAAGGCACGATATCAAAACAT
TGAACAAAACTAAACGACAGTCATCGTATCGAAGACGCAT
>No_name
CAATTCTGTGAAATTCCTAATCAAACTTTTCAAAGGCACGATATCAAAACATTGAACAAA
ACTAAACGACAGTCATCGTATCGAAGACGCATCAATTTAA
>No_name
CTCTTAAATTGATGCGTCTTCGATACGATGACTGTCGTTTAGTTTTGTTCAATGTTTTGA
TATCGTGCCTTTGAAAAGTTTGATTAGGAATTTCACAGAA
>No_name
CTGTGAAATTCCTAATCAAACTTTTCAAAGGCACGATATCAAAACATTGAACAAAACTAA
ACGACAGTCATCGTATCGAAGACGCATCAATTTAAGAGCA
>No_name
GGTAGAATGCTCTTAAATTGATGCGTCTTCGATACGATGACTGTCGTTTAGTTTTGTTCA
ATGTTTTGATATCGTGCCTTTGAAAAGTTTGATTAGGAAT
>No_name
ATCAAACTTTTCAAAGGCACGATATCAAAACATTGAACAAAACTAAACGACAGTCATCGT
ATCGAAGACGCATCAATTTAAGAGCATTCTTCCTTCGAGT
>No_name
GATCTGTTGAATGATATCTCGAACTCGAAGGAAGAATGCTCTTAAATTGATGCGTCTTCG
ATACGATGACTGTCGTTTAGTTTTGTTCAATGTTTTGATA
>No_name
ATCAAAACATTGAACAAAACTAAACGACAGTCATCGTATCGAAGACGCATCAATTTAAGA
GCATTCTTCCTTCGAGTTCGAGATATCATTCAACAGATCA
>No_name
CAAAACATTGAACAAAACTAAACGACAGTCATCGTATCGAAGACGCATCAATTTAAGAGC
ATTCTTCCTTCGAGTTCGAGATATCATTCAACAGATCATT
>No_name
ATTGAACAAAACTAAACGACAGTCATCGTATCGAAGACGCATCAATTTAAGAGCATTCTT
CCTTCGAGTTCGAGATATCATTCAACAGATCATTTATCGA
>No_name
ATTCGATAAATGATCTGTTGAATGATATCTCGAACTCGAAGGAAGAATGCTCTTAAATTG
ATGCGTCTTCGATACGATGACTGTCGTTTAGTTTTGTTCA
>No_name
CAAGGTTTTGCTCTCGTTCGATGAGTGATTCGATAAATGATCTGTTGAATGATATCTCGA
ACTCGAAGGAAGAATGCTCTTAAATTGATGCGTCTTCGAT
>No_name
GCAAGGTTTTGCTCTCGTTCGATGAGTGATTCGATAAATGATCTGTTGAATGATATCTCG
AACTCGAAGGAAGAATGCTCTTAAATTGATGCGTCTTCGA
>No_name
CGGCAAGGTTTTGCTCTCGTTCGATGAGTGATTCGATAAATGATCTGTTGAATGATATCT
CGAACTCGAAGGAAGAATGCTCTTAAATTGATGCGTCTTC
>No_name
ATTCTTCCTTCGAGTTCGAGATATCATTCAACAGATCATTTATCGAATCACTCATCGAAC
GAGAGCAAAACCTTGCCGAGAACCAAAAGAAATTTTCGAG
>No_name
CGACCACGCTCGAAAATTTCTTTTGGTTCTCGGCAAGGTTTTGCTCTCGTTCGATGAGTG
ATTCGATAAATGATCTGTTGAATGATATCTCGAACTCGAA
>No_name
GTTTTCAGTTCGACCACGCTCGAAAATTTCTTTTGGTTCTCGGCAAGGTTTTGCTCTCGT
TCGATGAGTGATTCGATAAATGATCTGTTGAATGATGTCT
>No_name
CTCGGTTTTCAGTTCGACCACGCTCGAAAATTTCTTTTGGTTCTCGGCAAGGTTTTGCTC
TCGTTCGATGAGTGATTCGATAAATGATCTGTTGAATGAG
>No_name
ATTCAACAGATCATTTATCGAATCACTCATCGAACGAGAGCAAAACCTTGCCGAGAACCA
AAAGAAATTTTCGAGCGTGGTCGAACTGAAAACCGAGCGA
>No_name
CATTTATCGAATCACTCATCGAACGAGAGCAAAACCTTGCCGAGAACCAAAAGAAATTTT
CGAGCGTGGTCGAACTGAAAACCGAGCGAGAAAAGCATTG
>No_name
ATCGAATCACTCATCGAACGAGAGCAAAACCTTGCCGAGAACCAAAAGAAATTTTCGAGC
GTGGTCGAACTGAAAACCGAGCGAGAAAAGCATTGAGGAC
>No_name
ACGAGAGCAAAACCTTGCCGAGAACCAAAAGAAATTTTCGAGCGTGGTCGAACTGAAAAC
CGAGCGAGAAAAGCATTGAGGACAATAACATTAATTCTCG
>No_name
CCGAGAACCAAAAGAAATTTTCGAGCGTGGTCGAACTGAAAACCGAGCGAGAAAAGCATT
GAGGACAATAACATTAATTCTCGGAGCTTTTGTCATTTGT
>No_name
CCGAGAACCAAAAGAAATTTTCGAGCGTGGTCGAACTGAAAACCGAGCGAGAAAAGCATT
GAGGACAATAACATTAATTCTCGGAGCTTTTGTCATTTGT
>No_name
AAGAAATTTTCGAGCGTGGTCGAACTGAAAACCGAGCGAGAAAAGCATTGAGGACAATAA
CATTAATTCTCGGAGCTTTTGTCATTTGTTGGACTCCTTT
>No_name
NTTCGAGCGTGGTCGAACTGAAAACCGAGCGAGAAAAGCATTGAGGACAATAACATTAAT
TCTCGGAGCTTTTGTCATTTGTTGGACTCCTTTTCACATA
>No_name
GTCGAACTGAAAACCGAGCGAGAAAAGCATTGAGGACAATAACATTAATTCTCGGAGCTT
TTGTCATTTGTTGGACTCCTTTTCACATATTGGTATTGCT
>No_name
CAGCAATACCAATATGTGAAAAGGAGTCCAACAAATGACAAAAGCTCCGAGAATTAATGT
TATTGTCCTCAATGCTTTTCTCGCTCGGTTTTCAGTTCGA
>No_name
TCTGGATAATATCCTTTCAGCAATACCAATATGTGAAAAGGAGTCCAACAAATGACAAAA
GCTCCGAGAATTAATGTTATTGTCCTCAATGCTTTTCTCG
>No_name
GAGGACAATAACATTAATTCTCGGAGCTTTTGTCATTTGTTGGACTCCTTTTCACATATT
GGTATTGCTGAAAGGATATTATCCAGATCTGGTCAATGTT
>No_name
CAATATGAAAGATTGAAAAAATGAACATTGACCAGATCTGGATAATATCCTTTCAGCAAT
ACCAATATGTGAAAAGGAGTCCAACAAATGACAAAAGCTC
>No_name
GCTGAAAGGATATTATCCAGATCTGGTCAATGTTCATTTTTTTCAATCTTTCATATTGGC
TATGCTATGCTAACAGTCCGATTAATCCTTTTTGTTATGC
>No_name
GGCCAAAGCATAACAAAAAGGATTAATCGGACTGTTAGCATAGCATAGCCAATATGAAAG
ATTGAAAAAATGAACATTGACCAGATCTGGATAATATCCT
>No_name
CCCGAAGTAATCTTAAGAATGCTTTCTTGAATTGTGCATTGGCCAAAGCATAACAAAAAG
GATTAATCGGACTGTTAGCATAGCATAGCCAATATGAAAG
>No_name
TTTGTCTTCATCCATGTTTTAATAATTGCATTATTACTCATTACAGATATTATCATTTTC
TGCGGTAACAGCCTGATTCTGATCGCAGTTCTTACTACCC
>No_name
CCTAGGACCCATTTTCCATGCAATTCTTTTGCTATTGTCAGTGGTAAAACCGTTCCAGAT
ACCAAAAGATCAGCAATTGCCAATGAGACAACATAGAAGT
>No_name
GGCATATACCAAGGGCTTAGTGATCGCCATATATCGATCAATCGAAATGCAGCACAAATT
AAGAATAGATGCTGTACAAAGTAAAATATCCATTGACACC
>No_name
ATTTTACTTTGTACAGCATCTATTCTTAATTTGTGCTGCATTTCGATTGATCGATATATG
GCGATCACTAAGCCCTTGGTATATGCCACAAAACGATCAT
>No_name
GTAAAATTATGATCTGACCAACCGATTACCGGTGGCACCGATATAATTACTGACAAGATC
CAAGCGATTAATATCATACAACCTGCTAATTTATATGATC
>No_name
CTTGGATTTAGAATCTATTCATCACTGGGATCGTTTTTTTATCCCGTTAATCCTCATGAT
TTTTGTTTACTTGAGAATCTTCGCCATAGCCAACTATCGT
>No_name
ATCACTGGGATCGTTTTTTATCCCGTTAATCCTCATGATTTTTGTTTACTTGAGAATCTT
CGCCATAGCCAACTATCGTAAAATTTTACTCAACAGTCAT
>No_name
ATCAATCTTCGAGAAACATTAAATCAAATAAAAATTCTTCGAATTCTTTATCATATAAAT
CCCTCGATTTCCAAACATCCAATCCCTCGTCTCAACAACG
>No_name
GAAGCTGCGCACTTCAGAATCTAATTTACAAATCTGGAAATCTACAGAATTTCACCAATC
TTTCAACTGGGTGTGCAGTTTTGAGTTCGGGATTAAGTCA
>No_name
CTGCGCACTTCAGAATCTAATTTACAAATCTGGAAATCTACAGAATTTCACCAATCTTTC
AACTGGGTGTGCAGTTTTGAGTTCGGGATTAAGTCAAAGC
>No_name
TTTATGTTCTCGCAAAAATGCTGCGGTTTCTTTGCCTTTTTGGCTTTGACTTAATCCCGA
ACTCAAAACTGCACACCCAGTTGAAAGATTGGTGAAATTC
>No_name
CGCGCTGTTAATGTATCCTAGCCAAGTCACTGATTTTACCAACAACGATCCGATGGGATA
TGGACAGAGAATCCGTTGAGAACATAAGCTTTCCAGCACG
>No_name
CGCGCTGTTAATGTATCCTAGCCAAGTCACTGATTTTACCAACAACGATCCGATGGGATA
TGGACAGAGAATCCGTTGAGAACATAAGCTTTCCAGCACG
>No_name
AATCAGCATAACAAGAATAGGTCCACAAGTCCAAACGTGAAGCCATGAAAACCGAGGACT
AAATATTGGCACAGTTATATTCCAGTCCATCTGCCAAATA
>No_name
CTGGAATATAACTGTGCCAATATTTAGTCCTCGGTTTTCATGGCTTCACGTTTGGACTTG
TGGACCTATTCTTGTTATGCTGATTTTATGGACAATCATA
>No_name
GCGACAACAAATACATTTCCTATGATTGTCCATAAAATCAGCATAACAAGAATAGGTCCA
CAAGTCCAAACGTGAAGCCATGAAAACCGAGGACTAAATA
>No_name
TGAAGATTCTTTTCAAGTATAATTGCGGCGACAACAAATACATTTCCTATGATTGTCCAT
AAAATCAGCATAACAAGAATAGGTCCACAAGTCCAAACGT
>No_name
CACTCTGAAGATTCTTTTCAAGTATAATTGCGGCGACAACAAATACATTTCCTATGATTG
TCCATAAAATCAGCATAACAAGAATAGGTCCACAAGTCCA
>No_name
GCCAGACTCAGAATGAGATAGTTGGAGACACTCTGAAGATTCTTTTCAAGTATAATTGCG
GCGACAACAAATACATTTCCTATGATTGTCCATAAAATCA
>No_name
GTCGCCGCAATTATACTTGAAAAGAATCTTCAGAGTGTCTCCAACTATCTCATTCTGAGT
CTGGCAGTAGCAGATTTGATGGTGGCGGTACTCGTAATGC
>No_name
GCCGCAATTATACTTGAAAAGAATCTTCAGAGTGTCTCCAACTATCTCATTCTGAGTCTG
GCAGTAGCAGATTTGATGGTGGCGGTACTCGTAATGCCGA
>No_name
CCATCCACCAACTACTGGAGATTTCATTAATGACGCTGATCGGCATTACGAGTACCGCCA
CCATCAAATCTGCTACTGCCAGACTCAGAATGAGATAGTT
>No_name
ACCAGATTTTTTTCGAATAAAATTTATTTGCGTAACGGCCCAGTATCTGTCTATTGCGAT
TGCTACAAGATGCAAAACGGATGCTGTGCAGCATAATACA
>No_name
AGATACTGGGCCGTTACGCAAATAAATTTTATTCGAAAAAAATCTGGTGCTCGTAAACAA
ATTCTAATAATGATATTTTGTGTTTGGAGTGTTTCAATTG
>No_name
CCGTTACGCAAATAAATTTTATTCGAAAAAAATCTGGTGCTCGTAAACAAATTCTAATAA
TGATATTTTGTGTTTGGAGTGTTTCAATTGTCATATCAAT
>No_name
CTGAGGTTAGAAACTGATTTCTGTGACCGTGAAATCTTGATGGAATTGATATGACAATTG
AAACACTCCAAACACAAAATATCATTATTAGAATTTGTTT
>No_name
TTCTGAGGTTAGAAACTGATTTCTGTGACCGTGAAATCTTGATGGAATTGATATGACAAT
TGAAACACTCCAAACACAAAATATCATTATTAGAATTTGT
>No_name
CTAATAATGATATTTTGTGTTTGGAGTGTTTCAATTGTCATATCAATTCCATCAAGATTT
CACGGTCACAGAAATCAGTTTCTAACCTCAGAAGACGGAG
>No_name
TTTCAATTGTCATATCAATTCCATCAAGATTTCACGGTCACAGAAATCAGTTTCTAACCT
CAGAAGACGGAGTCTGCCGAATGAACACGAATCATACTTA
>No_name
AAAGAATGCGCCGATATTAGCAACGATGATGTAAGTATGATTCGTGTTCATTCGGCAGAC
TCCGTCTTCTGAGGTTAGAAACTGATTTCTGTGACCGTGA
>No_name
GGAAGAAAGAATGCGCCGATATTAGCAACGATGATGTAAGTATGATTCGTGTTCATTCGG
CAGACTCCGTCTTCTGAGGTTAGAAACTGATTTCTGTGAC
>No_name
TCCGAATATAGATAGCCACCATAATTAACATAGGAAGAAAGAATGCGCCGATATTAGCAA
CGATGATGTAAGTATGATTCGTGTTCATTCGGCAGACTCC
>No_name
CGAATGAACACGAATCATACTTACATCATCGTTGCTAATATCGGCGCATTCTTTCTTCCT
ATGTTAATTATGGTGGCTATCTATATTCGGATTTATGTAT
>No_name
CACCAAGTTTCGACCCCCTGACATCCACACCCTTTCCAATCTCAACCCCAAATCCACTAG
AACTGGAAAGGAAAATAAAATAGTTTATTTTTCATCAATT
>No_name
AAAATTGATGAAAAATAAACTATTTTATTTTCCTTTCCAGTTCTAGTGGATTTGGGGTTG
AGATTGGAAAGGGTGTGGATGTCAGGGGGTCGAAACTTGG
>No_name
CCTGACATCCACACCCTTTCCAATCTCAACCCCAAATCCACTAGAACTGGAAAGGAAAAT
AAAATAGTTTATTTTTCATCAATTTTATTTCGATGCATTT
>No_name
CTGACATCCACACCCTTTCCAATCTCAACCCCAAATCCACTAGAACTGGAAAGGAAAATA
AAATAGTTTATTTTTCATCAATTTTATTTCGATGCATTTC
>No_name
CTTGATTGTTTTTTGTATTAGTTTTCACTGAAATGCATCGAAATAAAATTGATGAAAAAT
AAACTATTTTATTTTCCTTTCCAGTTCTAGTGGATTTGGG
>No_name
CCCAAATCCACTAGAACTGGAAAGGAAAATAAAATAGTTTATTTTTCATCAATTTTATTT
CGATGCATTTCAGTGAAAACTAATACAAAAAAACAATCAA
>No_name
CCTAAATCCACTAGAACTGGAAAGGAAAATAAAATAGTTTATTTTTCATCAATTTTATTT
CGATGCATTTCAGTGAAAACTAATACAAAAAAACAATCAA
>No_name
CTGGTCTTGATTGTTTTTTGTATTAGTTTTCACTGAAATGCATCGAAATAAAATTGATGA
AAAATAAACTATTTTATTTTCCTTTCCAGTTCTAGTGGAT
>No_name
TATATCTTTACCTCCTTTTACTTTATCCAATTCAGAATCTTTAATGACATTATTGTCATG
ATTTGCATCTTTGAAAACTAGCTGGTCTTGATTGTTTTTT
>No_name
AGAACATATTGGAGATTATATTATGAATCCTAATAATATATCAAAAAGACAAATTTCCTT
AATGAGTTTTGGGTCACAACTTTCAGATATACCTTACGTG
>No_name
CATCCACGTAAGGTATATCTGAAAGTTGTGACCCAAAACTCATTAAGGAAATTTGTCTTT
TTGATATATTATTAGGATTCATAATATAATCTCCAATATG
>No_name
ATGAATCCTAATAATATATCAAAAAGACAAATTTCCTTAATGAGTTTTGGGTCACAACTT
TCAGATATACCTTACGTGGATGAGGATGAAGTCATCAAAC
>No_name
TGAAGTCATCAAACATGATTCTTCGTTGTCTAAAAAAAATTCACCGCAACCTTCAAAGCT
TTCTAGCCCTTCGTGTTCTTCTATTGTAACTGCAATTGAA
>No_name
ATCAAACATGATTCTTCGTTGTCTAAAAAAAATTCACCGCAACCTTCAAAGCTTTCTAGC
CCTTCGTGTTCTTCTCTTGTAACTGCAATTGAAAAGCAGG
>No_name
TGATTCCCCGGAAATTGTCACAATATTGTTGTTTATATTATTATTTGCCTGCTTTTCAAT
TGCAGTTACAAGAGAAGAACACGAAGGGCTAGAAAGCTTT
>No_name
GGGGAATCATCTACACAAACCATGATTGCTTCTCAATTTCATCGATACTCATCTGATGAC
ACAAATGAAATAAGGTCTCCGTCAGTTTCTTGCCGTTCCA
>No_name
GACATGGTCTGAACTGATTTCATTAGCACAAGCTAAATGTTCTTCTAATTCAGTACTACT
TATTGGGAATCCTGATGACTCTAATTCTGAATCCAAAGCA
>No_name
ATTAGAAGAACATTTAGCTTGTGCTAATGAAATCAGTTCAGACCATGTCATATCTTATGG
TCATCAAGATGATATTGTAGCGAGAAGTATTTCGAGTAGA
>No_name
CTGAGAGTGAATGCCAACGCTCATATGTGTACAAAAGAGCCAGCTTGTAGACAGTCTCTT
GCGAAAAATAAAAATCGTCTTTCGAATGCAATGTGGCATC
>No_name
TGTGTACAAAAGAGCCAGCTTGTAGACAGTCTCTTGGGAAAAATAAAAATCGTCTTTCGA
ATGCAATGTGGCATCAACTAAAAATCCGATCTCGCATAAA
>No_name
CGTCGCTGTTCAATTTTTATGCGAGATCGGATTTTTAGTTGATGCCACATTGCATTCGAA
AGACGATTTTTATTTTTCGCAAGAGACTGTCTACAAGCTG
>No_name
ATCAACTAAAAATCCGATCTCGCATAAAAATTGAACAGCGACGTGAGAGAAAAGCCGCCA
GAACTTTAGCAATTATTACCGGTTGTTTTCTCATTTGTTG
>No_name
CTCGCATAAAAATTGAACAGCGACGTGAGAGAAAAGCCGCCAGAACTTTAGCAATTATTA
CCGGTTGTTTTCTCATTTGTTGGCTGCCGTTTGCTACTCA
>No_name
TGAACAGCGACGTGAGAGAAAAGCCGCCAGAACTTTAGCAATTATTACCGGTTGTTTTCT
CATTTGTTGGCTGCCGTTTGCTACTCAGAACATGATAAAT
>No_name
ATTTGGTGAGTCTGAAATCAGATTTATCATGTTCTGAGTAGCAAACGGCAGCCAACAAAT
GAGAAAACAACCGGTAATAATTGCTAAAGTTCTGGCGGCT
>No_name
AGCCGCAAGAACTTTAGCAATTATTACCGGTTGTTTTCTCATTTGTTGGCTGCCGTTTGC
TACTCTGAACATGATAAATCTGATTTCAGACTCACCAAAT
>No_name
CCAGAACTTTAGCAATTATTACCGGTTGTTTTCTCATTTGTTGGCTGCCGTTTGCTACTC
AGAACATGATAAATCTGATTTCAGACTCACCAAATAATAC
>No_name
GTCGATTAAAAGAGCTTTATAACTGGTATGATTTGTATTATTTGGTGAGTCTGAAATCAG
ATTTATCATGTTCTGAGTAGCAAACGGCAGCCAACAAATG
>No_name
CATTTGTTGGCTGCCGTTTGCTACTCAGAACATGATAAATCTGATTTCAGACTCACCAAA
TAATACAAATCATACCAGTTATAAAGCTCTTTTAATCGAC
>No_name
CGAAAATCGGGAGAAAATACAGCATAGATTATGGGATTTAGGCACGAATTAGTATAACCT
AACCATAATATAAAACTGTCGATTAAAAGAGCTTTATAAC
>No_name
CCATAATCTATACTGTATTTTCTCCCGATTTTCGACGCTCGTTTAGGAAGATCCTATTTG
GTCGGTATTACCACCGTGGTAAAAGGTCGCAATAATTTCC
>No_name
CAACAATTTCAAGAAATATATCTCTATCAATTGATATTGGATATTCCAAAAATGTTGTTA
TCATTTTGGCGTCCACTTGCACCAGCATAGGCACCGTGTT
>No_name
CCACTTGCACCAGCATAGGCACCGTGTTTGGGAATGGATTGATAATTACAGCTTTTATCA
TGGAGAAAAAGATTCGGATACCCAGCAATTATTTCATTGC
>No_name
CCAATGATGCAATGAAATAATTGCTGGGTATCCGAATCTTTTTCTCCATGATAAAAGCTG
TAATTATCAATCCATTCCCAAACACGGTGCCTATGCTGGT
>No_name
ATTACAGCTTTTATCATGGAGAAAAAGATTCGGATACCCAGCAATTATTTCATTGCATCA
TTGGCAATCACAGATATCTTAATTGGACTGTTTTCGATGA
>No_name
CCAAAGGCCAATAACCTAAAACAACATAAATAGAAAATAAATTCATCGAAAACAGTCCAA
TTAAGATATCTGTGATTGCCAATGATGCAATGAAATAATT
>No_name
CCAAAGGCCAATAACCTAAAACAACATAAATAGAAAATAAATTCATCGAAAACAGTCCAA
TTAAGATATCTGTGATTGCCAATGATGCAATGAAATAATT
>No_name
GGGTTATCCAAAAATAAGCTATTGTAAAGACTGTATTGAAAATCGGATAAAGAGTAAATT
CCGCAAAGCATTGCTGACTGTCAACGGATGGAGACTGGGA
>No_name
GCGAGCGACACGATATATTCCAATATATAAAACGCACATGATAATGAGGGTTATCCAAAA
ATAAGCTATTGTAAAGACTGTATTGAAAATCGGATAAAGA
>No_name
CGCCGACTCCATCAAAATTCGGATACAAAACGCAAACGGTTGACCTCTCTTATGGCAACT
GCCGGTCAAACAATGTCAAAAATTGGGGTTGGATTAAGTT
>No_name
CTCTTATGGCAACTGCCGGTCAAACAATGTCAAAAATTGGGGTTGGATTAAGTTTAGCAA
ATTTGGATGTCAATGTTCAATTTAAAAACTTTTTGAAAGA
>No_name
GTTGTCGTTTCGTTAAACGGATTATCTTTCAAAAAGTTTTTAAATTGAACATTGACATCC
AAATTTGCTAAACTTAATCCAACCCCAATTTTTGACATTG
>No_name
GTTGTCGTTTCGTTAAACGGATTATCTTTCAAAAAGTTTTTAAATTGAACATTGACATCC
AAATTTGCTAAACTTAATCCAACCCCAATTTTTGACATTG
>No_name
TGTCAAAAATTGGGGTTGGATTAAGTTTAGCAAATTTGGATGTCAATGTTCAATTTAAAA
ACTTTTTGAAAGATAATCCGTTTAACGAAACGACAACCGA
>No_name
CTCGGTTGTCGTTTCGTTAAACGGATTATCTTTCAAAAAGTTTTTAAATTGAACATTGAC
ATCCAAATTTGCTAAACTTAATCCAACCCCAATTTTTGAC
>No_name
TTTGAAAGATAATCCGTTTAACGAAACGACAACCGAGAGAAATCTTTTAAATGATAACTG
TCTTTATCCGGACAGTTCTCGGAATAATTACTCAATAAGT
>No_name
CTCAGAAGGTGACACCCGTGAACTTATTGAGTAATTATTCCGAGAACTGTCCGGATAAAG
ACAGTTATCATTTAAAAGATTTCTCTCGGTTGTCGTTTCG
>No_name
CTTCCTCAGAAGGTGACACCCGTGAACTTATTGAGTAATTATTCCGAGAACTGTCCGGAT
AAAGACAGTTATCATTTAAAAGATTTCTCTCGGTTGTCGT
>No_name
CAAGGTTTCGCTGTGAGATTTGGGGAAAATATTATTTATCATTAAACTATTCGTTTCCTC
AGAAGGTGACACCCGTGAACTTATTGAGTAATTATTCCGA
>No_name
CTGAGGAAACGAATAGTTTAATGTTAAATAATATTTTCCCCAAATCTCACAGCGAAACCT
TGTTCACTGATAGTCTACGTTTTTCTCCGAAATCTAATAA
>No_name
GAATAGTTTAATGATAAATAATATTTTCCCCAAATCTCACAGCGAAACCTTGTTCACTGA
TAGTCTACGTTTTTCTCCGAAATCTAATAAAGATAAATGT
>No_name
ATCTTTTTGAAGATATTCAGTATATTGACGAAGACTCAAGTGGGAACAGTAAAACAAACT
ATGAATTTAATATCTCAAATTTCTACACAAATAGATACAA
>No_name
ATTCAGTATATTGACGAAGACTCAAGTGGGAACAGTAAAACAAACTATGAATTTAATATC
TCAAATTTCTACACAAATAGATACAACTTACCAAGCATAA
>No_name
ACTCAAGTGGGAACAGTAAAACAAACTATGAATTTAATATCTCAAATTTCTACACAAATA
GATACAACTTACCAAGCATAAACATTTCCCAATCAGAAGT
>No_name
CAAACTATGAATTTAATATCTCAAATTTCTACACAAATAGATACAACTTACCAAGCATAA
ACATTTCCCAATCAGAAGTCCATGGGAAATTTCATTTGGA
>No_name
ATTTTATTTCCCTATTATTCTCCAAATGAAATTTCCCATGGACTTCTGATTGGGAAATGT
TTATGCTTGGTAAGTTGTATCTATTTGTGTAGAAATTTGA
>No_name
ATACAACTTACCAAGCATAAACATTTCCCAATCAGAAGTCCATGGGAAATTTCATTTGGA
GAATAATAGGGAAATAAAATACAAATCCTGGGACAACACA
>No_name
ATACAACTTACCAAGCATAAACATTTCCCAATCAGAAGTCCATGGGAAATTTCATTTGGA
GAATAATAGGGAAATAAAATACAAATCCTGGGACAACACA
>No_name
TTTGGAAACTGTGTTGTCCCAGGATTTGTATTTTATTTCCCTATTATTCTCCAAATGAAA
TTTCCCATGGACTTCTGATTGGGACATGTTTATGCTTGGT
>No_name
CTCGTGGCTTTCAATGCCGATTTGGAAACTGTGTTGTCCCAGGATTTGTATTTTATTTCC
CTATTATTCTCCAAATGAAATTTCCCATGGACTTCTGATT
>No_name
CGAATGTCGATTCTTTTTGACATGTTGTGAACACTTTTAAGAAACCTCATGGCTTTCAAT
GCCGATTTGGAAACTGTGTTGTCCCAGGATTTGTATTTTA
>No_name
ATTACGAATGTCGATTCTTTTTGACATGTTGTGAACACTTTTAAGAAACCTCATGGCTTT
CAATGCCGATTTGGAAACTGTGTTGTCCCAGGATTTGTAT
>No_name
CAGTTTCCAAATCGGCATTGAAAGCCATGAGGTTTCTTAAAAGTGTTCACAACATGTCAA
AAAGAATCGACATTCGTAATCACAGCAAAGCGAAAAAATC
>No_name
CTTAAAAGTGTTCACAACATGTCAAAAAGAATCGACATTCGTAATCACAGCAAAGCGAAA
AAATCTTTGAAAACAATTAGTTTTATTCTGGGAGATCGGA
>No_name
CAAAATCCTTTTATTAAAATGAGAACATGATACGGAGTCCAACAAATTATAAAAGCACCC
AGAATAAAACTAATTGTTTTCAAAGATTTTTTCGCTTTGC
>No_name
CAAAGCGAAAAAATCTTTGAAAACAATTAGTTTTATTCTGGGTGCTTTTATAATTTGTTG
GACTCCGTATCATGTTCTCATTTTAATAAAAGGATTTTGT
>No_name
TATAAATTCTCCGATTAACCCTTTCTGTTATGCCCTTTCAAATTCGCAATTTAAAAAGAC
TCTTTTGAAATTGATCAAAGGAGATTTTTCAAGATCCTGA
>No_name
CGGATTAATAAGTTTGCGGTTGTTCTTAGAAATCGGTTATGGGAGATTGTTATAATGATG
ATCAAATTCCCGATGACAGTCCACAAGGTTATCATTGAAG
>No_name
GACAATAGCTCCCATCAATACCAGTGTCAGTTATTCAACGAACCGTATTATGTGATATAT
TCCGCAATGGGATCTTTCATTTTACCCTTAATTATAATGT
>No_name
CCGACATTATAATTAAGGGTAAAATGAAAGATCCCATTGCGGAATATATCACATAATACG
GTTCGTTGAATAACTGACACTGGTATTGATGGGAGATCGG
>No_name
CGAGCAGTTATCATCTGTATTTTGAGTGTCTGATTTGGAAAAAAGATTCTTTTTTTGATT
GATAATTGTAAATATTCGAATGTATACACCCGACATTATA
>No_name
TATCAATCAAAAAAAGAATCTTTTTTCCAAATCAGACACTCAAAATACAGATGATAACTG
CTCGTCCTACAACCAACCAACAGCGACATTGTTAAAACCA
>No_name
AATAAATTTTGATTTTAACAATGTCGCTGTTGGTTGGTAGTAGGACGAGCAGTTATCATC
TGTATTTTGAGTGTCTGATTTGGAAAATAGATTCTTTTTT
>No_name
CTCGTATGAGTTTGGACAGAACAATCAGGATCAGAACTATTTTCATCGGTTTCTGTGTGC
ATTTTCATTGAGGAAATAAATTTTGGTTTTAACAATGTCG
>No_name
CTCGTATGAGTTTGGACAGAACAATCAGGATCAGAACTATTTTCATCGGTTTCTGTGTGC
GTTTTCATTGAGGAAATAAATTTTGATTTTAACAATGTCG
>No_name
CGATAATCTGCAGCCAGCGATAAACCGGACAAATGGATTCGCTACATAAAGCACGCACCA
TGTACATAATAGTGAAAGGGATCCAGCATAAAATAAAAAT
>No_name
CGCTTTAGGAGTTTCTGGAAACTATTTCGAAATTCTCTGTTAAGAATTGTGTACAAAATC
GGATTTATAGAACTATTAGCATAGCCGAACCAGGTGACGA
>No_name
CCGAAAAGCTGTCCAACAACGATCAGTACTATTTTACTAGTGTCAATTTGACGAACAGAA
CTGGATCAGCCTACACAAAAGGTTTATCACTGCCAGAAAT
>No_name
ATTTTACTAGTGTCAATTTGACAAACAGAACTGGATCAGCCTACGCAAAAGGTTTATCAC
TGCCAGAAATCATAATATATTCTATATTGGGAGGAATAGT
>No_name
GTTTATCACTGCCAGAAATCATAATATATTCTATATTGGGAGGAATAGTCGTCATCATAA
CGGTGGTCGGCAATTTACTGGTTTTGACGAGTTTCATCGT
>No_name
CAACGATGAAACTCGTCAAAACCAGTAAATTGCCGACCACCGTTATGATGACGACTATTC
CTCCCAATATAGAATATATTATGATTTCTGGCAGTGATAA
>No_name
GGATTAGTTTCAATGCCTCTCTATACTGGATATTTAGTTGTTGGAGAATGGCCTTTACCA
TACTATATTTGTGATCTTTGGCTATCTATAGATTACACCA
>No_name
GCATTAGACATGGTGTAATCTATAGATAGCCAAAGATCACAAATATAGTATGGTAAAGGC
CATTCTCCAACAACTAAATATCCAGTATAGAGAGGCATTG
>No_name
CCTCTCTATACTGGATATTTAGTTGTTGGAGAATGGCCTTTACCATACTATATTTGTGAT
CTTTGGCTATCTATAGATTACACCATGTCTAATGCCAGTG
>No_name
GAGATGATCAACAAATTTGCAACACTGGCATTAGACATGGTGTAATCTATAGATAGCCAA
AGATCACAAATATAGTATGGTAAAGGCCATTCTCCAACAA
>No_name
CGATAAGTCAAAGGTCGAGTGACTGAACAATACCGATCTATGGAGATGATCAACAAATTT
GCAACACTGGCATTAGACATGGTGTAATCTATAGATAGCC
>No_name
CACCATGTCTAATGCCAGTGTTGCAAATTTGTTGATCATCTCCATAGATCGGTATTGTTC
AGTCACTCGACCTTTGACTTATCGAATCAAGAGAACCTCT
>No_name
GCAAATTTGTTGATCATCTCCATAGATCGGTATTGTTCAGTCACTCGACCTTTGACTTAT
CGAATCAAGAGAACCTCTAAAAAGGTTTCAATATGGATTG
>No_name
CAAATTTGTTGATCATCTCCATAGATCGGTATTGTTCAGTCACTCGACCTTTGACTTATC
GAATCAAGAGAACCTCTAAAAAGGTTTCAATATGGATTGG
>No_name
CCCATGCAATCCCAATCCATATTGAAACCTTTTTAGAGGTTCTCTTGATTCGATAAGTCA
AAGGTCGAGTGACTGAACAATACCGATCTATGGAGATGAT
>No_name
CTTTGGTTTGACGTGCCTTTTTCCATCGATGATTGGCCATAAGTAGATTAAAGGAGTCCA
CAAAAGAGCTGAAATTATCCATGCAATCCCAATCCATATT
>No_name
GGAAAAAGGCACGTCAAACCAAAGGAATGTTATATTCAATTTATTCAATCTAGTTATCTT
TTGACTCTATTAACAGCAAGTCTAGCTTATTTTATACCAG
>No_name
AATTAGTCTCTCGATAAATACGAAAATACAATATTGATATGATTGTTACTGGTATAAAAT
AAGCTAGACTTGCTGTTAATAGAGTCAAAAGATAACTAGA
>No_name
GCATTTTTTTCAACACTTTCTGTCTCAAATTAGTCTCTCGATAAATACGAAAATACAATA
TTGATATGATTGTTACTGGTATAAAATAAGCTAGACTTGC
>No_name
ATTTTCGTATTTATCGAGAGACTAATTTGAGACAGAAAGTGTTGAAAAAAATGCACGGGT
TGCCTATTAAAACAAGTTATCAATCATCAAATGGTTCCAG
>No_name
TTTCGTATTTATCGAGAGACTAATTTGAGACAGAAAGTGTTGAAAAAAATGCACGGGTTG
CCTATTAAAACAAGTTATCAATCATCAAATGGTTCCAGAT
>No_name
CTTGAATGATTTTTATGATTATTAGAACATCTGGAACCATTTGATGATTGATAACTTGTT
TTAATAGGCAACCCGTGCATTTTTTTCAACACTTTCTGTC
>No_name
CCTTGAATGATTTTTATGATTATTAGAACATCTGGAACCATTTGATGATTGATAACTTGT
TTTAATAGGCAACCCGTGCATTTTTTTCAACACTTTCTGT
>No_name
CCTTGAATGATTTTTATGATTATTAGAACATCTGGAACCATTTGATGATTGATAACTTGT
TTTAATAGGCAACCCGTGCATTTTTTTCAACACTTTCTGT
>No_name
AAAAAATGCACGGGTTGCCTATTAAAACAAGTTATCAATCATCAAATGGTTCCAGATGTT
CTATTAATCATAAAAATCATTCAAGGGAGAATCTTTTTCA
>No_name
ATTCAAGGGAGAATCCTTTTCAAAATTTAATAAAGAAAATAAATTCTCTGCGAAGTTCGT
CGTCAAATGGGAAAAATAATATTTCTGCAAACAGTTTTTA
>No_name
CCTTTTCAAAATTTAATAAAGAAAATAAATTCTCTGCGAAGTTCGTCGTCAAATGGGAAA
AATAATATTTCTGCAAACAGTTTTAAATCTCACCCGTTTC
>No_name
GTTAGGTCGAAACGGGTGAGATTTAAAACTGTTTGCAGAAATATTATTTTTCCCATTTGA
CGACGAACTTCGCAGAGAATTTATTTTCTTTATTAAATTT
>No_name
TGCGAAGTTCGTCGTCAAATGGGAAAAATAATATTTCTGCAAACAGTTTTAAATCTCACC
CGTTTCGACCTAACTCAGCGATAGGGCTTTCAACTCAAAC
>No_name
GCTCAAAATTTGAATATGGAAGATCCATTTATTCAGAACTTAGTGCATCTAATCATCGGT
TACGATACAGTAAATCCCAATCGCTTGATTCCAATTCATC
>No_name
GGTTACGATACAGTAAATCCCAATCGCTTGATTCCAATTCATCTTTACCGGAACCGATTT
TCACCAATAGAAATGACACCTCAAAGACCGTATACAAATG
>No_name
CATTTGTATACGGTCTTTGAGGTGTCATTTCTATTGGTGAAAATCGGTTCCGGTAAAGAT
GAATTGGAATCAAGCGATTGGGATTTACTGTATCGTAACC
>No_name
GAATGTTTATGTTTCCTATGCTGCATTTGTATACGGTCTTTGAGGTGTCATTTCTATTGG
TGAAAATCGGTTCCGGTAAAGATGAATTGGAATCAAGCGA
>No_name
TGGAATGTTTATGTTTCCTATGCTGCATTTGTATACGGTCTTTGAGGTGTCATTTCTATT
GGTGAAAATCGGTTCCGGTAAAGATGAATTGGAATCAAGC
>No_name
CTTGATTCCAATTCATCTTTACCGGAACCGATTTTCACCAATAGAAATGACACCTCAAAG
ACCGTATACAAATGCAGCATAGGAAACATAAACATTCCAG
>No_name
CTGGAATGTTTATGTTTCCTATGCTGCATTTGTATACGGTCTTTGAGGTGTCATTTCTAT
TGGTGAAAATCGGTTCCGGTAAAGATGAATTGGAATCAAG
>No_name
ATTTTCACCAATAGAAATGACACCTCAAAGACCGTATACAAATGCAGCATAGGAAACATA
AACATTCCAGAAGAAGTCAAAATCAGACCGAACAGAATCG
>No_name
AGACCGTATACAAATGCAGCATAGGAAACATAAACATTCCAGAAGAAGTCAAAATCAGAC
CGAACAGAATCGATTCTCCAATACGACATCTTTCGTTGAA
>No_name
ACAAGATTTTCTTTGAGATTTCAACGAAAGATGTCGTATTGGAGAATCGATTCTGTTCGG
ACTGATTTTGACTTCTTCTGGAATGTTTATGTTTCCTATG
>No_name
CTGGTGCTAGGTTGATTGGGGAATTCTTTTGCATTTGGATTCACGATAACTAAATGATTC
AAGCTTTCGGCATCACAAGATTTTCTTTGAGATTTCAACG
>No_name
GATGCCGAAAGCTTGAATCATTTAGTTATCGTGAATCCAAATGCAAAAGAATTCCCCAAT
CAACCTAGCACCAGTAACGCTATGGTTATGTTGTCACATT
>No_name
CGGAATAATGTGACAACATAACCATAGCGTTACTGGTGCTAGGTTGATTGGGGAATTCTT
TTGCATTTGGATTCACGATAACTAAATGATTCAAGCTTTC
>No_name
CACCGGAATAATGTGACAACATAACCATAGCGTTACTGGTGCTAGGTTGATTGGGGAATT
CTTTTGCATTTGGATTCACGATAACTAAATGATTCAAGCT
>No_name
AGCAGCTTTATTTTCAGATTTTTGTGAACCGGAATAATGTGACAACATAACCATAGCGTT
ACTGGTGCTAGGTTGATTGGGGAATTCTTTTGCATTTGGA
>No_name
CTAAGAGTTTTAGCAGCTTTATTTTCAGATTTTTGTGAACCGGAATAATGTGACAACATA
ACCATAGCGTTACTGGTGCTAGGTTGATTGGGGAATTCTT
>No_name
CCTTGCACCAGTAACGCTATGGTTATGTTGTCACATTATTCCGGTTCACAAAAATCTGAA
AATAAAGCTGCTAAAACTCTTAGCGCAATTTTGTTAGCAT
>No_name
GTTGTCACATTATTCCGGTTCACAAAAATCTGAAAATAAAGCTGCTAAAACTCTTAGCGC
AATTTTGTTAGCATTTTTTATAACATGGACTCCATATAAC
>No_name
GAAAATGTTATATGGAGTCCATGTTATAAAAAATGCTAACAAAATTGCGCTAAGAGTTTT
AGCAGCTTTATTTTCAGATTTTTGTGAACCGGAATAATGT
>No_name
TGAAAATGTTATATGGAGTCCATGTTATAAAAAATGCTAACAAAATTGCGCTAAGAGTTT
TAGCAGCTTTATTTTCAGATTTTTGTGAACCGGAATAATG
>No_name
TTCCGGTTCACAAAAATCTGAAAATAAAGCTGCTAAAACTCTTAGCGCAATTTTGTTAGC
ATTTTTTATAACATGGACTCCATATAACATTTTCACGGTG
>No_name
ATCACCGTGAAAATGTTATATGGAGTCCATGTTATAAAAAATGCTAACAAAATTGCGCTA
AGAGTTTTAGCAGCTTTATTTTCAGATTTTTGTGAACCGG
>No_name
CAAAAATCTGAAAATAAAGCTGCTAAAACTCTTAGCGCAATTTTGTTAGCATTTTTTATA
ACATGGACTCCATATAACATTTTCACGGTGATAAATGCTT
>No_name
AAAAATCTGAAAATAAAGCTGCTAAAACTCTTAGCGCAATTTTGTTAGCATTTTTTATAA
CATGGACTCCATATAACATTTTCACGGTGATAAATGCTTT
>No_name
CTGAAAATAAAGCTGCTAAAACTCTTAGCGCAATTTTGTTAGCATTTTTTATAACATGGA
CTCCATATAACATTTTCACGGTGATAAATGCTTTCTATAC
>No_name
CAATATCCTAAATTATACACCGTAGTCCCTATCGGCTGAGTTTCAACCGTATAGAAAGCA
TTTATCACCGTGAAAATGTTATATGGAGTCCATGTTATAA
>No_name
CCGGAAAGTAACGTTGCATAACGCATAGAGCAATGGATTGACTGTCGAGTTCAAATAGCA
TAACCAATATCCTAAATTATACACCGTAGTCCCTATCGGC
>No_name
TGCCACCTCTGTTGATCCGATTCTTGAGCATATCAGATTAATTTGTACCAAAATTATTCT
ACCAGTCATCTGTTGGCCGGGAATAATGTGCAATATTTTA
>No_name
TCAGTTCAACGAATATCTATCTTTTGTCCGTGTCAATAATGGATATTTCATATTTACTCT
CGATGTTTTGCGTTTCACTTCAGCTTTACAAGAGAGTTCG
>No_name
CGAATATCTATCTTTTGTCCGTGTCAATAATGGATATTTCATATTTACTCTCGATGTTTT
GCGTTTCACTTCAGCTTTACAAGAGAGTTCGTCAGTCACA
>No_name
TTTTGCGTTTCACTTCAGCTTTACAAGAGAGTTCGTCAGTCACAGAATTTATTATTTGCA
ATCGTCTGGATATTTTCTCCCTTGACTTCATTCTCCAGCA
>No_name
CACCTTTTTCGCTTTTGTAACCGTACACCATTTCCGAATGGCGAACGGTTTAAGAACGAC
CAACAATCGCTCCATGGTAAAACAAACCGTCAACCATGAA
>No_name
CCGTCGACAGGCATAGAACTATCACCTTTTTCGCTTTTGTAACCGTACACCATTTCCGAA
TGGCGAACGGTTTAAGAACGACCAACAATCGCTCCATGGT
>No_name
GTCGACAGGCATAGAACTATCACCTTTTTCGCTTTTGTAACCGTACACCATTTCCGAATG
GCGAACGGTTTAAGAACGACCAACAATCGCTCCATGGAAA
>No_name
GGAGCGATTGTTGGTCGTTCTTAAACCGTTCGCCATTCGGAAATGGTGTACGGTTACAAA
AGCGAAAAAGGTGATAGTTCTATGCCTGTCGACGGCTTTT
>No_name
CTGTATTATCCGGTTGAAAATCGCATTTAATTTCCCTCGAAAAAATCTCTGGACTTGTCA
AAATAAAAGCCGTCGACAGGCATAGAACTATCACCTTTTT
>No_name
CTTTTATTTTGACAAGTCCAGAGATTTTTTCGAGGGAAATTAAATGCGATTTTCAACCGG
ATAATACAGTCATGATTTGCTGTATTAGGAAGACTTCGTT
>No_name
CAAAACCGCACTCATTTTAAAATACCCATGGCGCTGAATACGATTATAAAACGAAGTCTT
CCTAATACAGCAAATCATGACTGTATTATCCGGTTGAAAA
>No_name
GGAAGACTTCGTTTTATAATCGTATTCAGCGCCATGGGTATTTTAAAATGAGTGCGGTTT
TGTTTATAATGATACCGTTGGTGATCTTAGCAGTCGTTAA
>No_name
GGAAGACTTCGTTTTATAATCGTATTCAGCGCCATGGGTATTTTAAAATGAGTGCGGTTT
TGTTTATAATGATACCGTTGGTGATCTTAGCAGTCGTTAA
>No_name
CTTCGCCGTTATGATGTATTTGATCAACAGGCTATTAACGACTGCTAAGATCACCAACGG
TATCATTATAAACAAAACCGAACTCATTTTAAAATACCCA
>No_name
TTTTAAAATGAGTGCGGTTTTGTTTATAATGATACCGTTGGTGATCTTAGCAGTCGTTAA
TAGCCTGTTGATCAAATACATCATAACGGCGAAGGGTAAG
>No_name
GTCGTTAATAGCCTGTTGATCAAATACATCATAACGGCGAAGGGTAAGCGAACTAATCTA
AGTTTACACAACTCTCAACATTCGACTCGGTTGAACATCG
>No_name
GCCTGTTGATCAAATACATCATAACGGCGAAGGGTAAGCGAACTAATCTAAGTTTACACA
ACTCTCAACATTCGACTCGGTTGAACATCGATGCCAACTC
>No_name
CTATTGTTGATCAAGGATCTGTCTTGTTGACTAAACGTTGACGAGTTGGCATCGATGTTC
AACCGAGTCGAATGCTGAGAGTTGTGTAAACTTAGATTAG
>No_name
CTTGTACTGATCTATGACATTTGTAGAGTGCTTAAGTCTATTGTTGATCAAGGATCTGTC
TTGTTGACTAAACGTTGACGAGTTGGCATCGATGTTCAAC
>No_name
TACAAGACCACATCTTTACTCGTCATTGTTGTGGTGACATTTTGCTGTTTGCAGACCCCC
AGCGCAATTAATTACGTAATCGTTGAAACGAGGCCAAATA
>No_name
AGTAGAAATAGCTATTAGAACTAAAGAATTTCCGGCAACTATTAATACTAATAGTAAAAT
CACAGACAAGCTTATGAGGGTGGCTTCCAATGGGCGATAG
>No_name
CACAAAAGGACGTCAATTGCCAACCAAAGAGAGCACAAAAGTCTTCCAAATATCCAACGG
CCGAATATCTCATTAAATAATGAAAATGGCAAGATCAAAA
>No_name
CGGTAAGCATATTAATCCAGATATAATCCATGCCGCAATAATCATGGCAAGCACTCGGTT
GGGAGTCCTTGATGTCTTGTACTGTATGGGCCTGACAATG
>No_name
CCCATACAGTACAAGACATCAAGGACTCCCAACCGAGTGCTTGCCATGATTATTGCGGCA
TGGATTATATCTGGATTAATATGCTTACCGCCACTTTTTG
>No_name
CCAAAAAGTGGCGGTAAGCATATTAATCCAGATATAATCCATGCCGCAATAATCATGGCA
AGCACTCGGTTGGGAGTCCTTGATGTCTTGTACTGTATGG
>No_name
CATTCTTTAAATTTTTCCATCTCCTCGAATGAACAGAAATGTGAATTGACCCAAAACCGA
GCCTATGTTCTATACTCATCAATTGGATCGTTTTACATTC
>No_name
CATTCTTTAAATTTTTCCATCTCCTCGAATGAACAGAAATGTGAATTGACCCAAAACCGA
GCCTATGTTCTATACTCATCAATTGGATCGTTTTACATTC
>No_name
TCAATATCTACTTCAACAACTTCCTTTTTTCTGAAGAGCTCCGGATTTTTTTTCACTCCC
GGTTTTTTGACAACATACTTTCGATTGGCTCTTCGCTTGG
>No_name
CGTATATTCAATATCTACTTCAACAACTTCCTTTTTTCTGAAGAGCTCCGGATTTTTTTT
CACTTCCGGTTTTTTGACAACATACTTTCGATTGGCTCTT
>No_name
GGCTTCAATAGCAATTACAATTCTGTTGGATTTCCGTATATTCAATATCTACTTCAACAA
CTTCCTTTTTTCTGAAGAGCTCCGGATTTTTTTTCACTTC
>No_name
CCGGAGCTCTTCAGAAAAAAGGAAGTTGTTGAAGTAGATATTGAATATACGGAAATCCAA
CAGAATTGTAATTGCAATCAGGTAGATTCTGAAGCAATTT
>No_name
NCTGTCTATTCGATGCTTCTGAGAATTCAACGGTTCCTGATTATTTGTCACAGACGGGTC
GTCATCGTCAACAATACAAGAAATTGCTTCAGAATCTACC
>No_name
CAGGAACCGTTGAATTCTCAGAAGCATCGAATAGACAGAATCCAATCGAAAAACATCATA
TCAAAACTGGCGATTCGAAAAAGTAAACTTATTCGTTATC
>No_name
CACGAACCGTTGAATTCTCAGAAGCATCGAATAGACAGAATCCAATCGAAAAACATCATA
TCAAAACTGGCGATTCGAAAAAGTAAACTTATTCGTTATC
>No_name
GAAAAAGTAAACTTATTCGTTATCGAGAACGTCGGACAATAGTTGTATTGGGGGTCGTTG
TGGGGGCATTTATTGTGTGTTGGCTGCCGTTTTTCACCTC
>No_name
AACTAATCCTGATCCGTTTATGGCATTGCCATTTTATCAGATTCTGATCTATTCTTTGAT
TGCAACTATTCTTAGTTTGGCCACAGCTTGTGGCAATCTT
>No_name
AACTAATCCTGATCCGTTTATGGCATTGCCATTTTATCAGATTCTGATCTATTCTTTGAT
TGCAACTATTCTTAGTTTGGCCACAGCTTGTGGCAATCTT
>No_name
AACTAATCCTGATCCGTTTATGGCATTGCCATTTTATCAGATTCTGATCTATTCTTTGAT
TGCAACTATTCTTAGTTTGGCCACAGCTTGTGGCAATCTT
>No_name
CTTAGTTTGGCCACAGCTTGTGGCAATCTTCTTGTTCTCATTTCTTTTTGTATTGAAGGT
CAGCTAAGGACAATTAGTAATTATTATCTTCTTTCTTTGG
>No_name
CTTAGTTTGGCCACAGCTTGTGGCAATCTTCTTGTTCTCATTTCTTTTTGTATTGAAGGT
CAGCTAAGGACAATTAGTAATTATTATCTTCTTTCTTTGG
>No_name
CACAGCTTGTGGCAATCTTCTTGTTCTCATTTCTTTTTGTATTGAAGGTCAGCTAAGGAC
AATTAGTAATTATTATCTTCTTTCTTTGGCCGTTTCAGAC
>No_name
TTTGTATTGAAGGTCAGCTAAGGACAATTAGTAATTATTATCTTCTTTCTTTGGCCGTTT
CAGACTTTCTTATTGGAATTATTTCAATGCCACTTTATTC
>No_name
GCCAGAACTGCATAATAAGAAATGTGGAATAAAGTGGCATTGAAATAATTCCAATAAGAA
AGTCTGAAACGGCCAAAGAAAGAAGATAATAATTACTAAT
>No_name
CTTCTTTCTTTGGCCGTTTCAGACTTTCTTATTGGAATTATTTCAATGCCACTTTATTCC
ACATTTCTTATTATGCAGTTCTGGCCATTTAATTCTACAA
>No_name
GTATAGTCAAGTGATAACCACAAATCACAAGTTGTAGAATTAAATGGCCAGAACTGCATA
ATAAGAAATGTGGAATAAAGTGGCATTGAAATAATTCCAA
>No_name
CTTTTGCATCTATACGTCAATGGACAAGTAAGGGTTTTATATCGGTCATAAGATATAAGA
ACTAGATTTGCCGATGAAGCATTCGATACTGTATAGTCAA
>No_name
CTTTTTCCATCAATAATTGGCCAGATATAAATCAAGGGAGTCCATAATAGTGCACAAATT
ATCCATGTTAATAGAATAATAATTATAGTTTTTCTTGGTG
>No_name
TGAGAGGTATTAAATATCCAATTGCACAGGTGAGCAGAGTTAGCAGTGTGCTGGATTCCA
TAAATTGCACATAACATTTACCCTGTGGCACTGTTCTTTT
>No_name
TTTCAAAGCTGCTCCTCCATAAACCGGAGTCGCGTAACCTAAAGTTTGAAGATTTTTATT
TCGATGCCGAGTTACGCGATATATTTGTATTGCGAAAACA
>No_name
CTGATTTCAGTGTCGGTCGAAGAATCCATGTTCTTATAATTGTCTCGATGATTGTATTTC
AAAGCTGCTCCTCCATAAACCGGAGTCGCGTAACCTAAAG
>No_name
CTTCGACCGACACTGAAATCAGTAATAGAAATCCAAAAGAAAAATGTATTAAAAAAGTTC
ACAAATTTCAACCGAATTCTCTTATTCTCACTCCACAAAA
>No_name
CTTGAAGTGACACTCGAATAATTTAAATTTTGTGGAGTGAGAATAAGAGAATTCGGTTGA
AATTTGTGAACTTTTTTAATACATTTTTCTTTTGGATTTC
>No_name
CAAAATTTAAATTATTCGAGTGTCACTTCAAGCAATTCAACAATACCAAATTGTCAAGGT
AATTTGATGAGCCATGGACTAAGACAGTCAGTGCGAAAAA
>No_name
CAAATTGTCAAGGTAATTTGATGAGCCATGGACTAAGACAGTCAGTGCGAAAAAAGCCTT
CCTCTAGCAAAGCCGCCAAAACTCTTGCAGCAATAATCAT
>No_name
GTCAAGGTAATTTGATGAGCCATGGACTAAGACAGTCAGTGCGAAAAAAGCCTTCCTCTA
GCAAAGCCGCCAAAACTCTTGCAGCAATAATCATTGCATT
>No_name
CACGTGACGAAAAATGCAATGATTATTGCTGCAAGAGTTTTGGCGGCTTTGCTAGAGGAA
GGCTTTTTTCGCACTGACTGTCTTAGTCCATGGCTCATCA
>No_name
CCATGGACTAAGACAGTCAGTGCGAAAAAAGCCTTCCTCTAGCAAAGCCGCCAAAACTCT
TGCAGCAATAATCATTGCATTTTTCGTCACGTGGTTTCCA
>No_name
AAAAGATTATATGGAAACCACGTGACGAAAAATGCAATGATTATTGCTGCAAGAGTTTTG
GCGGCTTTGCTGAGGGAAGGCTTTTTTCGCACTACCTGTC
>No_name
CTTGCAGCAATAATCATTGCATTTTTCGTCACGTGGTTTCCATATAATCTTTTTACACTT
ATAAATTTATATTCTCGGTCAAAGTCCAATCCCACCATAG
>No_name
TGTGTCCCTATGGTGGGATTGGACTTTGACCGAGAATATAAATTTATAAGTGTAAAAAGA
TTATATGGAAACCACGTGACGAAAAATGCAATGATTATTG
>No_name
GCATTTTTCGTCACGTGGTTTCCATATAATCTTTTTACACTTATAAATTTATATTCTCGG
TCAAAGTCCAATCCCACCATAGGGACACTTCTTTATGGTT
>No_name
GGAATTCAAATAACATAAATAATAGCCAAAACCATAAAGAAGTGTCCCTATGGTGGGATT
GGACTTTGACCGAGAATATAAATTTATAAGTGTAAAAAGA
>No_name
TTTGAATTCCACAATCAATCCAATATTGTATGCTTATTGCAATATTATGTTTCGTAGAAC
ATTTTGGAGAATTCTAATATGCGGCCGGTCTAAGAGCAAC
>No_name
TTTCGTAGAACATTTTGGAGAATTCTAATATGCGGCCGGTCTAAGAGCAACACAAGTCGT
TTCTCTTCAATGCCATCGAATGCTTCTTCTAGTTGAATAT
>No_name
CTCAAATCTCATTAGCTGCCCTGCTGTCGGTGATCTGTGTGGGAACAATTGTTGGGAACC
TTTTGATCATCATTGCCGTGTTTCTGGTAAGGAGGCTTCA
>No_name
GCTGGGAGTGTGAAGCCTCCTTACCAGAAACACGGCAATGATGATCAAAAGGTTCCCAAC
AATTGTTCCCACACAGATCACCGACAGCAGGGCAGCTAAT
>No_name
CTAAACTAAAGACTAAACAATTGCTGGGAGTGTGAAGCCTCCTTACCAGAAACACGGCAA
TGATGATCAAAAGGTTCCCAACAATTGTTCCCACACAGAT
>No_name
AAGAAAATCACTACAAGCTAAACTAAAGACTAAACAATTGCTGGGAGTGTGAAGCCTCCT
TACCAGAAACACGGCAATGATGATCAAAAGGATCACAACA
>No_name
GTTATGATAGCGAACGGAATGACAGCAACTGCAACAAGAAAATCACTACAAGCTAAACTA
AAGACTAAACAATTGCTGGGAGTGTGAAGCCTCCTTACCA
>No_name
CTTCACACTCCCAGCAATTGTTTAGTCTTTAGTTTAGCTTGTAGTGATTTTCTTGTTGCA
GTTGCTGTCATTCCGTTCGCTATCATAACCCAGATCAAAG
>No_name
CTTGTAGTGATTTTCTTGTTGCAGTTGCTGTCATTCCGTTCGCTATCATAACCCAGATCA
AAGGATATTGGCTTTTCAGTGAATTCACGTGTGATTTTTT
>No_name
CGGCCGGTTTTCTTGATGATTTGTATAATTTGGATTCTTTCCGGATTGATATCGATACCT
CCTGTGACGGGTTGGAAAGAACCTTTCCACTTAGGTCACT
>No_name
GTTAACGTTATTATTTTTAGCAATTTTTTTTGGCGACTTGATAAATTCTGCTGTAAAGTA
TCAACATGACAACAAGAGGAATATAAAATGTACCAAGGGT
>No_name
TTTTTGTAAATTTCATTCCCATAAATGTCTGGTTAACGTTATTATTTTTAGCAATTTTTT
TGGCGACTTGATAAATTCTGCTGTAAAGTATCAACATGAC
>No_name
ATTTTTTGTAAATTTCATTCCCATAAATGTCTGGTTAACGTTATTATTTTTAGCAATTTT
TTTGGCGACTTGATAAATTCTGCTGTAAAGTATCAACATG
>No_name
CGATTATTTGTATTCAAAGAATTTTTTACAAGAGGAATTGCATTCAGAGGAGAAGCAATT
AGAGAAAACTGTTTCAAAATCAAATCTCTTGGTCCATTTT
>No_name
GTCAAAACCTGGGAAAACCGATTATTTGTATTCAAAGAATTTTTTACAAGAGGAATTGCA
TTCAGAGGAGAAGCAATTAGAGAAAACTGTTTCAAAATCA
>No_name
GCAATTTTGACACAGAAAGTATGTCATCATTAATATTATATTTGTAAAAAGAATTTTCGG
TAGTCAAAACCTGGGAAAACCGATTATTTGTATTCAAAGA
>No_name
TTCGTCATGTCAGATTCATCACTTTTACGTTGCTGCAATTTTGACACAGAAAGTATGTCA
TCATTAATATTATATTTGTAAAAAGAATTTTCGGTAGTCA
>No_name
GCCAGACAGAAATATTTATCAAAAAAAATTATTTCTGAAAGTAAAGCCATAAAAACTCTG
GGAATATTAATGGGTTGCTTCACCTTTTGTTGGTTTCCCT
>No_name
AAAAAAATTATTTCTGAAAGTAAAGCCATAAAAACTCTGGGAATATTAATGGGTTGCTTC
ACCTTTTGTTGGTTTCCCTTTTTCACGTTACAGTTAATAG
>No_name
CGGAACTATTAACTGTAACGTGAAAAAGGGAAACCAACAAAAGGTGAAGCAACCCATTAA
TATTCCCAGAGTTTTTATGGCTTTACTTTCAGAAATAATT
>No_name
ACCAGCCATAAAAATGTTTCTCTGACCCACATCGGAATGTATTTCGTATTAATATTATAT
GTTTTAATCACCGGAACTATTAACTGTAACGTGAAAAAGG
>No_name
ACCAGCCATAAAAATGTTTCTCTGACCCACATCGGAATGTATTTCGTATTAATATTATAT
GTTTTAATCACCGGAACTATTAACTGTAACGTGAAAAAGG
>No_name
TTATGGACTTACAGTGGCATGATAGAATCTCTTTAAATGGCTGTCTAAAATCCTTATTGA
ATTTGGCGTAGATAATTGGATTGAGAAAACTGTTAAAATA
>No_name
ATTTTAACAGTTTTCTCAATCCAATTATCTACGCCAAATTCAATAAGGATTTTAGACAGC
CATTTAAAGAGATTCTATCATGCCACTGTAAGTCCATAAA
>No_name
GCCAAATTCAATAAGGATTTTAGACAGCCATTTAAAGAGATTCTATCATGCCACTGTAAG
TCCATAAACAACCGGCTACGAACTGCTTCATATACAGAAC
>No_name
GCCAAATTCAATAAGGATTTTAGACAGCCATTTAAAGAGATTCTATCATGCCACTGTAAG
TCCATAAACAACCGGCTACGAACTGCTTCATATACAGAAC
>No_name
CTTTGGAAAAATGATTTTCCAAATTGTTCTGTATATGCAGCAGTTCGTAGCCGGTTGTTT
ATGGACTTACAGTGGCATGATAGAATCTCTTTAAATGGCT
>No_name
GCCATTTAAAGAGATTCTATCATGCCACTGTAAGTCCATAAACAACCGGCTACGAACTGC
TTCATATACAGAACAATTTGGAAAATCATTTGTCCAAAGA
>No_name
CAGGAAGTTGCAAAGTGCTCTCGTAGCCAGAGCGCCGTCTTTGGACAAATGATTTTCCAA
ATTGTTCTGTATATGAAGCAGTTCGTAGCCGGTTGTTTAT
>No_name
CTGCTTCATATACAGAACAATTTGGAAAATCATTTGTCCAAAGACGGCGCTCTGGCTACG
AGAGCACTTTGCAACTTCCTGCCTCCCGTCGAAGTAGCAG
>No_name
GTGAATTTCACACAGCCAGTTCAATATGAGCCCCGCTTTCAAATCTGGCCTATGACTCTC
ATTAGTCTATTGTTGATAATTATCATCATTTGGACAATTG
>No_name
TCCAATCATTTGATATTCAGTTTAGCAGTGACTGATTTGTTCGTCGCCGTTGCTGTAATG
CCTTTAAGTGCTATTAAGGAAGTCTCCATCAAATGGTGGT
>No_name
GTGCACGTCAGTACGTCCGTAAAAATCCAAATGTCACATAATTCGAGTCCTAACCACCAT
TTGATGGAGACTTCCTTAATAGCACTTAAAGGCATTACAG
>No_name
TAAATATCTATCAATTGCTATCACCACAAGGTGAAATATCGACGCTGTGCACGTCAGTAC
GTCCGTAAAAATCCAAATGTCACATAATTCGAGTCCACCA
>No_name
CGAGTTTCCTTCATTAATAAGACATGTTCCATTATAATTGACTGTTATTCTTTCGGCTGT
ATTATTCCTTTGTAAATAGAATCTAGATGGAATGGAGACA
>No_name
ATTTCTTATCTTTTTGTTTTCCGCTTATATTAATGGGCATCGTTTATTTTAAGATTTTTA
TTTTTATTAAAAAACAAACAAAAAATAGAAAAGCAATCAA
>No_name
CTCCATTTCCGCAGTCAGAAATCTGGTCTTCTATTTATGACGACTCAAAAATAATTATAG
ATGAAAATTCCTTTGAAAGCACAGTGACAGAGTCTTTGGA
>No_name
CTGAAAATTAGAACATTCTTCATTGACCCATTTCGTTTTCTCCAAAGACTCTGTCACTGT
GCTTTCAAAGGAATTTTCATCTATAATTATTTTTGAGTCG
>No_name
TCCTTTGAAAGCACAGTGACAGAGTCTTTGGAGAAAACGAAATGGGTCAATGAAGAATGT
TCTAATTTTCAGTATGCCGACGAGGAAGACGAAAATCAGT
>No_name
TGGAATTTGAAGTCGAGGGTTTGATTATAGACTTGTTGGAATTGGGAGATTTTAAAATAT
CTTTATTTTGGTATTTTAATGGGAAAATTTCACCTTCTAT
>No_name
TCCGACTTTGTCGTGGTCACCAAAGTTAACGTTCTTTCCATATCGGCAATCAAAACCGAG
CATTAAAAATGGGTTTAATTTCGTAGAAGCAAACTACTCT
>No_name
AACGTTCTTTCCATATCGGCAATCAAAACCGAGCATTAAAAATGGGTTTAATTTCGTAGA
AGCAAACTACTCTTTATTGAGTTCGATAAGTAGTCCGTTG
>No_name
ATTTCGTAGAAGCAAACTACTCTTTATTGAGTTCGATAAGTAGTCCGTTGAAAAACCACA
ACCACTCAAACAATGAACACTTTCAAACTCAAATTTCCGA
>No_name
CTTTATTGAGTTCGATAAGTAGTCCGTTGAAAAACCACAACCACTCAAACAATGAACACT
TTCAAACTCAAATTTCCGACAGTCTCAACGATAACTCTTT
>No_name
TTCACGTTTTTGATTAATTCTTTTTACCCGGACTGCTAAAGACGCGAAAGAGTTATCGTT
GAGACTGTCGGAAATTTGAGTTTGAAAGTGTTCATTGTTT
>No_name
TTACAACTTTATATTCACGTTTTTGATTAATTCTTTTTACCCGGACTGCTAAAGACGCGA
AAGAGTTATCGTTGAGACTGTCGGAAATTTGAGTTTGAAA
>No_name
TCTTACAACTTTATATTCACGTTTTTGATTAATTCTTTTTACCCGGACTGCTAAAGACGC
GAAAGAGTTATCGTTGAGACTGTCGGAAATTTGAGTTTGA
>No_name
GTAAAAAGAATTAATCAAAAACGTGAATATAAAGTTGTAAGGACGTTATTCATCATTACG
GGTCTATTTATAATATGTTGGCTACCATTCGCAATCAACA
>No_name
TTGTAAGGACGTTATTCATCATTACGGGTCTATTTATAATATGTTGGCTACCATTCGCAA
TCAACAACCTTTTACGTGCGTATGTTATTAGTGATCCGTC
>No_name
ACTCAATCCGTTTCCGTGAATTCTTCAGTGATTCGTGGTCAACAGATTGGAGTAACGCAA
CTTGAAACACAAGAGAAAAAAGCGATAATAAGTGCAGTAG
>No_name
CACTACTGCACTTATTATCGCTTTTTTTCTCTTGTGTTTCAAGTTGCGTTACTCCAATCT
GTTGACCACGAATCACTGAAGAATTCACGGAAACGGATTG
>No_name
AAAAAAGCGATAATAAGTGCAGTAGTGGCTTTCGTGTTTTTCAACACCTGTTGGACACCT
TATTGTATTCATGTTTATATTGACCATTTTGCGTTTTCAA
>No_name
ATGGGATTAAAACTTGAATTTATCATTGCCATCCAAATAATTGTTTTGTGAACCAATGGA
GGAATTGAAAACGCAAAATGGTCAATATAAACATGAATAC
>No_name
CTCAGACCGGGCTCCAAATAAAACGAACACAACACTAACAGATTTCCTCCAATAGTTACT
ATGCTCAATATTATTGAAAAGAATAAAATAATGAAGGGTT
>No_name
ATTTTATTCTTTTCAATAATATTGAGCATAGTAACTATTGGAGGAAATCTGTTAGTGTTG
TGTTCGTTTTATTTGGAGCCCGGTCTGAGGGTATCTTCCA
>No_name
GAGGAAATCTGTTAGTGTTGTGTTCGTTTTATTTGGAGCCCGGTCTGAGGGTATCTTCCA
ATTACTTCATTGCTTCTTTGGCAGTTACGGATTTGTTAAT
>No_name
CCGGTCTGAGGGTATCTTCCAATTACTTCATTGCTTCTTTGGCAGTTACGGATTTGTTAA
TTGGATTGTTTTCAATGAATCTTTATACAGTCTACATTGT
>No_name
CTGAGGGTATCTTCCAATTACTTCATTGCTTCTTTGGCAGTTACGGATTTGTTAATTGGA
TTGTTTTCAATGAATCTTTATACAGTCTACATTGTTCTTA
>No_name
GATTTGTTAATTGGATTGTTTTCAATGAATCTTTATACAGTCTACATTGTTCTTAAATCG
TGGCCACTTAGTCAACTCATGTGTGACTTGTGGCTGTCAA
>No_name
NGACGTCAAGCAGGCCGTGTAATCCATTGACAGCCACAAGTCACACATGAGTTGACTAAT
TGGCCACGATTTAAGAACAATGTAGACTGTATAAAGATTC
>No_name
TGGGACGTCAAGCAGGCCGTGTAATCCATTGACAGCCACAAGTCACACATGAGTTGACTA
AGTGGCCACGATTTAAGAACAATGTAGACTATATAAAGAT
>No_name
TTTCTGATAACAGTTGACAGATTTTGCTCCATCAAGATGCCAATGCGATACAATAAATGG
AGAAGTGATCGGGTTATATTTTTCATGATATTTTTAACGT
>No_name
GACAGATTTTGCTCCATCAAGATGCCAATGCGATACAATAAATGGAGAAGTGATCGGGTT
ATATTTTTCATGATATTTTTAACGTGGTCCATTCCATCAA
>No_name
GGAGAAGTGATCGGGTTATATTTTTCATGATATTTTTAACGTGGTCCATTCCATCAATTG
TGTTCTATTCAATTATAATGAGTTGGCCTTACGTTGTTGG
>No_name
GCCAAAAGTAACAAACAGTAAGAATTGTAATAAAAACCGGTTTAATTGAGAATTCCGCGT
AGCATTCATTTGTAGCCCTTTGTCGGCCAACAACGTAAGG
>No_name
GCCAAAAGTAACAAACAGTAAGAATTGTAATAAAAACCGGTTTAATTGAGAATTCCGCGT
AGCATTCATTTGTAGCCCTTTGTCGGCCAACAACGTAAGG
>No_name
CAAAGGGCTACAAATGAATGCTACGCGGAATTCTCAATTAAACCGGTTTTTATTACAATT
CTTACTGTTTGTTACTTTTGGCTAACTCTAATAGTTATGA
>No_name
CTACAAATGAATGCTACGCGGAATTCTCAATTTAACCGGTTTTTATTACAATTCTTACTG
TTTGTTACTTTTGGCTAACTCTAATAGTTATGATCGGACT
>No_name
ATTAAACCGGTTTTTATTACAATTCTTACTGTTTGTTACTTTTGGCTAACTCTAATAGTT
ATGATCGGACTTTACATTGGAATATATCAAGTTGCTCTGA
>No_name
CTTTGCTTTTCTGGCGTCAGATCTTCTTTGGAGAGTCAGAGCAACTTGATATCTTCCAAT
GTAAAGTCCGATCATAACTCTTAGAGTTAGACAAAAGAAA
>No_name
CCTTATTGGAATCCGATCCAATTTCCTTCGCATTTTTAATTAAGTGATTCGTTTGTCGAT
TTGTCAAAGAAAGAAGAAAGTATTTATTAACCTTTGCTTT
>No_name
ATACTTTCTTCTTTCTTTGACAAATCGACAAACGAATCAGTTAATTAAAAATGCGAAGGA
AATTGGATCGGATTCCAATAAGGATGATGAAATTGATACA
>No_name
CTTGTATCAATTTCATCATCCTTATTGGAATCCGATCCAATTTCCTTCGCATTTTTAATT
AACTGATTCGTTTGTCGATTTGTCAAAGAAAGAAGAAAGT
>No_name
ACGAATCACTTAATTAAAAATGCGAAGGAAATTGGATCGGATTCCAATAAGGATGATGAA
ATTGATACAAGTTCATACAAAACAAATGACTACGACTCAG
>No_name
CTGATATACTGGAGAATCGCTTCTAGAGTGTTTAGGATTATCTTCACATAAAAGAGGGGA
TTCGATATTCGGAAGTTGGCCAGAGTATAAAATGAAACAG
>No_name
CCAACTTCCGAATATCGAATCCCCTCTTTTATGTGAAGATAATCCTAAACACTCTAGAAG
CGATTCTCCAGTATATCAGTGCAATAAGTTCCTCAGTCGA
>No_name
CGGGAATTTCGGTGCAATTTTTATGATGAAAACAAAATAAGGTCGAGTTATTGTGATGAA
TGTTACAATGGCAATGGTGATGGATCTCGTCAGATCTGTA
>No_name
CGGGAATTTCGGTGCAATTTTTATGATGAAAACAAAATAAGGTCGAGTTATTGTGATGAA
TGTTACAATGGCAATGGTGATGGATCTCGTCAGATCTGTA
>No_name
CCATCACCATTGCCATTGTAACATTCATCACAATAACTCGACCTTATTTTGTTTTCATCA
TAAAAATTGCACCGAAATTCCCGGTTACCAATTCATTGAT
>No_name
GAATTTTCCAGGTCCGTTAAATTCATGTTAAATGAAGACTTGAGATTTTCAACATCAATG
AATTGGTAACCGGGAATTTCGGTGCAATTTTTATGATGAA
>No_name
GAAAATCTCAAGTCTTCATTTAACATGAATTTAACGGACCTGGAAAATTCAGGAAAAACT
CTAAAACTTTGCTCATCGCCGATTTGGAAGCAGCAGCATC
>No_name
GGAAAATTCAGGAAAAACTCTAAAACTTTGCTCATCGCCGATTTGGAAGCAGCAGCATCC
AGTTGAGTCGAATTGCGCAAAGGACACTAAATATCTCCCA
>No_name
GCACCCCTTTCGTTTTTTGCAGTGCTCCATAGAATTTTTTCGCAACCTTTTGCAATGGTG
ACTTCAAAGTAAAAGAGGTTGCTTTATCATCACTTTCATT
>No_name
TTTTTAGCACGATTTCGATTTTGAGTAATCGTACTTTGCACCCCTTTCGTTTTTTGCAGT
GCTCCATAGAATTTTTTCGCAACCTTTTGCAATGGTGACT
>No_name
CATGCATGAACGGTTTAAGGAGTGATCATCACAAGCAGCCTTGATGAGAATGACCACGTG
GAATGGAGTCCAACAAATAATAAAAGCGCCTAAAATAAAA
>No_name
CAATAAGCAAGACGATAAATGTGCTCATTCATGCATGAACGGTTTAAGGAGTGATCATCA
CAAGCAGCCTTGATGAGAATGACCACGTGGAATGGAGTCC
>No_name
TGTTAATATAGCACAACCAATAAGCAAGACGATAAATGTGCTCATTCATGCATGAACGGT
TTAAGGAGTGCTCATGACAAGCAGCCTTGATGAGTATGAC
>No_name
CCAAAGCATAGCAAAATGGGTTGATAGGACTGTTAATATAGCACAACCAATAAGCAAGAC
GATAAATGTGCTCATTCATGCATGAACGGTTTAAGGAGTG
>No_name
GCATGAATGAGCACATTTATCGTCTTGCTTATTGGTTGTGCTATATTAACAGTCCTATCA
ACCCATTTTGCTATGCTTTGGCCAACACTCAAATCAAAGA
>No_name
GGCCAACATTGAGGAGGCAGATTGTAAAGTCCTGTCATATTCCACGCCCGAACGGAACTG
GCGCACGCTGAATGAGTGCTTTGATTTTTGGATCCGAAAA
>No_name
GTTCCGGCCAACATTGAGGAGGCAGATTGTAAAGTCCTGTCATATTCCACGCCCGAACGG
AACTGGCGCACGCTGAATGAGTGCTTTGATTTTTGGATCC
>No_name
TGCCTCCTCAATGTTGGCCGGAACGATATCATCCTGTAACATTAATTGTTTTATATGTGA
TGCTGTCAATTCTTTTCCTCGGAACTGTCATTGGGAATTC
>No_name
CGGAACGATATCATCCTGTAACATTAATTGTTTTATATGTGATGCTGTCAATTCTTTTCC
TCGGAACTGTCATTGGGAATTCGTTGATGATTTTTGCATT
>No_name
CGGAACGATATCATCCTGTAACATTAATTGTTTTATATGTGATGCTGTCAATTCTTTTCC
TCGGAACTGTCATTGGGAATTCGTTGATGATTTTTGCATT
>No_name
GTTTTATATGTGATGCTGTCAATTCTTTTCCTCGGAACTGTCATTGGGAATTCGTTGATG
ATTTTTGCATTTTTCTTGGTACGTCGATTACGAACTCCTT
>No_name
GTCAATTCTTTTCCTCGGAACTGTCATTGGGAATTCGTTGATGATTTTTGCATTTTTCTT
GGTACGTCGATTACGAACTCCTTGCAACATGTTAATCATC
>No_name
CATCAATTTAGCAGTTACAGATTTGATGGTGGGAACCTTGGTGATACCAATGGCAAGTAT
TTATCAAATCAAAGGGTATTGGATATTCAATGATTACATA
>No_name
CAATTTAGCAGTTACAGATTTGATGGTGGGAACCTTGGTGATACCAATGGCAAGTATTTA
TCAAATCAAAGGGTATTGGATATTCAATGATTACATATGC
>No_name
CATAAATTTAAAATGGACGATGTGCACAATAAGACATCAAATAAAATAAATCCGCTGCAT
ATGTAATCATTGAATATCCAATACCCTTTGATTTGATAAA
>No_name
CAGAAATTGCGCATAAATTTAAAATGGACGATGTGCACAATAAGACATCAAATAAAATAA
ATCCGCTGCATATGTAATCATTGAATATCCAATACCCTTT
>No_name
CAATGATTACATATGCAGCGGATTTATTTTATTTGATGTCTTATTGTGCACATCGTCCAT
TTTAAATTTATGCGCAATTTCTGTGGACCGGTATTTTATA
>No_name
CGAAATGGTTGTGTTATTATAAAATACCGGTCCACAGAAATTGCGCATAAATTTAAAATG
GACGATGTGCACAATAAGACATCAAATAAAATAAATCCGC
>No_name
CTGAGGCAGCCCAAACTATGAAAATCATAAGTAGCATTCGTTTTGTTGTCCTGTGTGTTG
CATATCGAAATGGTTGTGTTATTATAAAATACCGGTCCAC
>No_name
GTACACTTATCAGTGCTGAGGCAGCCCAAACTATGAAAATCATAAGTAGCATTCGTTTTG
TTGTCCTGTGTGTTGCATATCGAAATGGTTGTGTTATTAT
>No_name
TCCGAACAAAGGGGGTACACTTATCAGTGCTGAGGCAGCCCAAACTATGAAAATCATAAG
TAGCATTCGTTTTGTTGTCCTGTGTGTTGCATATCGAAAT
>No_name
GTTTGGGCTGCCTCAGCACTGATAAGTGTACCCCCTTTGTTCGGATGGAGTAATCCGAAA
TCCAAATACTACTGTGATTATAGCGAGAATCTCGGCTATC
>No_name
ATTTGATAGCCGAGATTCTCGCTATAATCACAGTAGTATTTGGATTTCGGATTACTCCAT
CCGAACAAAGGGGGTACACTTATCAGTGCTGAGGCAGCCC
>No_name
CTCAGCACTGATAAGTGTACCCCCTTTGTTCGGATGGAGTAATCCGAAATCCAAATACTA
CTGTGATTATAGCGAGAATCTCGGCTATCAAATATATGCA
>No_name
CACTGATAAGTGTACCCCCTTTGTTCGGATGGAGTAATCCGAAATCCAAATACTACTGTG
ATTATAGCGAGAATCTCGGCTATCAAATATATGCAACATT
>No_name
GTAAATAGAAGGCTATAAATGTTGCATATATTTGATAGCCGAGATTCTCGCTATAATCAC
AGTAGTATTTGGATTTCGGATTACTCCATCCGAACAAAGG
>No_name
GGTAAATAGAAGGCTATAAATGTTGCATATATTTGATAGCCGAGATTCTCGCTATAATCA
CAGTAGTATTTGGATTTCGGATTACTCCATCCGAACAAAG
>No_name
TTTTTAGACTTGCAAATTATATTTATGTCCAGGAGAAAATGGGTGGTAAAGAAACAAAAC
AGTCTAAAAGAAATTCTAATTTCAGAAATAATTTCAACGA
>No_name
CTTGCAAATTATATTTATGTCCAGGAGAAAATGGGTGGTAAAGAAACAAAACAGTCTAAA
AGAAATTCTAATTTCAGAAATAATTTCAACGATAACAACA
>No_name
TAATGCTATTGTTATTGTTGTTATCGTTGAAATTATTTCTGAAATTAGAATTTCTTTTAG
ACTGTTTTGTTTCTTTACCACCCATTTTCTCCTGGACATA
>No_name
TTCGTCTATAATGCTATTGTTATTGTTGTTATCGTTGAAATTATTTCTGAAATTAGAATT
TCTTTTAGACTGTTTTGTTTCTTTACCACCCATTTTCTCC
>No_name
GAAAATGGGTGGTAAAGAAACAAAACAGTCTAAAAGAAATTCTAATTTCAGAAATAATTT
CAACGATAACAACAATAACAATAGCATTATAGACAAATCC
>No_name
AAAGAAACAAAACAGTCTAAAAGAAATTCTAATTTCAGAAATAATTTCAACGATAACAAC
AATAACAATAGCATTATAGACAAATCCAAGTTTGAGAAAA
>No_name
AACAAAACAGTCTAAAAGAAATTCTAATTTCAGAAATAATTTCAACGATAACAACAATAA
CAATAGCATTATAGACAAATCCAAGTTTGAGAAAAAACTT
>No_name
CCAAGTTTGAGAAAAAACTTAATAATGAAGAATCAAATAAACATTTAAATGTTCCAGATA
TCAAAATTAATTTTGCAGAATCTGACGAGGAACTCCATCA
>No_name
GTTTGAGAAAAAACTTAATAATGAAGAATCAAATAAACATTTAAATGTTCCAGATATCAA
AATTAATTTTGCAGAATCTGATGAGGAACTCCATCACAAT
>No_name
GTCAATCGCTATACTTTTATTGTGAAAAACGGCTGGTATCGTAAATTTTTTACTCCGCGA
TTATGGTATTTATATTGTGTATTAATCTGGATCACCGCTT
>No_name
CTTTGGTTGGGGAGGTCAGACCTACGATGTAAAAACCCTAAGTTGTACTTTCGATAGAAT
GACAGACCGATCATTTTTGATATTTTTTGCTGGCTTTATC
>No_name
CGGTATATTGTTATATAAGGATCTACCTTCAATGGAGACAGGTAAGTGTTAAAGTTTCCC
AAATGTCGAAACAGAATCGCGCTTCGGAAATAAAATCAAT
>No_name
CATTTTATTATTGCAAAACCTTTCTCTCGTTAGACGTAATGTGCTGCACAGCGTCCATTC
TCAATATATGCGCAATAGCGTTTGATCGGTATTATCATGT
>No_name
ATTTTCTCCACGTAATGAAAGGGATCCCTGACATGATAATACCGATCAAACGCTATTGCG
CATATATTGAGAATGGACGCTGTGCAGCACATTACGTCTA
>No_name
CAGGGATCCCTTTCATTACGTGGAGAAAATGACAAAATGGGCTTTTATTTCAATGTTAAT
TTTCATTTGGTTGTGTAGCGGTATTATTTCTTTCCTGCCG
>No_name
GAGAAAATGACAAAATGGGCTTTTATTTCAATGTTAATTTTCATTTGGTTGTGTAGCGGT
ATTATTTCTTTCCTGCCGATAAATTTGAACTGGCATGCCG
>No_name
GCTTCACGGTAAAGTTTAAAGTACAAAAACAATAAACAAATGCAAGGTATAAAATAACTT
ATCGTTGAAGAAACTATCGCATAAGTTATATTTAAATGAA
>No_name
GCGATAGTTTCTTCAACGATAAGTTATTTTATACCTTGCATTTGTTTATTGTTTTTGTAC
TTTAAACTTTACCGTGAAGCCACTCGTCATGCTCAAGTCA
>No_name
TACAACTTGAAACGTTGTATTTATTCTGATTGTGAATGACTTGAGCATGACGAGTGGCTT
CACGGTAAAGTTTAAAGTACAAAAACAATAAACAAATGCA
>No_name
CGTGAAGCCACTCGTCATGCTCAAGTCATTCACAATCAGAATAAATACAACGTTTCAAGT
TGTATATCCTCAGATTATGAAACATTTGTCAGTAACTCGT
>No_name
CTCAGATTATGAAACATTTGTCAGTAACTCGTCTCCTGGACCCAATAAAGTCAGCAAAAA
GTGGAATAACTCAGATCATAAAGCTGCAATCACTCTGGGA
>No_name
AACATTTGTCAGTAACTCGTCTCCTGGACCCAATAAAGTCAGCAAAAAGTGGAATAACTC
AGATCATAAAGCTGCAATCACTCTGGGAATAATAACTGGT
>No_name
CTGGTACCTTTTTATTTTGCTGGACGCCATTCTTCATTATCAATGTAACAGGAACTTTTT
GTCAATGTATTTCAAATATAATATTTTCAACTCTTACATG
>No_name
GCTGAATTCAGAAACGCATTTAAAAGGATTTTATCTTGCTATAAATTCAATTTGTCCTCT
GTCATTCTAACCGAATCATTGCAAATGAATCCAACATTGC
>No_name
CGCATTTAAAAGGATTTTATCTTGCTATAAATTCAATTTGTCCTCTGTCATTCTAACCGA
ATCATTGCAAATGAATCCAACATTGCCAGCAAATCGTCAA
>No_name
CTGTCATTCTAACCGAATCATTGCAAATGAATCCAACATTGCCAGCAAATCGTCAACAAA
AACAGTTGATCCATCCAAATTGCCGCCACCCCACATTGAA
>No_name
GGTTGATATTATTTGCTGGGCGGCTGGCTTTCAATGTGGGGTGGCGGCAATTTGGATGGA
TCAACTGCTTTTGTTGACGATTTGCTGGCAATGTTGGATT
>No_name
CAAATCGTCAACAAAAACAGTTGATCCATCCAAATTGCCGCCACCCCACATTGAAAGCCA
GCCGCCCAGCAAATAATATCAACCCAACTCATATCAGCTG
>No_name
CGTTGTTGTAGTTCGTATATTCACTAGTATTTTCACAGCTGATATGAGTTGGGTTGATAT
TATTTGCTGGGCGGCTGGCTTTCAATGTGGGGTGGCGGCA
>No_name
CGGATTTATCATTAAAATACCATTTATTATTGTTGTCGTTGTTGTAGTTCGTATATTCAC
TAGTATTTTCACAGCTGATATGAGTTGGGTTGATATTATT
>No_name
GCGGACCCGGATTTATCATTAAAATACCATTTATTATTGTTGTCGTTGTTGTAGTTCGTA
TATTCACTAGTATTTTCACAGCTGATATGAGTTGGGTTGA
>No_name
CCAAATCAAAACTCAGTTTCATGTGAAAAGATGCGGACCCGGATTTATCATTAAAATACC
ATTTATTATTGTTGTCGTTGTTGTAGTTCGTATATTCACT
>No_name
GGGGGTATACTTTCGACATATTTGAGGTATTTCAAAGAATCCAATGCTGTTGTTATTCAG
CAATTCATAGTAAAATTTACAAATTTCGAATCCAAGTTGA
>No_name
GGGGGTATACTTTCGACATATTTGAGGTATTTCAAAGAATCCAATGCTGTTGTTATTCAG
CAATTCATAGTAAAATTTACAAATTTCGAATCCAAGTTGA
>No_name
CTTCTTGAGTCGGGGTATACTTTCGACATATTTGAGGTATTTCAAAGAATCCAATGCTGT
TGTTATTCAGCAATTCATAGTAAAATTTACAAATTTCGAA
>No_name
TAACAACAGCATTGGATTCTTTGAAATACCTCAAATATGTCGAAAGTATACCCCGACTCA
AGAAGTTTTCATCGGTTTGATTTTGAGTATTTTAACCTTT
>No_name
CCCGACTCAAGAAGTTTTCATCGGTTTGATTTTGAGTATTTTAACCTTTTCAACCTTGGT
CGGTAACATTCTCATAATTATTGCGGTAACTTTGGTGAAA
>No_name
AAAAGATTGCTGGGTGTTTGAAGTTTTTTCACCAAAGTTACCGCAATAATTATGAGAATG
TTACCGACCAAGGTTGAAAAGGTTAAAATACTCAAAATCA
>No_name
CCAAAATCCTTTCAGTTGGAAAATGATGGCAAATGGCAACACGATTCCTGACACAAGAAG
ATCGCTCGTGGCGAGATTTACTATCAAAAGATTGCTGGGT
>No_name
CGGCCAAAATCCTTTCAGTTGGAAAATGATGGCAAATGGCAACACGATTCCTGACACAAG
AAGATCGCTCGTGGCGAGATTTACTATCAAAAGATTGCTG
>No_name
TTTTGATAGTAAATCTCGCCACGAGCGATCTTCTTGTGTCAGGAATCGTGTTGCCATTTG
CCATCATTTTCCAACTGAAAGGATTTTGGCCGTTTTCGGA
>No_name
CACAAACTGAGAATTGAGCATGTGCATAACAGTACATCCGATAAGATGAAAGTGTCACAC
AAAAATTCCGAAAACGGCCAAAATCCTTTCAGTTGGAAAA
>No_name
CGGAATTTTTGTGTGACACTTTCATCTTATCGGATGTACTGTTATGCACATGCTCAATTC
TCAGTTTGTGTATCATATCGATTGATAGATATTTTGCGAT
>No_name
CACATGCTCAATTCTCAGTTTGTGTATCATATCGATTGATAGATATTTTGCGATCACTCG
ACCGTTGCAATACGCATCTAAGCGTACGACTGGTCGGATT
>No_name
CGCATCTAAGCGTACGACTGGTCGGATTTCGATCATGATCGTCTCGGTTTGGGTGCTAGC
TGGATTGATAAGTGTGCCACCGTTTATCGGATGGAAAGAG
>No_name
TTTCGATCATGATCGTCTCGGTTTGGGTGCTAGCCGGATTGATAAGTGTGCCACCGTTTA
TCGGATGGAAAGAGAAATTTGTGAAGAACGAATGCAAATA
>No_name
TCATTGTTTGCTGCAATGAAGGTTTTCTATTTTCTGTCGTATTGTGATTTGAAAAAACAA
CAGTAGAATTGCGTCTTGACGTCTTTTGACTGCGTTGTTT
>No_name
GTCATGTTGAATGAAAGAACAGTTCATTGTTTGCTGCAATGAAGGTTTTCTATTTTCTGT
CGTATTGTGATTTGAAAAAACAACAGTAGAATTGCGTCTT
>No_name
TACAGATTCAGGCTCGTTCTGTTATAGAGCTTCGTAATTGTATACCGTTTGCTGAAGGCC
ATCTCTTCGGACTTGTCATTGGATTCTCTATGGTCATGTT
>No_name
CGAGCATGAATCTGTACAAAAAATCCAAATTATCATCTGAAGTGAAAGCAATTAAAACTT
TAGGCATAATTATGGGATGCTTTACCATTTGTTGGTGCCC
>No_name
ATTTCAATGACAGTTGGAGGTACGAAATTCGGATCTTGGCCTAATGCTTTTGCTATTGGA
ATCGTTAGCTGAATAATAAAAAACGGGCACCAACAAATGG
>No_name
TGAAATATTCCTCTGGCTGGGTTATTTCAATAGTTTTCTCAACCCGATTATTTACGCAAA
ATTCAATCGGGATTTTCGCACTCCATTCAAAGAAATACTT
>No_name
ATCTCATTCGTCGGTTGATAGTTCGGCAGCGGAATAAAAGTATTTCTTTGAATGGAGTGC
GAAAATCCCGATTGAATTTTGCGTAAATAATCGGGTTGAG
>No_name
TCTACATACGATTCCGATCTCATTCGTCGGTTGATAGTTCGGCAGCGGAATAAAAGTATT
TCTTTGAATGGAGTGCGAAAATCCCGATTGAATTTTGCGT
>No_name
TTCAAAGAAATACTTTTATTCCGCTGCCGAACTATCAACCGACGAATGAGATCGGAATCG
TATGTAGAACAGTATGGAATGATGAATAGGCGCCGCTCGA
>No_name
CGACGAATGAGATCGGAATCGTATGTAGAACAGTATGGAATGATGAATAGGCGCCGCTCG
ACATTGGATGTTACGTACAACAATACGGCGAGGAAAATGA
>No_name
ATTATTTCCTAGAAAATCGCAATGAATTATTGAAATCTTCTCTTGTTTTTGTCATTTTCC
TCGCCGTATTGTTGTACGTAACATCCAATGTCGAGCGGCG
>No_name
GGGACTTTTCCTATTTTTAACATGAGTTTCCATTCTCGATACAATTGGGCTTATGTCGGT
CTGTTTATTATTCCAATGTTGAGTATGTGGGGTAACAGTT
>No_name
CCCAAACAGAAATACATACCAAACTGTTACCCCACATACTCAACATTGGAATAATAAACA
GACCGACATAAGCCCAATTGTATCGAGAATGGAAACTCAT
>No_name
AATGAAACAAGAAAATAATTGAATCTTTTTCTGAGACCAACCTCAACCCAAACAGAAATA
CATACCAAACTGTTACCCCACATACTCAACATTGGAATAA
>No_name
ATTTTCTTTGTGCTATTCTCGTCATACCAATTTCCGCTTGGAAAATGATTGATAATTATT
ATCTAGAAACCATTAACCATCAATGGTGTTTGTTTTGGTA
>No_name
CCAAACTGTACCAAATTAAACACCATTGATGGTTAATGGTTTCTAGATAATAATTATCAA
TCATTTTCCAAGCGGAAATTGGCATGACGAGAATAGCACA
>No_name
GTAAAAAACACATCCAAACTGGACCAAATCAAACACCATTGATGGTTAATGGTTTCTAGA
TAATAATTATCAATCATTTTCCAAGCGGAAATTGGCATGA
>No_name
TGAGGCTGTAAAAAACACATCCAAACTGTACCAAATCAAACACCATTGATGGTTAATGGT
TTCTAGATAATAATTATCAATCATTTTCCAAGCGGAAATT
>No_name
GTTTTTTACAGCCTCTACAATCATTCACTTGTGTACAATCTCAATTGACAGATACAATGC
ACTGAAAAACCCTTTAAAGATTCATGGCCAAAAACGTTAT
>No_name
TCTAGTCTTGTCCAGTTCCAAAGCAAACAAAAACAAAGGACAAGCAATACTGAAAGGTAT
TATCCAAGCGCATACCAATTGGACAACTAATGATCTATAA
>No_name
ATCATTAGTTGTCCAATTGGTATGCGCTTGGATAATACCTTTCAGTATTGCTTGTCCTTT
GTTTTTGTTTGCTTTGGAACTGGACAAGACTAGAGAGCAT
>No_name
GAGAATTTTCACTGTTAACACATACGTAACTGTCATTATTATTAATGGAATGAAAAATGT
CACAATTGTAGCAATTAATATGAAATAAGCGTTTTGTGGA
>No_name
TGGACGTAGAGAATTTTCACTGTTAACACATACGTAACTGTCATTATTATTAATGGAATG
AAAAATGTCACAATTGTAGCAATTAATATGAAATAAGCGT
>No_name
ATTTTTCATTCCATTAATAATAATGACAGTTACGTATGTGTTAACAGTGAAAATTCTCTA
CGTCCAACGGAAAGAAGCTGAGGCTAATCTTTATTCGAAT
>No_name
GCTGAGGCTAATCTTTATTCGAATGCTGTAGCTTCTCTTGTTTTCAAACCAAAGCTTTCA
AGTTCTTTGGCCAAGTTTACCAGAACACCATCGACAAAAG
>No_name
CGAGTTTTCATTTTTTCCGTTTAATTTCTTTTCGCTCATAACCTTTGTCGATGGTGTTCT
GGTAAACTTGGCCAAAGAACTTGAAAGCTTTGGTTTGAAA
>No_name
TGCATTGCTGACGAGTTTTCATTTTTTCCGTTTAATTTCTTTTCGCTCATAACCTTTGTC
GATGGTGTTCTGGTAAACTTGGCCAAAGAACTTGAAAGCT
>No_name
GATCAATTTCAACAAGTTGTTTAGTAAATTCTTTAGACTCAGAATTCAAAGAAACAGAAA
ACCATAATCACTTTGAAATGACTCCTTTGTTAGCAAAAAC
>No_name
AAACAGAAAACCATAATCACTTTGAAATGACTCCTTTGTTAGCAAAAACGACGAGAAATA
ATTTTGTTGAAAATACATCAATGAATCTCTGTGGTTCAGA
>No_name
ATTTTGTTGAAAATACATCAATGAATCTCTGTGGTTCAGACAATTTGAAACCACCTTTAC
AAGAAGACCAATATAAACAGACCTTACCTCAGAGGCAAGT
>No_name
GTTCAGACAATTTGAAACCACCTTTACAAGAAGACCAATATAAACAGACCTTACCTCAGA
GGCAAGTTTCTTTTAGAGAACAGCAAAAAACTAAAAATCA
>No_name
CACCTTTACAAGAAGACCAATATAAACAGACCTTACCTCAGAGGCAAGTTTCTTTTAGAG
AACAGCAAAAAAACTAAAAATCATTATTGGAAGTCAAAAG
>No_name
GAATATTCATCAGTTTTTGTTTTGTTTGACATTTTGAAAGATCTTTGATGTGATAATAAA
GCAAGAGGATTTTCCAGCACAGTACAAACTGTGTTTGACT
>No_name
ATTTGTTTCAGCTGTTTTTCCGTTTCTTTCTTTTTCGTATAGAAAGCTGAATATTCATCA
GTTTTGGTTTTGTTTGACATTTTGAAAGATCTTTGATGTG
>No_name
AAGAAACGGAAAAACAGCTGAAACAAATTAATCGGTCAAGAAAAGCCGTACAAACGTTGG
GGATTTTATTTTTACTCTTTGTCATTTGTTATCTGCCATT
>No_name
GCCATTCTTTGTCGCTTATCTCGTTGATTTTTTTTTTCAAGATATGCTCAGTTTCCTCAA
CAGCGGAAAAAATGCTTACTTTCCTCGAATGGATGGGTTA
>No_name
GAAAAAATGCTTACTTTCCTCGAATGGATGGGTTATTCAGGTTCGATGTTCAATCCGATT
GTTTATCACTTTTTTAATCCCATCTTTCGACATACCTATC
>No_name
GGCGTATGAAGACCCTATAACATTGGCATTTCATTAATCTTTGATAGGTATGTCGAAAGA
TGGGATTAAAAAAGTGATAAACAATCGGATTGAACATCGA
>No_name
AATCCGATTGTTTATCACTTTTTTAATCCCATCTTTCGACATACCTATCAAAGATTAATG
AAATGCCAATGTTATAGGGTCTTCATACGCCACGCTAGCA
>No_name
ACGAAAGAACATCTCACCGATTATTACCCCTGCAATGTTAAATAGATTAACAAATAAGCT
CACCGCCAAGTCTGTTATAGCCAGGTTTACCACAAACATG
>No_name
CTTATTTGTTAATCTATTTAACATTGCAGGGGTAATAATCGGTGAGATGTTCTTTCGTGT
AAATAGATGGCTCTGTGAATTGGTAGGAGCATTATGCCTG
>No_name
ATAAGAATGTAACATACGGCAGTAAATATGATTGGTGCCATCACCAGAAATCCGGCAAAG
AAATTTGTAAATGATCTTGCAGCTGTTCGACTATAAATGC
>No_name
CTTCTAAATTGAATGTTTGTGAACCCGTAAAGGATGGCATTTAGGCTGCTATTAAGGTGA
GCGGTAATGATCAGGGTCCCGTGGACCTCGGCTGGGAAAG
>No_name
TCCAATTCGACTGGATCAAATCGGTTTGATTATTATTTGTATTCCCAGGATATTACATAT
CTCTGTATCAATATCGTGTTGGGTATTCTGTTCAATTTAT
>No_name
ATCGGTTTGATTATTATTTGTATTCCCAGGATATTACATATCTCTGTATCAATATCGTGT
TGGGTATTCTGTTCAATTTATGCGTCCCCTTTGCCATATC
>No_name
CAATTTCATATTCATGATAATTTCATTCGATAGTTATTTGTTTATTTTTCATAAACTATC
CCATACGCAGTTGTTTACAATCTCCAACACTCTTATCCTG
>No_name
ATTTCATATTCATGATAATTTCATTCGATAGATATTTGTTTATTTTTCATAAACTATCCC
ATACGCAGTTGTTTACAATCTCCAACACTCTTATCCTGAT
>No_name
GTTTTGGATTGGATACGGAATCGCTCTCAGTTTTTTCAAAGGATTCGGTTACGAGTCCGA
CGCATTTGTCTGTTTTATTCTTGACACGAACGGCAACATT
>No_name
GCAACATTGTCACTTTGTTTTTCTTGACAGTTTTCAATTTCCTTTTGCCGATTTCTGTCA
GCACAGGATTTTACACGATTCTTCTGGTAAAGCTATTCAA
>No_name
CATTGTCACGTTGTTTTTCTTGACAGTTTTCAATTTCCTTTTGCCGATTTCTGTCAGCAC
AGGATTTTACACGATTCTTCTGGTAAAGCTTCAAAACCAA
>No_name
CTCAAGTTGCGTTTGGTTTTGAATAGCTTTACCAGAAGAATCGTGTAAAATCCTGTGCTG
ACAGAAATCGGCAAAAGGAAATTGAAAACTGTCAAGAAAA
>No_name
TTACAATCAACAAAACCACCATTCTCATTTCATTCTTGTCTCGTTGGATGTCAGAGAGTC
GCTTGAATTCTTTTTGAATGCTCAAGTTGCGTTTGGTTTT
>No_name
AAAAATGTCCCAACCGTTACAATCAACAAAACCACCATTCTCATTTCATTCTTGTCTCGT
TGGATGTCAGAGAGTCGCTTGAATTCTTTTTGAATGCTCA
>No_name
CAGCAAAGAAAAAATGTCCCAACCGTTACAATCAACAAAACCACCATTCTCATTTCATTC
TTGTCTCGTTGGATGTCAGAGAGTCGCTTGAATTCTTTTT
>No_name
GCGACTCTCTGACATCCAACGAGACAAGAATGAAATGAGAATGGTGGTTTTGTTGATTGT
AACGGTTGGGACATTTTTCCTTTGCTGGGCTCCGTATACT
>No_name
CGAGACAAGAATGAAATGAGAATGGTGGTTTTGTTGATTGTAACGGTTGGGACATTTTTC
CTTTGCTGGGCTCCGTATACTTTTCACGGTTTCTTTTATC
>No_name
CTCCGTATACTTTTCACGGTTTCTTTTATCGGTTTGGTGGCACATTAAGTGCTCCCTTAC
ATCGGGTGATATACTGGGGAACACTAACAAATGCAACATT
>No_name
CTCCGTATACTTTTCACGGTTTCTTTTATCGGTTTGGTGGCACATTAAGTGCTCCCTTAC
ATCGGGTGATATACTGGGGAACACTAACAAATGCAACATT
>No_name
AAAAAATGAAATTTTAACCAAAAATATTTTTCCGATTTTGAGCCGAGAAATAATTATTTG
CTCCCTAAATTCAGTCGATGTCCCATCTGTAGGACAGAGC
>No_name
ATCGCTCTGTCCTACAGATGGGACATCGACTGAATTTAGGGAGCAAATAATTATTTCTCG
GCTCAAAATCGGAAAAATATTTTTGGTTAAAATTTCATTT
>No_name
GGGATATAGTGCACAGGTGAATGATCGTAGTAGCTGTAAAGAACACATCGAGGCTGAACC
AAGCAAGGCGAACTTCGTTTGGCCAATTGTTTGCTATATC
>No_name
CCTCGATGTGTTCTTTACAGCTACTACGATCATTCACCTGTGCACTATATCCCTTGATCG
GTATTTCGCTCTGAACAATCCTTTGAAATACAGAAGAGAC
>No_name
CTACGATCATTCACCTGTGCACTATATCCCTTGATCGGTATTTCGCTCTGAACAATCCTT
TGAAATACAGAAGAGACAAGCATCAATCATCCAGGCGTTA
>No_name
AAGCAAAGATTTTCAAATAAAGCCTGGATGATTGATGCTTGTCTCTTCTGTATTTCAAAG
GATTGTTCAGAGCGAAATACCGATCAAGGGATATAGTGCA
>No_name
GCACTATATCCCTTGATCGGTATTTCGCTCTGAACAATCCTTTGAAATACAGAAGAGACA
AGCATCAATCATCCAGGCTTTATTTGAAAATCTTTGCTTC
>No_name
CTTTGAAATACAGAAGAGACAAGCATCAATCATCCAGGCTTTATTTGAAAATCTTTGCTT
CATGGATAATTCCTTTTTCGATTGCTTGTCCGTTGTTTAT
>No_name
GTTCGATCTAAATATATTGCAAGAATAAACAACGGACAAGCAATCGAAAAAGGAATTATC
CATGAAGCAAAGATTTTCAAATAAAGCCTGGATGATTGAT
>No_name
CAATCATCCAGGCTTTATTTGAAAATCTTTGCTTCATGGATAATTCCTTTTTCGATTGCT
TGTCCGTTGTTTATTCTTGCAATATATTTAGATCGAACAA
>No_name
AATGTGACTATTACGGCTGTCAGTATAAAAAGTGCACTTTGCGGTCCACAACCTTTGTAT
GATCCGTTTGTTCGATCTAAATATATTGCAAGAATAAACA
>No_name
CAAATGTGACTATTACGGCTGTCAGTATAAAAAGTGCACTTTGCGGTCCACAACCTTTGT
ATGATCCGTTTGTTCGATCTAAATATATTGCAAGAATAAA
>No_name
GGATTGTTTATCATCATTTCATCGAATCGTCTTGTTTGAACGATAATTGTATGGACCGTT
AGAATGTAAGTGATTATCATAATTATTAATGGTATAACAA
>No_name
GGTCCATACAATTATCGTTCAAACAAGACGATTTGATGAAATGATGATAAACAATCCAAT
TAAGTCCCCGGCGTTGTCGAAATTTGAGTTTTTCAGCCAT
>No_name
ATTTGATGAAATGATGATAAACAATCCAATTAAGTCCCCGGCGTTGTCGAAATTTGAGTT
TTTCAGCCATTCGAAACCCAAAAGAAACATGTGTGTGCAA
>No_name
CTTCAAGTGACGTATCGCAGCTGCCATTTTGCACGCACATGTTTCTTTTGGGTTTCGAAT
GGCTGAAAAACTCAAATTTCGACAACGCCGGGGACTTAAT
>No_name
GTTTTAGTTCATATTTTTCTGAATAATGATAACTACTGTTAGATCCTTCAAGTGACGTAT
CGCAGCTGCCATTTTGCACGCACATGTTTCTTTTGGGTTT
>No_name
GAAACATGTGCGTGCAAAATGGCAGCTGCGATACGTCACTTGAAGGATCTAACAGTAGTT
ATCATTATTCAGAAAAATATGAACTAAAACCGATGATTAA
>No_name
TTCATGTTAATCATCGGTTTTAGTTCATATTTTTCTGAATAATGATAACTACTGTTAGAT
CCTTCAAGTGACGTATCGCAGCTGCCATTTTGCACACACA
>No_name
GGAAAACATTTTCTTTCTTTAGAACTTTTGTATGGTTTGCCATTCATGTTAATCATCGGT
TTTAGTTCATATTTTTCTGAATAATGATAACTACTGTTAG
>No_name
AAAAATATGAACTAAAACCGATGATTAACATGAATGGCAAACCATACAAAAGTTCTAAAG
AAAGAAAATGTTTTCCTCAATCAACTTTTTCTTTGGTAAA
>No_name
GGAAAATGTTTTGCAGTTTCAAAGTTTTCTTTGAATCTAGCTCATAGTTTTCATCTGAAT
TCATTTTTACCAAAGAAAAAGTTGATTGAGGAAAACATTT
>No_name
ATAACTGTGGAAAATGTTTTGCAGTTTCAAAGTTTTCTTTGAATCTAGCTCATAGTTTTC
ATCTGAATTCATTTTTACCAAAGAAAAAGTTGATTGAGGA
>No_name
TTCAGATGAAAACTATGAGCTAGATTCAAAGAAAACTTTGAAACTGCAAAACATTTTCCA
CAGTTATGATGAAGAAAATTATATCAAAACTCTTGACACT
>No_name
ATTTTCCACAGTTATGATGAAGAAAATTATATCAAAACTCTTGACACTCTTTACAGGCCG
AGATCTTCTATTGATTTTAACACTCAACATCTATGTTCTT
>No_name
CTGATCAGAAAATCTTTGATCCTTTTCTATAGAATAATAAGAAGAACATAGATGTTGAGT
GTTAAAATCAATAGAAGATCTCGGCCTGTAAAGAGTGTCA
>No_name
GTTGCTTTGGTATATTCTGATCAGAAAATCTTTGATCCTTTTCTATAGAATAATAAGAAG
AACATAGATGTTGAGTGTTAAAATCAATAGAAGATCTCGG
>No_name
CTTCTATTGATTTTAACACTCAACATCTATGTTCTTCTTATTATTCTATAGAAAAGGATC
AAAGATTTTCTGATCAGAATATACCAAAGCAACATTTTTT
>No_name
CTATAGAAAAGGATCAAAGATTTTCTGATCAGAATATACCAAAGCAACATTTTTTGTCAA
ACATTATGTATCTCAAAGTAGATAATACTCGACCCCAATT
>No_name
CAAAGATTTTCTGATCAGAATATACCAAAGCAACATTTTTTGTCAAACATTATGTATCTC
AAAGTAGATAATACTCGACCCCAATTAGCTCGAACAATAA
>No_name
TTTTTGTCAAACCTTATGTATCTCAAAGTAGATAATACTCGACCCCAATTAGCTCGAACA
ATAAGCTATGATGAGACAAGAGCATTGGACCGGCCTGAAA
>No_name
CTCGACCCCAATTAGCTCGAACAATAAGCTATGATGAGACAAGAGCATTGGACCGGCCTG
AAATGCTTCACCTACCAACAGAACAAACAAATCATTTCAC
>No_name
TTTCGATTCATCTGTGAAATGATTTGTTTGTTCTGTTGGTAGGTGAAGCATTTCAGGCCG
GTCCAATGCTCTTGTCTCATCATAGCTTATTGTTCGAGCT
>No_name
GACCGGCCTGAAATGCTTCACCTACCAACAGAACAAACAAATCATTTCACAGATGAATCG
GAAAAAAACCAAGTCAGTGCTGAGACAATAACAGTAACAA
>No_name
CCGGCCTGAAATGCTTCACCTACCAACAGAACAAACAAATCATTTCACAGATAAATCGGA
AAAAAAACCAAGTCAGTGCTGAGACATTAACAGTAACAAT
>No_name
AATTTAATGAGAGTGAATCCTGTGAAACTAATGTGTGATTTTGTTCAATTGTTACTGTTA
ATGTCTCAGCACTGACTTGGTTTTTTTCCGATTCATCTGT
>No_name
ATTCACTCTCATTAAATTACCGACCTCTTAATGCTTCAACCCCTTTCTTAAAGAACAAAT
CTGCCAGTATTGAAAAATCTCCAATCAAATGTTTTCCAAA
>No_name
CCGACCTCTTAATGCTTCAACCCCTTTCTTAAAGAACAAATCTGCCAGTATTGAAAAATC
TCCAATCAAATGTTTTCCAAAATATCCATTAAAACTAACA
>No_name
GACCTCTTAATGCTTCAACCCCTTTCTTAAAGAACAAATCTGCCAGTATTGAAAAATCTC
CAATCAAATGTTTTCCAAAATATCCATTAAAACTAACAGA
>No_name
AATGCTTCAACCCCTTTCTTAAAGAACAAATCTGCCAGTATTGAAAAATCTCCAATCAAA
TGTTTTCCAAAATATCCATTAAAACTAACAGATAGAATGA
>No_name
CAACCCCTTTCTTAAAGAACAAATCTGCCAGTATTGAAAAATCTCCAATCAAATGTTTTC
CAAAATATCCATTAAAACTAACAGATAGAATGAAATTTAA
>No_name
CGACTTTTTCTAATATTTCTTTTCGTGTGATTTTGAAATCTTTGACTTTGCTTGCTTGTC
ATGGACAACAGAGGAACATTATTAAATTTCATTCTATCTG
>No_name
CGGCTTTTCGACTTTTTCTAATATTTCTTTTCGTGTGATTTTGAAATCTTTGACTTTGCT
TGCTTGTCATGGACAACAGAGGAACATTATTAAATTTCAT
>No_name
GCAAGCAAAGTCAAAGATTTCAAAATCACACGAAAAGAAATATTAGAAAAAGTCGAAAAG
CCGTGCAAGTATTGGGAACGCTATTTGGTCTTTTTCTGCT
>No_name
AAATAACAAAGCAGAAAAAGACCAAATAGCGTTCCCAATACTTGCACGGCTTTTCGACTT
TTTCTAATATTTCTTTTCGTGTGATTTTGAAATCTTTGAC
>No_name
AAATAACAAAGCAGAAAAAGACCAAATAGCGTTCCCAATACTTGCACGGCTTTTCGACTT
TTTCTAATATTTCTTTTCGTGTGATTTTGAAATCTTTGAC
>No_name
AGAAATCAAAAATATACACTAAGAAAAACGGCAAATAACAAAGCAGAAAAAGACCAAATA
GCGTTCCCAATACTTGCACGGCTTTTCGACTTTTTCTAAT
>No_name
GAAGAAATCAAAAATATACACTAAGAAAAACGGCAAATAACAAAGCAGAAAAAGACCAAA
TAGCGTTCCCAATACTTGCACGGCTTTTCGACTTTTTCTA
>No_name
GTCGAAAAGCCGTGCAAGTATTGGGAACGCTATTTGGTCTTTTTCTGCTTTGTTATTTGC
CGTTTTTCTTAGTGTATATTTTTGATTTCTTCTGTCCCTC
>No_name
TACGTCTTTCAATGATCTATTACATGAGGGACAGAAGAAATCAAAAATATACACTAAGAA
AAACGGCAAATAACAAAGCAGAAAAAGACCAAATAGCGTT
>No_name
CAACCATTCTAAATGCCGAATTACGTCTTTCAATGATCTATTACATGAGGGACAGAAGAA
ATCAAAAATATACACTAAGAAAAACGGCAAATAACAAAGC
>No_name
ATATATGATAAACAACTGGATTAAGCATTGACGCTGAATATCCCACCCATTCTAAATGCC
GAATTACGTCTTTCAATGATCTATTACATGAGGGACAGAA
>No_name
CTGGATTTCTGACAATTTCCATGAAGAAGTCGTCGAAATGTCATTTTGAAAATTGGATTA
AATATATGATAAACAACTGGATTAAGCATTGACGCTGAAT
>No_name
CTCAAACAAAACTGCTTAAGTTATGTGGATTATTTCTGGATTTCTGACAATTTCCATGAA
GAAGTCGTCGAAATGTCATTTTGAAAATTGGATTAAATAT
>No_name
GAATGCCAAATTTTACCACCGAGTCCATCATAACTGAAATGGTTGCCCCGTCAATATTTG
GAGTGATTGTCGTATTTGGATTTTTTGGAAACCTTTTGGT
>No_name
CCAAATTTTACCACCGAGTCCATCATAACTGAAATGGTTGCCCCGTCAATTTTTGGAGTG
ATTGTCGTATTTGGATTTTTTGGAAACCTTTTGGTCATCC
>No_name
CTGAAATGGTTGCCCCGTCAATTTTTGGAGTGATTGTCGTATTTGGATTTTTTGGAAACC
TTTTGGTCATCCTGGTCGTCTCCATAAATAAGCAGTTGCG
>No_name
GTCAATTTTTGGAGTGATTGTCGTATTTGGATTTTTTGGAAACCTTTTGGTCATCCTGGT
CGTCTCCATAAATAAGCAGTTGCGAAATGGTACAAATATC
>No_name
GTGATTGTCGTATTTGGATTTTTTGGAAACCTTTTGGTCATCCTGGTCGTCTCCATAAAT
AAGCAGTTGCGAAATGGTACAAATATCCTCATCGCATCTC
>No_name
GTCAGCTATCGCTAGAGATGCGATGAGGATATTTGTACCATTTCGCAACTGCTTATTTAT
GGAGACGACCAGGATGACCAAAAGGTTTCCAAAAAATCCA
>No_name
CGTCTCCATAAATAAGCAGTTGCGAAATGGTACAAATATCTTCATCGCACCTCTACCGAT
AGCTGACATAACATTTATTACTTTTGGCGTTCTTTTAACT
>No_name
CATAAATAAGCAGTTGCGAAATGGTACAAATATCCTCATCGCATCTCTAGCGATAGCTGA
CATAACATTTATTACTTTTTGTGTTCCTTTAACTGCGACG
>No_name
GCAGTTGCGAAATGGTACAAATATCCTCATCGCATCTCTAGCGATAGCTGACATAACATT
TATTACTTTTTGTGTTCCTTTAACTGCGACGATTTTCATT
>No_name
GCCTTTTTTAATGAAAATCGTCGCAGTTAAAGGAACACAAAAAGTAATAAATGTTATGTC
AGCTATCGCTAGAGATGCGATGAGGATATTTGTACCATTT
>No_name
TCCAGCCTTTTTTAATGAAAATCGTCGCAGTTAAAGGAACACAAAAAGTAATAAATGTTA
TGTCAGCTATCGCTAGAGATGCGATGAGGATATTTGTACC
>No_name
AGCAATACTCCCCAAAAACCAGCCTTTTTTAATGAAAATCGTCGCAGTTAAAGGAACACA
AAAAGTAATAAATGTTATGTCAGCTATCGCTAGAGATGCG
>No_name
TTTTTGTGTTCCTTTAACTGCGACGATTTTCATTAAAAAAGGCTGGTTTTTGGGGAGTAT
TGCTTGCAAAATATATCAGTTTTTTACATATTTAACGGCG
>No_name
CGCCGTTAAATATGTAAAAAACTGATATATTTTGCAAGCAATACTCCCCAAAAACCAGCC
TTTTTTAATGAAAATCGTCGCAGTTAAAGGAACACAAAAA
>No_name
CGCCGTTAAATATGTAAAAAACTGATATATTTTGCAAGCAATACTCCCCAAAAACCAGCC
TTTTTTAATGAAAATCGTCGCAGTTAAAGGAACACAAAAA
>No_name
CGATTTTCATTAAAAAAGGCTGGTTTTTGGGGAGTATTGCTTGCAAAATATATCAGTTTT
TTACATATTTAACGGCGTACATGAGTGTTTATACTTTGGT
>No_name
GATTTTCATTAAAAAAGGCTGGTTTTTGGGGAGTATTGCTTGCAAAATATATCAGTTTTT
TACATATTTAACGGCGTACATGAGTGTTTATACTTTGGTA
>No_name
TTTTTGGGGAGTATTGCTTGCAAAATATATCAGTTTTTTACATATTTAACGGCGTACATG
AGTGTTTATACTTTGGTATTAATGAGTGTCGATAGGTATT
>No_name
CAGCCAAATACCTATCGACACTCATTAATACCAAAGTATAAACACTCATGTACGCCGTTA
AATATGTAAAAAACTGATATATTTTGCAAGCAAAGATCGG
>No_name
TCGCAATCGGATGGACAACAGCCAAATACCTATCGACACTCATTAATACCAAAGTATAAA
CACTCATGTACGCCGTTAAATATGTAAAAAACTGATATAT
>No_name
CAGTTTTTTACATATTTAACGGCGTACATGAGTGTTTATACTTTGGTATTAATGAGTGTC
GATAGGTATTTGGCTGTTGTCCATCCGATTGCGAGTATTC
>No_name
TTTTTACATATTTAACGGCGTACATGAGTGTTTATACTTTGGTATTAATGAGTGTCGATA
GGTATTTGGCTGTTGTCCATCCGATTGCGAGTATTCCAAT
>No_name
CTTTTCTGTTCTAATTGGAATACTCGCAATCGGATGGACAACAGCCAAATACCTATCGAC
ACTCATTAATACCAAAGTATAAACACTCATGTACGCCGTT
>No_name
TTTGGTATTAATGAGTGTCGATAGGTATTTGACTGTTGTCCATCCGATTGCGAGTATTCC
AATTAGAACAGAAAAGAACGTCTTGAAAATCGTCCTATCG
>No_name
CTGTTGTCCATCCGATTGCGAGTATTCCAATTAGAACAGAAAAGAACGTCTTGAAAATCG
TCCTATCGACATGGGTAATCTTTATGCTATGTAATTGCCC
>No_name
CCGGAATTGAACAGCAGTGGGCAATTACATAGCATAAAGATTACCCATGTCGATAGGACG
ATTTTCAAGACGTTCTTTTCTGTTCTAATTGGAATACTCG
>No_name
CCGGAATTGAACAGCAGTGGGCAATTACATAGCATAAAGATTACCCATGTCGATAGGACG
ATTTTCAAGACGTTCTTTTCTGTTCTAATTGGAATACTCG
>No_name
GAGTATTCCAATTAGAACAGAAAAGAACGTCTTGAAAATCGTCCTATCGACATGGGTAAT
CTTTATGCTATGTAATTGCCCACTGCTGTTCAATTCCGGG
>No_name
GGAAGTTGGAGGATACGCCACCCCGGAATTGAACAGCAGTGGGCAATTACATAGCATAAA
GATTACCCATGTCGATAGGACGATTTTCAAGACGTTCTTT
>No_name
ATAGAACGTCTTGAAAATCGTCCTATCGACATGGGAAATCTTTATGCTATGTAATTGCCA
ACTGATGTTCAATTACGGGGTGGCGTATCCTCCAACTTCC
>No_name
GAACGTCTTGAAAATCGTCCTATCGACATGGGTAATCTTTATGCTATGTAATTGCCCACT
GCTGTTCAATTCCGGGGTGGCGTATCCTCCAACTTCCGTC
>No_name
CTTGAAAATCGTCCTATCGACATGGGTAATCTTTATGCTATGTAATTGCCCACTGCTGTT
CAATTCCGGGGTGGCGTATCCTCCAACTTCCGTCAATGAT
>No_name
CTTTATGCTATGTAATTGCCCACTGCTGTTCAATTCCGGGGTGGCGTATCCTCCAACTTC
CGTCAATGATACGAAAGACTTTTACTGTACATATATGCCA
>No_name
NTATGCTATGTAATTGCCCACTGCTGTTCAATTCCGGGGTGGCGTATCCTCCAACTTCCG
TCAATGATACGAAAGACTTTTACTGTACATATATGCCAAC
>No_name
CCCACTGCTGTTCAATTCCGGGGTGGCGTATCCTCCAACTTCCGTCAATGATACGAAAGA
CTTTTACTGTACATATATGCCAACAGTTCGTTACAATGAA
>No_name
GTTTCATTGTAACGAACTGTTGGCATATATGTACAGTAAAAGTCTTTCGTATCATTGACG
GAAGTTGGAGGATACGCCACCCCGGAATTGAACAGCAGTG
>No_name
TAGTGTTTCATTGTAACGAACTGTTGGCATATATGTACAGTAAAAGTCTTTCGTATCATT
GACGGAAGTTGGAGGATACGCCACCCCGGAATTGAACAGC
>No_name
CTCCAACTTCCGTCAATGATACGAAAGACTTTTACTGTACATATATGCCAACAGTTCGTT
ACAATGAAACACTAATGGGTTATTTAGAAAATGGCCAATT
>No_name
CGTCAATGATACGAAAGACTTTTACTGTACATATATGCCAACAGTTCGTTACAATGAAAC
ACTAATGGGTTATTTAGAAAATGGCCAATTTGAGATCGGA
>No_name
TGGCCCGTCCAAATTGGCCATTTTCTAAATAACCCATTAGTGTTTCATTGTAACGAACTG
TTGGCATATATGTACAGTAAAAGTCTTTCGTATCATTGAC
>No_name
CTTTTACTGTACATATATGCCAACAGTTCGTTACAATGAAACACTAATGGGTTATTTAGA
AAATGGCCAATTTGGACGGGTCTACATTCTTTTATTTTCG
>No_name
TTTTACTGTACATATATGCCAACAGTTCGTTACAATGAAACACTAATGGGTTATTTAGAA
AATGGCCAATTTGGACGGGTCTACATTCTTTTATTTTCGA
>No_name
GCCAACAGTTCGTTACAATGAAACACTAATGGGTTATTTAGAAAATGGCCAATTTGGACG
GGTCTACATTCTTTTATTTTCGATATTTGCTTATTTGTTG
>No_name
CAACAGTTCGTTACAATGAAACACTAATGGGTTATTTAGAAAATGGCCAATTTGGACGGG
TCTACATTCTTTTATTTTCGATATTTGCTTATTTGTTGCC
>No_name
NAACAGTTCGTTACAATGAAACACTAATGGGTTATTTAGAAAATGGCCAATTTGGACGGG
TCTACATTCTTTTATTTTCGATATTTGCTTATTTGTTGCC
>No_name
GTTCGTTACAATGAAACACTAATGGGTTATTTAGAAAATGGCCAATTTGGACGGGTCTAC
ATTCTTTTATTTTCGATATTTGCTTATTTGTTGCCTCTTT
>No_name
ATTGCTGAAAGAGGCAACAAATAAGCAAATATCGAAAATAAAAGAATGTAGACCCGTCCA
AATTGGCAATTTTCTAAATAACCCATTAGTGTTTCATTGT
>No_name
AAACACTAATGGGTTATTTAGAAAATGGCCAATTTGGACGGGTCTACATTCTTTTATTTT
CGATATTTGCTTATTTGTTGCCTCTTTCAGCAATTATATT
>No_name
TAGTAATATAATTGCTGAAAGAGGCAACAAATAAGCAAATATCGAAAATAAAAGAATGTA
GACCCGTCCAAATTGGCCATTTTCTAAATAACCCATTAGT
>No_name
CAAGAACGTGTATAATAATATAATTGCTGAAAGAGGCAACAAATAAGCAAATATCGAAAA
TAAAAGAATGTAGACCCGTCCAAATTGGCCATTTTCTAAA
>No_name
TACATTCTTTTATTTTCGATATTTGCTTATTTGTTGCCTCTTTCAGCAATTATATTATTA
TACACGTTCTTGATATGGAAATTACTTTTCAACAGTGAGT
>No_name
CCGAGACTCATTGTTGAAAAGTAATTTCCATATCAAGAACGTGTATAATAATATAATTGC
TGAAAGAGGCAACAAATAAGCAAATATCGAAAATAAAAGA
>No_name
CTTATTTGTTGCCTCTTTCAGCAATTATATTATTATACACGTTCTTGATATGGAAATTAC
TTTTCAACAGTGAGTCTCGGATATCCCAATCCGACAAAGC
>No_name
TGTAACTCTCTTTTTTGATTGTAAAGCTTTGTCGGATTGGGATATCCGAGACTCCTTGTT
GAAAAGTAATTTCCATATCAAGAACGCGTATAATAATATA
>No_name
GAAATTACTTTTCAACAATGAGTCTCGGATATCCCAATCCGACAAAGCTTTACAATCAAA
AAAGAGAGTTACAAGAATGGTTGTCATTGTTGTGGTTATT
>No_name
CTTTTCAACAGTGAGTCTCGGATATCCCAATACGACAAAGCTTTACAATAAAAAAAGAGA
GTTACAAGAATGGTTGTCATTGTTGTGGTTATTTTTGCAT
>No_name
CGGATATCCCAATCCGACAAAGCTTTACAATCAAAAAAGAGAGTTACAAGAATGGTTGTC
ATTGTTGTGGTTATTTTTGCATTGTGTTGGATGCCAATAC
>No_name
ATCCGACAAAGCTTTACAATCAAAAAAGAGAGTTACAAGAATGGTTGTCATTGTTGTGGT
TATTTTTGCATTGTGTTGGATGCCAATACAGATTGTTTTC
>No_name
CTCACTGCCTAGGAATTGGATGATGAAAACAATCTGTATTGGCATCCAACACAATGCAAA
AATAACCACAACAATGACAACCATTCTTGTAACTCTCTTT
>No_name
CTCACTGCCTAGGAATTGGATGATGAAAACAATCTGTATTGGCATCCAACACAATGCAAA
AATAACCACAACAATGACAACCATTCTTGTAACTCTCTTT
>No_name
CAAGAATGGTTGTCATTGTTGTGGTTATTTTTGCATTGTGTTGGATGCCAATACAGATTG
TTTTCATCATCCAATTCCTAGGCAGTGAGCCCGACAATGC
>No_name
ATGCTTTGAACGCCGCATTGTCGGGCTCACTGCCTAGGAATTGGATGATGAAAACAATCT
GTATTGGCATCCAACACAATGCAAAAATAACCACAACAAT
>No_name
GCCAATACAGATTGTTTTCATCATCCAATTCCTAGGCAGTGAGCCCGACAATGCGGCGTT
CAAAGCATTCCATGTATTTGCAAGCGCCCTGGCTTATTCG
>No_name
TTCGAATAAGCCAGGGCGCTTGCAAATACATGGAATGCTTTGAACGCCGCATTGTCGGGC
TCACTGCCTAGGAATTGGATGATGAAAACAATCTGTATTG
>No_name
ATTGTTTTCATCATCCAATTCCTAGGCAGTGAGCCCGACAATGCGGCGTTCAAAGCATTC
CATGTATTTGCAAGCGCCCTGGCTTATTCGAACAGCATGA
>No_name
ATTGTTTTCATCATCCAATTCCTAGGCAGTGAGCCCGACAATGCGGCGTTCAAAGCATTC
CATGTATTTGCAAGCGCCCTGGCTTATTCGAACAGCATGA
>No_name
ATCCAATTCCTAGGCAGTGAGCCCGACAATGCGGCGTTCAAAGCATTCCATGTATTTGCA
AGCGCCCTGGCTTATTCGAACAGCATGATGAATCCGATTT
>No_name
CAAAATCGGATTCATCATGCTGTTCGAATAAGCCAGGGCGCTTGCAAATACATGGAATGC
TTTGAACGCCGCATTGTCGGGCTCACTGCCTAGGAATTGG
>No_name
CGACAATGCGGCGTTCAAAGCATTCCATGTATTAGCAAGCGCCCTGGCTTATTCGAACAG
CATGATGAATCCGATTTTGTATGCATTTTTCTCCAATAAT
>No_name
CGGAAATTATTGGAGAAAAATGCATACAAAATCGGATTCATCATGCTGTTCGAATAAGCC
AGGGCGCTTGCAAATACATGGAATGCTTTGAACGCCGCAT
>No_name
CAAAGCATTCCATGTATTTGCAAGCGCCCTGGCTTATTCGAACAGCATGATGAATCCGAT
TTTGTATGCATTTTTCTCCAATAATTTCCGAGTTGCATTT
>No_name
CTTAAATGCAACTCGGAAATTATTGGAGAAAAATGCATACAAAATCGGATTCATCATGCT
GTTCGAATAAGCCAGGGCGCTTGCAAATACATGGAATGCT
>No_name
CTTAAATGCAACTCGGAAATTATTGGAGAAAAATGCATACAAAATCGGATTCATCATGCT
GTTCGAATAAGCCAGGGCGCTTGCAAATACATGGAATGCT
>No_name
CCATGTATTTGCAAGCGCCCTGGCTTATTCGAACAGCATGATGAATCCGATTTTGTATGC
ATTTTTCTCCAATAATTTCCGAGTTGCATTTAAGAGCGTC
>No_name
GTATTTGCAAGCGCCCTGGCTTATTCGAACAGCATGATGAATCCGATTTTGTATGCATTT
TTCTCCAATAATTTCCGAGTTGCTTTTAAGAGCGTCCTTT
>No_name
CGGAAAACGATTGTTTTTGACAAAAAAGGACGCTCTTAAATGCAACTCGGAAATTATTGG
AGAAAAATGCATACAAAATCGGATTCATCATGCTGTTCGA
>No_name
AGAGCGTCCTTTTTTGTCAAAAACAATCGTTTTCCGGAAGAGATTTCGAAAAAACGAATT
TAAACATCAATCGAAATCTTTCCGAGCAACGAGCCTCTCG
>No_name
ATTTCGAAAAAACGAATTTAAACATCAATCGAAATCTTTCCGAGCAACGAGCCTCTCGAA
AGGCTCTCACTAAGAAAGATTGTGAAGTGAATATATATTC
>No_name
GAAAAAACGAATTTAAACATCAATCGAAATCTTTCCGAGCAACGAGCCTCTCGAAAGGCT
CTCACTAAGAAAGATTGTGAAGTGAATATATATTCAGACA
>No_name
NATTGTCTGAATATATATTCACTTCACAATCTTTCTTAGTGAGAGCCTTTCGAGAGGCTC
GTTTATCGGAAAGATTTCGTTTGGTGTTTTAATTTTTTTT
>No_name
CATCAATCGAAATCTTTCCGAGCAACGAGCCTCTCGAAAGGCTCTCACTAAGAAAGATTG
TGAAGTGAATATATATTCAGACAATAAGAACAATAAAATC
>No_name
GGAACTTGAAAGGATTTTATTGTTCTTATTGTCTGAATATATATTCACTTCACAATCTTT
CTTAGTGAGAGCCTTCGAGAGGCTCGTTGCTCGGAAAGAT
>No_name
CGGAACTTGAAAGGATTTTATTGTTCTTATTGTCTGAATATATATTCACTTCACAATCTT
TCTTAGTGAGAGACTTTCGAGAGGCTCAGTTCTCGGAAAG
>No_name
GAGCAACGAGCCTCTCGAAAGGCTCTCACTAAGAAAGATTGTGAAGTGAATATATATTCA
GACAATAAGAACAATAAAATCCTTTCAAGTTCCGGCTACA
>No_name
GTGATTCACAGCTTAGAGAGATTAGTGTAGCCGGAACTTGAAAGGATTTTATTGTTCTTA
TTGTCTGAATATATATTCACTTCACAATCTTTCTTAGTGA
>No_name
CACCAATCCGTTTCCGAAAGAAGCGGCAAATATTACTATTATACCCATTGGTATGACAAG
GTAATTATTTCCATGTTTCACATAGTCGTCACATTTAACA
>No_name
GTGACGACTATGTGAAACATGGAAATAATTACCTTGTCATACCAATGGGTATAATAGTAA
TATTTGCCGCTTCTTTCGGAAACGGATTGGTGATCATCAG
>No_name
CTGATGATCACCAATCCGTTTCCGAAAGAAGCGGCAAATATTACTATTATACCCATTGGT
ATGACAAGGTAATTATTTCCATGTTTCACATAGTCGTCAC
>No_name
GTCGACGCAAACGAGGATATTTCCAAACACTGATGATCACCAATCCGTTTCCGAAAGAAG
CGGCAAATATTACTATTATACCCATTGGTATGACAAGGTA
>No_name
CCAAAATCGCTACTAGAAAGTCAGCGAATGCTAAAGAAAAGACAAAGTGATTTGTTATTT
GTCGACGCAAACGAGGATATTTCCAAACACTGATGATCAC
>No_name
TTACAGTTTGTATTAAATTAAAAGGCATTACCAAAATCGCTACTAGAAAGTCAGCGAATG
CTAAAGAAAAGACAAAGTGATTTGTTATTTGTCGACGCAA
>No_name
ATTGTTTACAGTTTGTATTAAATTAAAAGGCATTACCAAAATCGCTACTAGAAAGTCAGC
GAATGCTAAAGAAAAGACAAAGTGATTTGTTATTTGTCGA
>No_name
ATTGTTTACAGTTTGTATTAAATTAAAAGGCATTACCAAAATCGCTACTAGAAAGTCAGC
GAATGCTAAAGAAAAGACAAAGTGATTTGTTATTTGTCGA
>No_name
CCATTGTTTACAGTTTGTATTAAATTAAAAGGCATTACCAAAATCGCTACTAGAAAGTCA
GCGAATGCTAAAGAAAAGACAAAGTGATTTGTTATTTGTC
>No_name
GCCATTGTTTACAGTTTGTATTAAATTAAAAGGCATTACCAAAATCGCTACTAGAAAGTC
AGCGAATGCTAAAGAAAAGACAAAGTGATTTGTTATTTGT
>No_name
CGGCCATTGTTTACAGTTTGTATTAAATTAAAAGGCATTACCAAAATCGCTACTAGAAAG
TCAGCGAATGCTAAAGAAAAGACAAAGTGATTTGTTATTT
>No_name
TCACTTTGTCTTTTCTTTAGCATTCGCTGACTTTCTAGTAGCGATTTTGGTAATGCCTTT
TAATTTAATACAAACTGTAAACAATGGCCGTTGGTTATTT
>No_name
CGAGTCCGATGCATCCGATATGTATAAGGCTAGCGGTACTGAAGAAGACATCATTCGAAT
TGAAGATATTGCAAAGAACTGGACCAAATAACCAACGGCC
>No_name
ATTCGAATGATGTCTTCTTCAGTACCGCTAGCCTTATACATATCGGATGCATCGGACTCG
ATCGGTACATTGCAATTATAAAACCTTTCAAATACGAAAT
>No_name
ATTTCGTATTTGAAAGGTTTTATAATTGCAATGTACCGATCGAGTCCGATGCATCCGATA
TGTATAAGGCTAGCGGTACTGAAGAAGACATCATTCGAAT
>No_name
GTCTTCTTCAGTACCGCTAGCCTTATACATATCGGATGCATCGGACTCGATCGGTACATT
GCAATTATAAAACCTTTCAAATACGAAATTATCTTGACGA
>No_name
TCGATCGGTACATTGCAATTATAAAACCTTTCAAATACGAAATTATCTTGACGAATTCAC
GAGTGGCAATTATTCTGACAGTGTCATGGATCACGTCGCT
>No_name
GGAAATCAGCAGCGACGTGATCCATGACACTGTCAGAATAATTGCCACTCGTGAATTCGT
CAAGATAATTTCGTATTTGAAAGGTTTTATAATTGCAATG
>No_name
GACGAATTCACGAGTGGCAATTATTCTGACAGTGTCATGGATCACGTCGCTGCTGATTTC
CCATATTCCTATTCATTCTGGAATTTATACAACCGAAGAG
>No_name
CAGAATTTAAGTAGAACCAAATTTTCTTCGGTTGTATAAATTCCAGAATGAATAGGAATA
TGGGAAATCAGCAGCGACGTGATCCATGACACTGTCAGAA
>No_name
CACGTCGCTGCTGATTTCCCATATTCCTATTCATTCTGGAATTTATACAACCGAAGAAAA
TTTGGTTCTACTTAAATTCTGTCGACTGGTTTGTCATTTT
>No_name
CATGTCGCTGCTGATTTCCCATATTCCTATTCATTCTGGAATTTATACAACCGAAGAAAA
TTTGGTTCTACTTAAATTGTGTCGACTGGTTTGTCATTTT
>No_name
CTGGAATTTATACAACCGAAGAAAATTTGGTTCTACTTAAATTCTGTCGACTGGTTTGTC
ATTTTAAAGTGAACATGATTTACGCAATTGTATCCTCAAC
>No_name
GAAGAAAATTTGGTTCTACTTAAATTCTGTCGACTGGTTTGTCATTTTAAAGTGAACATG
ATTTACGCAATTGTCTCCTCAACGATATCGTTTTGGATTC
>No_name
AGAAAATTTGGTTCTACTTAAATTCTGTCGACTGGTTTGTCATTTTAAAGTGAACATGAT
TTACGCAATTGTCTCCTCAACGATATCGTTTTGGATTCCA
>No_name
ATTCTGTCGACTGGTTTGTCATTTTAAAGTGAACATGATTTACGCAATTGTCTCCTCAAC
GATATCGTTTTGGATTCCAAGTTCAATAATGTGCGTTGTG
>No_name
ATGATTTACGCAATTGTCTCCTCAACGATATCGTTTTGGATTCCAAGTTCAATAATGTGC
GTTGTGTATTTGAAGATCTTTAAAGAGGCCAAAAACCAAG
>No_name
CAACGATATCGTTTTGGATTCCAAGTTCAATAATGTGCGTTGTGTATTTGAAGATCTTTA
AAGAGGCCAAAAACCAAGAAAAGAAAATTATTTTAGCGAC
>No_name
CGTCGCTAAAATAATTTTCTTTTCTTGGTTTTTGGCCTCTTTAAAGATCTTCAAATACAC
AACGCACATTATTGAACTTGGAATCCAAAACGATATCGTT
>No_name
CCAAGTTCAATAATGTGCGTTGTGTATTTGAAGATCTTTAAAGAGGCCAAAAACCAAGAA
AAGAAAATTATTTTAGCGACTCCTTATCCGAAAGAAAATA
>No_name
GGAATTTCTATTTTCTTTCGGATAAGGAGTCGCTAAAATAATTTTCTTTTCTTGGTTTTT
GGCCTCTTTAAAGATCTTCAAATACACAACGCACATTATT
>No_name
GCGTTGTGTATTTGAAGATCTTTAAAGAGGCCAAAAACCAAGAAAAGAAAATTATTTTAG
CGACTCCTTATCCGAAAGAAAATAGAAATTCCTTGACTGT
>No_name
CACAGTCAAGGAATTTCTATTTTCTTTCGGATAAGGAGTCGCTAAAATAATTTTCTTTTC
TTGGTTTTTGGCCTCTTTAAAGATCTTCAAATACACAACG
>No_name
CTGAGATTGAATATTCATATCCACAGTCAAGGAATTTCTATTTTCTTTCGGATAAGGAGT
CGCTAAAATAATTTTCTTTTCTTGGTTTTTGGCCTCTTTA
>No_name
AAGAAAAGAAAATTATTTTAGCGACTCCTTATCCGAAAGAAAATAGAAATTCCTTGACTG
TGGATATGAATATTCAATCTCAGAATTTTATTAAGAAATC
>No_name
AAGAAAAGAAAATTATTTTAGCGACTCCTTATCCGAAAGAAAATAGAAATTCCTTGACTG
TGGATATAGATATTCAATCTCAGAATTTTATTAAGAAATC
>No_name
AGAAAAGAAAATTATTTTAGCGACTCCTTATCCGAAAGAAAATAGAAATTCCTTGACTCT
GGATATGAATATTCAATCTCAGAATTTTATTAAGAAATCT
>No_name
GAAAATTATTTTAGCGACTCCTTATCCGAAAGAAAATAGAAATTCCTTGACTCTGGATAT
GAATATTCAATCTCAGAATTTTATTAAGAAATCTCAATCA
>No_name
AAAGAAAATAGAAATTCCTTGACTGTGGATATGAATATTCAATCTCAGAATTTTATTAAG
AAATCTCTATCAGTTTCCTCAAATATGTCAAAGCGAAACT
>No_name
GAAACATCCCATTATGATTCCCAAAGTCTTGGCCGCTTTATGTTCTCTTTTAAAGTTTCG
CTTTGACATATTTGAGGAAACTGATTGAGATTTCTTAATA
>No_name
AAATGAAGAATGGCAACCAACACGCAATGAAACATCCCATTATGATTCCCAAAGTCTTGG
CCGCTTTATGTTCTCTTTTAAAGTTTCGCTTTGACATATT
>No_name
GCGGCCAAGACTTTGGGAATCATAATGGGATGTTTCATTGCGTGTTGGTTGCCATTCTTC
ATTTGGTACACAGTTTCAAACGTCTGCCAGTCCTCATGTT
>No_name
GGGAATCATAATGGGATGTTTCATTGCGTGTTGGTTGCCATTCTTCATTTGGTACACAGT
TTCAAACGTCTGCCAGTCCTCATGTTCGTTCCCAGAAATC
>No_name
TTTCATTGCGTGTTGGTTGCCATTCTTCATTTGGTACACAGTTTCAAACGTCTGCCAGTC
CTCATGTTCGTTCCCAGAAATCATTGGGGATATCGTGTTT
>No_name
CTTCATTTGGTACACAGTTTCAAACGTCTGCCAGTCCTCATGTTCGTTCCCAGAAATCAT
TGGGGATATCGTGTTTTGGATAGGTTATGTAAATTCAACT
>No_name
GTCTGCCAGTCCTCATGTTCGTTCCCAGAAATCATTGGGGATATCGTGTTTTGGATAGGT
TATGTAAATTCAACTCTCAACCCTATCATTTACGCCTTCT
>No_name
GCCAGTCCTCATGTTCGTTCCCAGAAATCATTGGGGATATCGTGTTTTGGATAGGTTATG
TAAATTCAACTCTCAACCCTATCATTTACGCCTTCTACAA
>No_name
CTTCCGAAATTCTCGATTGTAGAAGGCGTAAATGATAGGGTTGAGAGTTGAATTTACATA
ACCTATCCAAAACACGATATCCCCAATGATTTCTGGGAAC
>No_name
TTTAAGACTTGTTTGAATGCTTTCCGAAATTCTCGATTGTAGAAGGCGTAAATGATAGGG
TTGAGAGTTGAATTTACATAACCTATCCAAAACACGATAT
>No_name
ATTTATTATACTTTAAGACTTGTTTGAATGCTTTCCGAAATTCTCGATTGTAGAAGGCGT
AAATGATAGGGTTGAGAGTTGAATTTACATAACCTATCCA
>No_name
ATTTATTATACTTTAAGACTTGTTTGAATGCTTTCCGAAATTCTCGATTGTAGAAGGCGT
AAATGATAGGGTTGAGAGTTGAATTTACATAACCTATCCA
>No_name
ATCTTTTACGCCTTCTACAATCGAGAATTTCGGAAAGCATTCAAACAAGTCTTAAAGTAT
AATAAATGGTGTTGTAAAAATTGCACAGACAGGCAATGTA
>No_name
TTTCGATCAAAGTATATCTCAGTTCCGGTGAAATTTGTAAAGTTTCCGCTATGAGTGTTT
AATGAATTACATTGCCTGTCTGTGCAATTTTTACAACACC
>No_name
CCCATATTTCGATCAAAGTATATCTCAGTTCCGGTGAAATTTGTAAAGTTTCCGCTATGA
GTGTTTAATGAATTACATTGCCTGTCTGTGCAATTTTTAC
>No_name
CCCATATTTCGATCAAAGTATATCTCAGTTCCGGTGAAATTTGTAAAGTTTCCGCTATGA
GTGTTTAATGAATTACATTGCCTGTCTGTGCAATTTTTAC
>No_name
TCACCGTTATAACTAAAATTATCCCATTTCCAATAATTGAAACTCCTAAGATAATAATGT
TAAGAATAAACGACAAAGTGATTATATTCTTATTCTCTAC
>No_name
ATAACCTCTACTCTTAGTATATGTCGGTTGCAAGTAACAAGAAACCGAAATTTCAAAAGC
AACATTAAACAGCTCGACAGATTGTATATTTCTCTCTCTT
>No_name
CGGGAATCGATAAAATGCAAGAGATCATCCAAGAGAGAGAAATATACAATCTGTCGAGCT
GTTTAATGTTGCTTTTGAAATTTCGGTTTCTTGTTACTTG
>No_name
CAGTAATTGTGTTTGAAATGGTCTTGTTTAAATTTATTAATGAAAATCGCGGGAATCGAT
AAAATGCAAGAGATCATCCAAGAGAGAGAAATATACAATC
>No_name
CCACAGCAATTGTGTTTGAAATGGTCTTGTTTAAATTTATTAATGAAAATCGCGGGAATC
GATAAAATGCAAGAGATCATCCAAGAGAGAGAAATATACA
>No_name
AACATATCGTAACTTTAAGACCCAAATCGAGAATTTCTACAAACTGCCAAATATGCAAAG
GTAACCAACATAGAATGAAGTTCAATATAAGAACGATTGA
>No_name
GCCATTTCCAAGACTGCCGATCACACAAATCACAGACAGCATAATTAGGGTGGCGGCCAC
TTGACTGCCATCTTGTGTCATTAATGTCATTTTTGAGATA
>No_name
ATTAGTCTGATCGCAATAGACAGATACATTTGCATATGTCATCCTTTTAATAAATTTATG
ACCCTTTTCAAGTCAAAAGTATCGGTTGGTTTAGTATTAA
>No_name
CAGATACATTTGCATATGTCATCCTTTTAATAAATTTATGACCCTTTTCAAGTCAAAAGT
ATCGGTTGGTTTAGTATTAACTGTTTCTGTTTTGTTGGGT
>No_name
GTTGGTTTAGTATTAACTGTTTCTGTTTTGTTGGGTATAGCATCAACATTTCAAGTCAAA
ATGATCAAAGGAATCCATCCAAACGATTTGACAAATTCCT
>No_name
CTGTCGTAGTCGTATTGGTTAGTTTCGATATGTCTGCACATTCGTAGGAATTTGTCAAAT
CGTTTGGATGGATTCCTTTGATCATTTTGACTTGAAATGT
>No_name
CAAATTCCTACGAATGTGCAGACATATCGAAACTAACCAATACGACTACGACAGAAAAGT
TATTTTTTAACATTGTCCAAAAAATTCAACTGTTGAGCTA
>No_name
ATTTTATTTGATTTTCGTCCAAATCTGGAACGTTTGTTAAATTTGATCTACTCTCCCACA
GGTATGACGGTTTTTTTACATTTTTAATACCTTTAACTAT
>No_name
ATTTAACAAACGTTCCAGATTTGGACGAAAATCCAATAAAATTGCCAGATGGGGATATGA
TGTTGTCATCTGCAAAATCTACTCCAAATTCCAAAAGTTT
>No_name
CTCAGAGACACCCGGCGATGTTCAGGTTTCGGGACGGTCAGGAAACTTTTGGAATTTGGA
GTAGATTTTGCAGATGACAACATCATATCCCCATCTGGCA
>No_name
ACGGAATATACAATATTTGTGGATAGTTTATCATCAGAAACGCCGGTAAAAAAGATATTA
TGTACATTAACGCCACGACAGATAGCATGGCTGCCGTTCG
>No_name
AACGGAATATACAATATTTGTGGATAGTTTATCATCAGAAACGCCGGTAAAAAAGATATT
ATGTACATTAACGCCACGACAGATAGCATGGCTGCCGTTC
>No_name
CCCTCCCGAAACCGAGCATTCATAAAACAATAAATAATTGGGTTCGCAGCATTGTTTATG
TAATACATATAGAATAACGGAATATACAATATTTGAGGAT
>No_name
AATAGCTTTAATATCCTCCCGAAACCGAGCATTCATAAAACAATAAATAATTGGGTTCGC
AGCATTGTTTATGTAATACATATAGAATAACGGAATATAC
>No_name
GCCAGTATCAACCGTAAAAATGGTCCATGTTGATCTCACAAATGGCTGGCCACATCAACT
GTGTTTAGCATGGTACAGTTTGGATGTCTTCTTTACAGCA
>No_name
GAATATTTTCTTTTAGTTTGGTGAAAGCGCAGAGGATTGTTGAGGGCGACGTACCTATCT
ATTGAAATTGTACACAAATGGATAATAGTAGTTGCTGTAA
>No_name
GCTATTCCAAATGGAATTAACCAAGAAATAGAAATCTTAATAAAAAGCGAATATTTTCTT
TTAGTTTGGTGAAAGCGCAGAGGATTGTTGAGGGCGACGT
>No_name
CCTCAACAATCCTCTGCGCTTTCACCAAACTAAAAGAAAATATTCGCTTTTTATTAAGAT
TTCTATTTCTTGGTTAATTCCATTTGGAATAGCTTGTCCT
>No_name
TCATAGTTTCGATTTTCAAAGATGAGAGAAATAAAGGACAAGCTATTCCAAATGGAATTA
ACCAAGAAATAGAAATCTTAATAAAAAGCGAATATTTTCT
>No_name
CGCATCCTTTGAAAGAGCTTTCTTCTTGATTCATAGTTTCGATTTTCAAAGATGAGAGAA
ATAAAGGACAAGCTATTCCAAATGGAATTAACCAAGAAAT
>No_name
GGTAAAATGAAAGTGACGATGACGGCAGTCATGATAAAAATTGCATTATTTGGACCGCAT
CCTTTGAAAGAGCTTTCTTCTTGATTCATAGTTTCAGATC
>No_name
CGTCATCGTCACTTTCATTTTACCACTGCTTATAATGATGATTTCTTATATTCTAACTGT
GAAAACCATTAGAAAACAAACAAAGAATCTCGATTCTTTT
>No_name
CGTTGGTAGAAAAAGAATCGAGATTCTTTGTTTGTTTTCTAATGGTTTTCACAGTTAGAA
TATAAGAAATCATCATTATAAGCAGTGGTAAAATGAAAGT
>No_name
CTTATATTCTAACTGTGAAAACCATTAGAAAACAAACAAAGAATCTCGATTCTTTTTCTA
CCAACGGCCACAGAAATTCTCGTTTTAGTCAGTCGGACAT
>No_name
TCGGCATAGATTTCTTATATATTTCCGACTGACTAAAACGAGATTTTCTGTGGCCGTTGG
CAGAAAAAGAATCGAGATTCTTTGTTTGTTTTCTAATGGT
>No_name
CAAACAAAGAATCTCGATTCTTTTTCTACCAACGGCCACAGAAAATCTCGTTTTAGTCAG
TCGGAAATATATAAGAAATCTATGCCGAGTACAAAGATCG
>No_name
TTCACGTTGAGAATAGAGGTCGTTAGACTTGTACTCGGCATAGATTTCTTATATATTTCC
GACTGACTAAAACGAGATTTTCTGTGGCCGTTGGTAGAAA
>No_name
CGGCCACAGAAAATCTCGTTTTAGTCAGTCGGAAATATATAAGAAATCTATGCCGAGTAC
AAGTCTAACGACCTCTATTCTCAACGTGAATTCCAAGGTC
>No_name
AGAAAATCTCGTTTTAGTCAGTCGGAAATATATAAGAAATCTATGCCGAGTACAAGTCTA
ACGACCTCTATTCTCAACGTGAATTCCAAGGTCTGTGATG
>No_name
GAAAATCTCGTTTTAGTCAGTCGGAAATATATAAGAAATCTATGCCGAGTACAAGTCTAA
CGACCTCTATTCTCAACGTGAATTCCAAGGTCTGTGATGA
>No_name
GAAAATCTCGTTTTAGTCAGTCGGAAATATATAAGAAATCTATGCCGAGTACAAGTCTAA
CGACCTCTATTCTCAACGTGAATTCCAAGGTCTGTGATGA
>No_name
CTTCTGGAGAAATCTGTTGAAATTGATAACAAACTGAGTTTCTCTTGATTTAAAGAATGA
TTTAAGTCATCACAGACCTTGGAATTCACGTTGAGAATAG
>No_name
CGGCCTCTGAAATCAAAATAAGTTTCCTTGTCACCATCAATATTTTCCTGTATTTTGCTT
GGAGTCGTAGGAAAGTTGTTGCAACTCATCAGGGACCTTC
>No_name
CAACAACTTTCCTACGACTCCAAGCAAAATACAGGAAAATATTGATGGTGACAAGGAAAC
TTATTTTGATTTCAGAGGCAAATTTAGCCGATTGTCCCGG
>No_name
CAACTTTCCTACGACTCCAAGCAAAATACAGGAAAATATTGATGGTGACAAGGAAACTTA
TTTTGATTTCAGAGGCAAATTTAGCCGATTGTCCCGGCAA
>No_name
CTTACGGAATGGTATACTCATTTGCCGGGACAATCGGCTAAATTTGCCTCTGAAATCAAA
ATAAGTTTCCTTGTCACCATCAATATTTTCCTGTATTTTG
>No_name
CTTACGGAATGGTATACTCATTTGCCGGGACAATCGGCTAAATTTGCCTCTGAAATCAAA
ATAAGTTTCCTTGTCACCATCAATATTTTCCTGTATTTTG
>No_name
CTTATTTTGATTTCAGAGGCAAATTTAGCCGATTGTCCCGGCAAATGAGTATACCATTCC
GTAAGAATACTTTGCGTCTTCATCGAAACAGTTCAGTTAA
>No_name
TCTAAATAGTCGGCTTTCAGTTAACTCGCGTAGAATCGCGACTTCTGATTTGAGTTTGAG
ATACATTCAAAAGTCTCGAAAAGCCGTTCAAGTATTGGGA
>No_name
AAACTATTCCCAATACTTGAACGGCTTTTCGAGACTTTTGAATGTATCTCAAGCTCAAAT
CAGAAGTCGCGATTCTACGCGAGTTAACTGAAAGCCGACT
>No_name
CACAGAAAAAATCAGTAAGATAGATCACAAAAAATGGCATGTAACAACAGACAAACAACC
CGAAAACTATTCCCAATACTTGAACGGCTTTTCGAGACTT
>No_name
TGAAGGAGAAGTTTTCTTCATTGACAAAACTGGATTATGTAAATTTATCGGTAGCACTTG
TCTGACCGCTTGCATTTGTTCTCTACTGACAATTTCCTCC
>No_name
TAAAAAACAATAAAAACAACATTCGAGCCAGTTTCATTGAATTCAGTTGAGTAGACTGGC
TGGATTTTGACATTTTTGCTATTTTGACAGAAACTTTTCT
>No_name
AATCGCATAGGGAGTCCAACATATAACGTAAATAAAAAACAATAAAAACAACATTCGAGC
CAGTTTCATTGAATTCAGTTGAGTAGACTGGCTGGATTTT
>No_name
CAATTGTTCTTCGTTGGCAGAAGATTCCAACAATGTGACATGGATGTGTTGGAGATACAA
TTCAACAATTGAGCACTTACTCATTGTGTTGTTTACGTTG
>No_name
CTTCGTTGGCAGAAGATTCCAACAATGTGACATGGATGTGTTGGAGATACAATTCAACAA
TTGAGCACTTACTCATTGTGTTGTTTACGTTGTTGATATT
>No_name
CAATTTCCGCCGAGAGTTCCGAATATCAACAACGTAAACAACACAATGAGTAAGTGCTCA
ATTGTTGAATTGTATCTTCAACACATCCATGTCGCATTGT
>No_name
CACCAAAATAATCGCCGAAATGACGAGACAATTTCCGCCGAGAGTTCCGAATATCAACAA
CGTAAACAACACAATGAGTAAGTGCTCAATTGTTGAATTG
>No_name
GCTAAGCTCAAAATCAAAAAATTGCTCGGAATTTGCAATTTTTTCACCAAAATAATCGCC
GAAATGACGAGACAATTTCCGCCGAGAGTTCCGAATATCA
>No_name
GCTAAGCTCAAAATCAAAAAATTGCTCGGAATTTGCAATTTTTTCACCAAAATAATCGCC
GAAATGACGAGACAATTTCCGCCGAGAGTTCCGAATCTCA
>No_name
AAATTGTCTCGTCATTTCGGCGATTATTTTGGTGAAAAAATTGCAAATTCCGAGCAATTT
TTTGATTTTGAGCTTAGCAGCTAGCGATACTCTAGTTGCG
>No_name
TTTTTGATTTTGAGCTTAGCAGCTAGCGATACTCTAGTTGCGTTCTTCCTTCCATTAGTA
GCTTTTATTCAATTGCGTGGCGGTCATTGGCCATTTTCAG
>No_name
GCTAGCGATACTCTAGTTGCGTTCTTCCTTCCATTAGTAGCTTTTATTCAATTGCGTGGC
GGTCATTGGCCATTTTCAGAGACATTTTGTGATATATTTA
>No_name
GTTATAATGAGGTATCTATCTATCGAAATTGCGCATAAATTCAAAATACTCGAACTGCAC
AGCAGCACATCAAGACAAATAAATATATCACAAAATGTCT
>No_name
TCGAGTATTTTGAATTTATGCGCAATTTCGATAGATAGATACCTCATTATAACAAAGCCA
CTGCAATACGGCAGTCGTCGAACTTTGAAGCAAATGTTTC
>No_name
CAACAATATCATAAGAAACATTTGCTTCAAAGTTCGACGACTGCCGTATTGCAGTGGCTT
TGTTATAATGAGGTATCTATCTATCGAAATTGCGCATAAA
>No_name
CAACAATATCATAAGAAACATTTGCTTCAAAGTTCGACGACTGCCGTATTGCAGTGGCTT
TGTTATAATGAGGTATCTATCTATCGAAATTGCGCATAAA
>No_name
GCCTGATAAAAACCATACCAACAATATCATAAGAAACATTTGCTTCAAAGTTCGACGACT
GCCGTATTGCAGTGGCTTTGTTATAATGAGGTATCTATCT
>No_name
CAAAGCCACTGCAATACGGCAGTCGTCGAACTTTGAAGCAAATGTTTCTTATGATATTGT
TGGTATGGTTTTTATCAGGATTAATTAGTATTCCGCCGGT
>No_name
CGGCAGTCGTCGAACTTTGAAGCAAATGTTTCTGATGATATTGTTGGTATGGTTTTTATC
AGGATTAATTAGTATTCCGCCGGTAATTGGATGGAAAGAA
>No_name
CAGGAATAAATCCTTCTTTCCATCCAATTACCGGCGGAATACTAATTAATCCTGATAAAA
ACCATACCAACAATATCATAAGAAACATTTGCTTCAAAGT
>No_name
CCGGGAATAAATCCTTCTTTCCATCCAATTACCGGCGGAATACTAATTAATCCTGATAAA
AACCATACCAACAATATCATAAAAAACATTTGCTTCAAAG
>No_name
CCCAGGAATAAATCCTTCTTTCCATCCAATTACCGGCGGAATACTAATTAATCCTGATAA
AAACCATACCAACAATATCATAAGAAACATTTGCTTCAAA
>No_name
GTTTCTTATGATATTGTTGGTATGGTTTTTATCAGGATTAATTAGTATTCCGCCGGTAAT
TGGATGGAAAGAAGGATTTATTCCTGGGAAATGTATTTAT
>No_name
TTATGATATTGTTGGTATGGTTTTTATCAGGATTAATTAGTATTCCGCCGGTAATTGGAT
GGAAAGAAGGATTTATTCCTGGGAAATGTATTTATTCAGA
>No_name
TTATGATATTGTTGGTATGGTTTTTATCAGGATTAATTAGTATTCCGCCGGTAATTGGAT
GGAAAGAAGGATTTATTCCTGGGAAATGTATTTATTCAGA
>No_name
CATAAATCTGATAACCAAGATTTTCTGAATAAATACATTTCCCAGGAATAAATCCTTCTT
TCCATCCAATTACCGGCGGAATACTAATTAATCCTGATAA
>No_name
TGATGATCAAAGGGATATAAAATGCTCCACATGTTGCATAAATCTGATAACCAAGATTTT
CTGAATAAATACATTTCCCAGGAATAAATCCTTCTTTCCA
>No_name
TGATGATCAAAGGGATATAAAATGCTCCACATGTTGCATAAATCTGATAACCAAGATTTT
CTGAATAAATACATTTCCCAGGAATAAATCCTTCTTTCCA
>No_name
TTTATTCAGAAAATCTTGGTTATCAGATTTATGCAACATGTGGAGCATTTTATATCCCTT
TGATCATCATGCTGGTTTTGTACGGAAGGATCTTTAAATT
>No_name
CTTTCTTTACCATGGATTGTGTCAATTTAAAGATCCTTCCGTACAAAACCAGCATGATGA
TCAAAGGGATATAAAATGCTCCACATGTTGCATAAATCTG
>No_name
CAGATTTATGCAACATGTGGAGCATTTTATATCCCTTTGATCATCATGCTGGTTTTGTAC
GGAAGGATCTTTAAATTGACACAATCCATGGTAAAGAAAG
>No_name
ATTTAGCATCTTTCTTTACCATGGATTGTGTCAATTTAAAGATCCTTCCGTACAAAACCA
GCATGATGATCAAAGGGATATAAAATGCTCCACATGTTGC
>No_name
TGGTTTTGTACGGAAGGATCTTTAAATTGACACAATCCATGGTAAAGAAAGATGCTAAAT
TACATAAACGGGCCTCTCGCTATGCTTCAGACGTTTTGAA
>No_name
AGATGCTAAATTACATAAACGGGCCTCTCGCTATGCTTCAGACGCTTTGAAAATGCCTGA
TTTAAATGATGACAGCGTTGTTAAGGAGAACATGTGCAAA
>No_name
CGAGTCCATCCAATCATTGCTGCTTTGATCTGACAATGATAGGCGTTTGCACATGTTCTC
CTTAACAACGCTGTCATCATTTAAATCAGGCATTTTCAAA
>No_name
CGAGTCCATCCAATCATTGCTGCTTTGATCTGACAATGATAGGCGTTTGCACATGTTCTC
CTTAACAACGCTGTCATCATTTAAATCAGGCATTTTCAAA
>No_name
GGAGAACATGTGCAAACGCCTATCATTGTCAGATCAAAGCAGCAATGATTGGATGGACTC
GAAAAAACTAGCGATTTCAAATGCAAAAGAAGAATTTATT
>No_name
CGCCTATCATTGTCAGATCAAAGCAGCAATGATTGGATGGACTCGAAAAAACTAGCGATT
TCAAATGCAAAAGAAGAATTTATTAAACAATATAAAAAAA
>No_name
ATTTGGCTTTCTCTGTTTTTTTATATTGTTTAATAAATTCTTCTTTTGCATTTGAAATCG
CTAGTTTTTTCGAGTCCATCCAATCATTGCTGCTTTGATC
>No_name
CAAAGCAGCAATGATTGGATGGACTCGAAAAAACTAGCGATTTCAAATGCAAAAGAAGAA
TTTATTAAACAATATAAAAAAACAGAGAAAGCCAATTATG
>No_name
GCAAAAGAAGAATTTATTAAACAATATAAAAAAACAGAGAAAGCCAATTATGCTGAAAAC
AAAGCCATTACAACGTTGGGAGTGATCATGGGATGTTTTA
>No_name
GGATGACGAAGAACGGCAGCCAACAGATTGTAAAACATCCCATGATCACTCCCAACGTTG
TAATGGCTTTGTTTTCAGCATAATTGGCTTTCTCTGTTTT
>No_name
GATTAACTGGATGACGAAGAACGGCAGGCAAAAAATTGTAAAACAGCCCATGAACACTCC
CAACGTTGTAATGGCTTTGTTTTCAGCATAATTGGCTTTC
>No_name
GCGGTTTGATTAACTGGATGACGAAGAACGGCAGCCAACAGATTGTAAAACATCCCATGA
TCACTCCCAACGTTGTAATGGCTTTGTTTTCAGCATCATT
>No_name
CGCTGAACAAGCATATACCAACAACAGTTGAAATAAAGATATTTTCCACTTGTATTTGAT
GAAAACAATCCGAAAACTTGGCAATATATTTCGTAAAATT
>No_name
CAAAAGTTACACAGCGCTGATCCAAATATCCAGAGTTTAAAGAGTGACTTTGCTGCTGAA
AACGGTAAAACACAAATCCCCAGCAACAAATCTGCAACTG
>No_name
TATTCGTCTTTTAGTGATAATAATATTTCGTTTTAGTGGCCGAGTAATACCAATATATCT
ATCAATGCTAATAATACAAAGACTACTGATGCTTGCAGTA
>No_name
CTTGATTGTTTTGAAGCGGCCAGATAAATGGAGTGATACAATATAATAATTATGATACAT
GGAACATAGAACGAGACAAGCGTTGAAAAAATTACGTAAC
>No_name
TAATAAGATGAAAAAGGGTAACCAGCATATTATAAAAACTCCCACGACAATTCCAAGAGT
TTTTGCAGCTTTTCTTTCCTGCCGAAAAATTGCACATTTT
>No_name
GTTGTCTGTTCGGCGATCTTTTACAATACAACAGCTGGTAGAAAGCGGCTTTATATTCGC
GATTCGTACAGCTGTATATGACCGGATTGCATAAACTGTT
>No_name
AACAGTTTATGCAATCCGGTCATATACAGCTGTACGAATCGCGAATATAAAGCCGCTTTC
TACCAGCTGATGTATTGGAAAAGATCGCCGAACAGACAAC
>No_name
ATTTGAGATTTGCATATTGACATGCAAAGGAAGCCGTTGTCTGTTCGGCGATCTTTTACA
ATACAACAGCTGGTAGAAAGCGGCTTTATATTCGCGATTC
>No_name
GGGTATTTGTGTCTTTCAAGGATGCGTTCAGACAAATCTCGATGCAATAAGTACATTCTT
TATAAATACTTTTACACAAATCTAACATATTTACATCCAT
>No_name
CTTCTGTCTCATGTTTCATGTTGTTTGGGGTATTTGTGTCTTTCAAGGATGCGTTCAGAC
AAATCTCGATGCAATAAGTACATTCTTTATAAATACTTTT
>No_name
GCATTTATAAAGAATGTACTTATTGCATCGAGATTTGTCTGAACGCATCCTTGAAAGACA
CAAATACCCCAAACAACATGAAACATGAGACAGAAGGAAG
>No_name
AAAGAATGTACTTATTGCATCGAGATTTGTCTGAACGCATCCTTGAAAGACACAAATACC
CCAAACAACATGAAACATGAGACAGAAGGAAGTTTTAATT
>No_name
GACACAAATACCCCAAACAACATGAAACATGAGACAGAAGGAAGTTTTAATTGTGTCAAA
AACAATGTAAATTTGTTCATCAAAATTTTTTTTTTCCCTA
>No_name
GTAAATTTGTTCATCAAAATTTTTTTCCCTATTATTTCAATTGTTGGCTGTATTGCTAAT
ATTTTAATAATTTTTGTGGTTCTACGATTGCCGTCGTTGC
>No_name
GTCCGCTAATGCCATATTCACTAGGAAGAAATTAGTGTATGATCTTCGCAACGACGGCAA
TCGTAGAACCACAAAAATTATTAAAATATTAGCAATACAG
>No_name
GCCGTCGTTGCGAAGATCATACACTAATTTCTTCCTAGTGAATATGGCATTAGCGGATCT
TGGGGTGGTCATTTGGTGCGTGAATCTGACAACGATAGAA
>No_name
CGTGAATCTGACAACGATAGAATATGTCGACGCTGAGTTATTCTGGATTGTTGGTCCGGC
TCTCTGCAAAATGAATCATTTTTTACAAATAATGTCATAT
>No_name
CTGGATTGTTGGTCCGGCTCTCTGCAAAATGAATCATTTTTTACAAATAATGTCATATAC
TGCCAGTATTCTGCTGTTGATGCTAATTTGTCTCGAACGA
>No_name
CTCGGCAAGCTGAACCCAATACTGAGGAGCCAAATAAAAATTAACAGCACAATATAAATC
CTTTTTGATAGCATATTTTTCACTTTCATTGGAAATATTA
>No_name
GTAACATTGTGGATTCGTCTGAGCTCGTACTCAAACAAACTCGGCAAGCTGAACCCAATA
CTGAGGAGCCAAATAAAAATTAACAGCACAATATAAATCC
>No_name
TTTTGCTGATTTTTTCGGTTTTTTCACACCTAGTAACATTGTGGATTCGTCTGAGCTCGT
ACTCAAACAAACTCGGCAAGCTGAACCCAATACTGAGGAG
>No_name
CGAGCTCAGACGAATCCACAATGTTACTAGGTGTGAAAAAACCGAAAAAATCAGCAAAAA
GACTTATTATATTTCTTCGTTTGTTTTGCTTTATATTATA
>No_name
CGAATCCACAATGTTACTAGGTGTGAAAAAACCGAAAAAATCAGCAAAAAGACTTATTAT
ATTTCTTCGTTTGTTTTGCTTTATATTATACCATTGGTTT
>No_name
CATAAAGAGAGCCCATTAAAACCAATGGTATAATATAAAGCAAAACAAACGAAGAAATAT
AATAAGTCTTTTTGCTGATTTTTTCGGTTTTTTCACACCT
>No_name
CTAGTGAAATCTTTGAAAAAGATTACCGGATCTAAAACAACGAAAGTTATAAAATCTCTT
AACTCCATGAATACCGAATCATTCGATTCTCAAAGTTTAC
>No_name
AAATCTTTGAAAAAGATTACCGGATCTAAAACAACGAAAGTTATAAAATCTCTTAACTCC
ATGAATACCGAATCATTCGATTCTCAAAGTTTACAGACCA
>No_name
CTAAAACAACGAAAGTTATAAAATCTCTTAACTCCATGAATACCGAATCATTCGATTCTC
AAAGTTTACAGACCAGTTCCAACAGAAACAATGATAAAGT
>No_name
GCAACTTTGACGGAAAAATTCACTTTATCATTGTTTCTGTTGGAACTGGTCTGTAAACTT
TGAGAATCGAATGATTCGGTATTCATGGAGTTAAGAGATT
>No_name
CTTTTGTGATTGTTTTTTTGCTGGCAACTTTGACGGAAAAATTCACTTTATCATTGTTTC
TGTTGGAACTGGTCTGTAAACTTTGAGAATCGAATGATTC
>No_name
GTCTTCGTTCATTTGCTGCTTTTGTGATTGTTTTTTTGCTGGCAACTTTGACGGAAAAAT
TCACTTTATCATTGTTTCTGTTGGAACTGGTCTGTAAACT
>No_name
CGTATTTCTACCAGAATGCAATGTCATCATTGCCCAAATATGCCTCGGCAGACGACATAA
AGCAAAGATAATAACAATGACAATAAGCATTATTATGACT
>No_name
AAGATCAATAACAGATACGTATTTCTACCAGAATGCAATGTCATCATTGCCCAAATATGC
CTCGGCAGACGACATAAAGCAAAGATAATAACAATGACAA
>No_name
CTGGAAAGGTACATGAACATATACGCGGACGGAGGAAAGATCAATAACAGATACGTATTT
CTACCAGAATGCAATGTCATCATTGCCCAAATATGCCTCG
>No_name
GCACTGGAAAGGTACATGAACATATACGCGGACGGAGGAAAGATCAATAACAGATACGTA
TTTCTACCAGAATGCAATGTCATCATTGCCCAAATATGCC
>No_name
GCAATGATGACATTGCATTCTGGTAGAAATACGTATCTGTTATTGATCTTTCCTCCGTCC
GCGTATATGTTCATGTACCTTTCCAGTGCAATTAATCCTT
>No_name
TGATGACATTGCATTCTGGTAGAAATACGTATCTGTTATTGATCTTTCCTCCGTCCGCGT
ATATGTTCATGTACCTTTCCAGTGCAATTAATCCTTTAAT
>No_name
GTCACTGTGTTCGATTTGGGACTTTTAGAATTCGATAAATTTAGAACATTTGTACTCTTC
TTATTCAATCTAGGACGAAAACACTTTAAAGCCTTCAATA
>No_name
CAGAGAGATATTTATTGTTGAAATATCCCACAAACTTTACATTGAGGAATCTCACCAAAA
AACATGCAGTTATCTTTACCGTTTTATTGTTGTTGCTAAG
>No_name
CTTTTTTCTAACAGAAAGGCAATTAAAACTAAAATGTTTCCACCTATTGTAGCGAGGCTT
GCCACACTGGACGAAACAACAATTAAAAATATTATTGGAA
>No_name
GCAAGCCTCGCTACAATAGGTGGAAACATTTTAGTTTTAATTGCCTTTCTGTTAGAAAAA
AGTATCAGAACCCCAAGCAATTATTTCATCATTTCCTTGG
>No_name
CACAAATCACAAAGTAACTGACTTAAAGGCCAGTTTCCGATGATAAGATATATTGTAAAC
AAATTCATTGAAATTAATCCAATCAAAAGATCAGTAGATG
>No_name
CTGGGAAGTCAAGCAAGCAGTATAATCCAAAGAGAGCCACAAATCACAAAGTAACTGACT
TAAAGGCCAGTTTCCTATGATAAGATATATTGTAAACAAA
>No_name
CTGTTATAAAAAGAACAGTATACTGGGAAGTCAAGCAAGCAGTATAATCCAAAGAGAGCC
ACAAATCACAAAGTAACTGACTTAAAGGCCAGTTTCCGAT
>No_name
ATGACTTTGTTTTTAGTTCTCCACAACCGATATGTTGCAGGAATCTTCACTGAACAAAAT
CTATCAACTGTTATAAAAAGAACAGTATACTGGGAAGTCA
>No_name
GTTCAGTGAAGATTCCTGCAACATATCGGTTGTGGAGAACTAAAAACAAAGTCATTATAA
TGGTTCTTATTAGTTGGTTAGTGCCATCCTCGATATTTTT
>No_name
CTAAAAACAAAGTCATTATAATGGTTCTTATTAGTTGGTTAGTGCCATCCTCGATATTTT
TCACGTGCATATTGGGCTGGCCGTATTTCAACAATGGTAG
>No_name
TCTCTGTCTACCATTGTTGAAATACGGCCAGCCCAATATGCACGTGAAAAATATCGAGGA
TGGCACTAACCAACTAATAAGAACCATTATAATGACTTTG
>No_name
CTCTGCATAGCATTCTGTTGCTCCTCTCTGTCTACCATTGTTGAAATACGGCCAGCCCAA
TATGCACGTGAAAAATATAGACGATGGCACTAACCAACTA
>No_name
CGATATTTTTCACGTGCATATTGGGCTGGCCGTATTTCAACAATGGTAGACAGAGAGGAG
CAACAGAATGCTATGCAGAGTTCACCTCAAATACAGTTTT
>No_name
ATGCTATGCAGAGTTCACCTCAAATACAGTTTTCAACACAGTTCTAACGATAGTATACTT
CTGGGTTACTCTTATAGTAATGTGTGTTTTATATGCAGGT
>No_name
CGACTAACTCCAACACCAATGCGTGACATTGTTTGTCCTGCCATGGCTAATAGTGTATTC
ATTCCTTTTCTTTTATCCGAGGATGCTTGCAACCTTTTGG
>No_name
CCAAAAGGTTGCAAGCATCCTCGGATAAAAGAAAAGGAATGAATACACTATTAGCCATGG
CAGGACAAACAATGTCACGCATTGGTGTTGGAGTTAGTTG
>No_name
AAACAATGTCACGCATTGGTGTTGGAGTTAGTTGGGGTAATGCAGATGATTTAGATGAAA
TTGCCAATCCAACTGTAAACTTTCGTATAAATGAAGGTTA
>No_name
ATTTAGATGAAATTGCCAATCCAACTGTAAACTTTCGTATAAATGAAGGTTACGATTCAT
CAAATAAAGAATACAAAAATGACATTGTAATCCATCCTAC
>No_name
CCTCACTGTCACTTGAATGTTCGTCAATGTACTGAAGATTTTTGACTAAATTTGGAGGCG
CATTGAGCTTGTAAGGAGAAGTAGGATGGATTACAATGTC
>No_name
CTCCTCACTGTCACTTGAATGTTCGTCAATGTACTGAAGATTTTTGACTAAATTTGGAGG
CGCATTGAGCTTGTAAGGAGAAGTAGGATGGATTACAATG
>No_name
TTTTTTGTTTGTAATTATTGTTTTTTGATTTGTTTAGTGGTAAAATCTCTGATATGACCG
GTTCCAATTTACTGTTGTAATCATTGTAGTATATGTATTT
>No_name
TTTTTTTGTTTGTAATTATTGTTTTTTGATTTGTTTAGTGGTAAAATCTCTGAAATGCCC
GGTTCCAATTTACTGTTGTAATCATTGTAGTAAATGGATT
>No_name
CCGGGCATTTCAGAGATTTTACCACTAAACAAATCAAAAAACAATAATTACAAACAAAAA
AAACCAACAAACAACACAAAATCTATGAATTTTCAAATTA
>No_name
GTCTGATTTGAATTTGAAGAACTTGACTGATATTTCTTCGACTGTTGCTTTGCAGATTTA
ATTTGAAAATTCATAGATTTTATGTTGTTTGTTGGTTTTT
>No_name
GAAATATCAGTCAAGTTCTTCAAATTCAAATCAGACCTCTTTGCAAAGGTTACAGTTTAC
AAGATTCACGTTTATTCATCGCAAGGATACAGATGTCAGA
>No_name
CACGATTTCTCGATCTGACATCTGTATCCTTTCGATGAATAAACGTGAATCTTGTAAACT
GTAACCTTTGCAAAGAGGTCTGATTTGAATTTGAAGAACT
>No_name
CGAGAGCATAGCAGAAAGGATTAATGGGAGAATTTATATAACACAGCCAATATGACAGAT
TGTATAGATGATCGTTTACGCAACTATTACAAAAGCCCTT
>No_name
CTACAATCTGTCATATTGGCTGTGTTATATAAATTCTTCCATTAATCCTTTCTGCTATGC
TCTCGCAAACTCTCAAATAAAAACGAACTTCATGAGATTG
>No_name
CTTTGATTTACCAATTTCGTCTGAAATCTCCTCTCAACAATCTCATGAAGGTCGTTTTTA
TTTGAGAGTTTGCGAGAGCATAGCAGAAAGGATTAATGGG
>No_name
ATAGTGTTGAACGGGATCAATAAATTAATTGGATCTCTCTGTGGGCCTTGTTCAAGGCTT
ATAAATTCCTTGTCGGTTAAATTATCTTTATACATTTCGT
>No_name
TATTGATCCCGTTCAACACTATTTATGTCGTCCTGATTTTTGTTGGCGTTTTTGGAAATT
GTATAACATGTAGAGTTATATTGCATTTTAAAGTCATGAG
>No_name
TTCGGGGTTCTCATGACTTTAAAATGCAATATAACTCTACATGTTATACAATTTCCAAAA
ACGCCAACAAAAATCAGGACGACATAAATAGTGTTGAACA
>No_name
TTCCGAGATTCAATAAATAATAATTTGTCGGGGTTCTCATGACTTTAAAATGCAATATAA
CTCTACATGTTATACAATTTCCAAAAACGCCAACAAAAAT
>No_name
GGAATAGCTGACTTAAGTGTGCTTATTTTGGGTTTGACCCAAGACTTCTATTTGACATGG
TCACATTATCCGTATCCGTTTGGAAATTTTGGTTGTATCG
>No_name
AATTTTGGTTGTATCGTTAAATCCCTGTTGTCGGAAATGGGCATGTGCACTTCAGTTTTA
ACTGCTACAGGATTCACAATTGAAAGATACATAGCAATAT
>No_name
GTTAAATCCCTGTTGTCGGAAATGGGCATGTGCACTTCAGTTTTAACTGCTACAGGATTC
ACAATTGAAAGATACATAGCAATATGTCACCCCTTGCTGA
>No_name
TTTTAATTGTCCTCTGTCTATTGTTACTCTCTGACGGTTTCAGCAAGGGGTGACATATTG
CTATGTATCTTTCAATTGTGAATCCTGTAGCAGTTAAAAC
>No_name
ATCTTCTAATAGCCGTTGAGTAAAGTTTGTAGAGGAATCATTTCTTTTAAGCTGCTGGAG
ACCCATCTGTAGAGCAAGTGGTAAACTGCAAAGAAACGAT
>No_name
GTTGAATCTTCTAATAGCCGTTGAGTAAAGTTTGTAGAGGAATCATTTCTTTTAAGCTGC
TGGAGACCCATCTGTAGAGCAAGTGGTAAACTGCAAAGAA
>No_name
TTGTGAGTCCAATTCTCATATATAGAACTGACATTAGAATTAAAGGAGTCAAGAAGAAAA
TAATGAAGCTGATTAAGAAGGAATTTGGTAGTGCTTTCTG
>No_name
GAAAGCACTACCAAATTCCTTCTTAATCAGCTTCATTATTTTTTTCTTGACTCCTTTAAT
TCTAATGTCAGTTCTATATATGAGAATTGGACTCACAATA
>No_name
CTTCATTATTTTTTTCTTGACTCCTTTAATTCTAATGTCAGTTCTATATATGAGAATTGG
ACTCACAATAAGACATTCGGTTTGTCGAGGAGAACAACAA
>No_name
TAACATTTTAACAGCTGCTTTTCGAGCTCTCATTTGATTTCGTCGCTTGTGTTCAGCGCT
GGAAATTATTTGTTGTTCTCCTCGACAAACCGAATGTCTT
>No_name
CTGAACACAAGCGACGAAATCAAATGAGAGCTCGAAAAGCAGCTGTTAAAATGTTAGCGG
CAATTGTCATTTTATTCTTTTTATGTTTGGCGCCATTCCA
>No_name
AAAAGATCCTTTGGAGAGTTCACGAATTCCTTTACAGTTTATCCGGAATACTTTACTACT
TTAATTGTGCAATCAATCCTATTTTGTATAATATCATGTC
>No_name
CTGAAAATGTATTGACATTTCTTTATTGACGATTGTTTTAATGGTTCTTTGGAAATAATC
ATGTAGCGTTTTGTACTGAGACTCATTTGAATTTTTGGGG
>No_name
CTACACTGTCTTGGTAATGTTCTCGGTTATCATATTTAGGAACACAAAAACAACATTCAG
ACCGTTCCGGTCTGTCTTCCGATCGGTTTTGACTGAAAAT
>No_name
GAAATGTTTCTTGAAAGATCTCCAAATACGTCGACATATGTTTCGTTATGTTTACATTTT
GTTCAATGCAAAAGCTGATATTTTCAAATTCAGCGCTCAT
>No_name
CTCGTACTGACGTATCCGTGGATATTCCGAAATGTTTCTTGAAAGATCTCCAAATACGTC
GACATATGTTTCGTTATGTTTACATTTTGTTCAATGCAAA
>No_name
CTCGTACTGACGTATCCGTGGATATTCCGAAATGTTTCTTGAAAGATCTCCAAATACGTC
GACATATGTTTCGTTATGTTTACATTTTGTTCAATGCAAA
>No_name
GTAAACATAACGAAACATATGTCGACGTATTTGGAGATCTTTCAAGAAACATTTCGGAAT
ATCCACGGATACGTCAGTACGAGTGCTTGCATTTTCGGCA
>No_name
GAGTGAGGACGAGAATGTTGGCGATATTTGTTACGATGCCGAAAATGCAAGCACTCGTAC
TGACGTATCCGTGGATATTCCGAAATGTTTCTTGAAAGAT
>No_name
CGAGTGAGGACGAGAATGTTGGCGATATTTGTTACGATGCCGAAAATGCAAGCACTCGTA
CTGACGTATCCGTGGATATTCCGAAATGTTTCTTGAAAGA
>No_name
TCGGAATATCCACGGATACGTCAGTACGAGTGCTTGCATTTTCGGCATCGTAACAAATAT
CGCCAACATTCTCGTCCTCACTCGTCCAACAATGATAACT
>No_name
GCGGAAGTTATCATTGTTGGACGAGTGAGGACGAGAATGTTGGCGATATTTGTTACGATG
CCGAAAATGCAAGCACTCGTACTGACGTATCCGTGGATAT
>No_name
CAATAACCAATTTGTAGCGGAAGTTATCATTGTTGGACGAGTGAGGACGAGAATGTTGGC
GATATTTGTTACGATGCCGAAAATGCAAGCACTCGTACTG
>No_name
GCATTTTCGGCATCGTAACAAATATCGCCAACATTCTCGTCCTCACTCGTCCAACAATGA
TAACTTCCGCTACAAATTGGTTATTGATGTGTCTAGCAAT
>No_name
CCGCAATTGCTAGACACATCAATAACCAATTTGTAGCGGAAGTTATCATTGTTGGACGAG
TGAGGACGAGAATGTTGGCGATATTTGTTACGATGCCGAA
>No_name
GTCCTCACTCGTCCAACAATGATAACTTCCGCTACAAATTGGTTATTGATGTGTCTAGCA
ATTGCGGATCTCTTGACAATGGCTGTATATTTGCCAATTT
>No_name
TCCTCACTCGTCCAACAATGATAACTTCCGCTACAAATTGGTTATTGATGTGTCTAGCAA
TTGCGGATCTCTTGACAATGGCTGTATATTTGCCAATTTT
>No_name
GGAAATGTAGAATTTTATCAAAATTGGCAAATATACAGCCATTGTCAAGAGATCCGCAAT
TGCTAGACACATCAATAACCAATTTGTAGCGGAAGTTATC
>No_name
CCCAGTTCCAACTGTCTGTGTGAAGCAGCAAATCAGGACCAAAATTTGAGGAAATGTAGA
ATTTTATCAAAATTGGCAAATATACAGCCATTGTCAAGAG
>No_name
ATTTTGATAAAATTCTACATTTCCTCAAATTTTGGTCCTGATTTGCTGCTTCACACAGAC
AGTTGGAACTGGGTTGTCTATCAGAAATTTATGGTTAGCT
>No_name
CTGCAATAGAATGAAAAGAAATCGTACAGCTAACCATAAATTTCTGATAGACAACCCAGT
TCCAACTGTCTGTGTGAAGCAGCAAATCAGGACCAAAATT
>No_name
TNTGCCTTTAATAGGCATATATATGCAAATGAATCGGAATATTGCTAATGAAACTGTCGG
CCATACTGCAATAGAATGAAAAGAAATCGTACAGCAAACC
>No_name
TGGGCCTTTAATAGGCATATATATGCAAATGAATCGGAATATTGCTAATGAAACTGTCAA
CCATACTGCAATAGAATGAAAAGAAATCGTACAGCTAACC
>No_name
TTTCTTTTCATTCTATTGCAGTATGGTTGACAGTTTCATTAGCAATATTCCGATTCATTT
GCATATATATGCCTATTAAAGGCCCACCTTTGTGTTCTAT
>No_name
TTTCTTTTCATTCTATTGCAGTATGGTTGACAGTTTCATTAGCAATATTCCGATTCATTT
GCATATATATGCCTATTAAAGGCCCACCTTTGTGTTCTAT
>No_name
TTCTTTTCATTCTATTGCAGTATGGTTGACAGTTTCATTAGCAATATTCCGATTCATTTG
CATATATATGCCTATTAAAGGCCCACCTTTGTGTTCTATC
>No_name
TTTCATTCTATTGCAGTATGGTTGACAGTTTCATTAGCAATATTCCGATTCATTTGCATA
TATATGCCTATTAAAGGCCCACCTTTGTGTTCTATCCCAA
>No_name
GTTTTAGATGCGTTTGGGATAGAACACAAAGGTGGGCCTTTAATAGGCATATATATGCAA
ATGAATCGGAATATTGCTAATGAAACTGTCAACCATACTG
>No_name
GTTTTAGATGCGTTTGGGATAGAACACAAAGGTGGGCCTTTAATAGGCATATATATGCAA
ATGAATCGGAATATTGCTAATGAAACTGTCAACCATACTG
>No_name
GCAAGATTGAATTTTGGTTACGACCATGTTTGGTATTGTCACGAGAAAACATAGAATAGA
AATAACAAAAGTGGTTTTAGATGCGTTTGGGATAGAACAC
>No_name
CGTTTTGGCAAGATTGAATTTTGGTTACGACCATGTTTGGTATTGTCACGAGAAAACATA
GAATAGAAATAACAAAAGTGGTTTTAGATGCGTTTGGGAT
>No_name
TTGCGTTTTGGCAAGATTGAATTTTGGTTACGACCATGTTTGGTATTGTCACGAGAAAAC
ATAGAATAGAAATAACAAAAGTGGTTTTAGAGATCGGAAG
>No_name
TCTGTTGTCTTTTGCGTTTTGGCAAGATTGAATTTTGGTTACGACCATGTTTGGTATTGT
CACGAGAAAACATAGAATAGAAATAACAAAAGTGGTTTTA
>No_name
CATCAATCTGTTGTCTTTTGCGTTTTGGCAAGATTGAATTTTGGTTACGACCATGTTTGG
TATTGTCACGAGAAAACATAGAATAGAAATAACAAAAGTG
>No_name
CCAAAATTCAATCTTGCCAAAACGCAAAAGACAACAGATTGATGGTTTTCTATTTTCTGA
AAATAGATTCTAGTTTTGAGATGATAAGTAAAATGAATTT
>No_name
CAGAAATTCATTTTACTTATCATCTCAAAACTAGAATCTATTTTCAGAAAATAGAAAACC
ATCAATCTGTTGTCTTTTGCGTTTTGGCAAGATTGAATTT
>No_name
ATTCAATCTTGCCAAAACGCAAAAGACAACAGATTGATGGTTTTCTATTTTCTGAAAATA
GATTCTAGTTTTGAGATGATAAGTAAAATGAATTTCTGGT
>No_name
CTCTGTGTGGCTTTTTTCATAGAAAGAATGAGTCCAACAGTTAAAGCCGTTAGAACGACA
CTTGGAATCAATTTAAACAAAGTCGCCTGTAACCAGAAAT
>No_name
TTGTGTTATTCAATAAATTTGATTGTCTCTGTGTGGCTTTTTTCATAGAAAGAATGAGTC
CAACAGTTAAAGCCGTTAGAACGACACTTGGAATCAATTT
>No_name
ATTGATTCCAAGTGTCGTTCTAACGGCTTTAACTGTTGGACTCATTCTTTCTATGAAAAA
AGCCACACAGAGACAATCAAATTTATTGAATAACACAAAA
>No_name
TTTCTTTGAGATTTTGTGTTATTCAATAAATTTGATTGTCTCTGTGTGGCTTTTTTCATA
GAAAGAATGAGTCCAACAGTTAAAGCCGTTAGAACGACAC
>No_name
CTTTGTTCTCTATGTTTAGCTTTTCTTTGAGATTTTGTGTTATTCAATAAATTTGATTGT
CTCTGTGTGGCTTTTTTCATAGAAAGAATGAGTCCAACAG
>No_name
CTTTGTTCTCTATGTTTAGCTTTTCTTTGAGATTTTGTGTTATTCAATAAATTTGATTGT
CTCTGTGTGGCTTTTTTCATAGAAAGAATGAGTCCAACAG
>No_name
CTCATTCTTTCTATGAAAAAAGCCACACAGAGACAATCAAATTTATTGAATAACACAAAA
TCTCAAAGAAAAGCTAAACATAGAGAACAAAGAACCACTT
>No_name
ATTCTTTCTATGAAAAAAGCCACACAGAGACAATCAAATTTATTGAATAACACAAAATCT
CAAAGAAAAGCTAAACATAGAGAACAAAGAACCACTTACA
>No_name
CTGGGGAGCTTCTGTAAGTAAAAACAAAAGAACAACTGCCAAAAGCATGTAAGTGGTTCT
TTGTTCTCTATGTTTAGCTTTTCTTTGAGATTTTGTGTTA
>No_name
CCCCTGGGGAGCTTCTGTAAGTAAAAACAAAAGAACAACTGCCAAAAGCATGTAAGTGGT
TCTTTGTTCTCTATGTTTAGCTTTTCTTTGAGATTTTGTG
>No_name
AAAAGCTAAACATAGAGAACAAAGAACCACTTACATGCTTTTGGCAGTTGTTCTTTTGTT
TTTACTTACAGAAGCTCCCCAGGGATTGCTAATGTTGTTG
>No_name
TAGAGAACAAAGAACCACTTACATGCTTTTGGCAGTTGTTCTTTTGTTTTTACTTACAGA
AGCTCCCCAGGGATTGCTAATGTTGTTGAGTTATTTCAAA
>No_name
CTTTGAAATAACTCAACAACATTAGCAATCCCTGGGGAGCTTCTGTAAGTAAAAACAAAA
GAACAACTGCCAAAAGCATGTAAGTGGTTCTTTGTTCTCT
>No_name
AGAGAACAAAGAACCACTTACATGCTTTTGGCAGTTGTTCTTTTGTTTTTACTTACAGAA
GCTCCCCAGGGATTGCTAATGTTGTTGAGTTATTTCAAAG
>No_name
CCTTCTTTGAAATAACTCAACAACATTAGCAATCCCTGGGGAGCTTCTGTAAGTAAAAAC
AAAAGAACAACTGCCAAAAGCATGTAAGTGGTTCTTTGTT
>No_name
GTTCTTTTGTTTTTACTTACAGAAGCTCCCCAGGGATTGCTAATGTTGTTGAGTTATTTC
AAAGAAGGATTCTATGAAAAAGTCTATGAAAAATTAGGAG
>No_name
CAAGGTTAGAAAATCAATCAAATCTCCTAATTTTTCATAGACTTTTTCATAGAATCCTTC
TTTGAAATAACTCAACAACATTAGCAATCCCTGGGGAGCT
>No_name
GTTATTTCAAAGAAGGATTCTATGAAAAAGTCTATGAAAAATTAGGAGATTTGATTGATT
TTCTAACCTTGGTCAATGAATCAACTAATTTTATTTTGTA
>No_name
CGCATTTGATATACAACCAAGACAGAAAATACTTGAGAAAACATTTCTAAATTGTTTTGA
CATTGTTGTATACAAAATAAAATTAGTTGATTCATTGACC
>No_name
GTCAGTGGTGCATTCAGACATTTGATAAAATCTGGCATCGTTACAGTTTTTTCGCATAGA
TGCTTGTTCAACATCATTAGACGCATTTGATATACAACCA
>No_name
CAAATGCGTCTAATGATGTTGAACAAGCATCTATGCGAAAAAACTGTAACGATGCCAGAT
TTTATCAAATGTCTGAATGCACCACTGACAGAACAAAATT
>No_name
ATTCTTTCGAAATGACCAAATATATTTGTGGTGTGATTTTCTATCCGGTCTTTTCGATAG
TTGGAGTATTTGTCAATATCAATTGCATCATCGTCTTTCT
>No_name
TTCCGAATAAAACTGACGGGAAATAAATGAAGTCATTCAAAGCTTTCATGAGATCACCAA
ATGCTATTCCAATTAAATAGCGATTTGTGCTATTATTCAT
>No_name
TTTCCGAATAAAACTGACGGGAAATAAATGAAGTCATTCAAAGCTTTCATGAGATCACCA
AATGCTATTCCAATTAAATAGCGATTTGTGCTATTATTCA
>No_name
ATCAAAGATAATTTATGTTAATTACTATTCCTATGGTTATTTTCTATCACAGTATTTTGC
CATTGTAACTACTTGGGTGACTTTGGCTGTTTGCTTCGAA
>No_name
CTTTATTTTTATCCAAATAACTTCGATAACAGATCGGATGGACAACCATTAAATATCTTT
CGAAGCAAACAGCCAAAGTCACCCAAGTAGTTACAATGGC
>No_name
CGTGAACAAAACCATAATTAAATAAATACCTAAAGTAATGAGTGTTGCTTTATTTTTATC
CAAATAACTTCGATAACAGATCGGATGGACAACCATTAAA
>No_name
CTTCGATGTATTAAAAATACTGATACAGACCTTTTCATACCGAAATCCACAAGGTAACGT
GAACAAAACCATAATTAAATAAATACCTAAAGTAATGAGT
>No_name
ATTATAGTTTGCGTCTTCATAATTCTAAGTCTGCCTGACAGTCTCATGTCAATGATGAAC
TGGGGCTATCATGACGCCGAGGGAATCACTCGGAAGATTA
>No_name
GTTTGCGTCTTCATAATTCTAAGTCTGCCTGACAGTCTCATGTCAATGATGAACTGGGGC
TATCATGACGCCGAGGGAATCACTCGGAAGATTATTCGCG
>No_name
TTCGCGAATAATCTTCCGAGTGATTCCCTCGGCGTCATGATAGCCCCAGTTCATCATTGA
CATGAGACTGTCAGGCAGACTTAGAATTATGAAGACGCAA
>No_name
CCGAAATTTGTTATTGAATATTAAATAAATAAAAAAATTCACGTCGGCATTTAGCAAGAG
TAACGTATCACTAATTTCGCGAATAATCTTCCGAGTGATT
>No_name
CAGAAAGATTGGAATAGAATACAATTGTAATTGATAAGAAATTGGTAAAAATATCTGTCG
GATCTCTAGCAGAGTTTTTTCGTTCGAAGTCGCTGAAGTT
>No_name
GTCAGAAAGATTGGAATAGAATACAATTGTAATTGATAAGAAATTGGTAAAAATATCTGT
CGGATCTCTAGCAGAGTTTTTTCGTTCGAAGTCGCTGAAG
>No_name
CTTCGAACGAAAAAACTCTGCTAGAGATCCGACAGATATTTTTACCAATTTCTTATCAAT
TACAATTGTATTCTATTCCAATCTTTCTGACCGTTGGAAT
>No_name
ATTTTTACCAATTTCTGATCAATTACAATTGTATTCTATTCCAATCTTTCTGACCGTTGG
AATACTTGGCAATCCGATTTCCTTTGTTGTGTGGGTTTCA
>No_name
CTATTTCTTATCAATTACAATTGTATTCTATTCCAATCTTTCTGACCGTTGGAATACTTG
GCAATCCGATTTCCTTTGTTGTGTGGGTTTCAAGAAAACT
>No_name
TCGAAGTTTTCTTGAAACCCACACAACAAAGGAAATCGGATTGCCAAGTATTCCAACGGT
CAGAAAGATTGGAATAGAATACAATTGTAATTGATAAGAA
>No_name
TTCTTATCAATTACAATTGTATTCTATTCCAATCTTTCTGACCGTTGGAATACTTGGCAA
TCCGATTTCCTTTGTTGTGTGGGTTTCAAGAAAACTTCGA
>No_name
TCGCTATGTAAACTGCAGAAGAATTATTTCGTCGAAGTTTTCTTGAAACCCACACAACAA
AGGAAATCGGATTGCCAAGTATTCCAACGGTCAGAAAGAT
>No_name
CAAGCATCGCTATGTAAACTGCAGAAGAATTATTTCGTCGAAGTTTTCTTGAAACCCACA
CAACAAAGGAAATCGGATTGCCAAGTATTCCAACGGTCAG
>No_name
CTTGGCAATCCGATTTCCTTTGTTGTGTGGGTTTCAAGAAAACTTCGACGAAATAATTCT
TCTGCAGTTTACATAGCGATGCTTGCCATTAATGACTTTT
>No_name
TGGCAATCCGATTTCCTTTGTTGTGTGGGTTTCAAGAAAACTTCGACGAAATAATTCTTC
TGCAGTTTACATAGCGATGCTTGCCATTAATGACTTTTTC
>No_name
GTGGGTTTCAAGAAAACTTCGACGAAATAATTCTTCTGCAGTTTACATAGCGATGCTTGC
CATTAATGACTTTTTCGTTGTTATTTGTAGCATTATTTAT
>No_name
CTAATATCTATTATACCGAAACCCCATGAATGTCTCAAATAATAAATAATGCTACAAATA
ACAACGAAAAAGTCATTAATGGCAAGCATCGCTATGTAAA
>No_name
AGAATTTACAAATTCCTCTAATATCTATTATACCGAAACCCCATGAATGTCTCAAATAAT
AAATAATGCTACAAATAACAACGAAAAAGTCATTAATGGC
>No_name
TGGGGTTTCGGTATAATAGATATTAGAGGAATTTGTAAATTCTATATGGTTATTTTCACG
TTTTTGCAGTATAACTCTATATTACTAGTGTTTGGATTTA
>No_name
GCCAAACGAAGAACAAAGGAAATACTGATATGAACACACTTGAAAAAATTATTCCACAAG
CTATCCAGGCTCGATTTTCAGTGCAACATCTTTCACGTCG
>No_name
CAAAGTGGTTGATAATGCCAAACGAAGAACAAAGGAAATACTGATATGAACACACTTGAA
AAAATTATTCCACAAGCTATCCAGGCTCGATTTTCAGTGC
>No_name
GTGGAATAATTTTTTCAAGTGTGTTCATATCAGTATTTCCTTTGTTCTTCGTTTGGCATT
ATCAACCACTTTGCAGTGTTCCTAAACACTGGATTGAGAA
>No_name
GGAATAATTTTTTCAAGTGTGTTCATATCAGTATTTCCTTTGTTCTTCGTTTGGCATTAT
CAACCACTTTGCAGTGTTCCTAAACACTGGATTGAGAATA
>No_name
ACGAAATATGTATTCTCAATCCAGTGTTTAGGAACACTGCAAAGTGGTTGATAATGCCAA
ACGAAGAACAAAGGAAATACTGATATGAACACACTTGAAA
>No_name
ATCAACCACTTTGCAGTGTTCCTAAACACTGGATTGAGAATACATATTTCGTTACCTATT
CTTTAACATTGGAAATTTTATTTAGTGCCTTATTACCTGT
>No_name
CTCTACGACAACCCGAATATTAACTGCTAACGTTATTACAGGTAATAAGGCACTAAATAA
AATTTCCAATGTTAAAGAATAGGTAACGAAATATGTATTC
>No_name
CTGTAATAACGTTAGCAGTTAATATTCGGGTTGTCGTAGAGATGTACCGAATATCCGAAA
CAATAGTGACATTTCCGAAACTATCAGCAGTAAATCAGAA
>No_name
GTTGTCGTAGAGATGTACCGAATATCCGAAACAATAGTGACATTTCCGAAGCTATCAGCA
GTAAATCAGAATTTTGAAATTCCCAGTCAAAAGTCGAGAA
>No_name
TTTGAAAGAAATACTATTCTCTGTGTTTTTGCTGTGTTTTCTCGACTTTTGACTGGGAAT
TTCAAAATTCTGATTTACTGCTGATAGTTTCGGAAATGTC
>No_name
AGAATTTTGAAATTCCCAGTCAAAAGTCGAGAAAACACAGCAAAAACACAGAGAATAGTA
TTTCTTTCAAATCAACAACAATCACATTGTTATTAGTTTC
>No_name
GTCAAAAGTCGAGAAAACACAGCAAAAACACAGAGAATAGTATTTCTTTCAAATCAACAA
CAATCACATTGTTATTAGTTTCATTTTTTCAGATTTTAAC
>No_name
GTTTAACTGACGTTGCATTGCCTTCCGGATAGAATATTTGACAAATATAAACCGCTCCTA
GTGGTAGAGTGGTTAAAATCTGAAAAAATGAAACTAATAA
>No_name
GTTTTGCATTTGTTTAACTGACGTTGCATTGCCTTCCGGATAGAATATTTGACAAATATA
AACCGCTCCTAGTGGTAGAGTGGTTAAAATCTGAAAAAAT
>No_name
TTTTTTCAGATTTTAACCACTCTACCACTAGGAGCGGTTTATATTTGTCAAATATTCTAT
CCGGAAGGCAATGCAACGTCAGTTAAACAAATGCAAAACG
>No_name
GTGCATTTGAAAATGTTTTTTCCAAATTGGATCGTTTTGCATTTGTTTAACTGACGTTGC
ATTGCCTTCCGGATAGAATATTTGACAAATATAAACCGCT
>No_name
TTTTTGCACCGTGCATTTGAAAATGTTTTTTCCAAATTGGATCGTTTTGCATTTGTTTAA
CTGACGTTGCATTGCCTTCCGGATAGCATACTTGACAAAT
>No_name
GTGCAAAAGATATAATAGATTTGCTAAGTCTCTCTCATTATTGTTTCAACATTGTCATTT
ATTTGGCTTCTAGTCATTTATTTCGGAATCACTTGATGGG
>No_name
ATTTTACAAAACCCATCAAGTGATTCCGAAATAAATGACTAGAAGCCAAATAAATGACAA
TGTTGAAACAATAATGAGAGAGACTTAGCAAATCTATTAT
>No_name
GATTTGTTAAGTCTCTCTCATTATTGTTTCAACATTGTCATTTATTTGGCTTCTAGTCAT
TTATTTCGGAATCACTTGATGGGTTTTGTAAAATTATATT
>No_name
TCTCATTAAATATAATTTTACAAAACCCATCAAGTGATTCCGAAATAAATGACTAGAAGC
CAAATAAATGACAATGTTGAAACAATAATGAGAGAGACTT
>No_name
TCTCATTATTGTTTCAACATTGTCATTTATTTGGCTTCTAGTCATTTATTTCGGAATCAC
TTGATGGGTTTTGTAAAATTATATTTAATGAGAAAAGAAA
>No_name
GAATTATTGTTTTCTTTTCTCATTAAATATAATTTTACAAAACCCATCAAGTGATTCCGA
AATAAATGACTAGAAGCCAAATAAATGACAATGTTGAAAC
>No_name
TTTGTGGGTGTCTTGACTTTGTCTTAGTTTATAGTAAGAATTGTTTAAAGAATTATTGTT
TTCTTTTCTCATTAAATATAATTTTACAAAACCCATCAAG
>No_name
TTTCGGTTTTGTGGGTGTCTTGACTTTGTCTTAGTTTATAGTAAGAATTGTTTAAAGAAT
TATTGTTTTCTTTTCTCATTAAATATAATTTTACAAAACC
>No_name
GTTTTGTAAAATTATATTTAATGAGAAAAGAAAACAATAATTCTTTAAACAATTCTTACT
ATAAACTAAGACAAAGTCAAGACACCCACAAAACCGAAAT
>No_name
GCTCATTTCGGTTTTGTGGGTGTCTTGACTTTGTCTTAGTTTATAGTAAGAATTGTTTAA
AGAATTATTGTTTTCTTTTCTCATTAAATATAATTTTACA
>No_name
GGACTTTGGACTCGACAAGTTTTCGTCGAATGCTCATTTCGGTTTTGTGGGTGTCTTGAC
TTTGTCTTAGTTTATAGTAAGAATTGTTTAAAGAATTATT
>No_name
ATGTCTAAGTTGCGAGAGAAACCTCCAATGGTAGAGGGACTTTGGACTCGACAAGTTTTC
GTCGAATGCTCATTTCGGTTTTGTGGGTGTCTTGGGATTA
>No_name
CTGGAATTAATGTTATGATTTTCAAAGCCACAAAAGATGTGGAGAAATTTCTTGTCTTTA
GTGGGAAACAGATACTGAGAAACCGGTCAAAAGTCATTGC
>No_name
ACCAACTGTTCAACAAATAGTGGAAATTTCTCAGCTTCAGCAAATATAGAAAAAATATAT
CAAATAATATCTATAACATTGCTATCAATAAACAGTTTTG
>No_name
CAATTGTTCAACAAATAGTGGAAATTTCTCAGCTTCAGCAAATATAGAAAAAATATATCA
AATAATATCTATAACATTGCTATCAATAAACAGTTTTGCT
>No_name
AAATAGTGGAAATTTCTCAGCTTCAGCAAATATAGAAAAAATATATCAAATAATATCTAT
AACATTGCTATCAATAAACAGTTTTGCTAACTGTTTTGCG
>No_name
GAAATTTCTCAGCTTCAGCAAATATAGAAAAAATATATCAAATAATATCTATAACATTGC
TATCAATAAACAGTTTTGCTAACTGTTTTGCGCTCCACAT
>No_name
CTCAGCTTCAGCAAATATAGAAAAAATATATCAAATAATATCTATAACATTGCTATCAAT
AAACAGTTTTGCTAACTGTTTTGCGCTCCACATATTCTCA
>No_name
CAAATATAGAAAAAATATATCAAATAATATCTATAACATTGCTATCAATAAACAGTTTTG
CTAACTGTTTTGCGCTCCACATATTCTCAAAGTTCCTCTG
>No_name
CAAATTTTGGCTCGGTTTTCCTTTATTGAATTAATATTTCAAATGACTCTGTTGTTGTTT
TATTTGGTAGAATATATAAAAATAGACGAATACATAATTT
>No_name
GACGAATACATAATTTCGTCTCGATTCGTAAATCCAGGAATTATGGACGCGCTGTTTCGC
TGTATATATTTGTTTTCCGTTGGATTCCTTATCGCTAGAA
>No_name
TATTTCTAGCGATAAGGAATCCAACGGAAAACAAATATATACAGCGAAACAGCGCGTCCA
TAATTCCTGGATTTACGAATCGAGACGAAATTATGTATTC
>No_name
AAGAATTATCCAGCTATTTCTAGCGATAAGGAATCCAACGGAAAACAAATATATACAGCG
AAACAGCGCGTCCATAATTCCTGGATTTACGAATCGAGAC
>No_name
AAAGAATTATCCAGCTATTTCTAGCGATAAGGAATCCAACGGAAAACAAATATATACAGC
GAAACAGCGCGTCCATAATTCCTGGATTTACGAATCGAGA
>No_name
GTTTTCCGTTGGATTCCTTATCGCTAGAAATAGCTGGATAATTCTTTTGGCATTCCACAG
ATTCGAATGCATTTGTTATCCGTTGAGAACGAAACGATAT
>No_name
CNAAAAAGTAAAAATTTATATTCGCTGAGGTAACATATCGTTTCGTTCTCAACGGATAAC
AAATGCATTCGAATCTGTGGAATGCCAAAAGAATTATCCA
>No_name
CTGGCTATCAATATTGCAAAACTGACAATTCCGAAAAAGTAAAAATTTATATTCGCTGAG
GTAACATATCGTTTCGTTCTCAACGGATAACAAATGCATT
>No_name
TTCAAACATCCGAGGAAAGGCTATCAATATTGCAAAACTGACAATTCCGAAAAAGTAAAA
ATTTATATTCGCTGAGGTAACATATCGTTTCGTTCTCAAC
>No_name
GTTCAAACATCCGAGGAAAGGCTATCAATATTGCAAAACTGACAATTCCGAAAAAGTAAA
AATTTATATTCGCTGAGGTAACATATCGTTTCGTTCTCAA
>No_name
CGATATGTTACCTCAGCGAATATAAATTTTTACTTTTTCGGAATTGTCAGTTTTGCAATA
TTGATAGCCTTTCCTCGGATGTTTGAACAGACTTATACGT
>No_name
CGAATTTTTCGCAGCATTAAAATGCTTAAAATATTAACAGACATCAATGGAATACCGATT
TGAATAAGAAAAACAAAAACGTTTAAATAGACAATCCGAT
>No_name
AAACGTTTTTGTTTTTCTTATTCAAATCGGTATTCCATTGATGTCTGTTAATATTTTAAG
CATTTTAACGCTGCGAAAAATTCGCCAAAGTTTGACTTTT
>No_name
CTGATTCGGCGCTGCACTGGTTCGTCGGAAAGTCATACTTTGGCGAATTTTTCGCAGCAT
TAAAATGCTTAAAATATTAACAGACATCAATGGAATACCG
>No_name
GTCGGCAGCGAATGATTTCTTTTTCTGATTCGGCGCTGCACTGGTTCGTCGAAAAGTCAA
ACTTTGGCGAATTTTTCGCAGCATTAAAATGCTTAAAATA
>No_name
GCAACGACGAGTTTGTCGGCAGCGAATGATTTCTTTTTCTGATTCGGCGCTGCACTGGTT
CGTCGAAAAGTCAAACTTTGGCGAATTTTTCGCAGCATTA
>No_name
GCCGAATCAGAAAAAGAAATCATTCGCTGCCGACAAACTCGTCGTTGCGTTGTGCATTAC
ATTTTTTACATTTGAAATGCCATCTTTTTTCTCAAAATTA
>No_name
AAGAAATCATTCGCTGCCGACAAACTCGTCGTTGCGTTGTGCATTACATTTTTTACATTT
GAAATGCCATCTTTTTTCTCAAAATTATTTCACAACAGCC
>No_name
CTATAAATGTTAAATGGTAAATAATTTTGTCATTGGAAATAATATGGCTGTTGTGAAATA
ATTTTGAGAAAAAAGATGGCATTTCAAATGTAAAAAATGT
>No_name
TTGAAATGCCATCTTTTTTCTCAAAATTATTTCACAACAGCCATATTATTTCCAATGACA
AAATTATTTACCATTTAACATTTATAGCGAATATTTCTAT
>No_name
CTAGAATCTATATAAATAGAAATATTCGCTATAAATGTTAAATGGTAAATAATTTTGTCA
TTGGAAATAATATGGCTGTTGTGAAATAATTTTGAGAAAA
>No_name
AAATTATTTACCATTTAACATTTATAGCGAATATTTCTATTTATATAGATTCTAGCATGA
ATTTGTTGATTTATTTGGTGTCTAATAGAATTTTTCGTGG
>No_name
TAACTTTGGAGATCTGTTGTAGAACGGCTCCACGAAAAATTCTATTAGACACCAAATAAA
TCAACAAATTCATGCTAGAATCTATATAAATAGAAATATT
>No_name
CTAGCATGAATTTGTTGATTTATTTGGTGTCTAATAGAATTTTTCGTGGAGCTGTTCTAC
AACAGATCTCCAAAGTTAGTCACAAGAAAACCGTATCAAC
>No_name
CAAATACTTTGTCGTTGATACGGTTTTCTTGTGACTAACTTTGGAGATCTGTTGTAGAAC
GGCTCCACGAAAAATTCTATTAGACACCAAATAAATCAAC
>No_name
CTGTTTTTCCTCTTTTTTCGCTATCGTCAAATACTTTGTCGTTGATACGGTTTTCTTGTG
ACTAACTTTGGAGATCTGTTGTAGAACGGCTCCACGAAAA
>No_name
CTGTTTTTCCTCTTTTTTCGCTATCGTCAAATACTTTGTCGTTGATACGGTTTTCTTGTG
ACTAACTTTGGAGATCTGTTGTAGAACGGCTCCACGAAAA
>No_name
AAAGTTAGTCACAAGAAACCGTATCAACGACAAAGTATTTGACGATAGCGAAAAAAGAGG
AAAAACAGTTTATCTGTCCTTTAAGTGAAAATAATATTCA
>No_name
TCCATATCAATTTCTGTAACGAGAATGTCATTAGTTTTCATTTGAATATTATTTTCACTT
AAAGGACTGATAAACTGTTTTTCCTCTTTTTTCGCTATCG
>No_name
CGCAAATTGATGACAAAATGATCAGCACGAATAAAATGCTGCTGACAATGATGGAATCAA
TTGAGTTTTCTACATTGCTGTAAGTATGGTTGAGCTCGGA
>No_name
CGAGAACGTTGCCGCAAATTGATGACAAAATGATCAGCACGAATAAAATGCTGCTGACAA
TGATGGAATCAATTGAGTTTTCTACATTGCTGTAAGTATG
>No_name
GCAATGTAGAAAACTCAATTGATTCCATCATTGTCAGCAGCATTTTATTCGTGCTGATCA
TTTTGTCATCAATTTGCGGCAACGTTCTCGTATGTGCCGC
>No_name
CTCAATTGATTCCATGATTGTCAGCAGCATTTTATTTGTGCTGATCATTTTGTCATCAAT
TTGCGGCAACGTTCTCGTATGTGCCGCAATTTGTACCGAT
>No_name
GCGGCAACGTTCTCGTATGTGCCGCAATTTGTACCGATTCGAATTTGCGGCAACTTTCCA
ACAGTCTTTACGTTTCTTTAGCCGTAGCCGATTTGCTGGT
>No_name
CAACGTTCTCGTATGTGCCGCAATTTGTACCGATTCGAATTTGCGGCAACTTTCCAACAG
TCTTTACGTTTCTTTAGCCGTAGCCGATTTGCTGGTTTCA
>No_name
CGAAAACCCATTTACCCATGATCCAATCGAGAGTGGCAAATGTCATTACCAATGATGAAA
CCAGCAAATCGGCTACGGCTAAAGAAACGTAAAGACTGTT
>No_name
GTTTCTTTAGCCGTAGCCGATTTGCTGGTTTCATCATTGGTAATGACATTTGCCACTCTC
GATTGGATCATGGGTAAATGGGTTTTCGGATTGGTTTTCT
>No_name
GTTTCTTTAGCCGTAGCCGATTTGCTGGTTTCATCATTGGTAATGACATTTGCCACTCTC
GATTGGATCATGGGTAAATGGGTTTTCGGATTGGTTTTCT
>No_name
CTGCACATGATGTCCATAGAGAGAAAGAGATTACAGAAAACCAATCCGAAAACCCATTTA
CCCATGATCCAATCGAGAGTGGCAAATGTCATTACCAATG
>No_name
GGGTTTTCGGATTGGTTTTCTGTAATCTCTTTCTCTCTATGGACATCATGTGCAGCACTG
CGTCGATTTTAAATATTCTAGCGACAGCCATTGATAGATT
>No_name
GGTTTTCGGATTGGTTTTCTGCAATCTCTTTCTCTCTATGGACATCATGTGCAGCACTGC
GTCGATTTTAAATATTCTAGCGACAGCCATTGATAGATTT
>No_name
GTGAACATGGACAAATCTATCAATGGCTGTCGCTAGAATATTTAAAATCGACGCAGTGCT
GCACATGATGTCCATAGAGAGAAAGAGATTGCAGAAAACC
>No_name
ATCATGTGCAGCACTGCGTCGATTTTAAATATTCTAGCGACAGCCATTGATAGATTTGTC
CATGTTCACACTCCGTTTCACTATTCAAGAATCTTTAATA
>No_name
ATAGTCTAGCGACAGCCATTGATAGATTTGTCCATGTTCACACTCCGTTTCACTATTCAA
GAAGCTTTAATAAGTATTTCGTTGGAGGATTTATCGGTTG
>No_name
GCGACAGCCATTGATAGATTTGTCCATGTTCACACTCCGTTTCACTATTCAAGAATCTTT
AATAAGTACTTTGTTGGAGGATTTATCGGTTGTATTTGGA
>No_name
TGATGATCCAAATACAACCGATAAATCCTCCAACAAAATACTTATTAAAGATTCTTGAAT
AGTGAAACGGAGTGTGAACATGGACAAATCTATCAATGGC
>No_name
CATAATGGCACTGATGATCCAAATACAACCGATAAATCCTCCAACAAAATACTTATTAAA
GATTCTTGAATAGTGAAACGGAGTGTGAACATGGACAAAT
>No_name
GTCCATGTTCACACTCCGTTTCACTATTCAAGAATCTTTAATAAGTATTTCGTTGGAGGA
TTTATCGGTTGTATTTGGATCATCAGTGCCATTATGTCGT
>No_name
GCATAAACGACATAATGGCACTGATGATCCAAATACAACCGATAAATCCTCCAACAAAAT
ACTTATTAAAGATTCTTGAATAGTGAAACGGAGTGTGAAC
>No_name
CGCGTATGACGGATTCAACTGCAACATGCACTTTGTTGAATTGAGGTCGACGGTTAAATT
GGATAAATGCCAACCCAAATGGATCGGCATCAACGACATA
>No_name
GGCAAATAGAAACTGATAACGGATGAAATTATCGCGTATGACGGATTCAACTGCAACATG
CACTTTGTTGAATTGAGGTCGACGGTTAAATTGGATAAAT
>No_name
CGAGCAACCATAATAATACACGGCAAATAGAAACTGATAACGGATGAAATTATCGCGTAT
GACGGACTCAACTGCAACATGCACGTTGTTGAATTGAGGT
>No_name
TAGAGAGCAACCATAATAATACACGGCAAATAGAAACTGATAACGGATGAAATTATCGCG
TATGACGGCTTCAACTGCAACATGCACTTTGTTGAATTGA
>No_name
CCGTCATACGCGATAATTTCATCCGTTATCAGTTTCTATTTGCCGTGTATTATTATGGTT
GCTCTCTACGTAAAACTGTATAGATTTGCAAGAATGCATA
>No_name
CTGTGGTCGTTGAATTGTCATTTGTTTTGTTGGTCTTCACCGTATGCATTCTTGCAAATC
TATACAGTTTTACGTAGAGAGCAACCATAATAATACACGG
>No_name
CTTCTGGTCAGTTTTAATCTTTTTATAAATCAGTCTATGGCATCCAGCTGTGGTCGTTGA
ATTGTCATTTGTTTTGTTGGTCTTCACCGTATGCATTCTT
>No_name
CCGCCTTCTGGTCAGTTTTAATCTTTTTATAAATCAGTCTATGGCATCCAGCTGTGGTCG
TTGAATTGTCATTTGTTTTGTTGGTCTTCACCGTATGCAT
>No_name
GACAAACAAAACAAATGACAATTCAACGACCACAGCTGGATGCCATAGACTGATTTATAA
AAAGATTAAAACTGACCAGAAGGCCGCGGTTACATTGGGA
>No_name
TGACAATTCAACGACCACAGCTGGATGCCATAGACTGATTTATAAAAAGATTAAAACTGA
CCAGAAGGCCGCGGTTACATTGGGAGTTATTATGGGAACG
>No_name
CCAGCATATCAAAAACGTTCCCATAATAACTCCCAATGTAACCGCGGCCTTCTGGTCAGT
TTTAATCTTTTTATAAATCAGTCTATGGCATCCAGCTGTG
>No_name
CCAGCATATCAAAAACGTTCCCATAATAACTCCCAATGTAACCGCGGCCTTCTGGTCAGT
TTTAATCTTTTTATAAATCAGTCTATGGCATCCAGCTGAG
>No_name
GCCGCGGTTACATTGGGAGTTATTATGGGAACGTTTTTGATATGCTGGTTACCATTTTTT
ATCATAAATTGCGTCAAATCAATTTGCCAGGAATGTATTT
>No_name
CTGAAATACATTCCTGGCAAATTGATTTGACGCAATTTATGATAAAAAATGGTAACCAGC
ATATCAAAAACGTTCCCATAATAACTCCCAATGTAACCGC
>No_name
CTGAAATACATTCCTGGCAAATTGATTTGACGCAATTTATGATAAAAAATGGTAACCAGC
ATATCAAAAACGTTCCCATTATAACTCCCAATGTAACCGC
>No_name
GCGGTTACATTGGGAGTTATTATGGGAACGTTTTTGAGATGCTGGTTACCATTTTTTATC
ATAAATTGCGTCAAATCAATTTGCCAGGAATGTATTTCAG
>No_name
CNTCGGTTACATTGGGAGTTATAATGTTNACGGTTNTTATATTGGGTTTACCATTNNNNN
NNCATAAATTGCGTCAAATCAATTTGCCAGGAATGTATTT
>No_name
GCAATGTTAAAATATAGATCTGAAATACATTCCTGGCAAATTGATTTGACGCAATTTATG
ATAAAAAATGGTAACCAGCATATCAAAAACGTTCCCATAA
>No_name
ATTTTTTATCATAAATTGCGTCAAATCAATTTGCCAGGAATGTATTTCAGATCTATATTT
TAACATTGCGACTTGGTTGGGATATTTTAACAGTTGTCTC
>No_name
TTCAGATCTATATTTTAACATTGCGACTTGGTTGGGATATTTTAACAGTTGTCTCAATCC
TATAATATATCCTTTATTTAATACGGATTTCCGGAAAGCA
>No_name
GTTTTTTATATGCATTCCGGAAATCCGTATTAAATAAAGGATATATTATAGGATTGAGAC
AACTGTTAAAATATCCCAACCAAGTCGCAATGTTAAAATA
>No_name
TTATTAGTTTTTTATATGCATTCCGGAAATCCGTATTAAATAAAGGATATATTATAGGAT
TGAGACAACTGTTAAAATATCCCAACCAAGTCGCAATGTT
>No_name
TTGGGATATTTTAACAGTTGTCTCAATCCTATAATATATCCTTTATTTAATACGGATTTC
CGGAATGCATATAAAAAACTAATAATGCGAGAGATCGGAA
>No_name
ATAATATATCCTTTATTTAATACGGATTTCCGGAATGCATATAAAAAACTAATAATGCGA
GCTCTCTGTTCAACAAAATTATCAAGAAAAAAAACTTAAA
>No_name
TTTCCGGAATGCATATAAAAAACTAATAATGCGAGCTCTCTGTTCAACAAAATTATCAAG
AAAAAAACTTAAATTCTCAATGCTCACCAACTCATTTATT
>No_name
AAATAAATGAGTTGGTGAGCATTGAGAATTTAAGTTTTTTTCTTGATAATTTTGTTGAAC
AGAGAGCTCGCATTATTAGTTTTTTATATGCATTCCGGAA
>No_name
GAAATAAATGAGTTGGTGAGCATTGAGAATTTAAGTTTTTTTCTTGATAATTTTGTTGAA
CAGAGAGCTCGCATTATTAGTTTTTTATATGCATTCCGGA
>No_name
CCGGAATGCATATAAAAAACTAATAATGCGAGCTCTCTGTTCAACAAAATTATCAAGAAA
AAAAAACTTAAATTCTCAATGCTCACCAACTCATTTATTT
>No_name
CCGGAATGCATATAAAAAAACTAATAATGCGAGCTCTCTGTTCAACAAAATTATCAAGAA
AAAAACTTAAATTCTCAATGCTCACCAACTCATTTATTTC
>No_name
AAAAAACTAATAATGCGAGCTCTCTGTTCAACAAAATTATCAAGAAAAAAACTTAAATTC
TCAATGCTCACCAACTCATTTATTTCTTCGTACAATTTAA
>No_name
GTTCAACAAAATTATCAAGAAAAAAACTTAAATTCTCAATGCTCACCAACTCATTTATTT
CTTCGTACAATTTAAATGGTGCCAGTTTAAATATGAACTC
>No_name
AAAAAAACTTAAATTCTCAATGCTCACCAACTCATTTATTTCTTCGTACAATTTAAATGG
TGCCAGTTTAAATATGAACTCCATTGATGAAGGCAAACAA
>No_name
TTATGTTCTTGTAAAGCTTCTTGTTTGCCTTCATCAATGGAGTTCATATTTAAACTGGCA
CCATTTAAATTGTACGAAGAAATAAATGAGTTGGTGAGCA
>No_name
ATTTATTTCTTCGTACAATTTAAATGGTGCCAGTTTAAATATGAACTCCATTGATGAAGG
CAAACAAGAAGCTTTACAAGAACATAAATGTAGATCTGCG
>No_name
GGTCTCTGTCAGATCTCGCAGATCTACATTTATGTTCTTGTAAAGCTTCTTGTTTGCCTT
CATCAATGGAGTTCATATTTAAACTGGCACCATTTAAATT
>No_name
ATTTAAATGGTGCCAGTTTAAATATGAACTCCATTGATGAAGGCAAACAAGAAGCTTTAC
AAGAACATAAATGTAGATCTGCGAGATCTGACAGAGACCC
>No_name
GAATTTTTGACTGACAGGAGAAAATGGGTCTCTGTCAGATCTCGCAGATCTACATTTATG
TTCTTGTAAAGCTTCTTGTTTGCCTTCATCAATGGAGTTC
>No_name
AAATTCTTGAATTTTTGACTGACAGGAGAAAATGGGTCTCTGTCAGATCTCGCAGATCTA
CATTTATGTTCTTGTAAAGCTTCTTGTTTGCCTTCATCAA
>No_name
GTTTCAATATATATAAATTCTTGAATTTTTGACTGACAGGAGAAAATGGGTCTCTGTCAG
ATCTCGCAGATCTACATTTATGTTCTTGTAAAGCTTCTTG
>No_name
AAGCTTTACAAGAACATAAATGTAGATCTGCGAGATCTGACAGAGACCCATTTTCTCCTG
TCAGTCAAAAATTCAAGAATTTATATATATTGAAACAGCC
>No_name
GCTTTACAAGAACATAAATGTAGATCTGCGAGATCTGACAGAGACCCATTTTCTCCTGTC
AGTCAAAATTCAAGAATTTATATATATTGAAACAGCCCTG
>No_name
CAAAAATTCAAGAATTTATATATATTGAAACAGCCCTGTTTAGTGGGTGATTCAGCCAAT
TGTCAATCAGTTATTTTATCAAATCAAAATGAAGAAATAA
>No_name
GTCGATTTTTATGTTATTTCTTCATTTTGATTTGATAAAATAACTGATTGACAATTGGCT
GAATCACCCACTAAACAGGGCTGTTTCAATATATATAAAT
>No_name
CACAATCTCATTAAACATCCAATAACCTTTCAGCTGATAAATCGTAGCCAAAGGCAAAAC
CAAAAGCGCCACCAACATATCGCTGACGGCAAGATTGACT
>No_name
GTCAATCTTGCCGTCAGCGATATGTTGGTGGCGCTTTTGGTTTTGCCCTTGGCTACGATT
TATCAGCTGAAAGGGTATTGGATGTTTAATGAGATTGTGA
>No_name
ATCAGCTGAAAGGTTATTGGATGTTTAATGAGATTGTGTGCGACTTTTTCATTTGCTGCG
ATGTCTTGTTGTGTACAGCATCGATTCTCAATCTGTGTGC
>No_name
GTCAATTGAAATCGCACACAGATTGAGAATCGATGCTGTACACAACAAGACATCGCAGCA
AATGAAAAAGTCGCACACAATCTCATTAAACATCCAATAA
>No_name
CAGATATCTGTCAATTGAAATCGCACACAGATTGAGAATCGATGCTGTACACAACAAGAC
ATCGCAGCAAATGAAAAAGTCGCACACAATCTCATTAAAC
>No_name
CTTGTTGTGTACAGCATCGATTCTCAATCTGTGTGCGATTTCAATTGACAGATATCTGGT
GATTACCAAACCTTTTCAGTACATTGCCAAAAGAAACAAC
>No_name
CTGTTGTTTCGTTTGGCAATGTACTGAAAAGGTTTGGTAATCACCAGATATCTGTCAATT
GAAATCGCACACAGATTGAGAATCGATGCTGTACACAACA
>No_name
CATTAATCTGTTGTTTCGTTTGGCAATGTACTGAAAAGGTTTGGTAATCACCAGATATCT
GTCAATTGAAATCGCACACAGATTGAGAATCGATGCTGTA
>No_name
GTACATTGCCAAAAGAAACAACAGATTAATGGTTACGATGGTTGGATTATCATGGCTTGT
TTCGGCTTTAATCAGCATTCCTCCGCTGTTTGGTTGGAAA
>No_name
AAACAACAGATTAATGGTTACGATGGTTGGATTATCATGGCTTTTTTCGGCTTTTATCAG
CATTCCTCCGCTGTTTGGTTGGAAACAGAAATATGAGATT
>No_name
CTTTAATCAGCATTCCTCCGCTGTTTGGTTGGAAACAGAAATATGAGATTGGTCAATGTA
TTTATAGCGATTGTTTAGGATATCAAATCTATGCGACTTT
>No_name
CTTTAATCAGCATTCCTCCGCTGTTTGGTTGGAAACAGAAATATGAGATTGGTCAATGTA
TTTATAGCGATTGTTTAGGATATCAAATCTATGCGACTTT
>No_name
CCAAAAGTCGCATAGATTTGATATCCTAAACAATCGCTATAAATACATTGACCAATCTCA
TATTTCTGTTTCCAACAAAACAGCGGAGGAATGATGATTA
>No_name
GATAAATTCTTCCGTAAAGAACAATCATAATAATCGATGGAATATAAAACGCTCCAAAAG
TCGCATAGATTTGATATCCTAAACAATCGCTATAAATACA
>No_name
CAGCGCTGTTCTTAGCAATTTGATAAATTCTTCCGTAAAGAACAATCATAATAATCGATG
GAATATAAAACGCTCCAAAAGTCGCATAGATTTGATATCC
>No_name
CGGAAGAATTTATCAAATTGCTAAGAACAGCGCTGCCATGGATTCTCAATTGAAAAGTAT
CAGAGGATCTATTTCCAAAGATCCAATGACAATACATTCC
>No_name
GAACTTTTGTACGACGAATTACAGGAATGTATTGTCATTGGATCTTTGGAAATAGATCCT
CTGATACTTTTCAATTGAGAATCCATGGCAGCGCTGTTCT
>No_name
GAATGATGTTTGACTTTGAATGTCACTCTGTGAACTTTTGTACGACGAATTACAGGAATG
TATTGTCATTGGATCTTTGGAAATAGATCCTCTGATACTT
>No_name
AGAGGATCTATTTCCAAAGATCCAATGACAATACATTCCTGTAATTCGTCGTACAAAAGT
TCACAGAGTGACATTCAAAGTCAAACATCATTCAGTGCTC
>No_name
AACGATAAATGTTAGAATTTATATTGTGCTTCGTTGATGAAATTTGAGCACTGAATGATG
TTTGACTTTGAATGTCACTCTGTGAACTTTTGTACGACGA
>No_name
NTCAGATCGGTTGTTGTGCATGAACGATAAATGTTAGAATTTATATTGTGCTTCGTTGAT
GAAATTTGAGCACTGAATGATGTTTGACTTTGAATGTCAC
>No_name
CTCAGATCGGTTGTTGTGCATGAACGATAAATGTTAGAATTTATATTGTGCTTCGTTGAT
GAAATTTGAGCACTGAATGATGTTTGACTTTGAATGTCAC
>No_name
GTCAAACATCATTCAGTGCTCAAATTTCATCAACGAAGCACAATATAAATTCTAACATTT
ATCGTTCATGCACAACAACCGATCTGAGACATTCTTGCCA
>No_name
GGTAAAGTCAATTGGCAAGAATGTCTCAGATCGGTTGTTGTGCATGAACGATAAATGTTA
GAATTTATATTGTGCTTCGTTGATGAAATTTGAGCACTGA
>No_name
CAACGAAGCACAATATAAATTCTAACATTTATCGTTCATGCACAACAACCGATCTGAGAC
ATTCTTGCCAATTGACTTTACCTGAGAAAAGATTAGTTAG
>No_name
CTAACATTTATCGTTCATGCACAACAACCGATCTGAGACATTCTTGCCAATTGACTTTAC
CTGAGAAAAGATTAGTTAGAAATTCTTTTCCAGGAATACC
>No_name
GTCAGGTATTCCTGGAAAAGAATTTCTAACTAATCTTTTCTCAGGTAAAGTCAATTGGCA
AGAATGTCTCAGATCGGTTGTTGTGCATGAACGATAAATG
>No_name
CGAGAATTTCGATTATTTTTATTACGACAGTCAGGTATTCCTGGAAAAGAATTTCTAACT
AATCTTTTCTCAGGTAAAGTCAATTGGCAAGAATGTCTCA
>No_name
GCCAATTGACTTTACCTGAGAAAAGATTAGTTAGAAATTCTTTTCCAGGAATACCTGACT
GTCGTAATAAAAATAATCGAAATTCTCGTAACAGTAGCAA
>No_name
GGGAGTAGAACTCGAATCGTTGTAGAATGTTTGCTACTGTTACGAGAATTTCGATTATTT
TTATTACGACAGTCAGGTATTCCTGGAAAAGAATTTCTAA
>No_name
ACCGTTTTGACGAATGCATGATATCTTTCCATCTTTTAGTTAAAGTATCCCTAGAAGCTG
AGAGTAGAACTCGAATCGTTGTAGAATGTTTGCTACTGTT
>No_name
ATTACACCAAGTGTAAATATTGCTTTTCCTTCACTTTGTGAAGACCGTTTTGACGAATGC
ATGATATCTTTCCATCTTTTAGTTAAAGTATCCCTAGAAG
>No_name
CCCATTATTACACCAAGTGTAAATATTGCTTTTCCTTCACTTTGTGAAGACCGTTTTGAC
GAATGCATGATATCTTTCCATCTTTTAGTTAAAGTATCCC
>No_name
GGATACTTTAACTAAAAGATGGAAAGATATCATGCATTCGTCAAAACGGTCTTCACAAAG
TGAAGGAAAAGCAATATTTACACTTGGTGTAATAATGGGA
>No_name
CCAGCAAATGCAGAAACATCCCATTATTACACCAAGTGTAAATATTGCTTTTCCTTCACT
TTGTGAAGACCGTTTTGACGAATGCATGATATCTTTCCAT
>No_name
AAAGATATCATGCATTCGTCAAAACGGTCTTCACAAAGTGAAGGAAAAGCAATATTTACA
CTTGGTGTAATAATGGGATGTTTCTGCATTTGAGATCGGA
>No_name
GTTCACTAACACTCTGCGGTATTGATAATAATGTCGCATTTGATTTGTTACCGTGAATAA
TTTTGAAAATTGGATTCAAAATTTGAACGATGAAAAATGG
>No_name
CCAATTTTCAAAATTATTCACGGTAACAAATCAAATGCGACATTATTATCAATACCGCAG
AGTGTTAGTGAACTATTTCTTTGGTTAGGATATTTTAACA
>No_name
GAGAAAACTGTTAAAATATCCTAACCAAAGAAATAGTTCACTAACAGTCTGCGGTATTGA
TAATAATGTCGCATTTGATTTGTTACCGTGAATAATTTTG
>No_name
CACGTAGATAATCGGATTGAGAAAACTGTTAAAATATCCTAACCAAAGAAATAGTTCACT
AACACTCTGCGGTATTGATAATAATGTCGCATTTGATTTG
>No_name
CGTTGGTTAGGATATTTTAACAGTTTTCTCAATCCGATTATCTACGTGAAATTTAACAAA
GAATTTCGAACTCCATTCAAAGAAATTCTTTTCTGTCGAT
>No_name
CTACGTGAAATTTAACAAAGAATTTCGAACTCCATTCAAAGAAATTCTTTTCTGTCGATG
TCGTAAGCTGAACGCTCGAATCCGATCAGAATCTTACATG
>No_name
CCCAATTTGTCTCATGTAAGATTCTGATCGGATTCGAGCGTTCAGCTTACGACATCGACA
GAAAAGAATTTCTTTGAATGGAGTTCGAAATTCTTTGTTA
>No_name
CTTTTCTGTCGATGTCGTAAGCTGAACGCTCGAATCCGATCAGAATCTTACATGAGACAA
ATTGGGGAATTCCGAAAAATATCAAAACTCAGCACCTTTG
>No_name
GAACGCTCGAATCCGATCAGAATCTTACATGAGACAAATTGGGGAATTCCGAAAAATATC
AAAACTCAGCACCTTTGTTGCAGCGTGCGAAGATAGAAAA
>No_name
GAATCTTACATGAGGCAAATTGGGGAATTCCGAAAAATATCAAAACTCAGCACCTTTGTT
GCAGCGTGCGAAGATAGGAAACATTCCTGGAGATATAATT
>No_name
TCTCGGTGTAATTCACGGAATTATATCTCCAGGAATGTTTCCTATCTTCGCACGCTGCAA
CAAAGGTGCTGAGTTTTGATATTTTTCGGAATTCCCCAAT
>No_name
GAATTCCGAAAAATATCAAAACTCAGCACCTTTGTTGCAGCGTGCGAAGATAGAAAACAT
TCCTGGAGATATAATTCCGTGAATTACACCGAGAAAAAAT
>No_name
GTTTGAACAATTCAGTACGATATTCTGCATTTGACATGTCGGTAACAATAAAAATAAGAT
AATTATTATTATTAATCTCCACACTGACATGATTTGATGC
>No_name
GTTTGAACAATTCAGTACGATATTCTGCATTTGACATGTCGGTAACAATGAAAATAAGAT
AATTATTATTGTTAATCTCCACACTGACATGATTTGATGC
>No_name
GTTTGAACAATTCAGTACGATATTCTGCATTTGACATGTCGGTAACAATGAAAATAAGAT
AATTATTATTGTTAATCTCCACACTGACATGATTTGATGC
>No_name
GTTTGAACAATTCAGTACGATATTCTGCATTTGACATGTCGGTAACAATAAAAATAAGAT
AATTATTATTATTAATCTCCACACTGACATGATTTGATGC
>No_name
GTTTGAACAATTCAGTACGATATTCTGCATTTGACATGTCGGTAACAATAAAAATAAGAT
AATTATTATTATTAATCTCCACACTGACATGATTTGATGC
>No_name
ATCAAATCATGTCAGTGTGGAGATTAATAATAATAATTATCTTATTTTTATTGTTACCGA
CATGTCAAATGCAGAATATCGTACTGAATTGTTCAAACTA
>No_name
TCAAATCATGTCAGTGTGGAGATTAACAATAATAATTATCTTATTTTCATTGTTACCGAC
ATGTCAAATGCAGAATATCGTACTGAATTGTTCAAACTAC
>No_name
AAATCATGTCAGTGTGGAGATTAATAATAATAATTATCTTATTTTTATTGTTACCGACAT
GTCAAATGCAGAATATCGTACTGAATTGTTCAAACTACAC
>No_name
CGTGTAGTTTGAACAATTCAGTACGATATTCTGCATTTGACATGTCGGTAACAATAAAAA
TAAGATAATTATTATTATTAATCTCCACACTGACATGATT
>No_name
CGTGTAGTTTGAACAATTCAGTACGATATTCTGCATTTGACATGTCGGTAACAATAAAAA
TAAGATAATTATTATTATTAATCTCCACACTGACATGATT
>No_name
ATCATGTCAGTGTGGAGATTAACAATAATAATTATCTTATTTTCATTGTTACCGACATGT
CAAATGCAGAATATCGTACTGAATTGTTCAAACTACACGA
>No_name
CATAATTCGTGTAGTTTGAACAATTCAGTACGATATTCTGCATTTGACATGTCGGTAACA
ATAAAAATAAGATAATTATTATTATTAATCTCCACACTGA
>No_name
GTGGAGATTAATAATAATAATTATCTTATTTTTATTGTTACCGACATGTCAAATGCAGAA
TATCGTACTGAATTGTTCAAACTACACGAATTATGTCAGA
>No_name
GAGATTAATAATAATAATTATCTTATTTTTATTGTTACCGACATGTCAAATGCAGAATAT
CGTACTGAATTGTTCAAACTACACGAATTATGTCAGAATC
>No_name
TGTTGATTCTGACATAATTCGTGTAGTTTGAACAATTCAGTACGATATTCTGCATTTGAC
ATGTCGGTAACAATAAAAATAAGATAATTATTATTATTAA
>No_name
TAATAATTATCTTATTTTCATTGTTACCGACATGTCAAATGCAGAATATCGTACTGAATT
GTTCAAACTACACGAATTATGTCAGAATCAACAATCTGTC
>No_name
TAATTATCTTATTTTTATTGTTACCGACATGTCAAATGCAGAATATCGTACTGAATTGTT
CAAACTACACGAATTATGTCAGAATCAACAATCTGTCAAG
>No_name
TAATTATCTTATTTTCATTGTTACCGACATGTCAAATGCAGAATATCGTACTGAATTGTT
CAAACTACACGAATTATGTCAGAATCAACAATCTGTCAAG
>No_name
TAATTATCTTATTTTTATTGTTACCGACATGTCAAATGCAGAATATCGTACTGAATTGTT
CAAACTACACGAATTATGTCAGAATCAACAATCTGTCAAG
>No_name
TAATTATCTTATTTTTATTGTTACCGACATGTCAAATGCAGAATATCGTACTGAATTGTT
CAAACTACACGAATTATGTCAGAATCAACAATCTGTCAAG
>No_name
TCTTGACAGATTGTTGATTCTGACATAATTCGTGTAGTTTGAACAATTCAGTACGATATT
CTGCATTTGACATGTCGGTAACAATGAAAATAAGATAATT
>No_name
AATTAGCTTATTTTTATTGTTACCGACATGTCAAATGCAGAATATCGTACTGAATTGTTC
AAACTACACGAATTATGTCAGAATCAACAATCTGTCAAGA
>No_name
CTTATTTTCATTGTTACCGACATGTCAAATGCAGAATATCGTACTGAATTGTTCAAACTA
CACGAATTATGTCAGAATCAACAATCTGTCAAGACTTGTC
>No_name
CTTATTTTCATTGTTACCGACATGTCAAATGCAGAATATCGTACTGAATTGTTCAAACTA
CACGAATTATGTCAGAATCAACAATCTGTCAAGACTTGTC
>No_name
TTTCATTGTTACCGACATGTCAAATGCAGAATATCGTACTGAATTGTTCAAACTACACGA
ATTATGTCAGAATCAACAATCTGTCAAGACTTGTCGTTCC
>No_name
TTCATTGTTACCGACATGTCAAATGCAGAATATCGTACTGAATTGTTCAAACTACACGAA
TTATGTCAGAATCAACAATCTGTCAAGACTTGTCGTTCCA
>No_name
CCGACATGTCAAATGCAGAATATCGTACTGAATTGTTCAAACTACACGAATTATGTCAGA
ATCAACAATCTGTCAAGACTTGTCGTTCCATTCGAATGCG
>No_name
CGACATGTCAAATGCAGAATATCGTACTGAATTGTTCAAACTACACGAATTATGTCAGAA
TCAACAATCTGTCAAGACTTGTCGTTCCATTCGAATGCGA
>No_name
CGACATGTCAAATGCAGAATATCGTACTGAATTGTTCAAACTACACGAATTATGTCAGAA
TCAACAATCTGTCAAGACTTGTCGTTCCATTCGAATGCGA
>No_name
GTCGCATTCGAATGGAACGACAAGTCTTGACAGATTGTTGATTCTGACATAATTCGTGTA
GTTTGAACAATTCAGTACGATATTCTGCATTTGACATGTC
>No_name
TTTCGCATTCGAATGGAACGACAAGTCTTGACAGATTGTTGATTCTGACATAATTCGTGT
AGTTTGAACAATTCAGTACGATATTCTGCATTTGACATGT
>No_name
TTTTCGCATTCGAATGGAACGACAAGTCTTGACAGATTGTTGATTCTGACATAATTCGTG
TAGTTTGAACAATTCAGTACGATATTCTGCATTTGACATG
>No_name
TTTTCGCATTCGAATGGAACGACAAGTCTTGACAGATTGTTGATTCTGACATAATTCGTG
TAGTTTGAACAATTCAGTACGATATTCTGCATTTGACATG
>No_name
CAAATGCAGAATATCGTACTGAATTGTTCAAACTACACGAATTATGTCAGAATCAACAAT
CTGTCAAGACTTGTCGTTCCATTCGAATGCGAAAAGTATC
>No_name
GATACTTTTCGCATTCGAATGGAACGACAAGTCTTGACAGATTGTTGATTCTGACATAAT
TCGTGTAGTTTGAACAATTCAGTACGATATTCTGCATTTG
>No_name
ACCGGATACTTTTCGCATTCGAATGGAACGACAAGTCTTGACAGATTGTTGATTCTGACA
TAATTCGTGTAGTTTGAACAATTCAGTACGATATTCTGCA
>No_name
CGACCGGATACTTTTCGCATTCGAATGGAACGACAAGTCTTGACAGATTGTTGATTCTGA
CATAATTCGTGTAGTTTGAACAATTCAGTACGATATTCTG
>No_name
CGACCGGATACTTTTCGCATTCGAATGGAACGACAAGTCTTGACAGATTGTTGATTCTGA
CATAATTCGTGTAGTTTGAACAATTCAGTACGATATTCTG
>No_name
CGACCGGATACTTTTCGCATTCGAATGGAACGACAAGTCTTGACAGATTGTTGATTCTGA
CATAATTCGTGTAGTTTGAACAATTCAGTACGATATTCTG
>No_name
CGACCGAATACTTTTCGCATTCGAATGGAACGACAAGTCTTGACAGATTGTTGATTCTGA
CATAATTCGTGTAGTTTGAACAATTCAGTACGATATTATG
>No_name
TTCCAACCCGACCGGATACTTTTCGCATTCGAATGGAACGACAAGTCTTGACAGATTGTT
GATTCTGACATAATTCGTGTAGTTTGAACAATTCAGTACG
>No_name
CTGAATTGTTCAAACTACACGAATTATGTCAGAATCAACAATCTGTCAAGACTTGTCGTT
CCATTCGAATGCGAAAAGTATCCGGTCGGGATGGAAGTAT
>No_name
ATACTTCCATCCCGACCGGATACTTTTCGCATTCGAATGGAACGACAAGTCTTGACAGAT
TGTTGATTCTGACATAATTCGTGTAGTTTGAACAATTCAG
>No_name
CTGAATTGTTCAAACTACACGAATTATGTCAGAATCAACAATCTGTCAAGACTTGTCGTT
CCATTCGAATGCGAAAAGTATCCGGTCGGGATGGAAGTAT
>No_name
AAATACTTCCATCCCGACCGGATACTTTTAGCATTCGAATGGAACGACAAGTCTTCACAG
ATTGTTGATTCTGATATAATTCGTGTAGTTTTAACAATTC
>No_name
GAAATACTTCCATCCCGACCGGATACTTTTCGCATTCGAATGGAACGACAAGTCTTGACA
GATTGTTGATTCTGACATAATTCGTGTAGTTTGAACAATT
>No_name
CAGAAATACTTCCATCCCGACCGGATACTTTTCGCATTCGAATGGAACGACAAGTCTTGA
CAGATTGTTGATTCTGACATAATTCGTGTAGTTTGAACAA
>No_name
CAGAAATACTTCCATCCCGACCGGATACTTTTCGCATTCGAATGGAACGACAAGTCTTGA
CAGATTGTTGATTCTGACATAATTCGTGTAGTTTGAACAA
>No_name
GTTCAAACTACACGAATTATGTCAGAATCAACAATCTGTCAAGACTTGTCGTTCCATTCG
AATGCGAAAAGTATCCGGTCGGGATGGAAGTATTTCTGGG
>No_name
TCAAACTACACGAATTATGTCAGAATCAACAATCTGTCAAGACTTGTCGTTCCATTCGAA
TGCGAAAAGTATCCGGTCGGGATGGAAGTATTTCTGGGAA
>No_name
GTCAGAATCAACAATCTGTCAAGACTTGTCGTTCCATTCGAATGCGAAAAGTATCCGGTC
GGGATGGAAGTATTTCTGGGAATGATTTTCGTTGTCATTG
>No_name
TCAGAATCAACAATCTGTCAAGACTTGTCGTTCCATTCGAATGCGAAAAGTATCCGGTCG
GGATGGAAGTATTTCTGGGAATGATTTTCGTTGTCATTGT
>No_name
CAACAATGACAACGAAAATCATTCCCAGAAATACTTCCATCCCGACCGGATACTTTTCGC
ATTCGAATGGAACGACAAGTCTTGACAGATTGTTGATTCT
>No_name
ACAACAATGACAACGAAAATCATTCCCAGAAATACTTCCATCCCGACCGGATACTTTTCG
CATTCGAATGGAACGACAAGTCTTGACAGATTGTTGATTC
>No_name
CCACAACAATGACAACGAAAATCATTCCCAGAAATACTTCCATCCCGACCGGATACTTTT
CGCATTCGAATGGAACGACAAGTCTTGACAGATTGTTGAT
>No_name
CAACAATCTGTCAAGACTTGTCGTTCCATTCGAATGCGAAAAGTATCCGGTCGGGATGGA
AGTATTTCTGGGAATGATTTTCGTTGTCATTGTTGTGGGA
>No_name
GATCGCTCCCACAACAATGACAACGAAAATCATTCCCAGAAATACTTCCATCCCGACCGG
ATACTTTTCGCATTCGAATGGAACGACAAGTCTTGACAGA
>No_name
CCGATCGCTCCCACAACAATGACAACGAAAATCATTCCCAGAAATACTTCCATCCCGACC
GGATACTTTTCGCATTCGAATGGAACGACAAGTCTTGACA
>No_name
CCGATCGCTCCCACAACAATGACAACGAAAATCATTCCCAGAAATACTTCCATCCCGACC
GGATACTTTTCGCATTCGAATGGAACGACAAGTCTTGACA
>No_name
GTCAAGACTTGTCGTTCCATTCGAATGCGAAAAGTATCCGGTCGGGATGGAAGTATTTCT
GGGAATGATTTTCGTTGTCATTGTTGTGGGAGCGATCGGT
>No_name
CACCGATCGCTCCCACAACAATGACAACGAAAATCATTCCCAGAAATACTTCCATCCCGA
CCGGATACTTTTCGCATTCGAATGGAACGACAAGTCTTGA
>No_name
CCACCGATCGCTCCCACAACAATGACAACGAAAATCATTCCCAGAAATACTTCCATCCCG
ACCGGATACTTTTCGCATTCGAATGGAACGACAAGCCTTG
>No_name
CTTGTCGTTCCATTCGAATGCGAAAAGTATCCGGTCGGGATGGAAGTATTTCTGGGAATG
ATTTTCGTTGTCATTGTTGTGGGAGCGATCGGTGGAAACT
>No_name
TGTCGTTCCATTCGAATGCGAAAAGTATCCGGTCGGGATGGAAGTATTTCTGGGAATGAT
TTTCGTTGTCATTGTTGTGGGAGCGATCGGTGGAAACTTT
>No_name
TCGTTCCATTCGAATGCGAAAAGTATCCGGTCGGGATGGAAGTATTTCTGGGAATGATTT
TCGTTGTCATTGTTGTGGGAGCGATCGGTGGAAACTTTTT
>No_name
AATAACTAAAAAGTTTCCACCGATCGCTCCCACAACAATGACAACGAAAATCATTCCCAG
AAATACTTCCATCCCGACCGGATACTTTTCGCATTCGAAT
>No_name
AATAACTAAAAAGTTTCCACCGATCGCTCCCACAACAATGACAACGAAAATCATTCCCAG
AAATACTTCCATCCCGACCGGATACTTTTCGCATTCGAAT
>No_name
GAATAACTAAAAAGTTTCCACCGATCGCTCCCACAACAATGACAACGAAAATCATTCCCA
GAAATACTTCCATCCCGACCGGATACTTTTCGCATTCGAA
>No_name
AGAATAACTAAAAAGTTTCCACCGATCGCTCCCACAACAATGACAACGAAAATCATTCCC
AGAAATACTTCCATCCCGACCGGATACTTTTCGCATTCGA
>No_name
CGAGAATAACTAAAAAGTTTCCACCGATCGCTCCCACAACAATGACAACGAAAATCATTC
CCAGAAATACTTCCATCCCGACCGGATACTTTTCGCATTC
>No_name
CGCGAGAATAACTAAAAAGTTTCCACCGATCGCTCCCACAACAATGACAACGAAAATCAT
TCCCAGAAATACTTCCATCCCGACCGGATACTTTTCGCAT
>No_name
CGCGAGAATAACTAAAAAGTTTCCACCGATCGCTCCCACAACAATGACAACGAAAATCAT
TCCCAGAAATACTTCCATCCCGACCGGATACTTTTCGCAT
>No_name
CGCGAGAATAACTAAAAAGTTTCCACCGATCGCTCCCACAACAATGACAACGAAAATCAT
TCCCAGAAATACTTCCATCCCGACCGGATACTTTTCGCAT
>No_name
CGAAAAGTATCCGGTCGGGATGGAAGTATTTCTGGGAATGATTTTCGTTGTCATTGTTGT
GGGAGCGATCGGTGGAAACTTTTTAGTTATTCTCGCGATA
>No_name
CGCAAAGTATCCGGTCGGGATGGAAGTATTTCTGGGAATGATTTTCGTTGTCATTGTTGT
GGGAGCGATCGGTGGAAACTTTTTAGTTATTCTCGCGATA
>No_name
TTGACGAGAAATATCGCGAGAATAACTAAAAAGTTTCCACCGATCGCTCCCACAACAATG
ACAACGAAAATCATTCCCAGAAATACTTCCATCCCGACCG
>No_name
TTTTTGACGAGAAATATCGCGAGAATAACTAAAAAGTTTCCACCGATCGCTCCCACAACA
ATGACAACGAAAATCATTCCCAGAAATACTTCCATCCCGA
>No_name
GTTTTTTGACGAGAAATATCGCGAGAATAACTAAAAAGTTTCCACCGATCGCTCCCACAA
CAATGACAACGAAAATCATTCCCAGAAATACTTCCATCCC
>No_name
GTTTTTTGACGAGAAATATCGCGAGAATAACTAAAAAGTTTCCACCGATCGCTCCCACAA
CAATGACAACGAAAATCATTCCCAGAAATACTTCCATCCC
>No_name
TTTGTAGTTTTTTGACGAGAAATAGCGCGAGAATAACTAAAAAGTTTCCACCGATCGCTC
CCACAACAATGACAACGAAAATCATTCCCAGAAATACTTC
>No_name
GTTTGTAGTTTTTTGACGAGAAATATCGCGAGAATAACTAAAAAGTTTCCACCGATCGCT
CCCACAACAATGACAACGAAAATCATTCCCAGAAATACTT
>No_name
GGAGTTTGTAGTTTTTTGACGAGAAATATCGCGAGAATAACTAAAAAGTTTCCACCGATC
GCTCCCACAACAATGACAACGAAAATCATTCCCAGAAATA
>No_name
ATTTCTGGGAATGATTTTCGTTGTCATTGTTGTGGGAGCGATCGGTGGAAACTTTTTAGT
TATTCTCGCGATATTTCTCGTCAAAAAACTACAAACTCCC
>No_name
GGGAGTTTGTAGTTTTTTGACGAGAAATATCGCGAGAATAACTAAAAAGTTTCCACCGAT
CGCTCCCACAACAATGACAACGAAAATCATTCCCAGAAAT
>No_name
GGGAGTTTGTAGTTTTTTGACGAGAAATATCGCGAGAATAACTAAAAAGTTTCCACCGAT
CGCTCCCACAACAATGACAACGAAAATCATTCCCAGAAAT
>No_name
TGGGAGTTTGTAGTTTTTTGACGAGAAATATCGCGAGAATAACTAAAAAGTTTCCACCGA
TCGCTCCCACAACAATGACAACGAATATCATTCCCAGAAA
>No_name
CTGGGAGTTTGTAGTTTTTTGACGAGAAATATCGCGAGAATAACTAAAAAGTTTCCACCG
ATCGCTCCCACAACAATGACAACGAAAATCATTCCCAGAA
>No_name
CTGGGAATGATTTTCGTTGTCATTGTTGTGGGAGCGATCGGTGGAAACTTTTTAGTTATT
CTCGCGATATTTCTCGTCAAAAAACTACAAACTCCCAGTA
>No_name
TGGGAATGATTTTCGTTGTCATTGTTGTGGGAGCGATCGGTGGAAACTTTTTAGTTATTC
TCGCGATATTTCTCGTCAAAAAAACTACAAACTCCCAGTA
>No_name
GCCAATTACTGGGAGTTTGTAGTTTTTTGACGAGAAATATCGCGAGAATAACTAAAAAGT
TTCCACCGATCGCTCCCACAACAATGACAACGAAAATCAT
>No_name
ATTTTCGTTGTCATTGTTGTGGGAGCGATCGGTGGAAACTTTTTAGTTATTCTCGCGATA
TTTCTCGTCAAAAAAACTACAAACTCCCAGTAATTGGCTA
>No_name
TTTCGTTGTCATTGTTGTGGGAGCGATCGGTGGAAACTTTTTAGTTATTCTCGCGATATT
TCTCGTCAAAAAACTACAAACTCCCAGTAATTGGCTAATT
>No_name
TGTCATTGTTGTGGGAGCGATCGGTGGAAACTTTTTAGTTATTCTCGCGATATTTCTCGT
CAAAAAACTACAAACTCCCAGTAATTGGCTAATTTTAAGT
>No_name
GCCAAACTTAAAATTAGCCAATTACTGGGAGTTTGTAGTTTTTTGACGAGAAATATCGCG
AGAATAACTAAAAAGTTTCCACCGATCGCTCCCACAACAA
>No_name
GAGCGATCGGTGGAAACTTTTTAGTTATTCTCGCGATATTTCTCGTCAAAAAAACTACAA
ACTCCCAGTAATTGGCTAATTTTAAGTTTGGCTTTTAGTG
>No_name
GATCGGTGGAAACTTTTTAGTTATTCTCGCGATATTTCTCGTCAAAAAACTACAAACTCC
CAGTAATTGGCTAATTTTAAGTTTGGCTTTTAGTGATTTT
>No_name
GTGGAAACTTTTTAGTTATTCTCGCGATATTTCTCGTCAAAAAACTACAAACTCCCAGTA
ATTGGCTAATTTTAAGTTTGGCTTTTAGTGATTTTTTTGT
>No_name
GGAAACTTTTTAGTTATTCTCGCGATATTTCTCGTCAAAAAACTACAAACTCCCAGTAAT
TGGCTAATTTTAAGTTTGGCTTTTAGTGATTTTTTTGTGT
>No_name
GGAAACTTTTTAGTTATTCTCGCGATATTTCTCGTCAAAAAACTACAAACTCCCAGTAAT
TGGCTAATTTTAAGTTTGGCTTTTAGTGATTTTTTTGTGT
>No_name
GAAACTTTTTAGTTATTCTCGCGATATTTCTCGTCAAAAAACTACAAACTCCCAGTAATT
GGCTAATTTTAAGTTTGGCTTTTAGTGATTTTTTTGTGTC
>No_name
CGACACAAAAAAATCACTAAAAGCCAAACTTAAAATTAGCCAATTACTGGGAGTTTGTAG
TTTTTTGACGAGAAATATCGCGAGAATAACTAAAAAGTTT
>No_name
CGACACAAAAAAATCACTAAAAGCCAAACTTAAAATTAGCCAATTACTGGGAGTTTGTAG
TTTTTTGACGAGAAATATCGCGAGAATAACTAAAAAGTTT
>No_name
CGACACAAAAAAATCACTAAAAGCCAAACTTAAAATTAGCCAATTACTGGGAGTTTGTAG
TTTTTTGACGAGAAATATCGCGAGAATAACTAAAAAGTTT
>No_name
AAACTTTTTAGTTATTCTCGCGATATTTCTCGTCAAAAAACTACAAACTCCCAGTAATTG
GCTAATTTTAAGTTTGGCTTTTAGTGATTTTTTTGTGTCG
>No_name
CCGACACAAAAAAATCACTAAAAGCCAAACTTAAAATTAGCCAATTACTGGGAGTTTGTA
GTTTTTTGACGAGAAATATCGCGAGCATAACTAAAAAGTT
>No_name
CCGACACAAAAAAATCACTAAAAGCCAAACTTAAAATTAGCCAATTACTGGGAGTTTGTA
GTTTTTTGACGAGAAATATCGCGAGAATAACTAAAAAGTT
>No_name
CCGACACAAAAAAATCACTAAAAGCCAAACTTAAAATTAGCCAATTACTGGGAGTTTGTA
GTTTTTTGACGAGAAATATCGCGAGAATAACTAAAAAGTT
>No_name
CCGACACAAAAAAATCACTAAAAGCCAAACTTAAAATTAGCCAATTACTGGGAGTTTGTA
GTTTTTTGACGAGAAATATCGCGAGAATAACTAAAAAGTT
>No_name
CCGACACAAAAAAATCACTAAAAGCCAAACTTAAAATTAGCCAATTACTGGGAGTTTGTA
GTTTTTTGACGAGAAATATCGCGAGAATAACTAAAAAGTT
>No_name
CCCGACACAAAAAAATCACTAAAAGCCAAACTTAAAATTAGCCAATTACTGGGAGTTTGT
AGTTTTTTGACGAGAAATATCGCGAGAATAACTAAAAAGT
>No_name
TTTTTAGTTATTCTCGCGATATTTCTCGTCAAAAAACTACAAACTCCCAGTAATTGGCTA
ATTTTAAGTTTGGCTTTTAGTGATTTTTTTGTGTCGGTTT
>No_name
CCAAAACCGACACAAAAAAATCACTAAAAGCCAAACTTAAAATTAGCCAATTACTGGGAG
TTTGTAGTTTTTTGACGAGAAATATCGCGAGAATAACTAA
>No_name
AGTTATTCTCGCGATATTTCTCGTCAAAAAACTACAAACTCCCAGTAATTGGCTAATTTT
AAGTTTGGCTTTTAGTGATTTTTTTGTGTCGGTTTTGGTC
>No_name
GACCAAAACCGACACAAAAAAAATCACTAAAAGCCAAACTTAAAATTAGCCAATTACTGG
GAGTTTGTAGTTTTTTGACGAGAAATATCGCGAGAATAAC
>No_name
GCATGACCAAAACCGACACAAAAAAATCACTAAAAGCCAAACTTAAAATTAGCCAATTAC
TGGGAGTTTGTAGTTTTTTGACGAGAAATATCGCGAGAAT
>No_name
GGCATGACCAAAACCGACACAAAAAAATCACTAAAAGCCAAACTTAAAATTAGCCAATTA
CTGGGAGTTTGTAGTTTTTTGACGAGAAATATCGCGAGAA
>No_name
CGCGACAGGCATGACCAAAACCGACACAAAAAAATCACTAAAAGCCAAACTTAAAATTAG
CCAATTACTGGGAGTTTGTAGTTTTTTGACGAGAAATATC
>No_name
CGCGACAGGCATGACCAAAACCGACACAAAAAAATCACTAAAAGCCAAACTTAAAATTAG
CCAATTACTGGGAGTTTGTAGTTTTTTGACGAGAAATATC
>No_name
CCGCGACAGGCATGACCAAAACCGACACAAAAAAATCACTAAAAGCCAAACTTAAAATTA
GCCAATTACTGGGAGTTTGTAGTTTTTTGACGAGAAATAT
>No_name
GCGCGACAGGCATGACCAAAACCGACACAAAAAAATCACTAAAAGCCAAACTTAAAATTA
GCAAATTCCTGGGAGTTTGCAGCTTTCTGACGAGCACTAG
>No_name
AAAACTACAAACTCCCAGTAATTGGCTAATTTTAAGTTTGGCTTTTAGTGATTTTTTTGT
GTCGGTTTTGGTCATGCCTGTCGCGGTTTACAATCAACTG
>No_name
CTACAAACTCCCAGTAATTGGCTAATTTTAAGTTTGGCTTTTAGTGATTTTTTTGTGTCG
GTTTTGGTCATGCCTGTCGCGGTTTACAATCAACTGATGA
>No_name
CTACAAACTCCCAGTAATTGGCTAATTTTAAGTTTGGCTTTTAGTGATTTTTTTGTGTCG
GTTTTGGTCATGCCTGTCGCGGTTTACAATCAACTGATGA
>No_name
CTACAAACTCCCAGTAATTGGCTAATTTTAAGTTTGGCTTTTAGTGATTTTTTTGTGTCG
GTTTTGGTCATGCCTGTCGCGGTTTACAATCAACTGATGA
>No_name
CAAACTCCCAGTAATTGGCTAATTTTAAGTTTGGCTTTTAGTGATTTTTTTTGTGTCGGT
TTTGGTCATGCCTGTCGCGGTTTACAATCAACTGATGAGG
>No_name
CAAACTCCCAGTAATTGGCTAATTTTAAGTTTGGCTTTTAGTGATTTTTTTGTGTCGGTT
TTGGTCATGCCTGTCGCGGTTTACAATCAACTGATGAGGT
>No_name
CTGAACCTCATCAGTTGATTGTAAACCGCGACAGGCATGACCAAAACCGACACAAAAAAA
TCACTAAAAGCCAAACTTAAAATTAGCCAATTACTGGGAG
>No_name
CCCAGTAATTGGCTAATTTTAAGTTTGGCTTTTAGTGATTTTTTTGTGTCGGTTTTGGTC
ATGCCTGTCGCGGTTTACAATCAACTGATGAGGTTCAGAT
>No_name
ATCTGAACCTCATCAGTTGATTGTAAACCGCGACAGGCATGACCAAAACCGACACAAAAA
AATCACTAAAAGCCAAACTTAAAATTAGCCAATTACTGGG
>No_name
CAGTAATTGGCTAATTTTAAGTTTGGCTTTTAGTGATTTTTTTGTGTCGGTTTTGGTCAT
GCCTGTCGCGGTTTACAATCAACTGATGAGGTTCAGATGG
>No_name
GCCATCTGAACCTCATCAGTTGATTGTAAACCGCGACAGGCATGACCAAAACCGACACAA
AAAAATCACTAAAAGCCAAACTTAAAATTAGCCAATTACT
>No_name
GCCATCTGAACCTCATCAGTTGATTGTAAACCGCGACAGGCATGACCAAAACCGACACAA
AAAAAATCACTAAAAGCCAAACTTAAAATTAGCCAATTAC
>No_name
CGGCCATCTGAACCTCATCAGTTGATTGTAAACCGCGACAGGCATGACCAAAACCGACAC
AAAAAAATCACTAAAAGCCAAACTTAAAATTAGCCAATTA
>No_name
CGGCCATCTGAACCTCATCAGTTGATTGTAAACCGCGACAGGCATGACCAAAACCGACAC
AAAAAAATCACTAAAAGCCAAACTTAAAATTAGCCAATTA
>No_name
CGGCCATCTGAACCTCATCAGTTGATTGTAAACCGCGACAGGCATGACCAAAACCGACAC
AAAAAAATCACTAAAAGCCAAACTTAAAATTAGCCAATTA
>No_name
CGGCCATCTGAACCTCATCAGTTGATTGTAAACCGCGACAGGCATGACCAAAACCGACAC
AAAAAAATCACTAAAAGCCAAACTTAAAATTAGCCAATTA
>No_name
AACGGCCATCTGAACCTCATCAGTTGATTGTAAACCGCGACAGGCATGACCAAAACCGAC
ACAAAAAAATCACTAAAAGCCAAACTTAAAATTAGCCAAT
>No_name
GGCTAATTTTAAGTTTGGCTTTTAGTGATTTTTTTGTGTCGGTTTTGGTCATGCCTGTCG
CGGTTTACAATCAACTGATGAGGTTCAGATGGCCGTTTTC
>No_name
CTAATTTTAAGTTTGGCTTTTAGTGATTTTTTTGTGTCGGTTTTGGTCATGCCTGTCGCG
GTTTACAATCAACTGATGAGGTTCAGATGGCCGTTTTCTG
>No_name
CAGAAAACGGCCATCTGAACCTCATCAGTTGATTGTAAACCGCGACAGGCATGACCAAAA
CCGACACAAAAAAATCACTAAAAGCCAAACTTAAAATTAG
>No_name
CTAATTTTAAGTTTGGCTTTTAGTGATTTTTTTGTGTCGGTTTTGGTCATGCCTGTCGCG
GTTTACAATCAACTGATGAGGTTCGGATGGCCGCTTTCTG
>No_name
CTAATTTTAAGTTTGGCTTTTAGTGATTTTTTTGTGTCGGTTTTGGTCATGCCTGTCGCG
GTTTACAATCAACTGATGAGGTTCAGATGGCCGTTTTCTG
>No_name
ATTCAGAAAACGGCCATCTGAACCTCATCAGTTGATTGTAAACCGCGACAGGCATGACCA
AAACCGACACAAAAAAATCACTAAAAGCCAAACTTAAAAT
>No_name
TTTTAAGTTTGGCTTTTAGTGATTTTTTTGTGTCGGTTTTGGTCATGCCTGTCGCGGTTT
ACAATCAACTGATGAGGTTCAGATGGCCGCTTTCTGAATT
>No_name
NACAATTCAGAAAACGGCCATCTGAACCTCATCAGTTGATTGTAAACCGCGACAGGCATG
ACCAAAACCGACACAAAAAAATCACTAAAAGCCAAACTTA
>No_name
CAAAACAATTCAGAAAACGGCCATCTGAACCTCATCAGTTGATTGTAAACCGCGACAGGC
ATGACCAAAACCGACACAAAAAAATCACTAAAAGCCAAAC
>No_name
CGCAAAACAATTCAGAAAACGGCCATCTGAACCTCATCAGTTGATTGTAAACCGCGACAG
GCATGACCAAAACCGACAAAAAAAAATCAATACAAGACAA
>No_name
TGGCTTTTAGTGATTTTTTTGTGTCGGTTTTGGTCATGCCTGTCGCGGTTTACAATCAAC
TGATGAGGTTCAGATGGCCGTTTTCTGAATTGTTTTGCGA
>No_name
CTTTTAGTGATTTTTTTGTGTCGGTTTTGGTCATGCCTGTCGCGGTTTACAATCAACTGA
TGAGGTTCAGATGGCCGTTTTCTGAATTGTTTTGCGATTT
>No_name
GATTTTTTTGTGTCGGTTTTGGTCATGCCTGTCGCGGTTTACAATCAACTGATGAGGTTC
AGATGGCCGTTTTCTGAATTGTTTTGCGATTTCTTTATCA
>No_name
TTTTTTTGTGTCGGTTTTGGTCATGCCTGTCGCGGTTTACAATCAACTGATGAGGTTCAG
ATGGCCGTTTTCTGAATTGTTTTGCGATTTCTTTATCATT
>No_name
GTCGGTTTTGGTCATGCCTGTCGCGGTTTACAATCAACTGATGAGGTTCAGATGGCCGTT
TTCTGAATTGTTTTGCGATTTCTTTATCATTTGTGATGTG
>No_name
CACATCACAAATGATAAAGAAATCGCAAAACAATACAGAAAACGGCCATCTGAACCTCAT
CAGTTGATTGTAAACCGCGACAGGCATGACCAAAACCGAC
>No_name
GTTTTGGTCATGCCTGTCGCGGTTTACAATCAACTGATGAGGTTCAGATGGCCGTTTTCT
GAATTGTTTTGCGATTTCTTTATCATTTGTGATGTGTTAC
>No_name
GCAGAGTAACACATCACAAATGATAAAGAAATCGCAAAACAATTCAGAAAACGGCCATCT
GAACCTCATCAGTTGATTGTAAACCGCGACAGGCATGACC
>No_name
GCAGAGTAACACATCACAAATGATAAAGAAATCGCAAAACAATTCAGAAAACGGCCATCT
GAACCTCATCAGTTGATTGTAAACCGCGACAGGCATGACC
>No_name
CATGCCTGTCGCGGTTTACAATCAACTGATGAGGTTCAGATGGCCGTTTTCTGAATTGTT
TTGCGATTTCTTTATCATTTGTGATGTGTTACTCTGCACA
>No_name
CATGCCTGTCGCGGTTTACAATCAACTGATGAGGTTCAGATGGCCGTTTTCTGAATTGTT
TTGCGATTTCTTTATCATTTGTGATGTGTTACTCTGCACA
>No_name
CCTGTCGCGGTTTACAATCAACTGATGAGGTTCAGATGGCCGTTTTCTGAATTGTTTTGC
GATTTCTTTATCATTTGTGATGTGTTACTCTGCACATCCA
>No_name
GCGGTTTACAATCAACTGATGAGGTTCAGATGGCCGTTTTCTGAATTGTTTTGCGATTTC
TTTATCATTTGTGATGTGTTACTCTGCACATCCAGCATTC
>No_name
CAAAGATTGAGAATGCTGGATGTGCAGAGTAACACATCACAAATGATAAAGAAATCGCAA
AACAATTCAGAAAACGGCCATCTGAACCTCATCAGTTGGT
>No_name
ACAAAGATTGAGAATGCTGGATGTGCAGAGTAACACATCACAAATGATAAAGAAATCGCA
AAACAATTCAGAAAACGGCCATCTGAACCTCATCAGTTGA
>No_name
CACAAAGATTGAGAATGCTGGATGTGCAGAGTAACACATCACAAATGATAAAGAAATCGC
AAAACAATTCAGAAAACGGCCATCTGAACCTCATCAGTTG
>No_name
CAACTGATGAGGTTCAGATGGCCGTTTTCTGAATTGTTTTGCGATTTCTTTATCATTTGT
GATGTGTTACTCTGCACATCCAGCATTCTCAATCTTTGTG
>No_name
CACAAAGATTGAGAATGCTGGATGTGCAGAGTAACACATCACAAATGATAAAGAAATCGC
AAAACAATTCAGAAAACGGCCATCTGAACCTCATCAGTTG
>No_name
CACAAAGATTGAGAATGCTGGATGTGCAGAGTAACACATCACAAATGATAAAGAAATCGC
AAAACAATTCAGAAAACGGCCATCTGAACCTCATCAGTTG
>No_name
CAACTGATGAGGTTCAGATGGCCGTTTTCTGAATTGTTTTGCGATTTCTTTATCATTTGT
GATGTGTTACTCTGCACATCCAGCATTCTCAATCTTTGTG
>No_name
CACAATGATTGAGAATGCTGGATGTGCAGAGTAACACATCACAAATGATAAAGAAATCGC
AAAACAATTCAGAAAACGGCCATCTGAACCTCATCAGTTG
>No_name
CACAAAGATTGAGAATGCTGGATGTGCAGAGTAACACATCACAAATGATAAAGAAATCGC
AAAACAATTCAGAAAACGGCCATCTGAACCTCATCAGTTG
>No_name
CCGCACAAAGATTGAGAATGCTGGATGTGCAGAGTAACACATCACAAATGATAAAGAAAT
CGCAAAACAATTCAGAAAACGGCCATCTGAACCTCATCAG
>No_name
GATGAGGTTCAGATGGCCGTTTTCTGAATTGTTTTGCGATTTCTTTATCATTTGTGATGT
GTTACTCTGCACATCCAGCATTCTCAATCTTTGTGCGATT
>No_name
TTGAAATCGCACAAAGATTGAGAATGCTGGATGTGCAGAGTAACACATCACAAATGATAA
AGAAATCGCAAAACAATTCAGAAAACGGCCATCTGAACCT
>No_name
GTTCAGATGGCCGTTTTCTGAATTGTTTTGCGATTTCTTTATCATTTGTGATGTGTTACT
CTGCACATCCAGCATTCTCAATCTTTGTGCAATTTCAATC
>No_name
GTTCAGATGGCCGTTTTCTGAATTGTTTTGCGATTTCTTTATCATTTGTGATGTGTTACT
CTGCACATCCAGCATTCTCAATCTTTGTGCGATTTCAATC
>No_name
ATCGATTGAAATCGCACAAAGATTGAGAATGCTGGATGTGCAGAGTAACACATCACAAAT
GATAAAGAAATCGCAAAACAATTCAGAAAACGGCCATCTG
>No_name
CAGATGGCCGTTTTCTGAATTGTTTTGCGATTTCTTTATCATTTGTGATGTGTTACTCTG
CACATCCAGCATTCTCAATCTTTGTGCGATTTCAATCGAT
>No_name
ATCGATTGAAATCGCACAAAGATTGAGAATGCTGGATGTGCAGAGTAACACATCACAAAT
GATAAAGAAATCGCAAAACAATTCAGAAAACGGCCATCTG
>No_name
TATCGATTGAAATCGCACAAAGATTGAGAATGCTGGATGTGCAGAGTAACACATCACAAA
TGATAAAGAAATCGCAAAACAATTCAGAAAACGGCCATCT
>No_name
TATCGATTGAAATCGCACAAAGATTGAGAATGCTGGATGTGCAGAGTAACACATCACAAA
TGATAAAGAAATCGCAAAACAATTCAGAAAACGGCCATCT
>No_name
CGTTTTCTGAATTGTTTTGCGATTTCTTTATCATTTGTGATGTGTTACTCTGCACATCCA
GCATTCTCAATCTTTGTGCGATTTCAATCGATAGGTATTT
>No_name
GTTTTCTGAATTGTTTTGCGATTTCTTTATCATTTGTGATGTGTTACTCTGCACATCCAG
CATTCTCAATCTTTGTGCGATTTCAATCGATAGGTATTTA
>No_name
TTTCTGAATTGTTTTGCGATTTCTTTATCATTTGTGATGTGTTACTCTGCACATCCAGCA
TTCTCAATCTTTGTGCGATTTCAATCGATAGGTATTTAGT
>No_name
TTTCTGAATTGTTTTGCGATTTCTTTATCATTTGTGATGTGTTACTCTGCACATCCAGCA
TTCTCAATCTTTGTGCGATTTCAATCGATAGGTATTTAGT
>No_name
TCACTAAATACCTATCGATTGAAATCGCACAAAGATTGAGAATGCTGGATGTGCAGAGTA
ACACATCACAAATGATAAAGAAATCGCAAAACAATTCAGA
>No_name
TCTGAATTGTTTTGCGATTTCTTTATCATTTGTGATGTGTTACTCTGCACATCCAGCATT
CTCAATCTTTGTGCGATTTCAATCGATAGGTATTTAGTGA
>No_name
NTGAATTGTTTTGCGATTTCTTTATCATTTGTGATGTGTTACTCTGCACATCCAGCATTC
TCAATCTTTGTGCGATTTCAATCGATAGGTATTTAGTGAT
>No_name
CGAGTTATCACTAAATACCTATCGATTGAAATCGCACAAAGATTGAGAATGCTGGATGTG
CAGAGTAACACATCACAAATGATAAAGAAATCGCAAAACA
>No_name
GTCGAGTTATCACTAAATACCTATCGATTGAAATCGCACAAAGATTGAGAATGCTGGATG
TGCAGAGTAACACATCACAAATGATAAAGAAATCGCAAAA
>No_name
CGTCGAGTTATCACTAAATACCTATCGATTGAAATCGCACAAAGATTGAGAATGCTGGAT
GTGCAGAGTAACACATCACAAATGATAAAGAAATCGCAAA
>No_name
TGCGATTTCTTTATCATTTGTGATGTGTTACTCTGCACATCCAGCATTCTCAATCTTTGT
GCGATTTCAATCGATAGGTATTTAGTGATAACTCGACAGA
>No_name
GCGATTTCTTTATCATTTGTGATGTGTTACTCTGCACATCCAGCATTCTCAATCTTTGTG
CGATTTCAATCGATAGGTATTTAGTGATAACTCGACCGAT
>No_name
TTCTTTATCATTTGTGATGTGTTACTCTGCACATCCAGCATTCTCAATCTTTGTGCGATT
TCAATCGATAGGTATTTAGTGATAACTCGACCGATGCAAT
>No_name
ATCATTTGTGATGTGTTACTCTGCACATCCAGCATTCTCAATCTTTGTGCGATTTCAATC
GATAGGTATTTAGTGATAACTCGACCGATGCAATACGTCG
>No_name
GGACGACGTATTGCATCGGTCGAGTTATCACTAAATACCTATCGATTGAAATCGCACAAA
GATTGAGAATGCTGGATGTGCAGAGTAACACATCACAAAT
>No_name
GGACGACGTATTGCATCGGTCGAGTTATCTCTAAATACCTATCGATTGAAATCGCACAAA
GATTGAGAATGCTGGATGTGCAGAGTAACACATAACAAAT
>No_name
GTGATGTGTTACTCTGCACATCCAGCATTCTCAATCTTTGTGCGATTTCAATCGATAGGT
ATTTAGTGATAACTCGACCGATGCAATACGTCGTCCGCCG
>No_name
TGTTACTCTGCACATCCAGCATTCTCAATCTTTGTGCGATTTCAATCGATAGGTATTTAG
TGATAACTCGACCGATGCAATACGTCGTCCGCCGGACTCC
>No_name
CGCGGAGTCCGTCGGACGACGTATTGCATCGGTCGAGTTATCACTAAATACCTATCGATT
GAAATCGCACAAAGATTGAGAATGCTGGATGTGCAGAGTA
>No_name
CTCTGCACATCCAGCATTCTCAATCTTTGTGCGATTTCAATCGATAGGTATTTAGTGATA
ACTCGACCGATGCAATACGTCGTCCGACGGACTCCGCTTT
>No_name
CAGCATTCTCAATCTTTGTGCGATTTCAATCGATAGGTATTTAGTGATAACTCGACCGAT
GCAATACGTCGTCCGCCGGACTCCGCTTTTAATTGGAGGA
>No_name
GAATCCTCCAATTAAAAGCGGAGTCCGTCGGACGACGTATTGCATCGGTCGAGTTATCAC
TAAATACCTATCGATTGAAATCGCACAAAGATTGAGAATG
>No_name
AATGAATCCTCCAATTAAAAGCGGAGTCCGTCGGACGACGTATTGCATCGGTCGAGTTAT
CACTAAATACCTATCGATTGAAATCGCACAAAGATTGAGA
>No_name
CTGCAATGAATCCTCCAATTAAAAGCGGAGTCCGTCGGACGACGTATTGCATCGGTCGAG
TTATCACTAAATACCTATCGATTGAAATCGCACAAAGATT
>No_name
CCGCAATGAATCCTCCAATTAAAAGCGGAGTCCGTCGGACGACGTATTGCATCGGTCGAG
TTATCACGAAATACCTATCGATTGAAATCGCACAAAGATT
>No_name
CCTGCAATGAATCCTCCAATTAAAAGCGGAGTCCGTCGGACGACGTATTGCATCGGTCGA
GTTATCACTAAATACCTATCGATTGAAATCGCACAAAGAT
>No_name
CCTGCAATGAATCCTCCAATTAAAAGCGGAGTCCGGCGGACGACGTATTGCATCGGTCGA
GTTATCACTAAATACCTATCGATTGAAATCGCACAAAGAT
>No_name
CCTGCAATGAATCCTCCAATTAAAAGCGGAGTCCGGCGGGCGACGAAATTCATCGGACGA
GTTTTTAATAAAAACTTACCTAATAAAATCCACAAAACAT
>No_name
TTTCAATCGATAGGTATTTAGTGATAACTCGACCGATGCAATACGTCGTCCGCCGGACTC
CGCTTTTAATTGGAGGATTCATTGCAGGAGCTTGGATCAT
>No_name
ATATGATCCAAGCTCCTGCAATGAATCCTCCAATTAAAAGCGGAGTCCGTCGGACGACGT
ATTGCATCGGTCGAGTTATCACTAAATACCTATCGATTGA
>No_name
ATATGATCCAAGCTCCTGCAATGAATCCTCCAATTAAAAGCGGAGTCCGTCGGACGACGT
ATTGCATCGGTCGAGTTATCACTAAATACCTATCGATTGA
>No_name
ATATGATCCAAGCTCCTGCAATGAATCCTCCAATTAAAAGCGGAGTCCGTCGGACGACGT
ATTGCATCGGTCGAGTTATCACTAAATACCTATCGATTGA
>No_name
CCGGATATGATCCAAGCTCCTGCAATGAATCCTCCAATTAAAAGCGGAGTCCGGCGGACG
ACGTATTGCATCGGTCGAGGTATCACTAAATACCTATCGA
>No_name
ATTAATCCTGATATGATCCAAGCTCCTGCAATGAATCCTCCAATTAAAAGCGGAGTCCGG
CGGACGACGTATTGCATCGGTCGAGTTATCACTAAATACC
>No_name
AATTAATCCTGATATGATCCAAGCTCCTGCAATGAATCCTCCAATTAAAAGCGGAGTCCG
TCGGACGACGTATTGCATCGGTCGAGTTATCACTAAATAC
>No_name
AATTAATCCTGATATGATCCAAGCTCCTGCAATGAATCCTCCAATTAAAAGCGGAGTCCG
GCGGACGACGTATTGCATCCGTCGAGTTATCACTAAATAC
>No_name
GCTAATTAATCCTGATATGATCCAAGCTCCTGCAATGAATCCTCCAATTAAAAGCGGAGT
CCGGCGGACGACGTATTGCATCGGTCGAGTTATCACTAAA
>No_name
GTGATAACTCGACGGATGCAATACGTCGTCCGACGGACTCCGCTTTTAATTGGAGGATTC
ATTGCAGGAGCTTGGATCATATCAGGATTAATTAGCATAC
>No_name
CGGTGGTATGCTAATTAATCCTGATATGATCCAAGCACCTGCAATGAATCCTCCAATTAA
AAGCGGAGTCAGTCGGACGACGTATTACATCGGTCGCGTT
>No_name
CACACTATTACCGGTGGTATGCTAATTAATCCTGATATGATCCAAGCTCCTGCAATGAAT
CCTCCAATTAAAAGCGGAGTCCGGCGGACGACGTATTGCA
>No_name
CACACTATTACCGGTGGTATGCTAATTAATCCTGATATGATCCAAGCTCCTGCAATGAAT
CCTCCAATTAAAAGCGGAGTCCGGCGGACGACGTATTGCA
>No_name
CTTCCACACTATTACCGGTGGTATGCTAATTAATCCTGATATGATCCAAGCTCCTGCAAT
GAATCCTCCAATTAAAAGCGGAGTCCGGCGGACGACGTAT
>No_name
CGTCGTCCGCCGGACTCCGCTTTTAATTGGAGGATTCATTGCAGGAGCTTGGATCATATC
AGGATTAATTAGCATACCACCGGTAATAGTGTGGAAGGAA
>No_name
GTTCCTTCCACACTATTACCGGTGGTATGCTAATTAATCCTGATATGATCCAAGCTCCTG
CAATGAATCCTCCAATTAAAAGCGGAGTCCGTCGGACGAC
>No_name
CTTCCACACTATTACCGGTGGTATGCTAATTAATCCTGATATGATCCAAGCTCCTGCAAT
GAATCCTCCAATTAAAAGCGGAGTCCGGCGGACGAGGAAT
>No_name
GTCCGACGGACTCCGCTTTTAATTGGAGGATTCATTGCAGGAGCTTGGATCATATCAGGA
TTAATTAGCATACCACCGGTAATAGTGTGGAAGGAACCCT
>No_name
GTCCGCCGGACTCCGCTTTTAATTGGAGGATTCATTGCAGGAGCTTGGATCATATCAGGA
TTAATTAGCATACCACCGGTAATAGTGTGGAAGGAACCCT
>No_name
CGCCGGACTCCGCTTTTAATTGGAGGATTCATTGCAGGAGCTTGGATCATATCAGGATTA
ATTAGCATACCACCGGTAATAGTGTGGAAGGAACCCTTTA
>No_name
CGACGGACTCCGCTTTTAATTGGAGGATTCATTGCAGGAGCTTGGATCATATCAGGATTA
ATTAGCATACCACCGGTAATAGTGTGGAAGGAACCCTTTA
>No_name
CAGGTCTAAAGGGTTCCTTCCACACTATTACCGGTGGTATGCTAATTAATCCTGATATGA
TCCAAGCTCCTGCAATGAATCCTCCAATTAAAAGCGGAGT
>No_name
TCCAGGTCTAAAGGGTTCCTTCCACACTATTACCGGTGGTATGCTAATTAATCCTGATAT
GATCCAAGCTCCTGCAATGAATCCTCCAATTAAAAGCGGA
>No_name
CCGCTTTTAATTGGAGGATTCATTGCAGGAGCTTGGATCATATCAGGATTAATTAGCATA
CCACCGGTAATAGTGTGGAAGGAACCCTTTAGACCTGGAA
>No_name
CCGCTTTTAATTGGAGGATTCATTGCAGGAGCTTGGATCATATCAGGATTAATTAGCATA
CCACCGGTAATAGTGTGGAAGGAACCCTTTAGACCTGGAA
>No_name
CAACTGGCAAGTTCCAGGTCTAAAGGGTTCCTTCCACACTATTACCGGTGGTATGCTAAT
TAATCCTGATATGATCCAAGCTCCTGCAATGAATCCTCCA
>No_name
CAACTGGCAAGTTCCAGGTCTAAAGGGTTCCTTCCACACTATTACCGGTGGTATGCTAAT
TAATCCTGATATGATCCAAGCTCCTGCAATGAATCCTCCA
>No_name
GGAGGATTCATTGCAGGAGCTTGGATCATATCAGGATTAATTAGCATACCACCGGTAATA
GTGTGGAAGGAACCCTTTAGACCTGGAACTTGCCAGTTGA
>No_name
GGAGGATTCATTGCAGGAGCTTGGATCATATCAGGATTAATTAGCATACCACCGGTAATA
GTGTGGAAGGAACCCTTTAGACCTGGAACTTGCCAGTTGA
>No_name
GTCAACTGGCAAGTTCCAGGTCTAAAGGGTTCCTTCCACACTATTACCGGTGGTATGCTA
ATTAATCCTGATATGATCCAAGCTCCTGCAATGAATCCTC
>No_name
CCGTCAACTGGCAAGTTCCAGGTCTAAAGGGTTCCTTCCACACTATTACCGGTGGTATGC
TAATTAATCCTGATATGATCCAAGCTCCTGCAATGAATCC
>No_name
CGTCAACTGGCAAGTTCCAGGTCTAAAGGGTTCCTTCCACACTATTACCGGTGGTATGCT
AATTAATCCTGATATGATCCAAGCTCCTGCAATGAATCAT
>No_name
ATTCATTGCAGGAGCTTGGATCATATCAGGATTAATTAGCATACCACCGGTAATAGTGTG
GAAGGAACCCTTTAGACCTGGAACTTGCCAGTTGACGGAA
>No_name
TTCATTGCAGGAGCTTGGATCATATCAGGATTAATTAGCATACAACCGGTAATAGTGTGG
AAGGAACCCTTTAGACCTGGAACTAGACAGGTGACAAGAT
>No_name
ATTGCAGGAGCTTGGATCATATCAGGATTAATTAGCATACCACCGGTAATAGTGTGGAAG
GAACCCTTTAGACCTGGAACTTGCCAGTTGACGGAAAATT
>No_name
AAATTTTCCGTCAACTGGCAAGTTCCAGGTCTAAAGGGTTCCTTCCACACTATTACCGGT
GGTATGCTAATTAATCCTGATATGATCCAAGCTCCTGCAA
>No_name
CAAATTTTCCGTCAACTGGCAAGTTCCAGGTCTAAAGGGTTCCTTCCACACTATTACCGG
TGGTATGCTAATTAATCCTGATATGATCCAAGCTCCTGCA
>No_name
CCAAATTTTCCGTCAACTGGCAAGTTCCAGGTCTAAAGGGTTCCTTCCACACTATTACCG
GTGGTATGCTAATTAATCCTGATATGATCCAAGCTCCTGC
>No_name
CAGGAGCTTGGATCATATCAGGATTAATTAGCATACCACCGGTAATAGTGTGGAAGGAAC
CCTTTAGACCTGGAACTTGCCAGTTGACGGAAAATTTGGG
>No_name
CAGGAGCTTGGATCATATCAGGATTAATTAGCATACCACCGGTAATAGTGTGGAAGGAAC
CCTTTAGACCTGGAACTTGCCAGTTGACGGAAAATTTGGG
>No_name
AGCTTGGATCATATCAGGATTAATTAGCATACCACCGGTAATAGTGTGGAAGGAACCCTT
TAGACCTGGAACTTGCCAGTTGACGGAAAATTTGGGATAC
>No_name
CTTGGATCATATCAGGATTAATTAGCATACCACCGGTAATAGTGTGGAAGGAACCCTTTA
GACCTGGAACTTGCCAGTTGACGGAAAATTTGGGATACCA
>No_name
AGCTGGTATCCCAAATTTTCCGTCAACTGGCAAGTTCCAGGTCTAAAGGGTTCCTTCCAC
ACTATTACCGGTGGTATGCTAATTAATCCTGATATGATCC
>No_name
TATATCTGGTATCCCAAATTTTCCGTCAACTGGCAAGTTCCAGGTCTAAAGGGTTCCTTC
CACACTATTACCGGTGGTATGCTAATTAATCCTGATATGA
>No_name
CATATATCTGGTATCCCAAATTTTCCGTCAACTGGCAAGTTCCAGGTCTAAAGGGTTCCT
TCCACACTATTACCGGTGGTATGCTAATTAATCCTGATAT
>No_name
GCATATATCTGGTATCCCAAATTTTCCGTCAACTGGCAAGTTCCAGGTCTAAAGGGTTCC
TTCCACACTATTACCGGTGGTATGCTAATTAATCATGATA
>No_name
ATCAGGATTAATTAGCATACCACCGGTAATAGTGTGGAAGGAACCCTTTAGACCTGGAAC
TTGCCAGTTGACGGAAAATTTGGGATACCAGATATATGCC
>No_name
GGCATATATCTGGTATCCCAAATTTTCCGTCAACTGGCAAGTTCCAGGTCTAAAGGGTTC
CTTCCACACTATTACCGGTGGTATGCTAATTAATCCTGAT
>No_name
CAAGAGTGGCATATATCTGGTATCCCAAATTTTCCGTCAACTGGCAAGTTCCAGGTCTAA
AGGGTTCCTTCCACACTATTACCGGTGGTATGCTAATTAA
>No_name
TGGCACCAAGAGTGGCATATATCTGGTATCCCAAATTTTCCGTCAACTGGCAAGTTCCAG
GTCTAAAGGGTTCCTTCCACACTATTACCGGTGGTATGCT
>No_name
GGAAGGAACCCTTTAGACCTGGAACTTGCCAGTTGACGGAAAATTTGGGATACCAGATAT
ATGCCACTCTTGGTGCCTTCTACATTCCATTAATAATTAT
>No_name
GGAAGGAACCCTTTAGACCTGGAACTTGCCAGTTGACGGAAAATTTGGGATACCAGATAT
ATGCCACTCTTGGTGCCTTCTACATTCCATTAATAATTAT
>No_name
ACAACATAATTATTAATGGAATGTAGAAGGCACCAAGAGTGGCATATATCTGGTATCCCA
AATTTTCCGTCAACTGGCAAGTTCCAGGTCTAAAGGGTTC
>No_name
CACCAACATAATTATTAATGGAATGTAGAAGGCACCAAGAGTGGCATATATCTGGTATCC
CAAATTTTCCGTCAACTGGCAAGTTCCAGGTCTAAAGGGT
>No_name
CACCAACATAATTATTAATGGAATGTAGAAGGCACCAAGAGTGGCATATATCTGGTATCC
CAAATTTTCCGTCAACTGGCAAGTTCCAGGTCTAAAGGGT
>No_name
CACCAACATAATTATTAATGGAATGTAGAAGGCACCAAGAGTGGCATATATCTGGTATCC
CAAATTTTCCGTCAACTGGCAAGTTCCAGGTCTAAAGGGT
>No_name
CACCAACATAATTATTAATGGAATGTAGAAGGCACCAAGAGTGGCATATATCTGGTATCC
CAAATTTTCCGTCAACTGGCAAGTTCCAGGTCTAAAGGGT
>No_name
CTTTAGACCTGGAACTTGCCAGTTGACGGAAAATTTGGGATACCAGATATATGCCACTCT
TGGTGCCTTCTACATTCCATTAATAAATATTTTGGGGGTC
>No_name
CTTTAGACCTGGAACTTGCCAGATGACGGTAAATTTGGGATACCAGATATATGCCACTCT
CGGTGCCTTCTACATTCCATTAATAATTATGTTGGTGCTA
>No_name
CTGGAACTTGCCAGTTGACGGAAAATTTGGGATACCAGATATATGCCACTCTTGGTGCCT
TCTACATTCCATTAATAATTATGTTGGTGCTATATTATCG
>No_name
CTGGAACTTGCCAGTTGACGGAAAATTTGGGATACCAGATATATGCCACTCTTGGTGCCT
TCTACATTCCATTAATAATTATGTTGGTGCTATATTATCG
>No_name
CTGGAACTTGCCAGTTGACGGAAAATTTGGGATACCAGATATATGCCACTCTTGGTGCCT
TCTACATTCCATTAATAATTATGTTGGTGCTATATTATCG
>No_name
TTTAAAAATTCGATAATATAGCACCAACATAATTATTAATGGAATGTAGAAGGCACCAAG
AGTGGCATATATCTGGTATCCCAAATTTTCCGTCAACTGG
>No_name
GTTTAAAAATTCGATAATATAGCACCAACATAATTATTAATGGAATGTAGAAGGCACCAA
GAGTGGCATATATCTGGTATCCCAAATTTTCCGTCAACTG
>No_name
CGCTAGTTTAAAAATTCGATAATATAGCACCAACATAATTATTAATGGAATGTAGAAGGC
ACCAAGAGTGGCATATATCTGGTATCCCAAATTTTCCGTC
>No_name
TGCTAGTTTAAAAATTCGATAATATAGCACCAACATAATTATTAATGGAATGTAGAAGGC
ACCAAGAGTGGCATATATCTGGTATCCCAAATTTTCCGTC
>No_name
TCAAGCTAGTTTAAAAATTCGATAATATAGCACCAACATAATTATTAATGGAATGTAGAA
GGCACCAAGAGTGGCATATATCAGGTATCCAAAATTTTCC
>No_name
ATTTGGGATACCAGATATATGCCACTCTTGGTGCCTTCTACATTCCATTAATAATTATGT
TGGTGCTATATTATCGAATTTTTAAACTAGCAAGAAATAT
>No_name
GCCATATTTCTTGCTAGTTTAAAAATTCGATAATATAGCACCAACATAATTATTAATGGA
ATGTAGAAGGCACCAAGAGTGGCATATATCTGGTATCCCA
>No_name
GGATACCAGATATATGCCACTCTTGGTGCCTTCTACATTCCATTAATAATTATGTTGGTG
CTATATTATCGAATTTTTAAACTAGCAAGAAATATGGCCC
>No_name
CATCTTCTTGGGCCATATTTCTTGCTAGTTTAAAAATTCGATAATATAGCACCAACATAA
TTATTAATGGAATGTAGAAGGCACCAAGAGTGGCATATAT
>No_name
TTTTCTCTTGGCATCTTCTTGGGCCATATTTCTTGCTAGTTTAAAAATTCGATAATATAG
CACCAACATAATTATTAATGGAATGTAGAAGGCACCAAGA
>No_name
TTTTCTCTTGGCATCTTCTTGGGCCATATTTCTTGCTAGTTTAAACATTCGATAATATAG
CACCAACATAATTATTACTGGAATGTAGAAGCCACCGAGA
>No_name
ATTTTCTCTTGGCATCTTCTTGGGCCATATTTCTTGCTAGTTTAAAAATTCGATAATATA
GCACCAACATAATTATTAATGGAATGTAGAAGGCACCAAG
>No_name
CTAATTTTCTCTTGGCATCTTCTTGGGCCATATTTCTTGCTAGTTTAAAAATTCGATAAT
ATAGCACCAACATAATTATTAATGGAATGTAGAAGGCACC
>No_name
CTTCTACATTCCATTAATAATTATGTTGGTGCTATATTATCGAATTTTTAAACTAGCAAG
AAATATGGCCCAAGAAGATGCCAAGAGAAAATTAGGTACA
>No_name
CCTGTACCTAATTTTCTCTTGGCATCTTCTTGGGCCATATTTCTTGCTAGTTTAAAATTC
GATAATATAGCACCAACATAATTATTAATGGAATGTAGAA
>No_name
CAGTCATTTGACCTGTACCTAATTTTCTCTTGGCATCTTCTTGGGCCATATTTCTTGCTA
GTTTAAAAATTCGATAATATAGCACCAACATAATTATTAA
>No_name
TTCAGTCATTTGACCTGTACCTAATTTTCTCTTGGCATCTTCTTGGGCCATATTTCTTGC
TAGTTTAAAAATTCGATAATATAGCACCAACATAATTATT
>No_name
CTTCATCAGTCATTTGACCTGTACCTAATTTTCTCTTGGCATCTTCTTGGGCCATATTTC
TTGCTAGTTTAAAAATTCGATAATATAGCACCAACATAAT
>No_name
GTTTGTTCTTCATCAGTCATTTGACCTGTACCTAATTTTCTCTTGGCATCTTCTTGGGCC
ATATTTCTTGCTAGTTTAAAAATTCGATAATATAGCACCA
>No_name
TGGTGCTATATTATCGAATTTTTAAACTAGCAAGAAATATGGCCCAAGAAGATGCCAAGA
GAAAATTAGGTACAGGTCAAATGACTGATGAAGAACAAGC
>No_name
GTGCTATATTATCGAATTTTTAAACTAGCAAGAAATATCGCCCAAGAAGATGCCAAGAGA
AAATTAGCTACAGGTCAAATGACTGATGAAGAACAAACTT
>No_name
TATTATCGAATTTTTAAACTAGCAAGAAATATGGCCCAAGAAGATGCCAAGAGAAAATTA
TGTACAGGTCAAATGACTGATGAAGAACAAACTTCATTGC
>No_name
TGGCAATGAAGTTTGTTCTTCATCAGTCATTTGACCTGTACCTAATTTTCTCTTGGCATC
TTCTTGGGCCATATTTCTTGCTAGTTTAAAAATTCGATAA
>No_name
CGAATTTTTAAACTAGCAAGAAATATGGCCCAAGAAGATGCCAAGAGAAAATTAGGTACA
GGTCAAATGACTGATGAAGAACAAACTTCATTGCCAAATC
>No_name
CGAATTTTTAAACTAGCAAGAAATATGGCCCAAGAAGATGCCAAGAGAAAATTAGGTACA
GGTCAAATGACTGATGAAGAACAAACTTCAATGCCAAATC
>No_name
CGAATTTTTAAACTAGCAAGAAATATGGCCCAAGAAGATGCCAAGAGAAAATTAGGTACA
GGTCAAATGACTGATGAAGAACAAACTTCATTGCCAAATC
>No_name
GAATTTTTAAACTAGCAAGAAATATGGCCCAAGAAGATGCCAAGAGAAAATTAGGTACAG
GTCAAATGACTGATGAAGAACAAACTTCATTGCCAAATCA
>No_name
GAATTTTTAAACTAGCAAGAAATATGGCCCAAGAAGATGCCAAGAGAAAATTAGGTACAG
GTCAAATGACTGATGAAGAACAAACTTCATTGCCAAATCA
>No_name
ACTGATTTGGCAATGAAGTTTGTTCTTCATCAGTCATTTGACCTGTACCTAATTTTCTCT
TGGCATCTTCTTGGGCCATATTTCTTGCTAGTTTAAAAAT
>No_name
CTGACTGATTTGGCAATGAAGTTTGTTCTTCATCAGTCATTTGACCTGTACCTAATTTTC
TCTTGGCATCTTCTTGGGCCATATTTCTTGCTAGTTTAAA
>No_name
CCCTGACTGATTTGGCAATGAAGTTTGTTCTTCATCAGTCATTTGACCTGTACCTAATTT
TCTCTTGGCATCTTCTTGGGCCATATTTCTTGCTAGTTTA
>No_name
CTTCCTGACTGATTTGGCAATGAAGTTTGTTCTTCATCAGTCATTTGACCTGTACCTAAT
TTTCTCTTGGCATCTTCTTGGGCCATATTTCTTGCTAGTT
>No_name
TTCTTCCTGACTGATTTGGCAATGAAGTTTGTTCTTCATCAGTCATTTGACCTGTACCTA
ATTTTCTCTTGGCATCTTCTTGGGCCATATTTCTTGCTAG
>No_name
CGGAATTTGTTCTTCCTGACTGATTTGGCAATGAAGTTTGTTCTTCATCAGTCATTTGAC
CTGTACCTAATTTTCTCTTGGCATCTTCTTGGGCCATATT
>No_name
GCGGGATTTGTTCTTCCTGACTGATTTGGCAATGAAGTTTGTTCTTCATCAGTCATTTGA
CCTGTACCTAATTTTCTCTTGGCATCTTCTTGGGCCATAT
>No_name
AGCGGAATTTGTTCTTCCTGACTGATTTGGCAATGAAGTTTGTTCTTCATCAGTCATTTG
ACCTGTACCTAATTTTCTCTTGGCATCTTCTTGGGCCATA
>No_name
CAGCGGAATTTGTTCTTCCTGACTGATTTGGCAATGAAGTTTGTTCTTCATCAGTCATTT
GACCTGTACCTAATTTTCTCTTGGCATCTTCTTGGGCCAT
>No_name
CAAGAAGATGCCAAGAGAAAATTAGGTACAGGTCAAATGACTGATGAAGAACAAACTTCA
TTGCCAAATCAGTCAGGAAGAACAAATTCCGCTGAAGAAG
>No_name
CCAAGAGAAAATTAGGTACAGGTCAAATGACTGATGAAGAACAAACTTCATTGCCAAATC
AGTCAGGAAGAACAAATTCCGCTGAAGAAGACAGAAAACT
>No_name
GAGAAAATTAGGTACAGGTCAAATGACTGATGAAGAACAAACTTCATTGCCAAATCAGTC
AGGAAGAACAAATTCCGCTGAAGAAGACAGAAAACTTCTT
>No_name
ATCAAACCGAAGAAGTTTTCTGTCTTCTTCAGCGGAATTTGTTCTTCCTGACTGATTTGG
CAATGAAGTTTGTTCTTCATCAGTCATTTGACCTGTACCT
>No_name
GGTCAAATGACTGATGAAGAACAAACTTCATTGCCAAATCAGTCAGGAAGAACAAATTCC
GCTGAAGAAGACAGAAAACTTCTTCGGTTTGATCCCACTC
>No_name
CGGTCTTTGAGTGGGATCAAACCGAAGAAGTTTTCTGTCTTCTTCAGCGGAATTTGTTCT
TCCTGACTGATTTGGCAATGAAGTTTGTTCTTCATCAGTC
>No_name
CTCGGTCTTTGAGTGGGATCAAACCGAAGAAGTTTTCTGTCTTCTTCAGCGGAATTTGTT
CTTCCTGACTGATTTGGCAATGAAGTTTGTTCTTCATCAG
>No_name
GATGAAGAACAAACTTCATTGCCAAATCAGTCAGGAAGAACAAATTCCGCTGAAGAAGAC
AGAAAACTTCTTCGGTTTGATCCCACTCAAAGACCGAGTG
>No_name
CTTCACTCGGTCTTTGAGTGGGATCAAACCGAAGAAGTTTTCTGTCTTCTTCAGCGGAAT
TTGTTCTTCCTGACTGATTTGGCAATGAAGTTTGTTCTTC
>No_name
GAACAAACTTCATTGCCAAATCAGTCAGGAAGAACAAATTCCGCTGAAGAAGACAGAAAA
CTTCTTCGGTTTGATCCCACTCAAAGACCGAGTGAAGGAA
>No_name
AACAAACTTCATTGCCAAATCAGTCAGGAAGAACAAATTCCGCTGAAGAAGACAGAAAAC
TTCTTCGGTTTGATCCCACTCAAAGACCGAGTGAAGGAAA
>No_name
ACAAACTTCATTGCCAAATCAGTCAGGAAGAACAAATTCCGCTGAAGAAGACAGAAAACT
TCTTCGGTTTGATCCCACTCAAAGACCGAGTGAAGGAAAT
>No_name
CAAACTTCATTGCCAAATCAGTCAGGAAGAACAAATTCCGCTGAAGAAGACAGAAAACTT
CTTCGGTTTGATCCCACTCAAAGACCGAGTGAAGGAAATC
>No_name
CTTGATTTCCTTCACTCGGTCTTTGAGTGGGATCAAACCGAAGAAGTTTTCTGTCTTCTT
CAGCGGAATTTGTTCTTCCTGACTGATTTGGCAATGAAGT
>No_name
CCTTGATTTCCTTCACTCGGTCTTTGAGTGGGATCAAACCGAAGAAGTTTTCTGTCTTCT
TCAGCGGAATTTGTTCTTCCTGACTGATTTGGCAATGAAG
>No_name
TTTGATTTCCTTCACTCGGTCTTTGCGTGGGATCAAACCGAAGAAGCTTTCTGTCTTCTT
AAGCGGCATCTGTTATTCCTGACTGATTTGGCAAGGACGT
>No_name
TGCCAAATCAGTCAGGAAGAACAAATTCCGCTGAAGAAGACAGAAAACTTCTTCGGTTTG
ATCCCACTCAAAGACCGAGTGAAGGAAATCAAGGTAATGG
>No_name
GTCAGGAAGAACAAATTCCGCTGAAGAAGACAGAAAACTTCTTCGGTTTGATCCCACTCA
AAGACCGAGTGAAGGAAATCAAGGTAATGGGTTCGATGTT
>No_name
GTCAGGAAGAACAAATTCCGCTGAAGAAGACAGAAAACTTCTTCGGTTTGATCCCACTCA
AAGACCGAGTGAAGGAAATCAAGGTAATGGGTTCGATGTT
>No_name
CAGGAAGAACAAATTCCGCTGAAGAAGACAGAAAACTTCTTCGGTTAGATCCCACTCAAA
GACCGAGTGAAGGAAATCAAGGTAATGGGTTCGATGTTGA
>No_name
TCTCAACATCGAACCCATTACCTTGATTTCCTTCACTCGGTCTTTGAGTGGGATCAAACC
GAAGAAGTTTTCTGTCTTCTTCAGCGGAATTTGTTCTTCC
>No_name
CCAGTCTTCTCAACATCGAACCCATTACCTTGATTTCCTTCACTCGGTCTTTGAGTGGGA
TCAAACCGAAGAAGTTTTCTGTCTTCTTCAGCGGAATTTG
>No_name
CAAATTCCGCTGAAGAAGACAGAAAACTTCTTCGGTTTGATCCCACTCAAAGACCGAGTG
AAGGAAATCAAGGTAATGGGTTCGATGTTGAGAAGACTGG
>No_name
AAATTCCGCTGAAGAAGACAGAAAACTTCTTCGGTTTGATCCCACTCAAAGACCGAGTGA
AGGAAATCAAGGTAATGGGTTCGATGTTGAGAAGACTGGA
>No_name
CCAGTTCCAGTCTTCTCAACATCGAACCCATTACCTTGATTTCCTTCACTCGGTCTTTGA
GTGGGATCAAACCGAAGAAGTTTTCTGTCTTCTTCAGCGG
>No_name
CCGCTGAAGAAGACAGAAAACTTCTTCGGTTTGATCCCACTCAAAGACCGAGTGAAGGAA
ATCAAGGTAATGGGTTCGATGTTGAGAAGACTGGAACTGG
>No_name
TCCAGTTCCAGTCTTCTCAACATCGAACCCATTACCTTGATTTCCTTCACTCGGTCTTTG
AGTGGGATCAAACCGAAGAAGTTTTCTGTCTTCTTCAGCG
>No_name
TCCAGTTCCAGTCTTCTCAACATCGAACCCATTACCTTGATTTCCTTCACTCGGTCTTTG
AGTGGGATCAAACCGAAGAAGTTTTCTGTCTTCTTCAGCG
>No_name
GTCCAGTTCCAGTCTTCTCAACATCGAACCCATTACCTTGATTTCCTTCACTCGGTCTTT
GAGTGGGATCAAACCGAAGAAGTTTTCTGTCTTCTTCAGC
>No_name
ATTTGTTTTAGGTCCAGTTCCAGTCTTCTCAACATCGAACCCATTACCTTGATTTCCTTC
ACTCGGTCTTTGAGTGGGATCAAACCGAAGAAGTTTTCTG
>No_name
CAGAAAACTTCTTCGGTTTGATCCCACTCAAAGACCGAGTGAAGGAAATCAAGGTAATGG
GTTCGATGTTGAGAAGACTGGAACTGGACCTAAAACAAAT
>No_name
ATTTGTTTTAGGTCCAGTTCCAGTCTTCTCAACATCGAACCCATTACCTTGATTTCCTTC
ACTCGGTCTTTGAGTGGGATCAAACCGAAGAAGTTTTCTG
>No_name
ATTTGTTTTAGGTCCAGTTCCAGTCTTCTCAACATCGAACCCATTACCTTGATTTCCTTC
ACTCGGTCGTTGAGTGGGATCAAACCGAAGAAGTTTTCTG
>No_name
CAGAAAACTTCTTCGGTTTGATCCCACTCAAAGACCGAGTGAAGGAAATCAAGGTAATGG
GTTCGATGTTGAGAAGACTGGAACTGGACCTAAAACAAAT
>No_name
GAAAACTTCTTCGGTTTGATCCCACTCAAAGACCGAGTGAAGGAAATCAAGGTAATGGGT
TCGATGTTGAGAAGACTGGAACTGGACCTAAAACAAATCC
>No_name
AAAACTTCTTCGGTTTGATCCCACTCAAAGACCGAGTGAAGGAAATCAAGGTAATGGGTT
CGATGTTGAGAAGACTGGAACTGGACCTAAAACAAATCCC
>No_name
GGGGATTTGTTTTAGGTCCAGTTCCAGTCTTCTCAACATCGAACCCATTACCTTGATTTC
CTTCACTCGGTCTTTGAGTGGGATCAAACCGAAGAAGTTT
>No_name
AAACTTCTTCGGTTTGATCCCACTCAAAGACCGAGTGAAGGAAATCAAGGTAATGGGTTC
GATGTTGAGAAGACTGGAACTGGACCTAAAACAAATCCCC
>No_name
CGGGGATTTGTTTTAGGTCCAGTTCCAGTCTTCTCAACATCGAACCCATTACCTTGATTT
CCTTCACTCGGTCTTTGAGTGGGATCAAACCGAAGAAGTT
>No_name
CGGGGATTTGTTTTAGGTCCAGTTCCAGTCTTCTCAACATCGAACCCATTACCTTGATTT
CCTTCACTCGGTCTTTGAGTGGGATCAAACCGAAGAAGTT
>No_name
CGGGGATTTGTTTTAGGTCCAGTTCCAGTCTTCTCAACATCGAACCCATTACCTTGATTT
CCTTCACTCGGTCTTTGAGTGGGATCAAACCGAAGAAGTT
>No_name
CGGGGATTTGTTTTAGGTCCAGTTCCAGTCTTCTCAACATCGAACCCATTACCTTGATTT
CCTTCACTCGGTCTTTGAGTGGGATCAAACCGAAGAAGTT
>No_name
TTCGGTTTGATCCCACTCAAAGACCGAGTGAAGGAAATCAAGGTAATGGGTTCGATGTTG
AGAAGACTGGAACTGGACCTAAAACAAATCCCCGGAAAAA
>No_name
CTTTTTCCGGGGATTTGTTTTAGGTCCAGTTCCAGTCTTCTCAACATCGAACCCATTACC
TTGATTTCCTTCACTCGGTCTTTGAGTGGGATCAAACCGA
>No_name
TTCTTTTTCCGGGGATTTGTTTTAGGTCCAGTTCCAGTCTTCTCAACATCGAACCCATTA
CCTTGATTTCCTTCACTCGGTCTTTGAGTGGGATCAAACC
>No_name
GTTTCTTTTTCCGGGGATTTGTTTTAGGTCCAGTTCCAGTCTTCTCAACATCGAACCCAT
TACCTTGATTTCCTTCACTCGGTCTTTGAGTGGGATCAAA
>No_name
GTTTCTTTTTCCGGGGATTTGTTTGAGGTCCAGTTCCAGTCTTCTCAACATCGAACCCAT
TACCTTGATTTCCTTCACTCGGTCTTTGAGTGGGATCAAA
>No_name
CTCTGTTTCTTTTTCCGGGGATTTGTTTTAGGTCCAGTTCCAGTCTTCTCAACATCGAAC
CCATTACCTTGATTTCCTTCACTCGGTCTTTGAGTGGGAT
>No_name
CTCTGTTTCTTTTTCCGGGGATTTGTTTTAGGTCCAGTTCCAGTCTTCTCAACATCGAAC
CCATTACCTTGATTTCCTTCACTCGGTCTTTGAGTGGGAT
>No_name
CTCAAAGACCGAGTGAAGGAAATCAAGGTAATGGGTTCGATGTTGAGAAGACTGGAACTG
GACCTAAAACAAATCCCCGGAAAAAGAAACAGAGTAACAA
>No_name
CATTGTTACTCTGTTTCTTTTTCCGGGGATTTGTTTTAGGTCCAGTTCCAGTCTTCTCAA
CATCGAACCCATTACCTTGATTTCCTTCACTCGGTCTTTG
>No_name
TTTCGATTCATTGTTACTCTGTTTCTTTTTCCGGGGATTTGTTTTAGGTCCAGTTCCAGT
CTTCTCAACATCGAACCCATTACCTTGATTTCCTTCACTC
>No_name
TTTCGATTCATTGTTACTCTGTTTCTTTTTCCGGGGATTTGTTTTAGGTCCAGTTCCAGT
CTTCTCAACATCGAACCCATTACCTTGATTTCCTTCACTC
>No_name
TTTCGATTCATTGTTACTCTGTTTCTTTTTCCGGGGATTTGTTTTAGGTCCAGTTCCAGT
CTTCTCAACATCGAACCCATTACCTTGATTTCCTTCACTC
>No_name
TTTCGATTCATTGTTACTCGGTTTCTTTTTCCGGGGATTTGTTTTAGGTCCAGTTCCAGT
CTTCTCAACATCGAACCCATTACCTTGATTTCCTTCACTC
>No_name
GCTTTCGATTCATTGTTACTCTGTTTCTTTTTCCGGGGATTTGTTTTAGGTCCAGTTCCA
GTCTTCTCAACATCGAACCCATTACCTTGATTTCCTTCAC
>No_name
AGGAAATCAAGGTAATGGGTTCGATGTTGAGAAGACTGGAACTGGACCTAAAACAAATCC
CCGGAAAAAGAAACAGAGTAACAATGAATCGAAAGCAATA
>No_name
AGGAAATCAAGGTAATGGGTTCGATGTTGAGAAGACTGGAACTGGACCTAAAACAAATCC
CCGGAAAAAGAAACAGAGTAAAAATGAATCGAAAGCAATA
>No_name
AGGTAATGGGTTCGATGTTGAGAAGACTGGAACTGGACCTAAAACAAATCCCCGGAAAAA
GAAACAGAGTAACAATGAATCGAAAGCAATAACAACTCTA
>No_name
CTAGAGTTGTTATTGCTTTCGATTCATTGTTACTCTGTTTCTTTTTCCGGGGATTTGTTT
TAGGTCCAGTTCCAGTCTTCTCAACATCGAACCCATTACC
>No_name
CCTAGAGTTGTTATTGCTTTCGATTCATTGTTACTCTGTTTCTTTTTCCGGGGATTTGTT
TTAGGTCCAGTTCCAGTCTTCTCAACATCGAACCCATTAC
>No_name
GTAATGGGTTCGATGTTGAGAAGACTGGAACTGGACCTAAAACAAATCCCCGGAAAAAGA
AACAGAGTAACAATGAATCGAAAGCAATAACAACTCTAGG
>No_name
ATGGGTTCGATGTTGAGAAGACTGGAACTGGACCTAAAACAAATCCCCGGAAAAAGAAAC
AGAGTAACAATGAATCGAAAGCAATAACAACTCTAGGAGT
>No_name
GTTCGATGTTGAGAAGACTGGAACTGGACCTAAAACAAATCCCCGGAAAAAGAAACAGAG
TAACAATGAATCGAAAGCAATAACAACTCTAGGAGTTATT
>No_name
AATAACTCCTAGAGTTGTTATTGCTTTCGATTCATTGTTACTCTGTTTCTTTTTCCGGGG
ATTTGTTTTAGGTCCAGTTCCAGTCTTCTCAACATCGAAC
>No_name
GTTCGATGTTGAGAAGACTGGAACTGGACCTAAAACAAATCCCCGGAAAAAGAAACAGAG
TAACAATGAATCGAAAGCAATAACAACTCCAGGAGTTATT
>No_name
TCGATGTTGAGAAGACTGGAACTGGACCTAAAACAAATCCCCGGAAAAAGAAACAGAGTA
ACAATGAATCGAAAGCAATAACAACTCTAGGAGTTATTAT
>No_name
GCCCATAATAACTCCTAGAGTTGTTATTGCTTTCGATTCATTGTTACTCTGTTTCTTTTT
CCGGGGATTTGTTTTAGGTCCAGTTCCAGTCTTCTCAACA
>No_name
GAAACAGCCCATAATAACTCCTAGAGTTGTTATTGCTTTCGATTCATTGTTACTCTGTTT
CTTTTTCCGGGGATTTGTTTTAGGTCCAGTTCCAGTCTTC
>No_name
AGACTGGAACTGGACCTAAAACAAATCCCCGGAAAAAGAAACAGAGTAACAATGAATCGA
AAGCAATAACAACTCTAGGAGTTATTATGGGCTGTTTCAC
>No_name
GTGAAACAGCCCATAATAACTCCTAGAGTTGTTATTGCTTTCGATTCATTGTTACTCTGT
TTCTTTTTCCGGGGATTTGTTTTAGGTCCAGTTCCAGTCT
>No_name
CTGGAACTGGACCTAAAACAAATCCCCGGAAAAAGAAACAGAGTAACAATGAATCGAAAG
CAATAACAACTCTAGGAGTTGTTATGGGCTGTTTCACATT
>No_name
CTGGAACTGGACCTAAAACAAATCCCCGGAAAAAGAAACAGAGTAACAATGAATCGAAAG
CAATAACAACTCTAGGAGTTATTATGGGCTGTTTCAGATC
>No_name
CTGGAACTGGACCTAAAACAAATCCCCGGAAAAAGAAACAGAGTAACAATGAATCGAAAG
CAATAACAACTCTAGGAGTTATTATGGGCTGTTTCACATT
>No_name
CAACATAATGTGAAACAGCCCATAATAACTCCTAGAGTTGTTATTGCTTTCGATTCATTG
TTACTCTGTTTCTTTTTCCGGGGATTTGTTTTAGGTCCAG
>No_name
CTGGACCTAAAACAAATCCCCGGAAAAAGAAACAGAGTAACAATGAATCGAAAGCAATAA
CAACTCTAGGAGTTATTATGGGCTGTTTCACATTATGTTG
>No_name
CTGGACCTAAAACAAATCCCCGGAAAAAGAAACAGAGTAACAATGAATCGAAAGCAATAA
CAACTCTAGGAGTTATTATGGGCTGTTTCACATTATGTTG
>No_name
CTGGACCTAAAACAAATCCCCGGAAAAAGAAACAGAGTAACAATGAATCGAAAGCAATAA
CAACTCTAGGAGTTATTATGGGCTGTTTCACATTATGTTG
>No_name
CTGGACCTAAAACAAATCCCCGGAAAAAGAAACAGAGTAACAATGAATCGAAAGCAATAA
CAACTCTAGGAGTTATTATGGGCTGTTTCACATTATGTTG
>No_name
TGGACCTAAAACAAATCCCCGGAAAAAGAAACAGAGTAACAATGAATCGAAAGCAATAAC
AACTCTAGGAGTTATTATGGGCTGTTTCACATTATGTTGG
>No_name
CTAAAACAAATCCCCGGAAAAAGAAACAGAGTAACAATGAATCGAAAGCAATAACAACTC
TAGGAGTTATTATGGGCTGTTTCACATTATGTTGGCTTCC
>No_name
CAAATCCCCGGAAAAAGAAACAGAGTAACAATGAATCGAAAGCAATAACAACTCTAGGAG
TTATTATGGGCTGTTTCACATTATGTTGGCTTCCATTTTT
>No_name
CCCCGGAAAAAGAAACAGAGTAACAATGAATCGAAAGCAATAACAACTCTAGGAGTTATT
ATGGGCTGTTTCACATTATGTTGGCTTCCATTTTTCATAA
>No_name
CCCCGGAAAAAGAAACAGAGTAACAATGAATCGAAAGCAATAACAACTCTAGGAGTTATT
ATGGGCTGTTTCACATTATGTTGGCTTCCATTTTTCATAA
>No_name
CCGGAAAAAGAAACAGAGTAACAATGAATCGAAAGCAATAACAACTCTAGGAGTTATTAT
GGGCTGTTTCACATTATGTTGGCTTCCATTTTTCATAATT
>No_name
GGAAAAAGAAACAGAGTAACAATGAATCGAAAGCAATAACAACTCTAGGAGTTATTATGG
GCTGTTTCACATTATGTTGGCTTCCATTTTTCATAATTCA
>No_name
GGAAAAAGAAACAGAGTAACAATGAATCGAAAGCAATAACAACTCTAGGAGTTATTATGG
GCTGTTTCACATTATGTTGGCGTCCATTTTTCATAATTCA
>No_name
GAAAAAGAAACAGAGTAACAATGAATCGAAAGCAATAACAACTCTAGGAGTTATTATGGG
CTGTTTCACATTATGTTGGCTTCCATTTTTCATAATTCAG
>No_name
CTGAATTATGAAAAATGGAAGCCAACATAATGTGAAACAGCCCATAATAACTCCTAGAGT
TGTTATTGCTTTCGATTCATTGTTACTCTGTTTCTTTTTC
>No_name
CTGAATTATGAAAAATGGAAGCCAACATAATGTGAAACAGCCCATAATAACTCCTAGAGT
TGTTATTGCTTTCGATTCATTGTTACTCTGTTTCTTTTTC
>No_name
TCTGAATTATGAAAAATGGAAGCCAACATAATGTGAAACAGCCCATAATAACTCCTAGAG
GTGTTATTGCTTTCGATTCATTGTTACTCTGTTTCTTTTT
>No_name
ATCTGAATTATGAAAAATGGAAGCCAACATAATGTGATACAGCCCATAATAACTCCTAGA
GTTGTTATTGCTTTCGATTCATTGTTACTCTGTTTCTTTT
>No_name
AAAGAAACAGAGTAACAATGAATCGAAAGCAATAACAACTCTAGGAGTTATTATGGGCTG
TTTCACATTATGTTGGCTTCCATTTTTCATAATTCAGATT
>No_name
AAGAAACAGAGTAACAATGAATCGAAAGCAATAACAACTCTAGGAGTTATTATGGGCTGT
TTCACATTATGTTGGCTTCCATTTTTCATAATTCAGATTC
>No_name
GAGAATCTGAATTATGAAAAATGGAAGCCAACATAATGTGAAACAGCCCATAATAACTCC
TAGAGTTGTTATTGCTTTCGATTCATTGTTACTCTGTTTC
>No_name
TGAGAATCTGAATTATGAAAAATGGAAGCCAACATAATGTGAAACAGCCCATAATAACTC
CTAGAGTTGTTATTGCTTTCGATTCATTGTTACTCTGTTT
>No_name
AAACAGAGTAACAATGAATCGAAAGCAATAACAACTCTAGGAGTTATTATGGGCTGTTTC
ACATTATGTTGGCTTCCATTTTTCATAATTCAGATTCTCA
>No_name
AACAGAGTAACAATGAATCGAAAGCAATAACAACTCTAGGAGTTATTATGGGCTGTTTCA
CATTATGTTGGCTTCCATTTTTCATAATTCAGATTCTCAA
>No_name
AACAGAGTAACAATGAATCGAAAGCAATAACAACTCTAGGAGTTATTATGGGCTGTTTCA
CATTATGTTGGCTTCCATTTTTCATAATTCAGATTCTCAA
>No_name
GTTTGAGAATCTGAATTATGAAAAATGGAAGCCAACATAATGTGAAACAGCCCATAATAA
CTCCTAGAGTTGTTATTGCTTTCGATTCATTGTTACTCTG
>No_name
GTTTGAGAATCTGAATTATGAAAAATGGAAGCCAACATAATGTGAAACAGCCCATAATAA
CTCCTAGAGTGGTTATTGCTTTCGATTCATTGTTACTCTG
>No_name
CGGGTTTGAGAATCTGAATTATGAAAAATGGAAGCCAACATAATGTGAAACAGCCCATAA
TAACTCCTAGAGTTGTTATTGCTTTCGATTCATTGTTACT
>No_name
AATGAATCGAAAGCAATAACAACTCTAGGAGTTATTATGGGCTGTTTCACATTATGTTGG
CTTCCATTTTTCATAATTCAGATTCTCAAACCCGAGATCG
>No_name
ATCGAAAGCAATAACAACTCTAGGAGTTATTATGGGCTGTTTCACATTATGTTGGCTTCC
ATTTTTCATAATTCAGATTCTCAAACCCATTCTCATTGTT
>No_name
CAACTTTAGAAACAATGAGAATGGGTTTGAGAATCTGAATTATGAAAAATGGAAGCCAAC
ATAATGTGAAACAGCCCATAATAACTCCTAGAGTTGTTAT
>No_name
CAACTTTAGAAACAATGAGAATGGGTTTGAGAATCTGAATTATGAAAAATGGAAGCCAAC
ATAATGTGAAACAGCCCATAATAACTCCTAGAGTTGTTAT
>No_name
AACAACTCTAGGAGTTATTATGGGCTGTTTCACATTATGTTGGCTTCCATTTTTCATAAT
TCAGATTCTCAAACCCATTCTCATTGTTTCTAAAGTTGAT
>No_name
CTCATGATCAACTTTAGAAACAATGAGAATGGGTTTGAGAATCTGAATTATGAAAAATGG
AAGCCAACATAATGTGAAACAGCCCATAATAACTCCTAGA
>No_name
TTCATGATCAACTTTAGAAACAATGAGAATGGGTTTGAGAATCTGAATTATGAAAAATGG
AAGCCAACATAATGTGAAACAGCCCATAATAACTCCTAGA
>No_name
GGAGTTATTATGGGCTGTTTCACATTATGTTGGCTTCCATTTTTCATAATTCAGATTCTC
AAACCCATTCTCATTGTTTCTAAAGTTGATCATGAAAAGT
>No_name
GTTATTATGGGCTGTTTCACATTATGTTGGCTTCCATTTTTCATAATTCAGATTCTCAAA
CCCATTCTCATTGTTTCTAAAGTTGATCATGAAAAGTATC
>No_name
GCAAAAGATACTTTGCATGATCAACTTTAGAAACAATGAGAATGGGTTTGAGAATCTGAA
TTATGAAAAATGGAAGCCAACATAATGTGAAACAGCCCAT
>No_name
GGCAAAAGATACTTTTCATGATCAACTTTAGAAACAATGAGAATGGGTTTGAGAATCTGA
ATTATGAAAAATGGAAGCCAACATAATGTGAAACAGCCCA
>No_name
CACGGCAAAAGATACTTTTCATGATCAACTTTAGAAACAATGAGAATGGGTTTGAGAATC
TGAATTATGAAAAATGGAAGCCAACATAATGTGAAACAGC
>No_name
CCAAGGCAAAAGATACTTTTCATGATCAACTTTAGAAACAATGAGAATGGGTTTGAGAAT
CTGAATTATGAAAAATGGAAGCCAACATAATGTGAAACAG
>No_name
CACCAAGGCAAAAGATACTTTTCATGATCAACTTTAGAAACAATGAGAATGGGTTTGAGA
ATCTGAATTATGAAACATGGAAGCCAACATAATGTGAAAC
>No_name
GTAACACCAAGGCAAAAGATACTTTTCATGATCAACTTTAGAAACAATGAGAATGGGTTT
GAGAATCTGAATTATGAAAAATGGAAGCCAACATAATGTG
>No_name
CTCGTAACACCAAGGCAAAAGATACTTTTCATGATCAACTTTAGAAACAATGAGAATGGG
TTTGAGAATCTGAATTATGAAAAATGGAAGCCAACATAAT
>No_name
TTGGCTTCCATTTTTCATAATTCAGATTCTCAAACCCATTCTCATTGTCTCTAAAGTTGA
TCATGAAAAGTATCTTTTGCCTTGGTGTTACGAGCTGTTT
>No_name
CACAGAAACAGCTCGTAACACCAAGGCAAAAGATACTTTTCATGATCAACTTTAGAAACA
ATGAGAATGGGTTTGAGAATCTGAATTATGAAAAATGGAA
>No_name
TCCAAGCCACAGAAACAGCTCGTAACACCAAGGCAAAAGATACTTTTCATGATCAACTTT
AGAAACAATGAGAATGGGTTTGAGAATCTGAATTATGAAA
>No_name
TTGAGATAACCAAGCCACAGAAACAGCTCGTAACACCAAGGCAAAAGATACTTTTCATGA
TCAACTTTAGAAACAATGAGAATGGGTTTGAGAATCTGAA
>No_name
CAGATTCTCAAACCCATTCTCATTGTTTCTAAAGTTGATCATGAAAAGTATCTTTTGCCT
TGGTGTTACGAGCTGTTTCTGTGGCTTGGTTATCTCAATA
>No_name
TATTGAGATAACCAAGCCACAGAAACAGCTCGTAACACCAAGGCAAAAGATACTTTTCAT
GATCAACTTTAGAAACAATGAGAATGGGTTTGAGAATCTG
>No_name
GGAAACTATTGAGATAACCAAGCCACAGAAACAGCTCGTAACACCAAGGCAAAAGATACT
TTTCATGATCAACTTTAGAAACAATGAGAATGGGTTTGAG
>No_name
CAAACCCATTCTCATTGTTTCTAAAGTTGATCATGAAAAGTATCTTTTGCCTTGGTGTTA
CGAGCTGTTTCTGTGGCTTGGGTATCTCAATAGTTTCCTG
>No_name
ATTCAGGAAACTATTGAGATAACCAAGCCACAGAAACAGCTCGTAACACCAAGGCAAAAG
ATACTTTTCATGATCAACTTTAGAAACAATGAGAATGGGT
>No_name
CCCATTCTCATTGTTTCTAAAGTTGATCATGAAAAGTATCTTTTGCCTTGGTGTTACGAG
CTGTTTCTGTGGCTTTGTTATCTCAATAGTTTCCTGAATA
>No_name
CGGGATTCAGGAAACTATTGAGATAACCAAGCCACAGAAACAGCTCGTAACACCAAGGCA
AAAGATACTTTTCATGATCAACTTTAGAAACAATGAGAAT
>No_name
CGGGATTCAGGAAACTATTGAGATAACCAAGCCACAGAAACAGCTCGTAACACCAAGGCA
AAAGATACTTTTCATGATCAACTTTAGAAACAATGAGAAT
>No_name
CGGGATACAGGAAACTATTGAGATAACCAAGCCACAGAAACAGCTCGTAACACCAAGGCA
AAAGATACTTTTCATGATCAACTTTAGAAACAATGAGAAT
>No_name
ACGGGATTCAGGAAACTATTGAGATAACCAAGCCACAGAAACAGCTCGTAACACCAAGGC
AAAAGATACTTTTCATGATCAACTTTAGAAACAATGAGAA
>No_name
CACGGGATTCAGGAAACTATTGAGATAACCAAGCCACAGAAACAGCTCGTAACACCAAGG
CAAAAGATACTTTTCATGATCAACTTTAGAAACAATGAGA
>No_name
GGCATATATCACGGGATTCAGGAAACTATTGAGATAACCAAGCCACAGAAACAGCTCGTA
ACACCAAGGCAAAAGATACTTTTCATGATCAACTTTAGAA
>No_name
TCTAAAGTTGATCATGAAAAGTATCTTTTGCCTTGGTGTTACGAGCTGTTTCTGTGGCTT
TGTTTTCTCAATAGTTTCCTGAATCCCCTGATATATGCCA
>No_name
CGCATATATCACGGGATTCAGGAAACTATTGAGATAACCAAGCCACAGAAACAGCTCGTA
ACACCAAGGCAAAAGATACTTTTCATGATCAACTTTAGTA
>No_name
CTAAAGTTGATCATGAAAAGTATCTTTTGCCTTGGTGTTACGAGCTGTTTCTGTGGCTTG
GTTATCTCAATAGTTTCCTGAATCCCGTGGTATATGCCAA
>No_name
TTTGGCATATATCACGGGATTCAGGAAACTATTGAGATAACCAAGCCACAGAAACAGCTC
GTAACACCAAGGCAAAAGATACTTTTCATGATCAACTTTA
>No_name
GTTGATCATGAAAAGTATCTTTTGCCTTGGTGTTACGAGCTGTTTCTGTGGCTTTGGTAT
CTCAATAGTTTCCTGAATCCCGCGATATATGACAAATTCA
>No_name
GTTGATCATGAAAAGTATCTTTTGCCTTGGTGTTACGAGCTGTTTCTGTGGCTTGGTTAT
CTCCATAGATTCCTTAATCCCGTGATATATGCCAAATTCA
>No_name
CTCTATTGAATTTGGCATATATCACGGGATTCAGGAAACTATTGAGATAACCAAGCCACA
GAAACAGCACGTAACACCAAGGCAAAAGATACTTTTCATG
>No_name
GAAAAGTATCTTTTGCCTTGGTGTTACGAGCTGTTTCTGTGGCTTGGTTTTTTCAATAAA
TTTCTGAATCCCCTGATATATGCCAAAATCAATAAAACAA
>No_name
GAAAAGTATCTTTTGCCTTGGTGTTACGAGCTGTTTCTGTGGCTTGGTTATCTCAATAGT
TTCCTGAATACCGTGATATATGTCAACTTCAAAAGAAAAT
>No_name
CGAAATTCTCTATTGAATTTGGCATATATCACGGGATTCAGGAAACTATTGAGATAACCA
AGCCACAGAAACAGCTCGTAACACCAAGGCAAAAGATACT
>No_name
CGAAATTCTCTATTGAATTTGGCATATATCACGGGATTCAGGAAACTATTGAGATAACCA
AGCCACAGAAACAGCTCGTAACACCAAGGCAAAAGATACT
>No_name
TCGAAATTCTCTATTGAATTTGGCATATATCACGGGATTCAGGAAACTATTGAGATAACC
AAGCCACAGAAACAGCTCGTAACACCAAGGCAAAAGATAC
>No_name
TTTCGAAATTCTCTATTGAATTTGGCATATATCACGGGATTCAGGAAACTATTGAGATAA
CCAAGCCACAGAAACAGCTCGTAACACCCAGGCAAAAGAT
>No_name
CTTTTGCCTTGGTGTTACGAGCTGTTTCTGTGGCTTGGTTATCTCAATACTTTTCTCAAT
CCCCTGATATATCCCAAATTCTAAAAAGACATTCGCAACC
>No_name
CTTTTGCCTTGGTGTTACGAGCTGTTTCTGTGGCTTTGTTATCTCAATAGTTTTCTGAAT
CCCCTGATATATGGCAAATTCAAAAAAGAATTTCGAAAAC
>No_name
GGGGTTTCGAAATTCTCTATTGAATTTGGCATATATCACGGGATTCAGGAAACTATTGAG
ATAACCAAGCCACAGAAACAGCTCGTAACACCAAGGCAAA
>No_name
TGGGTTTCGAAATTCTCTATTGAATTTGGCATATATCACGGGATTCAGGAAACTATTGAG
ATAACCAAGCCACAGAAACAGCTCGTAACACCAAGGCAAA
>No_name
TTGGGTTTCGAAATTCTCTATTGAATTTGGCATATATCACGGGATTCAGGAAACTATTGA
GATAACCAAGCCACAGAAACAGCTCGTAACACCAAGGCAA
>No_name
CAAGATATGTTTTTGTGGTTAGGTTACCTCAACAGTTTCCTCAACCCTATAATTTATGCC
AAATTTAATCGAGAATTTCGAACCCCCTTTAAATTGATTT
>No_name
GAAAAAATAAAATCTGTTTAAATGGGTTTCGAAATTCTCTATTGAATTTGGCATATATCA
CGGGATTCAGGAAACTATTGAGATAACCAAGCCACAGAAA
>No_name
GAAAAAATAAAATCTGTTTAAATGGGTTTCGAAATTCTCTATTGAATTTGGCATATATCA
CGGGATTCAGGAAACTATTGAGATAACCAAGCCACAGAAA
>No_name
ATACAGTGAAAAAATAAAATCTGTTTAAATGGGTTTCGAAATTCTCTATTGAATTTGGCA
TATATCACGGGATTCAGGAAACTATTGAGATAACCAAGCC
>No_name
CTTGGTTATCTCAATAGTTTCCTGAATCCCGTGATATATGCCAAATTCAATAGAGAATTT
CGAAACCCATTTAAACAGATTTTATTTTTTCACTGTATAA
>No_name
CTTGGTTATCTCAATAGTTTCCTCAATCCCGTGATATATGCCAAATTCAATAGAGAATTT
CGAAACCCATTTAAACAGATTTTATTTTTTCACTGTATAA
>No_name
CTTGGTTATCTCAATAGTTTCCTGAATCCCGTGATATATGCCAAATTCAATAGAGAATTT
CGAAACCCATTTAAACAGATTTTATTTTTTCACTGTATAA
>No_name
CTTGGTTATCTCAATAGTTTCCTGAATCCCGTGATATATGCCAAATTCAATAGAGAATTT
CGAAACCCATTTAAACAGATTTTATTTTTTCACTGTATAA
>No_name
TTCAGGTTATCTCAATAGTTTCCTGAATCCCGTGATATATGCCAAATTCAATAGAGAATT
TCGAAACCCATTTAAACAGATTTTATTTTTTCACTGTATA
>No_name
ATCTCAATAGTTTCCTGAATCCCGTGATATATGCCAAATTCAATAGAGAATTTCGAAACC
CATTTAAACAGATTTTATTTTTTCACTGTATAAATATCAA
>No_name
CATTGATATTTATACAGTGAAAAAATAAAATCTGTTTAAATGGGTTTCGAAATTCTCTAT
TGAATTTGGCATATATCACGGGATTCAGGAAACTATTGAG
>No_name
TCGAATTCGAGCATTGATATTTATACAGTGAAAAAATAAAATCTGTTTAAATGGGTTTCG
AAATTCTCTATTGAATTTGGCATATATCACGGGATTCAGG
>No_name
CTCGAATTCGAGCATTGATATTTATACAGTGAAAAAATAAAATCTGTTTAAATGGGTTTC
GAAATTCTCTATTGAATTTGGCATATATCACGGGATTCAG
>No_name
CTGAATCCCGTGATATATGCCAAATTCAATAGAGAATTTCGAAACCCATTTAAACAGATT
TTATTTTTTCACTGTATAAATATCAATGCTCGAATTCGAG
>No_name
CGACTCGAATTCGAGCATTGATATTTATACAGTGAAAAAATAAAATCTGTTTAAATGGGT
TTCGAAATTCTCTATTGAATTTGGCATATATCACGGGATT
>No_name
GTCGACTCGAATTCGAGCATTGATATTTATACAGTGAAAAAATAAAATCTGTTTAAATGG
GTTTCGAAATTCTCTATTGAATTTGGCATATATCACGGGA
>No_name
GATATATGCCAAATTCAATAGAGAATTTCGAAACCCATTTAAACAGATTTTATTTTTTCA
CTGTATAAATATCAATGCTCGAATTCGAGTAGACACATTT
>No_name
CAAATGTGTCTACTCGAATTCGAGCATTGATATTTATACAGTGAAAAAATAAAATCTGTT
TAAATGGGTTTCGAAATTCTCTATTGAATTTGGCATATAT
>No_name
TATATGCCAAATACAATAGAGAATTTCGAAACCCATTTAAACAGATTTTATTTTTTCACT
GTATAAATATCAATGCTCGAATTCGAGTCGACACATTTGC
>No_name
ATGCCAAATTCAATAGAGAATTTCGAAACCCATTTAAACAGATTTTATTTTTTCACTGTA
TAAATATCAATGCTCGAATTCGAGTAGACACATTTGCCGA
>No_name
TCGGTAAATGTGTCGACTCGAATTCGAGCATTGATATTTATACAGTGAAAAAATAAAATC
TGTTTAAATGGGTTTCGAAATTCTCTATTGAATTTGGCAT
>No_name
GTTCGGCAAATGTGTCTACTCGAATTCGAGCATTGATATTTATACAGTGAAAAAATAAAA
TCTGTTTAAATGGGTTTCGAAATTCTCTATTGAATTTGGC
>No_name
CCGTATTGTTCGGCAAATGTGTCGACTCGAATTCGAGCATTGATATTTATACAGTGAAAA
AATAAAATCTGTTTAAATGGGTTTCAAAATTCTCTATTGA
>No_name
CCGTATTGTTCGGCAAATGTGTCGACTCGAATTCGAGCATTGATATTTATACAGTGAAAA
AATAAAATCTGTTTAAATGGGTTTCGAAATTCTCTATTGA
>No_name
AAACCGTATTGTTCGGCAAATGTGTCTACTCGAATTCGAGCATTGATATTTATACAGTGA
AAAAATAAAATCTGTTTAAATGGGTTTCGAAATTCTCTAT
>No_name
GTAAACCGTATTGTTCGGCAAATGTGTCGACTCGAATTCGAGCATTGATATTTATACAGT
GAAAAAATAAAATCTGTTTAAATGGGTTTCGAAATTCTCT
>No_name
GGTAAACCGTATTGTTCGGCAAATGTGTCTACTCGAATTCGAGCATTGATATTTATACAG
TGAAAAAATAAAATCTGTTTAAATGGGTTTCGAAATTCTC
>No_name
GTTTTTTGCATTGGTAAACCGTATTGTTCGGCAAATGTGTCTACTCGAATTCGAGCATTG
ATATTTATACAGTGAAAAAATAAAATCTGTTTAAATGGGT
>No_name
TTTAAACAGATTTTATTTTTTCACTGTATAAATATCAATGCTCGAATTCGAGTCGACACA
TTTGCCGAACAATACGGTTTACCAATGCAAAAAACTATGT
>No_name
TAAACAGATTTTATTTTTTCACTGTATAAATATCAATGCTCGAATTCGAGTAGACACATT
TGCCGAACAATACGGTTTACCAATGCAAAAAAACTATGTC
>No_name
CGACATAGTTTTTTGCATTGGTAAACCGTATTGTTCGGCAAATGTGTCGACTCGAATTCG
AGCATTGATATTTATACAGTGAAAAAATAAAATCTGTTTA
>No_name
CGACATAGTTTTTTGCATTGGTAAACCGTATTGTTCGGCAAATGTGTCTACTCGAATTCG
AGCATTGATATTTATACAGTGAAAAAATAAAATCTGTTTA
>No_name
AGACATAGTTTTTTTGCATTGGTAAACCGTATTGTTCGGCAAATGTGTCTACTCGAATTC
GAGCATTGATATTTATACAGTGAAAAAATAAAATCTGTTT
>No_name
GTCGACATAGTTTTTTGCATTGGTAAACCGTATTGTTCGGCAAATGTGTCGACTCGAATT
CGAGCATTGATATTTATACAGTGAAAAAATAAAATCTGTT
>No_name
GTCGACATAGTTTTTTGCATTGGTAAACCGTATTGTTCGGCAAATGTGTCTACTCGAATT
CGAGCATTGATATTTATACAGTGAAAAAATAAAATCTGTT
>No_name
ACAGATTTTATTTTTTCACTGTATAAATATCAATGCTCGAATTCGAGTCGACACATTTGC
CGAACAATACGGTTTACCAATGCAAAAAAACTATGTCGAC
>No_name
TTTTATTTTTTCACTGTATAAATATCAATGCTCGAATTCGAGTCGACACATTTGCCGAAC
AATACGGTTTACCAATGCAAAAAACTATGTCGACCTCTCA
>No_name
TTTATTTTTTCACTGTATAAATATCAATGCTCGAATTCGAGTCGACACATTTGCCGAACA
ATACGGTTTACCAATGCAAAAAACTATGTCGACCTCTCAG
>No_name
TATTTTTTCACTGTATAAATATCAATGCTCGAATTCGAGTAGACACATTTGCCGAACAAT
ACGGTTTACCAATGCAAAAAAACTATGTCGACCTCTCAGT
>No_name
GTCGTTTCGTACTGAGAGGTCGACATAGTTTTTTTGCATTGGTAAACCGTATTGTTCGGC
AAATGTGTCTACTCGAATTCGAGCATTGATATTTATACAG
>No_name
ATTCAAGTGAGTCGTTTCGTACTGAGAGGTCGACATAGTTTTTTTGCATTGGTAAACCGT
ATTGTTCGGCAAATGTGTCGACTCGAATTCGAGCATTGAT
>No_name
CAATGCTCGAATTCGAGTCGACACATTTGCCGAACAATACGGTTTACCAATGCAAAAAAC
TATGTCGACCTCTCAGTACGAAACGACTCACTTGAATACT
>No_name
CGGGTATTCAAGTGAGTCGTTTCGTACTGAGAGGTCGACATAGTTTTTTTGCATTGGTAA
ACCGTATTGTTCGGCAAATGTGTCGACTCGAATTCGAGCA
>No_name
CGTGAGTATTCAAGTGAGTCGTTTCGTACTGAGAGGTCGACATAGTTTTTTGCATTGGTA
AACCGTATTGTTCGGCAAATGTGTCGACTCGAATTCGAGC
>No_name
CGTGAGTATTCAAGTGAGTCGTTTCGTACTGAGAGGTCGACATAGTTTTTTTGCATTGGT
AAACCGTATTGTTCGGCAAATGTGTCTACTCGAATTCGAG
>No_name
CTCGAATTCGAGTAGACACATTTGCCGAACAATACGGTTTACCAATGCAAAAAACTATGT
CGACCTCTCAGTACGAAACGACTCACTTGAATACTCACGT
>No_name
ATTCGAGTAGACACATTTGCCGAACAATACGGTTTACCAATGCAAAAAACTATGTCGACC
TCTCAGTACGAAACGACTCACTTGAATACTCACGTTAACA
>No_name
CGAGTCGACACATTTGCCGAACAATACGGTTTACCAATGCAAAAAACTATGTCGACCTCT
CAGTACGAAACGACTCACTTGAATACTCACGTTAACAGTC
>No_name
CGACTGTTAACGTGAGTATTCAAGTGAGTCGTTTCGTACTGAGAGGTCGACATAGTTTTT
TGCATTGGTAAACCGTATTGTTCGGCAAATGTGTCTACTC
>No_name
CGACTGTTAACGTGAGTATTCAAGTGAGTCGTTTCGTACTGAGAGGTCGACATAGTTTTT
TGCATTGGTAAACCGTATTGTTCGGCAAATGTGTCTACTC
>No_name
CGACTGTTAACGTGAGTATTCAAGTGAGTCGTTTCGTACTGAGAGGTCGACATAGTTTTT
TTGCATTGGTAAACCGTATTGTTCGGCAAATGTGTCGACT
>No_name
ATTTGCCGAACAATACGGTTTACCAATGCAAAAAACTATGTCGACCTCTCAGTACGAAAC
GACTCACTTGAATACTCACGTTAACAGTCGTCGTCGAAGT
>No_name
TGAACTTCGACGACGACTGTTAACGTGAGTATTCAAGTGAGTCGTTTCGTACTGAGAGGT
CGACATAGTTTTTTGCATTGGTAAACCGTATTGTTCGGCA
>No_name
TGAACTTCGACGACGACTGTTAACGTGAGTATTCAAGTGAGTCGTTTCGTACTGAGAGGT
CGACATAGTTTTTTGCATTGGTAAACCGTATTGTTCGGCA
>No_name
CTGAACTTCGACGACGACTGTTAACGTGAGTATTCAAGTGAGTCGTTTCGTACTGAGAGG
TCGACATAGTTTTTTGCATTGGTAAACCGTATTGTTCGGC
>No_name
CCGAACAATACGGTTTACCAATGCAAAAAACTATGTCGACCTCTCAGTACGAAACGACTC
ACTTGAATACTCACGTTAACAGTCGTCGTCGAAGTTCAGT
>No_name
CCGAACAATACGGTTTACCAATGCAAAAAACTATGTCGACCTCTCAGTACGAAACGACTC
ACTTGAATACTCACGTTAACAGTCGTCGTCGAAGTTCAGT
>No_name
ATACGGTTTACCAATGCAAAAAACTATGTCGACCTCTCAGTACGAAACGACTCACTTGAA
TACTCACGTTAACAGTCGTCGTCGAAGTTCAGTACCTTTC
>No_name
GAAAGGTACTGAACTTCGACGACGACTGTTAACGTGAGTATTCAAGTGAGTCGTTTCGTA
CTGAGAGGTCGACATAGTTTTTTGCATTGGTAAACCGTAT
>No_name
TGAAAGGTACTGAACTTCGACGACGACTGTTAACGTGAGTATTCAAGTGAGTCGTTTCGT
ACTGAGAGGTCGACATAGTTTTTTGCATTGGTAAACCGTA
>No_name
GTGAAAGGTACTGAACTTCGACGACGACTGTTAACGTGAGTATTCAAGTGAGTCGTTTCG
TACTGAGAGGTCGACATAGTTTTTTTGCATTGGTAAACCG
>No_name
GTTTACCAATGCAAAAAACTATGTCGACCTCTCAGTACGAAACGACTCACTTGAATACTC
ACGTTAACAGTCGTCGTCGAAGTTCAGTACCTTTCACACC
>No_name
CCAATGCAAAAAACTATGTCGACCTCTCAGTACGAAACGACTCACTTGAATACTCACGTT
AACAGTCGTCGTCGAAGTTCAGTACCTTTCACACCTGTAA
>No_name
CTTACAGGTGTGAAAGGTACTGAACTTCGACGACGACTGTTAACGTGAGTATTCAAGTGA
GTCGTTTCGTACTGAGAGGTCGACATAGTTTTTTTGCATT
>No_name
CTACTTACAGGTGTGAAAGGTACTGAACTTCGACGACGACTGTTAACGTGAGTATTCAAG
TGAGTCGTTTCGTACTGAGAGGTCGACATAGTTTTTTGCA
>No_name
CTACTTACAGGTGTGAAAGGTACTGAACTTCGACGACGACTGTTAACGTGAGTATTCAAG
TGAGTCGTTTCGTACTGAGAGGTCGACATAGTTTTTTGCA
>No_name
CAAAAAAACTATGTCGACCTCTCAGTACGAAACGACTCACTTGAATACTCACGTTAACAG
TCGTCGTCGAAGTTCAGTACCTTTCACACCTGTAAGTAGG
>No_name
AAAAAAACTATGTCGACCTCTCAGTACGAAACGACTCACTTGAATACTCACGTTAACAGT
CGTCGTCGAAGTTCAGTACCTTTCACACCTGTAAGTAGGA
>No_name
AAAAAACTATGTCGACCTCTCAGTACGAAACGACTCACTTGAATACTCACGTTAACAGTC
GTCGTCGAAGTTCAGTACCTTTCACACCTGTAAGTAGGAA
>No_name
AAAAAACTATGTCGACCTCTCAGTACGAAACGACTCACTTGAATACTCACGTTAACAGTC
GTCGTCGAAGTTCAGTACCTTTCACACCTGTAAGTAGGAA
>No_name
AAAAACTATGTCGACCTCTCAGTACGAAACGACTCACTTGAATACTCACGTTAACAGTCG
TCGTCGAAGTTCAGTACCTTTCACACCTGTAAGTAGGAAA
>No_name
TTTCCTACTTACAGGTGTGAAAGGTACTGAACTTCGACGACGACTGTTAACGTGAGTATT
CAAGTGAGTCGTTTCGTACTGAGAGGTCGACATAGTTTTT
>No_name
CTATGTCGACCTCTCAGTACGAAACGACTCACTTGAATACTCACGTTAACAGTCGTCGTC
GAAGTTCAGTACCTTTCACACCTGTAAGTAGGAAAAATAA
>No_name
ATTTATTTTTCCTACTTACAGGTGTGAAAGGTACTGAACTTCGACGACGACTGTTAACGT
GAGTATTCAAGTGAGTCGTTTCGTACTGAGAGGTCGACAT
>No_name
GTCGACCTCTCAGTACGAAACGACTCACTTGAATACTCACGTTAACAGTCGTCGTCGAAG
TTCAGTACCTTTCACACCTGTAAGTAGGAAAAATAAATCT
>No_name
CAAGAAGATTTATTTTTCCTACTTACAGGTGTGAAAGGTACTGAACTTCGACGACGACTG
TTAACGTGAGTATTCAAGTGAGTCGTTTCGTACTGAGAGG
>No_name
TCTTGATTGGCAAGAAGATTTATTTTTCCTACTTACAGGTGTGAAAGGTACTGAACTTCG
ACGACGACTGTTAACGTGAGTATTCAAGTGAGTCGTTTCG
>No_name
CGAAACGACTCACTTGAATACTCACGTTAACAGTCGTCGTCGAAGTTCAGTACCTTTCAC
ACCTGTAAGTAGGAAAAATAAATCTTCTTGCCAATCAAGA
>No_name
TCGGTCTTGATTGGCAAGAAGATTTATTTTTCCTACTTACAGGTGTGAAAGGTACTGAAC
TTCGACGACGACTGTTAACGTGAGTATTCAAGTGAGTCGT
>No_name
TCGGTCTTGATTGGCAAGAAGATTTATTTTTCCTACTTACAGGTGTGAAAGGTACTGAAC
TTCGACGACGACTGTTAACGTGAGTATTCAAGTGAGTCGT
>No_name
GTCGGTCTTGATTGGCAAGAAGATTTATTTTTCCTACTTACAGGTGTGAAAGGTACTGAA
CTTCGACGACGACTGTTAACGTGAGTATTCAAGTGAGTCG
>No_name
GTCGGTCTTGATTGGCAAGAAGATTTATTTTTCCTACTTACAGGTGTGAAAGGTACTGAA
CTTCGACGACGACTGTTAACGTGAGTATTCAAGTGAGTCG
>No_name
GGTCGGTCTTGATTGGCAAGAAGATTTATTTTTCCTACTTACAGGTGTGAAAGGTACTGA
ACTTCGACGACGACTGTTAACGTGAGTATTCAAGTGAGTC
>No_name
CTGAGGTCGGTCTTGATTGGCAAGAAGATTTATTTTTCCTACTTACAGGTGTGAAAGGTA
CTGAACTTCGACGACGACTGTTAACGTGAGTATTCAAGTG
>No_name
TGAATACTCACGTTAACAGTCGTCGTCGAAGTTCAGTACCTTTCACACCTGTAAGTAGGA
AAAATAAATCTTCTTGCCAATCAAGACCGACCTCAGATCA
>No_name
CTCACGTTAACAGTCGTCGTCGAAGTTCAGTACCTTTCACACCTGTAAGTAGGAAAAATA
AATCTTCTTGCCAATCAAGACCGACCTCAGATCAGTCAGT
>No_name
GTTTACTGACTGATCTGAGGTCGGTCTTGATTGGCAAGAAGATTTATTTTTCCTACTTAC
AGGTGTGAAAGGTACTGAACTTCGACGACGACTGTTAACG
>No_name
GTTTACTGACTGATCTGAGGTCGGTCTTGATTGGCAAGAAGATTTATTTTTCCTACTTAC
AGGTGTGAAAGGTACTGAACTTCGACGACGACTGTTAACG
>No_name
GTTAACAGTCGTCGTCGAAGTTCAGTACCTTTCACACCTGTAAGTAGGAAAAATAAATCT
TCTTGCCAATCAAGACCGACCTCAGATCAGTCAGTAAACA
>No_name
TGTTTACTGACTGATCTGAGGTCGGTCTTGATTGGCAAGAAGATTTATTTTTCCTACTTA
CAGGTGTGAAAGGTACTGAACTTCGACGACGACTGTTAAC
>No_name
CTTGTTTACTGACTGATCTGAGGTCGGTCTTGATTGGCAAGAAGATTTATTTTTCCTACT
TACAGGTGTGAAAGGTACTGAACTTCGACGACGACTGTTA
>No_name
CTTGTTTACTGACTGATCTGAGGTCGGTCTTGATTGGCAAGAAGATTTATTTTTCCTACT
TACAGGTGTGAAAGGTACTGAACTTCGACGACGACTGTTA
>No_name
GCCTTGTTTACTGACTGATCTGAGGTCGGTCTTGATTGGCAAGAAGATTTATTTTTCCTA
CTTACAGGTGTGAAAGGTACTGAACTTCGACGACGACTGT
>No_name
AGGCCTTGTTTACTGACTGATCTGAGGTCGGTCTTGATTGGCAAGAAGATTTATTTTTCC
TACTTACAGGTGTGAAAGGTACTGAACTTCGACGACGACT
>No_name
GTCGTCGTCGAAGTTCAGTACCTTTCACACCTGTAAGTAGGAAAAATAAATCTTCTTGCC
AATCAAGACCGACCTCAGATCAGTCAGTAAACAAGAGATC
>No_name
GTCGTCGTCGAAGTTCAGTACCTTTCACACCTGTAAGTAGGAAAAATAAATCTTCTTGCC
AATCAAGACCGACCTCAGATCAGTCAGTAAACAAGGCCTG
>No_name
GTTTATATCAGGCCTTGTTTACTGACTGATCTGAGGTCGGTCTTGATTGGCAAGAAGATT
TATTTTTCCTACTTACAGGTGTGAAAGGTACTGAACTTCG
>No_name
GTTTATATCAGGCCTTGTTTACTGACTGATCTGAGGTCGGTCTTGATTGGCAAGAAGATT
TATTTTTCCTACTTACAGGTGTGAAAGGTACTGAACTTCG
>No_name
GTTTATATCAGGCCTTGTTTACTGACTGATCTGAGGTCGGTCTTGATTGGCAAGAAGATT
TATTTTTCCTACTTACAGGTGTGAAAGGTACTGAACTTCG
>No_name
GTTTATATCAGGCCTTGTTTACTGACTGATCTGAGGTCGGTCTTGATTGGCAAGAAGATT
TATTTTTCCTACTTACAGGTGTGAAAGGTACTGAACTTCG
>No_name
CGTTTATATCAGGCCTTGTTTACTGACTGATCTGAGGTCGGTCTTGATTGGCAAGAAGAT
TTATTTTTCCTACTTACAGGTGTGAAAGGTACTGAACTTC
>No_name
GTGAATTCAATAACCGGACTCTCTCGCTGGGCTCTGAAGGACTTTCTGTCAACAAAGTTG
AAAACATTTACTATTCAAAACATTATAAAGCAATTAGCAT
>No_name
CAATAACCGGACTCTCTCGCTGGGCTCTGAAGGACTTTCTGTCAACAAAGTTGAAAACAT
TTACTATTCAAAACATTATAAAGCAATTAGCATAATTTCA
>No_name
CGCTGGGCTCTGAAGGACTTTCTGTCAACAAAGTTGAAAACATTTACTATTCAAAACATT
ATAAAGCAATTAGCATAATTTCATCGACAATTATTTTATT
>No_name
GAAGAATAAAATAATTGTCGATGAAATTATGCTAATTGCTTTATAATGTTTTGAATAGTA
AATGTTTTCAACTTTGTTGACAGAAAGTCCTTCAGAGCCC
>No_name
GAAAGATTTCCAATCAGACCGAAGAATAAAATAATTGTCGATGAAATTATGCTAATGGCT
TTATAATGTTTTGAATAGAAAATGTTTTCAACTTTGTTAA
>No_name
AAGCAATTAGCATAATTTCATCGACAATTATTTTATTCTTCGGTCTGATTGGAAATCTTT
CAGTGTCAATCATACTCACTTTTGCTAAAAATATGCAGTC
>No_name
CAATTAACATAATTTCATCGACAATTATTTTATTCTTCGGTCTGATTGGAAATCTTTCAG
TGTCAATCATACTCACTTTTGCTAAAAATATGCAGTCCTC
>No_name
CAGTGGAGGACTGCATATTTTTAGCAAAAGTGAGTATGATTGACACTGAAAGATTTCCAA
TCAGACCGAAGAATAAAATAATTGTCGATGAAATTATGCT
>No_name
ATTTTATTCTTCGGTCTGATTGGAAATCTTTCAGTGTCAATCATACTCACTTTTGCTAAA
AATATGCAGTCCTCCACGAACTGCTATCTTGTGTCGGTTG
>No_name
CAACACCAATATATCGGCAACCGCAACCGACACAAGATAGCAGTTCGTGGAGGACTGCAT
ATTTTTAGCAAAAGTGAGTATGATTGACACTGAAAGATTT
>No_name
CAACACCAATATATCGGCAACCGCAACCGACACAAGATAGCAGTTCGTGGAGGACTGCAT
ATTTTTAGCAAAAGTGAGTATGATTGACACTGAAAGATTT
>No_name
CGGCACGATTGTCGACAGCAACACCAATATATCGGCAACCGCAACCGACACAAGATAGCA
GTTCGTGGAGGACTGCATATTTTTAGCAAAAGTGAGTATG
>No_name
AGAAACGGTACGATTGTCGACAGCAACACCAATATATCGGCAACCGCAACCGACACAAGA
TAGCAGTTCGTGGAGGACTGCATATTTTTAGCAAAAGTGA
>No_name
AGAGAAACGGTACGATTGTCGACAGCAACACCAATATATCGGCAACCGCAACCGACACAA
GATAGCAGTTCGTGGAGGACTGCATATTTTTAGCAAAAGT
>No_name
GTTTATGTTGTAGAGAAACGGTACGATTGTCGACAGCAACACCAATATATCGGCAACCGC
AACCGACACAAGATAGCAGTTCGTGGAGGACTGCATATTT
>No_name
CTGGTTTATGTTGTAGAGAAACGGTACGATTGTCGACAGCAACCCCAATATATCGGCAAC
CGCAACCGACACAAGATAGCAGTTCGTGGAGGACTGCATA
>No_name
CGACAATCGTACCGTTTCTCTACAACATAAACCAGGATATAAATATCTCCTTGCTACCCT
CATGGGGTTGCTCCTTGATCATCTACTTGCAATGTCTCAT
>No_name
CGAATTGACACTGAGATATTGCAAGTAGATGATCAAGGAGCAACCCCATGAGGGTAGCAA
GGAGATATTTATATCCTGGTTTATGTTGTAGAGAAACGGT
>No_name
CGAATTGACACTGAGATATTGCAAGTAGATGATCAAGGAGCAACCCCATGAGGGTAGCAA
GGAGATATTTATATCCTGGTTTATGTTGTAGAGAAACGGT
>No_name
GAGAAACTTGTGATAGTTAACGCGGACGAATTGACACTGAGATATTGCAAGTAGATGATC
AAGGAGCAACCCCATGAGGGTAGCAAGGAGATATTTATAT
>No_name
TTTCAAATGAGAAACTTGTGATAGTTAACGCGGACGAATTGACACTGAGATATTGCAAGT
AGATGATCAAGGAGCAACCCCATGAGGGTAGCAAGGAGAT
>No_name
CTTTCAAATGAGAAACTTGTGATAGATAACGCGGACGAATTGACACTGAGATATTGCAAG
TAGATGATCAAGGAGCAACCCCATGAGGGTAGCAAGGAGA
>No_name
ACATCGTATGCGCCTTCATAGGGTAGCAGATGACCACCCATCTTTCAAATGAGAAACTTG
TGATAGTTAACGTGGACGAATTGACACTGAGATATTGCAA
>No_name
AAATGGTGCACATCGTATGCGCCTTCATAGGGCAGCAGATGGCCACCCATCTTTCAAATG
AGAAACTTGTGATAGTTAACGCGGACGAATTGACACTGAG
>No_name
GTCAATTCGTCCGCGTTAACTATCACAAGTTTCTCATTTGAAAGATGGGTGGCCATCTGC
TACCCTATGAAGGCGCATACGATGTGCACCATTTCTAGGG
>No_name
CTGCTACCCTATGAAGGCGCATACGATGTGCACCATTTCTAGGGCTGTAAAAATTGTCAT
TGGGATTTGGATATTTAACTTGATCTACAATTCAAGTTGG
>No_name
GGTAAATCCAACTTGAATTGTAGATCAAGTTAAATATCCAAATCCCAATGACAATTTTTA
CAGCCCTAGAAATGGTGCACATCGTATGCGCCTTCATAGG
>No_name
GTGCACCATTTCTAGGGCTGTAAAAATTGTCATTGGGATTTGGATATTTAACTTGATCTA
CAATTCAAGTTGGATTTACCTGACGGGAATCGTGAAAAAA
>No_name
GCCTTTTTTCACGATTCCCGTCAGGTAAATCCAACTTGAATTGTAGATCAAGTTAAATAT
CCAAATCCCAATGACAATTTTTACAGCCCTAGAAATGGTG
>No_name
TTCAAATCGAAATGTACAAACGGATTTATACGATCCATTCAGCGGGCCTTTTTTCACGAT
TCCCGTCAGGTAAATCCAACTTGAATTGTAGATCAAGTTA
>No_name
TTCAAATCGAAATGTACAAACGGATTTATACGATCCATTCAGCGGGCCTTTTTTCACGAT
TCCCGTCAGGTAAATCCAACTTGAATTGTAGATCAAGTTA
>No_name
TTCAAGTTGGATTTACCTGACGGGAATCGTGAAAAAAGGCCCGCTGAATGGATCGTATAA
ATCCGTTTGTACATTTCGATTTGAACGCAGAAAATACATG
>No_name
AAGTTGGATTTACCTGACGGGAATCGTGAAAAAAGGCCCGCTGAATGGATCGTATAAATC
CGTTTGTACATTTCGATTTGAACGCAGAAAATACATGAAT
>No_name
NTGACGGGAATCGTAAAAAAAGGCCCGCTGAATGGATCGTATAAATCCGTTTGTACATTT
CGATTTGAACGCAGAAAATACATGAATATATACATGTTTG
>No_name
GAAAAAAGGCCCGCTGAATGGATCGTATAAATCCGTTTGTACATTTCGATTTGAACGCAG
AAAATACATGAATATATACATGTTTGATTTCATGTTGTTT
>No_name
CCGCTGAATGGATCGTATAAATCCGTTTGTACATTTCGATTTGAACGCAGAAAATACATG
AATATATACATGTTTGATTTCATGTTGTTTTACTGTATTC
>No_name
GTGGAATACAGTAAAACAACATGAAATCAAACATGTATATATTCATGTATTTTCTGCGTT
CAAATCGAAATGTACAAACGGATTTATACGATCCATTCAG
>No_name
TTTGTACATTTCGATTTGAACGCAGAAAATACATGAATATATACATGTTTGATTTCATGT
TGTTTTACTGTATTCCACTGCTTTTGACGACTTTTCTCTA
>No_name
TGATGGCACAGTAGAGAAAAGTCGTCAAAAGCAGTGGAATACAGTAAAACAACATGAAAT
CAAACATGTATATATTCATGTATTTTCTGCGTTCAAATCG
>No_name
CCTTATGATGGCACAGTAGAGAAAAGTCGTCAAAAGCAGTGGAATACAGTAAAACAACAT
GAAATCAAACATGTATATATTCATGTATTTTCTGCGTTCA
>No_name
GTGTCCTTATGATGGCACAGTAGAGAAAAGTCGTCAAAAGCAGTGGAATACAGTAAAACA
ACATGAAATCAAACATGTATATATTCATGTATTTTCTGCG
>No_name
CCGGCCGTTTGACGAGGGTCCTTATGATGGCACAGTAGAGAAAAGTCGTCAAAAGCAGTG
GAATACAGTAAAACAACATGAAATCAAACATGTATATATT
>No_name
GTTCATGTGCTTTCTTGGATCTCTTCCCGAGGTCGTGCCTGACATTGGCCGTTTGACGAG
GGTCCTTATGATGGCACAGTAGAGAAAAGTCGTCAAAAGC
>No_name
CGTCTTTTCTCTACTGTGCCATCATAAGGACCCTCGTCAAACGGCCAATGTCAGGCACGA
CCTCGGGAAGAGATCCAAGAAAGCACATGAACCACTCGAA
>No_name
CCATCATAAGGACCCTCGTCAAACGGCCAATGTCAGGCACGACCTCGGGAAGAGATCCAA
GAAAGCAAATGAACCACTCGAAAATGCAAGTCGTAAAAAT
>No_name
CGGCCATTAACATTTTTACGACTTGCATTTTCGAGTGGTTCATGTGCTTTCTTGGATCTC
TTCCCGAGGTCGTGCCTGACATTGGCGGTTTGACGAGGGG
>No_name
CACAGCCATTAACATTTTTACGACTTGCATTTTCGAGTGGTTCATGTGCTTTCTTGGATC
TCTTCCCGAGGTCGTGCCTGACATTGGCCGTTTGACGAGG
>No_name
TGCACGGTATGGCAACCACAACATGGCAAACAGGATCACCACAGCCATTAACATTTTTAC
GACTTGCATTTTCGAGTGGTTCATGTGCTTTCTTGGATCT
>No_name
CAAGAAAGCACATGAACCACTCGAAAATGCAAGTCGTAAAAATGTTAATGGCTGTGGTGA
TCCTGTTTGCCATGTTGTGGTTGCCATACCGTGCATTGAT
>No_name
GTCCGGATACGATTTTGACGCGAAACTGTTGTAAACCATCAATGCACGGTATGGCAACCA
CAACATGGCAAACAGGATCACCACAGCCATTAACATTTTT
>No_name
TGAAGACCATGATCCTTGCGAACAACAGGAACCACAAGTCCAGATACGATTTTGACGCGA
AACTGTTGTAAACCATCAATGCACGGTATGGCAACCACAA
>No_name
TGAAGACCATGATCCTTGCGAACAACAGGAACCACAAGTCCAGATACGATTTTGACGCGA
AACTGTTGTAAACCATCAATGCACGGTATGGCAACCACAA
>No_name
TGATGGCTGAGTTGATGAAGACCATGATCCTTGCGAACAACAGGAACCACAAGTCCAGAT
ACGATTTTGACGCGAAACTGTTGTAAACCATCAATGCACG
>No_name
CACGCATTGATGGTTTACAACAGTTTCGCGTCAAAATCGTATCTGGACTTGTGGTTCCTG
TTGTTCGCAAGGATCATGGTCTTCATCAACTCAGCCATCA
>No_name
ATCGGATTGATGGCTGAGTTGATGAAGACCATGATCCTTGCGAACAACAGGAACCACAAG
TCCAGATACGATTTTGACGCGAAACTGTTGTAAACCATCA
>No_name
CGCTTTTCTAAATTTTCCTGATAAAGCATTGTAAAGGATCGGATTGATGGCTGAGTTGAT
GAAGACCATGATCCTTGCGAACAACAGGAACCACAAGTCC
>No_name
GTTCGCAAGGATCATGGTCTTCATCAACTCAGCCATCAATCCGATCCTTTACAATGCTTT
ATCAGGAAAATTTAGAAAAGCATTTAAGAAATTTTTTTTG
>No_name
TATGAGGGTCATATACCTATCTATATAGATCCTGTTGGGAGAAAACATGAGGTTTAGTTC
GATTGATGATAAACTTTGTGCGGTCAGATTCAGCATGTCT
>No_name
CCGCACAAAGTTTATCATCAATCGAACTAAACCTCATGTTTTCTCCCAACAGGATCTATA
TAGATAGGTATATGACCCTCATATGGCTTCTAATTGGGTA
>No_name
GATCTATATAGATAGGTATATGACCCTCATATGGCTTCTAATTGGGTATATCGGTAATAT
TTTTTCTTTTATCATTTGGATTGAACCGAAGATGAGAAGA
>No_name
GAGGAATTTTCTCTTCTCATCTTCGGTTCAATCCAAATGATAAAAGAAAAAATATTACCG
ATATACCCAATTAGAAGCCATATGAGGGTCATATACCTAT
>No_name
AGCTGAGGAATTTTCTCTTCTCATCTTCGGTTCAATCCAAATGATAAAAGAAAAAATATT
ACCGATATACCCAATTAGAAGCCATATGAGGGTCATATAC
>No_name
GATAAATAGCTGAGGAATTTTCTCTTCTCATCTTCGGTTCAATCCAAATGATAAAAGAAA
AAATATTACCGATATACCCAATTAGAAGCCATATGAGGGT
>No_name
CTCATATGGCTTCTAATTGGGTATATCGGTAATATTTTTTCTTTTTCATTTGGATTGAAC
CGAAGATGAGAAGAGAAAATTCCTCAGCTATTTATCTTGC
>No_name
CTGTAAGATAAATAGCTGAGGAATTTTCTCTTCTCATCTTCGGTTCAATCCAAATGATAA
AAGAAAAAATATTACCGATATACCCAATTAGAAGCCATAT
>No_name
TTTTCTTTTATCATTTGGATTGAACCGAAGATGAGAAGAGAAAATTCCTCAGCTATTTAT
CTTGCAGCCTTATCTTTAAATGACTTTTTAGTTTTGGTTT
>No_name
AATATCGCAAAACGTTCTTGTTCCATGAATATTGCAAGTCTTGAATCATTACAAAAACCA
AAACTAAAAAGTCATTTAAAGATAAGGCTGCAAGATAAAT
>No_name
CTTTAAATGACTTTTTAGTTTTGGTTTTTGTAATGATTCAAGACTTGCAATATTCATGGA
ACAAGAACGTTTTGCGATATTCATTTTGTTCGATCTACAT
>No_name
CTTTAAATGACTTTTTTAGTTTTGGTTTTTGTAATGATTCAAGACTTGCAATATTCATGG
AACAAGAACGTTTTGCGATATTCATTTTGTTCGATCTACA
>No_name
AGAGAATAGCTGACTACATGTACTCAGCACCATGTAGATCGAACAAAATGAATATCGCAA
AACGTTCTTGTTCCATGAATATTGCAAGTCTTGAATCATT
>No_name
CTGGAGAGAATAGCTGACTACATGTACTCAGCACCATGTAGATCGAACAAAATGAATATC
GCAAAACGTTCTTGTTCCATGAATATTGCAAGTCTTGAAT
>No_name
TCAAGACTTGCAATATTCATGGAACAAGAACGTTTTGCGATATTCATTTTGTTCGATCTA
CATGGTGCTGAGTACATGTAGTCAGCTATTCTCTCCAGTT
>No_name
GACTTGCAATATTCATGGAACAAGAACGTTTTGCGATATTCATTTTGTTCGATCTACATG
GTGCTGAGTACATGTAGTCAGCTATTCTCTCCAGTTCTAG
>No_name
CCAAAACTAGAACTGGAGAGAATAGCTGACTACATGTACTCAGCACCATGTAGATCGAAC
AAAATGAATATCGCAAAACGTTCTTGTTCCATGAATATTG
>No_name
GAACAAGAACGTTTTGCGATATTCATTTTGTTCGATCTACATGGTGCTGAGTACATGTAG
TCAGCTATTCTCTCCAGTTCTAGTTTTGGCCTTTACCATT
>No_name
CAAGAACGTTTTGCGATATTCATTTTGTTCGATCTACATGGTGCTGAGTACATGTAGTCA
GCTATTCTCTCCAGTTCTAGTTTTGGCCTTTACCATTGAA
>No_name
AGCGTTCAATGGTAAAGGCCAAAACTAGAACTGGAGAGAATAGCTGACTACATGTACTCA
GCACCATGTAGATCGAACAAAATGAATATCGCAAAACGTT
>No_name
CGTTTTGCGATATTCATTTTGTTCGATCTACATGGTGCTGAGTACATGTAGTCAGCTATT
CTCTCCAGTTCTAGTTTTGGCCTTTACCATTGAACGCTGG
>No_name
GTTCGATCTACATGGTGCTGAGTACATGTAGTCAGCTATTCTCTCCAGTTCTAGTTTTGG
CCTTTACCATTGAACGCTGGGTGGCGATCTGCTATCCATT
>No_name
CATGTAGTCAGCTATTCTCTCCAGTTCTAGTTTTGGCCTTTACCATTGAACGCTGGGTGG
CGATCTGCTATCCATTCAAAAGACAATCTCTCTGTACACC
>No_name
CTCTTTTAGGTGTACAGAGAGATTGTCTTTTGAATGGATAGCAGATCGCCACCCAGCGTT
CAATGGTAAAGGCCAAAACTAGAACTGGAGAGAATAGCTG
>No_name
CTCTCCAGTTCTAGTTTTGGCCTTTACCATTGAACGCTGGGTGGCGATCTGCTATCCATT
CAAAAGACAATCTCTCTGTACACCTAAAAGAGCTATTATC
>No_name
GCACGAAAAGGTATAAAGTAAAACTGACGATAATAGCTCTTTTAGGTGTACAGAGAGATT
GTCTTTTGAATGGATAGCAGATCGCCACCCAGCGTTCAAT
>No_name
GCGATCTGCTATCCATTCAAAAGACAATCTCTCTGTACACCTAAAAGAGCTATTATCGTC
AGTTTTACTTTATACCTTTTCGTGCTCTGTTATAATATTT
>No_name
CTGCTATCCATTCAAAAGACAATCTCTCTGTACACCTAAAAGAGCTATTATCGTCAGTTT
TACTTTATACCTTTTCGTGCTCTGTTATAATATTTACAAT
>No_name
GACAATCTCTCTGTACACCTAAAAGAGCTATTATCGTCAGTTTTACTTTATACCTTTTCG
TGCTCTGTTATAATATTTACAATGGGTTTATGTGGATTTA
>No_name
AAATCTTTCATTGTAAATCCACATAAACCCATTGTAAATATTATAACAGAGCACGAAAAG
GTATAAAGTAAAACTGACGATAATAGCTCTTTTAGGTGTA
>No_name
TCAAATCTTTCATTGTAAATCCACATAAACCCATTGTAAATATTATAACAGAGCACGAAA
AGGTATAAAGTAAAACTGACGATAATAGCTCTTTTAGGTG
>No_name
GTCAAATCTTTCATTGTAAATCCACATAAACCCATTGTAAATATTATAACAGAGCACGAA
AAGGTATAAAGTAAAACTGACGATAATAGCTCTTTTAGGT
>No_name
CTAAAAGAGCTATTATCGTCAGTTTTACTTTATACCTTTTCGTGCTCTGTTATAATATTT
ACAATGGGTTTATGTGGATTTACAATGAAAGATTTGACTC
>No_name
CTATTATCGTCAGTTTTACTTTATACCTTTTCGTGCTCTGTTATAATATTTACAATGGGT
TTATGTGGATTTACAATGAAAGATTTGACTCGTGTGTTTT
>No_name
CAATGAAAGATTTGACTCGTGTGTTTTCAATCAACTTGAAACAAATGGAACTGACTTTCA
AAAGCAATATATTTTCGCTACAGAGATTGTTTTCAGTGGT
>No_name
GAAAGATTTGACTCGTGTGTTTTCAATCAACTTGAAACAAATGGAACTGACTTTCAAAAG
CAATATATTTTCGCTACAGAGATTGTTTTCAGTGGTTGTG
>No_name
TTTTCAATCAACTTGAAACAAATGGAACTGACTTTCAAAAGCAATATAATTTCGCTACAG
AGATTGTTTTCAGTGGTTGTGTTCCGTTGTTAATTTTGGG
>No_name
CGAGAATGTTAAATCCCAAAATTAACAACGGAACACAACCACTGAAAACAATCTCTGTAG
CGAAAATATATTGCTTTTGAAAGTCAGTTCCATTTGTTTC
>No_name
ATGGAACTGACTTTCAAAAGCAATATATTTTCGCTACAGAGATTGTTTTCAGTGGTTGTG
TTCCGTTGTTAATTTTGGGATTTAACATTCTCGTCATTAA
>No_name
CTGACTTTCAAAAGCAATATATTTTCGCTACAGAGATTGTTTTCAGTGGTTGTGTTCCGT
TGTTAATTTTGGGATTTAACATTCTCGTCATTAAGGAAAT
>No_name
GACAATTTCCCATACTTTTTGTTCGATTACACTTAGTAATTCGATACATTTCCTTAATGA
CGAGAATGTTAAATCCCAAAATTAACAACGGAACACAACC
>No_name
ATTGTGGACAATTTCCCATACTTTTTGTTCGATTACACTTAGTAATTCGATACATTTCCT
TAATGACGAGAATGTTAAATCCCAAAATTAACAACGGAAC
>No_name
GTTGAATCTTTGGTTTGGATCGTGGAATTGTGGACAATTTCCCATACTTTTTGTTCGATT
ACACTTAGTAATTCGATACATTTCCTTAATGACGAGAATG
>No_name
CTCATTGTTGAATCTTTGGTTTGGATCGTGGAATTGTGGACAATTTCCCATACTTTTTGT
TCGATTACACTTAGTAATTCGATACATTTCCTTAATGACG
>No_name
GGAAATGTATCGAATTACTAAGTGTAATCGAACAAAAAGTATGGGAAATTGTCCACAATT
CCACGATCCAAACCAAAGATTCAACAATGAGAGATCTTTT
>No_name
CGAACAAAAAGTATGGGAAATTGTCCACAATTCCACGATCCAAACCAAAGATTCAACAAT
GAGAGATCTTTTCTTTTCACAACCATAATGCTGCTAGCCG
>No_name
CGGCTAGCAGCATTATGGTTGTGAAAAGAAAAGATCTCTCATTGTTGAATCTTTGGTTTG
GATCGTGGAATTGTGGACAATTTCCCATACTTTTTGTTCG
>No_name
TCACGGCTAGCAGCATTATGGTTGTGAAAAGAAAAGATCTCTCATTGTTGAATCTTTGGT
TTGGATCGTGGAATTGTGGACAATTTCCCATACTTTTTGT
>No_name
GGGAAATTGTCCACAATTCCACGATCCAAACCAAAGATTCAACAATGAGAGATCTTTTCT
TTTCACAACCATAATGCTGCTAGCCGTGAGCTTTTATTTG
>No_name
GGGAAATTGTCCACAATTCCACGATCCAAACCAAAGATTCAACAATGAGAGATCTTTTCT
TTTCACAACCATAATGCTGCTAGCCGTGAGCTTTTATTTG
>No_name
GTGAAAAACAAATAAAAGCTCACGGCTAGCAGCATTATGGTTGTGAAAAGAAAAGATCTC
TCATTGTTGAATCTTTGGTTTGGATCGTGGAATTGTGGAC
>No_name
GTGAAAAACAAATAAAAGCTCACGGCTAGCAGCATTATGGTTGTGAAAAGAAAAGATCTC
TCATTGTTGAATCTTTGGTTTGGATCGTGGAATTGTGGAC
>No_name
CAAAGATTCAACAATGAGAGATCTTTTCTTTTCACAACCATAATGCTGCTAGCCGTGAGC
TTTTATTTGTTTTTCACTACTCTCCCAGGAGGAATAATGT
>No_name
CAAAGATTCAACAATGAGAGATCTTTTCTTTTCACAACCATAATGCTGCTAGCCGTGAGC
TTTTATTTGTTTTTCACTACTCTCCCAGGAGGAATAATGT
>No_name
ATTCAACAATGAGAGATCTTTTCTTTTCACAACCATAATGCTGCTAGCCGTGAGCTTTTA
TTCGTTTTTCACTACTCTCCCAGGAGGAATAATGTTTGCT
>No_name
CAACAATGAGAGATCTTTTCTTTTCACAACCATAATGCTGCTAGCCGTGAGCTTTTATTT
GTTTTTCACTACTCTCCCAGGAGGAATAATGTTTGCTCTT
>No_name
GGCTTGTTGAAGAGCAAACATTATTCCTCCTGGGAGAGTAGTGAAAAACAAATAAAAGCT
CACGGCTAGCAGCATTATGGTTGTGAAAAGAAAAGATCTC
>No_name
GATCTTTTCTTTTCACAACCATAATGCTGCTAGCCGTGAGCTTTTATTTGTTTTTCACTA
CTCTCCCAGGAGGAATAATGTTTGCTCTCCAACAAGTCAT
>No_name
CTTTTCACAACCATAATGCTGCTAGCCGTGAGCTTTTATTTGTTTTTCACTACTCTCCCA
GGAGGAATAATGTTTGCTCTCCAACAAGTCATAACAATGC
>No_name
GGCATTGTTATGACTTGTTGGAGAGCAAACATTATTCCTCCTGGGAGAGTAGTGAAAAAC
AAATAAAAGCTCACGGCTAGCAGCATTATGGTTGTGAAAA
>No_name
CCAGGCATTGTTATGACTTGTTGGAGAGCAAACATTATTCCTCCTGGGAGAGTAGTGAAA
AACAAATAAAAGCTCACGGCTAGCAGCATTATGGTTGTGA
>No_name
CGTGAGCTTTTATTTGTTTTTCACTACTCTCCCAGGAGGAATAATGTTTGCTCTTCAACA
AGTCATAACAATGCCTGATGAAAATATGAATTTATCTAAG
>No_name
CTTTTATTTGTTTTTCACTACTCTCCCAGGAGGAATAATGTTTGCTCTCCAACAAGTCAT
AACAATGCCTGATGAAAATATGAATATATCTAAGATCCCT
>No_name
TTTGTTTTTCACTACTCTCCCAGGAGGAATAATGTTTGCTCTTCAACAAGTCATAACAAT
GCCTGATGAAAATATGAATTTATCTAAGATCCCTTCCGAT
>No_name
TTTGTTTTTCACTACTCTCCCAGGAGGAATAATGTTTGCTCTCCAACAAGTCATAACAAT
GCCTGATGAAAATATGAATTTATCTAAGATCCCTTCCGAT
>No_name
CTGTCATTTTGGATCGGAAGGGATCTTAGATAAATTCATATTTTCATCAGGCATTGTTAT
GACTTGTTGAAGAGCAAACATTATTCCTCCTGGGAGAGTA
>No_name
CTGAAATAGAACTGCCATTTTGGATCGGAAGGGATCTTAGATAAATTCATATTTTCATCA
GGCATTGTTATGACTTGTTGGAGAGCAAACATTATTCCTC
>No_name
CTGAAATAGAACTGCCATTTTGGATCGGAAGGGATCTTAGATAAATTCATATTTTCATCA
GGCATTGTTATGACTTGTTGAAGAGCAAACATTATTCCTC
>No_name
CTGACTCTGAAATAGAACTGCCATTTTGGATCGGAAGGGATCTTAGATAAATTCATATTT
TCATCAGGCATTGTTATGACTTGTTGGAGAGCAAACATTA
>No_name
TGCTGACTCTGAAATAGAACTGCCATTTTGGATCGGAAGGGATCTTAGATAAATTCATAT
TTTCATCAGGCATTGTTATGACTTGTTGGAGAGCAAACAT
>No_name
GTTTGCTCTCCAACAAGTCATAACAATGCCTGATGAAAATATGAATTTATCTAAGATCCC
TTCCGATCCAAAATGGCAGTTCTATTTCAGAGTCAGCATC
>No_name
CACAGCTTTGATGATGCTGACTCTGAAATAGAACTGCCATTTTGGATCGGAAGGGATCTT
AGATAAATTCATATTTTCATCAGGCATTGTTATGACTTGT
>No_name
GAAAATATGAATTTATCTAAGATCCCTTCCGATCCAAAATGGCAGTTCTATTTCAGAGTC
AGCATCATCAAAGCTGTGATCGACGAATTGTGCATTTCTC
>No_name
CCGATCCAAAATGGCAGTTCTATTTCAGAGTCAGCATCATCAAAGCTGTGATCGACGAAT
TGTGCATTTCTCATTACGCACTCAATTTCGTCATTTATTT
>No_name
CCAGTAATTAAATAAATGACGAAATTGAGTGCGTAATGAGAAATGCACAATTCGTCGATC
ACAGCTTTGATGATGCTGACTCTGAAATAGAACTGCCATT
>No_name
TGGCAGTTCTATTTCAGAGTCAGCATCATCAAAGCTGTGATCGACGAATTGTGCATTTCT
CATTACGCACTCAATTTCGTCATTTATTTAATTACTGGAA
>No_name
TTCTATTTCAGAGTCAGCATCATCAAAGCTGTGATCGACGAATTGTGCATTTCTCATTAC
GCACTCAATTTCGTCATTTATTTAATTACTGGAAAAGCTT
>No_name
ATTTCAGAGTCAGCATCATCAAAGCTGTGATCGACGAATTGTGCATTTCTCATTACGCAC
TCAATTTCGTCATTTATTTAATTACTGGAAAAGCTTTCCG
>No_name
GTTTTCGGAAAGCTTTTCCAGTAATTAAATAAATGACGAAATTGAGTGCGTAATGAGAAA
TGCACAATTCGTCGATCACAGCTTTGATGATGCTGACTCT
>No_name
GTTTTCGGAAAGCTTTTCCAGTAATTAAATAAATGACGAAATTGAGTGCGTAATGAGAAA
TGCACAATTCGTCGATCACAGCTTTGATGATGCTGACTCT
>No_name
GTTTTAGGAAAGCTTTTCCAGTAATTAAATAAATGACGAAATTGAGTGCGTAATGAGAAA
TGCACAATTCGTCGATCACAGCTTTGATGATGCTGACTCT
>No_name
TTCTGATTTTGTCTATGAATTGTTTTCGGAAAGCTTTTCCAGTAATTAAATAAATGACGA
AATTGAGTGCGTAATGAGAAATGCACAATTCGTCGATCAC
>No_name
GATTTTTCTGATTTTGTCTATGAATTGTTTTCGGAAAGCTTTTCCAGTAATTAAATAAAT
GACGAAATTGAGTGCGTAATGAGAAATGCACAATTCGTCG
>No_name
CGCACTCAATTTCGTCACTTATTTAATTACTGGAAAAGCTTTCCGAAAACAATTCATAGA
CAAAATCAGAAAAATCATTACCAAATTTAAATTAACTGAC
>No_name
CATTTATTTAATTACTGGAAAAGCTTTCCGAAAACAATTCATAGACAAAATCAGAAAAAT
CATTACCAAATTTAAATTAACTGACAACTTTTTCTCCAAT
>No_name
AAGCTTTCCGAAAACAATTCATAGACAAAATCAGAAAAATCATTACCAAATTTAAATTAA
CTGACAACTTTTTCTCCAATGAATTGGTTTCGCTAAACAA
>No_name
TTGTTTTGTTTAGCGAAACCAATTCATTGGAGAAAAAGTTGTCAGTTAATTTAAATTTGG
TAATGATTTTTCTGATTTTGTCTATGAATTGTTTTCGGAA
>No_name
GATTTGTTTTGTTTAGCGAAACCAATTCATTGGAGAAAAAGTTGTCAGTTAATTTAAATT
TGGTAATGATTTTTCTGATTTTGTCTATGAATTGTTTTCG
>No_name
CAAAATCAGAAAAATCATTACCAAATGTAAATTAACTGACAACTTTTTCTCCAATGAATT
GGTTTCGCTAAACAAAACAAATCGAATGGAATTAACCCGC
>No_name
ATTTAAATGACAGAAATCCAAACTGTTTTCGCGGGTTAATTCCATTCGATTTGTTTTGTT
TAGCGAAACCAATTCATTGGAGAAAAAGTTGTCAGTTAAT
>No_name
CATCATTTAAATGACAGAAATCCAAACTGTTTTCGCGGGTTAATTCCATTCGATTTGTTT
TGTTTAGCGAAACCAATTCATTGGAGAAAAAGTTGTCAGT
>No_name
GAATTGGTTTCGCTAAACAAAACAAATCGAATGGAATTAACCCGCGAAAACAGTTTGGAT
TTCTGTCATTTAAATGATGCTAACAATTCACAGATCGGAA
>No_name
TTTCGCTAAACAAAACAAATCGAATGGAATTAACCCGCGAAAACAGTTTGGATTTCTGTC
ATTTAAATGATGCTAACAATTCACGTCGGAACAGACTTAC
>No_name
CTGTAAGTCTGTTCCGACGTGAATTGTTAGCATCATTTAAATGACAGAAATCCAAACTGT
TTTCGCGGGTTAATTCCATTCGATTTGTTTTGTTTAGCGA
>No_name
CGCGCTTCTGAGAATAAATAATAAGCACCAAAAGGTTTCCTATTGATCCAATCACGCTTA
TTATAATCAAAATTCCGATCGTTGTTGGAATTTGATTGGT
>No_name
CCGCGCTTCTGAGAATAAATAATAAGCACCAAAAGGTTTCCTATTGATCCAATCACGCTT
ATTATAATCAAAATTCCGATCGTTGTTGGAATTTGATTGG
>No_name
TTTTGATTATAATAAGCGTGATTGGATCAATAGGAAACCTTTTGGTGCTTATTATTTATT
CTCAGAAGCGCGATAAGTCTACGGCAAATCAATTCATTAA
>No_name
TTTTGATTATAATAAGCGTGATTGGATCAATAGGAAACCTTTTGGTGCTTATTATTTATT
CTCAGAAGCGCGATAAGTCTACGGCAAATCAATTCATTAA
>No_name
CAAAGTTTTAATGAATTGATTTGCCGTAGACTTATCGCGCTTCTGAGAATAAATAATAAG
CACCAAAAGGTTTCCTATTGATCCAATCACGCTTATTATA
>No_name
TGATTGCATTGTGTGCTTGGTTATTATCCCATTCACCATTTATATCGAATTTAACGATTG
GAAAGTGTCAATCGATATGATATGTAAATCGTATATAGCC
>No_name
ATTGCATTGTGTGCTTGGTTATTATCCCATTCACCATTTATATCGAATTTAACGATTGGA
AAGTGTCAATCGATATGATATGTAAATCGTATTACTTTCT
>No_name
GCATTGTGTGCTTGGTTATTATCCCATTCACCATTTATATCGAATTTAACGATTGGAAAG
TGTCAATCGATATGATATGTAAATCGTATTACTTTCTAAA
>No_name
GCATTGTGTGCTTGGTTATTATCCCATTCACCATTTATATCGAATTTAACGATTGGAAAG
TGTCAATCGATATGATATGTAAATCGTATTACTTTCTAAA
>No_name
CTATTGTTTAGAAAGTAATACGATTTACATATCATATCGATTGACACTTTCCAATCGTTA
AATTCGATATAAATGGTGAATGGGATAATAACCAAGCACA
>No_name
GCAGAGCTCCAAATGGGATGCTACTATTGTTTAGAAAGTAATACGATTTACATATCATAT
CGATTGACACTTTCCAATCGTTAAATTCGATATAAATGGT
>No_name
ATCGAATTTAACGATTGGAAAGTGTCAATCGATATGATATGTAAATCGTATTACTTTCTA
AACAATAGTAGCATCCCATTTGGAGCTCTGCTAATAACTT
>No_name
AATCGATATGATATGTAAATCGTATTACTTTCTAAACAATAGTAGCATCCCATTTGGAGC
TCTGCTAATAACTTTAATAGCTATTGATAGATTCTTCTGT
>No_name
TTTCACTGTCATTAGAGAGAGAAATGGATAACAAACACAGAAGAATCTATCAATAGCTAT
TAAAGTTATTAGCAGAGCTCCAAATGGGATGCTACTATTG
>No_name
GTATTACTGTCATTAGAGAGAGAAATGGATAACAAACACAGAAGAATCTATCAATAGCTA
TTAAAGTTATTAGCAGAGCTCCAAATGGGATGCTACTATT
>No_name
AGACAATAAAAACACAAACTTTTGACCGTTTCACTGTCATTAGAGAGAGAAATGGATAAC
AAACACAGAAGAATCTATCAATAGCTATTAAAGTTATTAG
>No_name
CTTTAATAGCTATTGATAGATTCTTCTGTGTTTGTTATCCATTTCTCTCTCTAATGACAG
TGAAACGGTCAAAAGTTTGTGTTTTTATTGTCTTTTTGAT
>No_name
TTGATAGATTCTTCTGTGTTTGTTATCCATTTCTCTCTCTAATGCCAGGGAAACGGTCAA
AAGTTTGTGTTTTTATGGTTTTTTTGTTGTCTGTTGGGTT
>No_name
CCAACACAACAGACATCAAAAAGACAATAAAAACACAAACTTTTGACCGTTTCACTGTCA
TTAGAGAGAGAAATGGATAACAAACACAGAAGAATCTATC
>No_name
ATTCTTCTGTGTTTGTTATCCATTTCTCTCTCTAATGACAGTGAAACGGTCAAAAGTTTG
TGTTTTTATTGTCTTTTTGATGTCTGTTGTGTTGGGAGTT
>No_name
CAAAAGTTTGTGTTTTTATTGTCTTTATGATGTCTGTTGTGTTGGGAGTTCTCTCAGTTT
TTCAAGTGAAAACCTTTAAAGTGTCTAAAAATAGCACGAA
>No_name
AGTTCTCTCAGTTTTTCAAGTGAAAACCTTTAAAGTGTCTAAAAATAGCACGAATATGAA
CTCTACTCTAATCCAATCTGAATGCATTGACGTTTCAAAG
>No_name
AAAAATAGCACGAATATGAACTCTACTCTAATCCAATCTGAATGCATTGACGTTTCAAGG
TACGCCAACCCAACGAAGTATGAGCTTCTGTTTTTCACTA
>No_name
CACGAATATGAACTCTACTCTAATCCAATCTGAATGCATTGACGTTTCAAGGTACGCCAA
CCCAACGAAGTATGAGCTTCTGTTTTTCACTATCGTTCAA
>No_name
TGAGAATATAAAGACAAATTACTACACAAATACAAATGGCGTAACTGATGAGTTGACTTC
TTTGAACGATAGTGAAAAACAGAAGCTCATACTTCGTTGG
>No_name
GCGAGCTTTCTTTCTAGCAGCAGCTAAAACGAACCGATAAATGAGAATATAAAGACAAAT
TACTACACAAATACAAAAGGCGTAACTGATGAGTTGACTT
>No_name
GGACGTCGTTGAAGAACTGTTTAAACCTTTCAAGCGAGCTTTCTTTCTAGCAGCAGCTAA
AACGAACCGATAAATGAGAATATAAAGACAAATTACTACA
>No_name
GTTTAAACAGTTCTTCAACGACGTCCTTTCTCTGGAACAAGTTTTTTAAGTCTCGATCGA
TCAAACGAATAAATTCCGATTCGAATAACGACGATACTTC
>No_name
CTCTGGAACAAGTTTTTTAAGTCTCGATCGATCAAACGAATAAATTCCGATTCGAATAAC
GACGATACTTCTGTGCCTTGCCAAACGACGGAAGAACTAA
>No_name
GGAACAAGTTTTTTAAGTCTCGATCGATCAAACGAATAAATTCCGATTCGAATAACGACG
ATACTTCTGTGCCTTGACAAACGACGGAAGAACTAATGAC
>No_name
CCGGGTTTTGTCATTAGTTCTTCCGTCGTTTGGCAAGGCACAGAAGTATCGTCGTTATTC
GAATCGGAATTTATTCGTTTGATCGATCGAGACTTAAAAA
>No_name
CTTCCGCTTTATGGCTTTGTCATTGTTTGATGGTCCGGGTTTTGTCATTAGTTCTTCCGT
CGTTTGGCAAGGCACAGAAGTATCGTCGTTATTCGAATCG
>No_name
TAAACTTCCGCTTTATGGCTTTGTCATTGTTTGATGGTCCGGGTTTTGTCATTAGTTCTT
CCGTCGTTTGGCAAGGCACAGAAGTATCGTCGTTGTTCGA
>No_name
CGATACTTCTGTGCCTTGCCAAACGACGGAAGAACTAATGACAAAACCCGGACCATCAAA
CAATGACAAAGCCATAAAGCGGAAGTTTAAAGAGACTATT
>No_name
CTTCTGTGCCTTGCCAAACGACGGAAGAACTAATGACAAAACCCGGACCATCAAACAATG
ACAAAGCCATAAAGCGGAAGTTTAAAGAGACTATTTTGAT
>No_name
TGACAATGTACGTTATGGCAACAACAAACAACATTAAAGCAGTTTTGAAATTCTGAATCA
AAATAGTCTCTTTAAACTTCCGCTTTATGGCTTTGTCATT
>No_name
CTGTTAACCATTAAACATGCCGGCAAGAAGGTGACAATGTACGTTATGGCAACAACAAAC
AACATTAAAGCAGTTTTGAAATTCTGAATCAAAATAGTCT
>No_name
CAGAATTTCAAAACTGCTTTAATGTTGTTTGTTGTTGCCATAACGTACATTGTCACCTTC
TTGCCGGCATGTTTAATGGTTAACAGTTCTCTCGCTTTAA
>No_name
GCAAGTGTAAAGCGAGAGAACTGTTAACCATTAAACATGCCGGCAAGAAGGTGACAATGT
ACGTTATGGCAACAACAAACAACATTAAAGCAGTTTTGAA
>No_name
GCAAGTTTAAAGCGAGAGAACTGTTAACCATTAAACATGCCGGCAAGAAGGTGACAATGT
ACGTTATGGCAACAACAAACAACATTAAAGCAGTTTTGAA
>No_name
GCAAGTTTAAAGCGAGAGAACTGTTAACCATTAAACATGCCGGCAAGAAGGTGACAATGT
ACGTTATGGCAACAACAAACAACATTAAAGCAGTTTTGAA
>No_name
GGCAAGTTTAAAGCGAGAGAACTGTTAACCATTAAACATGCCGGCAAGAAGGTGACAATG
TACGTTATGGCAACAACAAACAACATTAAAGCAGTTTTGA
>No_name
ATTCATGAAACAGTAAATGATCGGATTGGCTGCATTGTTGATGTAATACATATAAAACAC
TGGCAAGTTTAAAGCGAGAGAACTGTTAACCATTAAACAT
>No_name
GTTTAATGGTTAACAGTTCTCTCGCTTTAAACTTGCCAGTGTTTTATATGTATTACATCA
ACAATGCAGCCAATCCGATCATTTACTGTTTCATGAATAA
>No_name
AAAAAGTTGACAACATCTTCTCGGAAATTCTTATTCATGAAACAGTAAATGATCGGATTG
GCTGCATTGTTGATGTAATACATATAAAACACTGGCAAGT
>No_name
ACTTGCCAGTGTTTTATATGTATTACATCAACAATGCAGCCAATCCGATCATTTACTGTT
TCATGAATAAGAATTTCCGAGAAGATGTTGTCAACTTTTT
>No_name
GTTTTATATGTATTACATCAACAATGCAGCCAATCCGATCATTTACTGTTTCATGAATAA
GAATTTCCGAGAAGATGTTGTCAACTTTTTCCACCAACAT
>No_name
GTATTACATCAACAATGCAGCCAATCCGATCATTTACTGTTTCATGAATAAGAATTTCCG
AGAAGATGTTGTCAACTTTTTCCACCAACATTTGATCAAA
>No_name
GTGAAAATCAAACTCACTGGTACGAACGGGTGCTCTACAACGATCCGGAACAACATGGAA
ATGTGACGAGAATTCCTGGAGAAACCCTTGACAGATATTG
>No_name
TCAAACTCACTGGTACGAACGGGTGCTCTACAACGATCCGGAACAACATGGAAATGTGAC
GAGAATTCCTGGAGAAACCCTTGACAGATATTGCCAGATC
>No_name
GTGCTCTACAACAATCCGGAACAACATGGAAATGTGACGAGAATTCCTGGAGAAACCCTT
GACAGATATTGCCAGATCTATTTCCCCAGAAATGATAACA
>No_name
CAACATGGAAATGTGACGAGAATTCCTGGAGAAACCCTTGACAGATATTGCCAGATCTAT
TTCCCCAGAAGTGATAACACTTTCACTTTGTTAGTGTATT
>No_name
GACGAGAATTCCTGGAGAAACCCTTGACAGATATTGCCAGATCTATTTCCCCAGAAATGA
TAACACTTTCACTTTGTTAGTGTATTCGAAAATTCTCATC
>No_name
ACTGGGATGAGAATTTTCGAATACACTAACAAAGTGAAAGTGTTATCATTTCTGGGGAAA
TAGATCTGGCAATATCTGTCAAGGGTTTCTCCAGGAATTC
>No_name
GAAACCCTTGACAGATATTGCCAGATCTATTTCCCCAGAAATGATAACACTTTCACTTTG
TTAGTGTATTCGAAAATTCTCATCCCAGTCATTTTAATTG
>No_name
CAGAAATGATAACACTTTCACTTTGTTAGTGTATTCGAAAATTCTCATCCCAGTCATTTT
AATTGTTTGTTTTACTAATACTTGTATTTGTTTGATATTA
>No_name
CGACGAGTTAATATCAAACAAATACAAGTATTAGTAAAACAAACAATTAAAATGACTGGG
ATGAGAATTTTCGAATACACTAACAAAGTGAAAGTGTTAT
>No_name
TAACACTTTCACTTTGTTAGTGTATTCGAAAATTCTCATCCCAGTCATTTTAATTGTTTG
TTTTACTAATACTTGTATTTGTTTGATATTAACTCGTCGA
>No_name
CTTTCACTTTGTTAGTGTATTCGAAAATTCTCATCCCAGTCATTTTAATTGTTTGTTTTA
CTAATACTTGTATTTGTTTGATATAAACTCGTCGACATAT
>No_name
CTGAAATCATATGTCGACGAGTTAATATCAAACAAATACAAGTATTAGTAAAACAAACAA
TTAAAATGACTGGGATGAGAATTTTCGAATACACTAACAA
>No_name
GCTGAAATCATATGTCGACGAGTTAATATCAAACAAATACAAGTATTAGTAAAACAAACA
ATTAAAATGACTGGGATGAGAATTTTCGAATACACTAACA
>No_name
GTCATTTTAATTGTTTGTTTTACTAATACTTGTATTTGTTTGATATTAACTCGTCGACAT
ATGATTTCAGCAACCAATATGATCTTAACAGCAATTGCCA
>No_name
TTTTAATTGTTTGTTTTACTAATACTTGTATTTGTTTGATATTAACTCGTCGACATATGA
TTTCAGCAACCAATATGATCTTAACAGCAATTGCCATAGC
>No_name
GCCAGTTAGAAAATCAGCTATGGCAATTGCTGTTAAGATCATATTGGTTGCTGAAATCAT
ATGTCGACGAGTTAATATCAAACAAATACAAGTATTAGTA
>No_name
GGAAACAAGCCAGTTAGAAAATCAGCTATGGCAATTGCTGTTAAGATCATATTGGTTGCT
GAAATCATATGTCGACGAGTTAATATCAAACAAATACAAG
>No_name
CGGAAACAAGCCAGTTAGAAAATCAGCTATGGCAATTGCTGTTAAGATCATATTGGTTGC
TGAAATCATATGTCGACGAGTTAATATCAAACAAATACAA
>No_name
TTCGAATTGATGAAAAAAATGAAAAGTTTTTTATCACATAAAATGGCAACGGAAACAAGC
CAGTTAGAAAATCAGCTATGGCAATTGCTGTTAAGATCAT
>No_name
TCTGCTTCGAATTGATGAAAAAAATGAAAAGTTTTTTATCACATAAAATGGCAACGGAAA
CAAGCCAGTTAGAAAATCAGCTATGGCAATTGCTGTTAAG
>No_name
CAGCAATTGCCATAGCTGATTTTCTAACTGGCTTGTTTCCGTTGCCATTTTATGTGATAA
AAAACTTTTCCTTTTTTTCATCAATTCGAAGCAGAACTTT
>No_name
CAAAAGTTCTGCTTCGAATTGATGAAAAAAAGGAAAAGTTTTTTATCACATAAAATGGCA
ACGGAAACAAGCCAGTTAGAAAATCAGCTATGGCAATTGC
>No_name
ATTTTCTAACTGGCTTGTTTCCGTTGCCATTTTATGTGATAAAAAACTTTTCCTTTTTTT
CATCAATTCGAAGCAGAACTTTTGGATATTTTTACTATTT
>No_name
CAGAGAAATAGTAAAAATATCCAAAAGTTCTGCTTCGAATTGATGAAAAAAAGGAAAAGT
TTTTTATCACATAAAATGGCAACGGAAACAAGCCAGTTAG
>No_name
GCCATTTTATGTGATAAAAAACTTTTTTTTTTTTTCATCAATTCGAAGCAGAACTTTTGG
ATATTTTTACTATTTCTCTGTCGTTGTAATACCGACAATT
>No_name
GACAAATTGTCGGTATTACAACGACAGAGAAATAGTAAAAATATCCAAAAGTTCTGCTTC
GAATTGATGAAAAAAAGGAAAAGTTTTTTATCACATAAAA
>No_name
ATAAACTTTTCCTTTTTTTCATCAATTCGAAGCAGAACTTTTGGATATTTTTACTATTTC
TCTGTCGTAGTAATACCGACAATTTGTCACACGATTTCAA
>No_name
AAACTTTTCATTTTTTTCATCAATTCGAAGCAGAACTTTTGGATATTTTTACTATTTCTC
TGTCGTTGTAATACCGACAATTTGTCACACGATTTCAATT
>No_name
CAACCAGATTGAAATCGTGTGACAAATTGTCGGTATTACAACGACAGAGAAATAGTAAAA
ATATCCAAAAGTTCTGCTTCGAATTGATGAAAAAAAGGAA
>No_name
CTTTTGGATATTTTTACTATTTCTCTGTCGTTGTAATACCGACAATTTGTCACACGATTT
CAATCTGGTTGACTGTTGCGTTAGCGGTTCAGCGATTCAT
>No_name
AAATGTTTTTCGCTTCTGTTGGCAGAGAAACGTAAATGAATCGCTGAACCGCTAACGCAA
CAGTCAACCAGATTGAAATCGTGTGACAAATTGTCGGTAT
>No_name
TGCAAATGTTTTTCGCTTCTGTTGGCAGAGAAACGTAAATGAATCGCTGAACCGCCAACG
CAACAGTCAACCAAATTGAAATCGTGTGACAAATTGTCGG
>No_name
CCGGTGCAAATGTTTTTCGCTTCTGTTGGCAGAGAAACGTAAATGAATCGCTGAACCGCC
AACGCAACAGTCAACCAAATTGAAATCGTGTGACAAATTG
>No_name
CAAAATAGTGTAAATCGATGTTTTCACGGTGCAAATGTTTTTCGCTTCTGTTGGCAGAGA
AACGTAAATGAATCGCTGAACCGCTAACGCAACAGTCAAC
>No_name
TTGCGTTAGCGGTTCAGCGATTCATTTACGTTTCTCTGCCAACAGAAGCGAAAAACATTT
GCACCGTGAAAACATCGATTTACACTATTTTGACGATTTG
>No_name
ATTCATTTACGTTTCTCTGCCAACAGAAGCGAAAAACATTTGCACCGTGAAAACATCGAT
TTACACTATTTTGACGATTTGTGTTTTGTCTTTGGTTTTT
>No_name
TGCCAACAGAAGCGAAAAACATTTGCACCGTGAAAACATCGATTTACACTATTTTGACGA
TTTGTGTTTTGTCTTTGGTTTTTCACTTACAACTGTCCAG
>No_name
GAAAAACATTTGCACCGTGAAAACATCGATTTACACTATTTTGACGATTTGTGTTTTGTC
TTTGGTTTTTCACTTACAACTGTCAATTGTCAGTTTTGAT
>No_name
AAAACATTTGCACCGTGAAAACATCGATTTACACTATTTTGACGATTTGTGTTTTGTCTT
TGGTTTTTCACTTACAACTGTCAATTGTCAGTTTTGATTC
>No_name
TAAGAATCAAAACTGACAATTGACAGTTGTAAGTGAAAAACCAAAGACAAAACACAAATC
GTCAAAATAGTGTAAATCGATGTTTTCACGGTGCAAATGT
>No_name
GTGAAAACATCGATTTACACTATATTGACGATTTGTGTTTTGTCTTTGGTTTTTCACTTA
CAACTGTCAATTGTCAGTTTTGATTCTTATTATTTCTATC
>No_name
ATCGATTTACACTATTTTGACGATTTGTGTTTTGTCTTTGGTTTTTCACTTACAACTGTC
AATTGTCAGTTTTGATTCTTATTATTTCTATCCATGCACA
>No_name
CGGAGTCTGATGTTTGCATGGATAGAAATAATAAGAATCAAAACTGACAATTGACAGTTG
TAAGTGAAAAACCAAAGACAAAACACAAATCGTCAAAATA
>No_name
TTTGTCTTTGGTTTTTCACTTACAACTGTCAATTGTCAGTTTTGATTCTTATTATTTCTA
TCCATGCAAACATCAGACTCCGGAATTTGTGATATTGAAA
>No_name
CGCATTTCAATATCACAAATTCCGGAGTCTGATGTTTGCATGGATAGAAATAATAAGAAT
CAAAACTGACAATTGACAGTTGTAAGTGAAAAACCAAAGA
>No_name
TGCATTTCAATATCACAAATTCCGGAGTCTGATGTTTGCATGGATAGAAATAATAAGAAT
CAAAACTGACAATTGACAGTTGTAAGTGAAAAACCAAAGA
>No_name
GTCAATTGTCAGTTTTGATTCTTATTATTTCTATCCATGCAAATATCAGACTCCGGAATT
TGTGATATTGAAATGCAACTGGACAGTAGAATTGCTTATT
>No_name
ATTCTTATTATTTCTATCCATGCAAATATCAGACTCCGGAATTTGTGATATTGAAATGCA
ACTGGACAGTAGAATTGCTTATTATATACTATTGGTCTCG
>No_name
ATATCAGACTCCGGAATTTGTGATATTGAAATGCAACTGGACAGTAGAATTGCTTATTAT
ATACTATTGGTCTCGGACCGTATTAATGAATGTCATTCCG
>No_name
CACGGAATGACATTCATTAATACGGTCCGAGACCAATAGTATATAATAAGCAATTCTACT
GTCCAGTTGCATTTCAATATCACAAATTCCGCAGTCTGAT
>No_name
CACGGAATGACATTCATTAATACGGTCCGAGACCAATAGTATATAATAAGCAATTCTACT
GTCCAGTTGCATTTCAATATCACAAATTCCGGAGTCTGAT
>No_name
CAGACTCCGGAATTTGTGATATTGAAATGCAACTGGACAGTAGAATTGCTTATTATATAC
TATTGGTCTCGGACCGTATTAATGAATGTCATTCCGTGTT
>No_name
CAGCAATAAACACGGAATGACATTCATTAATACGGTCCGAGACCAATAGTATATAATAAG
CAATTCTACTGTCCAGTTGCATTTCAATATCACAAATTCC
>No_name
TTGAAATGCAACTGGACAGTAGAATTGCTTATTATATACTATTGGTCTCGGACCGTATTA
ATGAATGTCATTCCGTGTTTATTGCTGACAGTCTTTATTC
>No_name
NAACTGGACAGTAGAATTGCTTATTATATACTATTGGTCTCGGACCGTATTAATGAATGT
CATTCCGTGTTTATTGCTGACAGTCTTTATTCTGAGTCTG
>No_name
CCGCAGACCTCACTGCCACAATCAGACTCAGAATAAAGACTGTCAGCAATAAACACGGAA
TGACATTCATTAATACGGTCCGAGACCAATAGTATATAAT
>No_name
CTCCGCAGACCTCACTGCCACAATCAGACTCAGAATAAAGACTGTCAGCAATAAACACGG
AATGACATTCATTAATACGGTCCGAGACCAATAGTATATA
>No_name
AAGGAATGTCATTCCGTGTTTATTGCTGACAGTCTTTATTCTGAGTCTGATTGTGGCAGT
GAGGTCTGCGGAAAAGCATCGAAGAGTTTTACTTCAAACC
>No_name
GTCATTCCGTGTTTATTGCTGACAGTCTTTATTCTGAGTCTGATTGTGGCAGTGAGGTCT
GCGGAAAAGCATCGAAGAGTTTTACTTCAAACCTCTCAGA
>No_name
CTCGATTCTTTTTTCTGAGAGGTTTGAAGTAAAACTCTTCGATGCTTTTCCGCAGACCTC
ACTGCCACAATCAGACTCAGAATAAAGACTGTCAGCAATA
>No_name
CTCGATTCTTTTTTCTGAGAGGTTTGAAGTAAAACTCTTCGATGCTTTTCCGCAGACCTC
ACTGCCACAATCAGACTCAGAATAAAGACTGTCAGCAATA
>No_name
CTTTATTCTGAGTCTGATTGTGGCAGTGAGGTCTGCGGAAAAGCATCGAAGAGTTTTACT
TCAAACCTCTCAGAAAAAAGAATCGAGAAGATCAAAAGAG
>No_name
CTAGCAACATTTTTGAAGTAGAATAAAACTCTTTTGATCTTCTCGATTCTTTTTTCTGAG
AGGTTTGAAGTAAAACTCTTCGATGCTTTTCCGCAGACCT
>No_name
GTTTTACTTCAAACCTCTCAGAAAAAAGAATCGAGAAGATCAAAAGAGTTTTATTCTACT
TCAAAAATGTTGCTAGTGGTTTTATGTTTATTTTTAATTG
>No_name
TTTTACTTCAAACCTCTCAGAAAAAAGAATCGAGAAGATCAAAAGAGTTTTATTCTACTT
CAAAAATGTTGCTAGTGGTTTTATGTTTATTTTTAATTGT
>No_name
TTCGACAATTAAAAATAAACATAAAACCACTAGCAACATTTTTGAAGTAGAATAAAACTC
TTTTGATCTTCTCGATTCTTTTTTCTGAGAGGTTTGAAGT
>No_name
CTTCAAACCTCTCAGAAAAAAGAATCGAGAAGATCAAAAGAGTTTTATTCTACTTCAAAA
ATGTTGCTAGTGGTTTTATGTTTATTTTTAATTGTCGAAA
>No_name
GCTATTCCATTCGGAATTTCGACAATTAAAAATAAACATAAAACCACTAGCAACATTTTT
GAAGTAGAATAAAACTCTTTTGATCTTCTCGATTCTTTTT
>No_name
GATTGCTATTCCATTCGGAATTTCGACAATTAAAAATAAACATAAAACCACTAGCAACAT
TTTTGAAGTAGAATAAAACTCTTTTGATCTTCTCGATTCT
>No_name
CGTGATTGCTATTCCATTCGGAATTTCGACAATTAAAAATAAACATAAAACCACTAGCAA
CATTTTTGAAGTAGAATAAAACTCTTTTGATCTTCTCGAC
>No_name
AAAGAGTTTTATTCTACTTCAAAAATGTTGCTAGTGGTTTTATGTTTATTTTTAATTGTC
GAAATTCCGAATGGAATAGCAATCACGCTGTATATGATTC
>No_name
AGAGTTTTATTCTACTTCAAAAATGTTGCTAGTGGTTTTATGTTTATTTTTAATTGTCGA
AATTCCGAATGGAATAGCAATCACGCTATATATGATTCAA
>No_name
GTTTTATTCTACTTCAAAAATGTTGCTAGTGGTTTTATGTTTATTTTTAATTGTCGAAAT
TCCGAATGGAATAGCAATCACGCTATATATGATTCAAAAA
>No_name
CAGAAACTGTCGTTTGAGTTGTTGGAAGAGAAAGATTTTTGAATCATATACAGCGTGATT
GCTATTCCATTCGGAATTTCGACAATTAAAAATAAACATA
>No_name
CAGAAACTGTCGTTTGAGTTGTTGGAAGAGAAAGATTTTTGAATCATATACAGCGTGATT
GCTATTCCATTCGGAATTTCGACAATTAAAAATAAACATA
>No_name
GTTTATTTTTAATTGTCGAAATTCCGAATGGAATAGCAATCACGCTGTATATGATTCAAA
AATCTTTCTCTTCCAACAACTCAAACGACAGTTTCTGGGG
>No_name
ATAAGAATGTTGCAAATTGAATTCATTTTCCCCCAGAAACTGTCGTTTGAGTTGTTGGAA
GAGAAAGATTTTTGAATCATATACAGCGTGATTGCTATTC
>No_name
CGCTGTATATGATTCAAAAATCTTTCTCTTCCAACAACTCAAACGACAGTTTCTGGGGGA
AAATGAATTCAATTTGCAACATTCTTATCATCTTTTCCTA
>No_name
AGGGATAGGAAAAGATGATAAGAATGTTGCAAATTGAATTCATTTTCCCCCAGAAACTGT
CGTTTGAGTTGTTGGAAGAGAAAGATTTTTGAATCATATA
>No_name
CAAAAATCTTTCTCTTCCAACAACTCAAACGACAGTTTCTGGGGGAAAATGAATTCAATT
TGCAACATTCTTATCATCTTTTCCTATCCCTTAAACTTTG
>No_name
CAAAGTTTAAGGGATAGGAAAAGATGATAAGAATGTTGCAAATTGAATTCATTTTCCCCC
AGAAACTGTCGTTTGAGTTGTTGGAAGAGAAAGATTTTTG
>No_name
AAAATCTTTCTCTTCCAACAACTCAAACGACAGTTTCTGGGGGAAAATGAATTCAATTTG
CAACATTCTTATCATCTTTTCCTATCCCTTAAACTTTGTC
>No_name
TGACAAAGTTTAAGGGATAGGAAAAGATGATAAGAATGTTGCAAATTGAATTCATTTTCC
CCCAGAAACTGTCGTTTGAGTTGTTGGAAGAGAAAGATTT
>No_name
CTTCCAACAACTCAAACGACAGTTTCTGGGGGAAAATGAATTCAATTTGCAACATTCTTA
TCATCTTTTCCTATCCCTTAAACTTTGTCATTTACTGCAT
>No_name
GGGAAAATGAATTCAATTTGCAACATTCTTATCATCTTTTCCTATCCCTTAAACTTTGTC
ATTTACTGCATAATGTCTAGGAATTTTAGAGAAACTCTAA
>No_name
GGAAAATGAATTCAATTTGCAACATTCTTATCATCTTTTCCTATCCCTTAAACTTTGTCA
TTTACTGCATAATGTCTAGGAATTTTAGAGAAACTCTAAA
>No_name
GGAAAATGAATTCAATTTGCAACATTCTTATCATCTTTTCCTATCCCTTAAACTTTGTCA
TTTACTGCATAATGTCTAGGAATTTTAGAGAAACTCTAAA
>No_name
CAATTTGCAACATTCTTATCATCTTTTCCTATCCCTTAAACTTTGTCATTTACTGCATAA
TGTCTAGGAATTTTAGAGAAACTCTAAAATTCATTATAGG
>No_name
CAGAATTAGAAATTCCTATAATGAATTTTAGAGTTTCTCTAAAATTCCTAGACATTATGC
AGTAAATGACAAAGTTTAAGGGATAGGAAAAGATGATAAG
>No_name
CCAGAACGAACAGCTGAGACATTCGTAACAATATTAGCAGAATTAGAAATTCCTATAATG
AATTTTAGAGTTTCTCTAAAATTCCTAGACATTATGCAGT
>No_name
GGAATTTTAGAGAAACTCTAAAATTCATTATAGGAATTTCTAATTCTGCTAATATTGTTA
CGAATGTCTCAGCTGTTCGTTCTGGAGTTCGACTGAATGC
>No_name
CAGGCATTCAGTCGAACTCCAGAACGAACAGCTGAGACATTCGTAACAATATTAGCAGAA
TTAGAAATTCCTATAATGAATTTTAGAGTTTCTCTAAAAT
>No_name
CCAGCATTCAGTCGAACTCCAGAACGAACAGCTGAGACATTCGTAACAATATTAGCAGAA
TTAGAAATTCCTATAATGAATTTTAGGGTTTCTCAGATCG
>No_name
AAACTCTAAAATTCATTATAGGAATTTCTAATTCTGCTAATATTGTTACGAATGTCTCAG
CTGTTCGTTCTGGAGTTCGACTGAATGCTGGAGATCGGAA
>No_name
CTCTGGTTTGAGAGTTTTGGAGGTTTTTTTCCCAGCATTCAGTCGAACTCCAGAACGAAC
AGCTGAGACATTCGTAACAATATTAGCAGAATTAGAAATT
>No_name
TCTAATTCTGCTAATATTGTTACGAATGTCTCAGCTGTTCGTTCTGGAGTTCGACTGAAT
GCTGGGAAAAAAACCTCCAAAACTCTCAAACCAGAAATCA
>No_name
GTGATTTCTGGTTTGAGAGTTTTGGAGGTTTTTTTCCCAGCATTCAGTCGAACTCCAGAA
CGAACAGCTGAGACATTCGTAACAATATTAGCAGAATTAG
>No_name
TAATCAACATGTTTCTTTCGGATTCGTTATTAAACTTTAAAGCTGTGATTTCTGGTTTGA
GAGTTTTGGAGGTTTTTTTCCCAGCATTCAGTCGAACTCC
>No_name
GTTCGACTGAATGCTGGGAAAAAAACCTCCAAAACTCTCAAACCAGAAATCACAGCTTTA
AAGTTTAATAACGAATCCGAAAGAAACATGTTGATTAATT
>No_name
GCTGAATATTCCATTTTCGGAACGGAATTAATCAACATGTTTCTTTCGGATTCGTTATTA
AACTTTAAAGCTGTGATTTCTGGTTTGAGAGTTTTGGAGG
>No_name
GGGCTGCTGAATATTCCATTTTCGGAACGGAATTAATCAACATGTTTCTTTCGGATTCGT
TATTAAACTTTAAAGCTGTGATTTCTGGTTTGAGAGTTTT
>No_name
TCGGAGCTGCTGAATATTCCATTTTCGGAACGGAATTAATCAACATGTTTCTTTCGGATT
CGTTATTAAACTTTAAAGCTGTGATTTCTGGTTTGAGAGT
>No_name
CCAGAAATCACAGCTTTAAAGTTTAATAACGAATCCGAAAGAAACATGTTGATTAATTCC
GTTCCGAAAATGGAATATTCAGCAGCTCCGAATGTTTCAA
>No_name
ATTCGGAGCTGCTGAATATTCCATTTTCGGAACGGAATTAATCAACATGTTTCTTTCGGA
TTCGTTATTAAACTTTAAAGCTGTGATTTCTGAGATCGGA
>No_name
CACAGCTTTAAAGTTTAATAACGAATCCGAAAGAAACATGTTGATTAATTCCGTTCCGAA
AATGGAATATTCAGCAGCTCCGAATGTTTCAAAAATAAAT
>No_name
GTCGAAATTTATTTTTGAAACATTCGGAGCTGCTGAATATTCCATTTTCGGAACGGAATT
AATCAACATGTTTCTTTCGGATTCGTTATTAAACTTTAAA
>No_name
GACAAATATCATTCCATAACATATAGACAAAATACAAATTACCAGCCCTGAATGCTTAAA
ATATGGTAAACGAGTAATTATGGGAAAAGATTGGTTGTTG
>No_name
CTGCGATATTTCCAATGATGGTTAGGACAAATATCATTCCATAACATATAGACAAAATAC
AAATTACCAGCCCTGAATGCTTAAAATATGGTAAACGAGT
>No_name
CTCATGCTGACGTGTCGGATAACCGTCAAGAGAACTGCGATATTTCCAATGATGGTTAGG
ACAAATATCATTCCATAACATATAGACAAAATACAAATTA
>No_name
ATGACGGTCCTCATGCTGACGTGTCGGATAACCGTCAAGAGAACTGCGATATTTCCAATG
ATGGTTAGGACAAATATCATTCCATAACATATAGACAAAA
>No_name
TTTGTCTATATGTTATGGAATGATATTTGTCCTAACCATCATTGGAAATATCGCAGTTCT
CTTGACGGTTATCCGACACGTCAGCATGAGGACCGTCATA
>No_name
ATTTGTCCTAACCATCATTGGAAATATCGCAGTTCTCTTGACGGTTATCCGACACGTCAG
CATGAGGACCGTCATAAACATTTTCATTTGTAATCTCAGC
>No_name
CCTAACCATCATTGGAAATATCGCAGTTCTCTTGACGGTTATCCGACACGTCAGCATGAG
GACCGTCATAAACATTTTCATTTGTAATCTCAGCATTGCT
>No_name
AAATATCGCAGTTCTCTTGACGGTTATCCGACACGTCAGCATGAGGACCGTCATAAACAT
TTTCATTTGTAATCTCAGCATTGCTGATATTCTTTGCGCT
>No_name
TGGAAGAACAAACAGAGCGCAAAGAATATCAGCAATGCTGAGATTACAAATGAAAATGTT
TATGACGGTCCTCATGCTGACGTGTCGGATAACCGTCAAG
>No_name
ATTGGAAGAACAAACAGAGCGCAAAGAATATCAGCAATGCTGAGATTACAAATGAAAATG
TTTATGACGGTCCTCATGCTGACGTGTCGGATAACCGTCA
>No_name
ATTGGAAGAACAAACAGAGCGCAAAGAATATCAGCAATGCTGAGATTACAAATGAAAATG
TTTATGACGGTCCTCATGCTGACGTGTCGGATAACCGTCA
>No_name
GACGGTTATCCGACACGTCAGCATGAGGACCGTCATAAACATTTTCATTTGTAATCTCAG
CATTGCTGATATTCTTTGCGCTCTGTTTGTTCTTCCAATT
>No_name
GAGTAATTGGAAGAACAAACAGAGCGCAAAGAATATCAGCAATGCTGAGATTACAAATGA
AAATGTTTATGACGGTCCTCATGCTGACGTGTCGGATAAC
>No_name
ATTATGTATACTTTGAAGCAGAGTAATTGGAAGAACAAACAGAGCGCAAAGAATATCAGC
AATGCTGAGATTACAAATGAAAATGTTTATGACGGTCCTC
>No_name
CAAAATGCCACTCATTATGTATACTTTGAAGCAGAGTAATTGGAAGAACAAACAGAGCGC
AAAGAATATCAGCAATGCTGAGATTACAAATGAAAATGTT
>No_name
GCTCTACATAAGAGAGTACCAAAATGCCACTCATTATGTATACTTTGAAGCAGAGTAATT
GGAAGAACAAACAGAGCGCAAAGAATATCAGCAATGCTGA
>No_name
CGAGGCTCTACATAAGAGAGTACCAAAATGCCACTCATTATGTATACTTTGAAGCAGAGT
AATTGGAAGAACAAACAGAGCGCAAAGAATATCAGCAATG
>No_name
GGCGAGGCTCTACATAAGAGAGTACCAAAATGCCACTCATTATGTATACTTTGAAGCAGA
GTAATTGGAAGAACAAACAGAGCGCAAAGAATATCAGCAA
>No_name
GCTGATATTCTTTGCGCTCTGTTTGTTCTTCCAATTACTCTGCTTCAAAGTATACATAAT
GAGTGGCATTTTGGTACTCTCTTATGTAGAGCCTCGCCGT
>No_name
CTTGAAGATACGGCGAGGCTCTACATAAGAGAGTACCAAAATGCCACTCATTATGTATAC
TTTGAAGCAGAGTAATTGGAAGAACAAACAGAGCGCAAAG
>No_name
GTTTGTTCTTCCAATTACTCTGCTTCAAAGTATACATAATGAGTGGCATTTTGGTACTCT
CTTATGTAGAGCCTCGCCGTATCTTCAAGGAACAACAGTT
>No_name
TGTTCTTCCAATTACTCTGCTTCAAAGTATACATAATGAGTGGCATTTTGGTACTCTCTT
ATGTAGAGCCTCGCCGTATCTTCAAGGAACAACAGTTTGT
>No_name
CAAAAGCAATAATTGTCAATGTTGAAATTGAAGCACAAACTGTTGTTCCTTGAAGATACG
GCGAGGCTCTACATAAGAGAGTACCAAAATGCCACTCATT
>No_name
GTTTCTGTCAAAAGCAATAATTGTCAATGTTGAAATTGAAGCACAAACTGTTGTTCCTTG
AAGATACGGCGAGGCTCTACATAAGAGAGTACCAAAATGC
>No_name
ATTTATCACTCTTTTCATTGGATGGCATATGGCTACGTATCTGTCAAAAGCAATAATTGT
CAATGTTGAAATTGAAGCACAAACTGTTGTTCCTTGAAGA
>No_name
TTTTTATTTATCACTCTTTTCATTGGATGGCATATGGCTACGTATCTGTCAAAAGCAATA
ATTGTCAATGTTGAAATTGAAGCACAAACTGTTGTTCCTT
>No_name
TTTTTATTTATCACTCTTTTCATTGGATGGCATATGGCTACGTATCTGTCAAAAGCAATA
ATTGTCAATGTTGAAATTGAAGCACAAACTGTTGTTCCTT
>No_name
TTTCAACATTGACAATTATTGCTTTTGACAGATACGTAGCCATATGCCATCCAATGAAAA
GAGTGATAAATAAAAAGACCACTTACATAATAGTGATTGG
>No_name
CAACATTGACAATTATTGCTTTTGACAGATACGTAGCCATATGCCATCCAATGAAAAGAG
TGATAAATAAAAAGACCACTTACATAATAGTGATTGGAAT
>No_name
GTAAAAGAATAATTGCTGATGATATCCATATTCCAATCACTATTATGTAAGTGGTCTTTT
TATTTATCACTCTTTTCATTGGATGGCATATGGCTACGTA
>No_name
CCCACGGTAAAAGAATAATTGCTGATGATATCCATATTCCAATCACTATTATGTAAGTGG
TCTTTTTATTTATCACTCTTTTCATTGGATGGCATATGGC
>No_name
TTTCATTTGTATTTTATAATAAACTGCCCACGGTAAAAGAATAATTGCTGATGATATCCA
TATTCCAATCACTATTATGTAAGTGGTCTTTTTATTTATC
>No_name
GATAAATAAAAAGACCACTTACATAATAGTGATTGGAATATGGATATCATCAGCAATTTT
TCTTTTACCGTGGGCAGTTTATTATAAAATACAAATAAAA
>No_name
TTTCATTTGTATTTTATAATAAACTGCCCACGGTAAAAGAATAATTGCTGATGATATCCA
TATTCCAATCACTATTATGTAAGTGGTCTTTTTATTTATC
>No_name
CCAAGTTAGATTTGTGACTTTCATTTGTATTTTATAATAAACTGCCCACGGTAAAAGAAT
AATTGCTGATGATATCCATATTCCAATCACTATTATGTAA
>No_name
TTCCAAGTTAGATTTGTGACTTTTATTTGTATTTTATAATAAACTGCCCACGGTAAAAGA
ATAATTGCTGATGATATCCATATTCCAATCACTATTATGT
>No_name
GTTTATTATAAAATACAAATGAAAGTCACAAATCTAACTTGGAATGGAAGCTTTCAACTC
CATCGAAAAATTTGTTTAATGGAATGGCCAAACAAAGGAG
>No_name
CTTCTCCTTTGTTTGGCCATTCCATTAAACAAATTTTTCGATGGAGTTGAAAGCTTCCAT
TCCAAGTTAGATTTGTGACTTTTATTTGTATTTTATAATA
>No_name
CTTCTCCTTTGTTTGGCCATTCCATTAAACAAATTTTTCGATGGAGTTGAAAGCTTCCAT
TCCAAGTTAGATTTGTGACTTTTATTTGTATTTTATAATA
>No_name
ATTATAAAATACAAATGAAAGTCACAAATCTAACTTGGAATGGAAGCTTTCAACTCCATC
GAAAAATTTGTTTAATGGAATGGCCAAACAAAGGAGAAGG
>No_name
TACAAATGAAAGTCACAAATCTAACTTGGAATGGAAGCTTTCAACTCCATCGAAAAATTT
GTTTAATGGAATGGCCAAACAAAGGAGAAGGGAAAGAATA
>No_name
CAAAAAGGATTCTTTCCCTTCTCCTTTGTTTGGCCATTCCATTAAACAAATTTTTCGATG
GAGTTGAAAGCTTCCATTCCAAGTTAGATTTGTGACTTTT
>No_name
AAAGTCACAAATCTAACTTGGAATGGAAGCTTTCAACTCCATCGAAAAATTTGTTTAATG
GAATGGCCAAACAAAGGAGAAGGGAAAGAATACTTTTTGG
>No_name
TTGGAATGGAAGCTTTCAACTCCATCGAAAAATTTGTTTAATGGAATGGCCAAACAAAGG
AGAAGGGAAAGAATACTTTTTGGGAGTCATTTTTATTATT
>No_name
CATAAAGAATAATAAAAATGACTCCCAAAAAGTATTCTTTCCCTTCTCCTTTGTTTGGCC
ATTCCATTAAACAAATTTTTCGATGGAGTTGAAAGCTTCC
>No_name
GAAAAATTTGTTTAATGGAATGGCCAAACAAAGGAGAAGGGAAAGAATACTTTTTGGGAG
TCATTTTTATTATTCTTTATGTTATCCCATTGACTCTTAT
>No_name
GTTTAATGGAATGGCCAAACAAAGGAGAAGGGAAAGAATACTTTTTGGGAGTCATTTTTA
TTATTCTTTATGTTATCCCATTGACTCTTATATCAATCTT
>No_name
GTAAAAGATTGATATAAGAGTCAATGGGATAACATAAAGAATAATAAAAATGACTCCCAA
AAAGTATTCTTTCCCTTCTCCTTTGTTTGGCCATTCCATT
>No_name
GCCAAACAAAGGAGAAGGGAAAGAATACTTTTTGGGAGTCATTTTTATTATTCTTTATGT
TATCCCATTGACTCTTATATCAATCTTTTACGCAGCAGTC
>No_name
CTCACGCGCTGCCAAACCTTTAATCCGACTGCTGCGTAAAAGATTGATATAAGAGTCAAT
GGGATAACATAAAGAATAATAAAAATGACTCCCAAAAAGC
>No_name
CTGTGCTCACGCGCTGCCAAACCTTTAATCCGACTGCTGCGTAAAAGATTGATATAAGAG
TCAATGGGATAACATAAAGAATAATAAAAATGACTCCCAA
>No_name
GTCATTTTTATTATTCTTTATGTTATCCCATTGACTCTTATATCAATCTTTTACGCAGCA
GTCGGATTAAAGGTCTGGCAGCGCGTGAGCACAGATAATA
>No_name
ATCCCATTGACTCTTATATCAATCTTTTACGCAGCAGTCGGATTAAAGGTTTGGCAGCGC
GTGAGCACAGATAATAGTGGTAAAAAGTTTTGTTTAAATC
>No_name
ATTGACTCTTATATCAATCTTTTACGCAGCAGTCGGATTAAAGGTTTGGCAGCGCGTGAG
CACAGATAATAGTGGTAAAAAGTTTTGTTTAAATCACACA
>No_name
TCCTCCGCATGTGTGATTTAAACAAAACTTTTTACCACTATTATCTGTGCTCACGCGCTG
CCAAACCTTTAATCCGACTGCTGCGTAAAAGATTGATATA
>No_name
CTTTCACTAATTTTATTGACTTCTTTCTATCAATACCTCCGCATGTGTGATTTAAACAAA
ACTTTTTACCACTATTATCTGTGCTCACGCGCTGCCAAAC
>No_name
AAAGAAGTCAATAAAATTAGTGAAAATGCTACTGACAGTTGTTGTTTTCTTTGCGATTTC
ATGGTTGCCACTCTATATAACGCTTCTTCTTTACTATTAT
>No_name
AAAGAAGTCAATAAAATTAGTGAAAATGCTACTGACAGTTGTTGTTTTCTTTGCGATTTC
ATGGTTGCCACTCTATATAACGCTTCTTCTTTACTATTAT
>No_name
ATGATTGATTGTTTAAATAATAGTAAAGAAGAAGCGTTATATAGAGTGGCAACCATGAAA
TCGCAAAGAAAACAACAACTGTCAGTAGCATTTTCACTAA
>No_name
CCATGATTGATTGTTTAAATAATAGTAAAGAAGAAGCGTTATATAGAGTGGCAACCATGA
AATCGCAAAGAAAACAACAACTGTCAGTAGCATTTTCACT
>No_name
TTCCATGATTGATTGTTTAAATAATAGTAAAGAAGAAGCGTTATATAGAGTGGCAACCAT
GAAATCGCAAAGAAAACAACAACTGTCAGTAGCATTTTCA
>No_name
CATTCCATGATTGATTGTTTAAATAATAGTAAAGAAGAAGCGTTATATAGAGTGGCAACC
ATGAAATCGCAAAGAAAACAACAACTGTCAGTAGCATTTT
>No_name
CTGACAGTTGTTGTTTTCTTTGCGATTTCATGGTTGCCACTCTATATAACGCTTCTTCTT
TACTATTATTTAAACAATCAATCATGGAATGTCAATGTGA
>No_name
GAAATATTGGCAGAAAATAAGTCAAAACGATTGTTTTCACATTGACATTCCATGATTGAT
TGTTTAAATAATAGTAAAGAAGAAGCGTTATATAGAGTGG
>No_name
AAAACTTGAAATATTGGCAGAAAATAAGTCAAAACGATTGTTTTCACATTGACATTCCAT
GATTGATTGTTTAAATAATAGTAAAGAAGAAGCGTTATAT
>No_name
CTAAAACTTGAAATATTGGCAGAAAATAAGTCAAAACGATTGTTTTCACATTGACATTCC
ATGATTGATTGTTTAAATAATAGTAAAGAAGAAGCGTTAT
>No_name
CTAAAACTTGAAATATCGGCAGAAAATAAGTCAAAACGATTGTTTTCACATTGACATTCC
ATGATTGATTGTTTAAATAATAGTAAAGAAGAAGCGTTAT
>No_name
GTTGTTTGATGCTCCTAAAACTTGAAATATCGGCAGAAAATAAGTCAAAACGATTGTTTT
CACATTGACATTCCATGATTGATTGTTTAAATAATAGTAA
>No_name
AATCAATCATGGAATGTCAATGTGAAAACAATCGTTTTGACTTATTTTCTGCCAATATTT
CAAGTTTTAGGAGCATCAAACAACTGTATAAATCCATTTA
>No_name
ATGGAATGTCAATGTGAAAACAATCGTTTTGACTTATTTTCTGCCAATATTTCAAGTTTT
AGGAGCATCAAACAACTGTATAAATCCATTTATTTATTAT
>No_name
AAAACAATCGTTTTGACTTATTTTCTGCCAATATTTCAAGTTTTAGGAGCATCAAACAAC
TGTATAAATCCATTTATTTATTATAACTATTCTCGAAAGT
>No_name
AAACAATCGTTTTGACTTATTTTCTGCCGATATTTCAAGTTTTAGGAGCATCAAACAACT
GTATAAATCCATTTATTTATTATAACTATTCTCGAAAGTA
>No_name
CATGATACTTTCGAGAATAGTTATAATAAATAAATGGATTTATACAGTTGTTTGATGCTC
CTAAAACTTGAAATATTGGCAGAAAATAAGTCAAAACGAT
>No_name
GACTTATTTTCTGCCAATATTTCAAGTTTTAGGAGCATCAAACAACTGTATAAATCCATT
TATTTATTATAACTATTCTCGAAAGTATCATGATGGAATT
>No_name
CAACAGATAACGGCATTAATTCCATCATGATACTTTCGAGAATAGTTATAATAAATAAAT
GGATTTATACAGTTGTTTGATGCTCCTAAAACTTGAAATA
>No_name
CGACAACAGATAACGGCATTAATTCCATCATGATACTTTCGAGAATAGTTATAATAAATA
AATGGATTTATACAGTTGTTTGATGCTCCTAAAACTTGAA
>No_name
CGACAACAGATAACGGCATTAATTCCATCATGATACTTTCGAGAATAGTTATAATAAATA
AATGGATTTATACAGTTGTTTGATGCTCCTAAAACTTGAA
>No_name
CAAGTTTTAGGAGCATCAAACAACTGTATAAATCCATTTATTTATTATAACTATTCTCGA
AAGTATCATGATGGAATTAATGCCGTTATCTGTTGTCGAT
>No_name
TAGATCGACAACAGATAACGGCATTAATTCCATCATGATACTTTCGAGAATAGTTATAAT
AAATAAATGGATTTATACAGTTGTTTGATGCTCCTAAAAC
>No_name
TTTAGGAGCATCAAACAACTGTATAAATCCATTTATTTATTATAACTATTCTCGAAAGTA
TCATGATGGAATTAATGCCGTTATCTGTTGTCGATCTATT
>No_name
GTATAAATCCATTTATTTATTATAACTATTCTCGAAAGTATCATGATGGAATTAATGCCG
TTATCTGTTGTCGATCTATTCCTGGCAATGGTTACCTTCA
>No_name
CTTGAAGGTAACCATTGCCAGGAATAGATCGACAACAGATAACGGCATTAATTCCATCAT
GATACTTTCGAGAATAGTTATAATAAATAAATGGATTTAT
>No_name
CTTGAAGGTAACCATTGCCAGGAATAGATCGACAACAGATAACGGCATTAATTCCATCAT
GATACTTTCGAGAATAGTTATAATAAATAAATGGATTTAT
>No_name
CGCTCCTTGAAGGTAACCATTGCCAGGAATAGATCGACAACAGATAACGGCATTAATTCC
ATCATGATACTTTCGAGAATAGTTATAAGAAATAAATGGA
>No_name
ATTTATTATAACTATTCTCGAAAGTATCATGATGGAATTAATGCCGTTATCTGTTGTCGA
TCTATTCCTGGCAATGGTTACCTTCAAGGAGCGTCAGGTT
>No_name
GTGACATTGTAACCTGACGCTCCTTGAAGGTAACCATTGCCAGGAATAGATCGACAACAG
ATAACGGCATTAATTCCATCATGATACTTTCGAGAATAGT
>No_name
GAAAGTATCATGATGGAATTAATGCCGTTATCTGTTGTCGATCTATTCCTGGCAATGGTT
ACCTTCAAGGAGCGTCAGGTTACAATGTCACTTTCGGAAC
>No_name
TGGAATTAATGCCGTTATCTGTTGTCGATCTATTCCTGGCAATGGTTACCTTCAAGGAGC
GTCAGGTTACAATGTCACTTTCGGAACAAACTCTTGTTCT
>No_name
CCTCATTTGCCTTTCTTAAAGAACAAGAGTTTGTTCCGAAAGTGACATTGTAACCTGACG
CTCCTTGAAGGTAACCATTGCCAGGAATAGATCGACAACA
>No_name
TGTCGATCTATTCCTGGCAATGGTTACCTTCAAGGAGCGTCAGGTTACAATGTCACTTTC
GGAACAAACTCTTGTTCTTTAAGAAAGGCAAATGAGGGCT
>No_name
TCTAAGCCCTCATTTGCCTTTCTTAAAGAACAAGAGTTTGTTCCGAAAGTGACATTGTAA
CCTGACGCTCCTTGAAGGTAACCATTGCCAGGAATAGATC
>No_name
GGAGCGTCAGGTTACAATGTCACTTTCGGAACAAACTCTTGTTCTTTAAGAAAGGCAAAT
GAGGGCTTAGAAATAACAAACAAATCTTATAAATCTTCTC
>No_name
TTGCGGAATAAAATGTCGGAGAAGATTTATAAGATTTGTTTGTTATTTCTAAGCCCTCAT
TTGCCTTTCTTAAAGAACAAGAGTTTGTTCCGAAAGTGAC
>No_name
GTTACCTTCGGAACTTCAGCAAACTTTCTCAATGTTTTAGTTTTCACAAGTAAGCTATTT
AGGTCGAATTCAGCGTCGGCATTCATGACGTATTTGTCAC
>No_name
GTCGGCATTCATGACGTATTTGTCACTAAGTGACGCAACTGTCGTTTTGACGGGAACGAT
TCCGACAATATTTTCGGCTCTAAATCCTCTAAATCCCGAT
>No_name
GTCGGCATTCATGACGTATTTGTCACTAAGTGACGCAACTGTCGTTTTGACGGGAACGAT
TCCGACAATATTTTCGGCTCTAAATCCTCTAAATCCCGAT
>No_name
CAATTTGGTGCGTGATGCTCATTACAATAGACCGGTTTGTGGCGGTTGTTATTCCAGTGA
AACTGAAAAGGTGGGAATCGAAAAAAAATGTTTTGTTTAT
>No_name
GAAAAAGTTAGAATTTATTAAGCATGCACCCGAATCAGAATCGTTTACAGCTGATCTAGT
GAATGTCCAGAATGTTGGACAGTTTTTCAGCAATGCTAAA
>No_name
CATAAATGAAAAAGTTAGAATTTATTAAGCATGCACCCGAATCAGAATCGTTTACAGCTG
ATCTAGTGAATGTCCAGAATGTTGGACAGTTTTTCAGCAA
>No_name
AAAATATCGGGCTTGGGTCAGTTTGACTACTTATTACATAATACCAACTATAGTGATGAT
CCTATGTAATGTATTTGTTATATGGAAGATGAATCTCTTG
>No_name
CAAGACATGAGCCAAAAGAAAAATCGTATCCCCAACTGCTAGATTGACGATGAGGAAATT
TGGCAAAGTTCGCATTCGCTTGTTAGCGAGAATGATAATT
>No_name
AAGTCGACAAGACGTGAGCCAAAAGAAAAATCGTATCCCCAACTGCTAGATTGACGATGA
GGAAATTTGGCAAAGTTCGCATTCGCTTGTTAGCGAGAAT
>No_name
CTCGTTGGTAAAGTCGACAAGACGTGAGCCAAAAGAAAAATCGTATCCCCAACTGCTAGA
TTGACGATGAGGAAATTTGGCAAAGTTCGCATTCGCTTGT
>No_name
GCGAACTTTGCCAAATTTCCTCATCGTCAATCTAGCAGTTGGGGATACGATTTTTCTTTT
GGCTCATGTCTTGTCGACTTTACCAACGTACATTTTATCG
>No_name
CAAATTTCCTCATCGTCAATCTAGCAGTTGGGGATACGATTTTTCTTTTGGCTCATGTCT
TGTCGACTTTACCAACGTACATTTTATCGAAATTTCACGC
>No_name
GATTTTTCTTTTGGCTCATGTCTTGTCGACTTTACCAACGTACATTTTATCGAAATTTCA
CGCGGATTCTACTTTGTGTAAATTATTAACTTTCACTAGA
>No_name
CTTGTCGACTTTACCAACGTACATTTTATCGAAATTTCACGCGGATTCTACTTTGTGTAA
ATTATTAACTTTCACTAGAAACTACACTCTTGGGATCAGT
>No_name
CATTAATGTGAATATACTGATCCCAAGAGTGTAGTTTCTAGTGAAAGTTAATAATTTACA
CAAAGTAGAATCCGCGTGAAATTTCGATAAAATGTACGTT
>No_name
CAATTGCAAGAAACATTAATGTGAATATACTGATCCCAAGAGTGTAGTTTCTAGTGAAAG
TTAATAATTTACACAAAGTAGAATCCGCGTGAAATTTCGA
>No_name
TCAGAGGACAGACTATAACACGAAGTCGATCAATTGCAAGAAACATTAATGTGAATATAC
TGATCCCAAGAGTGTAGTTTCTAGTGAAAGTTAATAATTT
>No_name
TTCAGGAGATAATTGCCTTCTCAGAGGACAGACTATAACACGAAGTCGATCAATTGCAAG
AAACATTAATGTGAATATACTGATCCCAAGAGTGTAGTTT
>No_name
CTTGGGATCAGTATATTCACATTAATGTTTCTTGCAATTGATCGACTTCGTGTTATAGTC
TGTCCTCTGAGAAGGCAATTATCTCCTGATCAATCTAGAT
>No_name
CAACCATATTCCGACAACTCCTGTCGTTGCAAATAATCTAGATTGATCAGGAGATAATTG
CCTTCTCAGAGGACAGACTATAACACGAAGTCGATCAATT
>No_name
CGCTTATGTTAATTTTTGCTATATAACTATTTATTGCGTTGGGTGTTGCTAAAACTGTTG
ATGTCAACCATATTCCGACAACTCCTGTCGTTGCAAATAA
>No_name
TTGCCTTCATTTTCAATGCTTATGTTAATTTTTGCTATATAACTATTTATTGCGTTGGGT
GTTGCTAAAACTGTTGATGTCAACCATATTCCGACAACTC
>No_name
TTTAGCAACACCCAACGCAATAAATAGTTATATAGCAAAAATTAACATAAGCATTGAAAA
TGAAGGCAATCAGACAATCTGTCTCTTCACAGAAGTTTGT
>No_name
CTCGACTTGAACAAACTTCTGTGAAGAGACAGATGGTCTGATTGCCTTCATTTTCAATGC
TTATGTTAATTTTTGCTATATAACTATTTATTGCGTTGGT
>No_name
CTGTCTCTTCACAGAAGTTTGTTCAAGTCGAGCCGATTATCATTCCTATCAGGAAAAGAT
TTTTCAATTTTGGATAACGTTTTCTGCTTTTTTCCTAATT
>No_name
AAGGAATTAGAAAAAAAGCAGAAAACGTTATCCAAAATTGAAAAATCTTTTCCTGATAGG
AATGATAATCGGCTCGACTTGAACAAACTTCTGTGAAGAG
>No_name
ATCAGGAAAAGATTTTTCAATTTTGGATAACGTTTTCTGCTTTTTTCCTAATTCCTTTTG
TCGTCATTGGCACTTGTTACACATTTATTGCACTGTATTT
>No_name
CGAGTTTATGTTTCCCGGGGTCCTTGAATGGCACATTAAATACAGTGCAATAAATGTGTA
ACAAGTGCCAATGACGACAAAAGGAATTAGGAAAAAAGCA
>No_name
GGCGTTATCTGAACTGTAGAAATCGAGTTTATGTTTCCCGGGGTCCTTGAATGGCACATT
AAATACAGTGCAATAAATGTGTAACAAGTGCCAATGACGA
>No_name
CTCGATTTCTACAGTTCAGATAACGTCGAGAAAGAAATTAGCAAAAATTGTGCTTGGTTT
GATAATCATTTTCCTATTTTGTAAATTGCCGGAACAAATT
>No_name
CCGACATCGTAAAAAATGATCCAGAACTTTTGAATTTGTTCCGGCAATTTACAAAATAGG
AAAATGATTATCAAACCAAGCACAATTTTTGCTAATTTCT
>No_name
CGGATACACAAAAGTGAGAATTTCGCACATAATTTGTACGAATTGAAAACCGACATCGTA
AAAAATGATCCAGAACTTTTGAATTTGTTCCGGCAATTTA
>No_name
ACAAATTATGTGCGAAATTCTCACTTTTGTGTATCCGTGTCTTAATCCTTTGACACTTTG
CATTTTGAGTTTGTCATATCGTAGGCAGTTTATTTCATGT
>No_name
TGGGTCATTTCCTCGATCTATTTTACATCGAAATATACATGAAATAAACTGCCTACGATA
TGACAAACTCAAAATGCAAAGTGTCAAAGGATTAAGACAC
>No_name
GACACTTTGCATTTTGAGTTTGTCATATCGTAGGCAGTTTATTTCATGTATATTTCGATG
TAAAATAGATCGAGGAAATGACCCAAGGAGAAATTCGACC
>No_name
CCGTTAGCAAGGGGGTCGAATTTCTCCTTGGGTCATTTCCTCGATCTATTTTACATCGAA
ATATACATGAAATAAACTGCCTACGATATGACAAACTCAA
>No_name
AGCTGCCCCGTTAGCAAGGGGGTCGAATTTCTCCTTGGGTCATTTCCTCGATCTATTTTA
CATCGAAATATACATGAAATAAACTGCCTACGATATGACA
>No_name
GGCGATTAGCTGCCCCGTTAGCAAGGGGGTCGAATTTCTCCTTGGGTCATTTCCTCGATC
TATTTTACATCGAAATATACATGAAATAAACTGCCTACGA
>No_name
CTGATATTAAAAAAAACGTTTGCAATTTTTAGTATATGAAGAAGAATTATTAATCTTTGC
AATTTTGTTACTACAAATGGATAATCTTTGATCCAGTGGG
>No_name
CTTTAATTCAAGATAGAAAAAAGCCAAATAAGAAATATTAAATCCAACATTGCCGTCACC
ATCAACATTGTTTTAGTCGTTTTTGGAGTCATGTTGTCTT
>No_name
AATTTGTCATGCTCTTGATTTCAAAAAGTGGTGGAACCTCAAAGTGACTCGTCTAGGGAT
ATTAATCTGTTCTCTCATATCTGTAATATTGAGAATTCCC
>No_name
GTCATAAAGATTGCATCAATCCAGTCATGCGTAGCCATTAATAATAATGAAATATTTTGA
TATTTATCTTTGGTCGTCACACCGATCAAATGGGGAATTC
>No_name
TTCGAATTTGTTTTGCAATAGCAAAACTACAAACTAACAATATAAAAATGGGAGTTATAG
TCATAAAGATTGCATCAATCCAGTCATGCGTAGCCATTAA
>No_name
ATCAATTCTCGATGTGTTGTTAAATTGTGAGCGAGAAATACTTATTGAAGATGCTCGAAC
ATTATCATGGGTCTCTTTAGTTTTTGAAGACATTGAAAGA
>No_name
AAATAATACTACAAAACCAACATAATACACTCAAAATCTTTGAAACCACTTTTGAGCATT
CCTGATCTATTGGATTTGGATTAGATGTGATATTTTGGTT
>No_name
CGAGCATTCTATGAATAATTTGACGATACTTTTTAAAGTAGCAAACATAGACAAAAAAGT
TTGTCGTTGAATAAATAATACTACAAAACCAACATAATAC
>No_name
CCTCAAAATATGAATGAACATTTTTAGGTGAACATATTGATAATCGGCTGCTGTAACAGT
CTGATGATGACATTAGTCGACCTCTAACTGAAACCATTGA
>No_name
TTTTCCTCAAAATATGAATGAACATTTTTAGGTGAACATATTGATAATCGGCTGCTGTAA
CAGTCTGATGATGACATTAGTCGACCTCTAACTGAAACCA
>No_name
CAGCCTTTTTCCTCAAAATATGAATGAACATTTTTAGGTGAACATATTGATAATCGGCTG
CTGTAACAGTCTGATGATGACATTAGTCGACCTCTAACTG
>No_name
TTTGAGTTGGTAAAGTTAAAAAATTTGACTTAATTGAGCAGCCTTTTTCCTCAAAATATG
AATGAACATTTTTAGGTGAACATATTGATAATCGGCTGCT
>No_name
GCGGAATTTCTGAAATGGTATCTTTGAGTTGGTAAAGTTAAAAAATTTGACTTAATTGAG
CAGCCTTTTTCCTCAAAATATGAATGAACATTTTTAGGTG
>No_name
GTCAAATCAGTCGGTGAATTCTGGCAATCCGGATCACAATAATGGAACGTTTTGCAATAC
CCTTACGTACTCAATGAGTTGGTCAGTTATTGCGATGACC
>No_name
CTGGCAATCCGGATCACAATAATGGAACGTTTTGCAATACCCTTACGTACTCAATGAGTT
GGTCAGTTATTGCGATGACCCTCTCCGTAGCCGTCAGTGT
>No_name
CAACAACCTAATAAAAGATAAACAGTGAATAAGTTCATCGAAAAAAGACCAATTAGCAAG
TCAGTGGCCGCTAAAGAAACGATAAAATAATTCCCAATAA
>No_name
GTGTAATCCACTGACAACCATAAATCACATAAAAATTGACCTAACGGCCAACAACCTAAT
AAAAGATAAACAGTGAATAAGTTCATCGAAAAAAGACCAA
>No_name
CTTTTATTAGGTTGTTGGCCGTTAGGTCAATTTTTATGTGATTTATGGTTGTCAGTGGAT
TACACAGCCTGTCTCACGTCACAATGCACTGTGTTGTCCA
>No_name
GTCAATTTTTATGTGATTTATGGTTGTCAGTGGATTACACAGCCTGTCTCACGTCACAAT
GCACTGTGTTGTCCATAACGGTGGATCGCTATTGCTCAGT
>No_name
CAAACATCTATCGTTCTTGGAGAACCGGTTCAAAGGTTATTATAATGGTTGCTATCGCTT
GGTTGGTACCCTCGATTCTATTCTTTACTGCGATTCTTGG
>No_name
GTAAAGTCAGCGAAACATTCATGAATTAATCGCTTTCGTATTGTGAAAAGTGGCCAACCA
AGAATCGCAGTAAAGAATAGAATCGAGGGTACCAACCAAG
>No_name
GGTTGGTACCCTCGATTCTATTCTTTACTGCGATTCTTGGTTGGCCACTTTTCACAATAC
GAAAGCGATTAATTCATGAATGTTTCGCTGACTTTACGTC
>No_name
AAGCGACATTATAAATCCCATAATATAGAAACAGCATGATAAAAAGTGGAACCCAAAAAT
AACCAACTGTCAAAAGAGTGTTGAAAACCGGTTGAGACGT
>No_name
CGTGTCTTTCATCAGATTTCTTTTGTAGATTGCAAGCGACATTATAAATCCCATAATATA
GAAACAGCATGATAAAAAGTGGAACCCAAAAATAACCAAC
>No_name
GGTTATTTTTGGGTTCCACTTTTTATCATGCTGTTTCTATATATGGGATTTATAATGTCG
CTTGCAATCTACAAAAGAAATCTGATGAAAGACACAAAAA
>No_name
CCCGACTCCGATTCGTGACATTGTCTGACCAGCCATTGCCATGAGAGTTGTCATTTTTTT
GTGTCTTTCATCAGATTTCTTTTGTAGATTGCAAGCGACA
>No_name
AGACAATGTCACGAATCGGAGTCGGGGTTAACTGGAATAACAATGAATCGGAAAACCATC
CGAGAAAGGATTCTGGGAATTATTTACAAACCGAAAAGCA
>No_name
CAATGTCACGAATCGGAGTCGGGGTTAACTGGAATAACAATGAATCGGAAAACCATCCGA
GAAAGGATTCTGGGAATTATTTACAAACCGAAAAGCATCC
>No_name
AGAACATGTCGGATGCTTTTCGGTTTGTAAATAATTCCCAGAATCCTTTCTCGGATGGTT
TTCCGATTCATTGTTATTCCAGTTAACCCCCACTCCGATT
>No_name
ATCGGAAAACCATCCGAGAAAGGATTCTGGGAATTATTTACAAACCGAAAAGCATCCGAC
ATGTTCTAGCAATGCGCATAAAGCGCTTCCAAATGATCTG
>No_name
TTTCATTTTAAAATCCAGATCATTTGGAAGCGCTTTATGCGCATTGCTAGAACATGTCGG
ATGCTTTTCGGTTTGTAAATAATTCCCAGAATCCTTTCTC
>No_name
CGGGAGACGAGTAAAGCTTTGTTTCTGATGTATTTGATTTCATTTTAAAATCCAGATCAT
TTGGAAGCGCTTTATGCGCATTGCTAGAACATGTCGGATG
>No_name
GTCGGGAGACGAGTAAAGCTTTGTTTCTGATGTATTTGATTTCATTTTAAAATCCAGATC
ATTTGGAAGCGCTTTATGCGCATTGCTAGAACATGTCGGA
>No_name
AAATTCAATGCATTTCCCACTGTCGGGAGACGAGTAAAGCTTTGTTTCTGATGTATTTGA
TTTCATTTTAAAATCCAGATCATTTGGAAGCGCTTTATGC
>No_name
CTGGATTTTAAAATGAAATCAAATACATCAGAAACAAAGCTTTACTCGTCTCCCGACAGT
GGGAAATGCATTGAATTTATGGACAATGAAGAGATAAAGC
>No_name
TGAAGCTTTATCTCTTCATTGTCCATAAATTCAATGCATTTCCCACTGTCGGGAGACGAG
TAAAGCTTTGTTTCTGATGTATTTGATTTCATTTTAAAAT
>No_name
TGATGAAGCTTTATCTCTTCATTGTCCATAAATTCAATGCATTTCCCACTGTCGGGAGAC
GAGTAAAGCTTTGTTTCTGATGTATTTGATTTCATTTTAA
>No_name
ATGAGTTTGAGACTCGGTGTTTTGACTGGATGATTCCGCTTGGTTTTCCTCTCGGTCTAA
ATGATGAAGCTTTATCTCTTCATTGTCCATAAATTCAATG
>No_name
TATCGGGAAATTTATTACCTTCATGAGTTTGAGACTCGGTGTTTTGACTGGATGATTCCG
CTTGGTTTTCCTCTCGGTCTAATTGATGAAGCTTTATCTC
>No_name
GGAGATTTATCGGGAAATTTATTACCTTCATGAGTTTGAGACTCGGTGTTTTGACTGGAT
GATTCCGCTTGGTTTTCCTCTCGGTCTAATTGATGAAGCT
>No_name
CGGTAATGTAAGTTGTTGGAGATTTATCGGGAAATTTATTACCTTCATGAGTTTGAGACT
CGGTGTTTTGACTGGATGATTCCGCTTGGTTTTCCTCTCG
>No_name
GAAAACCAAGCGGAATCATCCAGTCAAAACACCGAGTCTCAAACTCATGAAGGTAATAAA
TTTCCCGATAAATCTCCAACAACTTACATTACCGATTCTG
>No_name
GCGGAATCATCCAGTCAAAACACCGAGTCTCAAACTCATGAAGGTAATAAATTTCCCGAT
AAATCTCCAACAACTTACATTACCGATTCTGAAGATCGGA
>No_name
CTTACATTACCGATTCTGAGTCCGGTGCTGGTCCAGTAAATCAAAGTATTAGCGCCGCTT
TTAGTTCTTCGTTAATGGGAGTTCTAAAAAAGCCAAAGAT
>No_name
TTACATTACCGATTCTGAGTCCGGTGCTGGTCCAGTAAATCAAAGTATTAGCGCCGCTTT
TAGTTCTTCTTTAATGGGAGTTCTAAAAAAGCCATATTAC
>No_name
CCGATTCTGAGTCCGGTGCTGGTCCAGTAAATCAAAGTATTAGCGCCGCTTTTAGTTCTT
CTTTAATGGGAGTTCTAAAAAAGCCATATTACAATAAATT
>No_name
TTTGACAAATTTATTGTAATATGGCTTTTTTAGAACTCCCATTAAAGAAGAACTAAAAGC
GGCGCTAATACTTTGATTTACTGGACCAGCACCGGACTCA
>No_name
GCCGCTTTTAGTTCTTCTTTAATGGGAGTTCTAAAAAAGCCATATTACAATAAATTTGTC
AAACGTTCTAAACGAAACAAAACCATCTCTCGGTCAGAAA
>No_name
CCCGAATTAAACTTATCGTTCGAAATGCCTTTCTTGCGCGGTTTTCTGACCGAGAGATGG
TTTTGTTTCGTTTAGAACGTTTGACAATTTTATTGTAATA
>No_name
CCAGAACATGGTATGGAGTCCAGCATGCTAGAAATGCGCCCAGAATTAAACTTATCGTTC
GAAATGCCTTTCTTGCGCGGTTTTCTGACCGAGAGATGGT
>No_name
CTTTGATCATCACCAGAACATGGTATGGAGTCCAGCATGCTAGAAATGCGCCCAGAATTA
AACTTATCGTTCGAAATGCCTTTCTTGCGCGGTTTTCTGA
>No_name
CACAGATTTCGCTTCGATTATAACAGAAACCTTTGATCATCACCAGAACATGGTATGGAG
TCCAGCATGCTAGAAATGCGCCCAGAATTAAACTTATCGT
>No_name
CATAGATTTCGCTTCGATTATAACAGAAACCTTTGATCATCACCAGAACATGGTATGGAG
TCCAGCATGCTAGAAATGCGCCCAGAATTAAACTTATCGT
>No_name
GTTTCTGTTATAATCGAAGCGAAATCTGTGTGAATGACCATTTGTATAATATTTCCTATT
GGCTTTGCTATATGAATTCTCCCATTAATCCTTTCTGTTA
>No_name
ATCGAAGCGAAATCTGTGTGAATGACCATTTGTATAATATTTCCTATTGGCTTTGCTATA
TGAATTCTCCCATTAATCCTTTCTGTTATGCATTAGCAAA
>No_name
CATCGATGCAAGTCCCCTTTCATTAACCTAATAAATGTCCTCTTGAATTGAATATTTGCT
AATGCATAACAGAAAGGATTAATGGGAGAATTCATATAGC
>No_name
CAAATTGTAAAAGATCAACAATTCTATGAGATTTGATTTGTTTTGATGATCAATTTGGTT
GATCCAATTTTTATACATTTCCGATTGTTGCCGATTCCTT
>No_name
GCAATCGGCAACAATCGGAAATGTATAAAAATTGGATCAACCAAATTGATCATCAAAACA
AATCAAATCTCATAGAATTGTTGATCTTTTACAATTTGAA
>No_name
CTCCAATGGGTTTGCGTTGTAGACGTTTTCCTGGAGTATGAGTTTTACTTTTTCAATTTC
CTGAGACCAGATTTCAGGATTGGAAATCAAATTCGGGTTC
>No_name
CTCCTCCGATGGGTTTGCGTTGTAGACGTTTTCCTGGAGTATGAGTTTTACTTTTTCAAT
TTCCTGAGACCAGATTTCAGGATTGGAAATCAAATTCGGG
>No_name
GCCAATCGTTCCGAAAAATAAAATAATCGCCGGAATTATTGTCAAAATGTAATTGTGCAA
AACACAGAGAGACAACTCCTCCGATGGGTTTGCGTTGTAG
>No_name
AAAAGACATGACATTGCCAATCGTTCCGAAAAATAAAATAATCGCCGGAATTATTGTCAA
AATGTAATTGTGCAAAACACAGAGAGACAACTCCTCCGAT
>No_name
CGAAAATCAAGACAAACTGATCGACAATCGCTAGTAGACTTAAGTAAATGAAAGTCGACA
CAGTTTTGCCGGCAAAATTGCACAGAACAATAAAAGACAT
>No_name
TTTGTCTTGATTTTCGGTCTATTAAAGCGTTGGGTTGATTATCTGTTGAAGCGTAAAATT
GAGAATCGAAATAAAACATTTTGCATTCTCTCGCAATATT
>No_name
AAAGCGTTGGGTTGATTATCTGTTGAAGCGTAAAATTGAGAATCGAAATAAAACATTTTG
CATTCTCTCGCAATATTTCGGAACATCCGCCAGATCGGAA
>No_name
CTCGAACGGGCAATAGTGATCTCGTTTCCATTTAAAGCGCACAATCTGATCCAGAAATCT
CGAGCAATTGTTATTTCGATTTCAATGGCTTCGGTAATAA
>No_name
GTTTCCATTTAAAGCGCACAATCTGATCCAGAAATCTCGAGCAATTGTTATTTCGATTTC
AATGGCTTCGGTAATAATGATTCTTAATTGTCATTTTATT
>No_name
TGACTCCGAAAATCCACAGACAAAATTATTATCTGTCGATTCAAACAACTGAGTACTATT
AGTCAGATCCAATGTGAAAATAAAATGACAATTAAGAATC
>No_name
TCTTAATTGTCATTTTATTTTCACATTGGATCTGACTAATAGTACTCAGTTGTTTGAATC
GACAGATAATAATTTTGTCTGTGGATTTTCGGAGTCATAT
>No_name
ATTTTATTTTCACATTGGATCTGACTAATAGTACTCAGTTGTTTGAATCGACAGATAATA
ATTTTGTCTGTGGATTTTCGGAGTCATATAGGAATTTTAA
>No_name
CAATCAAAAGCCATACGGTTTTAAAATTCCTATATGACTCCGAAAATCCACAGACAAAAT
TATTATCTGTCGATTCAAACAACTGAGTACTATTAGTCAG
>No_name
GTTTGAATCGACAGATAATAATTTTGTCTGTGGATTTTCGGAGTCATATAGGAATTTTAA
AACCGTATGGCTTTTGATTGACGCTATCATTTACAGTTTT
>No_name
AGAAAACTGTAAATGATAGCGTCAATCAAAAGCCATACGGTTTTAAAATTCCTATATGAC
TCCGAAAATCCACAGACAAAATTATTATCTGTCGATTCAA
>No_name
ATCATTTACAGTTTTCTTCCTTTTATTTTCATATTTGCTTTGAATGTGATAATACTGATT
AAGGTTTGTCAAGCTAGAAGAACAAGACAATCTATGATGA
>No_name
CTTTGAATGTGATAATACTGATTAAGGTTTGTCAAGCTAGAAGAACAAGACAATCTATGA
TGACTCTGAATCGTGGTCAGAAGAGGGTGTACAGATCAGA
>No_name
CTTTGAATGTGATAATACTGATTAAGGTTTGTCAAGCTAGAAGAACAAGACAATCTATGA
TGACTCTGAATCGTGGTCAGAAGAGTGTGTACAGATCAGA
>No_name
AGACAATCTATGATGACTCTGAATCGTGGGCAGAAGAGTGTTTACAGATCAGAAAGTACG
AGACAATTGACAATAATGCTTTTGATGATTAGCGGAACGT
>No_name
CAGAAAGTACGAGACAATTGACAATAATGCTTTTGATGATTAGCGGAACGTTTCTCATCA
CAACGACTCCGATTTTTATTGTAAAAATGTTATATGTTGT
>No_name
GGCTTTTGAAAATGCTTTCGGAACAACATATAACATTTTTACAATAAAAATCGGAGTCGT
TGTGATGAGAAACGTTCCGCTAATCATCAAAAGCATTATT
>No_name
CGCATCTTTGATTCCTGGCGCATGAAAAGTTTTTGGAATGGCTTTTGAAAATGCTTTCGG
AACAACATATAACATTTTTACAATAAAAATCGGAGTCGTT
>No_name
ATCTACATTTACTAAACAAGGATTTCAAACATGCTCGAAATTTATTCCCACTCGCACAAT
ACAGATAGAAATTCAGGGCGTGATTCAAATGCATCAGAAT
>No_name
ATGCATTTGAATCACGCCCTGAATTTCTATCTGTATTGTGCGAGTGGGAATAAATTTCGA
GAATGTTTGAAATCATTGTTTAGTAAATGTAGATTGTTTC
>No_name
TGGGCAGCAGAATTTGAGGAGTAATGGAAATATCGAAACAATCTACATTTACTAAACAAG
GATTTCAAGCATGCTCGAAATTTATTCCCACTCGCACAAT
>No_name
ATTGAATTCGCAAACAAACTATTTTGGGCAGCAGAATTTGAGGAGTAATGGAAATATCGA
AACAATCTACATTTACTAAACAAGGATTTCAAACATGCTC
>No_name
TTTTCATTGAATTCGCAAACAAACTATTTTGGGCAGCAGAATTTGAGGAGTAATGGAAAT
ATCGAAACAATCTACATTTACTAAACAAGGATTTCAAGCA
>No_name
CTTGTTTAGTAAATGTAGATTGTTTCGATATTTCCATTACTCCTCAAATTCTGCTGCCCA
AAATAGTTTGTTTGCGAATTCAATGAAAATGACAAGACAT
>No_name
CGCAAAGATGATCAACAATAAAACTTTTTTATTTTCCCCCCCTTGCAACGTGTCAACCGT
CAATATCTATGAATTCGTGTTGACTTCGATTGTCGTTCCG
>No_name
TCAACCGTCAATATCTATGAATTCGTGTTGACTTCGATTGTCGTTCTGATTTTGTTCGGA
CTGATTATCATTCTCGGAGCGTTCGGAAACATTATGGTTC
>No_name
CGACAAGAACCATAATGTTTCCGAACGCTCCGAGAATGATAATCAGTCCGAACAAAATCG
GAACGACAATCGAAGTCAACACGAATTCATAGATATTGAC
>No_name
GCCTTGTTTGACATAGATAACCCCGGTAAATGGGATGCAAAACGCAATGAAAGTCAAATC
CGCTATTGCCAGTGAAGCAATAAGGATGTTCGTGCTGTTT
>No_name
CTTTCATTGCGTTTTGCATCCCATTTACCGGGGTTATCTATGTCAAACAAGGCTGGCCTC
TCGGGGAGTCCTTTTGTCGGATTTATCAATTTCTCATATA
>No_name
CTCATATACGTCACGGCTTATTGTAGCGTTTATACACTCGTTTTGATGTGTTTTGACAGA
TTTCTCGCCGTCGTTCATCCGATTTCGAGCTCACTGGTTC
>No_name
CTCCAAGAAAAGTGTTCCGATCGCTACGAACCAGTGAGCTCGAAATCGGATGAACGACGG
CGAGAAATCTGTCAAAACACATCAAAACGAGTGTATAAAC
>No_name
GTTTATACACTCGTTTTGATGTGTTTTGACAGATTTCTCGCCGTCGTTCATCCGATTTCG
AGCTCACTGGTTCGTAGCGATCGGAAAACTTTTCTTGGAG
>No_name
GCCGTCGTTCATCCGATTTCAAGCTCACTGGTTCGTAGCGATCGGAACACTTTTCTTGGA
GTTGTTGTTATGTGGATTCTTTTCACGGGAACAAACTTAC
>No_name
CTTTAATCACTCCAGAATTCAACAACAGTGGTAAGTTTGTTCCCGTGAAAAGAATCCACA
TAACAACAACTCCAAGAAAAGTGTTCCGATCGCTACGAAC
>No_name
CTTTCGATTCTTTTCGTCCTTTAATCACTCCAGAATTCAACAACAGTGGTAAGTTTGTTC
CCGTGAAAAGAATCCACATAACAACAACTCCAAGAAAAGT
>No_name
CGGTAAGTTATTGTGCCGACTGCTACACGGCAGAACGTCAAAAATGGCGCAATCCAACGA
AGCTTTGAAATCTAAGAAGCGTGTTACAATCATGGTAGTC
>No_name
ACAAAATCGGATTGACCATGCTATTCGCATAGGCGAGACAGTTACTAAAAATGTGAATTG
TTCTAAACAAAGGTCCTCCGACGTCAAATTCATAGATTTG
>No_name
CGCATACAAAATCGGATTGACCATGCTATTCGCATAGGCGAGACAGTTACTAAAAATGTG
AATTGTTCTAAACAAAGGTTCTCCGATGTTAAATTCATAG
>No_name
GCAACCCAGTCTCGGGTCGAATACGAAAAGACTCATTTCAGTCACAATCGAGGAGGAAGC
AATAGTTTCAAAGGCAGAACTCGAAGACAGAGTAAAAACG
>No_name
CGACGTTTTCATGTCATTTCCATCGTTTTTACTCTGTCTTCGAGTTCTGCCTTTGAAACT
ATTGCTTCCTCCTCGATTGTGACTGAAATGAGTCTTTTCG
>No_name
GTTGTCGTTTAGCTTGGTTGTTGAATTGCAGTTTATTAAAACGTCATTTTGAGTAGTTTC
AATGGCTCTCATCGACGACGTTTTCATGTCATTTCCATCG
>No_name
CCGACAATGACCAAGATATTTCCAGCAATAGTTATGAAAATTACAATAAAACTTAGAAAA
GAATAAATAATTATTTCTGTCACATTTAATTTCTGTGGTG
>No_name
GTCGGATTTTGTTATAAAAAAAGTCTCCGATTTCTCAGTAACTACTTTCTCATATCTCTT
GCTGTTTCTGATTTATTCATTGGAGTTATTTCAATGCCTC
>No_name
CGGGAATCACGTTGATTAATGGAACCCATATAAGCGCTGATACGACCCAGGCGCAAATGA
TCCATTTGATTACCTTTTTGTTTGTCCTTTTTATTCTATA
>No_name
CCAAAACAGTAAGTATTGGTAGAAAGAATAAAAACTGAACATAACATTCACCAAAGGGTA
TAGAATGACTTTTAAACATAACGGGAATCACGTTGATTAA
>No_name
GTGAAACAGAGTTTATCATTTGAGATTTCAGGTTCTTTTCGTCAGGAATAAATGTAATTG
AAACGCTTTCTTTGTCAGAAATTTTTTCCACAGAATTTGA
>No_name
TTGGTTTTTTCATTGGTGGGTAGAAGGCATTGATAATTGTGAAGACGTTGTACGGAGTCC
AAGTGATAATGAACACAAGTAAAATGGCACTGAGTATCTT
>No_name
TGCCATTTTACTTGTGTTCATTATCACTTGGACTCCGTACAACGTCTTTACAATTATCAA
TGCCTTCTACCCACCAATGAAAAAACCAATAGGAAAAACA
>No_name
ATTTCAGATCAAATGAGAAATGTCTCATTGCAATACATTGACAATGAAACCAAACGATAT
TGGTTGTTGATACTTTTTCTAATTCCATTATTTACTCTTC
>No_name
GAGAAATGTCTCATTGCAATACATTGACAATGAAACCAAACGATATTGGTTATTGATACT
TTTTCTAATTCCATTATTTACTCTTCTTGGGAATTCTCTT
>No_name
GGCCCTACCAATGGCATGTGGCATCAATCATAGACTTGTCCTTTCACACAATTCCTCAAA
TATTTCAGATATCAGTGAATGCAGTTTCCAAAATGCCGAT
>No_name
TGGCATGTGGCATCAATCATAGACTTGTCCTTTCACACAATTCCTCAAATATTTCAGATA
TCAGTGAATGCAGTTTCCAAAATGCCGATTTCGCCATCTA
>No_name
TAGACTTGTCCTTTCACACAATTCCTCAAATATTTCAGATATCAGTGAATGCAGTTTCCA
AAATGCCGATTTCGCCATCTATTCATCAATTATATCATTT
>No_name
CTTTCACACAATTCCTCAAATATTTCAGATATCAGTGAATGCAGTTTCCAAAATGCCGAT
TTCGCCATCTATTCATCAATTATATCATTTTATATTCCAG
>No_name
GCAGTTTCCAAAATGCCGATTTCGCCATCTATTCATCAATTATATCATTTTATATTCCAG
CGATCATCACTCTCGTTCTCTACTATCGGATATTCAAAGT
>No_name
ATCTGGATAATTATTTGTTTGTTTTGTGTTTTTAATTTTGTTTCGATAAATGATGACTTT
GAATATCCGATAGTAGAGAACGAGAGTGATGATCGCTGGA
>No_name
CTTATTCTTGATCACTGTATCAGGACTATTTTCTAAGTTTTTATAGCCTACATCTGTCAG
ATTTCTGTTTTCGATGACTTCAAGGGGAATATTTTCATCA
>No_name
CGAAAATCGACCATTGACTGGAAGTCACTTCCCTCACAAGTTATAACCAGGTTGGGCCAG
ATGGAAATGGAATTTATAGAAAAACACGGAAAGGAACTCA
>No_name
CTTTGTTTTAAATGTCGACGAAAATCGACCATTGACTGGAAGTCACTTCCATCACGAGTT
ATAGCCGGATTGGCCATGATGGAATTGGAATTAATGGAAG
>No_name
ATTAATTCCAATTCCATCATGGCCAATCCGGCTATAACTCGTGATGGAAGTGACTTCCAG
TCAATGGTCGATTTTCGTCGACATTTAAAACAAAGAATTC
>No_name
CCGGCTATAACTCGTGATGGAAGTGACTTCCAGTCAATGGTCGATTTTCGTCGACATTTA
AAACAAAGAATTCATTCAGCAAAAGAAATTCAATTAAATA
>No_name
CGCTTTTATTTAATTGAATTTCTTTTGCTGAATGAATTCTTTGTTTTAAATGTCGACGAA
AATCGACCATTGACTGGAAGTCACTTCCATCACGAGTTAT
>No_name
CGTGATGGAAGTGACTTCCAGTCAATGGTCGATTTTCGTCGACATTTAAAACAAAGAATT
CATTCAGCAAAAGAAATTCAATTAAATAAATGCGCGAAAT
>No_name
CTCGTACCAGAATTGAGAGACCTCATTGCACAAATCGCTGATAAATTCAAGATCCAAGCA
ATAACTATTATGACACCGGCAAGTAGAAGATTGACAGGGA
>No_name
CTTGTACCAGAATTGAGAGACCTCATTGCACAAATCGCTGATAAATTCAAGATCCAAGCA
ATAACTATTATGACACCGGCAAGTAGAAGATTGACAGGGA
>No_name
CTTGCCGGTGTCATAATAGTTATTGCTTGGATCTTGAATTTATCAGCGATTTGTGCAATG
AGGTCTCTCAATTCTGGTACAAGGGTCGTTTATGCATTTC
>No_name
GCCGGTGTCATAATAGTTATTGCTTGGATCTTGAATTTATCAGCGATTTGTGCAATGAGG
TCTCTCAATTCTGGTACAAGGGTCGTTTATGCATTTCTCA
>No_name
CTTGGATCTTGAATTTATCAGCGATTTGTGTAATGAGGTCTCTCAATTCTGGTACAAGGG
TCGTTTATGCATTTCTCAGTTCAATGTGCGTTGCCAACCT
>No_name
CAGCGATTTGTGCAATGAGGTCTCTCAATTCTGGTACAAGGGTCGTTTATGCATTTCTCA
GTTCAATGTGCGTTGCCAACCTCTTTTTGGCCACGATAGA
>No_name
GGAAAATCTATCGTGGCCAAAAAGAGGTTGGCAACGCACATTGAACTGAGAAATGCATAA
ACGACCCTTGTACCAGAATTGAGAGACCTCATTGCACAAA
>No_name
GGAAAATCTATCGTGGCCAAAAAGAGGTTGGCAACGCACATTGAACTGAGAAATGCATAA
ACGACCCTTGTACCAGAATTGAGAGACCTCATTGCACAAA
>No_name
GGAAAATCTATCGTGGCCAAAAAGAGGTTGGCAACGCACATTGAACTGAGAAATGCATAA
ACGACCCTTGTACCAGAATTGAGAGACCTCATTGCACAAA
>No_name
GCGGTGGAAAATCTATCGTGGCCAAAAAGAGGTTGGCAACGCACATTGAACTGAGAAATG
CATAAACGACCCTTGTACCAGAATTGAGAGACCTCATTGC
>No_name
CTAATATTTTTGATATAATAGGTGGTGGAAAATCTATCGTGGCCAAAAAGAGGTTGGCAA
CGCACATTGAACTGAGAAATGCATAAACGACCCTTGTACC
>No_name
CGTTGATACTAATATTTTTGATATAATAGGCGGTGGAAAATCTATCGTGGCCAAAAAGAG
GTTGGCAACGCACATTGAACTGAGAAATGCATAAACGACC
>No_name
GCATTTCTCAGTTCAATGTGCGTTGCCAACCTCTTTTTGGCCACGATAGATTTTCCACCA
CCTATTATATCAAAAATATTAGTATCAACGTCTATGCAGC
>No_name
AAATAAGTCCAGGATACACACATAATATGCTGCATAGACGTTGATACTAATATTTTTGAT
ATAATAGGCGGTGGAAAATCTATCGTGGCCAAAAAGAGGT
>No_name
CATATTATGTGTGTATCCTGGACTTATTTGGACACTTTGCTATGTAATGTTCTCATCCTG
CATCTTCTTGGGTGCAGTCTGGACTCATATTTACGTCTTC
>No_name
CGAAGACGTAAATATGGGTCCAGACTGCACCCAAGAAGATGCAGGATGAGAACATTACAT
AGCAAAGTGTCCAAATAAGTCCAGGATACATACATAGTAT
>No_name
CGAAGACGTAAATATGAGTCCAGACTGCACCCAAGAAGATGCAGGATGAGAACATTACAT
AGCAAAGTGTCCAAATAAGTCCAGGATACACACATAATAT
>No_name
CTTATTTGGACACTTTGCTATGTAATGTTCTCATCCTGCATCTTCTTGGGTGCAGTCTGG
ACTCATATTTACGTCTTCGTCATCCATCTCGATACATGGA
>No_name
CTTATTTGGACACTTTGCTATGTAATGTTCTCATCCTGCATCTTCTTGGGTGCAGTCTGG
ACTCATATTTACGTCTTCGTCATCCATCTCGATACATGGA
>No_name
GACAGTTTAAGGCAAGTTAATATTTGCTTTGTGGAATCCATGTATCGAGATGGATGACGA
AGACGTAAATATGAGTCCAGACTGCACCCAAGAAGATGCA
>No_name
GGTGCAGACAGTTTAAGGCAAGTTAATATTTGCTTTGTGGAATCCATGTATCGAGATGGA
TGACGAAGACGTAAATATGAGTCCAGACTGCACCCAAGAA
>No_name
GGGGCAGACAGTTTAAGGCAAGTTAATATTTGCTTTGTGGAATCCATGTATCGAGATGGA
TGACGAAGACGTAAATATGAGTCCAGACTGCACCCAAGAA
>No_name
CTCATATTTACGTCTTCGTCATCCATCTCGATACATGGATTCCACAAAGCAAATATTAAC
TTGCCTTAAACTGTCTGCACCATGGACTTTAAGTTTCGTT
>No_name
CGATACATGGATTCCACAAAGCAAATATTAACTTGCCTTAAACTGTCTGCACCATGGACT
TTAAGTTTCGTTCAGTCGACAGCTTTTATGGCCATTGCTC
>No_name
CTGGGCAATGGCCATAAAAGCTGTCGACTGAACGAAACTTAAAGTCCATGGTGCAGACAG
TTTAAGGCAAGTTAATATTTGCTTTGTGGAATCCATGTAT
>No_name
ATTCCACAAAGCAAATATTAACTTGCCTTAAACTGTCTGCCCCATGGACTTTAAGTTTCG
TTCAGTCGACAGCTTTTATGGCCATTGCTCAGATTTCAGA
>No_name
CCACAAAGCAAATATTAACTTGCCTTAAACTGTCTGCCCCATGGACTTTAAGTTTCGTTC
AGTCGACAGCTTTTATGGCCATTGCTCAGATTTCAGAATC
>No_name
GTAGATTCTGAAATCTGAGCAATGGCCATAAAAGCTGTCGACTGAACGAAACTTAAAGTC
CATGGTGCAGACAGTTTAAGGCAAGTTAATATTTGCTTTG
>No_name
CTTGAATAGTAGATTCTGAAATCTGAGCAATGGCCATAAAAGCTGTCGACTGAACGAAAC
TTAAAGTCCATGGTGCAGACAGTTTAGGGCAAGTTAATAT
>No_name
CTTGAATAGTAGATTCTGAAATCTGAGCAATGGCCATAAAAGCTGTCGACTGAACGAAAC
TTAAAGTCCATGGGGCAGACAGTTTAAGGCAAGTTAATAT
>No_name
CTTGAATAGTAGATTCTGAAATCTGAGCAATGGCCATAAAAGCTGTCGACTGAACGAAAC
TTAAAGTCCATGGTGCAGACAGTTTAAGGCAAGTTAATAT
>No_name
CCACCGTCTTGAATAGTAGATTCTGAAATCTGAGCAATGGCCATAAAAGCTGTCGACTGA
ACGAAACTTAAAGTCCATGGTGCAGACAGTTTAAGGCAAG
>No_name
ATGGACTTTAAGTTTCGTTCAGTCGACAGCTTTTATGGCCATTGCTCAGATTTCAGAATC
TACTATTCAAGACGGTGTTTGCTTTATATCTGATCCCAAT
>No_name
CGAAGAATCAAGAAATTGGGATCAGATATAAAGCAAACACCGTCTTGAATAGTAGATTCT
GAAATCTGAGCAATGGCCATAAAAGCTGTCGACTGAACGA
>No_name
CCGAACGAAGAATCAAGAAATTGGGATCAGATATAAAGCAAACACCGTCTTGAATAGTAG
ATTCTGAAATCTGAGCAATGGCCATAAAAGCTGTCGACTG
>No_name
GACCGAACGAAGAATCAAGAAATTGGGATCAGATATAAAGCAAACACCGTCTTGAATAGT
AGATTCTGAAATCTGAGCAATGGCCATAAAAGCTGTCGAC
>No_name
CTTTTATGGCCATTGCTCAGATTTCAGAATCTACTATTCAAGACGGTGTTTGCTTTATAT
CTGATCCCAATTTCTTGATTCTTCGTTCGGTTATGTGTTT
>No_name
GGAAATCCAAAACACATAACCGAACGAAGAATCAAGAAATTGGGATCAGATATAAAGCAA
ACACCGTCTTGAATAGTAGATTCTGAAATCTGAGCAATGG
>No_name
TCAGAATCTACTATTCAAGACGGTGTTTGCTTTATATCTGATCCCAATTTCTTGATTCTT
CGTTCGGTTATGTGTTTTGGATTTCCTATCTCAGTTAGTT
>No_name
GTTTGCTTTATATCTGATCCCAATTTCTTGATTCTTCGTTCGGTTATGTGTTTTGGATTT
CCTATCTCAGTTAGTTCAATATTAGTATTTCTTGCTGCCA
>No_name
TCTGATCCCAATTTCTTGATTCTTCGTTCGGTTATGTGTTTTGGATTTCCTATCTCAGTT
AGTTCAATATTAGTATTTCTTGCTGCCAAAAGTCTTTCTT
>No_name
CTGATCCCAATTTCTTGATTCTTCGTTCGGTTATGTGTTTTGGATTTCCTATCTCAGTTA
GTTCAATATTAGTATTTCTTGCTGCCAAAAGTCTTTCTTC
>No_name
ATTTCTTGATTCTTCGTTCGGTTATGTGTTTTGGATTTCCTATCTCAGTTAGTTCAATAT
TAGTATTTCTTGCTGCCAAAAGTCTTTCTTCATTTGACAG
>No_name
CTTCGTTCGGTTATGTGTTTTGGATTTCCTATCTCAGTTAGTTCAATATTAGTATTTCTT
GCTGCCAAAAGTCTTTCTTCATTTGACAGAAAACTACAAA
>No_name
ATAGGTTTGTAGTTTTCTGTCAAATGAAGAAAGACTTTTGGCAGCAAGAAATACTAATAT
TGAACTAACTGAGATAGGAAATCCAAAACACATAACCGAA
>No_name
GTTTTGGATTTCCTATCTCAGTTAGTTCAATATTAGTATTTCTTGCTGCCAAAAGTCTTT
CTTCATTTGACAGAAAACTACAAACCTATAAATCTAAAGA
>No_name
ATTTCCTATCTCAGTTAGTTCAATATTAGTATTTCTTGCTGCCAAAAGTCTTTCTTCATT
TGACAGAAAACTACAAACCTATAAATCTAAAGAAAAGAAA
>No_name
CTTTCTTTTCTTTAGATTTATAGGTTTGTAGTTTTCTGTCAAATGAAGAAAGACTTTTGG
CAGCAAGAAATACTAATATTGAACTAACTGAGATAGGAAA
>No_name
CTTCAGTTGTCATAATATCTTCTTTCTTTTCTTTAGATTTATAGGTTTGTAGTTTTCTGT
CAAATGAAGAAAGACTTTTGGCAGCAAGAAATACTAATAT
>No_name
CCGCTTCAGTTGTCATAATATCTTCTTTCTTTTCTTTAGATTTATAGGTTTGTAGTTTTC
TGTCAAATGAAGAAAGACTTTTGGCAGCAAGAAATACTAA
>No_name
TTACTTGCTGCCAAAAGTCTTTCTTCATTTGACAGAAAACTACAAACCTATAAATCTAAA
GAAAAGAAAGAAGATATTATGACAACTGAAGCGGAAACAT
>No_name
AAAAGTCTTTCTTCATTTGACAGAAAACTACAAACCTATAAATCTAAAGAAAAGAAAGAA
GATATTATGACAACTGAAGCGGAGACATTTCAACTACTTT
>No_name
TTTCTTCATTTGACAGAAAACTACAAACCTATAAATCTAAAGAAAAGAAAGAAGATATTA
TGACAACTGAAGCGGAGACATTTCAACTACTTTCTCCAGA
>No_name
CGCCTAGGAGAAAGTAGTTGAAATGTTTCCGCTTCAGTTGTCATAATATCTTCTTTCTTT
TCTTTAGATTTATAGGTTTGTAGTTTTCTGTCAAATGAAG
>No_name
ATTAAATTATGCCTAGGAGAAAGTAGTTGAAATGTTTCCGCTTCAGTTGTCATAATATCT
TCTTTCTTTTCTTTAGATTTATAGGTTTGTAGTTTTCTGT
>No_name
ATTAAATTATGCCTAGGAGAAAGTAGTTGAAATGTCTCCGCTTCAGTTGTCATAATATCT
TCTTTCTTTTCTTTAGATTTATAGGTTTGTAGTTTTCTGT
>No_name
CTACAAACCTATAAATCTAAAGAAAAGAAAGAAGATATTATGACAACTGAAGCGGAAACA
TTTCAACTACTTTCTCCTAGGCATAATTTAATCAACAGAG
>No_name
CTCTGTTGATTAAATTATGCCTAGGAGAAAGTAGTTGAAATGTTTCCGCTTCAGTTGTCA
TAATATCTTCTTTCTTTTCTTTAGATTTATAGGTTTGTAG
>No_name
TACAAACCTATAAATCTAAAGAAAAGAAAGAAGATATTATGACAACTGAAGCGGAAACAT
TTCAACTACTTTCTCCTAGGCATAATTTAATCAACAGAGA
>No_name
ATCTAAAGAAAAGAAAGAAGATATTATGACAACTGAAGCGGAAACATTTCAACTACTTTC
TCCTAGGCATAATTTAATCTACAGAGATGAAACTCAAGAA
>No_name
GGCGTTCGCAAAATAGTTTCTTGAGTTTCATCTCTGTTGATTAAATTATGCCTAGGAGAA
AGTAGTTGAAATGTTTCCGCTTCAGTTGTCATAATATCTT
>No_name
TGACAACTGAAGCGGAAACATTTCAACTACTTTCTCCTAGGCATAATTTAATCAACAGAG
ATGAAACTCAAGAAACTATTTTGCGAACGTCAGACGATCC
>No_name
GGATCGTCTGACGTTCGCAAAATAGTTTCTTGAGTTTCATCTCTGTTGATTAAATTATGC
CTAGGAGAAAGTAGTTGAAATGTCTCCGCTTCAGTTGTCA
>No_name
TGACAACTGAAGCGGAAACATTTCAACTACTTTCTCCTAGGCATAATTTAATCAACAGAG
ATGAAACTCAAGAAACTATTTTGCGAACGTCAGACGATCC
>No_name
ATTCGGATCGTCTGACGTTCGCAAAATAGTTTCTTGAGTTTCATCTCTGTTGATTAAATT
ATGCCTAGGAGAAAGTAGTTGAAATGTCTCCGCTTCAGTT
>No_name
GAGACATTTCAACTACTTTCTCCTAGGCATAATTTAATCAACAGAGATGAAACTCAAGAA
ACTATTTTGCGAACGTCAGACGATCCGAATACTGTAGTCT
>No_name
GAAGAGACTACAGTATTCGGATCGTCTGACGTTCGCAAAATAGTTTCTTGAGTTTCATCT
CTGTTGATTAAATTATGCCTAGGAGAAAGTAGTTGAAATG
>No_name
AATCAACAGAGATGAAACTCAAGAAACTATTTTGCGAACGTCAGACGATCCGAATACTGT
AGTCTCTTCTCAGACATTTGATTGTACCAATACACTAAAC
>No_name
ATAGTTTAGTGTATTGGTACAATCAAATGTCTGAGAAGAGACTACAGTATTCGGATCGTC
TGACGTTCGCAAAATAGTTTCTTGAGTTTCATCTCTGTTG
>No_name
CAGAGATGAAACTCAAGAAACTATTTTGCGAACGTCAGACGATCCGAATACTGTAGTCTC
TTCTCAGACATTTGATTGTACCAATACACTAAACTATTAT
>No_name
AGACGATCCGAATACTGTAGTCTCTTCTCAGACATTTGATTGTACCAATACACTAAACTA
TTATCATCATCAGTGTCCTCAACATGGAATTCTTTCCATT
>No_name
CTGTAGTCTCTTCTCAGACATTTGATTGTACCAATACACTAAACTATTATCATCATCAGT
GTCCTCAACATGGAATTCTTTCCATTCCTATTGACCGAAG
>No_name
CGGGCACTTCGGTCAATAGGAATGGAAAGAATTCCATGTTGAGGACACTGATGATGATAA
TAGTTTAGTGTATTGGTACAATCAAATGTCTGAGAAGAGA
>No_name
TCGAATTCGGAAAAATATGGGCACTTCGGTCAATAGGAATGGAAAGAATTCCATGTTGAG
GACACTGATGATGATAATAGTTTAGTGTATTGGTACAATC
>No_name
CTCGAATTCGGAAAAATATGGGCACTTCGGTCAATAGGAATGGAAAGAATTCCATGTTGA
GGACACTGATGATGATAATAGTTTAGTGTATTGGTACAAT
>No_name
TAGAAACATGGCTCGAATTCGGAAAAATATGGGCACTTCGGTCAATAGGAATGGAAAGAA
TTCCATGTTGAGGACACTGATGATGATAATAGTTTAGTGT
>No_name
CACTAAACTATTATCATCATCAGTGTCCTCAACATGGAATTCTTTCCATTCCTATTGACC
GAAGTGCCCATATTTTTCCGAATTCGAGCCATGTTTCTAA
>No_name
ATCAGTGTCCTCAACATGGAATTCTTTCCATTCCTATTGACCGAAGTGCCCATATTTTTC
CGAATTCGAGCCATGTTTCTAAATATGATCCATTCATTAT
>No_name
CTCATAATGAATGGATCATATTTAGAAACATGGCTCGAATTCGGAAAAATATGGGCACTT
CGGTCAATAGGAATGGAAAGAATTCCATGTTGAGGACACT
>No_name
GGACTCATAATGAATGGATCATATTTAGAAACATGGCTCGAATTCGGAAAAATATGGGCA
CTTCGGTCAATAGGAATGGAAAGAATTCCATGTTGAGGAC
>No_name
ATGGACTCATAATGAATGGATCATATTTAGAAACATGGCTCGCATTCGGAAAAATATGGG
CACTTCGGTCAATAGGAATGGAAAGAATTCCATGTTGAGG
>No_name
GGAATTCTTTCCATTCCTATTGACCGAAGTGCCCATATTTTTCCGAATTCGAGCCATGTT
TCTAAATATGATCCATTCATTATGAGTCCATCTTGTGACA
>No_name
CCGAAGTGCCCATATTTTTCCGAATTCGAGCCATGTTTCTAAATATGATCCATTCATTAT
GAGTCCATCTTGTGACATACTATATCAGTGTTGTTCAACA
>No_name
CCGAAGTGCCCATATTTTTCCGAATTCGAGCCATGTTTCTAAATATGATCCATTCATTAT
GAGTCCATCTTGTGACATACTATATCAGTGTTGTTCAACA
>No_name
TGCTGCTTGTGTTGAACAACACTGATATAGTATGTCACAAGATGGACTCATAATGAATGG
ATCATATTTAGAAACATGGCTCGAATTCGGAAAAATATGG
>No_name
ATTGCTGCTTGTGTTGAACAACACTGATATAGTATGTCACAAGATGGACTCATAATGAAT
GGATCATATTTAGAAACATGGCTCGAATTCGGAAAAATAT
>No_name
TCCGAATTCGAGCCATGTTTCTAAATATGATCCATTCATTATGAGTCCATCTTGTGACAT
ACTATATCAGTGTTGTTCAACACAAGCAGCAATTAAAGAG
>No_name
CATGTTTCTAAATATGATCCATTCATTATGAGTCCATCTTGTGACATACTATATCAGTGT
TGTTCAACACAAGCAGCAATTAAAGAGCCATCGGTTCTTT
>No_name
CTAAATATGATCCATTCATTATGAGTCCATCTTGTGACATACTATATCAGTGTTGTTCAA
CACAAGCAGCAATTAAAGAGCCATCGGTTCTTTCTGAAAA
>No_name
ATTCATTATGAGTCCATCTTGTGACATACTATATCAGTGTTGTTCAACACAAGCAGCAAT
TAAAGAGCCATCTGTTCTTTCTGAAAATGTTTATACTTCA
>No_name
GTTTGGTGTCGGAAGGATAAATATAATTTGAAGTATAAACATTTTCAGAAAGAACCGATG
GCTCTTTAATTGCTGCTTGTGTTGAACAACACTGATATAG
>No_name
CGCTAGTGGAGGACTGCATAGTTGGAATAACATCAGGACAGTGTTTGGTGTCGGAAGGAT
AAATATAATTTGAAGTATAAAAATTTTCAGAAAGAACCGA
>No_name
CTTTCTGAAAATGTTTATACTTCAAATTATATTTATCCTTCCGACACCAAACACTGTCCT
GATGTTATTCCAACTATGCAGTCCTCCACTAGCGATCCCA
>No_name
GAAAATGTTTATACTTCAAATTATATTTATCCTTCCGACACCAAACACTGTCCTGATGTT
ATTCCAACTATGCAGTCCTCCACTAGCGATCCCATTTCAA
>No_name
TTTGAAATGGGATCGCTAGTGGAGGACTGCATAGTTGGAATAACATCAGGACAGTGTTTG
GTGTCGGAAGGATAAATATAATTTGAAGTATAAACATTTT
>No_name
ATTTGAAATGGGATCGCTAGTGGAGGACTGCATAGTTGGAATAACATCAGGACAGTGTTT
GGTGTCGGAAGGATAAATATAATTTGAAGTATAAACATTT
>No_name
TATTTGGATTCCTCAAAATGGAATTATTCACTAAAGCATTTGAAATGGGATCGCTAGTGG
AGGACTGCATAGTTGGAATAACATCAGGACAGTGTTTGGT
>No_name
CAAACACTGTCCTGATGTTATTCCAACTATGCAGTCCTCCACTAGCGATCCCATTTCAAA
TCCTTTAGTGAATAATTCCAATTTGAGGAATCCAAATATG
>No_name
AAACACTGTCCTGATGTTATTCCAACTATGCAGTCCTCCACTAGCGATCCCATTTCAAAT
GCTTTAGTGAATAATTCCATTTTGAGGAATCCAAATATGC
>No_name
TGACGATCTAGATTGATGCATATTTGGATTCCTCAAAATGGAATTATTCACTAAAGGATT
TGAAATGGGATCGCTAGTGGAGGACTGCATAGTTGGAAAG
>No_name
CTCCACTAGCGATCCCATTTCAAATGCTTTAGTGAATAATTCCATTTTGAGGAATCCAAA
TATGCATCAATCTAGATCGTCAGGAGACATTCTAGATTCA
>No_name
TAGCGATCCCATTTCAAATGCTTTAGTGAATAATTCCATTTTGAGGAATCCAAATATGCA
TCAATCTAGATCGTCAGGAGACATTCTAGATTCACATCCT
>No_name
AGCGATCCCATTTCAAATCCTTTAGTGAATAATTCCATTTTGAGGAATCCAAATATGCAT
CAATCTAGATCGTCAGGAGACATTCTAGATTCACATCCTC
>No_name
CCCATTTCAAATCCTTTAGTGAATAATTCCATTTTGAGGAATCCAAATATGCATCAATCT
AGATCGTCAGGAGACATTCTAGATTCACATCCTCATTACT
>No_name
CCCATTTCAAATGCTTTAGTGAATAATTCCATTTTGAGGAATCCAAATATGCATCAATCT
AGATCGTCAGGAGACATTCTAGATTCACATCCTCATTACT
>No_name
CCCATTTCAAATGCTTTAGTGAATAATTCCATTTTGAGGAATCCAAATATGCATCAATCT
AGATCGTCAGGAGACATTCTAGATTCACATCCTCATTACT
>No_name
ATTTCAAATGCTTTAGTGAATAATTCCATTTTGAGGAATCCAAATATGCATCAATCTAGA
TCGTCAGGAGACATTCTAGATTCACATCCTCATTACTGTA
>No_name
AAATCCTTTAGTGAATAATTCCATTTTGAGGAATCCAAATATGCATCAATCTAGATCGTC
AGGAGACATTCTAGATTCACATCCTCATTACTGTACACTT
>No_name
CTTTAGTGAATAATTCCATTTTGAGGAATCCAAATATGCATCAATCTAGATCGTCAGGAG
ACATTCTAGATTCACATCCTCATTACTGTACACTTCCGCC
>No_name
CAAAGATTGACTTGGCGGAAGTGTACAGTAATGAGGATGTGAATCTAGAATGTCTCCTGA
CGATCTAGATTGATGCATATTTGGATTCCTCAAAATGGAA
>No_name
ATTTGATTTTCATATATTCTTTGAAAGTCCAAAGATTGACTTGGCGGAAGTGTACAGTAA
TGAGGATGTGAATCTAGAATGTCTCCTGACGATCTAGATT
>No_name
TAGATCGTCAGGAGACATTCTAGATTCACATCCTCATTACTGTACACTTCCGCCAAGTCA
ATCTTTGGACTTTCAAAGAATATATGAAAATCAAATAATC
>No_name
TCTGGGATTATTTGATTTTCATATATTCTTTGAAAGTCCAAAGATTGACTTGGCGGAAGT
GTACAGTAATGAGGATGTGAATCTAGAATGTCTCCTGACG
>No_name
TTCACATCCTCATTACTGTACACTTCCGCCAAGTCAATCTTTGGACTTTCAAAGAATATA
TGAAAATCAAATAATCCCAGAAACAAATGTTACAAAATCT
>No_name
CGAAGGTTTTTCAATATGAGATTTTGTAACATTTGTTTCTGGGATTATTTGATTTTCATA
TATTCTTTGAAAGTCCAAAGATTGACTTGGCGGAAGTGTA
>No_name
CTTTGGACTTTCAAAGAATATATGAAAATCAAATAATCCCAGAAACAAATGTTACAAAAT
CTCATATTGAAAAACCTTCGGCTTCAATAACAAAACCCCT
>No_name
CGTTCATGAGATCTTACAAGATTTAGGGGTTTTGTTATTGAAGCCGAAGGTTTTTCAATA
TGAGATTTTGTAACATTTGTTTCTGGGATTATTTGATTTT
>No_name
CGTTCATGAGATCTTACAAGATTTAGGGGTTTTGTTATTGAAGCCGAAGGTTTTTCAATA
TGAGATTTTGTAACATTTGTTTCTGGGATTATTTGATTTT
>No_name
ATCGCTATCGTCGTGCGTTCATGAGATCTTACAAGATTTAGGGGTTTTGTTATTGAAGCC
GAAGGTTTTTCAATATGAGATTTTGTAACATTTGTTTCTG
>No_name
CAAAATCTCATATTGAAAAACCTTCGGCTTCAATAACAAAACCCCTAAATCTTGTAAGAT
CTCATGAACGCACGACGATAGCGATTAATTTATCTCTTTG
>No_name
CTCATATTGAAAAACCTTCGGCTTCAATAACAAAACCCCTAAATCTTGTAAGATCTCATG
AACGCACGACGATAGCGATTAATTTATCTCTTTGCATTAT
>No_name
CATGAACGCACGACGATAGCGATTAATTTATCTCTTTGCATTATCTCAATTATATTTTGG
GGACCATTTATTATTGGATCATTAATCCAGGGAGTATGCA
>No_name
CAGGGGGTTTGCATACTCCCTGGATTAATGATCCAATAATAAATGGTCCCCAAAATATAA
TTGAGATAATGCAAAGAGATAAATTAATCGCTATCGTCGT
>No_name
GTAAAATACAAAAAGGGGGTTTGCATACTCCCTGGATTAATGATCCAATAATAAATGGTC
CCCAAAATATAATTGAGATAATGCAAAGAGATAAATTAAT
>No_name
TTAGAAATGGGTAAAATACAAAAAGGGGGTTTGCATACTCCCTGGATTAATGATCCAATA
ATAAATGGTCCCCAAAATATAATTGAGATAATGCAAAGAG
>No_name
CACGAGAATTAGAAATGGGTAAAATACAAAAAGGGGGTTTGCATACTCCCTGGATTAATG
ATCCAATAATAAATGGTCCCCAAAATATAATTGAGATAAT
>No_name
CTTGAATTCATTGATACGAGAATTAGAAATGGGTAAAATACAAAAAGGGGGTTTGCATAC
TCCCTGGATTAATGATCCAATAATAAATGGTCCCCAAAAT
>No_name
ATTATTGGATCATTAATCCAGGGAGTATGCAAACCCCCTTTTTGTATTTTACCCATTTCT
AATTCTCGTATCAATGAATTCAAGTGGTTATCTTATGTTC
>No_name
TACGCAAAGAACATAAGATAACCACTTGAATTCATTGATACGAGAATTAGAAATGGGTAA
AATACAAAAAGGGGGTTTGCATACTCCCTGGATTAATGAT
>No_name
CTATCAATGATTAGTATAACTAATGGATATATAACGCAAAGAACATAAGATAACCACTTG
AATTCATTGATACGAGAATTAGAAATGGGTAAAATACAAA
>No_name
CTGATCACTTTACGAATGTCTCTATCAATGATTAGTATAACTAATGGATATATAACGCAA
AGAACATAAGATAACCACTTGAATTCATTGATACGAGAAT
>No_name
CAACAATTTAATGAAGACCTGATCACTTTACGAATGTCTCTATCAATGATTAGTATAACT
AATGGATATATAACGCAAAGAACATAAGATAACCACTTGA
>No_name
CTATAATTCAACAATTTAATGAAGACCTGATCACTTTACGAATGTCTCTATCAATGATTA
GTATAACTAATGGATATATAACGCAAAGAACATAAGATAA
>No_name
TAGAGCGGTACATCGCTATTATATATCCAATTAAAGCTCACATTTGGTGTAACAAAAAGC
ACACTTTAATTGTCCTGATCACAATTTGGATTGCTGCTAT
>No_name
CTCTTCTCGAAACGATTTATCCCATGCTCGGTTTCGAAAAGCGTTTCGAGTTGAAATCTG
CAAATGGTTGATTTCAATATCTCGAAAGAGAGCTTGATAG
>No_name
GCAGATTTCAACTCGAAACGCTTTTCGAAACCGAGCATGGGATAAATCGTTTCGAGAAGA
GGGCAAATCGAGATTCAGTGAGACAGAACTGATCAATGAG
>No_name
GCAGATTTCAACTCGAAACGCTTTTCGAAACCGAGCATGGGATAAATCGTTTCGAGAAGA
GGGCAAATCGAGATTCAGTGAGACAGAACTGATCAATGAG
>No_name
GTTTTGAACAGAAGAATATTCTTCATAAATTGTGTTGACATTGATCAGTTCTGTCTCACT
GAATCTCGATTTGCCCTCTTCTCGAAACGATTTATCCCAT
>No_name
ATCCGAACCAATGGTTTCACGTTATCATTATGACGCTTGCTTATTCCAATTCTGCTGCCA
ATCCGATTCTTTACAGCATTTTCTCCCAAAGATTTCGCAC
>No_name
CCGAACCAATGGTTTCACGTTATCATTATGACGCTTGCTTATTCCAATTCTGCTGCCAAT
CCGATTCTTTACAGCATTTTCTCCCAAAGATTTCGCACGA
>No_name
GAAACATGTATTTGAATAATTGCTTAAATTCTTCATCGCCAAAGAATGAATGGTGCACAG
AACCGAGCATGGTGCGATTTCAGTTTGTTTTCAATGTTTT
>No_name
CCACGATAAAAACATTGAAAACAAACTGAAATCGCACCATGCTCGGTTCTGTGCACCATT
CATTCTTTGGCGATGAAGAATTTAAGCAATTATTCAAATA
>No_name
CCCACAATAAAAACATTGAAAACAAACTGAAATCGCACCATGCTCGGTTCTGTGCACCAT
TCATTCTTTGGCGATGAAGAATTTAAGCAATTATTCAAAT
>No_name
CGAAAATTATTATCAAGCCCACAATAAAAACATTGAAAACAAACTAAAATCGCACCATGC
TCGGTTCTGTGCACCATTCATTCTTTGGCGATGAAGACTT
>No_name
CTAAACCGAAAATTATTATCAAGCCCACAATAAAAACATTGAAAACAAACTGAAATCGCA
CCATGCTCGGTTCTGTGCACCATTCATTCTTTGGCGATGA
>No_name
AGAACCGAGCATGGTGCGATTTCAGTTTGTTTTCAATGTTTTTATTGTGGGCTTGATAAT
AATTTTCGGTTTTGTTGGCAACTTTATATCAATATTGGTA
>No_name
CCGAGCATGGTGCGATTTCAGTTTGTTTTCAATGTTTTTATTGTGGGCTTGATAATAATT
TTCGGTTTTGTTGGCAACTTTATATCAATATTGGTACTAA
>No_name
CATGGATGATCTCTTCCAGTCTTTCTTTAGTACCAATATTGATATAAAGTTGCCAACAAA
ACCGAAAATTATTATCAAGCCCACAATAAAAACATTGAAA
>No_name
GGGCTTGATAATAATTTTCGGTTTTGTTGGCAACTTTATATCAATATTGGTACTAAAGAA
AGACTGGAAGAGATCATCCATGAATGTGCTACTTTGCACA
>No_name
CTTGATAATAATTTTCGGTTTTGTTGGCAACTTTATATCAATATTGGTACTAAAGAAAGA
CTGGAAGAGATCATCCATGAATGTGCTACTTTGCACATTG
>No_name
CATCCATGAATGTGCTACTTTGCACATTGGCTGTATATGACGTCCTGTTTTTACTTTTAT
CCTCATACTACATTGTATTTGCGAGAGGAATAATAATCTA
>No_name
CTTGGATAATTCAGGAAGTAGATGAGAGAAGTAGATTATTATTCCTCTCGCAAATACAAT
GTAGTATGAGGATAAAAGTAAAAACAGGACGTCATATACA
>No_name
GGATAATTCAGGAAGTAGATGAGAGAAGTAGATTATTATTCCTCTCGCAAATACAATGTA
GTATGAGGATAAAAGTAAAAACAGGACGTCAAGATCGGAA
>No_name
GAAATTTTTGGATAATTCAGGAAGTAGATGAGAGAAGTAGATTATTATTCCTCTCGCAAA
TACAATGTAGTATGAGGATAAAAGTAAAAACAGGACGTCA
>No_name
GACGTCCTGTTTTTACTTTTATCCTCATACTACATTGTATTTGCGAGAGGAATAATAATC
TACTTCTCTCATCTACTTCCTGAATTATCCAAAAATTTCA
>No_name
ATGAAATTTTTGGATAATTCAGGAAGTAGATGAGAGAAGTAGATTATTATTCCTCTCGCA
AATACAATGTAGTATGAGGATAAAAGTAAAAACAGGACGT
>No_name
ACCATATCTGGTAACGTTTCCTAAATACCAAGTTAATGAGATGAAATTTTTGGATAATTC
AGGAAGTAGATGAGAGAAGTAGATTATTATTCCTCTCGCA
>No_name
CTCTCATCTACTTCCTGAATTATCCAAAAATTTCATCTCATTAACTTGGTATTTAGGAAA
CGTTACCAGATATGGTCGTAATTGGATTGCAGTTTCTGTT
>No_name
CAAAAATTTCATCTCATTAACTTGGTATTTAGGAAACGTTACCAGATATGGTCGTAATTG
GATTGCAGTTTCTGTTGCATTGGATAGGTTTATAATGGTC
>No_name
CAAAAATTTCATCTCATTAACTTGGTATTTAGGAAACGTTACCAGATATGGTCGTAATTG
GATTGCAGTTTCTGTTGCATTGGATAGGTTTATAATGGTC
>No_name
TTAACTTGGTATTTAGGAAACGTTACCAGATATGGTCGTAATTGGATTGCAGTTTCTGTT
GCATTGGATAGGGTTATCATGGTCCGAAATCCTTTTAGAG
>No_name
CAATGTATTACGTTGGTGAGCTCTAAAAGGATTTCTGACCATTATAAACCTATCCAATGC
AACAGAAACTGCAATCCAATTACGACCATATCTGGTAACG
>No_name
CTCTAAATGATGTATTACGTTGGTGAGCTCTAAAAGGATTTCGGACCATTATAAACCTAT
CCAATGCAACAGAAACTGCAATCCAATTACGACCATATCT
>No_name
TTGAGCTCTAAATGATGTATTACGTTGGTGAGCTCTAAAAGGATTTCGGACCATTATAAA
CCTATCCAATGCAACAGAAACTGCAATCCAATTACGACCA
>No_name
GTAATTGGATTGCAGTTTCTGTTGCATTGGATAGGTTTATAATGGTCCGAAATCCTTTTA
GAGCTCACCAACGTAATACATCATTTAGAGCTCAAATTGT
>No_name
CGCACTTACAATTTGAGCTCTAAATGATGTATTACGTTGGTGAGCTCTAAAAGGATTTCG
GACCATTATAAACCTATCCAATGCAACAGAAACTGCAATC
>No_name
CTGTTGCATTGGATAGGTTTATAATGGTCAGAAATCCTTTTAGAGCTCACCAACGTAATA
CATCATTTAGAGCTCAAATTGTAAGTGCATCCATTGCATT
>No_name
GTTTATAATGGTCAGAAATCCTTTTAGAGCTCACCAACGTAATACATCATTTAGAGCTCA
AATTGTAAGTGCATCCATTGCATTTGCTACTTTTGTTTAC
>No_name
CCGAAATCCTTTTAGAGCTCACCAACGTAATACATCATTTAGAGCTCAAATTGTAAGTGC
ATCCATTGCATTTGCTACTTTTGTTTACAATATTCCACGA
>No_name
CTTTTAGAGCTCACCAACGTAATACATCATTTAGAGCTCAAATTGTAAGTGCATCCATTG
CATTTGCTACTTTTGTTTACAATATTCCACGGTTCTGGGA
>No_name
TTTTAGAGCTCACCAACGTAATACATCATTTAGAGCTCAAATTGTAAGTGCATCCATTGC
ATTTGCTACTTTTGTTTACAATATTCCACGGTTCTGGGAT
>No_name
TTTTAGAGCTCACCAACGTAATACATCATTTAGAGCTCAAATTGTAAGTGCATCCATTGC
ATTTGCTACTTTTGTTTACAATATTCCACGGTTCTGGGAT
>No_name
GCTCACCAACGTAATACATCATTTAGAGCTCAAATTGTAAGTGCATCCATTGCATTTGCT
ACTTTTGTTTACAATATTCCACGGTTCTGGGATTACGCGA
>No_name
CCAAGCCTTTGCGTAATCCCAGAACCGTGGAATATTGTAAACAAAAGTAGCAAATGCAAT
GGATGCACTTACAATTTGAGCTCTAAATGATGTATTACGT
>No_name
CAATTATCCCAAGCCTTTGCGTAATCCCAGAACCGTGGAATATTGTAAACAAAAGTAGCA
AATGCAATGGATGCACTTACAATTTGAGCTCTAAATGATG
>No_name
CTTTTATCCCAAGCCTTTGCGTAATCCCAGAACCGTGGAATATTGTAAACAAAAGTAGCA
AATGCAATGGATGCACTTACAATTTGAGCTCTAAATGATG
>No_name
ATCCATTGCATTTGCTACTTTTGTTTACAATATTCCACGGTTCTGGGATTACGCAAAGGC
TTGGGATAAAAGGACGTGTAAATGGATAATAATAATGAAC
>No_name
TTAACATCTGTAAAATAATGTTGTACACATATTTATGGAAATTAGAAAGGTTAGGGTTCA
TTATTATTATCCATTTACACGTCCTTTTATCCCAAGCCTT
>No_name
GTGTAAATGGATAATAATAATGAACCCTAACCTTTCTAATTTCCATAAATATGTGTACAA
CATTATTTTACAGATGTTAATCATGATATATGGACCCATG
>No_name
ATGGATAATAATAATGAACCCTAACCTTTCTAATTTCCATAAATATGTGTACAACATTAT
TTTACAGATGTTAATCATGATATATGGACCCATGATTCTT
>No_name
ATGAACCCTAACCTTTCTAATTTCCATAAATATGTGTACAACATTATTTTACAGATGTTA
ATCATGATATATGGACCCATGATTCTTCTGATAGTTTTTA
>No_name
GCGAGTTAAAAACTATCAGAAGAATCATGGGTCCATATATCATGATTAACATCTGTAAAA
TAATGTTGTACACATATTTATGGAAATTAGAAAGGTTAGG
>No_name
TCCATAAATATGTGTACAACATTATTTTACAGATGTTAATCATGATATATGGACCCATGA
TTCTTCTGATAGTTTTTAACTCGCTTTTAACAATAAGTTT
>No_name
CCGAGCTTGATTTTGTTTTGCCATTAGACTTTGTCGGACATTTTTTGCCCGCACTAAACT
TATTGTTAAAAGCGAGTTAAAAACTATCAGAAGAATCATG
>No_name
AATAAGTTTAGTGCGGGCAAAAAATGTCCGACAAAGTCTAATGGCAAAACAAAATCAAGC
TCGGCCCTCTGGACAAATGGAAACAAAAATGCTCATTGTA
>No_name
GTGCGGGCAAAAAATGTCCGACAAAGTCTAATGGCAAAACAAAATCAAGCTCGGCCCTCT
GGACAAATGGAAACAAAAATGCTCATTGTAGTAATTGGTG
>No_name
GCGGGCAAAAAATGTCCGACAAAGTCTAATGGCAAAACAAAATCAAGCTCGGCCCTCTGG
ACAAATGGAAACAAAAATGCTCATTGTAGTAATTGGTGTT
>No_name
GGCAAAACAAAATCAAGCTCGGCCCTCTGGACAAATGGAAACAAAAATGCTCATTGTAGT
AATTGGTGTTTTCCTCTTCACAGAACTACCGAGCTCGATT
>No_name
GTAAAATCGAGCTCGGTAGTTCTGTGAAGAGGAAAACACCAATTACTACAATGAGCATTT
TTGTTTCCATTTGTCCAGAGGGCCGAGCTTGATTTTGTTT
>No_name
GTAAAATCGAGCTCGGTAGTTCTGTGAAGAGGAAAACACCAATTACTACAATGAGCATTT
TTGTTTCCATTTGTCCAGAGGGCCGAGCTTGATTTTGTTT
>No_name
ACAAAATCAAGCTCGGCCCTCTGGACAAATGGAAACAAAAATGCTCATTGTAGTAATTGG
TGTTTTCCTCTTCACAGAACTACCGAGCTCGATTTTACAA
>No_name
ATCAAGCTCGGCCCTCTGGACAAATGGAAACAAAAATGCTCATTGTAGTAATTGGTGTTT
TCCTCTTCACAGAACTACCGAGCTCGATTTTACAAGCAAT
>No_name
CGGCCCTCTGGACAAATGGAAACAAAAATGCTCATTGTAGTAATTGGTGTTTTCCTCTTC
ACAGAACTACCGAGCTCGATTTTACAAGCAATCACGACGC
>No_name
CAAAAATGCTCATTGTAGTAATTGGTGTTTTCCTCTTCACAGAACTACCGAGCTCGATTT
TACAAGCAATCACGACGAAGAACTGTTTCTTCTATAGAAT
>No_name
CACAAATCGGGATTAGAATTCTATAGATGAAACAATTCTTCGTCGTGATTGCTTGTAAAA
TCGAGCTCGGTAGTTCTGTGAAGAGGAAAACACCAATTAC
>No_name
GAACTACCGAGCTCGATTTTACAAGCAATCACGACGAAGAATTGTTTCATCTATAGAATT
CTAATCCCGATTTGTGATGGTCTGACGATTTTGAATTCCT
>No_name
CCGAGCTCGATTTTACAAGCAATCACGACGAAGAACTGTTTCTTCTATAGAATTCTAATC
CCGATTTGTGATGGTCTGACGATTTTGAATTCCTCGATAA
>No_name
CCGAGCTCGATTTTACAAGCAATCACGACGAAGAATTGTTTCATCTATAGAATTCTAATC
CCGATTTGTGATGGTCTGACGATTTTGAATTCCTCGATAA
>No_name
CTTCTATAGAATTCTAATCCCGATTTGTGATGGTCTGACGATTTTGAATTCCTCGATAAA
TTTTGTCATTTACAGCATGTGTGGCCAAAGATTCCGTGAG
>No_name
CTGGCGATTCAAAAGGTCTTGATCACGATTGGTTTTGAAAAACATCTTTCTGAGATTCTC
ACGGAATCTTTGGCCACACATGCTGTAAATGACAAAATTT
>No_name
TCTGGCGATTCAAAAGGTCTTGATCACGATTGGTTTTGAAAAACATCTTTCTGAGATTCT
CACGGAATCTTTGGCCACACATGCTGTAAATGACAAAATT
>No_name
ATTAAAGTTCTTCTGGCGATTCAAAAGGTCTTGATCACGATTGGTTTTGAAAAACATCTT
TCTGAGATTCTCACGGAATCTTTGGCCACACATGCTGTAA
>No_name
CACGATTGTGACGTTCGTATTAAAGTTCTTCTGGCGATTCAAAAGGTCTTGATCACGATT
GGTTTTGAAAAACATCTTTCTGAGATTCTCACGGAATCTT
>No_name
TTTAGAGTCAACATTATTTTGTTTTTTCATTGACACGATTGTGACGTTCGTATTAAAGTT
CTTCTGGCGATTCAAAAGGTCTTGATCACGATTGGTTTTG
>No_name
GCCAGAAGAACTTTAATACGAACGTCACAATCGTGTCAATGAAAAAACAAAATAATGTTG
ACTCTAAAGATGATAATTTTTCTTTTGACAACACTGAAAA
>No_name
GTTCAGTTTTCAGTGTTGTCAAAAGAAAAATTATCATCTTTAGAGTCAACATTATTTTGT
TTTTTCATTGACACGATTGTGACGTTCGTATTAAAGTTCT
>No_name
CGACAAATTATTTCATAGCTTCTCTTGCGGTTACTGATCTTTTAATAGGGGTTTTTTCTA
TGAATTTCTATACAGTTTATCTGTTACTATCCTACTGGCC
>No_name
CTGGAATTTTCACGGAACAGAATCTATCAACAGTTATGAAAAAGACTGTATATTGAGACG
TTAGACATGCAGTATAATCTAATGACAACCACAAATCACA
>No_name
TGATTATTGAAATATGGCCAGCCCCTTATTGTGGGAAAAAATACCGCAAATGGTACGATC
AAAGTGATTGCTACCATCAGCCTAACTTTACTCTCCGTTT
>No_name
AAACTAGTGAAAGTGGAATAAGAACCAGCAATGCTTCTCAAAGTCTATCAAATTCCATCA
AACAATCTTCATATCATCTTGGAGTTATCCAAATAGATCG
>No_name
CTTGAGCTTGTGTTATCTAACATTTGGATAACTCCAAGATGATATGAAGATTGTTTGATG
GAATTTGATAGACTTTGAGAAGCATTGCTGGTTCTTATTC
>No_name
CAATAAAGTCAGCTCCCAAAATTCGCCGAAACAAACAAACAATGAAATTCTATACAAAAA
TAACGCTAACAAAAGATCCTCATCATTAATTGCTCCAATT
>No_name
TGGGACTGTTCAGGTAGCACAGCCAATAGGTGAGATTATACAAATGGGAATTGACGCAAG
TGTGCTTGTCCTTGGTGGAATCACAGAATCCTTTGATTAA
>No_name
ATTTTTCCAACTCCTCTCAAATAACTGATGAATGCTCTTCTCATCTGTTGAAATTCCAGA
AAGTATTTGGTCAGTTGTATCCCTACGCAGCTTTGGTTAT
>No_name
AGATTGGAGGCCACTGACACCAAGCAAATAACCAAAGCTGCGTAGGGATACAACTGACCA
AATACTTTCTGGAATTTCAACAGATGAGAAGAGCATTCAT
>No_name
TGCTCTTCTCATCTGTTGAAATTCCAGAAAGTATTTGGTCAGTTGTATCCCTACGCAGCT
TTGGTTATTTGCTTGGTGTCAGTGGCCTCGAATCTCAGTA
>No_name
TTCTCATCTGTTGAAATTCCAGAAAGTATTTGGTCAGTTGTATCCCTACGCAGCTTTGGT
TATTTGCTTGGTGTCAGTGGCCTCGAATCTCAGTAATGTT
>No_name
GAAAGTATTTGGTCAGTTGTATCCCTACGCAGCTTTGGTTATTTGCTTGGTGTCAGTGGC
CTCGAATCTCAGTAATGTTATCATTTTAGGGCAAAGAAAA
>No_name
ATTTTTCTTGGCCCTAAAATGATAACATTACTGAGATTCGAGGCCACTGACACCAAGCAA
ATAACCAAAGCTGCGTAGGGATACAACTGACCAAATACTT
>No_name
CGACCCCATTTTTCTTTGCCCTAAAATGATAACATTACTGAGATTCGAGGCCACTGACAC
CAAGCAAATAACCAAAGCTGCGTAGGGATACAACTGACCA
>No_name
CTCAGTAATGTTATCATTTTAGGGCAAAGAAAAATGGGGTCGTCTACAAACACAATTCTC
TTGGCAATCGCCATAAGCGATATTCTCGTTTGCCTTTCCC
>No_name
CAGTAATGTTATCATTTTAGGGCAAAGAAAAATGGGGTCGTCTACAAACACAATTCTCTT
GGCAATCGCCATAAGCGATATTCTCGTTTGCCTTTCCCAA
>No_name
GGGGAATTTGGGAAAGGCAAACGAGAATATCGCTTATGGCGATTGCCAAGAGAATTGTGT
TTGTAGACGACCCCATTTTTCTTTGCCCTAAAATGATAAC
>No_name
GGGGAATTTGGGAAAGGCAAACGAGAATATCGCTTATGGCGATTGCCAAGAGAATTGTGT
TTGTAGACGACCCCATTTTTCTTTGCCCTAAAATGATAAC
>No_name
ATTGGGATTGTTCTGACTGATTATTAGGGGAATTTGGGAAAGGCAAACGAGAATATCGCT
TATGGCGATTGCCAAGAGAATTGTGTTTGTAGACGAACCC
>No_name
ACACAATTCTCTTGGCAATCGCCATAAGCGATATTCTCGTTTGCCTTTCCCAAATTCCCC
TAATAATCAGTCAGAACAATCCCAATAATCTCCATTATTA
>No_name
AAAAGTAATAATGGAGATTATTGGGATTGTTCTGACTGATTATTAGGGGAATTTGGGAAA
CGCAAACGAGAATATCGCTTATGGCGATTGCCAAGAGAAT
>No_name
CGCAGATATGTAACAGACCAAAAGTAATAATGGAGATTATTGGGATTGTTCTGACTGATT
ATTAGGGGAATTTGGGAAAGGCAAACGAGAATATCGCTTA
>No_name
ATAATCTCCATTATTACTTTTGGTCTGTTACATATCTGTGCACTAATAGTGCAGCTTTAT
TGGCGCATACAGCGTCTCTTTGGTTGGGTGTTGTTTTGGC
>No_name
CTCCATTATTACTTTTGGTCTGTTACATATCTGTGCACTAATAGTGCAGCTTTATTGGCG
CATACAGCGTCTCTTTGGTTGGGTGTTGTTTTGGCAATTT
>No_name
GCTTTATAAAAAGTAAACGAAAAATTGCCAAAACAACACCCAACCAAAGAGACGCTGTAT
GCGCCAATAAAGCTGCACTATTAGTGCACAGATATGTAAC
>No_name
CACTAATAGTGCAGCTTTATTGGCGCATACAGCGTCTCTTTGGTTGGGTGTTGTTTTGGC
AATTTTTCGTTTACTTTTTATAAAGCTATATCCATCTCGA
>No_name
TGCAGCTTTATTGGCGCATACAGCGTCTCTTTGGTTGGGTGTTGTTTTGGCAATTTTTCG
TTTACTTTTTATAAAGCTATATCCATCTCGAGCGGCCAAA
>No_name
TGGATTCCAAAGTATTGTTTGGCCGCTCGAGATGGATATAGCTTTATAAAAAGTAGACGA
AAAATTGCCAAAACAACACCCAACCAAAGAGACGCTGTAT
>No_name
GTTTTGGCAATTTTTCGTTTACTTTTTATAAAGCTATATCCATCTCGAGCGGCCAAACAA
TACTTTGGAATCCAGAGAGCTAAAATTTCAATTATTTTGA
>No_name
TTCGTTTACTTTTTATAAAGCTATATCCATCTCGAGCGGCCAAACAATACTTTGGAATCC
AGAGAGCTAAAATTTCAATTATTTTGACATACTCAATCTG
>No_name
CGGCACAAGAAGTAAGATCCAGATTGAGTATGTCAAAATAATTGAAATTTTAGCTCTCTG
GATTCCAAAGTATTGTTTGGCCGCTCGAGATGGATATAGC
>No_name
TTCAGTAATACGCATTGTAGTCAGATACGGCACAAGAAGTAAGATCCAGATTGAGTATGT
CAAAATAATTGAAATTTTAGCTCTCTGGATTCCAAAGTAT
>No_name
CTTTGGAATCCAGAGAGCTAAAATTTCAATTATTTTGACATACTCAATCTGGATCTTACT
TCTTGTGCCGTATCTGACTACAATGCGTATTACTGAACAA
>No_name
ACATTTTCTATATTTTGTTCAGTAATACGCATTGTAGTCAGATACGGCACAAGAAGTAAG
ATCCAGATTGAGTATGTCAAAATAATTGAAATTTTAGCTC
>No_name
AAAATTTCAATTATTTTGACATACTCAATCTGGATCTTACTTCTTGTGCCGTATCTGACT
ACAATGCGTATTACTGAACAAAATATAGAAAATGTCACTC
>No_name
CCAGTTTGGAATTTTTGGTGCTTCTTGTTGGAAAGAAATGAGTGACATTTTCTATATTTT
GTTCAGTAATACGCATTGTAGTCAGATACGGCACAAGAAG
>No_name
GAAAAATCTTTCCAAGAATCGCAATATTCCAAAAGTTATACATTTCCAGTTTGGAATTTT
TGGTGCTTCTTGTTGGAAAGAAATGAGTGACATTTTCTAT
>No_name
GAAAATGTCACTCATTTCTTTCCAACAAGAAGCACCAAAAATTCCAAACTGGAAATGTAT
AACTTTTGGAATATTGCGATTCTTGGAAAGATTTTTCCTT
>No_name
CAGGGAGCAAGGAAAAATCTTTCCAAGAATCGCAATATTCCAAAAGTTATACATTTCCAG
TTTGGAATTTTTGGTGCTTCTTGTTGGAAAGAAATGAGTG
>No_name
CAACAACCAAAAATTATCGTCAGGGAGCAAGGAAAAATCTTTCCAAGAATCGCAATATTC
CAAAAGTTATACATTTCCAGTTTGGAATTTTTGGTGCTTC
>No_name
GTAAATTTTAAAGTTGACAATAAACAACAACCAAAAATTATCGTCAGGGAGCAAGGAAAA
ATCTTTCCAAGAATCGCAATATTCCAAAAGTTATACATTT
>No_name
CTCGGGTAAATTTTAAAGTTGACAATAAACAACAACCAAAAATTATCGTCAGGGAGCAAG
GAAAAATCTTTCCAAGAATCGCAATATTCCAAAAGTTATA
>No_name
ATTTTTCCTTGCTCCCTGACGATAATTTTTGGTTGTTGTTTATTGTCAACTTTAAAATTT
ACCCGAGATCGTCATGACCAATTACTAGGAATTCGAGATT
>No_name
CTCCGATGAATCTCGAATTCCGAGTAATTTGTCATGACGATCTCGGGTAAATTTTAAAGT
TGACAATAAACAACAACCAAAAATTATCGTCAGGGAGCAA
>No_name
CTCCTCTTTCTCCGATGAATCTCGAATTCCGAGTAATTTGTCATGACGATCTCGGGTAAA
TTTTAAAGTTGACAATAAACAACAACCAAAAATTATCGTC
>No_name
GATAATTTTTGGTTGTTGTTTATTGTCAACTTTAAAATTTACCCGAGATCGTCATGACAA
ATTACTCGGAATTCGAGATTCATCGGAGAAAGAGGAGAAT
>No_name
TTTTGGTTGTTGTTTATTGTCAACTTTAAAATTTACCCGAGATCGTCATGACAAATTACT
CGGAATTCGAGATTCATCGGAGAAAGAGGAGAATAAGAAT
>No_name
GTCAACTTTAAAATTTACCCGAGATCGTCATGACAAATTACTCGGAATTCGAGATTCATC
GGAGAAAGAGGAGAATAAGAATTCTATCACAGGAAATCAC
>No_name
TCGAAATGCTTTTCCTGTGATTTCCTGTCATAGAATTCTTATTCTCCTCTTTCTCCGACG
AATCTCGAATTCCGAGTAATTGGTCATGACGATCTCGGGC
>No_name
CAAATTACTCGGAATTCGAGATTCATCGGAGAAAGAGGAGAATAAGAATTCTATCACAGG
AAATCACAGGAAAAGCATTTCGACAAAACTCTCTCGTAGA
>No_name
GAATTCGAGATTCATCGGAGAAAGAGGAGAATAAGAATTCTATCACAGGAAATCACAGGA
AAAGCATTTCGACAAAACTCTCTCGTAGAAGTCAAGATCA
>No_name
CGATGATCTTGACTTCTACGAGAGAGTTTTGTCGAAATGCTTTTCCTGTGATTTCCTGTG
ATAGAATTCTTATTCTCCTCTTTCTCCGATGAATCTCGAA
>No_name
CGATGATCTTGACTTCTACGAGAGAGTTTTGTCGAAATGCTTTTCCTGTGATTTCCTGTG
ATAGAATTCTTATTCTCCTCTTTCTCCGATGAATCTCGAA
>No_name
CGAGATTCATCGGAGAAAGAGGAGAATAAGAATTCTATCACAGGAAATCACAGGAAAAGC
ATTTCGACAAAACTCTCTCGTAGAAGTCAAGATCATCGTA
>No_name
TCGTTGTCCTACGATGATCTTGACTTCTACGAGAGAGTTTTGTCGAAATGCTTTTCCTGT
GATTTCCTGTGATAGAATTCTTATTCTCCTCTTTCTCCGA
>No_name
GAATAAGAATTCTATCACAGGAAATCACAGGAAAAGCATTTCGACAAAACTCTCTCGTAG
AAGTCAAGATCATCGTAGGACAACGAGGTTGTTGGTTAGC
>No_name
GAAAAGCATTTCGACAAAACTCTCTCGTAGAAGTCAAGATCATCGTAGGACAACGAGGTT
GTTGGTTAGCATTATTCTTTTGGTACTACCAACTGAGTTA
>No_name
TTTCGACAAAACTCTCTCGTAGAAGTCAAGATCATCGTAGGACAACGAGGTTGTTGGTTA
GCATTATTCTTTTGGTACTACCAACTGAGTTACCCATAGC
>No_name
CAACATTAAACAGGCTATGGGTAACTCAGTTGGTAGTACCAAAAGAATAATGCTAACCAA
CAACCTCGTTGTCCTACGATGATCTTGACTTCTACGAGAG
>No_name
CAACGAGGTTGTTGGTTAGCATTATTCTTTTGGTACTACCAACTGAGTTACCCATAGCCT
GTTTTATGTTGGCTACCAGAATCAAAGAAAATATTAAATG
>No_name
AACGAGGTTGTTGGTTAGCATTATTCTTTTGGTACTACCAACTGAGTTACCCATAGCCTG
TTTAATGTTGGCTACAAGAATCAAAGAAAATATTAAATGT
>No_name
GCATTATTCTTTTGGTACTACCAACTGAGTTACCCATAGCCTGTTTAATGTTGGCTACAA
GAATCAAAGAAAATATTAAATGTATTTATCTTCATCTTGG
>No_name
TTATTCTTTTGGTACTACCAACTGAGTTACCCATAGCCTGTTTAATGTTGGCTACAAGAA
TCAAAGAAAATATTAAATGTATTTATCTTCATCTTGGAGA
>No_name
TTTTGGTACTACCAGCTGAGTTACCCATAGCCTGTTTAATGTTGGCTACAAGAATCAAAG
AAAATATTAAATGTATTTATCTTCATCTTGGAGATCTTTT
>No_name
TGAGTTACCCATAGCCTGTTTAATGTTGGCTACAAGAATCAAAGAAAATATTAAATGTAT
TTATCTTCATCTTGGAGATCTTTTAGACTTTTTAAATCTG
>No_name
AATTTTTTAACAGATTTAAAAAGTCTAAAAGATCTCCAAGATGAAGATAAATACATTTAA
TATTTTCTTTGATTCTTGTAGCCAACATTAAACAGGCTAT
>No_name
GGAAATTTTTTAACAGATTTAAAAAGTCTAAAAGATCTCCAAGATGAAGATAAATACATT
TAATATTTTCTTTGATTCTTGTAGCCAACATTAAACAGGC
>No_name
AAACAATATAGCACAAAAGTCAGGAAATTTTTTAACAGATTTAAAAAGTCTAAAAGATCT
CCAAGATGAAGATAAATACATTTAATATTTTCTTTGATTC
>No_name
AGAAAATATTAAATGTATTTATCTTCATCTTGGAGATCTTTTAGACTTTTTAAATCTGTT
AAAAAATTTCCTGACTTTTGTGCTATATTGTTCCATGTCT
>No_name
AAAATATTAAATGTATTTATCTTCATCTTGGAGATCTTTTAGACTTTTTAAATCTGTTAA
AAAATTTCCTGACTTTTGTGCTATATTGTTCCATGTCTAC
>No_name
CTTCGATATTCAGTAGACATGGAACAATATAGCACAAAAGTCAGGAAATTTTTTAACAGA
TTTAAAAAGTCTAAAAGATCTCCAAGATGAAGATAAATAC
>No_name
GGAGATCTTTTAGACTTTTTAAATCTGTTAAAAAATTTCCTGACTTTTGTGCTATATTGT
TCCATGTCTACTGAATATCGAAGTGAATTTAAAAGACTTT
>No_name
GACCTTTTATGTTCTGCCTCGACTTCGCTGTTTCTCAAAGGAACCAATGATCCTGGATTG
TCAGATGTCTGTCGAATGATGAAAAATGGAACAAAAAGTC
>No_name
CGTGTTAGATATATTGATAAACGACCTTTTATGTTCTGCCTCGACTTCGCTGTTTCTCAA
AGGAACCAATGATCCTGGATTGTCAGATGTCTGTCGAATG
>No_name
ATTCGACAGACATCTGACAATCCAGGATCATTGGTTCCTTTGAGAAACAGCGAAGTCGAG
GCAGAACATAAAAGGTCGTTTATCAATATATCTAACACGG
>No_name
CAGTCATCTGACAATCCAGGATCATTGGTTCCTTTGAGAAACAGCGAAGTCGAGGCAGAA
CATAAAAGGTCGTTTATCAATATATCTAACACGGCAGACT
>No_name
TGACAATCCAGGATCATTGGTTCCTTTGAGAAACAGCGAAGTCGAGGCAGAACATAAAAG
GTCGTTTATCAATATATCTAACACGGCAGACTTTCCTAAA
>No_name
TCCAGGATCATTGGTTCCTTTGAGAAACAGCGAAGTCGAGGCAGAACATAAAAGGTCGTT
TATCAATATATCTAACACGGCAGACTTTCCTAAATACTGT
>No_name
TCCAGGATCATTGGTTCCTTTGAGAAACAGCGAAGTCGAGGCAGAACATAAAAGGCCGTT
TATCAATATATCTAACACGGCAGACTTTCCTAAATACTGT
>No_name
GATCATTGGTTCCTTTGAGAAACAGCGAAGTCGAGGCAGAACATAAAAGGTCGTTTATCA
ATATATCTAACACGGCAGACTTTCCTAAATACTGTTTAAT
>No_name
CTGAGATTAAACAGTATTTAGGAAAGTCTGCCGTGTTAGATATATTGATAAACGACCTTT
TATGTTCTGCCTCGACTTCGCTGTTTCTCAAAGGAACCAA
>No_name
CTTTGAGAAACAGCGAAGTCGAGGCAGAACATAAAAGGTCGTTTATCAATATATCTAACA
CGGCAGACTTTCCTAAATACTGTTTAATCTCAGATAGCCA
>No_name
GAAACAGCGAAGTCGAGGCAGAACATAAAAGGTCGTTTATCAATATATCTAACTCGGCAG
ACTTTCCTAAATACTGTTTAATCTCAGATAGCCATTTTCC
>No_name
GTTGGAAAATGGCTATCTGAGATTAAACAGTATTTAGGAAAGTCTGCCGAGTTAGATATA
TTGATAAACGACCTTTTATGTTCTGCCTCGACTTCGCTGT
>No_name
CGACCTTTCTATGTCATGAACATAAAGAAATTTATTCAAAGGTTCAACTGATTGATAAGT
TTTGAAGTCTTTACGAAAACTTGTCGTTGGAAAATGGCTA
>No_name
CTCATGTAATCATTGGTCATTGCAATATGTTGAAATCGACCTTTCTATGTCATGAACATA
AAGAAATTTATTCAAAGGTTCAACTGATTGATAAGTTTTG
>No_name
GCGATTTGGAATATCTTTGTCAGTTGGAGAGGAGGAAGTTTCTTGTGTAAACTGATGAAG
ATGGGCCAAGCATTTAGCATCTATTTAAGCACATATATAA
>No_name
TGACAGTATAGCATGTTACTAGAATACCAATAGGAATGAGCAGTATTAAAACACAATACA
CAAGGGGGTAAACATACATTTGGAGTATATTCAGATTATC
>No_name
ATGATGACAGTATAGCATGTTACTAGAATACCAATAGGAATGAGCAGTATTAAAACACAA
TACACAAGGGGGTAAACATACATTTGGAGTATATTCAGAT
>No_name
AACGAATCAGTTTCCGTTTTACGACGACGCCAAACACTCAGGAAGCAACAACGACAACGA
AACAATTGTCATCAACCGAATAAGTGAGAATTCGAAAGAT
>No_name
CAACAAAGCAAGAAACAAGAAATAATTATCGCTGACATTCTGTAAGTTTTGATTTTTGCC
CGAGACATTAACTGCTGTTTTTTGTGTGAAAGAAGCTTTT
>No_name
CAAAAATCAAAACTTACAGAATGTCAGCGATAATTATTTCTTGTTTCTTGCTTTGTTGGT
TGCCATATTGGGTTTATTACGTCTTGATCACCTTGAAGAA
>No_name
CAAAAATCAAAACTTACAGAATGTCAGCGATAATTATTTCTTGTTTCTTGCTTTGTTGGT
TGCCATATTGGGTTTATTACGTCTTGATCACCTTGAAGAA
>No_name
ATCAAAACTTACAGAATGTCAGCGATAATTATTTCTTGTTTCTTGCTTTGTTGGTTGCCA
TATTGGGTTTATTACGTCTTGATCACCTTGAAGAATGCAA
>No_name
CTAGACTTTGAATGAACACTGAAATCCAAATGTTTTTACCCAAAGTGAACTTTATTAATC
TTGCATTCTTCAAGGTGATCAAGACGTAATAAACCCGATA
>No_name
ATTTTATATGAACTTCCTAAACATGAATTTCTCCAACGGCACGCTCTGTGAAGAATACAA
GGCCGATCTGTCGCTCCAGAATTATCTGCTGCCCATCTTT
>No_name
GAAGAATACAAGGCCGATCTGTCGCTCCAGAATTATCTGCTGCCCATCTTTTATTCTGTC
ATCTTTTTGATGGGTTTGATGGGAAATATTACTGTTATTT
>No_name
GGCCGATCTGTCGCTCCAGAATTATCTGCTGCCCATCTTTTATTCTGTCATCTTTTTGAT
GGGTTTGATGGGAAATATTACTGTTATTTACATAATCTTT
>No_name
GGCCGATCTGTCGCTCCAGAATTATCTGCTGCCCATCTTTTATTATGTCATCTTTTTGAT
GGGTTTGATGGGAAATATTACTGTTATTTACATAATCTTT
>No_name
CCGATCTGTCGCTCCAGAATTATCTGCTGCCCATCTTTTATTCTGTCATCTTTTTGATGG
GTTTGATGGGAAATATTACTGTTATTTACATAATCTTTTT
>No_name
ATTATCTGCTGCCCATCTTTTATTCTGTCATCTTTTTGATGGGTTTGATGGGAAATATTA
CTGTTATTTACATAATCTTTTTTAAACCCGGCATGACCAC
>No_name
CGATAAGTTCGCAATTAATAGATTGGGCACAGTGGTCATGCCGGGTTTAAAAAAGATTAT
GTAAATAACAGTAATATTTCCCATCAAACCCATCAAAAAG
>No_name
CTCCAAGCGATAAGTTCGCAATTAATAGATTGGGCACAGTGGTCATGCCGGGTTTAAAAA
AGATTATGTAAATAACAGTAATATTTCCCATCAAACCCAT
>No_name
GTTTGATGGGCAATATTACTGTTATTTACATAATCTTTTTTAACCCCGGCATGACCACTG
TGCCCAATCTATTAATTGCGAACTTCTCGCTTGGAGATCT
>No_name
GGAAATATTACTGTTATTTACATAATCTTTTTTAAACCCGGCATGACCACTGTGCCCAAT
CTATTAATTGCGAACTTATCGCTTGGAGATATAGTTTTCA
>No_name
TATTTACATAATCTTTTTTAAACCCGGCATGACCACTGTGCCCAATCTATTAATTGCGAA
CTTATCGCTTGGAGATATAGTTTTCATATTCGGACATATG
>No_name
CGGAAGCAGATACGAAGGAATCGAGAAGCACATATGTCCGAATATGAAAACTATATCTCC
AAGCGATAAGTTCGCAATTAATAGATTGGGCACAGTGGTC
>No_name
CCGGAAGCAGATACGAAGGAATCGAGAAGCACATATGTCCGAATATGAAAACTATATCTC
CAAGCGATAAGTTCGCAATTAATAGATTGGGCACAGTGGT
>No_name
GCCCAATCTATTAATTGCGAACTTATCGCTTGGAGATATAGTTTTCATATTCGGACATAT
GTGCTTCTCGATTCCTTCGTATCTGCTTCCGGGATTCTAC
>No_name
TTTTCATATTCGGACATATGTGCTTCTCGATTCCTTCGTATCTGCTTCCGGGATTCTACG
GAGGTAACTTCCTGTGCCGATTGATGGTCTTTGTCAAATG
>No_name
CTGCATTTGACAAAGACCATCAATCGGCACAGGAAGTTACCTCCGTAGAATCCCGGAAGC
AGATACGAAGGAATCGAGAAGCACATATGTCCGAATATGA
>No_name
CGATTCCTTCGTATCTGCTTCCGGGATTCTACGGAGGTAACTTCCTGTGCCGATTGATGG
TCTTTGTCAAATGCAGTTGTCTTGGCATTAGCATCTTCAC
>No_name
CGGGATTCTACGGAGGTAACTTCCTGTGCCGATTGATGGTCTTTGTCAAATGCAGTTGTC
TTGGCATTAGCATCTTCACCTTGACATTTATGGCAGTTGA
>No_name
CGGGATTCTACGGAGGTAACTTCCTGTGCCGATTGATGGTCTTTGTCAAATGCAGTTGTC
TTGGCATTAGCATCTTCACCTTGACATTTATGGCAGTTGA
>No_name
ACTTCCTGTGCCGATTGATGGTCTTTGTCAAATGCAGTTGTCTTGGCATTAGCATCTTCA
CCTTGACATTTATGGCAGTTGACAGATTTCGCGCGATTAC
>No_name
CTGCTGATGAAGGGGGCGAGTAATCGCGCGAAATCTGTCAACTGCCATAAATGTCAAGGT
GAAGATGCTAATGCCAAGACAACTGCATTTGACAAAGACC
>No_name
CTGCTGATGAAGGGGGCGAGTAATCGCGCGAAATCTGTCAACTGCCATAAATGTCAAGGT
GAAGATGCTAATGCCAAGACAACTGCATTTGACAAAGACC
>No_name
CTTTGTCAAATGCAGTTGTCTTGGCATTAGCATCTTCACCTTGACATTTATGGCAGTTGA
CAGATTTCGCGCGATTACTCGCCCCCTTCATCAGCAGGCT
>No_name
GTCAAATGCAGTTGTCTTGGCATTAGCATCTTCACCTTGACATTTATGGCAGTTGACAGA
TTTCGCGCGATTACTCGCCCCCTTCATCAGCAGGCTCTCA
>No_name
GTTATCACGGCGACTCGGCTGAGAGCCTGCTGATGAAGGGGGCGAGTAATCGCGCGAAAT
CTGTCAACTGCCATAAATGTCAAGGTGAAGATGCTAATGC
>No_name
ATTAGCATCTTCACCTTGACATTTATGGCAGTTGACAGATTTCGCGCGATTACTCGCCCC
CTTCATCAGCAGGCTCTCAGCCGAGTCGCCGTGATAACCG
>No_name
TTGACATTTATGGCAGTTGACAGATTTCGCGCGATTACTCGCCCCCTTCATCAGCAGGCT
CTCAGCCGAGTCGCCGTGATAACCGTCATGGTCACCATTT
>No_name
CAGATTTCGCGCGATTACTCGCCCCCTTCATCAGCAGGCTCTCAGCCGAGTCGCCGTGAT
AACCGTCATGGTCACCATTTGGATATTCTCAATGGCGGCG
>No_name
GCGCGATTACTCGCCCCCTTCATCAGCAGGCTCTCAGCCGAGTCGCCGTGATAACCGTCA
TGGTCACCATTTGGATATTCTCAATGGCGGCGTCCGTACC
>No_name
GTCGGTACGGACGCCGCCATTGAGAATATCCAAATGGTGACCATGACGGTTATCACGGCG
ACTCGGCTGAGAGCCTGCTGATGAAGGGGGCGAGTAATCG
>No_name
CTTGATTTCAGTGTACATAATCGTTGGTACGGACGCCGCCATTGAGAATATCCAAATGGT
GACCATGACGGTTATCACGGCGACTCGGCTGAGAGCCTGC
>No_name
CTTGATTTCAGTGTACATAATCGTTGGTACGGACGCCGCCATTGAGAATATCCAAATGGT
GACCATGACGGTTATCACGGCGACTCGGCTGAGAGCCTGC
>No_name
CAGGCTCTCAGCCGAGTCGCCGTGATAACCGTCATGGTCACCATTTGGATATTCTCAATG
GCGGCGTCCGTACCAACGATTATGTACACTGAAATCAAGG
>No_name
CGAAATTGGGTGGACCTTGATTTCAGTGTACATAATCGTTGGTACGGACGCCGCCATTGA
GAATATCCAAATGGTGACCATGAAGGTTATCAAGGCGACT
>No_name
GTTCGAAATTGGGTGGACCTTGATTTCAGTGTACATAATCGTTGGTACGGACGCCGCCAT
TGAGAATATCCAAATGGTGACCATGACGGTTATCACGGCG
>No_name
GTTCGAAATTGGGTGGACCTTGATTTCAGTGTACATAATCGTTGGTACGGACGCCGCCAT
TGAGAATATCCAAATGGTGACCATGACGGTTATCACGGCG
>No_name
CGTTGTTCGAAATTGGGTGGACCTTGATTTCAGTGTACATAATCGTTGGTACGGACGCCG
CCATTGAGAATATCCAAATGGTGACCATGACGGTTATCAC
>No_name
CGTTGTTCGAAATTGGGTGGACCTTGATTTCAGTGTACATAATCGTTGGTACGGACGCCG
CCATTGAGAATATCCAAATGGTGACCATGACGGTTATCAC
>No_name
ACCGTCATGGTCACCATTTGGATATTCTCAATGGCGGCGTCCGTACCAACGATTATGTAC
ACTGAAATCAAGGTCCACCCAATTTCGAACAACGACACGT
>No_name
CGCAATATGAAGCACGTGTCGTTGTTCGAAATTGGGTGGACCTTGATTTCAGTGTACATA
ATCGTTGGTACGGACGCCGCCATTGAGAATATCCAAATGG
>No_name
GAATCGCAATATGAAGCACGTGTCGTTGTTCGAAATTGGGTGGACCTTGATTTCAGTGTA
CATAATCGTTGGTACGGACGCCGCCATTGAGAATATCCAA
>No_name
TCAATGGCGGCGTCCGTACCAACGATTATGTACACTGAAATCAAGGTCCACCCAATTTCG
AACAACGACACGTGCTTCATATTGCGATTCTGCAGCAGTG
>No_name
CCGTACCAACGATTATGTACACTGAAATCAAGGTCCACCCAATTTCGAACAACGACACGT
GCTTCATATTGCGATTCTGCAGCAGTGAACATCCTTATTT
>No_name
TCAACGATTATGTACACTGAAATCAAGGTCCACCCAATTTCGAACAACGACACGTGCTTC
ATATTGCGATTCTGCAGCAGTGAACATCCTTATTTTGAAG
>No_name
CAACGATTATGTACACTGAAATCAAGGTCCACCCAATTTCGAACAACGACACGTGCTTCA
TATTGCGATTCTGCAGCAGTGAACATCCTTATTTTGAAGT
>No_name
GTACACTGAAATCAAGGTCCACCCAATTTCGAACAACGACACGTGCTTCATATTGCGATT
CTGCAGCAGTGAACATCCTTATTTTGAAGTGATCACTTGG
>No_name
CAAAATAAACGCAAAATCTGACCCAAGTGATCACTTCAAAATAAGGATGTTCACTGCTGC
AGAATCGCAATATGAAGCACGTGTCGTTGTTCGAAATTGG
>No_name
CAATTTCGAACAACGACACGTGCTTCATATTGCGATTCTGCAGCAGTGAACATCCTTATT
TTGAAGTGATCACTTGGGTCAGATTTTGCGTTTATTTTGT
>No_name
ACGTGCTTCATATTGCGATTCTGCAGCAGTGAACATCCTTATTTTGAAGTGATCACTTGG
GTCAGATTTTGCGTTTATTTTGTTATCCCATTTTTTGTCA
>No_name
TCTTATTGCGATTCTGCAGCAGTGAACATCCTTATTTTGAAGTGATCACTTGGGTCAGAT
TTTGTGTTTATTTTGTTATCCCATTTTTTGTCATTAGTTT
>No_name
CAGAAACTAATGACAAAAAATGGGATAACAAAATAAACGCAAAATCTGACCCAAGTGATC
ACTTCAAAATAAGGATGTTCACTGCTGCAGAATCGCAATA
>No_name
TGCGATTCTGCAGCAGTGAACATCCTTATTTTGAAGTGATCACTTGGGTCAGATTTTGCG
TTTATTTTGTTATCCCATTTTTTGTCATTAGTTTCTGTTA
>No_name
GCAGCAGTGAACATCCTTATTTTGAAGTGATCACTTGGGTCAGATTTTGCGTTTATTTTG
TTATCCCATTTTTTGTCATTAGTTTCTGTTACATTGCTAT
>No_name
CGATATAGCAATGTAACAGAAACTAATGACAAAAAATGGGATAACAAAATAAACGCAAAA
TCTGACCCAAGTGATCACTTCAAAATAAGGATGTTCACTG
>No_name
TGAACATCCTTATTTTGAAGTGATCACTTGGGTCAGATTTTGCGTTTATTTTGTTATCCC
ATTTTTTGTCATTAGTTTCTGTTACATTGCTATTTCGACT
>No_name
CACAGGGTAGTCGAAATAGCAATGTAACAGAAACTAATGACAAAAAATGGGATAACAAAA
TAAACGCAAAATCTGACCCAAGTGATCACTTCAAAATAAG
>No_name
CTTATTTTGAAGTGATCACTTGGGTCAGATTTTGCGTTTATTTTGTTATCCCATTTTTTG
TCATTAGTTTCTGTTACATTGCTATTTCGACTACCCTGTG
>No_name
TTTGAAGTGATCACTTGGGTCAGATTTTGCGTTTATTTTGTTATCCCATTTTTTGTCATT
AGTTTCTGTTACATTGCTATTTCGACTACCCTGTGTAAAA
>No_name
CTTGGGTCAGATTTTGCGTTTATTTTGTTATCCCATTTTTTGTCATTAGTTTCTGTTACA
TTGCTATTTCGACTACCCTGTGTAAAACCCAAAATGTATC
>No_name
CTTGGGTCAGATTTTGCGTTTATTTTGTTATCCCATTTTTTGTCATTAGTTTCTGTTACA
TTGCTATTTCGACTACCCTGTGTAAAACCCAAAATGTATC
>No_name
ATCGCCAAAGTTTTATTGTCCATATGATTTGTAACAACAAGAAGCGATACATTTTGGGTT
TTACACAGGGTAGTCGAAATAGCAATGTAACAGAAACTAA
>No_name
CATTGCTATTTCGACTACCCTGTGTAAAACCCAAAATGTATCGCTTCTTGTTGTTACAAA
TCATATGGACAATAAAACTTTGGCGATTCCTCGGAGACAA
>No_name
ATTTCGACTACCCTGTGTAAAACCCAAAATGTATCGCTTCTTGTTGTTACAAATCATATG
GACAATAAAACTTTGGCGATTCCTCGGAGACAAATGGAAG
>No_name
CTTCCATTTGTCTCCGAGGAATCGCCAAAGTTTTATTGTCCATATGATTTGTAACAACAA
GAAGCGATACATTTTGGGTTTTACACAGGGTAGTCGAAAT
>No_name
GTAAAACCCAAAATGTATCGCTTCTTGTTGTTACAAATCATATGGACAATAAAACTTTGG
CGATTCCTCGGAGACAAATGGAAGCGAGAAGGAAATTATC
>No_name
GCCGATAATTTCCTTCTCGCTTCCATTTGTCTCCGAGGAATCGCCAAAGTTTTATTGTCC
ATATGATTTGTAACAACAAGAAGCGATACATTTTGGGTTT
>No_name
AAATCATATGGACAATAAAACTTTGGCGATTCCTCGGAGACAAATGGAAGCGAGAAGGAA
ATTATCGGTTGTCGTATTAGCTCTTGTTGTGATATTTGTT
>No_name
CCGGCAAACAACAAATATCACAACAAGAGCTAATACGACAACCGATAATTTCCTTCTCGC
TTCCATTTGTCTCCGAGGAATCGCCAAAGTTTTATTGTCC
>No_name
ATGGGATTCATATGGTAAGCGGCAAACAACAAATATCACAACAAGAGCTAATACGACAAC
CGATAATTTCCTTCTCGCTTCCATTTGTCTCCGAGGAATC
>No_name
ATGGGATTCATATGGTAAGCGGCAAACAACAAATATCACAACAAGAGCTAATACGACAAC
CGATAATTTCCTTCTCGCTTCCATTTGTCTCCGAGGAATC
>No_name
CTCGGAGACAAATGGAAGCGAGAAGGAAATTATCGGTTGTCGTATTAGCTCTTGTTGTGA
TATTTGTTGTTTGCCGCTTACCATATGAATCCCATTCGAT
>No_name
GCGAGAAGGAAATTATCGGTTGTCGTATTAGCTCTTGTTGTGATATTTGTTGTTTGCCGC
TTACCATATGAATCCCATTCGATCTTCTTGCTTTTGCAAA
>No_name
GGAAATTATCGGTTGTCGTATTAGCTCTTGTTGTGATATTTGTTGTTTGCCGCTTACCAT
ATGAATCCCATTCGATCTTCTTGCTTTTGCAAAGTGAAAG
>No_name
AAATTATCGGTTGTCGTATTAGCTCTTGTTGTGATATTTGTTGTTTGCCGCTTACCATAT
GAATCCCATTCGATCTTCTTGCTTTTGCAAAGTGAAAGCA
>No_name
ATCGGTTGTCGTATTAGCTCTTGTTGTGATATTTGTTGTTTGCCGCTTACCATATGAATC
CCATTCGATCTTCTTGCTTTTGCAAAGTGAAAGCATTCAG
>No_name
CGCAGCTGACCACCACTGAATGCTTTCACTTTGCAAAAGCAAGAAGATCGAATGGGATTC
ATATGGTAAGCGGCAAACAACAAATATCACAACAAGAGCT
>No_name
GAAATAGAGGAGGACAGTAGCCGCAGCTGACCACCACTGAATGCTTTCACTTTGCAAAAG
CAAGAAGATCGAATGGGATTCATATGGTAAGCGGCAAACA
>No_name
CGACGAATAGAAATAGAGGAGGACAGTAGCCGCAGCTGACCACCACTGAATGCTTTCACT
TTGCAAAAGCAAGAAGATCGAATGGGATTCATATGGTAAG
>No_name
CGACGAATAGAAATAGAGGAGGACAGTAGCCGCAGCTGACCACCACTGAATGCTTTCACT
TTGCAAAAGCAAGAAGATCGAATGGGATTCATATGGTAAG
>No_name
CCCATTCGATCTTCTTGCTTTTGCAAAGTGAAAGCATTCAGTGGTGGTCAGCTGCGGCTA
CTGTCCTCCTCTATTTCTATTCGTCGATAAATCCTTTAAT
>No_name
CCCATTCGATCTTCTTGCTTTTGCAAAGTGAAAGCATTCAGTGGTGGTCAGCTGCGGCTA
CTGTCCTCCTCTATTTCTATTCGTCGATAAATCCTTTAAT
>No_name
GAATACATAAAATTAAAGGATTTATCGACGAATAGAAATAGAGGAGGACAGTAGCCGCAG
CTGACCACCACTGAATGCTTTCACTTTGCAAAAGCAAGAA
>No_name
CTTGCTTTTGCAAAGTGAAAGCATTCAGTGGTGGTCAGCTGCGGCTACTGTCCTCCTCTA
TTTCTATTCGTCGATAAATCCTTTAATTTTAGGTATTCTC
>No_name
GCTGAGAATACCTAAAATTAAAGGATTTATCGACGAATAGAAATAGAGGAGGACAGTAGC
CGCAGCTGACCACCACTGAATGCTTTCGCTTTGCAAAAGC
>No_name
GAAAGCATTCAGTGGTGGTCAGCTGCGGCTACTGTCCTCCTCTATTTCTATTCGTCGCTA
AATCCTTTAATTTTAGGTATTCTCAGTCCAACTTTCCGCC
>No_name
AAAGCATTCAGTGGTGGTCAGCTGCGGCTACTGTCCTCCTCTATTTCTATTCGTCGATAA
ATCCTTTAATTTTAGGTATTCTCAGTCCAACTTTACGCCG
>No_name
GTGGTGGTCAGCTGCGGCTACTGTCCTCCTCTATTTCTATTCGTCGATAAATCCTTTAAT
TTTAGGTATTCTCAGTCCAACTTTCCGCCGGTTTATGCTT
>No_name
GTGGTGGTCAGCTGCGGCTACTGTCCTCCTCTATTTCTATTCGTCGATAAATCCTTTAAT
TTTAGGTATTCTCAGTCCAACTTTCCGCCGGTTTATGCTT
>No_name
CACATTTTAAGCATAAACCGGCGGAAAGTTGGACTGAGAATACCTAAAATTAAAGGATTT
ATCGACGAATAGAAATAGAGGAGGACAGTAGCCGCAGCTG
>No_name
GCTGCGGCTACTGTCCTCCTCTATTTCTATTCGTCGATAAATCCTTTAATTTTAGGTATT
CTCAGTCCAACTTTCCGCCGGTTTATGCTTAAAATGTGGT
>No_name
CGGCTACTGTCCTCCTCTATTTCTATTCGTCGATAAATCCTTTAATTTTAGGTATTCTCA
GTCCAACTTTCCGCCGGTTTATGCTTAAAATGTGGTGCAG
>No_name
ATCTGCACCACATTTTAAGCATAAACCGGCGGAAAGTTGGACTGAGAATACCTAAAATTA
AAGGATTTATCGACGAATAGAAATAGAGGAGGACAGTAGC
>No_name
CTCCTCTATTTCTATTCGTCGATAAATCCTTTAATTTTAGGTATTCTCAGTCCAACTTTC
CGCCGGTTTATGCTTAAAATGTGGTGCAGATGCTTTTTTA
>No_name
AAAAATTAAAAAAGCATCTGCACCACATTTTAAGCATAAACCGGCGGAAAGTTGGACTGA
GAATACCTAAAATTAAAGGATTTATCGACGAATAGAAATA
>No_name
GCGGTATTAGAAAAATTAAAAAAGCATCTGCACCACATTTTAAGCATAAACCGGCGGAAA
GTTGGACTGAGAATACCTAAAATTAAAGGATTTATCGACG
>No_name
TAAATCCTTTAATTTTAGGTATTCTCAGTCCAACTTTCCGCCGGTTTATGCTTAAAATGT
GGTGCAGATGCTTTTTTAATTTTTCTAATACCGTCCAGAC
>No_name
GCAGAATGAGTCTGGACGGTATTAGAAAAATTAAAAAAGCATCTGCACCACATTTTAAGC
ATAAACCGGCGGAAAGTTGGACTGAGAATACCTAAAATTA
>No_name
GGAGGAGCAGAATGAGTCTGGACGGTATTAGAAAAATTAAAAAAGCATCTGCACCACATT
TTAAGCATAAACCGGCGGAAAGTTGGACTGAGAATACCTA
>No_name
TCTCAGTCCAACTTTCCGCCGGTTTATGCTTAAAATGTGGTGCAGATGCTTTTTTAATTT
TTCTAATACCGTCCAGACTCATTCTGCTCCTCCGAATTCT
>No_name
CGCCGGTTTATGCTTAAAATGTGGTGTAGATGCTTTTTTAATTTTTCTAATACCGTCCAG
ACTCATTCTGCTCCTCCGAATTCTACCAAGATCGTATACA
>No_name
CCGGTTTATGCTTAAAATGTGGTGCAGATGCTTTTTTAATTTTTCTAATACCGTCCAGAC
TCATTCTGCTCCTCCGAATTCTACCAAGATCGTATACAAC
>No_name
GTTGTATACGATCTTGGTAGAATTCGGAGGAGCAGAATGAGTCTGGACGGTATTAGAAAA
ATTAAAAAAGCATCTGCACCACATTTTAAGCATAAACCGG
>No_name
GTTTATGCTTAAAATGTGGTGCAGATGCTTTTTTAATTTTTCTAATACCGTCCAGACTCA
TTCTGCTCCTCCGAATTCTACCAAGATCGTATACAACCGA
>No_name
CGTTCGGTTGTATACGATCTTGGTAGAATTCGGAGGAGCAGAATGAGTCTGGACGGTATT
AGAAAAATTAAAAAAGCATCTGCACCACATTTTAAGCATA
>No_name
AGGAGATCTGTTCGTTCGGTTGTATACGATCTTGGTAGAATTCGGAGGAGCAGAATGAGT
CTGGACGGTATTAGAAAAATTAAAAAAGCATCTGCACCAC
>No_name
CTTTTTTAATTTTTCTAATACCGTCCAGACTCATTCTGCTCCTCCGAATTCTACCAAGAT
CGTATACAACCGAACGAACAGATCTCCTTCTCCTTGTGAA
>No_name
TTTTTTAATTTTTCTAATACCGTCCAGACTCATTCTGCTCCTCCAAATTCTACCAAGATC
GTATACAACCGAACGAACAGATCTCCTTCTCCTTGTGAAC
>No_name
CNACCGTGAACGGAATTACACAAAGACAAGTGGAAAAATCAATAACGGCGAGAACAAAAA
TAAAAAGAGAAACTGTACAATTTTCATTCCGTTGGACGCA
>No_name
AGCGAAATTATTAAAATCTTAGCTCGATGAACTGTGAAAATTTGATGAAACGGATGNNNN
ATACTGCAGTAGCGGTCAATCGCTACACAACTTGTTAGCA
>No_name
CGCTGACTTAACCGTATGAAACGTCAACTGTGACGGATCGGTGCATTTATATTCGGATTT
ATTTCCTTGCGAAATATTGGAAGCCAATTCAGCCATGGAT
>No_name
CTTTAACAGAATATAAAACATTTTAAGATGCGCTGACTTAACCGTATGAAACGTCAACTG
TGACGGATCGGTGCATTTATATTCGGATTTATTTCCTTGC
>No_name
CACGACAATAATGCAGAAAACGTAACAAGAATGATTGATCTTTAAGAGAATATAAAACAT
TTTAAGATGCGCTGACTTAACCGTATGAAACGTCAACTGT
>No_name
TTCGTGACTTTTTGCATCGATGCGCCCTTGCAACTGGCGCTTTCGGTATCTCAATAGTAT
AATTGCCCGATAGATTAATATATAAAGCAAAATCACGACA
>No_name
TTTCTCTAAATTTAGCGGTATTTTATCTGTATTACGTCAACAACGCGGCAAATCCGATAA
TTTATTGTTTCATGAATCAACAGTTTCGTGCGGATTTCAA
>No_name
CTAAATTTAGCGGTATTTTATCTGTATTACGTCAACAACGCGGCAAATCCGATAATTTAT
TGTTTCATGAATCAACAGTTTCGTGCGGATTTCAAACGTT
>No_name
CTTTATTCTAATAAATTGTTGAATTTATATTCTGATTTTAAATATCCATTTGTTGACAGG
ATCAAAATAATTATTACAACACTTTTCTCTCTCTCTATTC
>No_name
ATTTTCTCTCTCTCTATTCTAGTCACCCTAATTGGAAATGGTATGCTCTTTTTCGTTATT
TTTCAAAAGAAATCATCTAGAAATGTCACAAATATCCTAA
>No_name
CTTTTTCGTTATTTTTCAAAAGAAATCATCTAGAAATGTCACAAATATCCTAATGGCTAA
TTTATCAGTTGTTCAACTTTTGATTTCATTTATTGTCATA
>No_name
CATGCATGAAACTAACGAAATAGCACGAGCCGACCCCAAAAGGCCACTGGGCAAAATTCC
AAAATTTCACGAGATTGGCAGGAATGACAATAAATGAAAT
>No_name
CAGACATAGTCAGCACATGCATGAAACTAACGAAATAGCACGAGCCGACCCCAAAAGGCC
ACTGGGCAAAATTCCAAAATTTCACGAGATTGGCAGGAAT
>No_name
CTGACTATGTATGCCAGCTGGTATACTCTAGTGGCAATCGCCTATTTTAGGTATCAATCG
CATAACTGGACTGGCAGGCCGCGGCTATTTTGCACCGTTT
>No_name
CCCAAATGACCGAAATCGTGACAAATAATCGCAGCCTGCCAGTCCACTTATGCGATTGAT
ACCTAAAATAGGCGATTGCCACTAGAGTATACGAGCTGGC
>No_name
CTCGTATACTCTAGTGGCAATCGCCTATTTTAGGTATCAATCGCATAACTGGACTGGCAG
GGTGCGGCTATTTTTTACGATTTCTGTCATTTTGGGGCTG
>No_name
GTGGCAATCGCCTATTTTAGGTATCAATCGCATAACTGGACTGGCAGGCTGCGACTATTT
GTCACGATTTCTGTCATTTTGGGGCTGTCGATAATGATTG
>No_name
CAGGTTTTTATTCGTTATGATGAAAAACAAATGAGGAAACGCAATCATTATCGACAGACC
CCAAATGACAGAAATCGTGACAAATAGTCGCAGCCTGCCA
>No_name
AGAGAGACAGGTTTTTATTCGTTATGATGAAAAACAAATGAGGAAACGCAATCATTATCG
ACAGACCCCAAATGACCGAAATCGTGACAAATAATCGCAG
>No_name
ATTTGGGGTCTGTCGATAATGATTGCGTTTCCTCATTTGTTTTTCATCATAACGAATAAA
AACCTGTCTCTCCAAAACTTTTTCAAGCTCCATTTGACTG
>No_name
TGATTGCGTTTCCTCATTTGTTTTTCATCATAACGAATAAAAACCTGTCTCTCCAAAACT
TTTTCAAGCTCCATTTGACTGGATCAAAAAATTTCATGTC
>No_name
CCTGTCTCTCCAAAACTTTTTCAAGCTCCATTTGACCGGATCAAAAAATTTTATGTCATG
TAAGATTTTATTTCCGTTTAAGTGGAGAGTTTGGATTATT
>No_name
CTTTTTCAAGCTCCATTTGACCGGATCAAAAAATTTTATGTCATGTAAGATTTTATTTCC
GTTTAAGTGGAGAGTTTGGATTATTTTGACAAATTTTTTA
>No_name
CGGATCAAAAAATTTTATGTCATGTAAGATTTTATTTCCGTTTAAGTGGAGAGTTTGGAT
TATTTTGACAAATTTTTTATTGCAATATTTTATTCCTCTT
>No_name
AATAATTGCCACAAGAGGAATAAAATATTGCAATAAAAAATTTGTCAAAATAATCCAAAC
TCTCCACTTAAACGGAAATAAAATTTTACATGACATGAAA
>No_name
CACGCATACATGTAAATAATTGCCACAAGAGGAATAAAATATTGCAATAAAAAATTTGTC
AAAATAATCCAAACTCTCCACTTAAACGGAAATAAAATCT
>No_name
AGTTTGGATTATTTTGACAAATTTTTTATTGCAATATTTTATTCCTCTTGTGGCAATTAT
TTACATGTATGCGCGCGTGGCTCATAGAATCTGGAAAGCC
>No_name
ACAGGTTTGGCTTTCCAGATTCTATGAGCCACGCGCGCATACATGTAAATAATTGCCACA
AGAGGAATAAAATATTGCAATAAAAAATTTGTCAAAATAA
>No_name
GGACAGGTTTGGCTTTCCAGATTCTATGAGCCACGCACGCATACATGTAAATAATTGCCA
CAAGAGGAATAAAATATTGCAATAAAAAATTTGTCAAAAT
>No_name
ATTTTTTATTGCAATATTTTATTCCTCTTGTGGCAATTATTTACATGTATGCGTGCGTGG
CTCATAGAATCTGGAAAGCCAAACCTGTCCGGTCGAAGTT
>No_name
GGAGAAAGTTATTATCTGACCAAACTTCGACCGGACAGGTTTGGCTTTCCAGATTCTATG
AGCCACGCGCGCATACATGTAAATAATTGCCACAAGAGGA
>No_name
TTTACATGTATGCGTGCGTGGCTCATAGAATCTGGAAAGCCAAACCTGTCCGGTCGAAGT
TTGGTCAGATAATAACTTTCTCCTCTGGATCATCGTCTGA
>No_name
CATGTATGCGCGCGTGGCTCATAGAATCTGGAAAGCCAAACCTGTCCGGTCGAAGTTTGG
TCAGATAATAACTTTCTCCTTTGGATCATCGTCTGAACAG
>No_name
GTTGAATAAAGATATTCCTTCGGTAAGTATCATAAGACTGTTCAGACGATGATCCAGAGG
AGAAAGTTATTATCTGACCAAACTTCGACCGGACAGGTTT
>No_name
GTCGAAGTTTGGTCAGATAATAACTTTCTCCTTTGGATCATCGACTGAACAGTCTTATGA
TACTTACCGAAGGAATATCTTTATTCAACAGATTTACTTT
>No_name
GCGCTGCCTAAAGTAAATCTGTTGAATAAAGATATTCCTTCGGTAAGTATCATAAGACTG
TTCAGACGATGATCCAGAGGAGAAAGTTATTATCTGACCA
>No_name
GTCAGATAATAACTTTCTCCTCTGGATCATCGTCTGAACAGTCTTATGATACTTACCGAA
GGAATATCTTTATTCAACAGATTTAATTTAGGCAGCGCCG
>No_name
GTCAGATAATAACTTTCTCCTCTGGATCATCGTCTGAACAGTCTTATGATACTTACCGAA
GGAATATCTTTATTCAACAGATTTACTTTAGGCAGCGCCG
>No_name
CTTCGGCGCTGCCTAAAGTAAATCTGTTGAATAAAGATATTCCTTCGGTAAGTATCATAA
GACTGTTCAGACGATGATCCAGAGGAGAAAGTTATTATCT
>No_name
TCTTTATTCAACAGATTTACTTTAGGCAGCGCCGAAGCAATATAGATTATGTCATCAAAA
AGTCTACAATTCTTATGTTAGTAATCGTTACTTTGTTTTT
>No_name
GCAATATAGATTATGTCATCAAAAAGTCTACAATTCTTATGTTAGTAATCGTTACTTTGT
TTTTTATTTCATGGGCTCCATTCCATATTTATTTATTTCT
>No_name
GCCAATAGAGAATGTAATAAATAAAGAAATTGTGCGGGATTCTTAAGGACGTCAGAAATA
AATAAATATGGAATGGAGCCCATGAAATAAAAAACAAAGT
>No_name
CGAGCCAATAGAGAATGTAATAAATAAAGAAATTGTGCGGGATTCTTAAGGCCGTCAGAA
ATAAATAAATATGGAATGGAGCCCATGAAATAAAAAACAA
>No_name
ATCGGATTGTACCAAATGTTACTAAAAGCGAGCCAATAGGGAATGTAATAAATAAAGAAA
TTGGGCGGGATTTTTAAGGCCGTAAAAAAAAAAAAAATAT
>No_name
TAAGAATCCCGCACAATTTCTTTATTTATTACATTCTCTATTGGCTCGCTTTTAGTAACA
TTTGGTACAATCCGAACGGTTATTATTGGGTTAATAAAAA
>No_name
TTTATTTATTACATTCTCTATTGGCTCGCTTTTAGTAACATTTGGTACAATCCGATCGTT
TATTATTGGGTTAATAAAAATAATGTAAATCTTTTGAAAT
>No_name
CGCATATACAGCATCTTCTCAAAACATATTTCAAAAGATTTACATTATTTTTATTAACCC
AATAATAAACGATCGGATTGTACCAAATGTTACTGAAAGC
>No_name
ATCAGCACCAATGTCGAAAGAATGCCCCAGTCATATGAAATATTCTAATTTACGCCCCTT
GTTTGTTAAATATTGTTTTTCTTGGAGCTTTGCATTGCTG
>No_name
CAGCACCAATGTCGAAAGAATGCCCCAGTCATATGAAATATTCTAATTTACGCCCCTTGT
TTGTTAAATATTGTTTTTCTTGGAGCTTTGCATTGCTGAG
>No_name
AAAGAATGCCCCAGTCATATGAAATATTCTAATTTACGCCCCCTGTTTGTTAAATATTGT
TTTTCTTGGAGCTTTGCATTGCTGAGTTTGGCGGGCATTT
>No_name
AGGAATGCCCCAGTCATATGAAATATTCTAATTTACGCCCCTTGTTTGTTAAATATTGTT
TTTCTTGGAGCTTTGCATTGCTGAGTTTGGCGGGCATTTT
>No_name
CCCAGTCATATGAAATATTCTAATTTACGCCCCTTGTTTGTTAAATATTGTTTTTCTTGG
AGCTTTGCATTGCTGAGTTTGGCGGGCATTTTTGGAAGTC
>No_name
CCCAGTCATATGAAATATTCTAATTTACGCCCCTTGTTTGTTAAATATTGTTTTTCTTGG
AGCTTTGCATTGCTGAGTTTGGCGGGCATTTTTGGAAGTC
>No_name
CGACTTCCAAAAATGCCCGCCAAACTCAGCAATGCAAAGCTCCAAGAAAAACAATATTTA
ACAAACAAGGGGCGTAAATTAGAATATTTCATATGACTGT
>No_name
GTTTGTTAAATATTGTTTTTCTTGGAGCTTTGCATTGCTGAGTTTGGCGGGCATTTTTGG
AAGTCTAATGTGCATCATCGTCATTGTGAAGCATCGAGTT
>No_name
CATTTTTGGAAGTCTAATGTGCATCATCGTCATTGTGAAGCATCGAGTTTTCATTCATGG
AACGAAATATTGGTTCATTTATTTGTCTATGAGTGATTTT
>No_name
CATTTTTGGAAGTCTAATGTGCATCATCGTCATTGTGAAGCATCGAGTTTTCATTCATGG
AACGAAATATGGGTTCATTTATTTGTCTATGAGTGATTTT
>No_name
ATTTTTGGAAGTCTAATGTGCATCATCGTCATTGTGAAGCATCGAGTTTTCATTCATGGA
ACGAAATATTGGTTCATTTATTTGTCTATGAGTGATTTTC
>No_name
AATAATCAGCATAAGGAAATCACTCATAGACAAATAAATGAACCAATATTTCGTTCCATG
AATGAAAACTCGATGCTTCACAATGACGATGATGCACATT
>No_name
GGAATAATCAGCATAAGGAAATCACTCATAGACAAATAAATGAACCAATATTTCGTTCCA
TGAATGAAAACTCGATGCTTCACAATGACGATGATGCACA
>No_name
GCCGGAATAATCAGCATAAGAAAATCACTCATAGACAAATAAATGAACCAATATTTCGTT
CCATGAATGAAAACTCGATGCTTCACAATGACGATGATGC
>No_name
CGAAAATATTCATCCTATTCAACGTCTTAATATAGTACTCCTCTAACATATAGTAAAAGT
ATAAATCACAGGCCGGAATAATCAGCATAAGAAAATCACT
>No_name
GTGATTTCCTTATGCTGGTTATTCCGGCCTGTGATTTATACTTTTACTATATGTTAGAGG
AGTACTATATTAAGACGTTGAATAGGATGAGTATTTTCGG
>No_name
CTTATGCTGATTATTCCGGCCTGTGATTTATACTTTTACTATATGTTAGAGGAGTACTAT
ATTAAGACGTTGAATAGGATGAGTATTTTCGGTTGTGAGT
>No_name
GATTATTCCGGCCTGTGATTTATACTTTTACTATATGTTAGAGGAGTACTATATTAAGAC
GTTGAATAGGATGAATATTTTCGGTTGTGAGTTGCGCAGA
>No_name
ATTCCGGCCTGTGATTTATACTTTTACTATATGTTAGAGGAGTACTATATTAAGACGTTG
AATAGGATGAGTATTTTCGGTTGTGAGTTGCGCTACTTTG
>No_name
GTGATTTATACTTTTACTATATGTTAGAGGAGTACTATATTAAGACGTTGAATAGGATGA
GTATTTTCGGTTGTGAGTTGCGCTACTTTGCCATTAATTT
>No_name
ATTTATACTTTTACTATATGTTAGAGGAGTACTATATTAAGACGTTGAATAGGATGAATA
TTTTCGGTTGTGAGTTGCGCTACTTTGCCATTAATTTCTT
>No_name
AGTGAATCGGATTCAAAACACTGATAGTTCTTTCAATTGATAAGCCAGCCTGCAAAACGT
TTGCATTCCAACTAAAGAAATTAATGGCAAAGTAGCGCAA
>No_name
CTGTCGTAAAGATAATTCTTGAGCGAATCGGATTCAAAACACTGATAGTTCTTTCAATTG
ATAAGCCAGCCTGCAAAACGTTTGCATTCCAACTAAAGAA
>No_name
ATTTAGTTCGACCTGTCGTAAAGATAATTCTTGAGCGAATCGGATTCAAAACACTGATAG
TTCTTTCAATTGATAAGCCAGCCTGCAAAACGTTTGCATT
>No_name
CTGGCTTATCAATTTAAAGAACTATCAGTGTTTTGAATCCGATTCGCTCAAGAATTATCT
TTACGACAGGTCGAACTAAATTTATTATCAGTGTCCTAAT
>No_name
GAACTATCAGTGTTTTGAATCCGATTCGCTCAAGAATTATCTTTACGACAGGTCGAACTA
AATTTATTATCAGTGTCCTAATTGGGTTCTGTTTTGTATC
>No_name
CCCATTCACTCTTTCAAATGTTAGCATATCGATAACCGAAGAAGATACAAAACAGAACCC
AATTAGGACACTGATAATAAATTTAGTTCGACCTGTCGTA
>No_name
CTTCCGCCTACAAGTTCCATTCACTCTTTCAAATGTTAGCATATCGATAACCGAAGAAGA
TACAAAACAGAACCCAATTAGGACACTGATAATAAATTTA
>No_name
CTTCCGCCTACAAGTTCCATTCACTCTTTCAAATGTTAGCATATCGATAACCGAAGAAGA
TACAAAACAGAACCCAATTAGGACACTGATAATAAATTTA
>No_name
ATTTATTATCAGTGTCCTAATTGGGTTCTGTTTTGTATCTTCTTCGGTTATCGATATGCT
AACATTTGAAAGAGTGAATGGAACTTGTAGGCGGAAGAGA
>No_name
ATTTGGATGGGTCTTCCGCCTACAAGTTCCATTCACTCTTTCAAATGTTAGCATATCGAT
AACCGAAGAAGATACAAAACAGAACCCAATTAGGACACTG
>No_name
AGAATGTGTCACGTCAATTGATGAATTTGGATGGGTCTTCCGCCTACAAGTTCCATTCAC
TCTTTCAAATGTTAGCATATCGATAACCGAAGAAGATACA
>No_name
AACATTTGAAAGAGTGAATGGAACTTGTAGGCGGAAGACCCATCCAAATTCATCAATTGA
CGTGACACATTCTATATACACCATTGATTTGATATTGTTT
>No_name
CATCACTAGAAAAGGTATCGCTCGAAACAATATCAAATCAATGGTGTATATAGAATGTGT
CACGTCAATTGATGAATTTGGATGGGTCTTCCGCCTACAA
>No_name
GAAGAAATTAGCATCACTAGAAAAGGTATCGCTCGAAACAATATCAAATCAATGGTGTAT
ATAGAATGTGTCACGTCAATTGATGAATTTGGATGGGTCT
>No_name
CATCAATTGACGTGACACATTCTATATACACCATTGATTTGATATTGTTTCGAGCGATAC
CTTTTCTAGTGATGCTAATTTCTTCCATAATTATCGTAAT
>No_name
ACACATTCTATATACACCATTGATTTGATATTGTTTCGAGCGATACCTTTTCTAGTGATG
CTAATTTCTTCCATAATTATCGTAATCCTCATGAAATTGC
>No_name
GTGCAATTTCATGAGGATTACGATAATTATGGAAGAAATTAGCATCACTAGAAAAGGTAT
CGCTCGAAACAATATCAAATCAATGGTGTATATAGAATGT
>No_name
CCCGATTCGATCTCGTTTGATGCTGTGCAATTTCATGAGGATTACGATAATTATGGAAGA
AATTAGCATCACTAGAAAAGGTATCGCTCGAAACAATATC
>No_name
CTCCCATTTGATGGTGCCCGATTCGATCTCGTTTGATGCTGTGCAATTTCATGAGGATTA
CGATAATTATGGAAGAAATTAGCATCACTAGAAAAGGTAT
>No_name
ATTTTTTGTTAGGATTTCCCATTTGATGGTGCCCGATTCGATCTCGTTTGATGCTGTGCA
ATTTCATGAGGATTACGATAATTATGGAAGAAATTAGCAT
>No_name
GGATTTTTTGTTAGGATTTCCCATTTGATGGTGCCCGATTCGATCTCGTTTGATGCTGTG
CAATTTCATGAGGATTACGATAATTATGGAAGAAATTAGC
>No_name
CTCGATATTTCTGGGAGGATTTTTTGTTAGGATTTCCCATTTGATGGTGCCCGATTCGAT
CTCGTTTGATGCTGTGCAATTTCATGAGGATTACGATAAT
>No_name
ATGAAATTGCACAGCATCAAACGAGATCGAATCGGGCACCATCAAATGGGAAATCCTAAC
AAAAAAATCCTCCCAGAAATATCGAGAATTCAAAATGTCG
>No_name
CATTGATATCAAGATAACCGACATTTTGAATTCTCGATATTTCTGGGAGGATTTTTTGTT
AGGATTTCCCATTTGATGGTGCCCGATTCGATCTCGTTTG
>No_name
GCCACATTCATTGATATCAAGATAACCGACATTTTGAATTCTCGATATTTCTGGGAGGAT
TTTTTGTTAGGATTTCCCATTTGATGGTGCCCGAGATCGG
>No_name
CGGATTCGTTACTAAGGTTGCCACATTCATTGATATCAAGATAACCGACATTTTGAATTC
TCGATATTTCTGGGAGGATTTTTTGTTAGGATTTCCCATT
>No_name
ATCGAGAATTCAAAATGTCGGTTATCTTGATATCAATGAATGTGGCAACCTTAGTAACGA
ATCCGTTGTTTTTGATTTTCGAATTGATAGATGGAGCGGG
>No_name
GCCCGCTCCATCTATCAATTCGAAAATCAAAAACAACGGATTCGTTACTAAGGTTGCCAC
ATTCATTGAGATCAAGATAACCGACATTTTGAATTCTCGA
>No_name
GCGCTCCATCTATCAATTCGAAAATCAAAAACAACGGATTCGTTACTAAGGTTGCCACAT
TCATTGATATCAAGATAACCGACATATTGAATTCTCGTTA
>No_name
CGCCCGCTCCATCTATCAATTCGAAAATCAAAAACAACGGATTCGTTACTAAGGTTGCCA
CATTCATTGATATCAAGATAACCGACATTTTGAATTCTCG
>No_name
CGAGAATTCAAAATGTCGGTTATCTTGATATCAATGAATGTGGCAACCTTAGTAACGAAT
CCGTTGTTTTTGATTTTCGAATTGATAGATGGAGCGGGCT
>No_name
CGAGCCCGCTCCATCTATCAATTCGAAAATCAAAAACAACGGATTCGTTACTAAGGTTGC
CACATTCATTGATATCAAGATAACCGACATTTTGAATTCT
>No_name
CCGAGCCCGCTCCATCTATCAATTCGAAAATCAAAAACAACGGATTCGTTACTAAGGTTG
CCACATTCATTGATATCAAGATAACCGACATTTTGAATTC
>No_name
CCTCCGAGCCCGCTCCATCTATCAATTCGAAAATCAAAAACGACGGATTCGTTACTAAGG
TTGCCACATTCATTGATATCAAGATAACCGACATTTTGAA
>No_name
CGATTTTCCGTTAACTTTCCGTATTTCTGACCCTCCGAGCCCGCTCCATCTATCAATTCG
AAAATCAAAAACAACGGATTCGTTACTAAGGTTGCCACAT
>No_name
GCGATTTTTCGTTAACTTTCCGTATTTCTGACCCTCCGAGCCCGCTCCATCTATCAATTC
GAAAATCAAAAACAACGGATTCGTTACTAAGGTTGCCACA
>No_name
TGATTTTCGAATTGATAGATGGAGCGGGCTCGGAGGGTCAGAAATACGGAAAGTTAACGA
AAAATCGCTGCGTTTCAGATTTCTTCAATTTGCTCTTTAA
>No_name
CGAATTGATAGATGGAGCGGGCTCGGAGGGTCAGAAATACGGAAAGTTAACGAAAAATCG
CTGCGTTTCAGATTTCTTCAATTTGCTCTTTAATTCACTG
>No_name
GTTAAAATAGATCAGTGAATTAAAGAGCAAATTGAAGAAATCTGAAACGCAGCGATTTTT
CGTTAACTTTCCGTATTTCTGACCCTCCGAGCCCGCTCCA
>No_name
GAAATACGGAAAGTTAACGGAAAATCGCTGCGTTTCAGATTTCTTCAATTTGCTCTTTAA
TTCACTGATCTATTTTAACAATCAAACAAACTGGATATTT
>No_name
CGGAAAGTTAACGGAAAATCGCTGCGTTTCAGATTTCTTCAATTTGCTCTTTAATTCACT
GATCTATTTTAACAATCAAACAAACTGGATATTTTACGTC
>No_name
TTTAACAATCAAGACGTAAAATATCCAGTTTGTTTGATTGTTAAAATAGATCAGTGAATT
AAAGAGCAAATTGAAGAAATCTGAAACGCAGCGATTTTCC
>No_name
AAAATAGTGCTGAAATTTCGCCCCAATTAAGACGTAAAATATCCAGTTTGTTTGATTGTT
AAAATAGATCAGTGAATTAAAGAGCAAATTGAAGAAATCT
>No_name
CTTCAATTTGCTCTTTAATTCACTGATCTATTTTAACAATCAAACAAACTGGATATTTTA
CGTCTTAATTGGGGCGAAATCTCAGCACTATTTTCTCACG
>No_name
CCGGGAGAAAATTGGAGAGGATCGTGAGAAAATAGTGCTGAAATTTCGCCCCAATTAAGA
CGTAAAATATCCAGTTTGTTTGATTGTTAAAATAGATCAG
>No_name
AACAAACTGGATATTTTACGTCTTAATTGGGGCGAAATTTCAGCACTATTTTCTCACGAT
CCTCTCCAATTTTCTCCCGTTCCTCAAACGAGACATTGAC
>No_name
GTCAATGTCTCGTTTGAGGAACGGGAGAAAATTGGAGAGGATCGTGAGAAAATAGTGCTG
AAATTTCGCCCCAATTAAGACGTAATATATCCAGTTTGTT
>No_name
TGGATATTTTACGTCTTAATTGGGGCGAAATTTCAGCACTATTTTCTCACGATCCTCTCC
AATTTTCTCCCGTTCCTCAAACGAGACATTGACGAATCAG
>No_name
CTTAATTGGGGCGAAATTTCAGCACTATTTTCTCACGATCCTCTCCAATTTTCTCCCGTT
CCTCAAACGAGACATTGACGAATCAGCGAGTTTACCTTTC
>No_name
CAGCACTATTTTCTCACGATCCTCTCCAATTTTCTCCCGTTCCTCAAACGAGACATTGAC
GAATCAGCGAGTTTACCTTTCGAGTCGACGATGAACATTG
>No_name
TTTCTCACGATCCTCTCCAATTTTCTCCCGTTCCTCAAACGAGACATTGACGAATCAGCG
AGTTTACCTTTCGAGTCGACGATGAACATTGAAAAAAATC
>No_name
TGAAGATTTTTTTCAATGTTCATCGTCGACTCGAAAGGTAAACTCGCTGATTCGTCAATG
TCTCGTTTGAGGAACGGGAGAAAATTGGAGAAGATCGTGA
>No_name
GTTGAAGATTTTTTTCAATGTTCATCGTCGACTCGAAAGGTAAACTCGCTGATTCGTCAA
TGTCTCGTTTGAGGAACGGGAGAAAATTGGAGAGGATCGT
>No_name
CAATTTTCTCCCGTTCCTCAAACGAGACATTGACGAATCAGCGAGTTTACCTTTCGAGTC
GACGATGAACATTGAAAAAAATCTTCAACGGAATTCTGAA
>No_name
ATTTTCTTCCGTTCCTCAAACGAGACATTGACGAATCAGCGAGTTTACCTTTCGAGTCGA
CGATGAACATTGAAAAAAATTTTCAACGGAATTCTGAATT
>No_name
TTTCGTTGACAATTTGAATTTTGAATCTTATTTTTAAGATTCAATTCAGAATTCCGTTGA
AGATTTTTTTCAATGTTCATCGTCGACTCGAAAGGTAAAC
>No_name
GTCGACGATGAACATTGAAAAAAATCTTCAACGGAATTCTGAATTGAATCTTAAAAATAA
GATTCAAAATTCAAATTGTCAACGAAAATATTCGTGTTTA
>No_name
CGGTTGTTTATTTTCCAACATAAACACGAATATTTTCGTTGACAATTTGAATTTTGAATC
TTATTTTTAAGATTCAATTCAGAATTCCGTTGAAGATTTT
>No_name
TGGTTGTTTGTTAAAGTTTCAACATAATCGTCAATTTTGTTTTTGATATTTCGGTTGTTT
ATTTTCCAACATAAACACGAATATTTTCGTTGACAATTTG
>No_name
CGAAAATATTCGTGTTTATGTTGGAAAATAAACAACCGAAATATCAAAAACAAAATTGAC
GATTATGTTGAAACTTTAACAAACAACCAAAAAGAAACAG
>No_name
CGAAAATATTCGTGTTTATGTTGGAAAATAAACAACCGAAATATCAAAAACAAAATTGAC
GATTATGTTGAAACTTTAACAAACAACCAAAAAGAAACAG
>No_name
CAACGCAATAACCTCTGTTTCTTTTTGGTTGTTTGTTAAAGTTTCAACATAATCGTCAAT
TTTGTTTTTGATATTTCGGTTGTTTATTTTCCAACATAAA
>No_name
CCGAAATATCAAAAACAAAATTGACGATTATGTTGAAACTTTAACAAACAACCAAAAAGA
AACAGAGGTTATTGCGTTGATCCATACGACTCTTTAGACA
>No_name
AATTTAAAAAATGTCAGACGTTCCTGAATATTTTCAAAATGGAACGAAAGTAATCTTTGG
TTTTCTCGTGGTACTAATGTCAATTGGTATAGTTGGAAAC
>No_name
ATTTTATTTTCTATTGTATGGATCAATATTTTGCACCTCCATTATCTCTGTGGAAAGATT
TCTTATGGTAAAATTTCCTACAAACTCTTTCTTGCGATCC
>No_name
TTTGATTATATATGGTCTTGTTCCGTCGGTTATAAATTTAGGGTCAGCGCTTTATCTTTT
GTTGTCAATCAGTAAAAGACATCAAGTAAGTAATAAAGAT
>No_name
GACTTGACTTGCATTGATGCTTGTCAATTGAGTTTCTCGCCTGGAATAAATACGAGGGAA
AAACAGCTTCACTAACATCAAACGAAAGTGAGGCGCCGTT
>No_name
TTTCGTTTGATGTTAGTGAAGCTGTTTTTCCCTCGTATTTATTCCAGGCGAGAAACTCAA
TTGACAAGCATCAATGCAAGTCAAGTCAATGCGTAAAAGA
>No_name
TGGAAAGTGAAATAAACCGAACCGAAAATTTACAAAACAATTTAACTTTATTTCTTATAC
GAAAGTATTTATGGAGTTCTACGTTCTATTTGCATCGCTA
>No_name
AATAAACCGAACCGAAAATTTACAAAACAATTTAACTTTATTTCTTATACGAAAGTATTT
ATGGAGTTCTACGTTCTATTTGCATCGCTATGGTTCTTTG
>No_name
ACCGAACCGAAAATTTACAAAACAATTTAACTTTATTTCTTATACGAAAGTATTTATGGA
GTTCTACGTTCTATTTGCATCGCTATGGTTCTTTGCTTTG
>No_name
CTCATCAACCAAAGCAAAGAACCATAGCGATGCAAATAGAACGTAGAACTCTATAAATAC
TTTCGTATAAGAAATAAAGTTAAATTGTTTTGTAAATTTT
>No_name
AAACAATTTAACTTTATTTCTTATACGAAAGTATTTATGGAGTTCTACGTTCTATTTGCA
TCGCTATGGTTCTTTGCTTTGGTTGATGAGTGGACTTGTA
>No_name
CCATAGTATAAACGCTAAAGTGTTTAATACAAGTCCACTCATCAACCAAAGCAAAGAACC
ATAGCGATGCAAATAGAACGTAGAACTCCATAAATACTTT
>No_name
ATGGAGTTCTACGTTCTATTTGCATCGCTATGGTTCTTTGCTTTGGTTGATGAGTGGACT
TGTATTAAACACTTTAGCGTTTATAATATGGACCAGACCA
>No_name
TGGAGTTCTACGTTCTATTTGCATCGCTATGGTTCTTTGCTTTGGTTGATGAGTGGACTT
GTATTAAACACTTTAGCGTTTATAATATGGACCAGACCAA
>No_name
CTACGTTCTATTTGCATCGCTATGGTTCTTTGCTTTGGTTGATGAGTGGACTTGTATTAA
ACACTTTAGCGTTTATAATATGGACCAGACCAAGACTTAG
>No_name
CGTTCTATTTGCATCGCTATGGTTCTTTGCTTTGGTTGATGAGTGGACTTGTATTAAACA
CTTTAGCGTTTATAATATGGACCAGACCAAGACTTAGAAG
>No_name
GTTCTATTTGCATCGCTATGGTTCTTTGCTTTGGTTGATGAGTGGACTTGTATTAAACAC
TTTAGCGTTTATAATATGGACCAGACCAAGACTTAGAAGA
>No_name
GTTCTATTTGCATCGCTATGGTTCTTTGCTTTGGTTGATGAGTGGACTTGTATTAAACAC
TTTAGCGTTTATAATATGGACCAGACCAAGACTTAGAAGA
>No_name
ATTTGATCTTCTAAGTCTTGGTCTGGTCCATATTATAAACGCTAAAGTGTTTAATACAAG
TCCACTCATCAACCAAAGCAAAGAACCATAGCGATGCAAA
>No_name
GTGCGGATGTATTTGATCTTCTAAGTCTTGGTCTGGTCCATATTATAAACGCTAAAGTGT
TTAATACAAGTCCACTCATCAACCAAAGCAAAGAACCATA
>No_name
GTGCGGATGTATTTGATCTTCTAAGTCTTGGTCTGGTCCATATTATAAACGCTAAAGTGT
TTAATACAAGTCCACTCATCAACCAAAGCAAAGAACCATA
>No_name
TTGCGGATGTATTTGATCTTCTAAGTCTTGGTCTGGTCCATATTATAAACGCTAAAGTGT
TTAATACAAGTCCACTCATCAACCAAAGCAAAGAACCATA
>No_name
AAATAATTTGCGGATGTATTTGATCTTCTAAGTCTTGGTCTGGTCCATATTATAAACGCT
AAAGTGTTTAATACAAGTCCACTCATCAACCAAAGCAAAG
>No_name
AGATAATTTGCGGATGTATTTGATCTTCTAAGTCTTGGTCTGGTCCATATTATAAACGCT
AAAGTGTTTAATACAAGTCCACTCATCAACCAAAGCAAAG
>No_name
CTTTGCTTTGGTTGATGAGTGGACTTGTATTAAACACTTTAGCGTTTATAATATGGACCA
GACCAAGACTTAGAAGATCAAATACATCCGCAAATTATTT
>No_name
CTGACATGGCTATTCCTGCCAAATAATTTGCGGATGTATTTGATCTTCTAAGTCTTGGTC
TGGTCCATATTATAAACGCTAAAGTGTTTAATACAAGTCC
>No_name
CTTGTATTAAACACTTTAGCGTTTATAATATGGACCAGACCAAGACTTAGAAGATCAAAT
ACATCCGCAAATTATTTGGCAGGAATAGCCATGTCAGACA
>No_name
CTTGTATTAAACACTTTAGCGTTTATAATATGGACCAGACCAAGACTTAGAAGATCAAAT
ACATCCGCAAATTATTTGGCAGGAATAGCCATGTCAGACA
>No_name
ATTAAACACTTTAGCGTTTATAATATGGACCAGACCAAGACTTAGAAGATCAAATACATC
CGCAAATTATTTGGCAGGAATAGCCATGTCAGACACCATA
>No_name
CCAGACCAAGACTTAGAAGATCAAATACATCCGCAAATTATTTGGCAGGAATAGCCATGT
CAGACACCATATTTTGGTTATTATACATTCTTCATTACAT
>No_name
GTTGTAATGAAGAATGTATAATAACCAAAATATGGTGTCTGACATGGCTATTCCTGCCAA
ATAATTTGCGGATGTATTTGATCTTCTAAGTCTTGGTCTG
>No_name
CGAAGTTTGCATGTAATGAAGAATGTATAATAACCAAAATATGGTGTCTGACATGGCTAT
TCCTGCCAAATAATTTGCGGATGTATTTGATCTTCTAAGT
>No_name
CCACGAAGTTTGCATGTAATGAAGAATGTATAATAACCAAAATATGGTGTCTGACATGGC
TATTCCTGCCAAATAATTTGCGGATGTATTTGATCTTCTA
>No_name
AGAAGATCAAATACATCCGCAAATTATTTGGCAGGAATAGCCATGTCAGACACCATATTT
TGGTTATTATACATTCTTCATTACATGCAAACTTCGTGGG
>No_name
GAAGATCAAATACATCCGCAAATTATTTGGCAGGAATAGCCATGTCAGACACCATATTTT
GGTTATTATACATTCTTCATTACATGCAAACTTCGTGGGA
>No_name
TCCCACGAAGTTTGCATGTAATGAAGAATGTATAATAACCAAAATATGGTGTCTGACATG
GCTATTCCTGCCAAATAATTTGCGGATGTATTTGATCTTC
>No_name
AAATACATCCGCAAATTATTTGGCAGGAATAGCCATGTCAGACACCATATTTTGGTTATT
ATACATTCTTCATTACATGCAAACTTCGTGGGACATTTGT
>No_name
CACAAATGTCCCACGAAGTTTGCATGTAATGAAGAATGTATAATAACCAAAATATGGTGT
CTGACATGGCTATTCCTGCCAAATAATTTGCGGATGTATT
>No_name
CTTGAACACAAATGTCCCACGAAGTTTGCATGTAATGAAGAATGTATAATAACCAAAATA
TGGTGTCTGACATGGCTATTCCTGCCAAATAATTTGCGGA
>No_name
GGAATATCTTGAACACAAATGTCCCACGAAGTTTGCATGTAATGAAGAATGTATAATAAC
CAAAATATGGTGTCTGACATGGCTATTCCTGCCAAATAAT
>No_name
CTGGAATATCTTGAACACAAATGTCCCACGAAGTTTGCATGTAATGAAGAATGTATAATA
ACCAAAATATGGTGTCTGACATGGCTATTCCTGCCAAATA
>No_name
GCAGGAATAGCCATGTCAGACACCATATTTTGGTTATTATACATTCTTCATTACATGCAA
ACTTCGTGGGACATTTGTGTTCAAGATATTCCAGTATGGT
>No_name
GAAACATTTCACACCATACTGGAATATCTTGAACACAAATGTCCCACGAAGTTTGCATGT
AATGAAGAATGTATAATAACCAAAATATGGTGTCTGACAT
>No_name
GTCAGACACCATATTTTGGTTATTATACATTCTTCATTACATGCAAACTTCGTGGGACAT
TTGTGTTCAAGATATTCCAGTATGGTGTGAAATGTTTCAA
>No_name
TTGACTTGAAATAAATAAACCTTGAAACATTTCACACCATACTGGAATATCTTGAACACA
AATGTCCCACGAAGTTTGCATGTAATGAAGAATGTATAAT
>No_name
AAAGTATTGACTTGAAATAAATAAACCTTGAAACATTTCACACCATACTGGAATATCTTG
AACACAAATGTCCCACGAAGTTTGCATGTAATGAAGAATG
>No_name
GAAAAGTATTGACTTGAAATAAATAAACCTTGAAACATTTCACACCATACTGGAATATCT
TGAACACAAATGTCCCACGAAGTTTGCATGTAATGAAGAA
>No_name
CGGAAAAGTATTGACTTGAAATAAATAAACCTTGAAACATTTCACACCATACTGGAATAT
CTTGAACACAAATGTCCCACGAAGTTTGCATGTAATGAAG
>No_name
CGGAAAAGTATTGACTTGAAATAAATAAACCTTGAAACATTTCACACCATACTGGAATAT
CTTGAACACAAATGTCCCACGAAGTTTGCATGTAATGAAG
>No_name
CGGAAAAGTATTGACTTGAAATAAATAAACATTGAAACATTTCACACCATACTGGAATAT
CTTGAACACAAATGTCCCACGAAGTTTGCATGTACTGAAG
>No_name
ATTTGTGTTCAAGATATTCCAGTATGGTGTGAAATGTTTCAAGGTTTATTTATTTCAAGT
CAATACTTTTCCGTACCTCTCGTTTTGATTTTCTCATTGG
>No_name
GTTCAAGATATTCCAGTATGGTGTGAAATGTTTCAAGGTTTATTTATTTCAAGTCAATAC
TTTTCCGTACCTCTCGTTTTGATTTTCTCATTGGAGAGAT
>No_name
AAGATATTCCAGTATGGTGTGAAATGTTTCAAGGTTTATTTATTTCAAGTCAATACTTTT
CCGTACCTCTCGTTTTGATTTTCTCATTGGAGAGATATAT
>No_name
AAGATATTCCAGTATGGTGTGAAATGTTTCAAGGTTTATTTATTTCAAGTCAATACTTTT
CCGTACCTCTCGTTTTGATTTTCTCATTGGAGAGATATAT
>No_name
GGCATACTGCTATATATCTCTCCAATGAGAAAATCAAAACGAGAGGTACGGAAAAGTATT
GACTTGAAATAAATAAACCTTGAAACATTTCACACCATAC
>No_name
GTGAAATGTTTCAAGGTTTATTTATTTCAAGTCAATACTTTTCCGTACCTCTCGTTTTGA
TTTTCTCATTGGAGAGATATATAGCAGTATGCCATCCATT
>No_name
GGATGGCATACTGCTATATATCTCTCCAATGAGAAAATCAAAACGAGAGGTACGGAAAAG
TATTGACTTGAAATAAATAAACCTTGAAACATTTAGATCG
>No_name
AATGTTTCAAGGTTTATTTATTTCAAGTCAATACTTTTCCGTACCTCTCGTTTTGATTTT
CTCATTGGAGAGATATATAGCAGTATGCCATCCATTTAAA
>No_name
CTTTTCTCTTTTAAATGGATGGCATACTGCTATATATCTCTCCAATGAGAAAATCAAAAC
GAGAGGTACGGAAAAGTATTGACTTGAAATAAATAAACCT
>No_name
CTTTTCTCTTTTAAATGGATGGCATACTGCTATATATCTCTCCAATGAGAAAATCAAAAC
GAGAGGTACGGAAAAGTATTGACTTGAAATAAATAAACCT
>No_name
CAGAGCTTTTCTCTTTTAAATGGATGGCATACTGCTATATATCTCTCCAATGAGAAAATC
AAAACGAGAGGTACGGAAAAGTATTGACTTGAAATAAATA
>No_name
CTTTCTGTGAGTGCAGAGCTTTTCTCTTTTAAATGGATGGCATACTGCTATATATCTCTC
CAATGAGAAAATCAAAACGAGAGGTACGGAAAAGTATTGA
>No_name
CAGAGCCTTTCTGTGAGTACAGAGCTTTTCTCTTTTAAATGGATGGCATACTGCTATATA
TCTCTCCAATGAGAAAATCAAAACGAGAGGTACGGAAAAG
>No_name
CAGAGCCTTTCTGTGAGTACAGAGCTTTTCTCTTTTAAATGGATTGGATACTGCTGTATA
TATCTCCAATGATAAAATCATAACGAGAGGTATAAAACAG
>No_name
CTCGTTTTGATTTTCTCATTGGAGAGATATATAGCAGTATGCCATCCATTTAAAAGAGAA
AAGCTCTGTACTCACAGAAAGGCTCTGGTCAATACAATTG
>No_name
CTCCACAAACAATTGTATTGACCAGAGCCTTTCTGTGAGTACAGAGCTTTTCTCTTTTAA
ATGGATGGCATACTGCTATATATCTCTCCAATGAGAAAAT
>No_name
AGTGACTCCACAAACAATTGTATTGACCAGAGCCTTTCTGTGAGTACAGAGCTTTTCTCT
TTTAAATGGATGGCATACTGCTATATATCTCTCCAATGAG
>No_name
CTCACAGAAAGGCTCTGGTCAATACAATTGTTTGTGGAGTCACTGCGCTGATATTAGGAT
GTTCTCAGAGTATTTCAAGAGAATACAATGACGTATCGAA
>No_name
TTTTTCGATACGTCATTGTATTCTCTTGAAATACTCTGAGAACATCCTAATATCAGCGCA
GTGACTCCACAAACAATTGTATTGACCAGAGCCTTTCTGT
>No_name
GAAAGGCTCTGGTCAATACAATTGTTTGTGGAGTCACTGCGCTGATATTAGGATGTTCTC
AGAGTATTTCAAGAGAATACAATGACGTATCGAAAAAATG
>No_name
TGCGAGTATTTACAACACTTCCTCTAATATCACATTTTTTCGATACGTCATTGTATTCTC
TTGAAATACTCTGAGAACATCCTAATATCAGCGCAGTGAC
>No_name
CTGATATTAGGATGTTCTCAGAGTATTTCAAGAGAATACAATGACGTATCGAAAAAATGT
GATATTAGAGGAAGTGTTGTAAATACTCGCAATTGGTTCA
>No_name
GGCAAATATGAACCAATTGCGAGTATTTACAACACTTCCTCTAATATCACATTTTTTCGA
TACGTCATTGTATTCTCTTGAAATACTCTGAGAACATCCT
>No_name
GGCAAATATGAACCAATTGCGAGTATTTACAACACTTCCTCTAATATCACATTTTTTCGA
TACGTCATTGTATTCTCTTGAAATACTCTGAGAACATCCT
>No_name
GGATGTTCTCAGAGTATTTCAAGAGAATACAATGACGTATCGAAAAAATGTGATATTAGA
GGAAGTGTTGTAAATACTCGCAATTGGTTCATATTTGCCA
>No_name
CCCGTGGCAAATATGAACCAATTGCGAGTATTTACAACACTTCCTCTAATATCACATTTT
TTCGATACGTCATTGTATTCTCTTGAAATACTCTGAGAAC
>No_name
AAAAAATGTGATATTAGAGGAAGTGTTGTAAATACTCGCAATTGGTTCATATTTGCCACT
GGGACTGAAATACTCATTAGTGCGCTGCTGCCATTTGCAA
>No_name
TAAATACTCGCAATTGGTTCATATTTGCCGCTGGGACTGAAATACTCATTAGTGCGCTGC
TGCCATTTGCAACTTTAATCGTCAATATCTTAGTTATTAT
>No_name
TAGATTTCAGTTCTATAATAACTAAGATATTGACGATTAAAGTTGCAAATGGCAGCAGCG
CACTAATGAGTATTTCAGTCCCAGTGGCAAATATGAACCA
>No_name
CACTGGGACTGAAATACTCATTAGTGCGCTGCTGCCATTTGCAACTTTAATCGTCAATAT
CTTAGTTATTATAGAACTGAAATCTATCACAAGTAAAACT
>No_name
CTGGGACTGAAAAACTCATTAGTGCGCTGCTGCCATTTGCAACTTTAATCGTCAATATCT
TAGTTATTATAGAACTGAAATCTATCACAAGTAAAACTAC
>No_name
CTGAAATACTCATTAGTGCGCTGCTGCCATTTGCAACTTTAATCGTCAATATCTTAGTTA
TTATAGAACTGAAATCTATCACAAGTAAAACTACATTGAT
>No_name
TTTTATCAATGTAGTTTTACTTGTGATAGATTTCAGTTCTATAATAACTAAGATATTGAC
GATTAAAGTTGCAAATGGCAGCAGCGCACTAATGAGTATT
>No_name
GTTTTATCAATGTAGTTTTACTTGTGATAGATTTCAGTTCTAAAATAACTAAGATATTGA
CGATTAAAGTTGCAAATGGCAGCAGCGCACTAATGAGTAT
>No_name
GTTTTATCAATGTAGTTTTACTTGTGATAGATTTCAGTTCTATAATAACTAAGATATTGA
CGATTAAAGTTGCAAATGGCAGCAGCGCACTAATGAGTAT
>No_name
CTGCTGCCATTTGCAACTTTAATCGTCAATATCTTAGTTATTATAGAACTGAAATCTATC
ACAAGTAAAACTACATTGATAAAACCCTCAGTAACTGCTC
>No_name
CTGCCATTTGCAACTTTAATCGTCAATATCTTAGTTATTATAGAACTGAAATCTATCACA
AGTAAAACTACATTGATAAAACCCTCAGTAACTGCTCCAT
>No_name
CTGCCATTTGCAACTTTAATCGTCAATATCTTAGTTATTATAGAACTGAAATCTATCACA
AGTAAAACTACATTGATAAAACCCTCAGTAACTGCTCCAT
>No_name
TTAATCGTCAATATCTTAGTTATTATAGAACTGAAATCTATCACAAGTAAAACTACATTG
ATAAAACCCTCAGTAACTGCTCCATTAACCTCCTCCACTA
>No_name
CTCACTGGTACTAGTGGAGGAGGTTAATGGAGCAGTTACTGAGGGTTTTATCAATGTAGT
TTTACTTGTGATAGATTTCAGTTCTATAATAACTAAGATA
>No_name
CTCACTGGTACTAGTGGAGGAGGTTAATGGAGCAGTTACTGAGGGTTTTATCAATGTAGT
TTTACTTGTGATAGATTTCAGTTCTATAATAACTAAGATA
>No_name
CTGAAATCTATCACAAGTAAAACTACATTGATAAAACCCTCAGTAACTGCTCCATTAACC
TCCTCCACTAGTACCAGTGAGCAACATCTTCAAATTCAAA
>No_name
CTTGGTTTCTTTGAATTTGAAGATGTTGCTCACTGGTACTAGTGGAGGAGGTTAATGGAG
CAGTTACTGAGGGTTTTATCAATGTAGTTTTACTTGTGAT
>No_name
GTAAAACTACATTGATAAAACCCTCAGTAACTGCTCCATTAACCTCCTCCACTAGTACCA
GTGAGCAACATCTTCAAATTCAAAGAAACCAAGGTAGTAC
>No_name
ATAAAACCCTCAGTAACTGCTCCATTAACCTCCTCCACTAGTACCAGTGAGCAACATCTT
CAAATTCAAAGAAACCAAGGTAGTACGGAAAAGCTAAATA
>No_name
CTCCATTAACCTCCTCCACTAGTACCAGTGAGCAACATCTTCAAATTCAAAGAAACCAAG
GTAGTACGGAAAGCTAAATATCAAAAAACAATCCATTAAC
>No_name
TTTCTTTATTCTGTTGGCTAATGGAATGCTTTTTGATATTTAGCTTTTCCGTACTACCTT
GGTTTCTTTGAATTTGAAGATGTTGCTCACTGGTACTAGT
>No_name
CACTCTTTTCTTTATTCTGTTGGCTAATGGAATGCTTTTTGATATTTAGCTTTTCCGTAC
TACCTTGGTTTCTTTGAATTTGAAGATGTTGCTCACTGGT
>No_name
AACATCTTCAAATTCAAAGAAACCAAGGTAGTACGGAAAAGCTAAATATCAAAAAGCATT
CCATTAGCCAACAGAATAAAGAAAAGAGTGCATTCAAATC
>No_name
CTGGATTTGAATGCACTCTTTTCTTTATTCTGTTGGCTAATGGAATGCTTTTTGATATTT
AGCTTTTCCGTACTACCTTGGTTTCTTTGAATTTGAAGAT
>No_name
AAATTCAAAGAAACCAAGGTAGTACGGAAAAGCTAAATATCAAAAAGCATTCCATTAGCC
AACAGAATAAAGAAAAGAGTGCATTCAAATCCAGTACAAT
>No_name
AAGAAACCAAGGTAGTACGGAAAAGCTAAATATCAAAAAGCATTCCATTAGCCAACAGAA
TAAAGAAAAGAGTGCATTCAAATCCAGTACAATTTTGCTT
>No_name
CTTAAAAGCAAAATTGTACTGGATTTGAATGCACTCTTTTCTTTATTCTGTTGGCTAATG
GAATGCTTTTTGATATTTAGCTTTTCCGTACTACCTTGGT
>No_name
CGGAAAAGCTAAATATCAAAAAGCATTCCATTAGCCAACAGAATAAAGAAAAGAGTGCAT
TCAAATCCAGTACAATTTTGCTTTTAAGTGTCTCGTTTCT
>No_name
GGAAAAGCTAAATATCAAAAAGCATTCCATTAGCCAACAGAATAAAGAAAAGAGTGCATT
CAAATCCAGTACAATTTTGCTTTTAAGTGTCTCGTTTCTT
>No_name
GGAAAAGCTAAATATCAAAAAGCATTCCATTAGCCAACAGAATAAAGAAAAGAGTGCATT
CAAATCCAGTACAATTTTGCTTTTAAGTGTCTCGTTTCTT
>No_name
GTGACTATTAGAAGAAACGAGACACTTAAAAGCAAAATTGTACTGGATTTGAATGCACTC
TTTTCTTTATTCTGTTGGCTAATGGAATGCTTTTTGATAT
>No_name
AAAAGCATTCCATTAGCCAACAGAATAAAGAAAAGAGTGCATTCAAATCCAGTACAATTT
TGCTTTTAAGTGTCTCGTTTCTTCTAATAGTCACAACTCT
>No_name
CAACAGAATAAAGAAAAGAGTGCATTCAAATCCAGTACAATTTTGCTTTTAAGTGTCTCG
TTTCTTCTAATAGTCACAACTCTACCAACCGGTTTCGTTT
>No_name
ATAAACGAAACCGGTTGGTAGAGTTGTGACTATTAGAAGAAACGAGACACTTAAAAGCAA
AATTGTACTGGATTTGAATGCACTCTTTTCTTTATTCTGT
>No_name
GCATAAACGAAACCGGTTGGTAGAGTTGTGACTATTAGAAGAAACGAGACACTTAAAAGC
AAAATTGTACTGGATTTGAATGCACTCTTTTCTTTATTCT
>No_name
ATTGGAGCGCATAAACGAAACCGGTTGGTAGAGTTGTGACTATTAGAAGAAACGAGACAC
TTAAAAGCAAAATTGTACTGGATTTGAATGCACTCTTTTC
>No_name
TTTGCTTTTAAGTGTCTCGTTTCTTCTAATAGTCACAACTCTACCAACCGGTTTCGTTTA
TGCGCTCCAATTTGTCTGTCCAGTTGGAAACGAAACTTTA
>No_name
CCGGTTTCGTTTATGCGCTCCAATTTGTCTGTCCAGTTGGAAACGAAACTTTAAGCGTCG
AACAAATGAAAGTCGATCCAGATTGGATAAAGTTTATTAA
>No_name
GGATCATTGAAAAAAAGTCAACAACCTCTTTTAAAATTTGATAGTTAATAAACTTTATCC
AATCTGGATCGACTTTCATTTGTTCGACGCTTAAAGTTTC
>No_name
CAGTAATATAATAAATAACAAAATTTATACTGAAATGGATCATTGAAAAAAAAGTCAACA
ACCTCTTTTAAAATTTGATAGTTAATAAACTTTATCCAAT
>No_name
CTAAAACTTTCGCCAGTAATATAATAAATAACAAAATTTATACTGAAATGGATCATTGAA
AAAAAGTCAACAACCTCTTTTAAAATTTGATAGTTAATAA
>No_name
TTCTAAAACTTTCGCCAGTAATATAATAAATAACAAAATTTATACTGAAATGGATCATTG
AAAAAAAGTCAACAACCTCTTTTAAAATTTGATAGTTAAT
>No_name
CCTGTTCTAAAACTTTCGCCAGTAATATAATAAATAACAAAATTTATACTGAAATGGATC
ATTGAAAAAAAGTCAACAACCTCTTTTAAAATTTGATAGT
>No_name
TTTCAATGATCCATTTCAGTATAAATTTTGTTATTTATTATATTACTGGCGAAAGTTTTA
GAACAGAATTTTACCTTCTGTTTCAAAATGCAAAACGATT
>No_name
GTCAGGACCTTTGAATCGTTTTGCATTTTGAAACAGAAGGTAAAATTCTGTTCTAAAACT
TTCGCCAGTAATATAATAAATAACAAAATTTATACTGAAA
>No_name
TTACTGGCGAAAGTTTTAGAACAGAATTTTACCTTCTGTTTCAAAATGCAAAACGATTCA
AAGGTCCTGACGATACTTCCATTGGTAATTCCTATTTTTC
>No_name
GAAAGTTTTAGAACAGAATTTTACCTTCTGTTTCAAAATGCAAAACGATTCAAAGGTCCT
GACGATACTTCCATTGGTAATTCCTATTTTTCAAATAGAA
>No_name
CCCATTTCTATTTGAAAAATAGGAATTACCAATGGAAGTATCGTCAGGACCTTTGAATCG
TTTTGCATTTTGAAACAGAAGGTAAAATTCTGTTCTAAAA
>No_name
TTTAGAACAGAATTTTACCTTCTGTTTCAAAATGCAAAACGATTCAAAGGTCCTGACGAT
ACTTCCATTGGTAATTCCTATTTTTCAAATAGAAATGGAC
>No_name
CTCTGATTGTGCCCATTTCTATTTGAAAAATAGGAATTACCAATGGAAGTATCGTCAGGA
CCTTTGAATCGTTTTGCATTTTGAAACAGAAGGTAAAATT
>No_name
CTCTGATTGTGCCCATTTCTATTTGAAAAATAGGAATTACCAATGGAAGTATCGTCAGGA
CCTTTGAATCGTTTTGCATTTTGAAACAGAAGGTAAAATT
>No_name
ATTTTACCTTCTGTTTCAAAATGCAAAACGATTCAAAGGTCCTGACGATACTTCCATTGG
TAATTCCTATTTTTCAAATAGAAATGGGCACAATCAGAGA
>No_name
ATTAACTCTCTGATTGTGCCCATTTCTATTTGAAAAATAGGAATTACCAATGGAAGTATC
GTCAGGACCTTTGAATCGTTTTGCATTTTGAAACAGAAGG
>No_name
GTTCGGCCTGTTTTCGGAGCATTTCGGTGTGATTAACTCTCTGATTGTGCCCATTTCTAT
TTGAAAAATAGGAATTACCAATGGAAGTATCGTCAGGACC
>No_name
GTTCGGCCTGTTTTCGGAGCATTTCGGTGTGATTAACTCTCTGATTGTGCCCATTTCTAT
TTGAAAAATAGGAATTACCAATGGAAGTATCGTCAGGACC
>No_name
GTTCGGCCTGTTTTCGGAGCATTTCGGTGTGATTAACTCTCTGATTGTGCCCATTTCTAT
TTGAAAAATAGGAATTACCAATGGAAGTATCGTCAGGACC
>No_name
GTTCGGCCTGTTTTCGGAGCATTTCGGTGTGATTAACTCTCTGATTGTGCCCATTTCTAT
TTGAACAATAGGAATTACCAATGGAAGTATCGTCAGGACC
>No_name
GTTCGGCCTGTTTTCGGAGCATTTCGGTGTGATTAACTCTCTGATTGTGCCCATTTCTAT
TTGAAAAATAGGAATTACCAATGGAAGTATCGTCAGGACC
>No_name
GTGTGTTCGGCCTGTTTTCGGAGCATTTCGGTGTGATTAACTCTCTGATTGTGCCCATTT
CTATTTGAAAAATAGGAATTACCAATGGAAGTATCGTCAG
>No_name
ATTTTATTAAATATTTGTAATTGTCGTGTGTTCGGCCTGTTTTCGGAGCATTTCGGTGTG
ATTAACTCTCTGATTGTGCCCATTTCTATTTGAAAAATAG
>No_name
CGATTATCAAATGGTAAAAAGGAATTTCCAGATTATTTTCAATCCCGATTCGAATATCTC
CATTCTCACTCGAGCTTATAATGAATTGATGAAGCATCTG
>No_name
CGTCAGTGGAACTGCCAATAGAAGAAAGCCAATATCGGTAAACGCGAGACCAATACAAAA
GATTTCATAAATTAATTTGCATGGATTCCGCCACAAAGTG
>No_name
CCACTGACGAGTGTTCATTATTTACTGTTGAATTGGATACTTGGCAGCTTTATGTGCAAA
CTGATTAATTACCTTATCCAAAGTGTTGTATTTTCATCAT
>No_name
CCGACTAGGATCAGTGATGATGAAAATACAACACTTTGGATAAGGTAATTAATCAGTTTG
CACATAAAGCTGCCAAGTATCCAATTCAACAGTAAATAAT
>No_name
GCCCATTTTGCGCCATTTAAAGTCATTCGGCGGTTTTTCCAGGGATGTAAAACTGCGATA
AATCTTGAAAACGTTAAGCCGACTAGGATCAGTGATGATG
>No_name
CACTGATCCTAGTCGGCTTAACGTTTTCAAGATTTATCGCAGTTTTACATCCCTGGAAAA
ACCGACGAATGACTTTAAATGGCGCAAAATGGGCTTGTAT
>No_name
ATTATTTTAGTTGGATTTTCGATATCTACGCCATATTTTTACTATCATGATACAGAAAAA
TCGGATTCATGGATGAGATTTATTACGAGGAATCGAACAA
>No_name
TCAGTTTGTTAATAATCCGTATAAATGTAGATTAGAATTTCCTTCGAATGAATCTCGATA
TATTGTTATAATTGGACTATTAAACACATCGTATTTGATC
>No_name
CTAAAGGAAAAGGGAACAAAAAAGGAAATTAAAAAAGAAGTTAAATTTCCAGAGCATTAT
CGTGATAGCCTTATATCAAACGATATCGTTAACAAAGTGA
>No_name
TTTCACTTTGTTAACGATATCGTTTGATATAAGGCTATCACGATAATGCTCTGGAAATTT
AACTTCTTTTTTAATTTCCTTTTTTGTTCCCTTTTCCTTT
>No_name
GGCAAAGGGAACAAAAAAGGAAATTAAAAAAGAAGTTAAATTTCCAGAGCATTATCGTGA
TAGCCTTATATCAAACGATATCGTTAACAAAGTGAAAGCA
>No_name
AAGGAAATTAAAAAAGAAGTTAAATTTCCAGAGCATTATTGTGATAGCCTTATATAAAAC
GATATCGTTAACAAAGTGAAAGCATCTAAACTTTTCAGGC
>No_name
AAGGAAATTAAAAAAGAAGTTAAATTTCCAGAGCATTATCGTGATAGCCTTATATCAAAC
GATATCGTTAACAAAGTGAAAGCATCTAAACTATTCAGGC
>No_name
CTGATGTCACTAATAAAACTAGATTGGTTACCCTTTTCTGCATCTGCCGGCGCCTGAAAA
GTTTAGATGCTTTCACTTTGTTAACGATATCGTTTGATAT
>No_name
CAAAGACCATATACTGATGTCACTAATAAAACTAGATTGGTTACCCTTTTCTGCATCTGC
CGGCGCCTGAAAAGTTTAGATGCTTTCACTTTGTTAACGA
>No_name
TTTATTAGTGACATCAGTATATGGTCTTTGCTGGCTACCGATAAATATCATAAACGCTTG
GTACAATATGAATCCGGCTAGATTTCCTTCAACACCAGCT
>No_name
TAGTTTTCCTTCAACACCAGCTATGGAATATGTTAGATATGTCTCTCACACTCTATCATT
TTGTAGCGCTTGCGTCAATCCGATCGTCTATTCAATAGCA
>No_name
CAGCTATGGAATATGTTAGATATGTCTCTCAAACTCTATCATTTTGTAGCGCTTGCGTCA
ATCCGATCGTCTATTCAATAGCAAGCAAAGCGTTTAAAAG
>No_name
CACTTTTAAACGCTTTGCTTGCTATTGAATAGACGATCGGATTGACGCAAGCGCTACAAA
ATGATAGAGTTTGAGAGACATATCTAACATATTCCATAGC
>No_name
TATGTCAACTATAGTCTGAAGTCGAACTAAAATGCTGCTCTTCGTTGATCCAATCCTCTC
AACACATACAAAACTGAAAAGCACAGAGTTTGCAAGATCG
>No_name
CTGTAATTTCGGATAACAATTCTTCAATCACGATTTTGACACAAACAACGAATTCATACA
AATGTCAATTTGTTTGGGAATCTGACACATTTTCATCTTT
>No_name
GACAATGTTATGTGAAAATAAGTCATATTTTTATCAATCAGTGGAAGAGAATTCAACGGT
CACGTCTAGCCTTGAATTGGAATTGAGATGCGGTCCATAC
>No_name
GAACTTTTGATTCTAAAAGAAGACAAAACTCTGGTTTTTTGATGGAAGGGTATGGACCGC
ATCTCAATTCCAATTCAAGGCTAGACGTGACCGTTGAATT
>No_name
TGGCAGAACTTTTGATTCTAAAAGAAGACTAAACTCTGGTTTTTTGATGGAAGGGTATGG
ACCGCATCTCAATTCCAATTCAAGGCTAGACGTGACCGTT
>No_name
CTAGCCTTGAATTGGAATTGAGATGCGGTCCATACCCTTCCATCAAAAAACCAGAGTTTA
GTCTTCTTTTAGAATCAAAAGTTCTGCCGTTTATTATTAT
>No_name
GTTTAGTCTTCTTTTAGAATCAAAAGTTCTGCCGTTTATTATTATATTTTTAATGAGTAC
AAATATCTCAATATGTATTGTCCTCAACAAAAGGCATATG
>No_name
CAAATATCTCAATATGTATTGTCCTCAACAAAAGGCATATGAGATCTCCTACAAACGTCA
TCCTAATGTCGTTAGCATTAGCTGATATGTTTACAGGAGT
>No_name
CTAATTGTAATATTATTTTGATATTGGGTTAAAAATGTCGGATAATTATTAATTAAATAA
ACTGGCAGAGGGAAAACTCCTGTAAACATATCAGCTAATG
>No_name
CCACAATCTGTCATACGGCATCAATCTGGTTAACGGTTATTTTAGCCATTCAAAGGTACA
TTTATATAACAATGCCACTAAAAGTGGATCATATATGTAA
>No_name
AGAATTTTTTATTTTACATATATGATCCACTTTTAGTGGCATTGTTATATAAATGTACCT
TTGAATGGCTAAAATAACCGTTAACCAGATTGATGCCGTA
>No_name
CATTTTAATAGAATTTTTTATTTTACATATATGATCCACTTTTAGTGGCATTGTTATATA
AATGTACCTTTGAATGGCTAAAATAACCGTTAACCAGATT
>No_name
GTAAAATAAAAAATTCTATTAAAATGGTCATTGCAGTGATTTTTCTTTCAATTTGTTTCA
ATTGGCCTCTTATTTCACCTCAGTTTTTAAAATTCAATTT
>No_name
CGATAATTAGCAAAACTGAAAATGACAAAAGCAAAGCACAAGGGGCGACATGCATTAGTA
AAAGGCGTGAAAAATAATATATAATCATCAATCTTGAACC
>No_name
ATTCGAATCCCAGCCAAGCATTCTGCTTTCAGCCTTTTTTGATAGATTTAGTAGTTTTCT
TCTTCGAATTGCTACTTTTTTCATTGCGATAATTAGCAAA
>No_name
TGCAAATATGGGTTAATTTCCCAAGCAATTCATCGGAAAATATTGTAATGAATAACATTT
GAGAAATTGTATAAATTGTAATAAAAATTCCATTGGGAAG
>No_name
CTAAATTGCAAATATGGGTTAATTTCCCAAGCAATTCATCGGAAAATATTGTAATGAATA
ACATTTGAGAAATTGTATAAATTGTAATAAAAATTCCATT
>No_name
ATACAATTTCTCAAATGTTATTCATTACAATATTTTCCGATGAATTGCTTGGGAAATTAA
CCCATATTTGCAATTTAGCCACTATGATATCGTATTTGTT
>No_name
CTCGGAATTGTTTAGACATCGTACAATAAACGAAAAAGTTAAACAAATACGATATCATAG
TGGCTAAATTGCAAATATGGGTTAATTTCCCAAGCAATTC
>No_name
CGTATTTGTTTAACTTTTTCGTTTATTGTACGATGTCTAAACAATTCCGAGAAACTTACA
AAACTTTATTTGGTTTTGAACCGTCTTTTGATCTCAGTAG
>No_name
GAGCGAGTTCTGGTTGAGAATGACGTCTTCTACTGAGATCAAAAGACGGTTCAAAACCAA
ATAAAGTTTTGTAAGTTTCTCGGAATTGTTTAGACATCGT
>No_name
CGAGAAACTTACAAAACTTTATTTGGTTTTGAACCGTCTTTTGATCTCAGTAGAAGACGT
CATTCTCAACCAGAACTCGCTCTCAGGGCAATGGAAATGA
>No_name
AAAAAATGAACGTTTCTCTATTTGAAATTCTTAATATAACAAAAAACCAATCATTGGAAG
TTGCGAGATTCTCTCCTAAACATGGTTGGATTCATGTTTA
>No_name
CAAAAAACCAATCATTGGAAGTTGCGAGATTCTCTCCTAAACATGGTTGGATTCATGTTT
ATTTGACATCTGCCGTGCTCGGCTCTCTTATTTTATGCAC
>No_name
ATTGGAAGTTGCGAGATTCTCTCCTAAACATGGTTGGATTCATGTTTATTTGACATCTGC
CGTGCTCGGCTCTCTTATTTTCTGCACTATAATTGGAAAT
>No_name
CAGCGACGACAAAAACATTTCCAATTATAGTGCATAAAATAAGAGAGCCGAGCACGGCAG
ATGTCAAATAAACATGAATCCAACCATGTTTAGGAGAGAA
>No_name
CTTATGTTATGCACTATAATTGGAAATGTTTTTGTCGTTGCTGCCATAATTTTAGAAAAG
AATCTTCAAAGCGTATCAAATTATCTTATTCTCAGCCTTG
>No_name
CAGATCTGCAACGGCAAGGCTGAGAATAAGATAATTTGATACGCTTTGAAGATTCTTTTC
TAAAATTATGGCAGCAACGACAAAAACATTTCCAATTATA
>No_name
CCTCGCTTAAAAGACTAACTGACATAACTAAGGATGCCACCATCAGATCTGCAACGGCAA
GGCTGAGAATAAGATAATTTGATACGCTTTGAAGATTCTT
>No_name
ATTCTGATATAGTCTATATTGGTGACGGCCCAATATCTATCAAATGCTATTGCAACTAAG
TGAAGAATCGAAGCCGAACAACAGAGCACATCAAAACAAA
>No_name
GGGCCGTCACCAATATAGACTATATCAGAATGAGGACGGCTAAACGAATTATTATAATGA
TTATAATTGTTTGGTTCCTCTCTATTATTATTTCCATTCC
>No_name
CTTTTGTAGACATTTTCCCATGTCCGACTTGAATAGAAACGAGAAGGAATGGAAATAATA
ATAGAGAGGAACCAAACAATTATAATCATTATAATAATTC
>No_name
AATTATTATAATGATTATAATTGTTTGGTTCCTCTCTATTATTATTTCCATTCCTTCTCG
TTTCTATTCAAGTCGGACATGGGAAAATGTCTACAAAAGT
>No_name
CCGACAGTTGAGAAAATCGTATAGAAATATTCATCATTTATGTTACACAATCCATCAATT
ACAACACTTTTGTAGACATTTTCCCATGTCCGACTTGAAT
>No_name
CCTGGATTTATGGAAGCCATGTTTCCGAATTCTTGCTCGAGCTGTTTGATAAATCTTTAA
ATAAATACCAATCAAAAGAAACATTGGCATATAAAAAGCA
>No_name
TGAATTTTGACTTGGATTTATGGAAGCCATGTTTCCGAATTCTTGCTCGAGCTGTTTGAT
AAATCTTTAAATAAATACCAATCAAAAGAAACATTGGCAT
>No_name
TTTGACTAAAGTTAGAGCTGCATTGATAACGATGAGTACTATTCATTTCTCTCTTTACTG
GGATAAATTTCACTTTTTTCGGCCATCGAAATGGGAATTT
>No_name
AATTCCCATTTCGATGGCCGAAAAAAGGGAAATTTATCCCAGTAAAGAGAGAAATGAATA
GTACTCATCGTTATCAATGCAGCTCTAACTTTAGTCAAAC
>No_name
GAGAAATGAATAGTACTCATCGTTATCAATGCAGCTCTAACTTTAGTCAAACAAACAATT
ATCTTCAAATGAAAATAGACATGCAATCATACGAAATCTC
>No_name
GATTTTTCGACATATTTTTCCCATAATATGAGGAGATTTCGTATGATTGCATGTCTATTT
TCATTTGAAGATAATTGTTTGTTTGACTAAAGTTAGAGCT
>No_name
GGTTACCTGATTTTTCGACATATTTTTCCCATAATATGAGGAGATTTCGTATGATTGCAT
GTCTATTTTCATTTGAAGATAATTGTTTGTTTGACTAAAG
>No_name
CTTCAAATGAAAATAGACATGCAATCATACGAAATCTCCTCATATTATGGGAAAAATATG
TCGAAAAATCAGGTAAACTCATATGATTTAGATTCAGTGA
>No_name
GATCACATGAACTTTGGTTCACTGAATCTAAATCATATGAGTTTACCTGATTTTTCGACA
TATTTTTCCCATAATATGAGGAGATTTCGTATGATTGCAT
>No_name
ACGAAATCTCCTCATATTATGGGAAAAATATGTCGAAAAATCAGGTAAACTCATATGATT
TAGATTCAGTGAATCAAAGTTCATGTGATCCTCAATCAAG
>No_name
CACAACTTGAGTTGCAATATTTATGTGAGGATGAGCTTGATTGAGGATCACATGAACTTT
GATTCACTGAATCTAAATCATATGAGTTTACCTGATTTTT
>No_name
GTAAACTCATATGATTTAGATTCAGTGAATCAAAGTTCATGTGATCCTCAATCAAGCTCA
TCCTCACATAAATATTGCAACTCAAGTTGTGAGCACATAA
>No_name
CTCATATGATTTAGATTCAGTGAATCAAAGTTCATGTGATCCTCAATCAAGCTCATCCTC
ACATAAATATTGCAACTCAAGTTGTGAGCACATAAATATG
>No_name
GGTTGTTCATATTTATGTGCTCACAACTTGAGTTGCAATATTTATGTGAGGATGAGCTTG
ATTGAGGATCACATGAACTTTGATTCACTGAATCTAAATC
>No_name
CAAATGTTGATTCGAATATGTTATCAAATAGCATCTTCAAACAATACCAGTGCAAACATG
AGAAGGATAAACTCCATTTTTCTATTTTACAATCTCCAGT
>No_name
CAATACCAGTGCAAACATGAGAAGGATAAACTCCATTTTTCTATTTTACAATCTCCAGTG
GTTTTGGAGGCTGAGTTTGTTACTGATCCAGCTCAGTGTC
>No_name
CTCCATTTTTCTATTTTACAATCTCCAGTGGTTTTGGAGGCTGAGTTTGTTACTGATCCA
GCTCAGTGTCTAGAAAACTATGACGAAAAAATCATTTGGA
>No_name
TTACAATCTCCAGTGGTTTTGGAGGCTGAGTTTGTTACTGATCCAGCTCAGTGTCTAGAA
AACTATGACGAAAAGATCATTTGGAATTGGAAGGAAACAA
>No_name
CAATCATGTCTTGGTCGATTAGGGCAAGTAATTCTCGGAGAACTGTTGAGACTACTTGTT
TCCTTCCAATTCCAAATGATTTTTTCGTCATAGTTTTCTA
>No_name
TTTCGGACTCAGTGAGTTCTGCGGATGGAGTTTTCTTTTGGTTTTCTTTATATATTCTAT
GCAATCATGTCTTGGTCGATTAGGGCAAGTAATTCTCGGA
>No_name
CCGAGAATTACTTGCCCTAATCGACCAAGACATGATTGCATAGAATATATAAAGAAAACC
AAAAGAAAACTCCATCCGCAGAACTCACTGAGTCCGAATA
>No_name
CCTAATCGACCAAGACATGATTGCATAGAATATATAAAGAAAACCAAAAGAAAACTCCAT
CCGCAGAACTCACTGAGTCCGAATATTCATTACAAAATCA
>No_name
CTGTGATTTTGTAATGAATATTCGGACTCAGTGAGTTCTGCGGATGGAGTTTTCTTTTGG
TTTTCTTTATATATTCTATGCAATCATGTCTTGGTCGATT
>No_name
ACGCATGCAAGTTTACTCTATCCGGAACTAATATTCCTGTGATTTTGTAATGAATATTCG
GACTCAGTGAGTTCTGCGGATGGAGTTTTCTTTTGGTTTT
>No_name
CAAAAGTTTGCATGTTTAAATGATTTTTGATGTTTATTGAGTTATGGTTCACATGCAAGT
TTACTCTATCCGGAACTAATATTCCTGTGATTTTGTAATG
>No_name
CTTGCATGTGAACCATAACTCAATAAACATCAAAAATCATTTAAACATGCAAACTTTTGA
AAATAGCACAATTAGCAAATCTCAATTACCAACTCATGGT
>No_name
GTTTGTTACAAAAGTTTTCGGATATGTGTCTGTACGAGAACCATGAGTTGGTAATTGAGA
TTTGCTAATTGTGCTATTTTCAAAATTTTGCATGTTTAAA
>No_name
TTCTGTTTCTGTTGTTCAATAAAGGATTTCTTTGAGGTAAAATCACTGTTTGTTACAAAA
GTTTTCGGATATGTGTCTGTACGAGAACCATGAGTTGGTA
>No_name
CCAACTCATGGTTCTCGTACAGACACATATCCGAAAACTTTTGTAACAAACAGTGATTTT
ACCTCAAAGAAATCCTTTATTGAACAACAGAAACAGAAAC
>No_name
CCAGTTTCTGTTTCTGTTGTTCAATAAAGGATTTCTTTGAGGTAAAATCACTGTTTGTTA
CAAAAGTTTTCGGATATGTGTCTGTACGAGAACCATGAGT
>No_name
CCCAGTTTCTGTTTCTGTTGTTCAATAAAGGATTTCTTTGAGGTAAAATCACTGTTTGTT
ACAAAAGTTTTCGGATATGTGTCTGTACGAGAACCATGAG
>No_name
AAAGCCGCTCGGACACTGGCAATAATTACAGGTTGTTTCATCCTCTGTTGGTTGCCATTT
TTCATTCAAGCGTTGTACTTGCCGTTTTGCGGACGTCAAT
>No_name
GCTAAAGATATCATTTGGAACACATTGACGTCCGCAAAACGGCAAGTATAACGCTTGAAT
GAAAAATGGCAACCAACAGAGGATGAAACAACCTGTAATT
>No_name
TTCAAAAGAGAATTACAATATCCAAGCCATAGAAAAAACGAGCTAAAGATATCATTTGGA
ACACATTGACGTCCGCAAAACGGCAAGTACAACGCTTGAA
>No_name
CTTGCCGTTTTGCGGACGTCAATGTGTTCCAAATGATATCTTTAGCTCGTTTTTTCTATG
GCTTGGATATTGTAATTCTCTTTTTAATCCTATAATTTAC
>No_name
AAAAGATTGTGTAAATTATAGGATTCAAAAGAGAATTACAATATCCAAGCCATAGAAAAA
ACGAGCTAAAGATATCATTTGGAACACATTGACGTCCGCA
>No_name
GCATTTCTGAATTCTGGAGAAAAGATTGTGTAAATTATAGGATTCAAAAGAGAATTACAA
TATCCAAGCCATAGAAAAAACGAGCTAAAGATATCATTTG
>No_name
GCATTTCTGAATTCTGGAGAAAAGATTGTGTAAATTATAGGATTCAAAAGAGAATTACAA
TATCCAAGCCATAGAAAAAACGAGCTAAAGATATCATTTG
>No_name
GAAAAAAATTTTATTAAATGCATTTCTGAATTCTGGAGAAAAGATTGTGTAAATTATAGG
ATTCAAAAGAGAATTACAATATCCAAGCCATAGAAAAAAC
>No_name
TTACAATGTTTTCTAGGGAAATAGAATCTTCTGTACAAATGCGACTCTATTCAATGTCCA
AGCGACATTTTGTAGTTGTAATATGCTTATTTTTTCGCTC
>No_name
GGGAAATAGAATCTTCTGTACAAATGCGACTCTATTCAATGTCCAAGCGACATTTTGTAG
TTGTAATATGCTTATTTTTTCTCTCATTTACATTAACTCT
>No_name
GGGAAATAGAATCTTCTGTACAAATGCGACTCTATTCAATGTCCAAGCGACATTTTGTAG
TTGTAATATGCTTATTTTTTCTCTCATTTACGTTATCTCT
>No_name
GGGAAATAGAATCTTCTGTACAAATGCGACTCTATTCAATGTCCAAGCGACATTTTGTAG
TTGTAATATGCTTATTTTTTCTCTCATTTACATTAACTCT
>No_name
AGAAGAGTTAATGTAAATGAGAGAAAAAATAAGCATATTACAACTACAAAATGTCGCTTG
GGCATTGAATAGAGTCGCATTTGTACAGAAGATTCTATTT
>No_name
ATAGAATCTTCTGTACAAATGCGACTCTATTCAATGTCCAAGCGACATTTTGTAGTTGTA
ATATGCTTATTTTTTCTCTCATTTACATTAACTCTTCTAA
>No_name
AGAATCTTCTGTACAAATGCGACTCTATTCAATGTCCAAGCGACATTTTGTAGTTGTAAT
ATGCTTATTTTTTCTCTCATTTACATTAACTCTTCTAATT
>No_name
GAATCTTCTGTACAAATGCGACTCTATTCAATGTCCAAGCGACATTTTGTAGTTGTAATA
TGCTTATTTTTTCTCTCATTTACATTAACTCTTCTAATTG
>No_name
TCCAATTAGAAGAGTTAATGTAAATGAGAGAAAAAATAAGCATATTACAACTACAAAATG
TCGCTTGGACATTGAATAGAGTCGCATTTGTACAGAAGAT
>No_name
TCCAATTAGAAGAGTTAATGTAAATGAGAGAAAAAATAAGCATATTACAACTACAAAATG
TCGCTTGGACATTGAATAGAGTCGCATTTGTACAGAAGAT
>No_name
CTTCTGTACAAATGCGACTCTATTCAATGTCCAAGCGACATTTTGTAGTTGTAATATGCT
TATTTTTTCTCTCATTTACATTAACTCTTCTAATTGGAAT
>No_name
CTTCTGTACAAATGCGACTCTATTCAATGTCCAAGCGACATTTTGTAGTTGTAATATGCT
TATTTTTTCTCTCATTTACATTAACTCTTCTAATTGGAAT
>No_name
TGCTATTCCAATTAGAAGAGTTAATGTAAATGAGAGAAAAAATAAGCATATTACAACTAC
AAAATGTCGCTTGGACATTGAATAGAGTCGCATTTGTACA
>No_name
GTACAAATGCGACTCTATTCAATGTCCAAGCGACATTTTGTAGTTGTAATATGCTTATTT
TTTCTCTCATTTACATTAACTCTTCTAATTGGAATAGCAG
>No_name
TACAAATGCGACTCTATTCAATGTCCAAGCGACATTTTGTAGTTGTAATATGCTTATTTT
TTCTCTCATTTACATTAACTCTTCTAATTGGAATAGCAGG
>No_name
TACAAATGCGACTCTATTCAATGTCCAAGCGACATTTTGTAGTTGTAATATGCTTATTTT
TTCTCTCATTTACATTAACTCTTCTAATTGGAATAGCAGG
>No_name
AAATGCGACTCTATTCAATGTCCAAGCGACATTTTGTAGTTGTAATATGCTTATTTTTTC
TCTCATTTACATTAACTCTTCTAATTGGAATAGCAGGTCC
>No_name
GGAGGACCTGCTATTCCAATTAGAAGAGTTAATGTAAATGAGAGAAAAAATAAGCATATT
ACAACTACAAAATGTCGCTTGGACATTGAATAGAGTCGCA
>No_name
GCCTGCTATTCCAATTAGAAGAGTTAATGTAAATGAGAGAAAAAATAAGCATATTACAAC
TACAAAATGTCGCTTGGACATTGAATAGAGTCGAGATCGG
>No_name
CGACTCTATTCAATGTCCAAGCGACATTTTGTAGTTGTAATATGCTTATTTTTTCTCTCA
TTTACATTAACTCTTCTAATTGGAATAGCAGGTCCTCCAA
>No_name
CGACTCTATTCAATGTCCAAGCGACATTTTGTAGTTGTAATATGCTTATTTTTTCTCTCA
TTTACATTAACTCTTCTAATTGGAATAGCAGGTCCTCCAA
>No_name
AAATAATGATTGGAGGACCTGCTATTCCAATTAGAAGAGTTAATGTAAATGAGAGAAAAA
ATAAGCATATTACAACTACAAAATGTCGCTTGGACATTGA
>No_name
GTCCAAGCGACATTTTGTAGTTGTAATATGCTTATTTTTTTCTCTCATTTACATTAACTC
TTCTAATTGGAATAGCAGGTCCTCCAATCATTATTTCATA
>No_name
AGAATATGAAATAATGATTGGAGGACCTGCTATTCCAATTAGAAGAGTTAATGTAAATGA
GAGAAAAAATAAGCATATTACAACTACAAAATGTCGCTTG
>No_name
ATGAATATGAAATAATGATTGGAGGACCTGCTATTCCAATTAGAAGAGTTAATGTAAATG
AGAGAAAAAATAAGCATATTACAACTACAAAATGTCGCTT
>No_name
TTAGAATATGAAATAATGATTGGAGGACCTGCTATTCCAATTAGAAGAGTTAATGTAAAT
GAGAGAAAAAATAAGCATATTACAACTACAAAATGTCGCT
>No_name
GCGACATTTTGTAGTTGTAATATGCTTATTTTTTCTCTCATTTACATTAACTCTTCTAAT
TGGAATAGCAGGTCCTCCAATCATTATTTCATATTCTAAC
>No_name
GCGACATTTTGTAGTTGTAATATGCTTATTTTTTCTCTCATTTACATTAACTCTTCTAAT
TGGAATAGCAGGTCCTCCAATCATTATTTCATATTCTAAC
>No_name
GCGACATTTTGTAGTTGTAATATGCTTATTTTTTCTCTCATTTACATTAACTCTTCTAAT
TGGAATAGCAGGTCCCCTAATCATTATTTCATATTCTAAC
>No_name
CGACATTTTGTAGTTGTAATATGCTTATTTTTTCTCTCATTTACATTAACTCTTCTAATT
GGAATAGCAGGTCCTCCAATCATTATTTCATATTCTAACA
>No_name
GACATTTTGTAGTTGTAATATGCTTATTTTTTCTCTCATTTACATTAACTCTTCTAATTG
GAATAGCAGGTCCTCCAATCATTATTTCATATTCTAACAA
>No_name
TAACTTTACTGTTATTGTTAGAATATGAAATAATGATTGGAGGACCTGCTATTCCAATTA
GAAGAGTTAATGTAAATGAGAGAAAAAATAAGCATATTAC
>No_name
GCTAACTTTACTGTTATTGTTAGAATATGAAATAATGATTGGAGGACCTGCTATTCCAAT
TAGAAGAGTTAATGTAAATGAGAGAAAAAATAAGCATATT
>No_name
ATATGCTTATTTTTTCTCTCATTTACATTAACTCTTCTAATTGGAATAGCAGGTCCTCCA
ATCATTATTTCATATTCTAACAATAACAGTAAAGTTAGCC
>No_name
CTTATTTTTTCTCTCATTTACATTAACTCTTCTAATTGGAATAGCAGGTCCTCCAATCAT
TATTTCATATTCTAACAATAACAGTAAAGTTAGCCAATTT
>No_name
TTTTTCTCTCATTTACATTAACTCTTCTAATTGGAATAGCAGGTCCTCCAATCATTATTT
CATATTCTAACAATAACAGTAAAGTTAGCCAATTTAATGA
>No_name
TTTACATTAACTCTTCTAATTGGAATAGCAGGTCCTCCAATCATTATTTCATATTCTAAC
AATAACAGTAAAGTTAGCCAATTTAATGAAATGAAAAAAT
>No_name
AATTTTTTCATTTCATTAAATTGGCTAACTTTACTGTTATTGTTAGAATATGAAATAATG
ATTGGAGGACCTGCTATTCCAATTAGAAGAGTTAATGTAA
>No_name
TGCTCTTCTAATTGGAATAGCAGGTCCTCCAATCATTATTTCATATTCTAACAATAACAG
TAAAGTTAGCCAATTTAATGAAATGAAAAAATTTTACTCA
>No_name
TCTTCTAATTGGAATAGCAGGTCCTCCAATCCTTATTTCATATTCTCACAATAACAGTAC
AGTTAGCAAATTTAATGAAATGAAAAATTTTTACTCAAAT
>No_name
TCTAATTGGAATAGCAGGTCCTCCAATCATTATTTCATATTCTAACAATAACAGTAAAGT
TAGCCAATTTAATGAAATGAAAAAATTTTACTCAAATTCG
>No_name
CCGAATTTGAGTAAAATTTTTTCATTTCATTAAATTGGCTAACTTTACTGTTATTGTTAG
AATATGAAATAATGATTGGAGGACCTGCTATTCCAATTAG
>No_name
CCGAATTTGAGTAAAATTTTTTCATTTCATTAAATTGGCTAACTTTACTGTTATTGTTAG
AATATGAAATAATGATTGGAGGACCTGCTATTCCAATTAG
>No_name
ATTGGAATAGCAGGTCCTCCATTCATTATTTCATATTCTAACAATAACAGTAAAGTTAGC
CAATTTAATGAAATGAAAAAATTTTACTCAAATTCGGTCG
>No_name
ATACGACCGAATTTGAGTAAAATTTTTTCATTTCATTAAATTGGCTAACTTTACTGTTAT
TGTTAGAATATGAAATAATGATTGGAGGACCTGCTATTCC
>No_name
AGCAGGTCCTCCAATCATTATTTCATATTCTAACAATAACAGTAAAGTTAGCCAATTTAA
TGAAATGAAAAAATTTTACTCAAATTCGGTCGTATCCAAA
>No_name
GCAGGTCCTCCAATCATTATTTCATATTCTAACAATAACAGTAAAGTTAGCCAATTTAAT
GAAATGAAAAAATTTTACTCAAATTCGGTCGTATCCAAAT
>No_name
GGTCCTCCAATCATTATTTCATATTCTAACAATAACAGTAAAGTTAGCCAATTTAATGAA
ATGAAAAAATTTTACTCAAATTCGGTCGTATCCAAATCAA
>No_name
CCTCCAATCATTATTTCATATTCTAACAATAACAGTAAAGTTAGCCAATTTAATGAAATG
AAAAAATTTTACTCAAATTCGGTCGTATCCAAATCAATGT
>No_name
CTCCAATCATTATTTCATATTCTAACAATAACAGTAAAGTTAGCCAATTTAATGAAATGA
AAAAATTTTACTCAAATTCGGTCGTATCCAAATCAATGTC
>No_name
TCCAATCATTATTTCATATTCTAACAATAACAGTAAAGTTAGCCAATTTAATGAAATGAA
AAAATTTTACTCAAATTCGGTCGTATCCAAATCAATGTCA
>No_name
CCAATCATTATTTCATATTCTAACAATAACAGTAAAGTTAGCCAATTTAATGAAATGAAA
AAATTTTACTCAAATTCGGTCGTATCCAAATCAATGTCAG
>No_name
CTGACATTGATTTGGATACGACCGAATTTGAGTAAAATTTTTTCATTTCATTAAATTGGC
TAACTTTACTGTTATTGTTAGAATATGAAATAATGATTGG
>No_name
AAACACTGACATTGATTTGGATACGACCGAATTTGAGTAAAATTTTTTCATTTCATTAAA
TTGGCTAACTTTACTGTTATTGTTAGAATATGAAATAATG
>No_name
TAAACACTGACATTGATTTGGATACGACCGAATTTGAGTAAAATTTTTTCATTTCATTAA
ATTGGCTAACTTTACTGTTATTGTTAGAATATGAAATAAT
>No_name
ATTTCATATTCTAACAATAACAGTAAAGTTAGCCAATTTAATGAAATGAAAAAATTTTAC
TCAAATTCGGTCGTATCCAAATCAATGTCAGTGTTTAACC
>No_name
ATTTCATATTCTAACAATAACAGTAAAGTTAGCCAATTTAATGAAATGAAAAAATTTTAC
TCAAATTCGGTCGTATCCAAATCAATGTCAGTGTTTAACC
>No_name
GCTGGTTAAACACTGACATTGATTTGGATACGACCGAATTTGAGTAAAATTTTTTCATTT
CATTAAATTGGCTAACTTTACTGTTATTGTTAGAATATGA
>No_name
CTAACAATAACAGTAAAGTTAGCCAATTTAATGAAATGAAAAAATTTTACTCAAATTCGG
TCGTATCCAAATCAATGTCAGTGTTTAACCAGCAACTGTG
>No_name
GCCACAGTTGCTGGTTAAACACTGACATTGATTTGGATACGACCGAATTTGAGTAAAATT
TTTTCATTTCATTAAATTGGCTAACTTTACTGTTATTGTT
>No_name
GCCACAGTTGCTGGTTAAACACTGACATTGATTTGGATACGACCGAATTTGAGTAAAATT
TTTTCATTTCATTAAATTGGCTAACTTTACTGTTATTGTT
>No_name
CAATAACAGTAAAGTTAGCCAATTTAATGAAATGAAAAAATTTTACTCAAATTCGGTCGT
ATCCAAATCAATGTCAGTGTTTAACCAGCAACTGTGAGAT
>No_name
CGGTGGGCCACAGTTGCTGGTTAAACACTGACATTGATTTGGATACGACCGAATTTGAGT
AAAATTTTTTCATTTCATTAAATTGGCTAACTTTACTGTT
>No_name
CGGTGAGCCACAGTTGCTGGTTAAACACTGACATTGATTTGGATACGACCGAATTTGAGT
AAAATTTTTTCATTTCATTAAATTGGCTAACTTTACTGTT
>No_name
GCGGTGAGCCACAGTTGCTGGTTAAACACTGACATTGATTTGGATACGACCGAATTTGAG
TAAAATTTTTTCATTTCATTAAATTGGCTAACTTTACTGT
>No_name
GTAAAGTTAGCCAATTTAATGAAATGAAAAAATTTTACTCAAATTCGGTCGTATCCAAAT
CAATGTCAGTGTTTAACCAGCAACTGTGGCTCACCGCAAC
>No_name
GTAAAGTTAGCCAATTTAATGAAATGAAAAAATTTTACTCAAATTCGGTCGTATCCAAAT
CAATGTCAGTGTTTAACCAGCAACTGTGGCTCACCGCAAC
>No_name
GTAAAGTTAGCCAATTTAATGAAATGAAAAAATTTTACTCAAATTCGGTCGTATCCAAAT
CAATGTCAGTGTTTAACCAGCAACTGTGGCTCACCGCAAC
>No_name
GTTAGCCAATTTAATGAAATGAAAAAATTTTACTCAAATTCGGTCGTATCCAAATCAATG
TCAGTGTTTAACCAGCAACTGTGGCTCACCGCAACAATAA
>No_name
CCAATTTAATGAAATGAAAAAATTTTACTCAAATTCGGTCGTATCCAAATCAATGTCAGT
GTTTAACCAGCAACTGTGGCTCACCGCAACAGATCGGAAG
>No_name
TTTTGTAGTTATTGTTGCGGTGAGCCACAGTTGCTGGTTAAACACTGACATTGATTTGGA
TACGACCGAATTTGAGTAAAATTTTTTCATTTCATTAAAT
>No_name
CTTTTGTAGTTATTGTTGCGGTGAGCCACAGTTGCTGGTTAAACACTGACATTGATTTGG
ATACGACCGAATTTGAGTAAAATTTTTTCATTTCATTAAA
>No_name
CTTTTGTAGTTATTGTTGCGGTGAGCCACAGTTGCTGGTTAAACACTGACATTGATTTGG
ATACGACCGAATTTGAGTAAAATTTTTTCATTTCATTAAA
>No_name
GTCTTTTGTAGTTATTGTTGCGGTGAGCCACAGTTGCTGGTTAAACACTGACATTGATTT
GGATACGACCGAATTTGAGTAAAATTTTTTCATTTCATTA
>No_name
GTCGTCTTTTGTAGTTATTGTTGCGGTGAGCCACAGTTGCTGGTTAAACACTGACATTGA
TTTGGATACGACCGAATTTGAGTAAAATTTTTTCATTTCA
>No_name
GAAATGAAAAAATTTTACTCAAATTCGGTCGTATCCAAATCAATGTCAGTGTTTAACCAG
CAACTGTGGCTCACCGCAACAATAACTACAAAAGACGACG
>No_name
TCTTCGTCGTCTTTTGTAGTTATTGTTGCGGTGAGCCACAGTTGCTGGTTAAACACTGAC
ATTGATTTGGATACGACCGAATTTGAGTAAAATTTTTTAG
>No_name
AAAAAATTTTACTCAAATTCGGTCGTATCCAAATCAATGTCAGTGTTTAACCAGCAACTG
TGGCTCACCGCAACAATAACTACAAAAGACGACGAAGAAA
>No_name
AAAAATTTTACTCAAATTCGGTCGTATCCAAATCAATGTCAGTGTTTAACCAGCAACTGT
GGCTCACCGCAACAATAACTACAAAAGACGACGAAGAAAA
>No_name
AAAAATTTTACTCAAATTCGGTCGTATCCAAATCAATGTCAGTGTTTAACCAGCAACTGT
GGCTCACCGCAACAATAACTACAAAAGACGACGAAGAAAA
>No_name
ATTTTTCTTCGTCGTCTTTTGTAGTTATTGTTGCGGTGAGCCACAGTTGCTGGTTAAACA
CTGACATTGATTTGGATACGACCGAATTTGAGTAAAATTT
>No_name
GGAAATTTTTCTTCGTCGTCTTTTGTAGTTATTGTTGCGGTGAGCCACAGTTGCTGGTTA
AACACTGACATTGATTTGGATACGACCGAATTTGAGTAAA
>No_name
CGGAAATTTTTCTTCGTCGTCTTTTGTAGTTATTGTTGCGGTGAGCCACAGTTGCTGGTT
AAACACTGACATTGATTTGGATACGACCGAATTTGAGTAA
>No_name
CGGAAATTTTTCTTCGTCGTCTTTTGTAGTTATTGTTGCGGTGAGCCACAGTTGCTGGTT
AAACACTGACATTGATTTGGATACGACCGAATTTGAGTAA
>No_name
TCGGAAATTTTTCTTCGTCGTCTTTTGTAGTTATTGTTGCGGTGAGCCACAGTTGCTGGT
TAAACACTGACATTGATTTGGATACGACCGAATTTGAGTA
>No_name
CAAATTCGGTCGTATCCAAATCAATGTCAGTGTTTAACCAGCAACTGTGGCTCACCGCAA
CAATAACTACAAAAGACGACGAAGAAAAATTTCCGAGATC
>No_name
CAAATTCGGTCGTATCCAAATCAATGTCAGTGTTTAACCAGCAACTGTGGCTCACCGCAA
CAATAACTACAAAAGACGACGAAGAAAAATTTCCGAAGGT
>No_name
CTCCTTCGGAAATTTTTCTTCGTCGTCTTTTGTAGTTATTGTTGCGGTGAGCCACAGTTG
CTGGTTAAACACTGACATTGATTTGGATACGACCGGATTT
>No_name
GTCACATTTACCTTCGGAAATTTTTCTTCGTCGTCTTTTGTAGTTATTGTTGCGGTGAGC
CACAGTTGCTGGTTAAACACTGACATTGATTTGGATACGA
>No_name
GTCACATTTACCTTCGGAAATTTTTCTTCGTCGTCTTTTGTAGTTATTGTTGCGGTGAGC
CACAGTTGCTGGTTAAACACTGACATTGATTTGGATACGA
>No_name
GTCACATTTACCTTCGGAAATTTTTCTTCGTCGTCTTTTGTAGTTATTGTTGCGGTGAGC
CACAGTTGCTGGTTAAACACTGACATTGATTTGGATACGA
>No_name
GTCACATTTACCTTCGGAAATTTTTCTTCGTCGTCTTTTGTAGTTATTGTTGCGGTGAGC
CACAGTTGCTGGTTAAACACTGACATTGATTTGGATACGA
>No_name
TCCAAATCAATGTCAGTGTTTAACCAGCAACTGTGGCTCACCGCAACAATAACTACAAAA
GACGACGAAGAAAAATTTCCGAAGGTAAATGTGACAGTGA
>No_name
AAATCAATGTCAGTGTTTAACCAGCAACTGTGGCTCACCGCAACAATAACTACAAAAGAC
GACGAAGAAAAATTTCCGAAGGTAAATGTGACAGTGAATA
>No_name
AATCAATGTCAGTGTTTAACCAGCAACTGTGGCTCACCGCAACAATAACTACAAAAGACG
ACGAAGAAAAATTTCCGAAGGTAAATGTGACAGTGAATAT
>No_name
ATCAATGTCAGTGTTTAACCAGCAACTGTGGCTCACCGCAACAATAACTACAAAAGACGA
CGAAGAAAAATTTCCGAAGGTAAATGTGACAGTGAATATT
>No_name
CAATGTCAGTGTTTAACCAGCAACTGTGGCTCACCGCAACAATAACTACAAAAGACGACG
AAGAAAAATTTCCGAAGGTAAATGTGACAGTGAATATTGT
>No_name
CGACAATATTCACTGTCACATTTACCTTCGGAAATTTTTCTTCGTCGTCTTTTGTAGTTA
TTGTTGCGGTGAGCCACAGTTGCTGGTTAAACACTGACAT
>No_name
CGACAATATTCACTGTCACATTTACCTTCGGAAATTTTTCTTCGTCGTCTTTTGTAGTTA
TTGTTGCGGTGAGCCACAGTTGCTGGTTAAACACTGACAT
>No_name
GTCAGTGTTTAACCAGCAACTGTGGCTCACCGCAACAATAACTACAAAAGACGACGAAGA
AAAAATTTCCGAAGGTAAATGTGACAGTGAATATTGTCGG
>No_name
GTGTTTAACCAGCAACTGTGGCTCACCGCAACAATAACTACAAAAGACGACGAAGAAAAA
TTTCCGAAGGTAAATGTGACAGTGAATATTGTCGGAATCA
>No_name
GTTTAACCAGCAACTGTGGCTCACCGCAACAATAACTACAAAAGACGACGAAGAAAAATT
TCCGAAGGTAAATGTGACAGTGAATATTGTCGGAATCATT
>No_name
GTTTAACCAGCAACTGTGGCTCACCGCAACAATAACTACAAAAGACGACGAAGAAAAATT
TCCGAAGGTAAATGTGACAGTGAATATTGTCGGAATCATT
>No_name
CAGCAACTGTGGCTCACCGCAACAATAACTACAAAAGACGACGAAGAAAAATTTCCGAAG
GTAAATGTGACAGTGAATATTGTCGGAATCATTAAAGGAA
>No_name
CAGCAACTGTGGCTCACCGCAACAATAACTACAAAAGACGACGAAGAAAAATTTCCGAAG
GTAAATGTGACAGTGAATATTGTCGGAATCATTAAAGGAA
>No_name
GTTTCCTTTAATGATTCCGACAATATTCACTGTCACATTTACCTTCGGAAATTTTTCTTC
GTCGTCTTTTGTAGTTATTGTTGCGGTGAGCCACAGTTGC
>No_name
GCAACTGTGGCTCACCGCAACTATAACTACAAAAGACGACGAAGAAAAATTTCCGAAGGT
AAATGTGACAGTGAATATTGTCGGAATCATTAAAGGAAAC
>No_name
GTTTCCTTTAATGATTCCGACAATATTCACTGTCACATTTACCTTCGGAAATTTTTCTTC
GTCGTCTTTTGTAGTTATTGTTGCGGTGAGCCACAGTTGC
>No_name
ATTGTTTCCTTTAATGATTCCGACAATATTCACTGTCACATTTACCTTCGGAAATTTTTC
TTCGTCGTCTTTTGTAGTTATTGTTGCGGTGAGCCACAGT
>No_name
ATCAATATCTCATTGTTTCCTTTAATGATTCCGACAATATTCACTGTCACATTTACCTTC
GGAAATTTTTCTTCGTCGTCTTTTGTAGTTATTGTTGCGG
>No_name
ATCAATATCTCATTGTTTCCTTTAATGATTCCGACAATATTCACTGTCACATTTACCTTC
GGAAATTTTTCTTCGTCGTCTTTTGTAGTTATTGTTGCGG
>No_name
CGCAACAATAACTACAAAAGACGACGAAGAAAAATTTCCGAAGGTAAATGTGACAGTGAA
TATTGTCGGAATCATTAAAGGAAACAATGAGATATTGATA
>No_name
CAACAATAACTACAAAAGACGACGAAGAAAAATTTCCGAAGGTAAATGTGACAGTGAATA
TTGTCGGAATCATTAAAGGAAACAATGAGATATTGATATA
>No_name
TGTATATCAATATCTCATTGTTTCCTTTAATGATTCCGACAATATTCACTGTCACATTTA
CCTTCGGAAATTTTTCTTCGTCGTCTTTTGTAGTTATTGT
>No_name
TGTATATCAATATCTCATTGTTTCCTTTAATGATTCCGACAATATTCACTGTCACATTTA
CCTTCGGAAATTTTTCTTCGTCGTCTTTTGTAGTTATTGT
>No_name
CAATAACTACAAAAGACGACGAAGAAAAATTTCCGAAGGTAAATGTGACAGTGAATATTG
TCGGAATCATTAAAGGAAACAATGAGATATTGATATACAA
>No_name
CAAAAGACGACGAAGAAAAATTTCCGAAGGTAAATGTGACAGTGAATATTGTCGGAATCA
TTAAAGGAAACAATGAGATATTGATATACAATGGCTCCAA
>No_name
CGACGAAGAAAAATTTCCGAAGGTAAATGTGACAGTGAATATTGTCGGAATCATTAAAGG
AAACAATGAGATATTGATATACAATGGCTCCAATAAATTC
>No_name
GGTGAATTTATTGGAGCCATTGTATATCAATATCTCATTGTTTCCTTTAATGATTCCGAC
AATATTCACTGTCACATTTACCTTCGGAAATTTTTCTTCG
>No_name
AGAAAAATTTCCGAAGGTAAATGTGACAGTGAATATTGTCGGAATCATTAAAGGAAACAA
TGAGATATTGATATACAATGGCTCCAATAAATTCACCCAG
>No_name
GAAAAATTTCCGAAGGTAAATGTGACAGTGAATATTGTCGGAATCATTAAAGGAAACAAT
GAGATATTGATATACAATGGCTCCAATAAATTCACCCAGA
>No_name
GAAAAATTTCCGAAGGTAAATGTGACAGTGAATATTGTCGGAATCATTAAAGGAAACAAT
GAGATATTGATATACAATGGCTCCAATAAATTCACCCAGA
>No_name
GAAAAATTTCCGAAGGTAAATGTGACAGTGAATATTGTCGGAATCATTAAAGGAAACAAT
GAGATATTCATATACAATGGCTCCAATAAATTCACCCAGA
>No_name
CTCTGGGTGAATTTATTGGAGCCATTGTATATCAATATCTCATTGTTTCCTTTAATGATT
CCGACAATATTCACTGTCACATTTACCTTCGGAAATTTTT
>No_name
CTCTGGGTGAATTTATTGGAGCCATTGTATATCAATATCTCATTGTTTCCTTTAATGATT
CCGACAATATTCACTGTCACATTTACCTTCGGAAATTTTT
>No_name
CTCTGGGTGAATTTATTGGAGCCATTGTATATCAATATCTCATTGTTTCCTTTAATGATT
CCGACAATATTCACTGTCACATTTACCTTCGGAAATTTTT
>No_name
CTCTGGGTGAATTTATTGGAGCCATTGTATATCAATATCTCATTGTTTCCTTTAATGATT
CCGACAATATTCACTGTCACATTTACCTTCGGAAATTTTT
>No_name
AATTTTCTCTGGGTGAATTTATTGGAGCCATTGTATATCAATATCTCATTGTTTCCTTTA
ATGATTCCGACAATATTCACTGTCACATTTACCTTCGGAA
>No_name
CCGAAGGTAAATGTGACAGTGAATATTGTCGGAATCATTAAAGGAAACAATGAGATATTG
ATATACAATGGCTCCAATAAATTCACCCAGAGAAAATTTA
>No_name
CGAAGGTAAATGAGACAGTGAATATTGTCGGAATCATTAAAGGAAACAATGAGATATTGA
TATACAATGGCTCCAATAAATTCACCCAGAGAAAATTTAA
>No_name
CGCATTTAAATTTTCTCTGGGTGAATTTATTGGAGCCATTGTATATCAATATCTCATTGT
TTCCTTTAATGATTCCGACAATATTCACTGTCACATTTAC
>No_name
CGCATTTAAATTTTCTCTGGGTGAATTTATTGGAGCCATTGTATATCAATATCTCATTGT
TTCCTTTAATGATTCCGACAATATTCACTGTCACATTTAC
>No_name
TCGCATTTAAATTTTCTCTGGGTGAATTTATTGGAGCCATTGTATATCAATATCTCATTG
TTTCCTTTAATGATTCCGACAATATTCACTGTCACATTTA
>No_name
ACGCATTTAAATTTTCTCTGGGTGAATTTATTGGAGCCATTGTATATCAATATCTCATTG
TTTCCTTTAATGATTCCAACAATATTCACTGTCACATTTA
>No_name
GCGCATTTAAATTTTCTCTGGGTGAATTTATTGGAGCCATTGTATATCAATATCTCATTG
TTTCCTTTAATGATTCCGACAATATTCACTGTCACATTTA
>No_name
TGAATATTGTCGGAATCATTAAAGGAAACAATGAGATATTGATATACAATGGCTCCAATA
AATTCACCCAGAGAAAATTTAAATGCGTTAAGACAAAGTG
>No_name
CCGCACTTTGTCTTAACGCATTTAAATTTTCTCTGGGTGAATTTATTGGAGCCATTGTAT
ATCAATATCTCATTGTTTCCTTTAATGATTCCGACAATAT
>No_name
TCGCACCTTGTCTTAACGCATTTAAATTTTCTCTGGGTGAATTTATTGGAGCCATTGTAT
ATCAATATCTCATTGTTTCCTTTAATGATTCCGACAATAT
>No_name
TCGCACTTTGTCTTAACGCATTTAAATTTTCTCTGGGTGAATTTATTGGAGCCATTGTAT
ATCAATATCTCATTGTTTCCTTTAATGATTCCGACAATAT
>No_name
CTCGCACTTTGTCTTAACGCATTTAAATTTTCTCTGGGTGAATTTATTGGAGCCATTGTA
TATCAATATCTCATTGTTTCCTTTAATGATTCCGACAATA
>No_name
CTCGCACTTTGTCTTAACGCATTTAAATTTTCTCTGGGTGAATTTATTGGAGCCATTGTA
TATCAATATCTCATTGTTTCCTTTAATGATTCCGACAATA
>No_name
CCTCGCACTTTGTCTTAACGCATTTAAATTTTCTCTGGGTGAATTTATTGGAGCCATTGT
ATATCAATATCTCATTGTTTCCTTTAATGATTCCGACAAT
>No_name
TTCCTCGCACTTTGTCTTAACGCATTTAAATTTTCTCTGGGTGAATTTATTGGAGCCATT
GTATATCAATATCTCATTGTTTCCTTTAATGATTCCGACA
>No_name
GTCGGAATCATTAAAGGAAACAATGAGATATTGATATACAATGGCTCCAATAAATTCACC
CAGAGAAAATTTAAATGCGTTAAGACAAAGTGCGAGGAAA
>No_name
GTCGGAATCATTAAAGGAAACAATGAGATATTGATATACAATGGCTCCAATAAATTCACC
CAGAGAAAATTTAAATGCGTTAAGACAAAGTGCGAGGAAA
>No_name
CGGAATCATTAAAGGAAACAATGAGACATTGATATACAATGGCTCCAATAAATTCACCCA
GAGAAAATTTAAATGCGTTAAGACAAAGTGCGAGGAAATC
>No_name
CGGAATCATTAAAGGAAACAATGAGATATTGATATACAATGGCTCCAATAAATTCACCCA
GAGAAAATTTAAATGCGTTAAGACAAAGTGCGAGGAAATC
>No_name
GAAGATTTCCTCGCACTTTGTCTTAACGCATTTAAATTTTCTCTGGGTGAATTTATTGGA
GCCATTGTATATCAATATCTCATTGTTTCCTTTAATGATT
>No_name
ATTAAAGGAAACAATGAGATATTGATATACAATGGCTCCAATAAATTCACCCAGAGAAAA
TTTAAATGCGTTAAGACAAAGTGCGAGGAAATCTTCATTG
>No_name
GAAACAATGAGATATTGATATACAATGGCTCCAATAAATTCACCCAGAGAAAATTTAAAT
GCGTTAAGACGAAGTGCGAGGAAATCTTCATTGCACATAT
>No_name
GAGATATTGATATACAATGGCTCCAATAAATTCACCCAGAGAAAATTTAAATGCGTTAAG
ACAAAGTGCGAGGAAATCTTCATTGCACATATTAATTTTA
>No_name
AGATTTTCATTGAAATAAAATTAATATGTGCAATGAAGATTTCCTCGCACTTTGTCTTAA
CGCATTTAAATTTTCTCTGGGTGAATTTATTGGAGCCATT
>No_name
CTCCAATAAATTCACCCAGAGAAAATTTAAATGCGTTAAGACAAAGTGCGAGGAAATCTT
CATTGCACATATTAATTTTATTTCAATGAAAATCTATAAA
>No_name
GAATTTATAGATTTTCATTGAAATAAAATTAATATGTGCAATGAAGATTTCCTCGCACTT
TGTCTTAACGCATTTAAATTTTCTCTGGGTGAATTTATTG
>No_name
ATAAATTCACCCAGAGAAAATTTAAATGCGTTAAGACAAAGTGCGAGGAAATCTTCATTG
CACATATTAATTTTATTTCAATGAAAATCTATAATTCTAT
>No_name
CCCACATAGAATTTATAGATTTTCATTGAAATAAAATTAATATGTGCAATGAAGATTTCC
TCGCACTTTGTCTTAACGCATTTAAATTTTCTCTGGGTGA
>No_name
CCCACATAGAATTTATAGATTTTCATTGAAATAAAATTAATATGTGCAATGAAGATTTCC
TCGCACTTTGTCTTAACGCATTTAAATTTTCTCTGGGTGA
>No_name
CCCACATAGAATTTATAGATTTTCATTGAAATAAAATTAATATGTGCAATGAAGATTTCC
TCGCACTTTGTCTTAACGCATTTAAATTTTCTCTGGGTGA
>No_name
TCCCACATAGAATTTATAGATTTTCATTGAAATAAAATTAATATGTGCAATGAAGATTTC
CTCGCACTTTGTCTTAACGCATTTAAATTTTCTCTGGGTG
>No_name
GAGAAAATTTAAATGCGTTAAGACAAAGTGCGAGGAAATCTTCATTGCACATATTAATTT
TATTTCAATGAAAATCTATAAATTCTATGTGGGAATTTCT
>No_name
GAGAAATTCCCACATAGAATTTATAGATTTTCATTGAAATAAAATTAATATGTGCAATGA
AGATTTCCTCGCACTTTGTCTTAACGCATTTAAATTTTCT
>No_name
AGAAAATTTAAATGCGTTAAGACAAAGTGCGAGGAAATCTTCATTGCACATATTAATTTT
ATTTCAATGAAAATCTATAAATTCTATGTGGGAATTTCTC
>No_name
GAAAATTTAAATGCGTTAAGACAAAGTGCGAGGAAATCTTCATTGCACATATTAATTTTA
TTTCAATGAAAATCTATAAATTCTATGTGGGAATTTCTCA
>No_name
GAAAATTTAAATGCGTTAAGACAAAGTGCGAGGAAATCTTCATTGCACATATTAATTTTA
TTTCAATGAAAATCTATAAATTCTATGTGGGAATTTCTCA
>No_name
ATTTAAATGCGTTAAGACAAAGTGCGAGGAAATCTTCATTGCACATATTAATTTTATTTC
AATGAAAATCTATAAATTCTATGTGGGAATTTCTCATAAC
>No_name
CTAATTGTTATGAGAAATTCCCACATAGAATTTATAGATTTTCATTGAAATAAAATTAAT
ATGTGCAATGAAGATTTCCTCGCACTTTGTCTTAACGCAT
>No_name
GTTAAGACAAAGTGCGAGGAAATCTTCATTGCACATATTAATTTTATTTCAATGAAAATC
TATAAATTCTATGTGGGAATTTCTCATAACAATTTGGATA
>No_name
CTTGATATCCAAATTGTTATGAGAAATTCCCACATAGAATTTATAGATTTTCATTGAAAT
AAAATTAATATGTGCAATGAAGATTTCCTCGCACTTTGTC
>No_name
GACAAAGTGCGAGGAAATCTTCATTGCACATATTAATTTTATTTCAATGAAAATCTATAA
ATTCTATGTGGGAATTTCTCATAACAATTTGGATATCAAG
>No_name
CTTGATATCCAAATTGTTATGAGAAATTCCCACATAGAATTTATAGATTTTCATTGAAAT
AAAATTAATATGTGCAATGAAGATTTCCTCGCACTTTGTC
>No_name
CTTGATATCCAAATTGTTATGAGAAATTCCCACATAGAATTTATAGATTTTCATTGAAAT
AAAATTAATATGTGCAATGAAGATTTCCTCGCACTTTGTC
>No_name
TCTTGATATCCAAATTGTTATGAGAAATTCCCACATAGAATTTATAGATTTTCATTGAAA
TAAAATTAATATGTGCAATGAAGATTTCCTCGCACTTTGT
>No_name
TCTTGATATCCAAATTGTTATGAGAAATTCCCACATAGAATTTATAGATTTTCATTGAAA
TAAAATTAATATGTGCAATGAAGATTTCCTCGCACTTTGT
>No_name
CGATAGTCTTGATATCCAAATTGTTATGAGAAATTCCCACATAGAATTTATAGATTTTCA
TTGAAATAAAATTAATATGTGCAATGAAGATTTCCTCGCA
>No_name
ATTCGATAGTCTTGATATCCAAATTGTTATGAGAAATTCCCACATAGAATTTATAGATTT
TCATTGAAATAAAATTAATATGTGCAATGAAGATTTCCTC
>No_name
GGAAATCTTCATTGCACATATTAATTTTATTTCAATGAAAATCTATAAATTCTATGTGGG
AATTTCTCATAACAATTTGGATATCAAGACTATCGAATTT
>No_name
[truncated: 3,589,621 more chars]
