# Supplementary material for: GPCRs Direct Germline Development and Somatic Gonad Function in Planarians
Source: PLoS Biol. 2016 May 10;14(5):e1002457. doi: 10.1371/journal.pbio.1002457 (PMC4862687; doi:10.1371/journal.pbio.1002457)
Supplement: S6 Data — (ZIP) [file pbio.1002457.s006.zip › LR_control_sexual_3.fa]

>No_name
CGAGAATGTTTCCAGATATTGTTGTTAAAACGAGAATCCCAAACAGAACCCCAACGAAGT
AGGTGCCCATGCCTGGGCCTATGAGAGACGAATTGGTGTC
>No_name
ATTGCGTTCCATTATCACCGACACAATGACGAGAATGTTTCCAGATATTGTTGTTAAAAC
GAGAATCCCAAACAGAACCCCAACGAAGTAGGTGCCCATG
>No_name
CGGCATCACCACGCATCCCATCAACAAATCGGCACAAGCCAGCGAGACAATAAAAAAATT
AGTAATTGTCCTTAGATTGCGTTCCATTATCACCGACACA
>No_name
CCCGAATATCCAATAGCCGGCACTGAGTTCGGAATACGCAGAAAACGGCATCACCACGCA
TCCCATCAACAAATCGGCACAAGCCAGCGAGACAATAAAA
>No_name
CGACCGCAAGTATTCTCAATTTATGCATGATTGCAATCGAGAGATTTTGGGCGACGGAAA
ACCCCATAACTTACGGATCAAGGATGAGTCACAAAAGATG
>No_name
CTCAATTTATGCATGATTGCAATCGAGAGATTTTGGGCGACGGAAAACCCCATAACTTAC
GGATCAAGGATGAGTCACAAAAGATGTATTGTCATGATTG
>No_name
AAAAGATGTATTGTCATGATTGCCATAGTTTGGATGTGTTCGTCTTTGATTTCTTTTCCA
GCTATTCTATGGTGGCATGTAATGGAGTCACAGAAAAATC
>No_name
GAAAAATCTTACGAAAATCCTATTAGTTGACCGAACAAACTTGTGTGAGTTTTCCGATGA
TAAGGCTTATTTAATAATATCTTCAACTATATCCTTTTAC
>No_name
ATGTAAACAACTAACATAATAATTAGAGGAATGGAAAAGGATATAGTTGAAGATATTATT
AAATAAGCCTTATCATCGGGAAACTCACACAAGGTTGTTC
>No_name
GGGAGTTTCCCGATGATAAGGCTTATTTAATAATATCTTCAACTATATCCTTTTACATTC
CTCTAATTATTATGATAGTTGTTTACATTAGAATATACCG
>No_name
CTTTTACATTCCTCTAATTATTATGATAGTTGTTTACATTAGAATATACCGAACGGCGAC
AACAGTCATGAAAACTCTTACGACTGGAACGAAAATTGTA
>No_name
TTTACATTCCTCTAATTATTATGATAGTTGTTTACATTAGAATATACCGAACGGCGACAA
CAGTCATGAAAACTCTTACGACTGGAACGAAAATTGTTTA
>No_name
CGACTGGAACGAAAATTGTTTACAAAAACAGTCAAAGCGGAGAGGTATTACGTCTTGGTA
TTCACCGTGGAGGAGTTTACAATAGCAATAATAAAAGCAA
>No_name
CTTGGTATTCACCGTGGAGGAGTTTACAATAGCAATAATAAAAGCAACAATTCATCAGAT
AATAATGTTTACCATCAAAAGAGTAAAGTCAACGGAAACA
>No_name
GTGGAGGAGTTTACAATAGCAATAATAAAAGCAACAATTCATCAGATAATAATGTTTACC
ACCAAAAGAGTAAAGTCAACGGAAACATTAAATCTGAAAA
>No_name
CTGAGTTTGACAGAATATTTGAAACATAAAAATGACTTTTCAGATTTAATGTTTCCGTTG
ACTTTACTCTTTTGATGGTAAACATTATTATCTGATGAAT
>No_name
CGANACCAAATGAATTGGACTATATTTTCTTTCGAAAGACACTTTGAGACCAGTCAAAGA
AACATCTTTAGGTCTGAGTTTGACAGAATATTTGAAACAT
>No_name
GAAAGAAAATATAGTCCAATTCATTTGGTTTCGAGCTCATATCCATCCTCGTTTTCGTCG
CCAACATTTCAAAGTTGTGCAAGCGAAAGTTCTGCCAGTA
>No_name
TGCAAGCGAAAGTTCTGCCAGTAATTCTAACTCACTGAAGCATACTTTGAAAAAGAAACG
CTACAAAAGATCTGTGTCGATTTCTTTGGGTAAGAAATTT
>No_name
CTGCCAGTAATTCTAACTCACTGAAGCATACTTTGAAAAAGAAACGCTACAAAAGATCTG
TGTCGATTTCTTTGGGTAAGAAATTTAAAAAGTTTGCTAG
>No_name
GCTNAGAGTTTTGGCGGCTTTCTGTTCTCTAGCAAACTTTTTAAATTTCTTACCCAAAGA
AATCGACACAGATCTTTTGTAGCGTTTCTTTTTCAAAGTA
>No_name
CGANTTCTTTGGGTAAGAAATTTAAAAAGTTTGCTAGAGAACAGAAAGCCGCCAAAACTC
TTGGCATTGTCATGGGGATTTTTATTCTTTGCTGGTTGCC
>No_name
GTTTGCTAGAGAACAGAAAGCCGCCAAAACTCTTGGCATTGTCATGGGGATTTTTATTAT
TTGCTGGTTGCCATTTTTTGTTTGTAACATTCTTTCTGCT
>No_name
CAAACGCTTCATTGTAAACAGCAGAAAGAATGTTACAAACAAAAAATGGCAACCAGCAAA
TAATAAAAATCCCCATGACAATGCCAAGAGTTTTGGCGGC
>No_name
CTGACCAAACGCTTCATTGTAAACAGCAGAAAGAATGTTACAAACAAAAAATGGCAACCA
GCAAATAATAAAAATCCCCATGACAATGCCAAGAGTTTTG
>No_name
TGGTTGCCATTTTTTGTTTGTAACATTCTTTCTGCTGTTTACAATGAAGCGTTTGGTCAG
AGCAAAGGTGTTGTTATGATTGTAGTTACGTGGTTGGGTT
>No_name
CTTTCTGCTGTTTACAATGAAGCGTTTGGTCAGAGCAAAGGTGTAGTTATGATTGTAGTT
ACGTGGTTGGGTTATATCAATTCAGCCGTCAATCCGAGAT
>No_name
ATATCATCGGATTGACGGCTGAATTGATATAACCCAACCACGTAACTACAATCATAACTA
CACCTTTGCTCTGACCAAACGCTTCATTGTAAACAGCAGA
>No_name
CTGCTGTTTACAATGAAGCGTTTGGTCAGAGCAAAGGTGTAGTTATGATTGTAGTTACGT
GGTTGGGTTATATTAATTCAGCCGTAAATCCGATGATATA
>No_name
CTAAAATCCCTCATAGAATGAGCATATATCATCGGATTGACGGCTGAATTGATATAACCC
AACCACGTAACTACAATCATAACTACACCTTTGCTCTGAC
>No_name
CCGAGATAATCGGAAAATTTGAGAACGAAGGGGACATAAACCACAAAGAATGTGTATGAA
AGCCCGTCTAAAATCCCTCATAGAATGAGCATATATCATC
>No_name
CGANGATGAAGGTGTTATTACGTTTCGATTTACATCCGCCCGAGATAATCGGAAAATTTG
AGAACGAAGGGGACATAAACCACAAAGAATGTGTATGAAA
>No_name
CGAAATCAAAAAGGTCTGGATTCTAGGATCAATAGGATGCAGGTTATGGCTAGGAAAGGA
CCTTTTTTTGTGCCCCGCCTCCACTTTTTACCTATTTGAC
>No_name
TCTTAGTAAAATATCATTTTGGATTGGGTACTGCAACAGCATGCTGAACCCCATAATTTA
TCCCTGTCTCAACAGGGATTTTAGAAAAGCATTTTGCAAC
>No_name
CGGTGACAAATTATTTCATTGTCTCCTTAGCAGCTGCGGCTTTGGTTATGGGTTTGATCG
TGATGCCATTCGCTGTCTCAGAAGAGATTCTTCAAGGGGT
>No_name
CATAGGTTTAATATGCTACAGGTTGAACTCCAAACATCTGTGGCATGCCAAAAATCACAC
CATATAGACCCATAAACCCAGACTCCTTGTAGAATCTCTT
>No_name
GGCGTGACTTTTGGCATGCCACTGATGTTTGGAGTTCAACTTGTAGTATATTAAATCTAT
GTGCAATAGCTGTTGAACGGTACTATGCAACTCACAATCC
>No_name
GGATGATCCATCCTGGCTTGCCACCATAAAATGGCAGGAAATGAAATGATGGCAGAGAAC
AGCCATATTCCAGCGATTGTAAAACCACTTCGCCGCCGCC
>No_name
GGATCATCCACGCAATGAAAATGCATGTCCTTTTACTAATGATAGTTCGTATTTATTATT
GTCATCAATATTATCCTTTTATATGCCTCTGGTTATTATG
>No_name
ATTTTATCATTTTATATGCCTCTGGTTATTATGGTTTTTGTATATTATAAAATATATAAA
ATTGCTACAGACACCCTTCGGTCATTGAAATCTGGTTTTA
>No_name
ATTTTATCATTTTATATGCCTCTGGTTATTATGGTTTTTGTATATTATAAAATATATAAA
ATTGCTACAGACAACCTTCGGTCATTGAAATCTGGATTTT
>No_name
CTTTTATATGCCTCTGGTTATTATGATTTTTGTGTATTATAAAATATATAAAATCGCTAC
AGCTACTCTTCAGTCTTTCAAATCTGGATTTAGAGTTATA
>No_name
TATAAATATTCTCTGATTTTAGTTTTGAAACCGATGGACTTGTTTGATGAAATCTTGGAC
TTAAATGACTGGAATAGTTATTTAAACTTTGCTGGAAGCT
>No_name
AAAAAAGGTAACCAACATAAAACAAAAATTCCCATTACAATTCCTAGAGTTTTTGCCGCT
CTCTGATCACGTAGGAGACTTTTCGCTCTTTTTCCTGATA
>No_name
CAACCATGTAACGACAGTAATGACGATTTTAGATGTTTTCGTGTTTGGTTTCAATATCTC
TCCGTCGATCGCTACGAGAATGTTGCACACAAAAAACGGT
>No_name
AGAAAATGTTGACTTTTTTTGAACCATTTAATGCTTCAATTTCATCAAATAAACTCGGCA
TTTCTTCCCAAATCATAGCTAAATGCATCAAGACCTTGCT
>No_name
AATATGTTGACTTTTTTTGAACCATTTAATGCTTCAATTTCATCAAATAAACTCGGCATT
TCTTCCCAAATCATAGCTAAATGCATCAAGACCTTGCTTT
>No_name
CGAGACCATTTCCAAATATTGCGATGGCAATTATTGTAGACAAAAGCAAGGTCTTGATGC
ATTTAGCTATGATTTGGGAAGAAATGCCGAGTTTATTTGA
>No_name
CAAGAAACCAATAAGTCAGCCAGCGCAAGCGACACAACAAACCGATTGGTAATAATTCGT
CGTAATTTATGAAACCGAAGTACACTGACTATTACGAGAC
>No_name
TACCAATCGGTTTGTTGTGTCGCTTGCGCTGGCTGACTTATTGGTTTCTTGTTGCGTAAT
GACTTTCAGCGCAAGCATGGTTGCGGCGGCTGGGCTGGGG
>No_name
AAATGAGCAATTGAGGCGGTGGAAAATAAAACATCATTGGCGTTAAATAGATCACAGAGA
AACGGTCCGAACAGCCACAGTCCATCCGACGCAACCATGC
>No_name
GCTCATTTGGCCAGCATAAGTATGGATAGGTACATTTCCATTAAAATGCCATTTCAATAC
AATCAAATTATGACAAGTCGAAAATCTATCTTAATGCTCA
>No_name
GTCGGATTGGATTTTTGCCACTGAAAGTTTTCAGCCGATGAATAAAGTCCGGTGAAAATC
GGAAAGTACGAGACGACAAGAGCGTAAATCCAACAACCTC
>No_name
GTTTTCTTGCATCTTTGTAAATCAACCCGTAAACTATTGTCATCACTATGCAAGGAATCC
AAAACGAAATTATTGACGAGCCAATTCCAAAAAACGGATT
>No_name
CTGTTTTCTTGCATCTTTGTAAATCAACCCGTAAACTATTGTCATCACTATGCAAGGAAT
CCAAAACGAAATTATTGACGAGCCAATTCCAAAAAACGGA
>No_name
TTCCTGTTTTCTTGCATCTTTGTAAATCAACCCGTAAACTATTGTCATCACTATGCAAGG
AATCCAAAACGAAATTATTGACGAGCCAATTCCAAAAAAC
>No_name
CTCGTCAATAATTTCGTTTTGGATTCCTTGCATAGTGATGACAATAGTTTACGGGTTGAT
TTACAAAGATGCAAGAAAACAGGAAAATCAAATATTTCAA
>No_name
TGCTTGCATTTGAAATATTTGATTTTCCTGTTTTCTTGCATCTTTGTAAATCAACCCGTA
AACTATTGTCATCACTATGCAAGGAATCCAAAACGAAATT
>No_name
GTTTTTGCATTTGAAATATTTGATTTTCCTGTTTTCTTGCATCTTTGTAAATCAACCCGT
AAACTATTGTCATCACTATGCAAGGAATCCAATACGAAAT
>No_name
CTTGCATAGTGATGACAATAGTTTACGGGTTGATTTACAAAGATGCAAGAAAACAGGAAA
ATCAAATATTTCAAATGCAAAAACGGACTTTTAGTCACGG
>No_name
CTTNCATAGTGATGACAATAGTTTACGGGTTGATTTACAAAGATGCAAGAAAACAGGAAA
ATCAAATATTTCAAATGCAAAAACGGACTTTTAGTCACGG
>No_name
AACACATTTCACACTGGATCGGTGTCCGTGACTAAAAGTCCGTTTTTGCATTTGAAATAT
TTGATTTTCCTGTTTTCTTGCATCTTTGTAAATCAACCCG
>No_name
AGAGGGTTTTCTTTTTGTCGTTGAGATTTATCGAGTTATGATCACATTTCACACTGGATC
GGTGTCCGTGACTAAAAGTCCGTTTTTGCATTTGAAATAT
>No_name
CGACTTTGTAGAGGGTTTTCTTTTTGTCGTTGAGATTTATCGAGTTATGATCACATTTCA
CACTGGATCGGTGTCCGTGACTAAAAGTCCGTTTTTGCAT
>No_name
GATAAATCTCAACGACAAAAAGAAAACCCTCTACAAAGAAGAACGAATTATGCTGCAGAA
AGAACACAAGGCAGCAAAAACTCTTGGTATCATTATGGGT
>No_name
AAGACACCCATAATGATACCAAGAGTTTTTGCTGCCTTGTGTTCTTTCTGCAGCGTAATT
CGTTCTTCTTTGTAGAGGGTTTTCTTTTTGTCGTTGAGAT
>No_name
CTCAACGACAAAAAGAAAACCCTCTACAAAGAAGAACGAATTATGCTGCAGAAAGAACAC
AAGGCAGCAAAAACTCTTGGTATCATTATGGGTGTCTTTA
>No_name
GGACATCGCAAGCAAGCATTTTTTATGGTCATCCACAGAAAAAATGGCAACCAAACAACT
ATAAAGACACCCATAATGATACCAAGAGTTTTTGCTGCCT
>No_name
GTTTGTTGGTTGCCATTTTTTCTGTGGATGACCATAAAAAATGCTTGCTTGCGATGTCCA
GAGCTCCATCCAATTTTGGTGGACACTTTGTTTTGGATCG
>No_name
GAAATAACCGATCCAAAACAAAGTGTCCACCAAAATTGGATGGAGCTCTGGACATCGCAA
GCAAGCATTTTTTATGGTCATCCACAGAAAAAATGGCAAC
>No_name
AAAAATGCTTGCTTGCGATGTCCAGAGCTCCATCCAATTTTGGTGGACACTTTGTTTTGG
ATCGGTTATTTCAACTCTACACTCAATCCAGCTATTTATG
>No_name
CGAAAATCCTGTTGATAAAATGCATAAATAGCTGGATTGAGTGTAGAGTTGAAATAACCG
ATCCAAAACAAAGTGTCCACCAAAATTGGATGGAGCTCTG
>No_name
CAGCAACAACTTTTCAATTGGATTTTGAAAGCCCGTCGAAAATCCTGTTGATAAAATGCA
TAAATAGCTGGATTGAGTGTAGAGTTGAAATAACCGATCC
>No_name
CAGCTCTTTGGAAAATGCAGCAACAACTTTTCAATTGGATTTTGAAAGCCCGTCGAAAAT
CCTGTTGATAAAATGCATAAATAGCTGGATTGAGTGTAGA
>No_name
ATANTTCCCAACAACAAGTCACTGACAGCGAGATTAATAATAAAAATATTCGTTTTATAT
CGCCGAAGTTTTACCGACGTCGAGGCGGCTATAATAACAA
>No_name
CTTGTCAATCCACGCCATATGCAGCATAACGGATTCTTCTCCTGGTTATATTATTTATTC
TGCCTTCGGTTCGTATTATATCCCCTTAATTGTCATGGTT
>No_name
CTTTTCAATCCACGCCATATGCAGCATAACGGATTCTTCTCCTGGTTATATTATTTATTC
TGCCTTCGGTTCGTATTATATCCCATTAATTGTCATGGTT
>No_name
ATCCTCGCTGCTTTAGCCTCTCTTTGCATTCTACTCAATGGCACCGGTATAATCTTTATT
TCACTCGTTTGCGTCAAGCTTCGTTTTGTTTTGGTTAAAT
>No_name
CGAATATGAAAACGTTACAGAATCTCAGATCGCTCGATTCTCTCCGAGAATGTCGTGGAT
TCAGTTTTATATAACCGCCTTATTCTTGGGGGCTATAATT
>No_name
CAGAATCTCAGATCGCTCGATTCTCTCCGAGATTGTCGTGGATTCAGTTTTATATAACCG
CCTTATTCTTGGGGGCTATAATTCTTTGGACTATTATTGG
>No_name
CTCGATTCTCTCCGAGATTGTCGTGGATTCAGTTTTATATAACCGCCTTATTCTTGGGGG
CTATAATTCTTTGGACTATTATTGGCAATGTTTTTGTTGT
>No_name
CTACAACAAAAACATTGCCAATAATAGTCCAAAGAATTATAGCCCCCAAGAATAAGGCGG
TTATATAAAACTGAATCCACGACAATCTCGGAGAGAATCG
>No_name
CCGAGATTGTCGTGGATTCAGTTTTATATAACCGCCTTATTCTTGGGGGCTATAATTCTT
TGGACTATTATTGGCAATGTTTTTGTTGTAGCGGCAATTG
>No_name
GGACAATTGCCGCTACAACAAAAACATTGCCAATAATAGTCCAAAGAATTATAGCCCCCA
AGAATAAGGCGGTTATATAAAACCGAATCCACGACAATCT
>No_name
CTAGAGCGAACTTTAAAGAATGTGTCCAATTATCTAATATTAAGCCTTGCGGTTGCAGAT
CTAACGGTAGCTATCCTTGTAAAGACAAGCTGTGCGTTGT
>No_name
CCACAGATCACATAATTCAATGCCTAACCACCAAGTACTTGAAACTTCTTTAATCGCACT
GATTGGCATTACTAGGATAGCTACCATTAGATCTGCAACC
>No_name
CAATCAGTGCGATTAAAGAAGTTTCAAGTACTTGGTGGTTAGGCATTGAATTATGTGATC
TGTGGACGTGTTTTGATGTACTAAGCTGTACAGCTTCAAT
>No_name
GAGCGATTAAAGAAGTTTCAAGTACTTGGTGGTTAGGCATTGAATTATGTGATCTGTGGA
CGTGTTTTGATGTACTAAGCTGTACAGCTTCAATACTCCA
>No_name
AGTTGATGTCCGTTACCGCCCAATAGCGGTCAATTGCTATTACAACTAAATGGAGTATTG
AAGCTGTACAGCTTAGTACATCAAAACACGTCCACAGATC
>No_name
GGACGTGTTTTGATGTACTAAGCTGTACAGCTTCAATACTCCATTTAGTTGTAATAGCAA
TTGACCGCTATTGGGCGGTAACGGACATCAACTACCTCCA
>No_name
GGAAGTTCTTCTATGGAGGTAGTTGATGTCCGTTACCGCCCAATAGCGGTCAATTGCTAT
TACAACTAAATGGAGTATTGAAGCTGTACAGCTTAGTACA
>No_name
ATACTCCATTTAGTTGTAATAGCAATTGACCGCTATTGGGCGGTAACGGACATCAACTAC
CTCCATAGAAGAACTTCCAGCAGAATCATTTTGATGATTA
>No_name
CTGCCATTTACAATGACTCTCAGCCATTCTGCATTATTTCTATGAGTATGGAATCTTGAA
GGAACCGAGATTATGACCGAAATAAGCCACACGCCGATAA
>No_name
CAGATTCATTGATGATGCAGCTGCCATTTACAATGACTCTCAGCCATTCTGCATTATTTC
TATGAGTATGGAATCTTGAAGGAACCGAGATTATGACCGA
>No_name
GGCATAATCTCGGTTCCTTCAAGATTCCATACTCATAGAAATAATGCAGAATGGCTGAGA
GTCATTGTAAATGGCAGCTGCATCATCAATGTATCTGTCA
>No_name
GAAAATACTGTATAACTGACAGATTCATTGATGATGCAGCTGCCATTTACAATGCCTCTC
AGCCATTCTGCATTATTTCTATGAGTATGGAATCTTGAAG
>No_name
GGTNAATACTGTATAACTGACAGATTCATTGATGATGCAGCTGCCATTTACAATGACTCT
CAGCCATTCTGCATTATTTCTATGAGTATGGAATCTTGAA
>No_name
CTGAGAGTCATTGTAAATGGCAGCTGCATCATCAATGAATCTGTCAGTTATACAGTATTT
TCCAATTTAGGCGCTTTCTATTTACCCATGGCATTTATGT
>No_name
GTAAATGGCAGCTGCATCATCAATGAATCTGTCAGTTATACAGTATTTTCCAATTTAGGC
GCTTTCTATTTACCCATGGCATTTATGTCTGTAATTTATT
>No_name
GGATTTTCCAATTTAGGCGCTTTCTATTTACCCATGGCATTTATGTCTGTAATTTATTTG
AGGATTTATATTTTTGCTAGATCTCGAATTAGATATAAAA
>No_name
CCAATTTAGGCGCTTTCTATTTACCCATGGCATTTATGTCTGTAATTTATTTGAGGATTT
ATATTTTTGCTAGATCTCGAATTAGATATAAAAGAAAAAA
>No_name
CAGAATCATTGCCTTTCTAACACCGATCATAAATCGTGTACTGATCAAACGAAACCAACA
GAAAATACTGGACAATGTCCTTGTAATAAACGAAAAATTG
>No_name
TGCCTTTCTAACACCGATCATAAATCGTGTACTGATCAAACGAAACCAACAGAAAATACT
GGACAATGTCCTTGTAATAAACGAAAAATTGATGAAATCA
>No_name
GTTGAGAATATAACTGATTTCATCAATTTTTCGTTTATTACAAGGACATTGTCCAGTATT
TTCTGTTGGTTTCGTTTGATCAGTACACGATTTATGATCG
>No_name
CAAAGAATCGTTTTCACCTTCATCAGCGAATTCAAGAAGGCTCATGTGTTTGTCGAACCA
TTCTTTGCGATTTTGATTTTGAATAACTAAAGATTCAAGT
>No_name
CTGAATTGACAAAGAATCGTTTTCACCTTCATCAGCGAATTCAAGAAGGCTCATGTGTTT
GTCGAACCATTCTTTGCGATTTTGATTTTGAATAACTAAA
>No_name
GTAGCATAAAAGTTGCTCTGAATTGACAAAGAATCGTTTTCACCTTCATCAGCGAATTCA
AGAAGGCTCATGTGTTTGTCGAACCATTCTTTGCGATTTT
>No_name
CGACAAACACATGAGCCTTCTTGAATTCGCTGATGAAGGTGAAAACGATTCTTTGTCAAT
TCAGAGCAACTTTTATGCTACAACATTTGCCAATGTAAAA
>No_name
CTCGAATTTTACATTGGCAAATGTTGTAGCATAAAAGTTGCTCTGAATTGACAAAGAATC
GTTTTCACCTTCATCAGCGAATTCAAGAAGGCTCATGTGT
>No_name
CGACGCAGTTGACGTTGGCCACATGATCAACGTTCTCGAATTTTACATTGGCAAATGTTG
TAGCATAAAAGTTGCTCTGAATTGACAAAGAATCGTTTTC
>No_name
CTGATTTGTTTTTTTCTGTGAATAGTTGGACATCGTTTCAGCTTTGTTTCGATCATTCTC
GCCGACGCAGTTGACGTTGGCCACATGATCAACGTTCTCG
>No_name
CGANAACGTTGATCATGTGGCCAACGTCAACTGCGTCGGCGAGAATGATCGAAACAAAGC
TGAAACGATGTCCAACCATTCACAGAAAAAAACAAATCAG
>No_name
CTGNTTTGTTTTTTTCTGTGAATGGTTGGACATCGTTTCAGCTTTGTTTCGATCATTCTC
GCCGACGCAGGTGACGTTGGCCACATGATCCACGTTCTCG
>No_name
GTCTGATTTGTTTTTTTCTGTGAATAGTTGGACATCGTTTCAGCTTTGTTTCGATCATTC
TCGCCGACGCAGTTGACGTTGGCCACATGATCAACGTTCT
>No_name
ATTTGTTGTCTGATTTGTTTTTTTCTGTGAATGGTTGGACATCGTTTCAGCTTTGTTTCG
ATCATTCTCGCCGACGCAGTTGACGTTGGCCACATGATCA
>No_name
CGGTGACCAATTTGTTGTCTGATTTGTTTTTTTCTGTGAATGGTTGGACATCGTTTCAGC
TTTGTTTCGATCATTCTCGCCGACGCAGTTGACGTTGGCC
>No_name
CACAGAAAAAAACAAATCAGACAACAAATTGGTCACCGAAATTAATATTTTATAATTACA
AAGCCAAGCTTTTGAATTTTAAAAATGATTTATCATTTAA
>No_name
AAAAAACAAATCAGACAACAAATTGGTCACCGAAATTAATATTTTATAATTACAAAGCCA
AGCTTTTGAATTTTAAAAATGATTTATCATTTAAAGGTTC
>No_name
ATTTGTTAGAACCTTTAAATGATAAATCATTTTTAAAATTCAAAAGCTTGGCTTTGTAAT
TATAAAATATTAATTTCGGTGACCAATTTGTTGTCTGATT
>No_name
TTTAAAGGTTCTAACAAATCATCTGAGTTGCAATTCAACGACGACCGAAGCCAATCTTCG
TTGAGTTTCAAGGACAACAAATTCAATGCCATGAATTCTG
>No_name
TCAACGACGACCGAAGCCAATCTTCGTTGAGTTTCAAGGACAACAAATTCAATGCCATGA
ATTCTGTGTCTATTAGAAACAAGGTCGAACAAAAAAGAGA
>No_name
CGACGACCGAAGCCAATCTTCGTTGAGTTTCAAGGACAACAAATTCAATGCCATGAATTC
TGCGTCTATTAGAAACAAGGTCGAACAAAAAAGAGAAAGA
>No_name
GTAATAATGGCCAACGTTCTAGCGGCTTTTCTTTCTCTTTTTTGTTCGACCTTGTTTCTA
ATAGACGCAGAATTCATGGCATTGAATTTGTTGTCCTTGA
>No_name
GAAACATCCTGTAATAATGGCCAACGTTCTAGCGGCTTTTTTTTCTTTTTTTTGTTCGAC
CTTGTTTCTAATAGACACAGGATTCATGGCATTGAATTTG
>No_name
GAAACATCCTGTAATAATGGCCAACGTTCTAGCGGCTTTTCTTTCTCTTTTTTGTTCGAC
CTTGTTTCTAATAGACGCAGAATTCATGGCATTGAATTTG
>No_name
AAACAAGGTCGAACAAAAAAGAGAAAGAAAAGCCGCTAGAACGTTGGCCATTATTACAGG
ATGTTTCATTATTTGCTGGCTTCCATTCGGAATTAATAAC
>No_name
CATAAATTCAATATCGACGCAGTGCAACAGAATACATCGGAAGTCAACCAAAAATCACAC
AAAACAGATCCAAATATCCAACGTCCTAAGATATAATTAA
>No_name
CGCNTATATTTTGAGTGGCTTGATTTCAATTCCACCGTTGTTGGGTTGGAAAGAAGAGAT
GAAAAATCTTTACGTTTGTAGTCTCAGTGATAACAGAATT
>No_name
CTTNATTTCAATTCCACCGTTGTTGGGTTGGAAAGAAGAGATGAAAAATCTTTACGTTTG
TAGTCTCAGTGATAACAGAATTTACGTGTTATTCTCAGCG
>No_name
TTTCGCCATTAGAAAAAGATTGAGAGATAAAATAAAATTTATAAATCAAAATGACAGGTT
ACTGATGAAAAAGGAAACAGTGAAAAATAAAAGAAAGGAT
>No_name
AAAAATTAGTGTTTTCATTGTTGACTTTATTAGAACATGTCGGCGTAATTTTACAAGTTT
CATTTTCTAATGAACTATTCTCCTTGCTATCCTTTCTTTT
>No_name
CCAAACTAAAAATACTTCAACTCTTTGATTTCTGTTCTGGCAAACGCTGGCGCTGCAAAA
CGGTACTATTACATACATGAGGAAAAACGGACTCCAACAT
>No_name
GTTGTTTTGGAAATGAAACTGTCAGTGTAATCAGCATAGCCTCAATTAAAATGTTCCTGT
CATTCGGAACAATCTTCGGAAATAGTTTGGTCATTATAGC
>No_name
GTAGATCTGCGCAAGCCAACGACACGATGAAATAATTTGTACAAGTTCTCAAATTGGAAT
TACTGGCTACTGCTATAATGACCAAACAATTTCCGAAGAA
>No_name
AGTAGATCTGCGCAAGCCAACGACACGATGAAATAATTTGTACAAGTTCTCAAATTGGAA
TTACTGGCTAATGCTATAATGACCAAACTATTTCCCAAGA
>No_name
ATTTCATCGTGTCGTTGGCTTGCGCAGATCTACTAATGGGGGTGGGCGTTATGCCTTTTG
CAATGCTCAATGAGCTTGGCCAAGAGGATTGGATATTTGG
>No_name
ATTTGACCAAATATCCAAACCTCTTGTCCAAGCTCATTGAGCATTGCAAAAGGCATAACG
ACCAACCCCATTAGCAGATCTGCGCAAGCCAACGACACGA
>No_name
CAAACGCGTGCCACATGTCACACCAGATTTGACCAAATATCCAAACCTCTTGTCCAAGCT
CATTGAGCATTGCAAAAGGCATAACGACCAACCCCATTAG
>No_name
CAATATACTTGCAGTGGTACTAAGAACGTCAAACGCGTGCCACATGTCACACCAGATTTG
ACCAAATATCCAAACCTCTTGTCCAAGCTCATTGAGCATT
>No_name
ATTGAATCTTTGTATGATTGCGATAGAAAGATACAAAGTAACCACAAGTCCTCTTTTGGC
CGGCCGTCACTTAACAAACAAAAACTGTATAATCATGATT
>No_name
CATATCCTTTCCAGCGATCATATGGTGGAGACAAAGTTCTGATACATATGATTCAGTTTG
TTCTTGTAAATTTCCAACTGATCCATTTTATATTTCTAAG
>No_name
AAACAATCGAAGAAATAGAAATATAAAATGGATCAGTTGGAAATTTACAAGAACAAACCG
AATCATATGTATCAGAACTTTGTCTCCACCATATGATCGC
>No_name
ATGATAATTTGTCTACAGAAAGGCGAACGAGTAATTGAAGACGGAGACAAAGCTTTAGAC
AGTCCTCCGGTTAGATTAAGAATTCATAAAGGCGGATTTA
>No_name
CGANATCCGCCTTTATGAATTCTTAATCTTACCGGAGGATTGTTTAAAGCTTTGTCTCCG
TCTTCAATTACTCGTTCGCCTTTCTGTAGACAAATTATCA
>No_name
CCAAATTTGTATCAAAATAGTAAAAATAAATCAAAATGGTTTTCTTGGAAAACGAAACCA
ATGGGAATATCTGAACCTTTGAGTTGTGTAGCAGATCTAT
>No_name
CATAGATCTGCTACACAACTCAAAGGTTCAGATATTCCCATTGGTTTCGTTTTCCAAGAA
AACCATTTTGATTTATTTTTACTATTTTGATACAAATTTG
>No_name
AAATAATTTATTCTGATTATCTAGTGAATTGAGAATATTGCAAATGAAAAAAGGCAACCA
ACACAAGATAAAAGTCCCCATTACAAATCCAAGAGTTCTT
>No_name
CTCGTCACATGGTTGGGCTATCTCAACTCATGCATGAATCCAATTATCTATGCCCATTCT
ATGAGACATTTTAGAATGGCATTTATACGGCTGGTATTCC
>No_name
CTCAACTCATGCATGAATCCAATTATCTATGCCCATTCTATGAGACATTTTAGAATGGCA
TTTATACGGCTGCTATGCCCAATATATTATCGTCGAATGA
>No_name
TCAACTCATGCATGAATCCAATTATCTATGCCCATTCTATGAGACATTTTAGAATGGCAT
TTATACGGCTGGTTTGCCCAATATATTATCGTCTGATGAT
>No_name
TCAACTCATGCATGAATCCAATTATCTATGCCCATTCTATGAGACATTTTAGAATGGCAT
TTATACGGCTGCTATGCCCAAAATATTATCGTCGAAAGAT
>No_name
GGAAACAACAGTGGCAAACAGATTTCCAAACAATTCTATTAAAAATGGTTCAGATCAAAT
TCCGTGGACTTTCAATGAAAAGGTGATGATAATTATTTCT
>No_name
CTTATATATTATTATGGGACTGGCCATTTCCATATTTATTCTGTCCAGTTGTTCTTTCTA
TCCAATTACTAGCCGTAACCGCTTCTTCAATAACGAACAT
>No_name
CCAAAACCTATCTAAACCAATCACCATGTTCGTTATTGAAGAAGCGGTTACGGCTAATAA
TTGGATAGAAAAAAAAAATTGGCAGAATAAAAATAGAAAA
>No_name
CGGGATTTCATTGGATAAATGACGACCCAAAACCTATCTAAACCAATCACCATGTTCGTT
ATTGAAGAAGCGGTTACGGCTAAAAATTTGATATAAAAAA
>No_name
GATNATATAGGTTTTGGGTCGTCATTTATCCAATGAAATCCCGTATTACCAGGAAAAGAT
CTGGATTGGTAATTGGATGTATTTGGGTGAGCTCAATCCT
>No_name
CCGATTGCTCAGAAAATTGGAATAATAATAATCTACAAATTTCATATACGATCTCAATAC
TTTTAATAACATATTTTCTACCATTAATCGTTCTCACTGT
>No_name
CGCTTCCAAAGTTTTATCCCAACAATTGTATATGTCACAGTGAGAACGATTAATGGTAGA
AAATATGTTATTAAAAGTATTGAGATCGTATATGAAATTT
>No_name
TTTNCGATCTCAATACTTTTAATAACATATTTTCTACCATTAATCGTTCTCACTGTGACA
TATACAATTGTTGGGATAAAACTTTGGAAGCGATCCTTAC
>No_name
CCCGTATTTCATCAGCTTCTCCTGGTAAGGATCGCTTCCAAAGTTTTATCCCAACAATTG
TATATGTCACAGTGAGAACGATTAATGGTAGAAAATATGT
>No_name
ATTTCATATGTTTTGCGTCCCGTATTTCATCAGCTTCTCCTGGTAAGGATCGCTTCCAAA
GTTTTATCCCAACAATTGTATATGTCACAGTGAGAACGAT
>No_name
AAACTTTGGAAGCGATCCTTACCAGGAGAAGCTGATGAAATACGGGACGCAAAACATATG
AAATCAAAAGTCAAAGTAATAAAAATGTTATCAATAATTG
>No_name
GACTGGTTCACATGGGTGACAACGAAGAATAAATGCAGAGGAAGCCAACACAATCCAAAG
CATATGACAATTATTGATAACATTTTTATTACTTTGACTT
>No_name
TTGGCTTCCTCTGCATTTATTCTTCGTTGTCACCCATGTGAACCAGTCTCAGGGATACAC
AAAGAATCTCAATATCGCGTATGTCGTTTGCCATTGGATC
>No_name
CGAAGCTGTTCGACATTGCGATCCAATGGCAAACGACATACGCGATATTGAGATTCTTTG
TGTATCCCTGAGACTGGTTCACATGGGTGACAACGAAGAA
>No_name
GGATGACGAAGCTGTTCGACATTGCGATCCAATGGCAAACGACATACGCGATATTGAGAT
TCTTTGTGTATCCCTGAGACTGGTTCACATGGGTGACAAC
>No_name
ATGTGAACCAGTCTCAGGGATACACAAAGAATCTCAATATCGCGTATGGCGTTTGCCATT
GGATCGCAAAGTCGAACAGCCTCGTCCACCCGGAAACCTA
>No_name
CTCAGGGATACACAAAGAATCTCAATATCGCGTATGTCGTTTGCCATTGGATCGCAATGT
CGAACAGCTTCGTCAACCCGGTAGTCTACAGCTTCATGAA
>No_name
CGCGTATGTCGTTTGCCATTGGATCGCAATGTCGAACAGCTTCGTCAACCCGGTAGTCTA
CAGCTTCATGAATGATTCATTTAAATCTGATTTTCGATGG
>No_name
CTTTTATGTCGTTTGCCATTGGATCGCAATGTCGAACAGCTTCGTTAACCCGGTAGGCTC
AAGCTTCATGAATGATTCATTTAAATATGCTTTTCGATGG
>No_name
CGTAGACAAAGTCCACAACATTTGTGATAGACAAGCCATCGAAAATCAGATTTAAATGAA
TCATTCATGAAGCTGTAGACTACCGGGTTGACGAAGCTGT
>No_name
TACAGCTTCATGAATGATTCATTTAAATCTGATTTTCGATGGCTTGTCTATCACAAATGT
TGTGGACTTTGTCAACGACAATCCTTGTCAAGAAAGATCA
>No_name
CGAGCACTCGTTGTGTTGAAGTTGATCTTTCTTGACCAGGATTGTCGTTGACAAAGTCCA
CAACATTTGTGATAGACAAGCCATCGAAAATCAGAACGAA
>No_name
CTTGTCTATCACAAATGTTGTGGACTTTGTCAACGACAATCCTGGTCAAGAAAGATCAAC
TTCAACACAACGAGTGCTCGAAATAGTGTTTCTAATAACT
>No_name
ACANATGTTGTGGACTTTGTCAACGACAATCCTGGTCAAGAAAGATCAACTTCAACACAA
CGAGTGCTCGAAATAGTGTTTCTAATAACTTTTCTCCAGC
>No_name
GGGAATTTGTCGTTGTATTTTCTGTTTTGGATCGTTAGTGCTGGAGAAAAGTTATTAGAA
ACACTATTTCGAGCACTCGTTGTGTTGAAGTTGATCTTTC
>No_name
CTTGGACCTTTCTGGTGATGAGTGATCTCGAGACGGGAATTTGTCGTTGTATTTTCTGTT
TTGGATCGTTAGTGCTGGAGAAAAGTTATTAGAAACACTA
>No_name
CTTGGACCTTTCTGGTGATGAGTGATCTCGAGACGGGAATTTGTCGTTGTCTTTTCTGTT
TTGGATCGTTAGTGCTGGAGAGAAGCTGTTAGAAACACTA
>No_name
CTTTTCTCCAGCACTAACGATCCAAAACAGAAAATACAACGACAAATTCCCGTCTCGAGA
TCACTCATCACCAGAAAGGTCCAAGGAGATTCAATTCCTG
>No_name
CCCCCGGTAAGTCTATTGAATTATGGTTCACACATTCGTTGTTGTCTTTGTTGAACAGGA
ATTGAATCTCCTTGGACCTTTCTGGTGATGAGTGATCTCG
>No_name
ATTTAACTTGGAACTCTCTCGGTAAGTCTATTGAATTATGGTTCACACATTCGTTGTTGT
CTTTGTTGAACAGGAATTGAATCTCCTTGGACCTTTCTGG
>No_name
ATTTAACTTGGAACTCTCTCGGTAAGTCTATTGAATTATGGTTCACACATTCGTTGTTGT
CTTTGTTGAACAGGGATTGAATCTCCTTGGACCTTTCTGG
>No_name
TTTTGATTTAACTTGGAACTCTCTCGGTAAGTCTATTGAATTATGGTTCACACATTCGTT
GTTGTCTTTGTTGAACAGGAATTGAATCTCCTTGGACCTT
>No_name
AGGAGATTCAATTCCTGTTCAACAAAGACAACAACGAATGTGTGAACCATAATTAAATAG
ACTTACCGAGAGAGTTCCAAGTTAAATCAAAAACCTTGTC
>No_name
CGATTCTTCTCAACTTCGGCATCAAGAATGAGAATTTTTATTTTGTTCATATTTGTTGAC
AAGGGTTTTGATTTAACTTGGAACTCTCTCGGTAAGTCTA
>No_name
GTTTTGGTTGGTAAATATTCGATTCTTCTCAACTTCGGCATCAAGAATGAGAATTTTTAT
TTTGTTCATATTTGTTGACAAGGGTTTTGATTTAACTTGG
>No_name
ATTTAGAGTTGAGTAATTATTTGGTAGTTTTGGTTGGTAAATATTCGATTCTTCTCAACT
TCGGCATCAAGAATGAGAATTTTTATTTTGTTCATATTTG
>No_name
CTGACATTTAGAGTTGAGTAATTATTTGGTAGTTTTGGTTGGTAAATATTCGATTCTTCT
CAACTTCGGCATCAAGAATGAGAATTTTTATTTTGTTCAT
>No_name
GTCGGATTTCTCAAAGCCCTTTCAACGAAAAACGATGTAATTACTAGCAAGTTACCAGCG
ACGGGTGCCAAACTGACAACTCCAGCTAGAAATCCGAGGT
>No_name
CGGATTTCTAGCTGGAGTTGTCAGTTTGGCAACCGTCGCTGGTAACTTGCTAGTAATTAC
ATCGTTTTTCGTTGAAAGGGCTTTGAGAAATCCGACGAAT
>No_name
CGGATTTCTAGCTGGAGTTGTCAGTTTGGCAACTGTCGCTGGTAACTTGCTAGTAATTAC
ATCGTTTTTCGTTGAAAGGGCTTTGAGAAATCCAACGAAT
>No_name
TAATTACATCGTTTTTCGTTGAAAGGGCTTTGAGAAATCCGACGAATTATTTTATTGCAT
CATTAGCCGTGACGGACCTTTTGATTGGAATATTTTCGAT
>No_name
CGACGAATTATTTTATTGCATCATTAGCCGTGACGGACCTTTTGATTGGAATATTTTCGA
TGAACTTCTATACGATTTATTTGCTTTTGAACTATTGGCC
>No_name
ATGGCCAATAGTTCAAAAGCAAATAAATCGTATAGAAGTTCATCGAAAATATTCCAATCA
AAAGGTCCGTCACGGCTAATGATGCAATAAAATAATTCGT
>No_name
TTGGAATATTTTCGATGAACTTCTATACGATTTATTTGCTTTTGAACTATTGGCCATTGG
GTGAAATGTTTTGTGATTTATGGTTGTCCTTGGATTATAC
>No_name
CAGTTATAAAAAATACGGTATATTGAGACGTTAAACAAGCTGTATAATCCAACGACAACC
ATAAATCACAAAACATTTCACCCAATGGCCAATAGTTCAA
>No_name
TTCCGAACTATTGGCCATTGGGTGAAATGTTTTGTGATTTATGGTTGTCGTTGGATTATA
CAGCTTGTTTAACGTCTCCATATACCGTATTTTTTTTAAC
>No_name
GGCCATTGGGTGAAATGTTTTGTGATTTATGGTTGTCGTTGGATTATACAGCTTGTTTAA
CGTCTCAATATACCGTATTTTTTATAACTGTCGATCGTTT
>No_name
CTTGTTTAACGTCTCAATATACCGTATTTTTTATAACTGTCGATCGTTTTTGTTCAGTCC
ACATTCCTGCAAAATACAGAAATTGGAGAACTGACAACAC
>No_name
TTATAACTGTCGATCGTTTTTGTTCAGTCCACATTCCTGCAAAATAGAGAAATTGGAGAA
CTGACAACAAAGTCCTAATCATGGTAGCGGCAACTTGGAT
>No_name
CGAAGAAGGAATTATCCAAGTTGCCGCTACCATGATTAGGACTTTGTTGTCAGTTCTCCA
ATTTCTGTATTTTGCAGGAATGTGGACTGAACAAAAACGA
>No_name
CGAAGAAGGAATTATCCAAGTTGCCGCTACCATGATTAGGACTTTGTTGTCAGTTCTCCA
ATTTCTGTATTTTGCAGGAATGTGGACTGAACAAAAACGA
>No_name
CGGCCAACCAAGAATGCAAGTGAAAAATATCGAAGAAGGAATTATCCAAGTTGCCGCTAC
CATGATTAGGACTTTGTTGTCAGTTCTCCAATTTCTGTAT
>No_name
CAGAAATTGGAGAACTGACAACAAAGTCCTAATCATGGTAGCGGCAACTTGGATAATTCC
TTCTTCGATATTTTTCACTTGCATTCTTGGTTGGCCGTTT
>No_name
CAACATTCGTTTTGTGGGCAGCCTCGTTTGCCGGTAAAAAACGGCCAACCAAGAATGCAA
GTGAAAAATATCGAAGAAGGAATTATCCAAGTTGCCGCTA
>No_name
CCCAACATTCGTTTTGTGGGCAGCCTCGTTTGCCGGTAAAAAACGGCCAACCAAGAATGC
AAGTGAAAAATATCGAAGAAGGAATTATCCAAGTTGCCGC
>No_name
CCGTTTTTTACCGGCAAACGAGGCTGCCCACAAAACGAATGTTGGGCTGGATTTCAAACC
GATGTTTTTTTCAACACAATTCTAACAATCGGTTATTTCT
>No_name
CAGNAATAACCGATTGTTAGAATTGTGTTGAAAAAAACATCGGTTTGAAATCCAGCCCAA
CATTCGTTTTGTGGGCAGCCTCGTTTGCCGGTAAAAAACG
>No_name
CACAAAACGAATGTTGGGCTGGATTTCAAACCGATGTTTTTTTCAACACAATTCTAACAA
TCGGTTATTTCTGGTTGACTTTAATCGTCATGTGTAGCCT
>No_name
TGGAGATTCAATGCAACATGATAAATTCCCCCATAAAGGCTACACATGACGATTAAAGAC
AACCAGAAATAACCGATTGTTAGAATTGTGGTGAAAAAAA
>No_name
CTAGTCTTGTTTCAATGGCTGGACAAACAATGTCCAGAATCGGAGTTGGAATGACAAACG
ATGAGAACGAAGACGAAAAATTTGACCATCGTAAACCAAC
>No_name
ATCACATCAAGAACCATATTATTTGTTGGTTTACGATGGTCAAATATTTCGTCTTCGTTC
TCATCGTTTGTCATTCCAACTCCGATTCTGGACATTGTTT
>No_name
ATCGGAGTTGGAATGACAAACGATGAGAACGAAGACGAAATATTTGACCATCGTAAACCA
ACAAATAATATGGTTCTTGATGAAATGACAACTGGTGACG
>No_name
TGACACCTGGTGAAGACAATCCTAAGAAGTCGAAAGGATTTCATTGGCATGGCAACAAGG
TTGATCAATCAGGAAGTCATCAGAAATTAAAACAAAAGAA
>No_name
GATCGATCATCTTGTTTTTCTGAATGTTTCTTTTGTTTTAATTTCTGATGACTTCCTGAT
TGATCAACCTTGTTGCCATGCCAATGAAATCCTTTCGACT
>No_name
TTCATTGGCATGGCAACAAGGTTGATCAATCAGGAAGTCATCAGAAATTAAAACAAAAGA
AACATTCAGAAAAACAAGATGATCGATCTAGTAGCCCTAC
>No_name
GTTGTTTTAGGACCTTGTTGAAGATTATCAATTGATACGATATCAGAATCAGAAGGAAAG
GTAGGGCTACTAGATCGATCATCTTGTTTTTCTGAATGTT
>No_name
AGTTAATAAAACAGTATCCGTTGTTTTAGGACCTTGTTGAAGATTATCAATTGATACGAT
ATCAGAATCAGAAGGAAAGGTAGGGCTACTAGATCGATCA
>No_name
TTCCCTTCTGATTCTGATATCGTATCAATTGATAATCTTCAACAAGGTCCTAAAACAACG
GATAATGTTTTATTAACTTTTCAAGACTTTAATATAACAA
>No_name
GAGAATCATCTAAAATAACAGGAGATTGAATCTTCTTTGTTATAATTAAGTCTTGACAAG
TTAATAAAACAGTATCCGTTGTTTTAGGACCTTGTTGAAG
>No_name
AGANATTAAACGGAGAAGTTTCTGATGGACTTGGAGAATCATCTAAAATAACAGGAGATT
GAATCTTCTTTGTTATAATTAAGTCTTGACAAGTTAATAA
>No_name
TGTCAAGACTTAATTATAACAAAGAAGATTCAATCTCCTGTTATTTTAGATGATTCTCCA
AGTCCATCAGAAACTTCTCCGTTTAATTTCTTCCAATATG
>No_name
CGTACTCATGTTACCATATTGGAAGAAATTAAACGGAGAAGTTTCTGATGGACTTGGAGA
ATCATCTAAAATAACAGGAGATTGAATCTTCTTTGTTATA
>No_name
CTTGATGTGGTTGTAACCGTACTCATGTTACCATATTGGAAGAAATTAAACGGAGAAGTT
TCTGATGGACTTGGAGAATCATCTAAAATAACAGGAGATT
>No_name
ATCNTGAGCTTGATGTGGTTGTAACCGTACTCATGTTACCATATTGGAAGAAATTAAACG
GAGAAGTTTCTGATGGACTTGGAGAATCATCTAAAATAAC
>No_name
ATTTGAATAAGCTGAAACAGCTCCTATGTAGTTGTTCTTCATTTGACGATAAAATCTTGA
GCTTGATGTGGTTGTAACCGTACTCATGTTACCATATTGG
>No_name
TACAACCACATCAAGCTCAAGATTTTATCGTCAAATGAAGAACAACTACATAGGAGCTGT
TTCAGCTTATTCAAATGACTCCGCTTATCAAACCGCCAGT
>No_name
CAANTACATAGGAGCTGTTTCAGCTTATTCAAATGACTCCGATTATCAAACCGCCAGTGG
ATTTTCTACCGAATACGTTTCAGAATGGCGTCATAATAAC
>No_name
CTGTGATGATATGAGTTATTATGACGCCATTCTGAAACGTATTCGGTAGAAAATCCACTG
GCGGTTTTTATATTGTCGTTATTTTAATAAGCTGAAAAAT
>No_name
ATTATTACTGTGATGATATGAGTTATTATGACGCCATTCTGAAACGTATTCGGTAGAAAA
TCCACTGGCGGATTGTATATCGGAAGCCTTTGAATCAGCT
>No_name
CTTATTCAAATGACTCCGATTATCAAACCGCCAGTGGATTTTCTACCGAATACGTTTCAG
AATGGCGTCATAATAACTCATATCATCACAGTAATAATAG
>No_name
TTAATTCCTTGATCAGAACTGTGCCTATTATTACTGTGATGATATGAGTTATTATGACGC
CATTCTGAAACGTATTCGGTAGAAAATCCACTGGCGGTTT
>No_name
TTGTATTAGATTTATTAATTCCTTGATCAGAACTGTGCCTATTATTACTGTGATGATATG
AGTTATTATGACGCCATTCTGAAACGTATTCGGTAGAAAA
>No_name
GTTGTATTAGATTTATTAATTCCTTGATCAGAACTGTGCCTATTATTACTGTGGTGATAT
GAGTTATTATGACGCCATTCTGAAACGTATTCGGTAGAAA
>No_name
GTTTCAGAATGGCGTCATAATAACTCATATCATCACAGTAATAATAGGCACAGTTCTGAT
CAAGGAATTAATAAATCTAATACAACAGCTACTGGTCTAC
>No_name
CTCATATCATCACAGTAATAATAGGCACAGTTCTGATCAAGGAATTAATAAATCTAATAC
AACAGCTACTGGTCTACAATATATAGATTCAAATAGTCTT
>No_name
GGAATTAATAAATCTAATACAACAGCTACTGGTCTACAATATATAGATTCAAATAGTCTT
CAGAATTCAAGATCCAAATTGATATTGAACATTTCCCCTG
>No_name
CAGAATTCAAGATCCAAATTGATATTGAACATTTCTCCTGCAAACGGATTTTGTCCATCT
ACCGAAAATAATTCTCCTGTGTGGATCAAAAGGAAAGTTG
>No_name
CAAGATCCAAATTGATATTGAACATTTCCCCTGCAAACGGATTTTGTCCATCTACCGAAA
ATAATTCTCCTGTGTGGATCAAAAGGAAAGTTGACTTACA
>No_name
ATTGAACATTTCCCCTGCAAACGGATTTTGTCCATCTACCGAAAATAATTCTCCTGTGTG
GATCAAAAGGAAAGTTGACTTACAGGTTTCAGATGATGAA
>No_name
CTTTTTCATCATCTGAAACCTGTAAGTCAACTTTCCTTTTGATCCACACAGGAGAATTAT
TTTCGGTAGATGGACAAAATCCGTTTGCAGGAGAAATGTT
>No_name
ATTNTTTCCATCTACCGAAAATAATTCTCCTGTGTGGATCAAAAGGAAAGTTGACTTACA
GGTTTCAGATGATGAAAAAGACACGTCCGTTGAGAACAAC
>No_name
ATCNTGCTCATGACCGTTGTTGTTCTCAACGGACGTGTCTTTTTCATCATCTGAAACCTG
TAAGTCAACTTTCCTTTTGATCCACACAGGAGAATTATTT
>No_name
AATGCTCCTGTGTGGATCAAAAGGAAAGTTGACTTACAGGTTTCAGATGATGAAAAAGAC
ACGTCCGTTGAGAACAACAACGGTCATGAGCAAGATCCCA
>No_name
AAAATTTTCGGTTCCCATGGGATCTTGCTCATGACCGTTGTTGTTCTCAACGGACGTGTC
TTTTTCATCATCTGAAACCTGTAAGTCAACTTTCCTTTTG
>No_name
GGAAAGTTGACTTACAGGTTTCAGATGATGAAAAAGACACGTCAGTTGAGAACAAAAACG
GTCATGAGCAAGATCCCATGGGAACCGAAAATTATGTTCA
>No_name
GGAAAGTTGACTTACAGGTTTCAGATGATGAAAAAGACACGTCCGTTGAGAACAACAACG
GTCATGAGCAAGATCCCATGGGAACCGAAAATTTTGTTCA
>No_name
TGAAAAAGACACGTCCGTTGAGAACAACAACGGTCATGAGCAAGATCCCATGGGAACCGA
AAATTTTGTTCAACGTAATTCCACTAAAGCTGAAGGCGTC
>No_name
CTCGATTTGACGCCTTCAGCTTTAGTAGAATTACGTTGAACAAAATTTTCGGTTCCCATG
GGATCTTGCTCATGACCGTTGTTGTTCTCAACGGACGTGT
>No_name
CGTTGAGAACAACAACGGTCATGAGCAAGATCCCATGGGAACCGAAAATTTTGTTCAACG
TAATTCTACTAAAGCTGAAGGCGTCAAATCGAGTCACATT
>No_name
GTTTAGTTTTGTTCAATGTTTTGATATCGTGCCTTTGAAAAGTTTGATTAGGAATTTCAC
AGAATTGAATGTGACTCGATTTGACGCCTTCAGCTTTAGT
>No_name
GGCNCATTCAATTCTGTGAAATTCCTAATCAAACTTTTCAAAGGCACGATATCAAAACAT
TGAACAAAACTAAACGACAGTCATCGTATCGAAGACGCAT
>No_name
CTCGAACTCGAAGGAAGAATGCTCTTAAATTGATGCGTCTTCGATACGATGACTGTCGTT
TAGTTTTGTTCAATGTTTTGATCTCGTGCCTTTGAAAAGT
>No_name
ATCGTATCGAAGACGCATCAATTTAAGAGCATTCTTCCTTCGAGTTCGAGATATCATTCA
ACAGATCATTTATCGAATCACTCATCGAACGAGAGCAAAA
>No_name
CAAGGTTTTGCTCTCGTTCGATGAGTGATTCGATAAATGATCTGTTGAATGATATCTCGA
ACTCGAAGGAAGAATGCTCTTAAATTGATGCGTCTTCGAT
>No_name
CTGTTTTCAGTTCGACCACGCTCGAAAATTTCTTTTGGTTCTCGGCAAGGTTTTGCTCTC
GTTCGATGAGTGATTCGATAAATGATCTGTTGAATGATAT
>No_name
CTCGGTTTTCAGTTCGACCACGCTCGAAAATTTCTTTTGGTTCTCGGCAAGGTTTTGCTC
TCGTTCGATGAGTGATTCGATAAATGATCTGTTGAATGAT
>No_name
CAACAGATCATTTATCGAATCACTCATCGAACGAGAGCAAAACCTTGCCGAGAACCAAAA
GAAATTTTCGAGCGTGGTCGAACTGAAAACCGAGCGAGAA
>No_name
AATTTTCGAGCGTGGTCGAACTGAAAACCGAGCGAGAAAAGCATTGAGGACAATAACATT
AATTCTCGGAGCTTTTGTCATTTGTTGGACTCCTTTTCAC
>No_name
TGTTAGCATAGCATAGCCAATATGAAAGATTGAAAAAATGAACATTGACCAGATCTGGAT
AATATCCTTTCAGCAATACCAATATGTGAAAAGGAGTCCA
>No_name
CGGACTATTAGCATAGCATAGCCAATATGAAAGATTGAAAAAATGAACATTGACCAGATC
TGGATAATATCCTTTCAGCAATACCAATATGTGAAAAGGA
>No_name
CCAAAGCATAACAAAAAGGATTAATCGGACTGTTAGCATAGCATAGCCAATATGAAAGAT
TGAAAAAGTGAACATTGACCAGATCTGGATAATATCCTTT
>No_name
CTTGAATTGTGCATTGGCCAAAGCATAACAAAAAGGATTAATCGGACTATTAGCATAGCA
TAGCCAATATGAAAGATTGAAAAAATGAACATTGACCAGA
>No_name
CGAAGTAATCTTAAGAATGCTTTCTTGAATTGTGCATTGGCCAAAGCATAACAAAAAGGA
TTAATCGGACTGTTAGCATAGCATAGCCAATATGAAAGAT
>No_name
GTCCGATGAAAGTCACCCCGAAGTAATCTTAAGAATGCTTTCTTGAATTGTGCATTGGCC
AAAGCATAACAAAAAGGATTAATCGGACTATTAGCATAGC
>No_name
TGGATATTTTACTTTGTACAGCATCTATTCTTAATTTGTGCTGCATTTCGATTGATCGAT
ATATGGCGATCACTAAGCCCTTGGTATATGCCACAAAACG
>No_name
GATCGTTTTGTGGCATATACCAAGGGCTTAGTGATCGCCATATATCGATCAATCGAAATG
CAGCACAAATTAAGAATAGATGCTGTACAAAGTAAAATAT
>No_name
GTATGATATTAATCGCTTGGATCTTGTCAGTAATTATATCGGTGCCCCCGGTAATCGGTT
GGTCAGATCATAATTTTACCAACACTACTTGTGAAATCAG
>No_name
CTCAAGTAAACAAAAATCATGAGGATTAACGGGATAAAAAACGATCCCAGAGATGAATAG
ATTCTAAATCCAAGATGAATACTGATTTCACAAGTAGTGT
>No_name
CTGGGATCGTTTTTTTATCCCGTTAATCCTCATGATTTTTGTTTACTTGAGAATCTTCGC
CATAGCCAACTATCGTAAAATTTTACTCAACAGTCATCAA
>No_name
CTTCGCCATAGCCAACTATCGTAAAATTTTACTCAACAGTCATCAATCTTCGAGAAACAT
TAAATCAAATAAAAATTCTTCGAATTCTTTATCATATAAA
>No_name
GATGTTTGGAAATCGAGGGATTTATATGATAAAGAATTCGAAGAATTTTTATTTGATTTA
ATGTTTCTCGAAGATTGATGACTGTTGAGTAAAATTTTAC
>No_name
CAAATCTGGAAATCTACAGAATTTCACCAATCTTTCAACTGGATGTGCAGTTTTGAGTTC
GGGATTAAGTCAAAGCCAAAAAGGCAAAGAAACCGCAGCA
>No_name
CTACAGAATTTCACCAATCTTTCAACTGGGTGTGCAGTTTTGAGTTCGGGATTAAGTCAA
AGCCAAAAAGGCAAAGAAACCGCAGCATTTTTGCGAGAAC
>No_name
GAAATTGATCCTCGGTTTTCATGGCTTCACGTTTGGACTTGTGGACCTATTCTTGTTATG
CTGATTTTATGGACAATCATAGGAAATGTATTTGTTGTCG
>No_name
CCAGTAGTTGGTGGATGGGGATGAGTCTCTGTGATATTTGGATTTTCTTTGATGTATTAT
GCTGCACAGCATCCGTTTTGCATCTTGTAGCAATCGCAAT
>No_name
TTTACGAGCACCAGATTTTTTTTCGAATAAAATTTATTTGCGTAACGGCCCAGTATCTGT
CTATTGCGATTGCTACAAGATGCAAAACGGATGCTGTGGA
>No_name
GTTTTTTGTATTAGTTTTCACTGAAATGCATCGAAATAAAATTGATGAAAAATAAACTAT
TTTATTTTCCTTTCCAGTTCTAGTGGATTTTGGGTTGAGA
>No_name
CTGNTCTTGATTGTTTTTTGTATTAGTTTTCACTGAAATGCATCGAAATAAAATTGATGA
AAAATAAACTATTTTATTTTCCTTTCCAGTTCTAGTGGAT
>No_name
TATNAATCCTAATAATATATCAAAAAGACAAATTTCCCTAATGAGTTTTGGGTCACAACT
TTCAGATATACCTTACGTGGATGAGGATGAAGTCATCAAA
>No_name
GAGAAGAACACGAAGGGCTAGAAAGCTTTGAAGGTTGCGGTGAATTTTTTTTAGACAACG
AAGAATCATGTTTGATGACTTCATCCTCATCCACGTAAGG
>No_name
ATTAGATTCAAATACTGATTCACTATCTACTTGGAAGTCTGTTCCGCTGTTACTGGACCG
GCAAGAAACTGACGGAGACCTTATTTCATTTGTGGCATCA
>No_name
TGATGACTCTAATTCTGAATCCAAAGCATTTATACAGTTTTCGCAGAAAAGCTCTTGTGA
TCCGTGTTTGGTACTATTATTAGATTCAAATACTGATTCA
>No_name
TTTTGCTTGTGCTAATGAAATCAGTTCAGACCATGTCATATCTTGTGGTCATCAAGATGA
TATTGTAGCGAGAAGTATTTCGAGTAGAGAAGAAAAAATA
>No_name
CTTGTGGTCATCAAGATGATATTGTAGCGAGAAGTATTTCGAGTAGAGAAGAAAAAATAA
GTCTGAGAGTGAATGCCAACGCTCATATGTGTACAAAAGA
>No_name
CTCTTTTGTACACATATGAGCGTTGGCATTCACTCTCAGACTTATTTTTTCTTCTCTACT
CGAAATACTTCTCGCTACAATATCATCTTGATGACCACAA
>No_name
CTGAGAGTGAATGCCAACGCTCATATGTGTACAAAAGAGCCAGCTTGTAGACAGTCTCTT
GCGAAAAATAAAAATCGTCTTTCGAATGCAATGTGGCATC
>No_name
CTCGGCTTTTCTCTCACGTCGCTGTTCAATTTTTATGCGAGATCGGATTTTTAGTTGATG
CCACATTGCATTCGAAAGACGATTTTTATTTTTCGCAAGA
>No_name
AGAAAACAACCGGTAATAATTGCTAAAGTTCTGGCGGCTTTTCTCTCACGTCGCTGTTCA
ATTTTTATGCGAGATCGGATTTTTAGTTGATGCCACATTG
>No_name
GAAAATACAGTATAGATTATGGGATTTAGGCACGAATTAGTATAACCTAACCATAATATA
AAACTGTCGATTAAAAGAGCTTTATAACTGGTATGATTTG
>No_name
GTTTGGGAATGGATTGATAATTACAGCTTTTATCATGGAGAAAAAGATTCGGATACCCAG
CAATTATTTCATTGCATCATTGGCAATCACAGATATCTTA
>No_name
GTCCAATTAAGATATCTGTGATTGCCAATGATGCAATGAAATAATTGCTGGGTATCCGAA
TCTTTTTCTCCATGATAAAAGCTGTAATTATCAATCCATT
>No_name
ATAACCTAAAACAACATAAATAGAAAATAAATTCATCGAAAACAGTCCAATTAAGATATC
TGTGATTGCCAATGATGCAATGAAATAATTGCTGGGTATC
>No_name
ATGTTGTTTTAGGTTATTGGCCTTTGGGGAACATTCTTTGTAATATTTGGTTGTCATTCG
ATTATACCGTATGTCTAACCTCTCAGTATACGGTACTTTT
>No_name
GAACAATATCTATCGACAGTAATCAAAAGTACCGTATACTGAGAGGTTAGACATACGGTA
TAATCGAATGACAACCAAATATTACAAAGAATGTACCCCA
>No_name
CGATTATACCGTATGTCTAACCTCTCAGTATACGGTACTTTTGATTACTGTCGATAGATA
TTGTTCGGTCAAAATTCCAGCAAAGTATAGAATTTGGAGA
>No_name
ATCATGTGCGTTTTATATATTGGAATATATCGTGTCGCTCGCCGACTCCATCAAAATTCG
GATACAAAACGCAAACGGTTGACCTCTCTTATGGCAACTG
>No_name
TGCGTTTTATATATTGGAATATATCGTGTAGCTCGCCGACTCCATCAAAATTCGGATACA
AAAAGCAAACGGTTGACCTCTCTTATGGCCAATGCCGGTC
>No_name
CGGNTACAAAACGCAAACGGTTGACCTCTCTTATGGCAACTGCCGGTCAAACAATGTCAA
AAATTGGGGTTGGATTAAGTTTAGCAAATTTGGATGTCAA
>No_name
CGTTAAACGGATTATCTTTCAAAAAGTTTTTAAATTGAACATTGACATCCAAATTTGCTA
AACTTAATCCAACCCCAATTTTTGACATTGTTTGACCGGC
>No_name
GTTTCGTTAAACGGATTATCTTTCAAAAAGTTTTTAAATTGAACATTGACATCCAAATTT
GCTAAACTTAATCCAACCCCAATTTTTGACATTGTTTGAC
>No_name
GTTTCGTTAAACGGATTATCTTTCAAAAAGTTTTTAAATTGAACATTGACATCCAAATTT
GCTAAACTTAATCCAACCCCAATTTTTGACATTGTTTGAC
>No_name
GTTGTCGTTTCGTTAAACGGATTATCTTTCAAAAAGTTTTTAAATTGAACATTGACATCC
AAATTTGCTAAACTTAATCCAACCCCAATTTTTGACATTG
>No_name
TTTTAAATGATAACTGTCTTTATCCGGACAGTTCTCGGAATAATTACTCAATAAGTTCAC
GGGTGTCACCTTCTGAGGAAACGAATAGTTTAATGATAAA
>No_name
CACAGCGAAACCTTGTTCACTGATAGTCTACGTTTTTCTCCAAAATCTAATAAAGATAAA
TGTCTTAATCTTTTTGAAGATATTCAGTATATTGACGAAG
>No_name
CACAGCGAAACCTTGTTCACTGATAGTCTACGTTTTTCTCCAAAATCTAATAAAGATAAA
TGTCTTAATCTTTTTGAAGATATTCAGTATATTGACGAAG
>No_name
CCCACTTGAGTCTTCGTCAATATACTGAATATCTTCAAAAAGATTAAGACATTTATCTTT
ATTAGATTTTGGAGAAAAACGTAGACTATCAGTGAACAAG
>No_name
CCCCACTTGAGTCTTCGTCAATATACTGAATATCTTCAAAAAGATTAAGACATTTATCTT
TATTAGATTTTGGAGAAAAACGTAGACTATCAGTGAACAA
>No_name
CCCCACTTGAGTCTTCGTCAATATACTGAATATCTTCAAAAAGATTAAGACATTTATCTT
TATTAGATTTTGGAGAAAAACGTAGACTATCAGTGAACAA
>No_name
CTGATAGTCTACGTTTTTCTCCGAAATCTAATAAAGATAAATGTCTTAATCTTTTTGAAG
ATATTCAGTATATTGACGAAGACTCAAGTGGGGACAGTAA
>No_name
ATTACGGATGTCGATTCTTTTTGACATGTTGTGAACACTTTTAAGAAACCTCATGGCTTT
CAATGCCGATTTGGAAACTGTGTTGTCCCAGGATTTGTAT
>No_name
TTTNAAAGATTTTTTCGCTTTGCTGTGATTACGGATGTCGATTCTTTTTGACATGTTGTG
AACACTTTTAAGAAACCTCATGGCTTTCAATGCCGATTTG
>No_name
TAAAAGCACCCAGAATAAAACTAATTGTTTTCAAAGATTTTTTCGCTTTGCTGTGATTAC
GAATGTCGATTCTTTTTGACATGTTGTGAACACTTTTAAG
>No_name
CGTTGATGCAACTTTTAGGAGGGTTATCACAAAATCCTTTTATTAAAATGAGAACATGAT
ACGGAGTCCAACAAATTATAAAAGCACCCAGAATAAAACT
>No_name
GGTTAATCGGAGAATTTATATAGCACAACCAGTAGCTTGCGTTATACAATACGTCGTTGA
TGCAACTTTTAGGAGGGTTATAACAAAATCCTTTTATTAA
>No_name
TAACAATCTCCCATAACCGATTTCTAAGAACAACCGCAAACTTATTAATCGGGAATCTCG
CTTTGAGTGACATGTTATTGGCAGGGACAGGTTTTCTATT
>No_name
CCGATTTCTAAGAACAACCGCAAACTTATTAATCGGGAATCTCGCTTTGAGTGACATGTT
ATTGGCAGGGACCGGTTTTCCCTTATCAAAAGTCAATGAA
>No_name
ACCAGGTATAGGTCAAGTTCTCACGTCAGACGGACGAAACCTTATATTATTGTTGTTTGG
TCTTTGTCTTCAATAATATGCATCCCCCAAATCATTGGCT
>No_name
CAGAAACCGATGAAAATAGTTCTGATCCTGATTGTTCTGTCCAAACTCATACGAGCGAAC
TAAAAGCCATAGAATCCTCAATTTCCAAAAAGAAATCAAA
>No_name
AGAATTTCTGCTGCCACAGACCCCTTTATGGGAAATGAAATTAAGCACAAACAACTCAGA
ACTCAATCCCAATGAGGATTCAAAGAGATTCACTAAGAAA
>No_name
CGAAAAGCTGTCCAACAACGATCAGTACTATTTTACTAGTGTCAATTTGACGAACAGAAC
TGGATCAGCCTACACAAAAGGTTTATCACTGCCAGAAATC
>No_name
ATCGAAGCTGTCTTTCAACGATGAAACTCGTCAAAACCAATAAATTGCCGACCACCGTTA
TGATGACGACTATTCCTCCCAATATAGAATATATTATGAT
>No_name
GACGGCAACTTACTGGTTTTGACGAGTTTCATCGTTGAAAGACAGCTTCGATCTATCAGC
AATTACTTTTTACTTTCCTTGGCTGTCGCCGATTTGATGA
>No_name
CGATCTATCAGCAATTACTTTTTACTTTCTTTGGCTGTCGCCGATTTGATGATTGGATTA
GTTTCAATGCCTCTCTATACTGGTTATTTTGTTTTTGGTG
>No_name
GAGATAATCAACAAATTTGCAACACTGGCATTAGACATGGTGTAATCTATAGATAGCCAA
AGATCACAAATATAGTATGGTAAAGGCCATTCTCCAACAA
>No_name
TCCNAATCCATATTGAAACCTTTTTAGAGGTTCTCTTGATTCGATAAGTCAAAGGTCGAG
TGACTGAACAATACCGGTCTATGGAGATAATCAACAAATT
>No_name
TTTCCATCGATGATTGGCCATAAGTAGATTAAAGGAGTCCACAAAAGAGCTGAAATTATC
CATGCAATCCCAATCCATATTGAAACCTTTTTAGAGGTTC
>No_name
CTCAAATTAGTCTCTCGATAAATACGAAAATACAATATTGATATGATTGTTACTGGTATA
AAATAAGCTAGACTTGCTGTTAATAGAGTCAAAAGATAAC
>No_name
TTTTAACACTTTCTGTCTCAAATTAGTCTCTCGATAAATACGAAAATACAATATTGATAT
GATTGTTACTGGTATAAAATAAGCTAGACTTGCTGTTTAT
>No_name
GGGCTTTCAACTCAAACCTCTATTTATCAGGAAGGCGAGAGCTCAAAATTTGAATATGGA
AGATCCATTTATTCAGAACTTAGTGCATCTAATCATCGGT
>No_name
ATACGGTCTTTGAGGTGTCATTTCTGTTGGTGAAAATCGGTTCCGGTAAAGATGAATTGG
AATCAAGCGATTGGGATTTACTGTATCCTAACCGATGATT
>No_name
CTTGATTCCAATTCATCTTTACCGGAACCGATTTTCACCAACAGAAATGACACCTCAAAG
ACCGTATACAAATGCAGCATAGGAAACATAAACATTCCAG
>No_name
CGGAACCGATTTTCACCAACAGAAATGACACCTCAAAGACCGTATACAAATGCAGCATAG
GAAACATAAACATTCCAGAAGAAGTCAAAATCAGACCGAA
>No_name
CGANTCTGTTCGGTCTGATTTTGACTTCTTCTGGAATGTTTATGTTTCCTATGCTGCATT
TGTATACGGTCTTTGAGGTGTCATTTATGTTGGTGTAAAT
>No_name
AAATGACACCTCAAAGACCGTATACAAATGCAGCATAGGAAACATAAACATTCCAGAAGA
AGTCAAAATCAGACCAAACAGAATCGATTCTCCAATACGA
>No_name
AAGAAGTCAAAATCAGACCGAACAGAATCGATTCTCCAATACGACATCTTTCGTTGAAAT
CTCAAAGAAAATCTTGTGATGCCGAAAGCTTGAATCATTT
>No_name
CAGAATCGATTCTCCAATACGACATCTTTCGTTGAAATCTCAAAGAAAATCTTGTGATGC
CGAAAGCTTGAATCATTTAGTTATCGTGAATCCAAATGCA
>No_name
GAANTCTTTTGCATTTGGATTCACGATAACTAAATGATTCAAGCTTTCGGCATCACAAGA
TTTTCTTTGAGATTTCAACGAAAGATGTCGTATTGGAGAA
>No_name
AGCGTTACTGGTGCTAGGTTGATTGGGGAATTCTTTTGCATTTGGATTCACGATAACTAA
ATGATTCAAGCTTTCGGCATCACAAGATTTTCTTTGAGAT
>No_name
GAAAATCTTGTGATGCCGAAAGCTTGAATCATTTAGTTATCGTGAATCCAAATGCAAAAG
AATTCCCCAATCAACCTAGCACCAGTAACGCTATGGTTAT
>No_name
CAACATAACCATAGCGTTACTGGTGCTAGGTTGATTGGGGAATTCTTTTGCATTTGGATT
CACGATAACTAAATGATTCAAGCTTTCGGCATCACAAGAT
>No_name
CCCAATCAACCTAGCACCAGTAACGCTATGGTTATGTTGTCACATTATTCCGGTTCACAA
AAATCTGAAAATAAAGCTGATAAAACTCTTAGCGCAATTT
>No_name
AACTCTTAGCGCAATTTTGTTAGCATTTTTTATAACATGGACTCCATATAACATTTTCAC
GGTGATAAATGCTTTCTATACGGTTGAAACTCAGCCGATA
>No_name
CTATCGGCTGAGTTTCAACCGTATAGAAAGCATTTATCACCGTGAAAATGTTATATGGAG
TCCATGTTATAAAAAATGCTAACAAAATTGCGCTAAGAGT
>No_name
GTAACGTTGCATAACGCATAGAGCAATGGATTGACTGTCGAGATCAAATAGCATAACAAA
TCTCCTAACTTATACACCGTAGTCTCTATCGGCTGGGGTT
>No_name
CTCGACAGTCAATCCATTGCTCTATGCGTTATGCAACGTTACTTTCCGGAAAACATTCAT
AGCTATTTTGACTTGCTCAATATCAAAAATAAGAAGTACT
>No_name
GAAATATCCATAATTGACACGGACAAAAGATAGATATTCGTTGAACTGATCATTGAACGG
CGAGTAAGGACGATGATGTTTAAAATATTGCACATTATTC
>No_name
AACGTGCAATATTTTAAACATCATCGTCCTTACTCGCCGTTCAATGATCAGTTCAACGAA
TATCTATCTTTTGTCCGTGTCAATTATGGATATTTCATAT
>No_name
ATTTTAAACATCATCGTCCTTACTCGCCGTTCAATGATCAGTTCAACGAATATCTATCTT
TTGTCCGTGTCAATTATGGATATTTCATATTTACTCTCGA
>No_name
GAACAGTTCAACGAATATCTATCTTTTGTCCGTGTCAATTATGGATATTTCATATTTACT
CTCGATGTTTTGCGTTTCACTTCAGCTTTACAAGAGAGTT
>No_name
CGAATCTCTATCTTTTGTCCGTGTCAATTATGGATATTTCCTATTTACTCTCGATGTTTT
GAGTTTCACTTCAGCTTTACAAGAGAGTTCGTCAGTCACA
>No_name
CAGGCATAGAACTATCACCTTTTTCGCTTTTGTAACCGTACACCATTTCCGAATGGCGAA
CGGTTTAAGAACGACCAACAATCGCTCCATGGTCAAACAA
>No_name
CAGGCATAGAACTATCACCTTTTTCGCTTTTGTAACCGTACACCATTTCCGAATGGCGAA
CGGTTTAAGAACGACCAACAATCGCTCCATGGTAAAACAA
>No_name
CGCNCTCATTTTAAAATACCCATGGCGCTGAATACGATTATAAAACGAAGTCTTCCTAAT
ACAGCAAATCATGACTGTATTATCCGGTTGAAAATCGCAT
>No_name
ATCTTAGCAGTCGTTAATAGCCTGTTGATCAAATACATCATAACGGCGAAGGGTAAGCGA
ACTAATCTAAGTATACACAACTCTCAGCATTCGACTCGGT
>No_name
TAATAGCCTGTTGATCAAATACATCATAACGGCGAAGGGTAAGCGAACTAATCTAAGTAT
ACACAACTCTCAGCATTCGACTCGGTTGAACATCGATGCC
>No_name
CGGCGAAGGGTAAGCGAACTAATCTAAGTATACACAACTCTCAGCATTCGACTCGGTTGA
ACATCGAAGCCAACTCGTCAACGTTCAGACAACAAGACAG
>No_name
GCGAAGGGTAAGCGAACTAATCTAAGTATACACAACTCTCAGCATTCGACTCGGTTGAAC
ATCGATGCCAACTCGTCAACGTTCAGTCAACAAGACAGAT
>No_name
CTTAAGTCTATTGTTGATCAAGGATCTGTCTTGTTGACTGAACGTTGACGAGTTGGCATC
GATGTTCAACCGAGTCGAATGCTGAGAGTTGTGTATACTT
>No_name
TTCGACTCGGTTGAACATCGATGCCAACTCGTCAACGTTCAGTCAACAAGACAGATCCTT
GATCAACAATAGACTTAAGCACTCTACAAATGTCATAGAT
>No_name
GTCAACGTTCAGTCAACAAGACAGATCCTTGATCAACAATAGACTTAAGCACTCTACAAA
TGTCATAGATCAGTACAAGACCACATATTTACTCGTCATT
>No_name
CGGGGGTCTGCAAACAACAAAATGTCACCACAACAATGACGAGTAAATATGTGGTCTTGT
ACTGATCTATGACATTTGTAGAGTGCTTAAGTCTATTGTT
>No_name
CTCGTTTCAACGATTACGTAATTAATTGCGCTGGGGGTCTGCAAACAACAAAATGTCACC
ACAACAATGACGAGTAAATATGTGGTCTTGTACTGATCTA
>No_name
CGCCTCGTTTCAACGATTACGTAATTAATTGCGCTGGGGGTCTGCAAACAACAAAATGTC
ACCACAACAATGACGAGTAAATATGTGGTCTTGTACTGAT
>No_name
CACATATTTACTCGTCATTGTTGTGGTGACATTTTGTTGTTTGCAGACCCCCAGCGCAAT
TAATTACGTAATCGTTGAAACGAGGCCAAATAGATCTATA
>No_name
CCGAAATTTCTGCGAGAAAAACGAGTAAAGGATAAAATTCATGGCAGCGCTCACTGCCAA
AAGTAGATTACAAAAATTCCCAAAAATTAATTTCGATATA
>No_name
GCCAACCGAAATTTCTGCGAGAAAAACGAGTAAAGGATAAAATTCATGGCAGCGCTCACT
GCCAAAAGTAGATTACAAAAATTCCCAAAAATTAATTTCG
>No_name
GTCCTTTTGTGTACTGCGTCTATAATGCATTTGTGTTTGATTAGTATAGATAGATACTAT
TCCATTGTCAGGCCCATACAGTACAAGACATCGAGGACCC
>No_name
ATTGAAGCCAAGCGAAGAGCCAATCGAAAGTATGTTGTCAAAAAACCGGAAGTGAAAAAA
AATCCGGAATTCTTCAGAAAAAAGGAAGTTGTTGAAGTAG
>No_name
CTGGCTATTCGATGCTTCTGAGAATTCAACGGTTCCTGATTATTTGTCACAGACGGGTCG
TCATCGTCAACAATGCAAGAAATTGCTTCAGAATCTACCT
>No_name
GCCAGTTTTGATATGATGTTTTTCGATTGGATTCTGTCTATTCGATGCTTCTGAGAATTC
AACGGTTCCTGATTATTTGTCACAGACGGGGCGTCATCGT
>No_name
AGATAAATGAATAATGAAACTAATCCTGATCCGTTTATGGCATTGCCATTTTATCAGATT
CTGATCTATTCTTTGATTGCAACTATTCTTAGTTTGGCCA
>No_name
AATCCTGATCCGTTTATGGCATTGCCATTTTATCAGATTCTGATCTATTCTTTGATTGCA
ACTATTCTTAGTTTGGCCACAGCTTGTGGCAATCTTCTTG
>No_name
CTGATCCGTTTATGGCATTGCCATTTTATCAGATTCTGATCTATTCTTTGATTGCAACTA
TTCTTAGTTTGGCCACAGCTTGTGGCAATCTTCTTGTTCT
>No_name
CTTCAATACAAAAAGAAATGAGAACAAGAAGATTGCCACAAGCTGTGGCCAAACTAAGAA
TAGTTGCAATCAAAGAATAGATCAGAATCTGATAAAATGG
>No_name
CTTTCTTTGGCCGTTTCAGACTTTCTTATTGGAATTATTTCAATGCCACTTTATTCCACA
TTTCTTATTATGCAGTTCTGGCCATTTAATTCTACAACTT
>No_name
CTTTCTTATTGGAATTATTTCAATGCCACTTTATTCCACATTTCTTATTATGCAGTTCTG
GCCATTTAATTCTACAACTTGTGATTTGTGGTTATCACTT
>No_name
ATANTTTATAGTCAAGTGATAACCACAAATCACAAGTTGTAGAATTAAATGGCCAGAACT
GCATAATAAGAAATGTGGAATAAAGTGGCATTGAAATAAT
>No_name
TTTAATGCCACTTTATTCCACATTTCTTATTATGCAGTTCTGGCCATTTAATTCTACAAC
TTGTGATTTGTGGTTATCACTTGACTATACAGTATCGAAT
>No_name
CGATGAAGCATTCGATACTGTATAGTCAAGTGATAACCACAAATCACAAGTTGTAGAATT
AAATGGCCAGAACTGCATAATAAGAAATGTGGAATAAAGT
>No_name
TTATTATGCAGTTCTGGCCATTTAATTCTACAACTTGTGATTTGTGGTTATCACTTGACT
ATACAGTATCGAATGCTTCATCGGCAAATCTAGTTCTTAT
>No_name
TTTNATTCTACAACTTGTGATTTGTGGTTATCACTTGACTATACAGTATCGAATGCTTCA
TCGGCAAATCTAGTTCTTATATCTTATGACCGATATAAAA
>No_name
TATCACTTGACTATACAGTATCGAATGCTTCATCGGCAAATCTAGTTCTTATATCTTATG
ACCGATATAAAACCCTTACTTGTCCATTGACGTATAGATG
>No_name
GCAAATCTAGTTCTTATATCTTATGACCGATATAAAACCCTTACTTGTCCATTGACGTAT
AGATGCAAAAGATCACCAAGAAAAACTATAATTATTATTC
>No_name
ATGNTAATAGAAAAATAATTATAGTTTTTCTTGGTGATCTTTTGCATCTATACGTCAATG
GACAAGTAAGGGTTTTATATCGGTCATAAGATATAAGAAC
>No_name
CAAATTATCCATGTTAATAGAATAATAATTATAGTTTTTCTTGGTGATCTTTTGCATCTA
TACGTCAATGGACAAGTAAGGGTTTTATATCGGTCATAAG
>No_name
TTCTTTTTCCATCAATAATTGGCCAGATATAAATCAAGGGAGTCCATAATAGTGCACAAA
TTATCCATGTTAATAGAATAATAATTATAGTTTTTCTTGG
>No_name
TGGNACTGTTCTTTTTCCATCAATAATTGGCCAGATATAAATCAAGGGAGTCCATAATAG
TGCACAAATTATCCATGTTAATAGAATAATAATTATAGTT
>No_name
ATAACATTTACCCTGTGGCACTGTTCTTTTTCCATCAATAATTGGCCAGATATAAATCAA
GGGAGTCCATAATAGTGCACAAATTATCCATGTTAATAGA
>No_name
GGATAATTTGTGCACTATTATGGACTCCCTTGATTTATATCTGGCCAATTATTGATGGAA
AAAGAACAGTGCCACAAGGTAAATGTTATGTGCAATTTAT
>No_name
CAGCTTTGAAATACAATCATCGAGACAATTATAAGAACATGGATTCTTCGACCGACACTG
AAATCAGTAATAGAAATCCAAAAGAAAAATGTATTAAAAA
>No_name
GAATAATTTAAATTTTGTGGAGTGAGAATAAGAGAATTCGGTTGAAATTTGTGAACTTTT
TTAATACATTTTTCTTTTGGATTTCTATTACTGATTTCAG
>No_name
CAGTAATAGAAATCCAAAAGAAAAATGGATTAAAAAAGTACACAAATTTCAACCGAATTC
TCTTATTCTCACTCCACAAAATTTAAATTATTCGAGTGTC
>No_name
TGACACTCGAATAATTTAAATTTTGTGGAGTGAGAATAAGAGAATTCGGTTGAAATTTGT
GAACTTTTTTAATACATTTTTCTTTTGGATTTCTATTACT
>No_name
TAGAAATCCAAAAGAAAAATGTATTAAAAAAGTTCACAAATTTCAACCGAATTCTCTTAT
TCTCACTCCACAAAATTTAAATTATTCGAGTGTCACTTCA
>No_name
CTTGAAGTGACACTCGAATAATTTAAATTTTGTGGAGTGAGAATAAGAGAATTCGGTTGA
AATTTGTGAACTTTTTTAATACATTTTTCTTTTGGATTTC
>No_name
ATTTACCTTGACAATTTGGTATTGTTGAATTGCTTGAAGTGACACTCGAATAATTTAAAT
TTTGTGGAGTGAGAATAAGAGAATTCGGTTGAAATTTGTG
>No_name
GAATTCTCTTATTCTCACTCCACAAAATTTAAATTATTCGAGTGTCACTTCAAGCAATTC
AACAATACCAAATTGTCAAGGTAATTTGATGAGCCATGGA
>No_name
AAGCAATTCAACAATACCAAATTGTCAGGTAATTTGATGAGCCATGGACTAAGACAGTCA
GTGCGAAAAAAGCCTTCCTCTAGCAAAGCCGCCAAAACTC
>No_name
AAGCAATTCAACAATACCAAATTGGCAGGCAATTTGATGAGCCATGGACTAAGACAGTCA
GTGCGAAAAAAGCCTTCCTCTAGCAAAGCCGCCAAAACTC
>No_name
TTGACCGAGAATATAAATTTATAAGTGTAAAAAGATTATATGGAAACCACGTGACGAAAA
ATGCAATGATTATTGCTGCAAGAGTTTTGGCGGCTTTTGT
>No_name
TGGTATTCAAATAACATAAATAATAGCCAAAACCATAAAGAAGTGTCCCTATGGTGGGAT
TGGACTTTGACCGAGAATATCAATTTATAAGAGTAAAAAG
>No_name
GTGGAATTCAAATAACATAAATAATAGCCAAAACCATAAAGAAGTGTCCCTATGGTGGGA
TTGGACTTTGACCGAGAATATAAATTTATAAGTGTAAAAA
>No_name
TTTTACACTTATAAATTTATATTCTCGGTCAAAGTCCAATCCCACCATAGGGACACTTCT
TTATGGTTTTGGCTATTATTTATGTTATTTGAATTCCACA
>No_name
AAATGTTCTACGAAACATAATATTGCAATAAGCATACAATATTGGATTGATTGTGGAATT
CAAATAACATAAATAATAGCCAAAACCATAAAGAAGTGTC
>No_name
CGGNCGCATATTAGAATTCTCCAAAATGTTCTACGAAACATAATATTGCAATAAGCATAC
AATATTGGATTGATTGTGGAATTCAAATAACATAAATAAT
>No_name
CTTAGAGCGGCCGCATATTAGAATTCTCCAAAATGTTCTACGAAACATAATATTGCAATA
AGCATACAATATTGGATTGAATGTGGAATTCAAATAACAT
>No_name
ACTTGTGTTGCTCTTAGACCGGCCGCATATTAGAATTCTCCAAAATGTTCTACGAAACAT
AATATTGCAATAAGCATACAATATTGGATTGATTGTGGAA
>No_name
ATTGAAGAGAAACGACTTGTGTTGCTCTTAGACCGGCCGCATATTAGAATTCTCCAAAAT
GTTCTACGAAACATAATATTGCAATAAGCATACAATATTG
>No_name
CCGGTTTTCTTGATGATTTGTATAATTTGGATTCTTTCCGGATTGATATCGATACCTCCT
GTGACGGGTTGGAAAGAACCTTTCCACTTAGGTCACTGTA
>No_name
GATACTTTACAGCAGAATTTATCAAGTCGCCAAAAAAATTGCTAAAAATAATAACGTTAA
CCAGACATTTATGGGAATGAAATTTACAAAAAATGGACCA
>No_name
GCCAGACAGAAATATTTATCAAAAAAATTATTTCTGAAAGTAAAGCCATAAAAACTCTGG
GAATATTAATGGGTTGCTTCACCTTTTGTTGGTTTCCCTT
>No_name
CTGGGATATTTTAACAGTTTTCTCAATCCAATTATCTACGCCAAATTCAATAAGGATTTT
AGACAGCCATTTAAAGAGATTCTGTCATGCCACTGTAAGT
>No_name
AAANGATTTTCCAAATTGTTCTGTATATGAAGCAGTTCGTAGCCGGTTGTTTATGGACTT
ACAGTGGCATGACAGAATCTCTTTAAATGGCTGTCTAAAA
>No_name
CGGCATCACAGCAACGGCGACGAACAAATCAGTCACTGCTAAACTGAATATCAAATGATT
GGAGGAATTCTTAATATTGAGCTCAGTAACAATAGTGACC
>No_name
CTGATTTGTTCGTCGCCGTTGCTGTGATGCCTTTAAGTGCTATTAAGGAAGTCTCCATCA
AATGGTGGTTAGGACTCGAATTATGTGACATTTGGATTTT
>No_name
CCAAACTGACATACAATAGAAATCGGTCAACAGTTTCGACAACAGCTATGATTACATCTT
CATGGATCGCTGCGGCTCTTGTCTCCATTCCATCTAGATT
>No_name
CAACAGTTTCGACAACAGCTATGATTACATCTTCATGGATCGCTGCGGCTCTTGTCTCCA
TTCCATCTAGATTCTATTTACAAAGGAATAATACAGTCGA
>No_name
AAANGATAAGAAATTTGCAAGAATTGTGTACGAGTTTCCTTCATTAATAAGACATGTTCC
ATTATAATTGACTGTTATTCTTTCGACTGTATTATTCCTT
>No_name
AAAACAAAAAGATAAGAAATTTGCAAGAATTGTGTACGAGTTTCCTTCATTAATAAGACA
TGTTCCATTATAATTGACTGTTATTCTTTCGACTGTATTA
>No_name
CGCCCATTAATATAAGCGGAAAACAAAAAGATAAGAAATTTGCAAGAATTGTGTACGAGT
TTCCTTCATTAATAAGACATGTTCCATTATAATTGACTGT
>No_name
TTTTCGTTTTCTCCAAAGACTCTGTCACTGTGCTTTCAAAGGAATTTTCATCTATAATTA
TTTTTGAGTCGTCATAAATAGAAGACCAGATTTCTGACTG
>No_name
TTTATGACGACTCAAAAATAATTATAGATGAAAATTCCTTTGAAAGCACAGTGACAGAGT
CTTTGGAGAAAACGAAATGGGTCAATGAAGAATGTTCTAA
>No_name
CAAAGTCGGAGATTTTAACTTTCTGGAATTTGAAGTCGAGGGTTTGATTATAGACTTGTT
GGAATTGGGAGATTTTAAAATGTCCTTATTTTGGTATTTT
>No_name
TTANAATCTCCCAATTCCAACAAGTCTATAATCAAACCCTCGACTTCAAATTCCAGAAAG
TTAAAATCTCCGACTTTGTCGTGGTCACCAAAGTTAACGT
>No_name
AAATTCCAGAAAGTTAAAATCTCCGACTTTGTCGTGGTCACCAAAGTTAACGTTCTTTCC
ATATCGGCAATCAAAACCGAGCATTAAAAATGGGTTTAAT
>No_name
TGCNAAAGACGCGAAAGAGTTATCGTTGAGACTGTCGGAAATTTGAGTTTGAAAGTGTTC
ATTGTTTGAATGGTTATGGTTTTTCAACGGACTACTTATC
>No_name
GATGAATAACGTCCTTACAACTTTATATTCACGTTTTTGATTAATTCGTTTTACCCGGAC
TGCTAAAGACGCGAAAGAGTTATCGTTGAGACTGTCGGAA
>No_name
CCGGAATTTACGTACCCGAACCAAAGAAATATACTGTCCATAATTCTATTTATTTCCGAC
GGATCACTAATAACATACGCACGTAAAAGGTTGTTGATTG
>No_name
CTGAAATTCAGTTGAGAAAATTGTGTAAATAATTGGATTTAACCCGGAATTTACGTACCC
GAACCAAAGAAATATACTGTCCATAATTCTATTTATTTCC
>No_name
CGAAAATTGTGAATCCAGCGCTCGCCTCAAATGGTGCTAAGTCATCAAAATAAAAGCAAA
TAAATGAATTGGGAATGTAATGAAAAGCATTTAAAAAGTA
>No_name
GGAATATATCAAGTTGCTCTGACTCTCCAAAGAAGATCTGACGCCAGAAAAGCAAAGGTT
AATAAATACTTTCTTCTTTCTTTGACAAATCGACAAACGA
>No_name
TACAAGTTCATACAAAACAAATGACTACGACTCAGAGAGTTTGCGACACTCTCATTCAAG
CTGTTTCATTTTATACTCTGGTCAACTTCCGAATATCGAA
>No_name
CCTCAGTCGAACTATTTCATTCCAAACCCAAATTAATTACAGATCTGACGAGATCCATCA
CCATTGCCATTGTAACATTCATCACAATAACTCGACCTTA
>No_name
TTTACTTTGAAGTCACCATTGCAAAAAGTTGCGAAAAAATTCTATGGAGCACTGCAAAAA
ACGAAAGGGGTGCAAAGTACGATTACTCAAAATCGAAATC
>No_name
CTCATTCATGCATGAACGGTTTAAGGAGTGATCATCACAAGCAGCCTTGATGAGAATGAC
CACGTGGAATGGAGTCCAACAAATAATAAAAGCGCCTAAA
>No_name
GTCATTCTCATCAAGGCTGCTTGTGATGATCACTCCTTAAACCGTTCATGCATGAATGAG
CACATTTATCGTCTTGCTTATTGGTTGTGCTATATTAACA
>No_name
CAGGACTTTACAATCTGCCTCCTCAATGTTGGCCGGAACGATATCATCCTGTAACATTAA
TTGTTTTATATGTGATGCTGTCAATTCTTTTCCTCGGAAC
>No_name
CGGAACGATATCATCCTGTAACATTAATTGTTTTATATGTGATGCTGTCAATTCTTTTCC
TCGGAACTGTCATTGGGAATTCGTTGATGATTTTTGCATT
>No_name
ATACCCTTTGATTTGATAAATACTTGCCATTGGTATCACCAAGGTTCCCACCATCAAATC
TGTAACTGCTAAATTGATGATTAACATGTTGCAAGGTGTT
>No_name
AGCAGTTACAGATTTGATGGTGGGAACCTTGGTGATACCAATGGCAAGTATTTATCAAAT
CAAAGGGTATTGGATATTCAATGATTACATATGCAGCGGA
>No_name
CGTCCATTTTAAATTTATGCGCAATTTCTGTGGACCGGTATTTTATAATAACACAACCAT
TTCGATATGCAACACACAGGACAACAAAACGAATGCTACT
>No_name
ATTTTATAATAACACAACCATTTCGATATGCAACACACAGGACAACAAAACGAATGCTAC
TTATGATTTTCATAGTTTGGGCTGCCTCAGCACTGATAAG
>No_name
CCGAAATCCAAATACTACTGTGATTATAGCGAGAATCTCGGCTATCAAATATATGCAACA
TTTATAGCCTTCTATTTACCTCTGATTGTCATGTTGATTT
>No_name
CCTGGACATAAATATAATTTGCAAGTCTAAAAATACGTCCGTATAAAACCAACATGACAA
TCAGAGGTAAATAGAAGGCTATAAATGTTGCATATATTTG
>No_name
CTATTACCCGAACTAAATTTGGTTTTAGAATTGTGATGGAGTTCCTCGTCAGATTCTGCA
AAATTAATTTTGATATCTGGAACATTTAAATGTTTATTTG
>No_name
TTTAAATGTTCCAGATATCAAAATTAATTTTGCAGAATCTGACGAGGAACTCCATCACAA
TTCTAAAACCAAATTTAGTTCGGGTAAAAGAAATAATGAA
>No_name
TTTAGCTTCATTATTTCTTTTACCCGAACTAAATTTGGTTTTAGAATTGTGATGGAGTTC
CTCGTCAGATTCTGCAAAATTAATTTTGATATCTGGAACA
>No_name
GTTTTGATGGCTTTAGCTTCATTATTTCTTTTACCCGAACTAAATTTGGTTTTAGAATTG
TGATGGAGTTCCTCGTCAGATTCTGCAAAATTAATTTTGA
>No_name
CCAACCACCATTATGTTGAGAAGCGAACATATGCATGAGGTTATACACGTACTTGCAACA
AAGCGACAAAATCCGTATTTTGAAACGAAAAATATCTCTC
>No_name
ATTGAAGGTAGATCCTTATATAACAATATACCGTCACGATGACTGGAGCACCGATGATAA
AGCCAGCAAAAAATATCAAAAATGATCGGTCTGTCATTCT
>No_name
CTACCTTCAATGGAGACAGGTGAGTGTTAAAGTTTCCCAAATGTCGAAACAGAATCGCGC
TTCGGAAATAAAATCAATGAAGTTGGCTAGAATGTTGTTT
>No_name
GAAAATGACAAAATGGGCTTTTATTTCAATGTTAATTTTCATTTGGTTGTGTAGCGGTAT
TATTTCTTTCCTGCCGATAAATTTGAACTGGCATGCCGTT
>No_name
GACGAGTGGCTTCACGGTAAAGTTTAAAGTACAAAAACAATAAACAAATGCAAGGTATAA
AATAACTTATCGTTGAAGAAACTATCGCATAAGTTATATT
>No_name
CGGATATCTTAACTCATCTCTCAATCCTATTATTTATACGGTCTTTAATGCTGAATTCAG
AAACGCATTTAAAAGGATTTTATCTTGTTATAAATTCAAT
>No_name
CTGGCTTTCAATGTGGGATGGCGGCAATTTGGATGGATCAACTGTTTTTGTTGACGATTT
GCTGGCAATGTTGGATTCATTTGCAATGATTCGGTTAGAA
>No_name
TCAAAACTCAGTTTCATGTGAAAAGATGTGGACCCGGATTTATCATTAAAATACCATTTA
TTATTGTTGTCGTTGTTGTAGTTCGTATATTCACTAGTAT
>No_name
GCATTGGATTCTTTGAAATACCTCAAATATGTCGAAAGTATACCCCGACTCAAGAAGTTT
TCATCGGTTTGATTTTGAGTATTTTAACCTTTTCAACCTT
>No_name
GTTTGAAGTTTTTTCACCAAAGTTACCGCAATAATTATGAGAATGTTACCGACCAAGGTT
GAAAAGGTTAAAATACTCAAAATCAAACCGATGAAAACTT
>No_name
GCCAAAATCCTTTCAGTTGGAAAATGATGGCAAATGGCAGCACGATTCCTGACACGAGAA
GATCGCTCGTGGCGAGATTTACTATCAAAAGATTTCTGGG
>No_name
CTTGACGTCTTTTGACTGCGTTGTTTGAGATCGAGATTAGCGATTCGTTTTGCCAACAGA
AGAATTTTCCCGTATAAGAACAACATGATAAAAAAGTGGC
>No_name
CTGCAATGAAGGTTTTCTATTTTCTGTCGTATTGTGATTTGAAAAAACAACAGTAGAATT
GCGTCTTGACGTCTTTTGACTGCGTTGTTTGAGATCGAGA
>No_name
CTGCAATGAAGGTTTTCTATTTTCTGTCGTATTGTGATTTGAAAAAACAACAGTAGAATT
GCGTCTTGACGTCTTTTGACTGCGTTGTTTGAGATCGAGA
>No_name
TCGATCTCAAACAACGCAGTCAAAAGACGTCAAGACGCAATTCTACTGTTGTTTTTTCAA
ATCACAATACGACAGAAAATAGAAAACCTTCATTGCAGCA
>No_name
ATTGGATTCTCTATGGTCATGTTGAATGAAAGAACAGTTCATTGTTTGCTGCAATGAAGG
TTTTCTATTTTCTGTCGTATTGTGATTTGAAAAAACAACA
>No_name
GCTCGTTCTGTTATAGAGCTTCGTAATTGTATACCGTTTGCTGAAGGCCATCTCTTCGGA
CTTGTCATTGGATTCTCTATGGTCATGTTGAATGAAAGAA
>No_name
CGAAATTCGGATCTTGGCCTAATGCTTTTGCTATAGGAATCGTTAGCTGAATAATAAAAA
ACGGGCACCAACAAATGGTAAAGCATCCCATAATTATACC
>No_name
CCTNTAGCAAAAGCATTAGGCCAAGATCCGAATTTCGTACCTCCAACTGTCATTGAAATA
TTCCTCTGGCTGGGTTATTTCAATAGTTTTCTCAACCCGA
>No_name
NTCAAACCAAACAGAAATACATACCAAACTGTAACCCCACATACTCAACATTGGAATAAT
AAACAGACCGACATAAGAGCAATTGTATCGAGCACGGAAA
>No_name
CGGAAATTGGCATGACGAGAATAGCACAAAGAAAATCACTCATAGCTAATGAAACAAGAA
AATAATTGAATCTTTTTCTGAGACCAACCTCAACCCAAAC
>No_name
GTGATTTTCTTTGTGCTATTCTCGTCATGCCAATTTCCGCTTGGAAAATGATTGATAATT
ATTATCTAGAAACTATTAACCATCAATGGTGTTTGATTTG
>No_name
AATNGAGATTGTACACAAGTGAATGATTGTAGAGGCTGTAAAAAACACATCCAAACTGTA
CCAAATCAAACACCATTGATGGTTAATGGTTTCTAGATAA
>No_name
CTAGAAACTATTAACCATCAATGGTGTTTGATTTGGTACAGTTTGGATGTGTTTTTTACA
GCCTCTACAATCATTCACTTGTGTACAATCTCAATTGACA
>No_name
GGTGTTTGATTTGGTACAGTTTGGATGTGTTTTTTACAGCCTCTACAATCATTCACTTGT
GTACAATCTCAATTGACAGATACAATGCACTGAAAAACAC
>No_name
CGCATACCAATTGGACAACTAATGATCTATAACGTTTTTGGCCATGAATCTTTAAAGGGT
TTTTCAGTGCATTGTATCTGTCAATTGAGATTGTACACAA
>No_name
CAAAAACGTTATAGATCATTAGTTGTCCAATTGGTATGCGCTTGGATAATACCTTTCAGT
ATTGCTTGTCCTTTGTTTTTGTTTGCTTTGGAACTGGACA
>No_name
TGTNAACAGTGAAAATTCTCTACGTCCAACGGAAAGAAGCTGAGGCTAATCTTTATTCGA
ATGCTGTAGCTTCTCTTGTTTTCAAACCAAAGCTTTCAAG
>No_name
GAAAAAATGAAAACTCGTCAGCAATGCATAGGAGATCAATTTCAACAAGTTGTTTAGTAA
ATTCTTTAGACTCAGAATTCAAAGAAACAGAAAACCATAA
>No_name
CAAAAACGACGAGAAATAATTTTGTTGAAAATACATCAATGAATCTCTGTGGTTCAGACA
ATTTGAAACCACCTTTACAAGAAGACCAATACAAACAGAC
>No_name
NTTGCCTCTGAGGTAAGGTCTGTTTGTATTGGTCTTCTTGTAAAGATGGTTTCACATTGT
CTGAACCAAAGAGATTCATTGATGTATTTTCCACAACATT
>No_name
AATAAAGCAAGAGGATTTTCCAGCACAGTACAAACTGTGTTTGACTTCCAATAATGATTT
TTAGTTTTTTGCTGTTCTCTAAAAGAAACTTGCCTCTGAG
>No_name
AGAACAGCAAAAAAACTAAAAATCATTATTGGAAGTCAAACACAGTTTGTACTGTGCTGG
AAAATCCTCTTGCTTTATTATCACATCAAAGATCTTTCAA
>No_name
AAATGTCAAACAAAACCAAAACTGATGAATATTCAGCTTTCTATACGAAAAAGAAAGAAA
CGGAAAAACAGCTGAAACAAATTAATCGGTCAAGAAAAGC
>No_name
TTTTATTTCTACTCTTTGTCATTTGTTATCTGTCATTCTTTGTCGCTTATCTCGTTGATT
TTTTTTTCAAGATATGCTCAGTTTCCTCAACAGCGGAAAA
>No_name
ATCGAACCTGAATAACCCATCCATTCGAGGAAAGTAAGCATTTTTTCCGCTGTTGAGGAA
ACTGAGCATATCTTGAAAAAAAAAATCAACAAGATAAGCG
>No_name
ATTTTAATTTATCTTTGACTGCTGCTAGCGTGGCGTATGAAGACCCTATAACATTGGCAT
TTCATTAATCTTTGATAGGTATGTCGAAAGATGGGATTAA
>No_name
GTTCCCTTCTCAGCATCACCAGTGTTGGGTTCAATCGTTATATTTTCATCGTCCACAACT
CTTTATATCACAAAGTCTATACTCGTCGAAATACAGTTTT
>No_name
AAAGAATTCACGTGACACCCGATGTAGCCCATAACATTTCTTGATAAGATCCGATTAGCC
AGCGTCACAGGAAGGATGTAACAACAGACCATAAGGTCAA
>No_name
GTGNGAAAAGAATTCACGTGACACCCGATGTAGCCCATAACATTTCTTGATAAGATCCGA
TTAGCCAGCGTCACAGGAAGGATGTAACAACAGACCATAA
>No_name
TTACATCCTTCCTGTGACGCTGGCTAATCGGATCTTATCACGAAATGTTATGGGCTACAT
CGGGTGTCACGGGAATTCTTTTCTCACATTCATCCGCATT
>No_name
AAATAAACAAATATCTATCGAATGAAATTATCATGAATATGAAATTGTTTATTCCCATGC
TGATGAATGTGAGAAAAGAATTCACGTGACACCCGATGTA
>No_name
AAACAACTGCGTATGGGATAGTTTATGAAAAATAAACAAATATCTATCGAATGAAATTAT
CATGAATATGAAATTGTTTATTCCCATGCTGATGAATGTG
>No_name
GGTNTAAACAATTTCATATTCATGATAATTTCATTCGATAGATATTTGTTTATTTTTCAT
AAACTATCCCATACGCAGTTGTTTACAATCTCCAACACTC
>No_name
CGAGTCCGACGCATTTGTCTGTTTTATTCTTGACACGAACGGCAACATTGTCACGTTGTT
TTTCTTGACAGTTTTCAATTTCCTTTTGCCGATTTCTGTC
>No_name
CGACGCATTTGTCTGTTTTATTCTTGACACGAACGGCAACATTGTCACGTTGTTTTTCTT
GACAGTTTTCAATTTCCTTTTGCCGATTTCTGTCAGCACA
>No_name
ATTTCCTTTTGCCGATTTCTGTCAGCACAGGATTTTACACGATTCTTCTGGTAAAGCTAT
TCAAAACCAAACGCAACTTGAGCATTCAAAAAGAATTCAA
>No_name
CACCATTCTCATTTCATTCTTGTCTCGTTGGATGTCAGAGAGTCGCTTGAATTCTTTTTG
AATGCTCAAGTTGCGTTTGGTTTTGAATAGCTTTACCAGA
>No_name
CTTNTTGTAAAGCTATTCAAAACCAAACGCAACTTGAGCATTCAAAAAGAATTCAAGCGA
CTCTCTGACATCCAACGAGACAAGAATGAAATGAGAATGG
>No_name
CAAAACCAAACGCAACTTGAGCATTCAAAAAGAATTCAAGCGACTCTCTGACATCCAACG
AGACAAGAATGAAATGAGAATGGTGGTTTTGTTGATTGTA
>No_name
GTAAGGGGGCACTTAATGTGCCACCAAACCGATAAAAGAAACCATGAAAAGTATACGGAG
CCCAGCAAAGAAAAAATGTCCCAACCGTTACAATCAACAA
>No_name
CGATGTAAGGGGGCACTTAATGTGCCACCAAACCGATAAAAGAAACCATGAAAAGTATAC
GGAGCCCAGCAAAGAAAAAATGTCCCAACCGTTACAATCA
>No_name
TATCACCCGATGTAAGGGGGCACTTAATGTGCCACCAAACCGATAAAAGAAACCATGAAA
AGTATACGGAGCCCAGCAAAGAAAAAAATGTCCCAACCGT
>No_name
CCCCAGTATATCACCCGATGTAAGGGGGCACTTAATGTGCCACCAAACCGATAAAAGAAA
CCATGAAAAGTATACGGAGCCCAGCAAAGAAAAAATGTCC
>No_name
CATGGTTTCTTTTATCGGTTTGGTGGCACATTAAGTGCCCCCTTACATCGGGTGATATAC
TGGGGAACACTAACAAATGCAACATTGAATGGGTGGTTGT
>No_name
GTGAATTCATGACTCCAAACAACCATCCATTCAATGTTGCATTTGTTAGTGTTCCCCAGT
ATATCACCCGATGTAAGGGGGCACTTAATGTGCCACCAAA
>No_name
ATTNGCTCTGAAAAATCTGCTTCAATGATTTCCTAAACCGTGAATTCATGACTCCAAACA
ACCATCCATTCAATGTTGCATTTGTTAGTGTTCCCCAGTA
>No_name
CTATGAGCTAGATTCAAAGAAAACTTTGAAACTGCAAAACATTTTCCACAGTTATGATGA
AGAAAATTATATCAAAACTCTTGACACTCTTTACAGGCCG
>No_name
ACCAATAACATGATGAGACAAGAGCATTGGACCGGCCTGAAATGCTTCACCTACCAACAG
AACAAACAAATCATTTCACAGATGAATCCGAAAAAAACCA
>No_name
ATTTTGTTCAATTGTTACTGTTAATGTCTCAGCACTGACTTGGTTTTTTTCGGATTCATC
TGTGAAATGATTTGTTTGTTCTGTTGGTAGGTGGAGCATT
>No_name
CTGGCAGATTTGTTCTTTAAGAAAGGGGTTGAAGCATTAAGAGGTCGGTAATTTAATGAG
AGTGAATCCTGTGAAACTAATGTGTGATTTTGTTCAATTG
>No_name
GACTTTTTCTAATATTTCTTTTCGTGTGATTTTGAAATCTTTGACTTTGCTTGCTTGTCA
TGGACAACAGAGGAACATTATTAAATTTCATTCTATCTGT
>No_name
AGAAATCAAAAATATACACTAAGAAAAACGGCAAATAACAAAGCAGAAAAAGACCAAATA
GCGTTCCCAATACTTGCACGGCTTTCGACTTTTTCTAATA
>No_name
GTCAGCTATCGCTAGAGATGCGATGAGGATATTTGTACCATTTCGCAACTGCTTATTTAT
GGAGACGACCAGGATGACCAAAAGGTTTCCAAAAAATCCA
>No_name
CAAATATCCTCATCGCATCTCTAGCGATAGCTGACATAACATTTATTACTTTTTGTGTTC
CTTTAACTGCGACGATTTTCATTAACAAAGACTGGCTTTT
>No_name
CCANAAACCAGCCTTTTTTAATGAAAATCGTCGCAGTTAAAGGAACACAAAAAGTAATAA
ATGTTATGTCAGCTATCGCTAGAGATGCGATGAGGATTTT
>No_name
AGCACTTTTTGTGTTCCTTTAACTGCGACGATTTTCATTAAAAAAGGCTGGCTTTTGGGG
AGTATTGCTTGCAAAATATATCAGTTTTTTACATATTTAA
>No_name
CCTTTAACTGCGACGATTTTCATTAAAAAAGGCTGGTTTTTGGGGAGTATTGCTTGCAAA
ATATATCAGTTTTTTACATATTTAACGGCGTACATGAGTG
>No_name
ATCGACACTCATTAATACCAAAGTATAAACACTCATGTACGCCGTTAAATATGTAAAAAA
CTGATATATTTTGCAAGCAATACTCCCCAAAAACCAGCCT
>No_name
AAATACCTATCGACACTCATTAATACCAAAGTATAAACACTCATGTACGCCGTTAAATAT
GTAAAAAACTGATATATTTTGCAAGCAATACTCCCCAAAA
>No_name
TGGACAACAGCCAAATACCTATCGACACTCATTAATACCAAAGTATAAACACTCATGTAC
GCCGTTAAATATGTAAAAAACTGATATATTTTGCAAGCAA
>No_name
AAAATATATCAGTTTTTTACATATTTAACGGCGTACATGAGTGTTTATACTTTGGTATTA
ATGAGTGTCGATAGGTATTTGGCTGTTTTCCATCCGATAG
>No_name
GGACGATTTTCAAGACGTTCTTTTCTGTTCTAATTGGAATACTCGCTATCGGATGGAAAA
ACAACAAATACCTATCGACACTCATTCAAAACAAAGAATA
>No_name
CCAGAATTGAACAGCAGTGGGCAATTACATAGCATAAAGATTACCCATGTCGATAGGACG
ATTTTCAAGACGTTCTTTTCTGTTCTAATTGGAATACTCG
>No_name
CGCCACCCCAGAATTGAACAGCAGTGGGCAATTACATAGCATAAAGATTACCCATGTCGA
TAGGACGATTTTCAAGACGTTCTTTTCTGTTCTAATTGGA
>No_name
TTAGAACAGAAAAGAACGTCTTGAAAATCGTCCTATCGACATGGGTAATCTTTATGCTAT
GTAATTGCCCACTGCTGTTCAATTCTGGGGTGGCGTATCC
>No_name
TGAAAATCGTCCTATCGACATGGGTAATCTTTATGCTATGTAATTGCCCACTGCTGTTCA
ATTCTGGGGTGGCGTATCCTCCAACTTCCATCAATGATAC
>No_name
TATGTACAGTAAAAGTCTTTCGTATCATTGATGGAAGTTGGAGGATACGCCACCCCAGAA
TTGAACAGCAGTGGGCAATTACATAGCATAAAGATTACCC
>No_name
TTTCATTGTAACGAACTGTTGGCATATATGTACAGTAAAAGTCTTTCGTATCATTGATGG
AAGTTGGAGGATACGCCACCCCAGAATTGAACAGCAGTGG
>No_name
TCCAACTTCCATCAATGATACGAAAGACTTTTACTGTACATATATGCCAACAGTTCGTTA
CAATGAAACACTAATGGGTTATTTAGAAAATGGCTATTTT
>No_name
CGAAAATAAAAGAATGTAGACCCGTCCAAATTGGCCATTTTCTAAATAACCCATTAGTGT
TTCATTGTAACGAACTGTTGGCATATATGTACAGTAAAAG
>No_name
CAAATATCGAAAATAAAAGAATGGAGACCCGTCCAAATTGGCCATTTTCTAAATAACCCA
TTGGAGTTTTATTTTAACAAACTGTTGGCATTAATGTATA
>No_name
AAATAAGCAAATATCGAAAATAAAAGAATGTAGACCCGTCCAAATTGGCCATTTTCTAAA
TAACCCATTAGTGTTTCATTGTAACGAACTGTTGGCATAT
>No_name
TTTTATTTTCGATATTTGCTTATTTGTTGCCTCTTTCAGCAATTATATTATTATACACGT
GCTTGATATGGAAATTACTTTTCAACAGTGAGTCTCGGAT
>No_name
AAAGCTTTGTCGGATTGGGATATCCGAGACTCACTGTTGAAAAGTAATTTCCATATCAAG
CACGTGTATAATAATATAATTGCTGAAAGAGGCAACAAAT
>No_name
ATCCAAAACAATGCAAAAATAACCACAACAATGACAACCATTCTTGTAACTCTCTTTTTT
GATTGTAAAGCTTTGTCGGATTGGGATATCCGAGACTCAC
>No_name
CCGACAAAGCTTTACAATCAAAAAAGAGAGTTACAAGAATGGTTGTCATTGTTGTGGTTA
TTTTTGCATTGTGTTGGATGCCAATACAGATTGTTTTCAT
>No_name
CATTGTTGTGGTTATTTTTGCATTGTGTTGGATGCCAATACAGATTGTTTTCATCATCCA
ATTCCTAAGCAGTGAGCCCGACCATGCGGCGTTCAAAGCA
>No_name
ATCGGATTCATCATGCTGTTCGAATAAGCCAGGGCGCTTGCAAATACATGGAATGCTTTG
AACGCCGCATTGTCGGGGTCACTGCCTAGGAATTGGAGGA
>No_name
TAGGCAGTGAGCCCGACAATGCGGCGTTCAAAGCATTCCATGTATTTGCAAGCGCCCTGG
CTTATTCGAACAGCATGATGAATCCGATTTTGTATGCATT
>No_name
GGCGTTCAAAGCATTCCATGTATTTGCAAGCGCCCTGGCTTATTCGAACAGCATGATGAA
TCCGATTTTGTATGCATTTTTCTCCAATAATTTCCGAGTT
>No_name
TAAATGCAACTCGGAAATTATTGGAGAAAAATGCATACAAAATCGGATTCATCATGCTGT
TCGAATAAGCCAGGGCGCTTGCAACTACATGGAATGCTTT
>No_name
CTTAAATGCAACTCGGAAATTATTGGAGAAAAATGCATACAAAATCGGATTCATCATGCT
GTTCGAATAAGCCAGGGCGCTTGCAAATACATGGAATGCT
>No_name
CTTCCGGAAAACGATTGTTTTTGACAAAAAAGGACGCTCTTAAATGCAACTCGGAAATTA
TTGGAGAAAAATGCATACAAAATCGGATTCATCATGCTGT
>No_name
TTGTTCTCCAATAATTTCCGAGTTGCATTTAAGAGCGTCCTTTTTTGTCAAAAACAATCG
TTTTCCGGAAGAGATTTCGAAAAAACGAATTTAAACATCA
>No_name
TTAAGAGCGTCCTTTTTTGTCAAAAACAATCGTTTTCCGGAAGAGATTTCGAAAAAACGA
ATTTAAACATCAATCGAAATCTTTCCGAGCAACGAGCCTC
>No_name
GGAAGAGATTTCGAAAAAACGAATTTAAACATCAATCGAAATCTTTCCGAGCAACGAGCC
TCTCGAAAGGCTCTTACTAAGAAAGATTGTGAAGTGAATA
>No_name
CGGAACTTGAAAGGATTTTATTGTTCTTATTGTCTGAATATATATTCACTTCACAATCTT
TCTTAGTAAGAGCCTTTCGAGAGGCTCGTTGGTCGGGAAG
>No_name
GGCAAATATTACTATTATACCCATTGGTATGACAAGGTAATTATTTCCATGTTTCACATA
GTCGTCACATTTAACAATCGCCTTGCAGCTTTCTGAGGCA
>No_name
GAAAGCTGCAAGGCGATTGTTAAATGTGACGACTATGTGAAACATGGAAATAATTACCTT
GTCATACCAATGGGTATAATAGTAATATTTGCCGCTTCTT
>No_name
ATTTAATACAAACTGTAAACAATGGCCGTTGGTTATTTGGTCCAGTTCTTTGCAATATCT
TCAATTCGAATGACGTCTTCTGCATGCACGCTAACCTTAA
>No_name
CAANTACGAAATTATCTTGACGAATTCACGAGTGGCAATTATTCTGACAGTGTCATGGAT
CACGTCGCTGCTGATTTCCATATTCCTATTCATTCTGGAA
>No_name
CAGAATTTAAGTAGAACCAAATTTTCTTCAGTTGTATAAATTCCAGAATGAATAGGAATA
TGGGAAATCAGCAGCGACGTGATCCATGACACTGTCAGAA
>No_name
CAGAATTTAAGTAGAACCAAATTTTCTTCAGTTGTATAAATTCCAGAATGAATAGGAATA
TGGGAAATCAGCAGCGACGTGATCCATGACACTGTCAGTA
>No_name
TATTTTCTTTCGGATAAGGAGTCGCTAAAATAATTTTCTTTTCTTGGTTTTTGGCCTCTT
TAAAGATCTTCAAATACACAACGCACATTATTGAACTTGG
>No_name
GAAAATTATTTTAGCGACTCCTTATCCGAAAGAAAATAGAAATTCCTTGACTCTGGATAT
GAATATTCAATCTCAGAATTTTATTAAGAAATCTCAATCA
>No_name
TTTAAAGTTTCGCTTTGACATATTTGAGGAAACTGATTGAGATTTCTTAATAAAATTCTG
AGATTGAATATTCATATCCAGAGTCAAGGAATTTCTATTT
>No_name
TGANTATTCAATCTCAGAATTTTATTAAGAAATCTCAATCAGTTTCCTCAAATATGTCAA
AGCGAAACTTTAAAAGAGAACATAAAGCGGCCAAGACTTT
>No_name
TTTTTGAATGCTTTCCGAAATTCTCGATTGTAGAAGGCGTAAATGATAGGGTTGAGAGTT
GAATTTACATAACCTATCCAAAACACGATATCCCCAATGA
>No_name
TTTCGATCAAAGTATATCTCAGTTCCGGTGAAATTTGTAAAGTTTCCGCTATGAGTGTTT
AATGAATTACATTGCCTGTCTGTGCAATTTTTACAACACC
>No_name
GAGCTGTTTAATGTTGCTTTTGAAATTTCGGTTTCTTGTTACTTGCAACCGACATATACT
AAGAGTAGAGGTTATATTGACATTGCTAGATATCAGGAAG
>No_name
CTGATATCTAGCAATGTCAATATAACCTCTACTCTTAGTATATGTCGGTTGCAAGTAACA
AGAAACCGAAATTTCAAAAGCAACATTAAACAGCTCGACA
>No_name
CAGNAATCGATAAAATGCAAGAGATCATCCAAGAGAGAGAAATATACAATCTGTCGAGCT
GTTTAATGTTGCTTTTGAAATTTCGGTTTCTTGTTACTTG
>No_name
AGCGAACCCAGTGGGGGTAACATATTGTAACTTTAAGACCCAAATCGAGAATTTCTACAA
ACTGCCAAATATGCAAAGGTAACCAACATAGAATGAAGTT
>No_name
CAACAATAACTGATGGCTAACCAATGCAGTAAGCGAACCCAGTGGGGGTAACATATCGTA
ACTTTAAGACCCAAATCGAGAATTTCTACAACCTGCCAAA
>No_name
AAAAATGACATTAATGACACAAGATGGCAGTCAAGTGGCCGCCACCCTAATTATGCTGTC
TGTGATTTGTGTGATCGGCAGTCTTGGAAATGGCTTTGTA
>No_name
CTCGATATAAATGGTCATTGGGATAATAGTTATACAAGTAAAACAATCTGTAATTGCAAG
AATATTTATGAAAAGAGTTGTTGTCAATTGGTCATGCTTT
>No_name
CTGCACATTCGTAGGAATTTGTCAAATCGTTTGGATGGATTCCTTTGATCATTTTGACTT
GAAATGTTGATGCTATACCCAACAAAACAGAAACAGTTAA
>No_name
CTTCAATAAGCCAAATTTCTATCATAATGACTCGAAAAAACAGCCCGATTTAACCAAAGA
TGTCAAATGGGCTTTTTTATTTTTATTATTAATACCAATC
>No_name
GCGCTTTCACCAAACTAAAAGAAAATATTCGCTTTTTATTAAGATTTCTATTTCTTGGTT
AATTCCATTTGGAATAGCTTGTCCTTTATTTCTCTCATCT
>No_name
TATTTATTAAGATTTCTATTTCTTGGTTAATTCCATTTGGAATAGCTTGTCCTTTATTTC
TCTCATCTTTGAAAATCGAAACTATGAATCAAGAAGAAAG
>No_name
GTCATGATAAAAATTGCATTATTTGGACCGCATCCTTTGAAAGAGCTTTCTTCTTGATTC
ATAGTTTCGATTTTCAAAGATGAGAGAAATAAAGGACAAG
>No_name
AAACAAACAAAGAATCTCGATTCTTTTTCTACCAACGGCCACAGAAAATCTCGTTTTAGT
CAGTCGGAAATATATAAGAAATCTATGCCGAGTACAAGTC
>No_name
GCCGATTGTCCCGGCAAATGAGTATACCATTCCGTAAGAATACTTTGCGTCTTCATCGAA
ACAGTTCAGTTAATTCAGAACGTTTAAGATTATGCGCCAA
>No_name
CCGAAAACTATTCCCAATACTTGAACGGCTTTTCGAGACTTTTGAATGTATCTCAAACTC
AAATCAGAAGTCGCGATTCTACGCGAGTTAACTGAAAGCC
>No_name
GTTTTCGGGTTGTTTGTCTGTTGTTACATGCCATTTTTTGTGATCTATCTTACTGATTTT
TTCTGTGTTTCCTGCAAAAGTATAACGAGTTGGATGATTT
>No_name
TCGGAATTTGCAATTTTTTCACCAAAATAATCGCCGAAATGACGAGACAATTTCCGCCGA
GAGTTCCGAATATCAACAACGTAAACAACACAATGAGTAA
>No_name
CATAAATTCAAAATACTCGAACTGCACAGCAGCACATCAAGACAAATAAATATATCACAA
AATGTTTCTGAAAATGGCCAATGACCACCACGCAATTGAA
>No_name
GTCATTGGCCATTTTCAGAGACATTTTGTGATATATTTATTTGTCTTGATGTGCTGCTGT
GCAGTTCGAGTATTTTGAATTTATGCGCAATTTCGATAGA
>No_name
GTGCAGTTCGAGTATTTTGGATTTATGCGCAATTTCGATAGATAGATACCTCATTATAAC
AAAGCCACTGCAATACGGCAGTTGTCCGAATTTGAAGCAA
>No_name
AATAAATCCTTCTTTCCATCCAATTACCGGCGGAAAACTAATTAATCCTGATAGAAACCC
TACCAACAATATCATAAGAAACATTTGCTTCAAAGTTCGA
>No_name
CAAAACCAGCATGATGATCAAAGGGATATAAAATGCTCCACATGTTGCATAAATCTGATA
ACCAAGATTTTCTGAATAAATACATTTCCCGGGAATAAAT
>No_name
GTTCTCCTTAACAACGCTGTCATCATTTAAATCAGGCATTTTCAAAACGTCTGAAGCATA
GCGAGAGGCCCGTTTATGTAATTTAGCATCTTTCTTTACC
>No_name
CTAAATTACATAAACGGGCCTCTCGCTATGCTTCAGACGTTTTGAAAATGCCTGATTTAA
ATGATGACAGCGTTGTTAAGGAGAACATGTGCAAACGCCT
>No_name
CGGGCCTCTCGCTATGCTTCAGACGTTTTGAAAATGCCTGATTTAAATGATGACAGCGTT
GTTAAGGAGAACATGTGCAAACGCCTATCATTGTCAGATC
>No_name
CCTGATTTAAATGATGACAGCGTTGTTAAGGAGAACATGTGCAAACGCCTATCATTGTCA
GATCAAAGCAGCAATGATTGGATGGACTCGAAAAAACTAG
>No_name
GAGAACATGTGCAAACGCCTATCATTGTCAGATCAAAGCAGCAATGATTGGATGGACTCG
AAAAAACTAGCGATTTCAAATGCAAAAGAAGAATTTATTA
>No_name
CTGGCTTTCTCTGTTTTTTTATATTGTTTAATAAATTCTTCTTTTGCATTTGAAATCGCT
AGTTTTTTCGAGTCCATCCAATCATTGCTGCTTTGATCTG
>No_name
CTAGATTTTTGTTTTTCTTAGATGCTATCAAGACCATTATGTTACCAGAGATAGTCAGAA
AAATCACGCTGAACAAGCATATACCAACAACAGTTGAAAT
>No_name
ATCACTCCATTTATCTGGCCGCTTCAAAACAATCAAGACAATTAAAACAAGGCTTTATTT
TATCAAATCAAGGATCAGAAGTTGTAAAAATGAATGTTCA
>No_name
CGGCGATCTTTTACAATACAACAGCTGGTAGAAAGCGGCTTTATATTCGCGGTTCGTACA
GCTGTATATGACCGGATTGCATAAACTGTTACAGTAACCT
>No_name
ATGCAATCCGGTCATATACAGCTGTACGAACCGCGAATATAAAGCCGCTTTCTACCAGCT
GTTGTATTGTAAAAGATCGCCGAACAGACAACGGCTTCCT
>No_name
ATTGCATCGAGATTTGTCTGAACGCATCCTTGAAAGACACAAATACCGAAAACAACATGA
AACATGACACAGAAGGAAGTTTTAATTGTGTCAAAAACAA
>No_name
CTGAACGCAACCTTGAAAGACACAAATACCCCAAACAACATGAAACATGAGACAGAAGGA
AGTTTTAATTGTGTCAAAAAAAATGTAAATTTGTTCATCA
>No_name
CAACAATTGAAATAATAGGGAAAAAAATTGTGATGAACAAATTTACATTTTTTTTGACAC
AATTAAAACTTCCTTCTGTCTCATGTTTCATGTTGTTTGG
>No_name
TGTTCATCAAAATTTTTTTTCCCTATTATTTCAATTGTTGGCTGTATTGCTAATATTTTA
ATAATTTTTGTGGTTCTACGATTGCCGTCGTTGCGAAGAT
>No_name
GCCGGACCAACAATCCAGAATAATTCAGCGTCGACATATTCTATCGTTGTCAGATTCACG
CACCAAATGACCACCCCAAGATCCGCTAATGCCATATTCA
>No_name
TTTGTCTCGAACGATATATTGCAATAATATTTCCAATGAAAGTGAACAATATGCTATCAA
AAAGGATTTATATTGTGCTGTTAATTTTTATTTGGCTCCT
>No_name
TTTTTCACACCTAGTAACATTGTGGATTCGTCTGAGCTCGTACTCAAACAAACTCGGCAA
GCTGAACCCAATACTGAGGAGCCAAATAAAAATTAACAGC
>No_name
GTTAATTTTTATTTGGCTCCTCAGTATTGGGTTCAGCTTGCCGAGTTTGTTTGAGTACGA
GCTCAGACGAATCCACAATGTTACTAGGTGTGAAAAAACC
>No_name
ATCNAAAGTTATAAAATCTCTTAACTCCATGAATACCGAATCATTCGATTGTCAAAGTTT
ACAGACCAGTTCCAACAGAAACAATGATAAAGTGAATTTT
>No_name
AAAGCTCTTAACTCCATGAATACCGAATCATTCGATTCTCAAAGTTTACAGACCAGTTCC
AACAGAAACAATGATAAAGTGAATTTTTCCGTCAAAGTTG
>No_name
CTCTTAACTCCATGAATACCGAATCATTCGATTCTCAAAGTTTACAGACCAGTTCCAACA
GAAACAATGATAAAGTGAATTTTTCCGTCAAAGTTGCCAG
>No_name
GCGGCTTTTGTGATTGTTTTTTTTGCTGGCAACTTTGACGGAAAAATTCACTTTATCATT
GTTTCTGTTGGCACTGGTCTGTAAACTTTGCGAATCGAAT
>No_name
CTCGTCTTCGTTCATTTGCGGCTTTTGTGATTGTTTTTTTGCTGGCAACTTTGACGGAAA
AATTCACTTTATCATTGTTTCTGTTGGAACTGGTCTGTAA
>No_name
CAATGATAAAGTGAATTTTTCCGTCAAAGTTGCCAGCAAAAAAACAATCACAAAAGCCGC
AAATGAACGAAGACGAGTTATAATAATGCTTATTGTCATT
>No_name
CCGAGGCATATTTGGGCAATGATGACATTGCATTCTGGTAGAAATACGCATCTGTTATTG
ATCTTTCCTCCGTCCGCGTATATGTTCATGTACCTTTCCA
>No_name
TGGAAAGGTACATGAACATATACGCGGACGGAGGAAAGATCAATAACAGATACGTATTTC
TACCAGAATGCAATGTCATCATTGCCCAAATATGCCTCGG
>No_name
AAAACACTTTAAAGCCTTCAATAGATTAATTCGAAAAGAATTGGAAAAGGCAAAATAGAT
TAAAGGATTAATTGCACTGGAAAGGTACATGAACATATAC
>No_name
TGTTCATGTACCTTTCCAGTGCAATTAATCCTTTAATCTATTTTGCCTTTTCCAATTCTT
TTCGAATTAATCTATTGAAGGCTTTAAAGTGTTTCGTCCC
>No_name
TGGGACTTTTAGAATTCGATAAATTTAGAACATTTGTACTCTTCTTATTCAATCTAGGAC
GAAAACACTTTAAAGCCTTCAATAGATTAATTCGAAAAGA
>No_name
GATATGGGACTTTTAGAATTCGATAAATTTAGAACATTTGTACTCTTCTTATTCAATCTA
GGACGAAAACACTTTAAAGCCTTCAATAGATTAATTCGAA
>No_name
TTCGAATTTCAATTTCATAAAAGGAGAGAAGAAAATAGCGAACTCCTTCTATGATAATAT
CGAAAAAATCCCAAATCGCTTCTGTCATGATGAGGAACTT
>No_name
TTTACAAGTTGTCAAGTTCAAATTTCGAATTTCAATATCATAAAAGGAGAGAAGAAAATA
GCGAACTCCTTCTATGATAATATCGAAAAAATCCCAAATC
>No_name
TTTGGGGGTTGATGGTTTTGTCAACAGAGAGATATTTATTGTTGAAATATACCACAAACT
TTACATTGAGGCATCTTACCAAAAAACATGCAGTTATCTT
>No_name
CACAAAACTTAGCAACAACAATAAAACGGTAAAGATAACTGCATGTTTTTTGGTAAGATT
CCTCAATGTAAAGTTTGTGGGATATTTCAACAATAAATAT
>No_name
TTTNCACAAAACTTAGCAATAACAATAAAACGGTAAAGATAACTGCATGTTTTTTGGTAA
GATTCCTCAATGTAAAGTTTGTGGGATATTTCAACAATAA
>No_name
TACAGCTGCTATCGGTCTTTAATGAAACGAGAATGTTATGCACCATATATTCGGAAAAAG
GTCAAAAGATTAATTCTTATGTTGATTTTGTTTTGAATAT
>No_name
GTTTTTGATAATTTTCCATTTTGAGCACGAATCAACATAATTGAACCCAAAGTAAAGATT
GCAACCCAAATAAATGGAACTAAAATATTCAAAACAAAAT
>No_name
TGCAATCTTTACTTTGGGTTCAATTATGTTGATTCGTGCTCAAAATGGAAAATTATCAAA
AACTGTGTTGAATTGCAATCTCAAAGATCCATCTATGCAT
>No_name
GAAATGATAAAAATCATTCTGAGAACATGCCTAGATGGATCTTTGAGATTGCAATTCAAC
ACAGTTTTTGATAATTTTCCATTTTGAGTACGAATCAACA
>No_name
GTTGAATTGCAATCTCAAAGATCCATCTATGCATGTTCTCAGAATGATTTTCATCATTTC
AATCTATCGGTTCACTTCTTCGATTCCTTTAACGGCTCTA
>No_name
AATGATTTTCATCATTTCAATCTATCGGTTCACTTCTTCGATTCCTTTAACGGCTCTACA
AATAATGGTCAACACAGGATATTTGTATCAAAAAGACATT
>No_name
TATTAATGTCTTTTTGATACAAATATCCTGTGTTGACCATTATTTGTAGAGCCGTTAAAG
GAATCGAAGAAGTGAACCTATAGATTGAAATGATAAAAAT
>No_name
ATTTGATAGAATGGAGAGACATGGTAAAACAGATAGAATTTTATGGAGTTATTACTCAAA
AGGAGCATTGTTGATATGTTATGCATTAGTATAATTAAAG
>No_name
GAAATAATTGCTTGGGGTTCTGATACTTTTTTCTAACAGAAAGGCAATTAAAACTAAAAT
GTTTCCACCTATTGTAGCGAGGCTTGCCACACTGGACGAA
>No_name
CACAAATCGCAAAGTAACTGACTTAAAGGCCAGTTTCCGATGATAAGATATATTGTAAAC
AAATTCATTGAAATTAATCCAATCAAAAGATCAGTAGATG
>No_name
GTTCAGTGAAGATTCCTGCAACATATCGGTTGTGGAGAACTAAAAACAAAGTCATTATAA
TGGTTCTTATTAGTTGGTTAGTGCCATCCTCGATATTTTT
>No_name
GCCGTATTTCAACAATGGTAGACAGAGAGGAGCAACAGAATGCTATGCAGAGTTCACCTC
AAATACAGTTTTCAACACAGTTCTAACGATAGTATACTTC
>No_name
CACTATTAGCCATGGCAGGACAAACAATGTCACGCATTGGTGTTGGAGTTAGTTGGGGTA
ATGCAGATGATTTAGATGAAATTGCCAATCCAACTGTAAA
>No_name
CTCACTGTCACTTGAATGTTCGTCAATGTACTGAAGATTTTTGACTAAATTTGGAGGCGC
ATTGAGCTTGTAAGGAGAAGTAGGATGGATTACAATGTCA
>No_name
CCCGGTTCCAATTTACTGTTGTAATCATTGTAGTAAATGGATTTATAGATATATATCTCC
TCACTGTCACTTGAATGTTCGTCAATGTACTGAAGATTTT
>No_name
CAGAGATTTTACCACTAAACAAATCAAAAAACAGTAATTACAAACAAAAAAAACCAACAA
ACAACACAAAATCTATGAAATTTCAAATTAAATCTGCAAA
>No_name
AAAAAACAATAATTACAAACAAAAAAAACCAACAAACAACACAAAATCTATGAATTTTCA
AATTAAATCTGCAAAGCAACAGTCGAAGAAATATCAGTCA
>No_name
CTCGATCTGACATCTGTATCCTTGCGATGAATAAACGTGAATCTTGTAAACTGTAACCTT
TGCAAAGAGGTCTGATTTGAATTTGAAGAACTTGACTGAT
>No_name
ATTAAGCTTATTGTTCTCAAAGCTTTCCTTGCACGATTTCTCGATCTGACATCTGTATCC
TTGCGATGAATAAACGTGAATCTTGTAAACTGTAACCTTT
>No_name
AAGGTTACAGTTTACAAGATTCACGTTTATTCATCGCAAGGATACAGATGTCAGATCGAG
AAATCGTGCAAGGAAAGCTTTGAGAACAATAAGCTTAATT
>No_name
CCAAAATTAAGCTTATTGTTCTCAAAGCTTTCCTTGCACGATTTCTCGATCTGACATCTG
TATCCTTGCGATGAATAAACGTGAATCTTGTAAACTGCAA
>No_name
CAAGATTCACGTTTATTCATCGCAAGGATACAGATGTCAGATCGAGAAATCGTGCAAGGA
AAGCTTTGAGAACAATAAGCTTAATTTTGGGTGCTTTTGT
>No_name
GTCACATTATCCGTATCCGTTTGGAAATTTTGGTTGTATCGTTAAATCCCTGTTGTCGGA
AATGGGCATGTGCACTTCAGTTTTACCTGCTACAGGATTC
>No_name
CTTCTAATAGCCGTTGAGTAAAGTTTGTAGAGGAATCATTTCTTTTAAGCTGCTGGAGAC
CCATCTGTAGAGCAAGCGGTAAACTGCAAAGAAACGATGT
>No_name
CGTTTCTTTGCAGTTTACCGCTTGCTCTACAGATGGGTCTCCAGCAGCTTAAAAGAAATG
ATTCCTCTACAAACTTTACTCAACGGCTATTAGAAGATTC
>No_name
GCTTTCTGTTCAATTTGGGTACAAACTGTTGAATCTTCTAATAGCCGTTGAGTAAAGTTT
GTAGAGGAATCCTTTCTTTTAAGCTGCTGTAGACCCATCT
>No_name
CTTCTTAATCAGCTTCATTATTTTCTTCTTGACTCCTTTAATTCTAATGTCAGTTCTATA
TATGAGAATTGGACTCACAATAAGACATTCGGTTTGTCGA
>No_name
TGTTGTTCTCCTCGACAAACCGAATGTCTTATTGTGAGTCCAATTCTCATATATAGAACT
GACATTAGAATTAAAGGAGTCAAGAAGAAAATAATGAAGC
>No_name
ATTTTAACAGCTGCTTTTCGAGCTCTCATTTGATTTCGTCGCTTGTGTTCAGCGCTGGAA
ATTATTTGTTGTTCTCCTCGACAAACCGAATGTCTTATTG
>No_name
CAAAAATTCAAATGAGTCTCAGTACAAAACGCTACATGATTATTTCCAAAGAACCATTAA
AACAATCGTCAATAAAGAAATGTCAATACATTTTCAGTCA
>No_name
GTAATGTTCTCGGTTATCATATTTGGGAACACAAAAACAACATTCAGACCGTTCCGGTCT
GTCTTCCGATCGGTTTTGACTGAAAATGTATTGACATTTC
>No_name
GGAGATCTTTCAAGAAACATTTCGGAATATCCACGGATACGTCAGTACGAGTGATTGCAT
TTTCGGCATCGTAACAAATATCGCCACCATTCTCGTCCTC
>No_name
CAGGACCAAAATTTGAGGAAATGTAGAATTTTATCAAAATTGGCAAATATACAGCCATTG
TCAAGAGATCCGCAATTGCTAGACACATCAATAACCAATT
>No_name
CGGTATATTGCTAATGAAACTGTCAACCATACTGCAATAGAATGAAAAGAAATCGTACAG
CTAACCATAAATTTCTGATAGACAACCCAGTTCCAACTGT
>No_name
ATTCATTTGCATATATATGCCTATTAAAGGCCCACCTTTGTGTTCTATCCCAAACGCATC
TAAAACCACTTTTGTTATTTCTATTCTATGTTTTCTCGTG
>No_name
CAAACATGGTCGTAACCAAAATTCAATCTTGCCAAAACGCAAAAGACAACAGATTGATGG
TTTTCTATTTTCTGAAAATAGATTCTAGTTTTGAGATGAT
>No_name
CTAGTTTTGAGATGATAAGTAAAATGAATTTCTGGTTACAGGCGACTTTGTTTAAATTGA
TTCCAAGTGTCGTTCTAACGGCTTTAACTGTTGGACTCAT
>No_name
TTTTTCATAGAAAGAATGAGTCCAACAGTTAAAGCCGTTAGAACGACACTTGGAATCAAT
TTAAACAAAGTCGCCTGTAACCAGAAATTCATTTTACTTA
>No_name
GCTTTTTTCATAGAAAGAATGAGTCCAACAGTTAAAGCCGTTAGAACGACACTTGGAATC
AATTTAAACAAAGTCGCCTGTAACCAGAAATTCATTTTAC
>No_name
ACGGCTTTAACTGTTGGACTCATTCTTTCTATGAAAAAAGCCACACAAAGACAATCAAAT
TTATTGAATAACACAAAATCTCAAAGAAAAGCTAAACATA
>No_name
ACTGCTTTAACTGTTGGACTCATTCTTTCTATGAAAAAAGCCACACAAAGACAATCAAAT
TTATTGAATAACACAAAATCTCAAAGAAAAGCTAAACATA
>No_name
AATTCTCCTAATTTTTCATAGACTTTTTCATAGAATCCTTCTTTGAAATAACTCAACAAC
ATTAGCAAGCCCTGGGGAGCTTCTGTAAGTAAAAACAAAA
>No_name
CAGNGATTGCTAATGTTGTTGAGTTATTTCAAAGAAGGATTCTATGAAAAAGTCTATGAA
AAATTAGGAGATTTGATTGATTTTCTAACCTTGGTCAATG
>No_name
CTAATGTTGTTGAGTTATTTCAAAGAAGGATTCTATGAAAAAGTCTATGAAAAATTAGGA
GATTTGATTGATTTTCTAACCTTGGTCAATGAATCAACTA
>No_name
ATACAACCAAGACAGAAAATACTTGAGAAAACATTTCTAAATTGTTTTGACATTGTTGTA
TACAAAATAAAATTAGTTGATTCATTGACCAAGGTTAGAA
>No_name
CTGGCATCGTTACAGTTTTTTCGCATAGATGCTTGTTCAACATCATTAGACGCATTTGAT
ATACAACAAAGACAGAAAATACTTGAGAAAACATTTCTAA
>No_name
GTGCATTCAGACATTTGATAAAATCTGGCATCGTTACAGTTTTTTCGCATAGATGCTTGT
TCAACATCATTAGACGCATTTGATATACAACCAAGACAGA
>No_name
GGCAATTTATGCAATTTTGTTCTGTCAGTGGTGCATTCAGACATTTGATAAAATCTGGCA
TCGTTACAGTTTTTTCGCATAGATGCTTGTTCAACATCAT
>No_name
CTGNGAGTCGTTGAAGTCAACATGGAATTTGAATTGATGAATCTTTGAAAAATTGACGAT
GGCAATTTATGCAATTTTGTTCTGTCAGTGGTGCATTCAG
>No_name
CTGGGAGTCGTTGAAGTCAACATGGAATTTGAATTGATGAATCTTTGAAAAATTGACGAT
GGCAATTTATGCAATTTTGTTCTGTCAGTGGTGCATTCAG
>No_name
GAGGTTTCTTGCTGGGAGTCGTTGAAGTCAACATGGAATTTGAATTGATGAATCTTTGAA
AAATTGACGATGGCAATTTATGCAATTTTGTTCTGTCAGT
>No_name
CAATGTCAACTGAATATTCTTTCGAAATGACCAAATATATTTGTGGTGTGATTTTCTATC
CGGTCTTTTCGATAGTTGGAGTATTTGTCAATATCAATTG
>No_name
AAATGCTATTCCAATTAAATAGCGATTTGTGCTATTATTCATTGAAGCATGAAGAAAGAC
GATGATGCAATTGATATTGACAAATACTCCAACTATCGAA
>No_name
TTTCTTCATGCTTCAATGAATAATAGCACAAATCGCTATTTAATTGGAATAGCATTTGGT
GATCTCATGAAAGCTTTGAATGACTTCATCTATTTCCCGT
>No_name
CGTTTTCCGAATAAAACTGACGGGAAATAAATGAAGTCATTCAAAGCTTTCATGAGATCA
CCAAATGCTATTCCAATTAAATAGCGATTTGTGCTATTAT
>No_name
GAAAGCTTTGAATGACTTCATTTATTTCCCGTCAGTTTTATTCGGAAAGCAATCAAAGAT
AATTTATGTTAATTACTATTCCTATGGTTATTTTCTATCA
>No_name
GTTACAATGGCAAATACTGTGATAGAAAATAACCATAGGAATAGTAATTAACATAAATTA
TCTTTGATTGCTTTCCGAATAAAACTGACGGGAAATAAAT
>No_name
TTTTTATCCAAATAACTTCGATAACAGATCGGATGGACAACCATTAAATATCTTTCGAAG
CAAACAGCCAAAGTCACCCAAGTAGTTACAATGGCAAAAT
>No_name
TTTTTATCCAAATAACTTCGATAACAGATCGGATGGACAACCATTAAATATCTTTCGAAG
CAAACAGCCAACATCACCCAAGTAGCTACAATGGCAAAAT
>No_name
CCGAAATCCACAAGGTAACGTGAACAAAACCATAATTAAATAAATACCTAAAGTAATGAG
TGTTGCTTTATTTTTATCCAAATAACTTCGATAACAGATC
>No_name
CCGAAATCCACAAGGTAACGTGAACAAAACCATAATTAAATAAATACCTAAAGTAATGAG
TGTTGCTTTATTTTTATCCAAATAACTTCGATAACAGATC
>No_name
GAGNAAATTATGTCCAAAACTGAATTTCATCCAAAATTTACTCGTAATCAAATTATATTC
AAGACATTTCTTCGATGTATTAAAAATACTGATACAGACC
>No_name
ATGAAATTCAGTTTTGGACATAATTTTCTCATTGTTCAGTCTCTTGTTCGATCTATTATT
CCCTTGATGGCATTATTATGGCTTAATATTAAAATAATTA
>No_name
GGCATTATTATGGCTTAATATTAAAATAATTATAGCTCTTAATAAAACAACAATATCTAG
AAGAATGGAGTCTCGGAATCGAATTACATTAATGTTGATA
>No_name
TTCGCGAATAATCTTCCGAGTGATTCCCTCGGCGTCATGATAGCCCCAGTTCATCATTGA
CATGAGACTGTCAGGCAGACTTAGAATTATGAAGAAGCAA
>No_name
CATTTAGCAAGAGTAACGTATCACTAATTTCGCGAATAATCTTCCGAGTGATTCCCTCGG
CGTCATGATAGCCCCAGTTCATCATTGACATGAGACTGTC
>No_name
TATCAAATGAATGAAACTTCAGCGACTTCGAACGAAAAAACTCTGCTAGAGATCCGACAG
ATATTTTTACCAATTTCTTATCAATTACAATTGTATTCTA
>No_name
AAATGAATGAAACTTCAGCGACTTCGAACGAAAAAACTCTGCTAGAGATCCGACAGATAT
TTTTACCAATTTCTTATCAATTACAATTGTATTCTATTCC
>No_name
AGTATTCCAACGGTCAGAAAGATTGGAATAGAATACAATTGTAATTGATAAGAAATTGGT
AAAAATATCTGTCGGATCTCTAGCAGAGTTTTTTCGTTCG
>No_name
CCANGTATTCCAACGGTCAGAAAGATTGGAATAGAATACAATTGTAATTGATAAGAAATT
GGTAAAAATATCTGTCGGATCTCTAGCAGAGTTTTTTCGT
>No_name
GCCAAGTATTCCAACGGTCAGAAAGATTGGAATAGAATACAATTGTAATTGATAAGAAAT
TGGTAAAAATATCTGTCGGATCTCTAGCAGAGTTTTTTCG
>No_name
GCCAAGTATTCCAACGGTCAGAAAGATTGGAATAGAATACAATTGTAATTGATAAGAAAT
TGGTAAAAATATCTGTCGGATCTCTAGCAGAGTTTTTTCG
>No_name
CTCTGCTAGAGATCCGACAGATATTTTTACCAATTTCTTATCAATTACAATTGTATTCTA
TTCCAATCTTTCTGACCGTTGGAATACTTGGCAATCCGAT
>No_name
AACAAAGGAAATCGGATTGCCAAGTATTCCAACGGTCAGAAAGATTGGAATAGAATACAA
TTGTAATTGATAAGAAATTGGTAAAAATATCTGTCGGATC
>No_name
GTTTTCTTGAAACCCACACAACAAAGGAAATCGGATTGCCAAGTATTCCAACGGTCAGAA
AGATTGGAATAGAATACAATTGTAATTGATAAGAAATTGG
>No_name
GTCGAAGTTTTCTTGAAACCCACACAACAAAGGAAATCGGATTGCCTAGTATTCCAACGG
TCAGAAAGATTGGAATAGAATACAATTGTAATTGATAAGA
>No_name
ATTTCGTCGAAGTTTTCTTGAAACCCACACAACAAAGGAAATCGGATTGCCAAGTATTCC
AACGGTCAGAAAGATTGGAATAGAATACAATTGTAATTGA
>No_name
AAACTGCAGAAGAATTATTTCGTCGAAGTTTTCTTGAAACCCACACAACAAAGGAAATCG
GATTGCCAAGTATTCCAACGGTCAGAAAGATTGGGATAGA
>No_name
ATGTAAACTGCAGAAGAATTATTTCGTCGAAGTTTTCTTGAAACCCACACAACAAAGGAA
ATCGGATTGCCAAGTATTCCAACGGTCAGAAAGATTGGAA
>No_name
GGAATACTTGGCAATCCGATTTCCTTTGTTGTGTGGGTTTCAAGAAAACTTCGACGAAAT
AATTCTTCTGCAGTTTACATAGCGATGCTTGCCATTAATG
>No_name
CTTGGCAATCCGATTTCCTTTGTTGTGTGGGTTTCAAGAAAACTTCGACGAAATAATTCT
TCTGCAGTTTACATAGCGATGCTTGCCATTAATGACTTTT
>No_name
AACGAAAAAGTCATTAATGGCAAGCATCGCTATGTAAACTGCAGAAGAATTATTTCGTCG
AAGTTTTCTTGAAACCCACACAACAAAGGAAATCGGATTG
>No_name
CAANGAAAAAGTCATTAATGGCAAGCATCGCTATGAAAACTGCAGAAGAATTATTTCGTC
GAAGTTTTCTTGCAACCCACACAACAAAGGAAATCGGATT
>No_name
GTTTCAAGAAAACTTCGACGAAATAATTCTTCTGCAGTTTACATAGCGATGCTTGCCATT
AATGACTTTTTCGTTGTTATTTGTAGCATTATTTATTATT
>No_name
AAATAATAAATAATGCTACAAATAACAACGAAAAAGTCATTAATGGCAAGCATCGCTATG
TAAACTGCAGAAGAATTATTTCGTCGAAGTTTTCTTGAAA
>No_name
CTCNAATAATAAATAATGCTACAAATAACAACGAAAAAGTCATTAATGGCAAGCATCGCT
ATGTAAACTGCAGAAGAATTATTTCGTCGAAGTTTTCTTG
>No_name
AAAACTTCGACGAAATAATTCTTCTGCAGTTTACATAGCGATGCTTGCCATTAATGACTT
TTTCGTTGTTATTTGTAGCATTATTTATTATTTGAGACAT
>No_name
GAAGGTCTCAAATAATAAATAATGCTACAAATAACAACGAAAAAGTCATTAATGGCAAGC
ATCGCTATGTAAACTGCAGAAGAATTATTTCGTCGAAGAT
>No_name
CATGAATGTCTCAAATAATAAATAATGCTACAAATAACAACGAAAAAGTCATTAATGGCA
AGCATCGCTATGTAAACTGCAGAAGAATTATTTCGTCGAA
>No_name
TGCAGTTTACATAGCGATGCTTGCCATTAATGACTTTTTCGTTGTTATTTGTAGCATTAT
TTATTATTTGAGACATTCATGGGGTTTCGGTATAATAGAT
>No_name
GTTTACATAGCGATGCTTGCCATTAATGACTTTTTCGTTGTTATTTGTAGCATTATTTAT
TATTTGAGACATTCATGGGGTTTCGGTATAATAGATATTA
>No_name
CTAATATCTATTATACCGAAACCCCATGAATGTCTCAAATAATAAATAATGCTACAAATA
ACAACGAAAAAGTCGTTAATGGCAAGCATCGCTATGTAAA
>No_name
TTTTGACTTTTTCGTTGTTATTTGTAGCATTATTTATTATTTGAGACATTTATGGGGTTT
CGGTATAATAGATATTAGAGGGATTTGTAAATTCTATATG
>No_name
AAAAACGTGAAAATAACCATATAGAATTTACAAATTCCTCTAATATCTATTATACCGAAA
CCCCATGAATGTCTCAAATAATAAATAATGCTACAAATAA
>No_name
CAAAAACGTGAAAATAACCATATAGAATTTACAAATTCCTCTAATATCTATTATACCGAA
ACCCCATGAATGTCTCAAATAATAAATAATGCTACAAATA
>No_name
GCAAAAACGTGAAAATAACCATATAGAATTTACAAATTCCTCTAATATCTATTATACCGA
CACCCCATGAATGTCTCAAATAATAAATAATGCTACAAAT
>No_name
ATTATTTGAGACATTCATGGGGTTTCGGTATAATAGATATTAGAGGAATTTGTAAATTCT
ATATGGTTATTTTCACGTTTTTGCAGTATAACTCTATATT
>No_name
CGGTATAATAGATATTAGAGGAATTTGTAAATTCTATATGGTTATTTTCACGTTTTTGCA
GTATAACTCTATATTACTAGTGTTTGGATTTACTATCGAA
>No_name
AGATATTAGAGGAATTTGTAAATTCTATATGGTTATTTTCACGTTTTTGCAGTATAACTC
TATATTACTAGTGTTTGGATTTACTATCGAAAGATGGATA
>No_name
GGAATTTGTAAATTCTATATGGTTATTTTCACGTTTTTGCAGTATAACTCTATATTACTA
GTGTTTGGATTTACTATCGAAAGATGGATAGCTGTATGTT
>No_name
AATATCTTTCACGTCGAAAAGGATAACATACAGCTATCCATCTTTCGATAGTAAATCCAA
ACACTAGTAATATAGAGTTATACTGCAAAAACGTGAAAAT
>No_name
GCAACATCTTTCACGTCGAAAAGGATAACATACAGCTATCCATCTTTCGATAGTAAATCC
AAACACTAGTAATATAGAGTTATACTGCAAAAACGTGAAA
>No_name
TTTGCAGTATAACTCTATATTACTAGTGTTTGGATTTACTATCGAAAGATGGATAGCTGT
ATGTTATCCTTTTCGACGTGAAAGATGTTGCACTGAAAAT
>No_name
CGATTTTCAGTGCAACATCTTTCACGTCGAAAAGGATAACATACAGCTATCCATCTTTCG
ATAGTAAATCCAAACACTAGTAATATAGAGTTATACTGCA
>No_name
CCAGGCTCGATTTTCAGTGCAACATCTTTCACGTCGAAAAGGATAACATACAGCTATCCA
TCTTTCGATAGTAAATCCAAACACTAGTAATATAGAGTTA
>No_name
TTTTACTAGTGTTTGGATTTACTATCGAAAGATGGATAGCTGTATGTTATCCTTTTCGAC
GTGAAAGATGTTGCACTGAAAATCGAGCCTGGATAGCTTG
>No_name
TTTGGATTTACTATCGAAAGATGGATAGCTGTATGTTATCCTTTTCGACGTGAAAGATGT
TGCACTGAAAATCGAGCCTGGATAGCTTGTGGAATAATTT
>No_name
ATGGATAGCTGTATGTTATCCTTTTCGACGTGAAAGATGTTGCACTGAAAATCGAGCCTG
GATAGCTTGTGGAATAATTTTTTCAAGTGTGTTCATATCA
>No_name
CTGATATGAACACACTTGAAAAAATTATTCCACAAGCTATCCAGGCTCGATTTTCAGTGC
AACATCTTTCACGTCGAAAAGGATAACATACAGCTATCCA
>No_name
AAANACTGATATGAACACACTTGAAAAAATTATTCCACAAGCTATCCAGGCTCGATTTTC
AGTGCAACATCTTTCACGTCGAAAAGGATAACATACAGCT
>No_name
TTTTCGACGTGAAAGATGTTGCACTGAAAATCGAGCCTGGATAGCTTGTGGAATAATTTT
TTCAAGTGTGTTCATATCAGTATTTCCTTTGTTCTTCGTT
>No_name
TCGACGGGAAAGATGTTGCACTGAAAATCGAGCCTGGATAGCTTGTGGAATAATTTTTTC
AAGTGTGTTCATATCAGTATTTCCGTTGTTCTTCGTTTGG
>No_name
CGACGTGAAAGATGTTGCACTGAAAATCGAGCCTGGATAGCTTGTGGAATAATTTTTTCA
AGTGTGTTCATATCAGTATTTCCTTTGTTCTTCGTTTGGC
>No_name
CTGAAAATCGAGCCTGGATAGCTTGTGGAATAATTTTTTCAAGTGTGTTCATATCAGTAT
TTCCTTTGTTCTTCGTTTGGCATTATCAACCACTTTGCAG
>No_name
CGAGCCTGGATAGCTTGTGGAATAATTTTTTCAAGTGTGTTCATATCAGTATTTCCTTTG
TTCTTCGTTTGGCATTATCAACCACTTTGCAGTGTTCCTA
>No_name
ATTTTTTCAAGTGTGTTCATATCAGTATTTCCTTTGTTCTTCGTTTGGCATTATCAACCA
CTTTGCAGTGTTCCTAAACACTGGATTGAGAATACATATT
>No_name
ATTTTTTCAAGTGTGTTCATATCAGTATTTCCTTTGTTCTTCGTTTGGCATTATCAACCA
CTTTGCACTGTTCCTAAACACTGGATTGAGAATACATATT
>No_name
TTTTTTCAAGTGTGTTCATATCAGTATTTCCTTTGTTCTTCGTTTGGCATTATCAACCAC
TTTGCAGTGTTCCTAAACACTGGATTGAGAATACATATTT
>No_name
CGAAATATGTATTCTCAATCCAGTGTTTAGGAACACTGCAAAGTGGTTGATAATGCCAAA
CGAAGAACAAAGGAAATACTGATATGAACACACTTGAAAA
>No_name
CCAATGTTAAAGAATAGGTAACGAAATATGTATTCTCAATCCAGTGTTTAGGAACACTGC
AAAGTGGTTGATAATGCCAAACGAAGAACAAAGGAAATAC
>No_name
TTTCCAATGTTAAAGAATAGGTAACGAAATATGTATTCTCAATCCAGTGTTTAGGAACAC
TGCAAAGTGGTTGATAATGCCAAACGAAGAACAAAGGAAA
>No_name
TTACAGGTAATAAGGCACTAAATAAAATTTCCAATGTTAAAGAATAGGTAACGAAATATG
TATTCTCAATCCAGTGTTTAGGAACACTGCAAAGTGGTTG
>No_name
CGAATATTAACTGCTAACGTTATTACAGGTAATAAGGCACTAAATAAAATTTCCAATGTT
AAAGAATAGGTAACGAAATATGTATTCTCAATCCAGTGTT
>No_name
TGAGAATACATATTTCGTTACCTATTCTTTAACATTGGAAATTTTATTTAGTGCCTTATT
ACCTGTAATAACGTTAGCAGTTAATATTCGGGTTGTCGTA
>No_name
GAATACATATTTCGTTACCTATTCTTTAACATTGGAAATTTTATTTAGTGCCTTATTACC
TGTAATAACGTTAGCAGTTAATATTCGGGTTGTCGTAGAG
>No_name
ATCTCTACGACAACCCGAATATTAACTGCTAACGTTATTACAGGTAATAAGGCACTAAAT
AAAATTTCCAATGTTAAAGAATAGGTAACGAAATATGTAT
>No_name
TTCGTTACCTATTCTTTAACATTGGAAATTTTATTTAGTGCCTTATTACCTGTAATAACG
TTAGCAGTTAATATTCGGGTTGTCGTAGAGATGTACCGAA
>No_name
TCGTTACCTATTCTTTAACATTGGAAATTTTATTTAGTGCCTTATTACCTGTAATAACGT
TAGCAGTTAATATTCGGGTTGTCGTAGAGATGTACCGAAT
>No_name
CGGATATTCGGTACATCTCTACGACAACCCGAATATTAACTGCTAACGTTATTACAGGTA
ATAAGGCACTAAATAAAATTTCCAATGTTAAAGAATAGGT
>No_name
CTATTCTTTAACATTGGAAATTTTATTTAGTGCCTTATTACCTGTAATAACGTTAGCAGT
TAATATTCGGGTTGTCGTAGAGATGTACCGAATATCCGAA
>No_name
CTACTCTTTAACATTGGAAATTTTATTTAGTGCCTTATTACCTGTAATAACGTTAGCAGT
TAATATTCGGGTTGTCGTAGAGATGTACCGAATATCCGAA
>No_name
TTCGGATATTCGGTACATCTCTACGACAACCCGAATATTAACTGCTAACGTTATTACAGG
TAATAAGGCACTAAATAAAATTTCCAATGTTAAAGAATAG
>No_name
GGAAATGTCACTATTGTTTCGGATATTCGGTACATCTCTACGACAACCCGAATATTAACT
GCTAACGTTATTACAGGTAATAAGGCACTAAATAAAATTT
>No_name
CGGAAATGTCACTATTGTTTCGGATATTCGGTACATCTCTACGACAACCCGAATATTAAC
TGCTAACGTTATTACAGGTAATAAGGCACTAAATAAAATT
>No_name
CGGAAATGTCACTATTGTTTCGGATATTCGGTACATCTCTACGACAACCCGAATATTAAC
TGCTAACGTTATTACAGGTAATAAGGCACTAAATAAAATT
>No_name
ATTTTATTTAGTGCCTTATTACCTGTAATAACGTTAGCAGTTAATATTCGGGTTGTCGTA
GAGATGTACCGAATATCCGAAACAATAGTGACATTTCCGA
>No_name
CTGATAGTTTCGGAAATGTCACTATTGTTTCGGATATTCGGTACATCTCTACAACAACCC
GAATATTAAATGCTAACGTTATTACAGGGAATAAGGCACT
>No_name
CTGATTTACTGCTGATAGTTTCGGAAATGTCACTATTGTTTCGGATATTCGGTACATCTC
TACGACAACCCGAATATTAACTGCTAACGTTATTACAGGT
>No_name
CAAAATTCTGATTTACTGCTGATAGTTTCGGAAATGTCACTATTGTTTCGGATATTCGGT
ACATCTCTACGACAACCCGAATATTAACTGCTAACGTTAT
>No_name
CTCGACTTTTGACTGGGAATTTCAAAATTCTGATTTACTGCTGATAGTTTCGGAAATGTC
ACTATTGTTTCGGATATTCGGTACATCTCTACGACAACCC
>No_name
CTCGACTTTTGACTGGGAATTTCAAAATTCTGATTTACTGCTGATAGTTTCGGAAATGTC
ACTATTGTTTCGGATATTCGGTACATCTCTACGACAACCC
>No_name
CTCGACTTTTGACTGGGAATTTCAAAATTCTGATTTACTGCTGATAGTTTCGGAAATGTC
ACTATTGTTTCGGATATTCGGTACATCTCTACGACAACCC
>No_name
GTTGTCGTAGAGATGTACCGAATATCCGAAACAATAGTGACATTTCCGAAACTATCAGCA
GTAAATCAGAATTTTGAAATTCCCAGTCAAAAGTCGAGAA
>No_name
CTTGACTTTTGACTGGGAATTTCAAAATTTTGATTTACTGCTGATAGTCTCGGACATGAC
ACCATTGTTTCGGATATTCGGTACATCTCTATGACAAACC
>No_name
TTTTGCTGTGTTTTCTCGACTTTTGACTGGGAATTTCAAAATTCTGATTTACTGCTGATA
GTTTCGGAAATGTCACTATTGTTTCGGATATTCGGTACAT
>No_name
GAATATCCGAAACAATAGTGACATTTCCGAAACTATCAGCAGTAAATCAGAATTTTGAAA
TTCCCAGTCAAAAGTCGAGAAAACACAGCAAAAACACAGA
>No_name
CGAAACAATAGTGACATTTCCGAAACTATCAGCAGTAAATCAGAATTTTGAAATTCCCAG
TCAAAAGTCGAGAAAACACAGCAAAAACACAGAGAATAGT
>No_name
CGAAACAATAGTGACATTTCCGAAACTATCAGCAGTAAATCAGAATTTTGAAATTCCCAG
TCAAAAGTCGAGAAAACACAGCAAAAACACAGAGAATAGG
>No_name
GAANCAATAGTGACATTTCCGAAACTATCAGCAGTAAATCAGAATTTTGAAATTCCCAGT
CAAAAGTCGAGAAAACACAGCAAAAACACAGAGAATAGTA
>No_name
GAAATACTATTCTCTGTGTTTTTGCTGTGTTTTCTCGACTTTTGACTGGGAATTTCAAAA
TTCTGATTTACTGCTGATAGTTTCGGAAATGTCACTATTG
>No_name
ATTTAAAAGAAAGACTATTCTCTGTGTTTTTGCTGTGTTTTCTCGACTTTTGACTGGGAA
TTTCAAAATTCTGATTTACTGCTGATAGTTTCGGAAATGT
>No_name
GTTGATTTAAAAGAAAGACTATTCTCTGTGTTTTTGCTGTGTTTTCTCGACTTTTGACTG
GGAATTTCAAAATTCTGATTTACTGCTGATAGTTTCGGAA
>No_name
GTTGATTTGAAAGAAATACTATTCTCTGTGTTTTTGCTGTGTTTTCTCGACTTTTGACTG
GGAATTTCAAAATTCTGATTTACTGCTGATAGTTTCGGAA
>No_name
CCGAAACTATCAGCAGTAAATCAGAATTTTGAAATTCCCAGTCAAAAGTCGAGAAAACAC
AGCAAAAACACAGAGAATAGTATTTCTTTCAAATTAACAA
>No_name
AGAATTTTGAAATTCCCAGTCAAAAGTCGAGAAAACACAGCAAAAACACAGAGAATAGTC
TTTCTTTTAAATCAACAACAATCACATTGTTATTAGTTTC
>No_name
ATTTTGAAATTCCCAGTCAAAAGTCGAGAAAACACAGCAAAAACACAGAGAATAGTATTT
CTTTCAAATCAACAACAATCACATTGTTATTAGTTTCATT
>No_name
TTGAAATTCCCAGTCAAAAGTCGAGAAAACACAGCAAAAACACAGAGAATAGTCTTTCTT
TTAAATCAACAACAATCACATTGTTATTAGTTTCATTTTT
>No_name
GTTAAAATCTGAAAAAATGAAACTAATAACAATGTGATTGTTGTTGATTTAAAAGAAAGA
CTATTCTCTGTGTTTTTGCTGTGTTTTCTCGACTTTTGAC
>No_name
CAAAAGTCGAGAAAACACAGCAAAAACACAGAGAATAGTATTTCTTTCAAATCAACAACA
ATCACATTGTTATTAGTTTCATTTTTTCAGATTTTAACCA
>No_name
AATACACAGCAAAAACACAGAGAATAGTATTTCTTTCAAATCAACAACAATCACATTGTT
ATTAGTTTCATTTTTTCAGATTTTAACCACTCTACCACTA
>No_name
ATAAACCGCTCCTAGTGGTAGAGTGGTTAAAATCTGAAAAAATGAAACTAATAACAATGT
GATTGTTGTTGATTTAAAAGAAAGACTATTCTCTGTGTTT
>No_name
CAAATATAAACCGCTCCTAGTGGTAGAGTGGTTAAAATCTGAAAAAAATGAAACTAATAA
CAATGTGATTGTTGTTGATTTGAAAGAAATACTATTCTCT
>No_name
GAATATTTGACAAATATAAACCGCTCCTAGTGGTAGAGTGGTTAAAATCTGAAAAAATGA
AACTAATAACAATGTGATTGTTGTTGATTTGAAAGAAATA
>No_name
GATAGAATATTTGACAAATATAAACCGCTCCTAGTGGTAGAGTGGTTAAAATCTGAAAAA
ATGAAACTAATAACAATGTGATTGTTGTTGATTTAAAAGA
>No_name
AACAACAATCACATTGTTATTAGTTTCATTTTTTCAGATTTTAACCACTCTACCACTAGG
AGCGGTTTATATTTGTCAAATATTCTATCCGGAAGGCAAT
>No_name
ATTGCCTTCCGGATAGAATATTTGACAAATATAAACCGCTCCTAGTGGTAGAGTGGTTAA
AATCTGAAAAAATGAAACTAATAACAATGTGATTGTTGTT
>No_name
TTTNACTGACGTTGCATTGCCTTCCGGATAGAATATTTGACAAATATAAACCGCTCCTAG
TGGTAGAGTGGTTAAAATCTGAAAAAATGAAACTAATAAC
>No_name
GTTTAACTGACGTTGCATTGCCTTCCGGATAGAATAATTGACAAAAAACAAACTCTACTA
GTAGTAGAGAGGATTAAATCTGAAAAAAAGAAACAAATAA
>No_name
ATTTTTTCAGATTTTAACCACTCTACCACTAGGAGCGGTTTATATTTGTCAAATATTCTA
TCCGGAAGGCAATGCAACGTCAGTTAAACAAATGCAAAAC
>No_name
TTTTTCAGATTTTAACCACTCTACCACTAGGAGCGGTTTATATTTGTCAAATATTCTATC
CGGAAGGCAATGCAACGTCAGTTAAACAAATGCAAAACGA
>No_name
TTTTCAGATTTTAACCACTCTACCACTAGGAGCGGTTTATATTTGTCAAATATTCTATCC
GGAAGGAAATGCAACGTCAGTTAAACAAATGCAAAACGAT
>No_name
ATTTTAACCACTCTACCACTAGGAGCGGTTTATATTTGTCAAATATTCTATCCGGAAGGC
AATGCAACGTCAGTTAAACAAATGCAAACGATCCAATTTG
>No_name
TTTGAAAATGTTTTTTCCAAATTGGATCGTTTTGCATTTGTTTAACTGACGTTGCATTGC
CTTCCGGATAGAATATTTGACAAATATAAACCGCTCCTAG
>No_name
TTCNAAAATGTTTTTTCCAAATTGGATCGTTTTGCATTTGTTTAACTGACGTTGCATTGC
CTTCCGGATAGAATATTTGACAAATATAAACCGCTCCTAG
>No_name
TTTGAAAATGTTTTTTCCAAATTGGATCGTTTTGCATTTGTTTAACTGACGTTGCATTGC
CTTCCGGATAGAATATTTGACAAATATAAACCGCTCCTAG
>No_name
TTTGAAAATGTTTTTTCCAAATTGGATCGTTTTGCATTTGTTTAACTGACGTTGCATTGC
CTTCCGGATAGAATATTTGACAAATATAAAACGCTCCTAG
>No_name
GTGCATTTGAAAATGTTTTTTCCAAATTGGATCGTTTTGCATTTGTTTAACTGACGTTGC
ATTGCCTTCCGGATAGAATATTTGACAAATATAAAACGCT
>No_name
GTGCATTTGAAAATGTTTTTTCCAAATTGGATCGTTTTGCATTTGTTTAACTGACGTTGC
ATTGCCTTCCGGATAGAATATTTGACAAATATAAACCGCT
>No_name
GTGCATTTGAAAATGTTTTTTCCAAATTGGATCGTTTTGCATTTGTTTAACTGACGTTGC
ATTGCCTTCCGGATAGAATATTTGACAAATATAAACCGCT
>No_name
GTCAAATATTCTATCCGGAAGGCAATGCAACGTCAGTTAAACAAATGCAAAACGATCCAA
TTTGGAAAAAACATTTTCAAATGCACGGTGCAAAAGATAT
>No_name
TTTATCTTTTGCACCGTGCATTTGAAAATGTTTTTTCCAAATTGGATCGTTTTGCATTGT
TTAACTGACGTTGCATTGCCTTCCGGATAGAATATTTGAC
>No_name
TATATCTTTTGCACCGTGCATTTGAAAATGTTTTTTACAAATTGGATCGTTTTGCATTGT
TTAACTGACGTTGCATTGCCTTCCGGATAGAATATTTGAC
>No_name
CTTAGCAAATCTATTATATCTTTTGCACCGTGCATTTGAAAATGTTTTTTCCAAATTGGA
TCGTTTTGCATTTGTTTAACTGACGTTGCATTGCCTTCCG
>No_name
AGGNAATGCAACGTCAGTTAAACAAGTGCAAAACGATCCAATTTGGAAAAAACATTTTCA
AATGCACGGTGCAAAAGATATAATAGATTTGCTAAGTCTC
>No_name
CAACGTCAGTTAAACAAATGCAAAACGATCCAATTTGGAAAAAACATTTTCAAATGCACG
GTGCAAAAGATATAATAGATTTGCTAAGTCTCTCTCATTA
>No_name
AAACAAATGCAAAACGATCCAATTTGGAAAAAACATTTTCAAATGCACGGTGCAAAAGAT
ATAATAGATTTACTAAGTCTCTCTCATTATTGTTTCAACA
>No_name
TGCAAAACGATCCAATTTGGAAAAAACATTTTCAAATGCACGGTGCAAAAGATATAATAG
ATTTGCTAAGTCTCTCTCATTATTGTTTCAACATTGTCAT
>No_name
TTTGGAAAAAACATTTTCAAATGCACGGTGCAAAAGATATAATAGATTTACTAAGTCTCT
CTCATTATTGTTTCAACATTGTCATTTATTTGGCTTCTAG
>No_name
CTAGAAGCCAAATAAATGACAATGTTGAAACAATAATGAGAGAGACTTAGTAAATCTATT
ATATCTTTTGCACCGTGCATTTGAAAATGTTTTTTCCAAA
>No_name
CTAGAAGCCAAATAAATGACAATGTTGAAACAATAATGAGAGAGACTTAGTAAATCTATT
ATATCTTTTGCACCGTGCATTTGAAAATGTTTTTTCCAAA
>No_name
GGAAAAAACATTTTCAAATGCACGGTGCAAAAGATATAATAGATTTACTAAGTCTCTCTC
ATTATTGTTTCAACATTGTCATTTATTTGGCTTCTAGTCA
>No_name
GAAAAAACATTTTCAAATGCACGGTGCAAAAGATATAATAGATTTACTAAGTCTCTCTCA
TTATTGTTTCAACATTGTCATTTATTTGGCTTCTAGTCAT
>No_name
AAATAAATGACTAGAAGCCAAATAAATGACAATGTTGAAACAATAATGAGAGAGACTTAG
TAAATCTATTATATCTTTTGCACCGTGCATTTGAAAATGT
>No_name
TTCAAATGCACGGTGCAAAAGATATAATAGATTTACTAAGTCTCTCTCATTATTGTTTCA
ACATTGTCATTTATTTGGCTTCTAGTCATTTTTTTCGGAA
>No_name
TTCCGAAATAAATGACTAGAAGCCAAATAAATGACAATGTTGAAACAATAATGAGAGAGA
CTTAGTAAATCTATTATATCTTTTGCACCGTGCATTTGAA
>No_name
AAAAGATATAATAGATTTGCTAAGTCTCTCTCATTATTGTTTCAACATTGTCATTTATTT
GGCTTCTAGTCATTTATTTCGGAATCACTTGATGGGTTTT
>No_name
AATAGATTTGCTAAGTCTCTCTCATTATTGTTTCAACGTTGTCATTTATTTGGCTTCTAG
TCATTTATTTCGGAATCACTTGATGGGTTTTGTAAAATTA
>No_name
ATTTACTAAGTCTCTCTCATTATTGTTTCAACATTGTCATTTATTTGGCTTCTAGTCATT
TATTTCGGAATCACTTGATGGGTTTTGTAAAATTATATTT
>No_name
ATTTACTAAGTCTCTCTCATTATTGTTTCAACATTGTCATTTATTTGGCTTCTCGTCATT
TTTTTCGGAATCACTTGATGGGTTTTGTAAAATTATATTT
>No_name
ATTTACTAAGTCTCTCTCATTATTGTTTCAACATTGTCATTTATTTGGCTTCTAGTCATT
TATTTCGGAATCACTTGATGGGTTTTGTAAAATTATATTT
>No_name
TTCAACATTGTCATTTATTTGGCTTCTAGTCATTTATTTCGGAATCACTTGATGGGTTTT
GTAAAATTATATTTAATGAGAAAAGAAAACAATAATTCTT
>No_name
TTTATTTGGCTTCTAGTCATTTATTTCGGAATCACTTGATGGGTTTTGTAAAATTATATT
TAATGAGAAAAGAAAACAATAATTCTTTAAACAATTCTTA
>No_name
GTTTATAGTAAGAATTGTTTAAAGAATTATTGTTTTCTTTTCTCATTAAATATAATTTTA
CAAAACCCATCAAGTGATTCCGAAATAAATGACTAGAAGC
>No_name
CTTTGTCTTAGTTTATAGTAAGAATTGTTTAAAGAATTATTGTTTTCTTTTCTCATTAAA
TATAATTTTACAAAACCCATCAAGTGATTCCGAAATAAAT
>No_name
CAATTATTTCGGAATCACTTGATGGGTTTTGTAAAATTATATTTAATGAGAAAAGAAAAC
AATAATTCTTTAAACAATTCTTACTATAAACTAAGACAAA
>No_name
ATTTCGGAATCACTTGATGGGTTTTGTAAAATTATATTTAATGAGAAAAGAAAACAATAA
TTCTTTAAACAATTCTTACTATAAACTAAGACAAAGTCAA
>No_name
CTTGACTTTGTCTTAGTTTATAGTAAGAATTGTTTAAAGAATTATTGTTTTCTTTTCTCA
TTAAATATAATTTTACAAAACCCATCAAGTGATTCCGAAA
>No_name
TTTCGGAATCACTTGATGGGTTTTGTAAAATTATATTTAATGAGAAAAGAAAACAATAAT
TCTTTAAACAATTCTTACTATAAACTAAGACAAAGTCAAG
>No_name
CTTGACTTTGTCTTAGTTTATAGTAAGAATTGTTTAAAGAATTATTGTTTTCTTTTCTCA
TTAAATATAATTTTACAAAACCCATCAAGTGATTCCGAAA
>No_name
CGGAATCACTTGATGGGTTTTGTAAAATTATATTTAATGAGAAAAGAAAACAATAATTCT
TTAAACAATTCTTACTATAAACTAAGACAAAGTCAAGACA
>No_name
GTTTTGTAAAATTATATTTAATGAGAAAAGAAAACAATAATTCTTTAAACAATTCTTACT
ATAAACTAAGACAAAGTCAAGACACCCACAAAACCGAAAT
>No_name
GTAAAATTATATTTAATGAGAAAAGAAAACAATAATTCTTTAAACAATTCTTACTATAAA
CTAAGACAAAGTCAAGACACCCACAAAACCGAAATGAGCA
>No_name
GTAAAATTATATTTAATGAGAAAAGAAAACAATAATTCTTTAAACAATTCTTACTATAAA
CTAAGACAAAGTCAAGACACCCACAAAACCGAAATGAGCA
>No_name
GGGACTTTGGACTCGACAAGTTTTCGTCGAATGCTCATTTCGGGTTTGTGGGTGTCTTGA
CTTTGTCTTGGTTTATAGTAAGAATTGTTTTAAGAATTAT
>No_name
CGGGACTTTGGACTCGACAAGTTTTCGTCGAATGCTCATTTCGGTTTTGTGGGTGTCTTG
ACTTTGTCTTAGTTTATAGTAAGAATTGTTTAAAGAATTA
>No_name
ATTCTTTAAACAATTCTTACTATAAACTAAGACAAAGTCAAGACACCCACAAAACCGAAA
TGAGCATTCGACGAAAACTTGTCGAGTCCAAAGTCCCTCT
>No_name
CTTTAAACAATTCTTACTATAAACTAAGACAAAGTCAAGACACCCACAAAACCGAAATGA
GCATTCGACGAAAACTTGTCGAGTCCAAAGTCCCTCTACC
>No_name
CTTTAAACAATTCTTACTATAAACTAAGACAAAGTCAAGACACCCACAAAACCGAAATGA
GCATTCGACGAAAACTTGTCGAGTCCAAAGTCCCTCTACC
>No_name
TCCAATGGTAGAGGGACTTTGGACTCGACAAGTTTTCGTCGAATGCTCATTTCGGTTTTG
TGGGTGTCTTGACTTTGTCTTAGTTTATAGTAAGAATTGT
>No_name
GAANCCTCCAATGGTAGAGGGACTTTGGACTCGACAAGTTTTCGTCGAATGCTCATTTCG
GTTTTGTGGGTGTCTTGACTTTGTCTTAGTTTATAGTAAG
>No_name
GTTTAAGTTGCGAGAGAAACCTCCAATGGTAGAGGGACTTTGGACTCGACAAGTTTTCGT
CGAATGCTCATTTCGGTTTTGTGGGTGTCTTGACTTTGTC
>No_name
GACAAAGTCAAGACACCCACAAAACCGAAATGAGCATTCGACGAAAACTTGTCGAGTCCA
AAGTCCCTCTACCATTGGAGGTTTCTCTCGCAACTTAGAC
>No_name
CGTTTACATGGCTGGATTAGCCATTTTTGATTTCTTAGTTTTGATAATTTCGTTATTTCT
TTATTGGTTGTTCTTCAACTTTTTCCAAAACACAGATTTC
>No_name
AGANCATGAATATCACAGCTTCGCTACTCGAACTCACAAAAACACATTTTTTCTGATTCA
ATCCCGCAACATCCAGCAATTTATAAGTCCAAAATCCATG
>No_name
CCGAGCCAAAATTTGGTTCATTAATATTGGCATGTGCCAGAGGAACTTTGAGAATATGTG
GAGCGCAAAACAGTTAGCAAAACTGTTTATTGATAGCAAT
>No_name
ATTTACGAATAGAGACGAAATTATGAATTCGTCTATTTTCATATATTCTACCAAATAAAA
CAACAACAAAGGCATTTGAAATATTAATTCACTAAAGGAC
>No_name
CCAACGGAAAACAAATATATACAGCGAAACAGCGCGTCCATAATTCCTGGATTTACGAAT
CGAGACGAAATTATGTATTCGTCTATTTTCATATATTCTA
>No_name
CGAAACGATATGTTACCTCAGCGAATATAAATTTTTACTTTTTCGGAATTGTCAGTTTTG
CAATATTGATAGCCTTTCCTCGGATGTTTGAACAGACTTA
>No_name
CGAAACGATATGTTACCTCAGCGAATATAAATTTTTACTTTTTCGGAATTGTCAGTTTTG
CAATATTGATAGCCTTTCCTCGGATGTTTGAACAGACTTA
>No_name
GCGAATATAAATTTTTACTTTTTCGGAATTGTCAGTTTTGCAATATTGATAGCCTTTCCT
CGGATGTTTGAACAGACTTATACGTATTGTTTACAAACCG
>No_name
CGGAGACGTTGTCAACGTGTCGGAAGCCTTAAGTAATGTTTATCAATATCGGATTGTCTA
TTTTAACGCTTTTGTTTTTCTTTTTCAAATCGGTATTCCA
>No_name
AAATGGTAAATAATTTTGTCATTGGAAATAATATGGCTGTTGTGAAAAAATTTTTAGAAA
AAAAATGGCATTTCAAATGTAAAAAATGTAATGCACAACC
>No_name
ATTCGCTATAAATGTTAAATGGTAAATAATTTTGTCATTGGAAATAATATGGCTGGTGTG
GAAAAAATTTGAGAAAAAAGATGGGATTTCAAATGTAAAA
>No_name
TAAATAGAAATATTCGCTATAAATGTTAAATGGTAAATAATTTTGTCATTGGAAATAATA
TGGCTGGTGGGGAAAAAATTTGTGGAAAAAAATGGGAATT
>No_name
AAATTATTTACCATTTAACATTTATAGCGAATATTTCTATTTATATAGATTCTAGCATGA
ATTTGTTGATTTATTTGGTGTCTAATAGAATTTTTCGTGG
>No_name
GTCAAATACTTTGTCGTTGATACGGTTTTCTTGTGACTAACTTTGGAGATCTGTTGTAGA
ACGGCTCCACGAAAAATTCTATTAGACACCAAATAAATCA
>No_name
ATTTTCACTTAAAGGACTGATAAACTGTTTTTCCTCTTTTTTCGCTATCGTCAAATACTT
TGTCGTTGATACGGTTTTCTTGTGACTAACTTTGGAGATC
>No_name
CTCCAAAGTTAGTCACAAGAAAACCGTATCAACGACAAAGCATTTGACGATAGCGAAAAA
AGAGGAAAAACAGTTTATCAGTCCTTTAAGGGAAAATAAT
>No_name
AATTTCTGTAACGAGAATGTCATTAGTTTTCATTTGAATATTATTTTCACTTAAAGGACT
GATAAACTGTTTTTCCTCTTTTTTCGCTATCGTCAAATAC
>No_name
CAGCAGCATTTTATTTGTGCTGATCATTTTGTCATCAATTTGTGGCAACGTTCTCGTATG
TGCCGCAATTTGTACCGATTCGAATTTGCGGCAACTTTCC
>No_name
CCATGATCCAATCGAGAGTGGCAAATGTCATTACCAATGATGAAACCAGCAAATCGGCTA
CGGCTAAAGAAACGTAAAGACTGTTGGAAAGTTGCCGCAA
>No_name
CGACGCAGTGCTGCACATGATGTCCATAGAGAGAAAGAGATTGCAGAAAACCAATCCGAA
AACCCATTTACCCATGATCCAATCGAGAGTGGCAAATGTC
>No_name
TGTCGCTAGAATATTTAAAATCGACGCAGTGCTGCACATGATGTCCATAGAGAGAAAGAG
ATTGCAGAAAACCAATCCGAAAACCCATTTACCCATGATC
>No_name
CTAGCGACAGCCATTGATAGATTTGTCCATGTTCACACTCCGTTTCACTATTCAAGAATC
TTTAATAAGTATTTCGTTGGAGGATTTATCGGTTGTATTT
>No_name
TGATGATCCAAATACAACCGATAAATCCTCCAACGAAATACTTATTAAAGATTCTTGAAT
AGTGAAACGGAGTGTGAACATGGACAAATCTATCGATGGC
>No_name
CGGATTCAACTGCAACATGCACTTTGTTGAATTGAGGTCGACGGTTAAATTGGATAAATG
CCAACCCAAATGGATCGGCATAAACGACATAATGGCACTG
>No_name
GTTTATGCCGATCCATTTGGGTTGGCATTTATCCAATTTAACCGTCGACCTCAATTCAAC
AAAGTGCATGTTGCAGTTGAATCCGTCATACGCGATAATT
>No_name
CAACAAAACAAATGACAATTCAACGACCACAGCTGGATGCCATAGACTGATTTATAAAAA
GATTAAAACTGACCAGAAGGCCGCGGTTACATTGGGAGTT
>No_name
AGAAGGCCGCGGTTACATTGGGAGTTATTATGGGAACGTTTTTGATATGCTGGTTACCAT
TTTTTATCATAAATTGCGTCAAATCAATTTGCCAGGAATG
>No_name
CGCATTATTAGTTTTTTATATGCATTCCGGAAATCCGTATTAAATAAAGGATATATTATA
GGATTGAGACAACTGTTAAAATATCCCAACCAAGTCGCAA
>No_name
CGAAGAAATAAATGAGTTGGTGAGCATTGAGAATTTAAGTTTTTTTCTTGATAATTTTGT
TGAACAGAGAGCTCGCATTATTAGTTTTTTATATGCATTC
>No_name
CAATGGAGTTCATATTTAAACTGGCACCATTTAAATTGTACGAAGAAATAAATGAGTTGG
TGAGCATTGAGAATTTAAGTTTTTTTCTTGATAATTTTGT
>No_name
CTGCCTTCATCAATGGAGTTCATATTTAAACTGGCACCATTTAAATTGTACGAAGAAATA
AATGAGTTGGTGAGCATTGAGAATTTAAGTTTTTTTCTTG
>No_name
CGCAGATCTCCATTTATGTTCTTGTAAAGCTTCTTGTTTGCCTTCATCAATGGAGTTCAT
ATTTAAACTGGCACCATTTAAATTGTACGAAGAAATAAAT
>No_name
CTCGCAGATCTACATTTATGTTCTTGTAAAGCTTCTTGTTTGCCTTCATCAATGGAGTTC
ATATTTAAACTGGCACCATTTAAATTGTACGAAGAAATAA
>No_name
AATCATTCGAAATATGCCTTTGCCAATGAAGTGGTGCTAGGAATTGTATTCTGTGTTCTG
ATTTTGGGAACTGCATTCGGAAACGGGTTGGTTATTTTGT
>No_name
CTGATAGTCAATCTTGCCGTCAGCGATATGTTGGTGGCGCTTTTGGTTTTGCCTTTGGCT
ACGATTTATCAGCTGAAAGGTTATTGGATGTTTTATTAGA
>No_name
GTCGCACACAATCTCATTAAACATCCAATAACCTTTCAGCTGATAAATCGTAGCCAAAGG
CAAAACCAAAAGCGCCACCAACATATCGCTGACGGCAAGA
>No_name
GGATGTTTAATGAGATTGTGTGCGACTTTTTCATTTGCTGCGATGTCTTGTTGTGTACAG
CATCGATTCTCAATCTGTGTGCGATTTCAATTGACAGATA
>No_name
AAAAGAAACAACAGATTAATGGTTACGATGGGTGGATTATCATGGCTTTGTTTGGGTTTT
ATCAGCATTTCTCCCCCGGTTTGTTTGGAAAAAAAAAATA
>No_name
CAAAAGTCGCATAGATTTGATATCCTAAACAATCGCTATAAATACATTGACCAATCTCAT
ATTTCTGTTTCCAACCAAACAGCGGAGGAATGCTGATTAA
>No_name
TAGCAATTTGATAAATTCTTCCGTAAAGAACAATCATAATAATCGATGGAATAAAACGCT
CCAAAAGTCGCATAGATTTGATATCCTAAACAATCGCCAT
>No_name
ATCNAATCTATGCGACTTTTGGAGCGTTTTATATTCCATCGATTATTATGATTGTTCTTT
ACGGAAGAATTTATCAAATTGCTAAGAACAGCGCTGCCAT
>No_name
GGAATGTATTGTCATTGGATCTTTGGAAATAGATCCTCTGATACTTTTCAATTGAGAATC
CATGGCAGCGCTGTTCTTAGCAATTTGATAAATTCTTCCG
>No_name
CAGCGCTGCCATGGATTCTCAATTGAAAAGTATCAGAGGATCTATTTCCAAAGATCCAAT
GACAATACATTCCTGTAATTCGTCGTACAAAAGTTCACAG
>No_name
AAGAATGTCTCAGATCGGTTGTTGTGCATGAACGATAAATGTTAGAATTTATATTGTGCT
TCGTTGATGAAATTTGAGCACTGAATGATGTTTGACTTTG
>No_name
CAAACATCATTCAGTGCTCAAATTTCATCAACGAAGCACAATATAAATTCTAACATTTAT
CGTTCATGCACAACAACCGATCTGAGACATTCTTGCCAAT
>No_name
GTCNATTGGCAAGAATGTCTCAGATCGGTTGTTGTGCATGAACGATAAATGTTAGAATTT
ATATTGTGCTTCGTTGATGAAATTTGAGCACTGAATGATG
>No_name
GTCAGGTATTCCTGGAAAAGAATTTCTAACTAATCTTTTCTCAGGTAAAGTCAATTGGCA
AGAATGTCTCAGATCGGTTGTTGTGCATGAACGATAAATG
>No_name
CAGGAATACCTGACTGTCGTAATAAAAATAATCGAAATTCTCGTAACAGTAGCAAACATT
CTACAACGATTCGAGTTCTACTCTCAGCTTCTAGGGATAC
>No_name
CCATCTTTTAGTTAAAGTATCCCTAGAAGCTAAGAGTAGAACTCGAATCGTTGTAGAATG
TTTGCTACTGTTACGAGAATTTCGATTATTTTTATTACGA
>No_name
CTAACATTCTACAACGATTCGAGTTCTACTCTCAGCTTCTAGGGATACTTTAACTAAAAG
ATGGAAAGATATCATGCATTCGTCAAAACGGTCTTCACAA
>No_name
CATTCTACAACGATTCGAGTTCTACTCTCAGCTTCTAGGGATACTTTAACTAAAAGATGG
AAAGATATCATGCATTCGTCAAAACGGTCTTCACAAAGTG
>No_name
CAACCAGCAAATGCAGAAACATCCCATTATTACACCAAGTGTAAATATTGCTTTTCCTTC
ACTTTGTGAAGACCGTTTTGACGAATGCATGATATCTTTC
>No_name
TCTGCATTTGCTGGTTGCCATTTTTCATCGTTCAAATTTTGAATCCAATTTTCAAAATTA
TTCACGGTAACAAATCAAATGCGACATTATTATCAATACC
>No_name
TGCNTTTGTTGGTTGCCATTTTTCATCGTTCAAATTTTGAATCCAATTTTCAAAATTATT
CACGGTAACAAATCAAATGCGACATTATTATCAATACCGC
>No_name
TTTGAATCCAATTTTCAAAATTATTCACGGTAACAAATCAAATGCGACATTATTATCAAT
ACCGCAGAGTGTTAGTGAACTATTTCTTTGGTTAGGATAT
>No_name
ACGGTAACAAATCAAATGCGACATTATTATCAATACCGCAGAGTGTTAGTGAACTATTTC
TTTGGTTAGGATATTTTAACAGTTTTCTCAATCCGATTAT
>No_name
AACAAATCAAATGCGACATTATTATCAATACCGCAGAGTGTTAGTGAACTATTTCTTTGG
TTAGGATATTTTAACAGTTTTCTCAATCCGTTTATCTACG
>No_name
CGTCATTATTATCAATACCGCAGAGTGTTAGTGAACTATTTCTTTGGTTAGGATATTTTA
ACAGTTTTCTCAATCCGATTATCTACGTGAAATTTAACAA
>No_name
TTCNGCTTACGACATCGACAGAAAAGAATTTCTTTGAATGGAGTTCGAAATTCTTTGTTA
AATTTCACGTAGATAATCGGATTGAGAAAACTGTTAAAAT
>No_name
TTTTAACAGTTTTCTCAATCCGATTATCTACGTGAAATTTAACAAAGAATTTCGAACTCC
ATTCAAAGAAATTCTTTTCTGTCGATGTCGTAAGCTGAAC
>No_name
GTTCAGCTTACGACATCGACAGAAAAGAATTTCTTTGAATGGAGTTCGAAATTCTTTGTT
AAATTTCACGTAGATAATCGGATTGAGAAAACTGTTAAAA
>No_name
ATTTCGAACTCCATTCAAAGAAATTCTTTTCTGTCGATGTCGTAAGCTGAACGCTCGAAT
CCGATCAGAATCTTACATGAGACAAATTGGGGAATTCCGA
>No_name
TTTCTGTCGATGTCGTAAGCTGAACGCTCGAATCCGATCAGAATCTTACATGAGACAAAT
TGGGGAATTCCGAAAAATATCAAAACTCAGCACCTTTGTT
>No_name
CTGTCGATGTCGTAAGCTGAACGCTCGAATCCGATCAGAATCTTACATGAGACAAATTGG
GGAATTCCGAAAAATATCAAAACTCAGCACCTTTGTTGCA
>No_name
CTGNAACAAAGGTGCTGAGTTTTGATATTTTTCGGAATTCCCCAATTTGTCTCATGTAAG
ATTCTGATCGGATTCGAGCGTTCAGCTTACGACATCGACA
>No_name
GAACGCTCGAATCCGATCAGAATCTTACATGAGACAAATTGGGGAATTCCGAAAAATATC
AAAACTCAGCACCTTTGTTGCAGCGTGCGAAGATAGAAAA
>No_name
CGCCCGAATCCGATCAGAATCTTACATGAGACAAATTGGGGAATTCCGAAAAATATCAAA
ACTCAGCACCTTTGTTGCAGCGTGCGAAGATAGAAAACAT
>No_name
GCTCGAATCCGATCAGAATCTTACATGAGACAAATTGGGGAATTCCGAAAAATATCAAAA
CTCAGCACCTTTGTTGCAGCGTGCGAAGATAGAAAACATT
>No_name
CTCGAATCCGATCAGAATCTTACATGAGACAAATTGGGGAATTCCGAAAAATATCAAAAC
TCAGCACCTTTGTTGCAGCGTGCGAAGATAGAAAACATTC
>No_name
CACGGAATTATATCTCCAGGAATGTTTTCTATCTTCGCACGCTGCAACAAAGGTGCTGAG
TTTTGATATTTTTCGGAATTCCCCAATTTGTCTCATGTAA
>No_name
GTGTAATTCACGGAATTATATCTCCAGGAATGTTTTCTATCTTCGCACGCTGCAACAAAG
GTGCTGAGTTTTGATATTTTTCGGAATTCCCCAATTTGTC
>No_name
TTTCGGTGTAATTCACGGAATTATATCTCCAGGAATGTTTTCTATCTTCGCACGCTGCAA
CAAAGGTGCTGAGTTTTGATATTTTTCGGAATTCCCCAAT
>No_name
GGGGAATTCCGAAAAATATCAAAACTCAGCACCTTTGTTGCAGCGTGCGAAGATAGAAAA
CATTCCTGGAGATATAATTCCGTGAATTACACCGAGAAAA
>No_name
GTCAGATTATTTTTTCTCGGTGTAATTCACGGAATTATATCTCCAGGAATGTTTTCTATC
TTCGCACGCTGCAACAAAGGTGCTGAGTTTTGATATTTTT
>No_name
GTCAGATTATTTTTTCTCGGTGTAATTCACGGAATTATATCTCCAGGAATGTTTTCTATC
TTCGCACGCTGCAACAAAGGTGCTGAGTTTTGATATTTTT
>No_name
ACCAAATCATGTCAGTGTGGAGATTAATAATAATAATTATCTTATTTTCATTGTTACCGA
CATGTCAAATGCAGAATATCGTACTGAATTGTTCAAACTA
>No_name
CATAATTCGTGTAGTTTGAACAATTCAGTACGATATTCTGCATTTGACATGTCGGTAACA
ATGAAAATAAGATAATTATTATTATTAATCTCCACACTGA
>No_name
GTTGATTCTGACATAATTCGTGTAGTTTGAACAATTCAGTACGATATTCTGCATTTGACA
TGTCGGTAACAATGAAAATAAGATAATTATTATTATTAAT
>No_name
AGTAATAATAATAATTATCTTATTTTCATTGTTACCGACATGTCAAATGCAGAATATCGT
ACTGAATTGTTCAAACTACACGAATTATGTCAGAATCAAC
>No_name
CTTATTTTCATTGTTACCGACATGTCAAATGCAGAATATCGTACTGAATTGTTCAAACTA
CACGAATTATGTCAGAATCAACAATCTGTCAAGACTTGTC
>No_name
CTTATTTTCATTGTTACCGACATGTCAAATGCAGAATATCGTACTGAATTGTTCAAACTA
CACGAATTATGTCAGAATCAACAATCTGTCAAGACTTGTC
>No_name
CGACAAGTCTTGACAGATTGTTGATTCTGACATAATTCGTGTAGTTTGAACAATTCAGTA
CGATATTCTGCATTTGACATGTCGGTAACAATGAAAATAA
>No_name
TTTCATTGTTACCGACATGTCAAATGCAGAATATCGTACTGAATTGTTCAAACTACACGA
ATTATGTCAGAATCAACAATCTGTCAAGACTTGTCGTTCC
>No_name
ATTGTTACCGACATGTCAAATGCAGAATATCGTACTGAATTGTTCAAACTACACGAATTA
TGTCAGAATCAACAATCTGTCAAGACTTGTCGTTCCATTC
>No_name
CGACATGTCAAATGCAGAATATCGTACTGAATTGTTCAAACTACACGAATTATGTCAGAA
TCAACAATCTGTCAAGACTTGTCGTTCCATTCGAATGCGA
>No_name
GTCAAATGCAGAATATCGTACTGAATTGTTCAAACTACACGAATTATGTCAGAATCAACA
ATCTGTCAAGACTTGTCGTTCCATTCGAATGCGAAAAGTA
>No_name
CAAATGCAGAATATCGTACTGAATTGTTCAAACTACACGAATTATGTCAGAATCAACAAT
CTGTCAAGACTTGTCGTTCCATTCGAATGCGAAAAGAATC
>No_name
GCTGGATACTTTTCGCATTCGAATGGAACGACAAGTCTTGACAGATTGTTGATTCTGACA
TAATTCGTGTAGTTTGAACAATTCAGTACGATATTCTGCA
>No_name
CGACCGGATACTTTTCGCATTCGAATGGAACGACAAGTCTTGAAAGATTGTTGATTCTGA
AATAAATTGTGTAGGTTGGACAATTTAGTACGAAATTCTG
>No_name
CGACCGGATACTTTTCGCATTCGAATGGAACGACAAGTCTTGACAGATTGTTGATTCTGA
CATAATTCGTGTAGTTTGAACAATTCCGTACGATATTCTG
>No_name
CGACCGGATACTTTTCGCATTCGAATGGAACGACAAGTCTTGACAGATTGTTGATTCTGA
CATAATTCGTGTAGTTTGAACAATTCAGTACGATATTCTG
>No_name
TCGNACTGAATTGTTCAAACTACACGAATTATGTCAGAATCAACAATCTGTCAAGACTTG
TCGTTCCATTCGAATGCGAAAAGTATCCGGTCGGGATGGA
>No_name
CTTCCATCCCGACCGGATACTTTTCGCATTCGAATGGAACGACAAGTCTTGACAGATTGT
TGATTCTGACATAATTCGTGTAGTTTGAACAATTTAGTAC
>No_name
CTGAATTGTTCAAACTACACGAATTATGTCAGAATCAACAATCTGCCAAGACTTGTCGTT
CCATTCGAATGCGAAAAGTATCCGGTCGGGATGGAAGTAT
>No_name
CAAACTACACGAATTATGTCAGAATCAACAATCTGTCAAGACTTGTCGTTCCATACGAAT
GCGAAAAGTATCCGGCCGGGATGGAAGTAATTCTGAGAAC
>No_name
CACGAATTATGTCAGAATCAACAATCTGTCAAGACTTGTCGTTCCATTCGAATGCGAAAA
GTATCCGGTCGGGATGGAAGTATTTCTGGGAATGATTTTC
>No_name
ATCNACAATCTGTCAAGACTTGTCGTTCCATTCGAATGCGAAAAGTATCCGGTCGGGATG
GAAGTATTTCTGGGAATGATTTTCGTTGTCATTGTTGTGG
>No_name
CGCTCCCACAACAATGACAACGAAAATCATTCCCAGAAATACTTCCATCCCGACCGGATA
CTTTTCGCCTTCGAATGGAACGACAAGTCTTGACAGGTTG
>No_name
CCGATCGCTCCCACAACAATGACAACGAAAATCATTCCCAGAAATACTTCCATCCCGACC
GGATACTTTTCGCATTCGAATGGAACGAGAATCTTTGACA
>No_name
CCACCGATCGCTCCCACAACAATGACAACGAAAATCATTCCCAGAAATACTTCCATCCCG
ACCGGATACTTTTCGCATTCGAATGGAACGACAAGACTTG
>No_name
CCACCGATCGCTCCCACAACAATGACAACGAAAATCATTCCCAGAAATACTTCCATCCCG
ACCGGATACTTTTCGCATTCGAATGGAACGACAAGGATTG
>No_name
CTTGTCGTTCCATTCGAATGCGAAAAGTATCCGGGCGGGATGGAAGTATTTCTGGGAATG
ATTTTCGTTGTCATTGTTGTGGGAGCGGTTGGTGGAAACT
>No_name
GTTCCATTCGAATGCGAAAAGTATCCGGTCGGGATGGAAGTATTTCTGGGAATGATTTTC
GTTGTCATTGTTGTGGGAGCGATCGGTGGAAACTTTTTAG
>No_name
GAATAACTAAAAAGTTTCCACCGATCGCTCCCACAACAATGACAACGAAAATCATTCCCA
GAAATACTTCCATCCCGACCGGATACTTTTCGCATTCGAA
>No_name
CGTNAATAACTAAAAAGTTTCCACCGATCGCTCCCACAACAATGACAACGAAAATCATTC
CCAGAAATACTTCCATCCCGACCGGATACTTTTTGCATTC
>No_name
CGAGAATAACTAAAAAGTTTCCACCGATCGCTCCCACAACAATGACAACGAAAATCATTC
CCAGAAATACTTCCATCCCGACCGGATACTTTTCGCATTC
>No_name
CGAGAATAACTAAAAAGTTTCCACCGATCGCTCCCACAACAATGACAACGAAAATCATTC
CCAGAAATACTTCCATCCCGACCGGATACTTTTCGCATTC
>No_name
GCGAGAATAACTAAAAAGTTTCCACCGATCGCTCCCACAACAATGACAACGAAAATCATT
CCCAGAAATACTTCCATCCCGACCGGATACGTTTTCCATT
>No_name
CGCGAGAATAACTAAAAAGTTTCCACCGATCGCTCCCACAACAATGACAACGAAAATCAT
TCCCAGAAATACTTCCATCCCGACCGGATAATTTTCGCAT
>No_name
CGCGAGAATAACTAAAAAGTTTCCACCGATCGCTCCCACAACAATGACAACGAAAATCAT
TCCCAGAAATACTTCCATCCCGACCGGATACTTTTCGCAT
>No_name
CGGGATGGAAGTATTTCTGGGAATGATTTTCGTTGTCATTGTTGTGGGAGCGATCGGTGG
AAACTTTTTAGTTATTCTCGCGATATTTCTCGTCAAAAAA
>No_name
GTAGTTTTTTGACGAGAAATATCGCGAGAATAACTAAAAAGTTTCCACCGATCGCTCCCA
CAACAATGACAACGAAAATCATTCCCAGAAATACTTCCAT
>No_name
CTGGGAGTGATTTTCGTTGTCATTGTTGTGGGAGCGATCGGTGGAAACTTTTTAGTTATT
CTCGCGATATTTCTCGTCAAAAAACTACAAACTCCCAGTA
>No_name
TGGGAATGATTTTCGTTGTCATTGTTGTGGGAGCGATCGGTGGAAACTTTTTAGTTATTC
TCGCGATATTTCTCGTCAAAAAACTACAAACTCCCAGTAA
>No_name
GGAATGATTTTCGTTGTCATTGTTGTGGGAGCGATCGGTGGAAACTTTTTAGTTATTCTC
GCGATATTTCTCGTCAAAAAACTACAAACTCCCAGTAATT
>No_name
GAATGATTTTCGTTGTCATTGTTGTGGGAGCGATCGGTGGAAACTTTTTAGTTATTCTCG
CGATATTTCTCGTCAAAAAAACTACAAACTCCCAGTAATT
>No_name
GAATGATTTTCGTTGTCATTGTTGTGGGAGCGATCGGTGGAAACTTTTTAGTTATTCTCG
CGATATTTGTCGTTAAAAAACTACACACTCCCAGTAATTG
>No_name
GAANGATTTTCGTTGTCATTGTTGTGGGAGCGATCGGTGGAAACTTTTTAGTTATTCTCG
CGATATTTCTCGTCAAAAAACTACAAACTCCCAGTAATTG
>No_name
GCCAATTACTGGGAGTTTGTAGTTTTTTGACGAGAAATATCGCGAGAATAACTAAAAAGG
TTCCACCGATCGCTCCCACAACAATGACAACGAAAATAAT
>No_name
AAAAAAATCACTAAAAGCCAAACTTAAAATTAGCCAATTACTGGGAGTTTGTAGTTTTTT
TGACGAGAAATATCGCGAGAATAACTAAAAAGTTTCCACC
>No_name
GAAACTTTTTAGTTATTCTCGCGATATTTCTCGTCAAAAAAACTACAAACTCCCAGTAAT
TGGCTAATTTTAAGTTTGGCTTTTAGTGATTTTTTTGTGT
>No_name
CCCGACACAAAAAAATCACTAAAAGCCAAACTTAAAATTAGCCAATTACTGGGAGTTTGT
AGTTTTTTGACGAGAAATATCGCGAGAATAACTAAAAAGT
>No_name
TTTTTAGTTATTCTCGCGATATTTCTCGTCAAAAAACTACAAACTCCCAGTAATTGGCTA
ATTTTAAGTTTGGCTTTTAGTGATTTTTTTGTGTCGGGTT
>No_name
CCANAACCGACACAAAAAAATCACTAAAAGCCAAACTTAAAATTAGCCAATTACTGGGAG
TTTGTAGTTTTTTGACGAGAAATATCGCGAGAATAACTAA
>No_name
CAAAAAACTACAAACTCCCAGTAATTGGCTAATTTTAAGTTTGGCTTTTAGTGATTTTTT
TGTGTCGGTTTTGGTCATGCCTGTCGCGGTTTACAACCCA
>No_name
GTATAAAAACTACAAACTCCCAGTAATTGGCTAATTTTAAGTTTGGCTTTTAGTGATTTT
TTTGTGTCGGTTTTGGTCATGCCTGTCGCGGTTTACAACC
>No_name
CTAAAAACTACAAACTCCCAGTAATTGGCTAATTTTAAGTTTGGCTTTTAGTGATTTTTT
TGTGTCGGTTTTTGTCCTGCCTGTCGCGGTTTACAACCAA
>No_name
CCANCTGAACCTCATCAGTTGGTTGTAAACCGCGACAGGCATGACCAAAACCGACACAAA
AAAATCACTAAAAGCCAAACTTAAAATTAGCCAATTACTG
>No_name
CAGNAATTGGCTAATTTTAAGTTTGGCTTTTAGTGATTTTTTTGTGTCGGTTTTGGTCAT
GCCTGTCGCGGGTTACAACCAACTGATGAGGGTCAGATGG
>No_name
GGCCATCTGAACCTCATCAGTTGGTTGTAAACCGCGACAGGCATGACCAAAACCGACACA
AAAAAATCACTAAAAGCCAAACTTAAAATTAGCCAATTAC
>No_name
AAACAATTCAGAAAACGGCCATCTGAACCTCATCAGTTGGTTGTAAACCGCGACAGGCAT
GACCAAAACCGACACAAAAAAATCACTAAAAGCTAAACTT
>No_name
ATACAATTCAGAAAACGGCCATCTGAACCTCATCAGTTGGTTGTAAACCGCGACAGGCAT
GACCAAAACCGACACAAAAAAATCACTAAAAGCCAAACTT
>No_name
AAGAAATCGCAAAACAATTCAGAAAACGGCCATCTGAACCTCATCAGTTAGTTGTAAACC
GCGACAGGCATGACCAAAACCGACACAAAAAAATCACTAA
>No_name
ATTTTTTTGTGTCGGTTTTGGTCATGCCTGTCGCGGTTTACAACCAACTGATGAGGTTCA
GATGGCCGTTTTCTGAATTGTTTTGCGATTTCTTTATCAT
>No_name
CAGGTGTCTGGGTTTGGTCATGCCTGTCGCGGTTTACAACCAACTGATGAGGTTCAGATG
GCCGTTTTCTGAATTGTTTTGCGATTTCTTTATCATTTGT
>No_name
AACNCATCACAAATGATAAAGAAATCGCAAAACAATTCAGAAAACGGCCATCTGAACCTC
ATCAGTTGGTTGTAAACCGCGACAGGCATGACCAAAACCG
>No_name
CCTGTCGCGGTTTACAACCAACTGATGAGGTTCAGATGGCCGTTTTCTGAATTGTTTTGC
GATTTCTTTATCATTTGTGATGTGTTACTCTGCACATCCA
>No_name
GCTTGTCGCGGTTTACAACCAACTGATGAGGTTCAGATGGCCGTTTTCTGAATTGTTTTG
CGATTTCTTTATCATTTGTGATGTGTTACTCTGCACATCC
>No_name
GTCGCGGTTTACAACCAACTGATGAGGTTCAGAAGGCCGTTTTCTGAATTGTTTTGCGAT
TTCTTTATCATTTGTGATGTGTTACTCTGCACATCCAGCA
>No_name
GCGGTTTACAACCAACTGATGAGGTTCAGATGGCCGTTTTCTGAATTGTTTTGCGATTTC
TTTATCATTTGTGATGTGTTACTCTGCACATCCAGCATTC
>No_name
GGTTTACAACCAACTGATGAGGTTCAGATGGCCGTTTTCTGAATTGTTTTGCGATTTCTT
TATCATTTGTGATGTGTTACTCTGCACATCCAGCATTCTC
>No_name
ATCGATTGAAATCGCACAAAGATTGAGAATGCTGGATGTGCAGAGTAACACATCACAAAT
GATAAAGAAATCGCAAAACAATTCAGAAAACGGCCATCTG
>No_name
TATCACTAAATACCTATCGATTGAAATCGCACAAAGATTGAGAATGCTGGATGTGCAGAG
TAACACATCACAAATGATAAAGAAATCGCAAAACAATTCA
>No_name
GTTATCACTAAATACCTATCGATTGAAATCGCACAAAGATTGAGAATGCTGGATGTGCAG
AGTAACACATCACAAATGATAAAGAAATCGCAAAACAATT
>No_name
CGAGTTATCACTAAATACCTATCGATTGAAATCGCACAAAGATTGAGAATGCTGGATGTG
CAGAGTAACACATCACAAATGATAAAGAAATCGCAAAACA
>No_name
ATTGCATCGGTCGAGTTATCACTAAATACCTATCGATTGAAATCGCACAAAGATTGAGAA
TGCTGGATGTGCAGAGTAACACATCACAAATGATAAAGAA
>No_name
CGACGTATTGCATCGGTCGAGTTATCACTAAATACCTATCGATTGAAATCGCACAAAGAT
TGAGAATGCTGGATGTGCAGAGTAACACATCACAAATGAT
>No_name
TGACGTGTTACTCTGCACATCCAGCATTCTCAATCTTTGTGCGATTTCAATCGATAGGTA
TTTAGTGATAACTCGACCGATGCAATACGTCGTCCGCCGG
>No_name
TGCACATCCAGCATTCTCAATCTTTGTGCGATTTCAATCGATAGGTATTTAGTGATAACT
CGACCGATGCAATACGTCGTCCGCCGGACTCCGCTTTTAA
>No_name
CAANTAAAAGCGGAGTCCGGCGGACGACGTATTGCATCGGTCGAGTTATCACTAAATACC
TATCGATTGAAATCGCACAAAGATTGAGAATGCTGGATGT
>No_name
CAGCATTCTCAATCTTTGTGCGATTTCAATCGATAGGTATTTAGTGATAACTCGACCGAT
GCAATACGTCGTCCGCCGGACTCCGCTTTTAATTGGAGGA
>No_name
CAGCATTCTCAATCTTTGTGCGATTTCAATCGATAGGTATTTAGTGATAACTCGACCGAT
GCAATACGTCGTCCGCCGGACTCCGCTTTTAATTGGAGAG
>No_name
CTCAATCTTTGTGCGATTTCAATCGATAGGTATTTAGTGATAACTCGACCGATGCAATAC
GTCGTCCGCCGGACTCCGCTTTTAATTGGAGGATTCATTG
>No_name
CAATGAATCCTCCAATTAAAAGCGGAGTCCGGCGGACGACGTATTGCATCGGTCGAGTTA
TCACTAAATACCTATCGATTGAAATCGCACAAAGATTTAG
>No_name
CAAGCTCCTGCAATGAATCCTCCAATTAAAAGCGGAGTCCGGCGGACGACGTATTGCATC
GGTCGAGTTATCAGTAATACCTATCGATTGAAATCGCACA
>No_name
ATCCAAGCTCCTGCAATGAATCCTCCAATTAAAAGCGGAGTCCGGCGGACGACGTATTGC
ATCGGTCGAGTTATCACTAAATACCTATCGATTGAAATCG
>No_name
ATCCAAGCTCCTGCAATGAATCCTCCAATTAAAAGCGGAGTCCGGCGGACGACGTATTGC
AACGGTCGAGTTATCACTAAATACCTATCGATTGAAAACG
>No_name
TTTGATCCAAGCTCCTGCAATGAATCCTCCAATTAAAAGCGGAGTCCGGCGGACGACGTA
TTGGATCGGTCGAGTTATCACTAAATACCTATCGATTGAA
>No_name
ATATGATCCAAGCTCCTGCAATGAATCCTCCAATTAAAAGCGGAGTCCGGCGGACGACGG
ATTGCATCGGGCGAGGTATCACTAGATACCTATCGATTGA
>No_name
ATTTAGTGATAACTCGACCGATGCAATACGTCGTCCGCCGGACTCCGCTTTTAATTGGAG
GATTCATTGCAGGAGCTTGGATCATATCAGGATTAATTAG
>No_name
GATNACTCGACCGATGCAATACGTCGTCCGCCGGACTCCGCTTTTAATTGGAGGATTCAT
TGCAGGAGCTTGGATCATATCAGGATTAATTAGCATACCA
>No_name
CTTGACCGATGCAATACGTCGTCCGCCGGACTCCGCTTTTAATTGGAGGATTCATTGCAG
GAGCTTGGATCATATCAGGATTAATTAGCATACCACCGGT
>No_name
CGATGCAATACGTCGTCCGCCGGACTCCGCTTTTAATTGGAGGATTCATTGCAGGAGCTT
GGATCATATCAGGATTAATTAGCATACCACCGGGAATAGT
>No_name
CACACTATTACCGGTGGTATGCTAATTAATCCTGATATGATCCAAGCTCCTGCAATGAAT
CCTCCAATTAAAAGCGGAGTCCGGCGGACGACGTATTGCA
>No_name
CCACACTATTACCGGTGGTATGCTAATTAATCCTGATATGATCCAAGCTCCTGCAATGAA
TCCTCCAATTAAAAGCGGAGTCCGGCGGACGAAGTATTGC
>No_name
CCGGACTCCGCTTTTAATTGGAGGATTCATTGCAGGAGCTTGGATCATATCAGGATTAAT
TAGCATACCACCGGTAATAGTGTGGAAGGAACCCTTTAGA
>No_name
TTTTAATTGGAGGATTCATTGCAGGAGCTTGGATCATATCAGGATTAATTAGCATACCAC
CGGTAATAGTATGGAAGGAACCCTTTAGACCTGGAACTTG
>No_name
CAACTGGCAAGTTCCAGGTCTAAAGGGTTCCTTCCACACTATTACCGGTGGTATGCTAAT
TAATCCTGATATGATCCAAGCTCCTGCAATGAATCCTCCA
>No_name
CAACTGGCAAGTTCCAGGTCTAAAGGGTTCCTTCCACACTATTACCGGTGGTATGCTAAT
TAATCCTGAGATGATCCAAGCTCCTGCAATGAATCCTCCA
>No_name
AGGATTCATTGCAGGAGCTTGGATCATATCAGGATTAATTAGCATACCACCGGTAATAGT
GTGGAAGGAACCCTTTAGACCTGGAACTTGCCAGTTGACG
>No_name
TTTCCGTCAACTGGCAAGTTCCAGGTCTAAAGGGTTCCTTCCACACTATTACCGGTGGCA
TGCTAATTAATCCTGATATGATCCAAGCTCCTGCCATGAA
>No_name
CAAATTTTCCGTCAACTGGCAAGTTCCAGGTCTAAAGGGTTCCTTCCACACTATTACCGG
TGGTATGCTAATTAATCCTGATATGATCCAAGCTCCTGCA
>No_name
GGTATCCCAAATTTTCCGTCAACTGGCAAGTTCCAGGTCTAAAGGGTTCCTTCCACACTA
TTACCGGTGGTATGCTAATTAATCCTGATATGATCCAAGC
>No_name
CTGGTATCCCAAATTTTCCGTCAACTGGCAAGTTCCAGGTCTAAAGGGTTCCTTCCACAC
TATTACCGGTGGTATGCTAATTAATCCTGATATGATCCAA
>No_name
GTGGCATATATCTGGTATCCCAAATTTTCCGTCAACTGGCAAGTTCCAGGTCTAAAGGGT
TCCTTCCACACTATTACCGGTGGTATGCTAATTAATCCTG
>No_name
GGATTAATTAGCATACCACCGGTAATAGTGTGGAAGGAACCCTTTAGACCTGGAACTTGC
CAGTTGACGGAAAATTTGGGATACCAGATATATGCCACTC
>No_name
GATTAATTAGCATACCACCGGTAATAGTGTGGAAGGAACCCTTTAGACCTGGAACTTGCC
AGTTGACGGGAAAGTTGGGATACCAGATATATGCCCCTCT
>No_name
GGAATGTAGAAGGCACCAAGAGTGGCATATATCTGGTATCCCAAATTTTCCGTCAACTGG
CAAGTTCCAGGTCTAAAGGGTTCCTTCCACACTATTACCG
>No_name
GGAAGGAACCCTTTAGACCTGGAACTTGCCAGTTGACGGAAAATTTGGGATACCAGATAT
ATGCCACTCTTGGTGCCTTCTACATTCCATTAATAATTAT
>No_name
AGGAACCCTTTAGACCTGGAACTTGCCAGATGACGGAAAATTTGGGATACCAGATATATG
CCACTCTTGGTGCCTTCTACATTCCATTAATAATTATGTT
>No_name
CCAACATAATTATTAATGGAATGTAGAAGGCACCAAGAGTGGCATATATCTGGTATCCCA
AATTTTCCGTCAACTGGCAAGTTCCAGGTCTAAAGGGTTC
>No_name
CTTTAGACCTGGAACTTGCCAGTTGACGGAAAATTTGGGATACCAGATATATGCCACTCT
TGGTGCCTTCTACATTCCATTAATAATTATGTTGGTGCTA
>No_name
CTGTAACTTGCCAGTTGACGGAAAATTTGGGATACCAGATATATGCCACTCTTGGTGCCT
TCTACATTCCATTAATAATTATGTTGGTGCTATATTATCG
>No_name
ATTNGATAATATAGCACCAACATAATTATTAATGGAATGTAGAAGGCACCAAGAGTGGCA
TATATCTGGTATCCCAAATTTTCCGTCAACTGGCAAGTTC
>No_name
CTAGTTTAAAAATTCGATAATATAGCACCAACATAATTATTAATGGAATGTAGAAGGCAC
CAAGAGTGGCATATATCTGGTATCCCAAATTTTCCGTCAA
>No_name
TCTTGCTAGTTTAAAAATTCGATAATATAGCACCAACATAATTATTAATGGAATGTAGAA
GGCACCAAGAGTGGCATATATCTGGTATCCCAAATTTTCC
>No_name
CTTGGGCCATATTTCTTGCTAGTTTAAAAATTCGATAATATAGCACCAACATAATTATTA
ATGGAATGTAGAAGGCACCAAGAGTGGCATATATCTGGTA
>No_name
CACTCTTGGTGCCTTCTACATTCCATTAATAATTATGTTGGTGCTATATTATCGAATTTT
TAAACTAGCAAGAAATATGGCCCAAGAAGATGCCAAGAGA
>No_name
TTTCTCTTGGCATCTTCTTGGGCCATATTTCTTGCTAGTTTAAAAATTCGATAATATAGC
ACCAACATAATTATTAATGGAATGTAGAAGGCACCAAGAG
>No_name
ATTNTCTCTTGGCATCTTCTTGGGCCATATTTCTTGCTAGTTTAAAAATTCGATAATATA
GCACCAACATAATTATTAATGGAATGTAGAAGGCACCAAG
>No_name
TCATCAGTCATTTGACCTGTACCTAATTTTCTCTTGGCATCTTCTTGGGCCATATTTCTT
GCTAGTTTAAAAATTCGATAATATAGCACCAACATAATTA
>No_name
GTGCTATATTATCGAATTTTTAAACTAGCAAGAAATATGGCCCAAGAAGATGCCAAGAGA
AAATTAGGTACAGGTCAAATGACTGATGAAGAACAAACTT
>No_name
GGGNTATATTATCGAATTTTTAAACTAGCAAGAAATATGGCCCAAGAAGATGCCAAGAGA
AAATTAGGTACAGGTCAAATGACTGATGAAGAACAAACTT
>No_name
ATATTATCGAATTTTTAAACTAGCAAGAAATATGGCCCAAGAAGATGCCAAGAGAAAATT
AGGTACAGGTCAAATGACTGATGAAGAACAAACTTCATTG
>No_name
CGAATTTTTAAACTAGCAAGAAATATGGCCCAAGAAGATGCCAAGAGAAAATTAGGTACA
GGTCAAATGACTGATGAAGAACAAACTTCATTGCCAAATC
>No_name
GAATTTTTAAACTAGCATGAAATATGGCCCAAGAAGATGCCAAGAGAAAATTAGGTACAG
GTCAAATGACTGATGAAGAACAAACTTCATTGCCAAAACA
>No_name
TTTTAAACTAGCAAGAAATATGGCCCAAGAAGATGCCAAGAGAAAATTAGGTACAGGTCA
AATGACTGATGAAGAACAAACTTCATTGCCAAATCAGTCA
>No_name
TGAAACTAGCAAGAAATATGGCCCAAGAAGATGCCAAGAGAAAATTAGGAACAGGTCAAA
TGACTGATGAAGAACAAACTTCATTGCCAAATCAGTCAGG
>No_name
GTTCTTCCTGACTGATTTGGCAATGAAGTTTGTTCTTCATCAGTCATTTGACCTGTACCT
AATTTTCTCTTGGCATCTTCTTGGGCCATATTTCTTGCTA
>No_name
AAATATGGCCCAAGAAGATGCCAAGAGAAAATTAGGTACAGGTCAAATGACTGATGAAGA
ACAAACTTCATTGCCAAATCAGTCAGGAAGAACAAATTCC
>No_name
GGATTTTGTTCTTCCTGACTGATTTGGCAATGAAGTTTGTTCTTCATCAGTCATTTGACC
TGTACCTAATTTTCTCTTGGCATCTTCTTGGGCCATATTT
>No_name
AATATGGCCCAAGAAGATGCCAAGAGAAAATTAGGTACAGGTCAAATGACTGATGAAGAA
CAAACTTCATTGCCAAATCAGTCAGGAAGAACAAATTCCG
>No_name
NCGGAATTTGTTCTTCCTGACTGATTTGGCAATGAAGTTTGTTCTTCATCAGTCATTTGA
CCTGTACCTAATTTTCTCTTGGCATCTTCTTGGGACATAT
>No_name
CTTCAGCGGAATTTGTTCTTCCTGACTGATTTGGCAATGAAGTTTGTTCTTCATCAGTCA
TTTGACCTGTACCTAATTTTCTCTTGGCATCTTCTTGGGC
>No_name
AGAAAATTAGGTACAGGTCAAATGACTGATGAAGAACAAACTTCATTGCCAAATCAGTCA
GGAAGAACAAATTCCGCTGAAGAAGACAGAAAACTTCTTC
>No_name
AGAAAATTAGGTACAGGTCAAATGACTGATGAAGAACAAACTTCATTGCCAAATCAGTCA
GGAAGAACAAATTCCGCTGAAGAAGACAGAAAACTTCTTC
>No_name
CAAACCGAAGAAGTTTTCTGTCTTCTTCAGCGGAATTTGTTCTTCCTGACTGATTTGGCA
ATGAAGTTTGTTCTTCATCAGTCATTTGACCTGTACCTAA
>No_name
GTGGGATCAAACCGAAGAAGTTTTCTGTCTTCTTCAGCGGAATTTGTTCTTCCTGACTGA
TTTGGCAATGAAGTTTGTTCTTCATCAGTCATTTGACCTG
>No_name
AATNACTGATGAAGAACAAACTTCATTGCCAAATCAGTCAGGAAGAACAAATTCCGCTGA
AGAAGACAGAAAACTTCTTCGGTTTGATCCCACTCAAAGA
>No_name
CTTTGAGTGGGATCAAACCGAAGAAGTTTTCTGTCTTCTTCAGCGGAATTTGTTCTTCCT
GACTGATTTGGCAATGAAGTTTGTTCTTCATCAGCCCTTT
>No_name
TGAAGAACAAACTTCATTGCCAAATCAGTCAGGAAGAACAAATTCCGCTGAAGAAGACAG
AAAACTTCTTCGGTTTGATCCCACTCAAAGACCGAGTGAA
>No_name
AACAAACTTCATTGCCAAATCAGTCAGGAAGAACAAATTCCGCTGAAGAAGACAGAAAAC
TTCTTCGGTTTGATCCCACTCAAAGACCGAGTGAAGGAAA
>No_name
CAAACTTCATTGCCAAATCAGTCAGGAAGAACAAATTCCGCTGAAGAAGACAGAAAACTT
CTTCGGTTTGATCCCACTCAAAGACCGAGTGAAGGAAATC
>No_name
CAAACTTCATTGCCAAATCAGTCAGGAAGAACAAATTCCGCTGAAGAAGACAGAAAACTT
CTTCGGTTTGATCCCACTCAAAGACCGAGTGAAGGAAATC
>No_name
CAAACTTCATTGCCAAATCAGTCAGGAAGAACAAATTCCGCTGAAGAAGACAGAAAACTT
CTTCGGTTTGATCCCACTCAAAGACCGAGTGAAGGAAATC
>No_name
TCAACATCGAACCCATTACCTTGATTTCCTTCACTCGGTCTTTGAGTGGGATCAAACCGA
AGAAGTTTTCTGTCTTCTTCAGCGGAATTTGTTCTTCCTG
>No_name
AGGAAGAACAAATTCCGCTGAAGAAGACAGAAAACTTCTTCGGTTTGATCCCACTCAAAG
ACCGAGTGAAGGAAATCAAGGTAATGGGTTCGATGTTGAG
>No_name
CTTCTCAACATCGAACCCATTACCTTGATTTCCTTCACTCGGTCTTTGAGTGGGATCAAA
CCGAAGAAGTTTTCTGTCTTCTTCAGCGGAATTTGTTCTT
>No_name
GTCTTCTCAACATCGAACCCATTACCTTGATTTCCTTCACTCGGTCTTTGAGTGGGATCA
AACCGAAGAAGTTTTCTGTCTTCTTCAGCGGAATTTGTTC
>No_name
ACAAATTCCGCTGAAGAAGACAGAAAACTTCTTCGGTTTGATCCCACTCAAAGACCGAGT
GAAGGAAATCAAGGTAATGGGTTCGATGTTGAGAAGACTG
>No_name
CAAATTCCGCTGAAGAAGACAGAAAACTTCTTCGGTTTGATCCCACTCAAAGACCGAGTG
AAGGAAATCAAGGTAATGGGTTCGATGTTGAGAAGACTGG
>No_name
CCAGTCTTCTCAACATCGAACCCATTACCTTGATTTCCTTCACTCGGTCTTTGAGTGGGA
TCAAACCGAAGAAGTTTTCTGTCTTCTTCAGCGGAATTTG
>No_name
CCAGTCTTCTCAACATCGAACCCATTACCTTGATTTCCTTCACTCGGTCTTTGAGTGGGA
TCAAACCGAAGAAGTTTTCTGTCTTCTTCAGCGGAATTTG
>No_name
CCAGTCTTCTCAACATCGAACCCATTACCTTGATTTCCTTCACTCGGTCTTTGAGTGGGA
TCAAACCGAAGAAGTTTTCTGTCTTCTTCAGCGGAATTTG
>No_name
TCCAGTTCCAGTCTTCTCAACATCGAACCCATTACCTTGATTTCCTTCACTCGGTCTTTG
AGTGGAATCAAACCGAAGAAGTTTTCTGTCTTCTTCAGCG
>No_name
AAGTAGACAGAAAACTTATTCGGTTTGATCCCACTCAAAGACCGAGTGAAGGAAATCAAG
GTAATGGGTTCGATGTTGAGAAGACTGGAACTGGACCTAA
>No_name
CAGAAAACTTCTTCGGTTTGATCCCACTCAAAGACCGAGTGAAGGAAATCAAGGTAATGG
GTTCGATGTTGAGAAGACTGGAACTGGACCTAAAACAAAT
>No_name
AGAAAACTTCTTCGGTTTGATCCCACTCAAAGACCGAGTGAAGGAAATCAAGGTAATGGG
TTCGATGTTGAGAAGACTGGAACTGGACCTAAAACAAATC
>No_name
GGGATTTGTTTTAGGTCCAGTTCCAGTCTTCTCAACATCGAACCCATTACCTTGATTTCC
TTCACTCGGTCTTTGAGTGGGATCAAACCGAAGAAGTTTT
>No_name
AAAACTTCTTCGGTTTGATCCCACTCAAAGACCGAGTGAAGGAAATCAAGGTAATGGGTT
CGATGTTGAGAAGACTGGAACTGGACCTAAAACAAATCCC
>No_name
CGGGGATTTGTTTTAGGTCCAGTTCCAGTCTTCTCAACATCGAACCCATTACCTTGATTT
CCTTCACTCGGTCTTTGAGTGGGATCAAACCGAAGAAGTT
>No_name
CGGGGATTTGTTTTAGGTCCAGTTCCAGTCTTCTCAACATCGAACCCATTACCTTGATTT
CCTTCACTCGGTCTTTGAGTGGGATCAAACCGAAGAAGTT
>No_name
CGGGGATTTGTTTTAGGTCCAGTTCCAGTCTTCTCAACATCGAACCCATTACCTTGATTT
CCTTCACTCGGTCTTTGAGTGGGATCAAACCGAAGAAGTT
>No_name
CTTTTTCCGGGGATTTGTTTTAGGTCCAGTTCCAGTCTTCTCAACATCGAACCCATTACC
TTGATTTCCTTCACTCGGTCTTTGAGTGGGATCAAACCGA
>No_name
TCTGTTTCTTTTTCCGGGGATTTGTTTTAGGTCCAGTTCCAGTCTTCTCAACATCGAACC
CATTACCTTGATTTCCTTCACTCGGTCTTTGAGTGGGATC
>No_name
CTCAAAGACCGAGTGAAGGAAATCAAGGTAATGGGTTCGATGTTGAGAAGACTGGAACTG
GACCTAAAACAAATCCCCGGAAAAAGAAACAGAGTAACAA
>No_name
CAANGACCGAGTGAAGGAAATCAAGGTAATGGGTTCGATGTTGAGAAGACTGGAACTGGA
CCTAAAACAAATCCCCGGAAAAAGAAACAGAGTAACAATG
>No_name
CAAAGACCGAGTGAAGGAAATCAAGGTAATGGGTTCGATGTTGAGAAGACTGGAACTGGA
CCTAAAACAAATCCCCGGAAAAAGAAACAGAGTAACAATG
>No_name
CAAAGACCGAGTGAAGGAAATCAAGGTAATGGGTTCGATGTTGAGAAGACTGGAACTGGA
CCTAAAACAAATCCCCGGAAAAAGAAACAGAGTAACAATG
>No_name
CAAAGACCGAGTGAAGGAAATCAAGGTAATGGGTTCGATGTTGAGAAGACTGGAACTGGA
CCTAAAACAAATCCCCGGAAAAAGAAACAGAGTAACAATG
>No_name
CAANGACCGAGTGAAGGAAATCAAGGTAATGGGTTCGATGTTGAGAAGACTGGAACTGGA
CCTAAAACAAATCCCCGGAAAAAGAAACAGAGTAACAATG
>No_name
TTTCGATTCATTGTTACTCTGTTTCTTTTTCCGGGGATTTGTTTTAGGTCCAGTTCCAGT
CTTCTCAACATCGAACCCATTACCTTGATTTCCTTCACTC
>No_name
TTTCGATTCATTGTTACTCTGTTTCTTTTTCCGGGGATTTGTTTTAGGTCCAGTTCCAGT
CTTCTCAACATCGAACCCATTACCTTGATTTCCTTCACTC
>No_name
TTTCGATTCATTGTTACTCTGTTTCTTTTTCCGGGGATTTGTTTTAGGTCCAGTTCCAGT
CTTCTCAACATCGAACCCATTACCTTGATTTCCTTCACTC
>No_name
CTTTCGATTCATTGTTACTCTGTTTCTTTTTCCGGGGATTTGTTTTAGGTCCAGTTCCAG
CCTTCTCCACATCGAACCCATTACCTTGATTTTCTTCACT
>No_name
CTTTCGATTCATTGTTACTCTGTTTCTTTTTCCGGGGATTTGTTTTAGGTCCAGTTCCAG
TCTTCTCAACATCGAACCCATTACCTTGATTTCCTTCACT
>No_name
AGGAAATCAAGGTAATGGGTTCGATGTTGAGAAGACTGGAACTGGACCTAAAACAAATCC
CCGGAAAAAGAAACAGAGAAACAATGAATCGAAAGCAATA
>No_name
GGAAATCAAGGTAATGGGTTCGATGTTGAGAAGACTGGAACTGGACCTAAAACAAATCCC
CGGAAAAAGAAACAGAGTAACAATGAATCGAAAGCAATAA
>No_name
GTTCGATGTTGAGAAGACTGGAACTGGACCTAAAACAAATCCCCGGAAAAAGAAACAGAG
TAACAATGAATCGAAAGCAATAACAACTCTAGGAGTTATT
>No_name
ATGTGAAACAGCCCATAATAACTCCTAGAGTTGTTATTGCTTTCGATTCATTGTTACTCT
GTTTCTTTTTCCGGGGATTTGTTTTAGGTCCAGTTCCAGT
>No_name
CTGGAACTGGACCTAAAACAAATCCCCGGAAAAAGAAACAGAGTAACAATGAATCGAAAG
CAATAACAACTCTAGGAGTTATTATGGGCTGTTTCACATT
>No_name
CTGGAACTGGACCTAAAACAAATCCCCGGAAAAAGAAACAGAGTAACAATGAATCGAAAG
CAATAACAACTCTAGGAGTTATTATGGGCTGTTTCACATT
>No_name
TGGAACTGGACCTAAAACAAATCCCCGGAAAAAGAAACAGAGTAACAATGAATCGAAAGC
AATAACAACTCTAGGAGTTATTATGGGCTGTTTCACATTA
>No_name
TGGAACTGGACCTAAAACAAATCCCCGGAAAAAGAAACAGAGTAACAATGAATCGAAAGC
AATAACAACTCTAGGAGTTATTATGGGCTGTTTCACATTA
>No_name
ACTGGACCTAAAACAAATCCCCGGAAAAAGAAACAGAGTAACAATGAATCGAAAGCAATA
ACAACTCTAGGAGTTATTATGGGCTGTTTCACATTATGTT
>No_name
CATCATAATGTGAAACAGCCCATAATAACTCCTAGAGTTGTTATTGCTTTCGATTCATTG
TTACTCTGTTTCTTTTTCCGGGGATTTGTTTTAGGTCCAG
>No_name
TGGACCTAAAACAAATCCCCGGAAAAAGAAACAGAGTAACAATGAATCGAAAGCAATAAC
AACTCTAGGAGTTATTATGGGCTGTTTCACATTATGTTGG
>No_name
CTAAAACAAATCCCCGGAAAAAGAAACAGAGTAACAATGAATCGAAAGCAATAACAACTC
TAGGAGTTATTATGGGCTGTTTCACATTATGTTGGCTTCC
>No_name
CAAATCCCCGGAAAAAGAAACAGAGTAACAATGAATCGAAAGCAATAACAACTCTAGGAG
ATATTATGGGCTGTTTCACATTATGTTGGCTTCCCTTTTT
>No_name
CGGAAAAAGAAACAGAGTAACAATGAATCGAAAGCAATAACAACTCTAGGAGTTATTATG
GGCTGTTTCACATTATGTTGGCTTCCATTTTTCATAATTT
>No_name
GGANAAAGAAACAGAGTAACAATGAATCGAAAGCAATAACAACTCTAGGAGTTATTATGG
GCTGTTTCACATTATGTTGGCTTCCATTTTTCATAATTCA
>No_name
TGAATTATGAAAAATGGAAGCCAACATAATGTGAAACAGCCCATAATAACTCCTAGAGTT
GTTATTGCTTTCGATTCATTGTTACTCTGTTTCTTTTTCC
>No_name
AAAGAAACAGAGTAACAATGAATCGAAAGCAATAACAACTCTAGGAGTTATTATGGGCTG
TTTCACATTATGTTGGCTTCCATTTTTCATAATTCAGATT
>No_name
AAAGAAACAGAGTAACAATGAATCGAAAGCAATAACAACTCTAGGAGTTATTATGGGCTG
TTTCACATTATGTTGGCTTCCATTTTTCATAATTCAGATT
>No_name
GAGAATCTGAATTATGAAAAATGGAAGCCAACATAATGTGAAACAGCCCATAATAACTCC
TAGAGTTGTTATTGCTTTCGATTCATTGTTACTCTGTTTC
>No_name
GAAACAGAGTAACAATGAATCGAAAGCAATAACAACTCTAGGAGTTATTATGGGCTGTTT
CACATTATGTTGGCTTCCATTTTTCATAATTCAGATTCTC
>No_name
GAGNATCTGAATTATGAAAAATGGAAGCCAACATAATGTGAAACAGCCCATAATAACTCC
TAGAGTTGTTATTGCTTTCGATTCATTGTTACTCTGTTTC
>No_name
GAGAATCTGAATTATGAAAAATGGAAGCCAACATAATGTGAAACAGCCCATAATAACTCC
TAGAGTTGTTATTGCTTTCGATTCATTGTTACTCTGTTTC
>No_name
AAACAGAGTAACAATGAATCGAAAGCAATAACAACTCTAGGAGTTATTATGGGCTGTTTC
ACATTATGTTGGCTTCCATTTTTCATAATTCAGATTTTCA
>No_name
GTAACAATGAATCGAAAGCAATAACAACTCTAGGAGTTATTATGGGCTGTTTCACATTAT
GTTGGCTTCCATTTTTCATAATTCAGATTCTCAAACCCAT
>No_name
GCGGGGTTGAGAATCTGAATTATGAAAAATGGAAGCCAACATAATGTGAAACAGCCCATA
ATAACTCCTAGAGTTGTTATTGCTTTCGATTCATTGTTAC
>No_name
CAATGAATCGAAAGCAATAACAACTCTAGGAGTTATTATGGGCTGTTTCACATTATGTTG
GCTTCCATTTTTCATAATTCAGATTCTCAAACCCATTCTC
>No_name
TGAATCGAAAGCAATAACAACTCTAGGAGTTATTATGGGCTGTTTCACATTATGTTGGCT
TCCATTTTTCATAATTCAGATTCTCAAACCCATTCTCATT
>No_name
ATCNAAAGCAATAACAACTCTAGGAGTTATTATGGGCTGTTTCACATTATGTTGGCTTCC
ATTTTTCATAATTCAGATTCTCAAACCCATTCTCATTGTT
>No_name
AACAACTCTAGGAGTTATTATGGGCTGTTTCACATTATGTTGGCTTCCATTTTTCATAAT
TCAGATTCTCAAACCCATTCTCATTGTTTCTAAAGTTGAT
>No_name
CTANGAGTTATTATGGGCTGTTTCACATTATGTTGGCTTCCATTTTTCATAATTCAGATT
CTCAAACCCATTCTCATTGTTTCTAAAGTTGATCATGAAA
>No_name
GCAAAAGATACTTTTCATGATCAACTTTAGAAACAATGAGAATGGGTTTGAGAATCTGAA
TTATGAAAAATGGAAGCCAACATAATGTGAAACAGCCCAT
>No_name
GCAAAAGATACTTTTCATGATCAACTTTAGAAACAATGAGAATGGGTTTGAGAATCTGAA
TTATGAAAAATGGAAGCCAACATAATGTGAAACAGCCCAT
>No_name
GTTTCACATTATGTTGGCTTCCATTTTTCATAATTCAGATTCTCAAACCCATTCTCATTG
TTTCTAAAGTTGATCATGAAAAGTATCTTTTGCCTTGGTG
>No_name
GTTTCACATTATGTTGGCTTCCATTTTTCATAATTCAGATTCTCAAACCCATTCTCATTG
TTTCTAAAGTTGATCATGAAAAGTATCTTTTGCCTTGGTG
>No_name
TTCACATTATGTTGGCTTCCATTTTTCATAATTCAGATTCTCAAACCCATTCTCATTCTT
TCTAAAGTTGATCATGAAAAGTATCTTTTGCCTTGGTGTT
>No_name
GTAACACCAAGGCAAAAGATACTTTTCATGATCAACTTTAGAAACAATGAGAATGGGTTT
GAGAATCTGAATTATGAAAAATGGAAGCCAACATAATGTG
>No_name
CTCGTAACACCAAGGCAAAAGATACTTTTCATGAACAACTTTAGAAACAATGAGAATGGG
TTTGAGAAACTGAATTATGAAAAATGGAAGCCAACATAAT
>No_name
CAGCTCGTAACACCAAGGCAAAAGATACTTTTCATGATCAACTTTAGAAACAATGAGAAT
GGGTTTGAGAATCTGAATTATGAAAAATGGAAGCCAACAT
>No_name
CATAATTCAGATTCTCAAACCCATTCTCATTGTTTCTAAAGTTGATCATGAAAAGTATCT
TTTGCCTTGGTGTTACGAGCTGTTTCTGTGGCTTTGTTTT
>No_name
TTCAGATTCTCAAACCCATTCTCATTGTTTCTAAAGTTGATCATGAAAAGTATCTTTTGC
CTTGGTGTTACGAGCTGTTTCTGTGGCTTGGTTTTGTCTA
>No_name
TTCAGATTCTCAAACCCATTCTCATTGTTTCTAAAGTTGATCATGAAAAGTATCTTTTGC
CTTGGTGTTACGAGCTGTTTCTGTGGCTTGGGTATCTTTC
>No_name
TTCAGATTCTCAAACCCATTCTCATTGTTTCTAAAGTTGATCATGAAAAGTATCTTTTGC
CTTGGTGTTACGAGCTGTTTCTGTGGCTTTGTTTTTTTTT
>No_name
GGAAACTATTGAGATAACCAAGCCACAGAAACAGCTCGTAACACCAAGGCAAAAGATACT
TTTCATGATCAACTTTAGAAACAATGAGAATGGGTTTGAG
>No_name
CTCAAACCCATTCTCATTGTTTCTAAAGTTGATCATGAAAAGTATCTTTTGCCTTGGTGT
TACGAGCTGTTTCTGTGGCTTGGTTATTTCCAAAGTTTCC
>No_name
CAGGAAACTATTGAGATAACCAAGCCACAGAAACAGCTCGTAACACCAAGGCAAAAGATA
CTTTTCATGATCAACTTTAGAAACAATGAGAATGGGTTTG
>No_name
CGGGATTCAGGAAACTATTGAGATAACCAAGCCACAGAAACAGCTCGTAACACCAAGGCA
AAAGATACTTTTCATGATCAACTTTAGAAACAATGAGAAT
>No_name
CGGGATTCAGGAAACTATTGAGATAACCAAGCCACAGAAACAGCTCGTAACACCAAGGCA
AAAGATACTTTTCATGATCAACTTTAGAAACAATGAGAAT
>No_name
CGGGATTCAGGAAACTATTGAGATAACCAAGCCACAGAAACAGCTCGTAATACCACGGCA
AAAGATACTTTTCATGATCAACTTTAGAAACAATGAGAAT
>No_name
CGGGATTCAGGAAACTATTGAGATAACCAAGCCACAGAAACAGCTCGTAACACCAAGGCA
AAAGATACTTTTCATGAACAACTTTAGAAACAATGAGAAT
>No_name
ACGGGATTCAGGAAACTATTGAGATAACCAAGCCACAGAAACAGCTCGTAACACCAAGGC
AAAAGATACTTTTCATGATCAACTTTAGAAACAATGAGAA
>No_name
CACGGGATTCAGGAAACTATTGAGATAACCAAGCCACAGAAACAGCTCGTAACACCAAGG
CAAAAGATACTTTTCATGATCAACTTTAGAAACAATGAGA
>No_name
ATCNCTGGATTCAGGAAACTATTGAGATAACCAAGCCACAGAAACAGCTCGTAACACCAA
GGCAAAAGATACTTTTCATGATCAACTTTAGAAACAATGA
>No_name
TGTTTCTAAAGTTGATCATGAAAAGTATCTTTTGCCTTGGTGTTACGAGCTGTTTCTGTG
GCTTTGGTTTCTCAATAGTTTCCTGAATCCCGTGATATAT
>No_name
ATTTGGCATATATCACGGGATTCAGGAAACTATTGAGATAACCAAGCCACAGAAACAGCT
CGTAACACCAAGGCAAAAGATACTTTTCATGATCAACTTT
>No_name
GATCATGAAAAGTATCTTTTGCCTTGGTGTTACGAGCTGTTTCTGTGGCTTTGTTGTCTC
AATAACTTTCTGGATTCCCTGATATATGCCAAAATTAATA
>No_name
CTCTATTGAATTTGGCATATATCACGGGATTCAGGAAACTATTGAGATAACCAAGCCACA
GAAACAGCTCGTAACACCAAGGCAAAAGATACTTTTCATG
>No_name
AAATTCTCTATTGAATTTGGCATATATCACGGGATTCAGGAAACTATTGAGATAACCAAG
CCACAGAAACAGCTCGTAACACCAAGGCAAAAGATACTTT
>No_name
GAATTTCTCTATTGAATTTGGCATATATCACGGGATTCAGGAAACTATTGAGATAACCAA
GCCACAGAAACAGCTCGTAACACCAAGGCAAAAGATACTT
>No_name
GAAATTCTCTATTGAATTTGGCATATATCACGGGATTCAGGAAACTATTGAGATAACCAA
GCCACAGAAACAGCTCGGAACACCAAGGCAAAAGATACTC
>No_name
CGAAATTCTCTATTGAATTTGGCATATATCACGGGATTCAGGAAACTATTGAGATAACCA
AGCCACAGAAACAGCTCGTAACACCAAGGCAAAAGATACT
>No_name
GTATCTTTTGCCTTGGTGTTACGAGCTGTTTCTGTGGCTTGGTTATCTCAATAGTTTCCT
GAATCCCGTGATATATGCCAAATTCAATAGAGAATTTCGA
>No_name
GTATCTTTTGCCTTGGTGTTACGAGCTGTTTCTGTGGCTTGGGTTTCTCCAAAGTTTCCT
TCATCCCCTGAGAAATGGCAAAATCAATAAAGAATTTTGG
>No_name
TGGGTTTCGAAATTCTCTATTGAATTTGGCATATATCACGGGATTCAGGAAACTATTGAG
ATAACCAAGCCACAGAAACAGCTCGTAACACCAAGGCAAA
>No_name
TGGGTTTCGAAATTCTCTATTGAATTTGGCATATATCACGGGATTCAGGAAACTATTGAG
ATAACCAAGCCACAGAAACAGCTCGTAACACCAAGGCAAA
>No_name
TGGGTTTCGAAATTCTCTATTGAATTTGGCATATATCACGGGATTCAGGAAACTATTGAG
ATAACCAAGCCACAGAAACAGCTCGTAACACCAAGGCAAA
>No_name
CTTGGTGTTACGAGCTGTTTCTGTGGCTTTGTGATCTCAATAGTTTGCTTAATCCCGTGG
TATTTGCCAAAATTAATAAAGAATTTAGAAACCCCTTTAT
>No_name
GTTTCTGTGGCTTGGTTATCTCAATAGTTTCCTGAATCCCGTGATATATGCCAAATTCAA
TAGAGAATTTCGAAACCCATTTAAACAGATTTTATTTTTT
>No_name
GTTTTTGTGGTTAGGTTACCTCAACAGTTTCCTCAACCCTATAATTTATGCCAAATTTAA
TCGAGAATTTCGAACCCCCTTTAAATTGATTTTACTGTGC
>No_name
AAAAAATAAAATCTGTTTAAATGGGTTTCGAAATTCTCTATTGAATTTGGCATATATCAC
GGGATTCAGGAAACTATTGAGATAACCAAGCCACAGAAAC
>No_name
GTANCTGTGGCTTGGTTATCTCAATAGTTTCCTGAATCCCGTGATATATGCCAAATTCAA
TAGAGAATTTCGAAACCCATTTAAACAGATTTTATTTTTT
>No_name
CTGTGGCTTGGTTATCTCAATAGTTTCCTGAATCCCGTGATATATGCCAAATTCAATAGA
GAATTTCGAAACCCATTTAAACAGATTTTATTTTTTCACT
>No_name
AAANAATAAAATCTGTTTAAATGGGTTTCGAAATTCTCTATTGAATTTGGCATATATCAC
GGGATTCAGGAAACTATTGAGATAACCAAGAGATCGGAAG
>No_name
GTTATCTCAATAGTTTCCTGAATCCCGTGATATATGCCAAATTCAATAGAGAATTTCGAA
ACCCATTTAAACAGATTTTATTTTTTCACTGTATAAATAT
>No_name
CCTGAATCCCGTGATATATGCCAAATTCAATAGAGAATTTCGAAACCCATTTAAACAGAT
TTTATTTTTTCACTGTATAAATATCAATGCTCGAATTCGA
>No_name
CTCGAATTCGAGCATTGATATTTATACAGTGAAAAAATAAAATCTGTTTAAATGGGTTTC
GAAATTCTCTATTGAATTTGGCATATATCACGGGATTCAG
>No_name
AAATGTGTCGACTCGAATTCGAGCATTGATATTTATACAGTGAAAAAATAAAATCTGTTT
AAATGGGTTTCGAAATTCTCTATTGAATTTGGCATATATC
>No_name
GCCAAATTCAATAGAGAATTTCGAAACCCATTTAAACAGATTTTATTTTTTCACTGTATA
AATATCAATGCTCGAATTCGAGTCGACACATTTGCCGAAC
>No_name
GCCAAATTCAATAGAGAATTTCGAAACCCATTTAAACAGATTTTATTTCTTCACTGTATA
AATATCAATGCTCGAATTCGAGTCGACACATTTGCCGAAC
>No_name
CCAAATTCAATAGAGAATTTCGAAACCCATTTAAACAGATTTTATTTTTTCACTGTATAA
ATATCAATGCTCGAATTCGAGTCGACACATTTGCCGAACA
>No_name
AAATTCAATAGAGAATTTCGAAACCCATTTAAACAGATTTTATTTTTTCACTGTATAAAT
ATCAATGCTCGAATTCGAGTCGACACATTTGCCGAACAAT
>No_name
GTTTTTTGCATTGGTAAACCGTATTGTTCGGCAAATGTGTCGACTCGAATTCGAGCATTG
ATATTTATACAGTGAAAAAATAAAATCTGTTTAAATGGGT
>No_name
GTCNACATAGTTTTTTGCATTGGTAAACCGAATTGTTCGGCAAATGTGTCGACTCGAATT
CGAGCATTGATATTTATACAGTGAAAAAATAAAATCTGTT
>No_name
GTCGACATAGTTTTTTGCATTGGTAAACCGTATTGTTCGGCAAATGTGTCGACTCGAATT
CGAGCATTGATATTTATACAGTGAAAAAATAAAATCTGTT
>No_name
GGTCGACATAGTTTTTTGCATTGGTAAACCGTATTGTTCGGCAAATGTGTCGACTCGAAT
TCGAGCATTGATATTTATACAGTGAAAAAATAAAATCTGT
>No_name
GATTTTATTTTTTCACTGTATAAATATCAATGCTCGAATTCGAGTCGACACATTTGCCGA
ACAATACGGTTTACCAATTCAAAAAACTATGTCGACCTCT
>No_name
TGAGAGGTCGACATAGTTTTTTTGCATTGGTAAACCGTATTGTTCGGCAAATGTGTCGAC
TCGAATTAGAGCATTGATATTTATACAGTGAAAAAATAAA
>No_name
TGTACTGAGAGGTCGACATAGTTTTTTTGCATTGGTAAACCGTATTGTTCGGCAAATGTG
TCGACTCGAATTCGAGCATTGATATTTATACAGTGAAAAA
>No_name
GTCGTTTCGTACTGAGAGGTCGACATAGTTTTTTGCATTGGTAAACAGTATTGTTCGGCA
AATGTGTCGACTCGAATTCGAGCATTGATATTTATACAGT
>No_name
TATCAATGCTCGAATTCGAGTCGACACATTTGCCGAACAATACGGTTTACCAATGCAAAA
AAAACTATGTCGACCTCTCAGTACGAAACGACTCACTTGA
>No_name
TATCAATGCTCGAATTCGAGTCGACACATTTGCCGAACAATACGGTTTACCAATGCAAAA
AAACTATGTCGACCTCTCAGTACGAAACGACTCACTTGAA
>No_name
ATCCAAGTGAGTCGTTTCGTACTGAGAGGGCGACATAGTTTTTTTGCATTGGTAAACCGT
ATTGTTCGGCAAATGTGTCGACTCGAATTCGAGCATTGAT
>No_name
GTCGACACATTTGCCGAACAATACGGTTTACCAATGCAAAAAACTATGTCGACCTCTCAG
TACGAAACGACTCACTTGAATACTCACGTTAACAGTCGTC
>No_name
CGACGACTGTTAACGTGAGTATTCAAGTGAGTCGTTTCGTACTGAGAGGTCGACATAGTT
TTTTTGCATTGGTAAACCGTATTGTTCGGCAAATGTGTCG
>No_name
GACACATTTGCCGAACAATACGGTTTACCAATGCAAAAAACTATGTCGACCTCTCAGTAC
GAAACGACTCACTTGAATACTCACGTTAACAGTCGTCGTC
>No_name
CTTTGACGACGACTGTTAACGTGAGTATTCAAGTGAGTCGTTTCGTACTGAGAGGTCGAC
ATAGTTTTTTGCATTGGTAAACCGTATTGTTCGGCAAATG
>No_name
CATTTTTGCCGAACAATACGGTTTACCAATGCAAAAAACTATGTCGACCTCTCAGTACGA
AACGACTCACTTGAATACTCACGTTAACAGTCGTCGTCGA
>No_name
TGAACTTCGACGACGACTGTTAACGTGAGTATTCAAGTGAGTCGTTTCGTACTGAGAGGT
CGACATAGTTTTTTGCATTGGTAAACCGTATTGTTCGGCA
>No_name
TGAACTTCGACGACGACTGTTAACGTGAGTATTCAAGTGAGTCGTTTCGTACTGAGAGGT
CGACATAGTTTTTTGCATTGGTAAACCGTATTGTTCGGCA
>No_name
TGANCTTCGACGACGACTGTTAACGTGAGTATTCAAGTGAGTCGTTTCGTACTGAGAGGT
CGACATAGTTTTTTGCATTGGTAAACCGTATTGTTCGGCA
>No_name
CTGAACTTCGACGACGACTGTTAACGTGAGTATTCAAGTGAGTCGTTTCGTACTGAGAGG
TCGACATAGTTTTTTGCATTGGTAAACCGTATTGTTCGGC
>No_name
CTGAACTTCGACGACGACTGTTAACGTGAGTATTCAAGTGAGTCGTTTCGTACTGAGAGG
TCGACATAGGTTTTTGCATTGGTAAACCGTATTGTTCGGC
>No_name
CCGAACAATACGGTTTACCAATGCAAAAAAACTATGTCGACCTCTCAGTACGAAACGACT
CACTTGAATACTCACGTTAACAGTCGTCGTCGAAGTTCAG
>No_name
CGAACAATACGGTTTACCAATGCAAAAAAACTATGTCGACCTCTCAGTACGAAACGACTC
ACTTGAATACTCACGTTAACAGTCGTCGTCGAAGTTCAGT
>No_name
GTACTGAACTTCGACGACGACTGTTAACGTGAGTATTCAAGTGAGTCGTTTCGTACTGAG
AGGTCGACATAGTTTTTTGCATTGGTAAACCGTATTGTTC
>No_name
GGTTTACCAATGCAAAAAACTATGTCGACCTCTCAGTACGAAACGACTCACTTGAATACT
CACGTTAACAGTCGTCGTCGAAGTTCAGTACCTTTCACAC
>No_name
CCAATGCAAAAAAACTATGTCGACCTCTCAGTACGAAACGACTCACTTGAATACTCACGT
TAACAGTCGTCGTCGAAGTTCAGTACCTTTCACACCTGTA
>No_name
AAANAACTATGTCGACCTCTCAGTACGAAACGACTCACTTGAATACTCACGTTAACAGTC
GTCGTCGAAGTTCAGTACCTTTCACACCTGTAAGTAGGAA
>No_name
TTCCTACTTACAGGTGTGAAAGGTACTGAACTTCGACGACGACTGTTAACGTGAGTATTC
AAGTGAGTCGTTTCGTACTGAGAGGTCGACATAGTTTTTT
>No_name
AAAACTATGTCGACCTCTCAGTACGAAACGACTCACTTGAATACTCACGTTAACAGTCGT
CGTCGAAGTTCAGTACCTTTCACACCTGTAAGTAGGAAAA
>No_name
ACTATGTCGACCTCTCAGTACGAAACGACTCACTTGAATACTCACGTTAACAGTCGTCGT
CGAAGTTCAGTACCTTTCACACCTGTAAGTAGGAAAAATA
>No_name
GTCGACCTCTCAGTACGAAACGACTCACTTGAATACTCACGTTAACAGTCGTCGTCGAAG
TTCAGTACCTTTCACACCTGTAAGTAGGAAAAATAAATCT
>No_name
CGAAACGACTCACTTGAATACTCACGTTAACAGTCGTCGTCGAAGTTCAGTACCTTTCAC
ACCTGTAAGTAGGAAAAATAAATCTTCTTGCCAATCAAGA
>No_name
GTCTTGATTGGCAAGAAGATTTATTTTTCCTACTTACAGGTGTGAAAGGTACTGAACTTC
GACGACGACTGTTAACGTGAGTATTCAAGTGAGTCGTTTC
>No_name
GTCGGTCTTGATTGGCAAGAAGATTTATTTTTCCTACTTACAGGTGTGAAAGGTACTGAA
CTTCGACGACGACTGTTAACGTGAGTATTCAAGTGAGTCG
>No_name
CGACTCACTTGAATACTCACGTTAACAGTCGTCGTCGAAGTTCAGTACCTTTCACACCTG
TAAGTAGGAAAAATAAATCTTCTTGCCAATCAAGACCGAC
>No_name
CTTTGGTCGGTCTTGATTGGCAAGAAGATTTATTTTTCCTACTTACAGGTGTGAAAGGTA
CTGAACTTCGACGACGACTGTTAACGTGAGTATTCAAGTG
>No_name
CTTGAATACTCACGTTAACAGTCGACGTCGAAGTTCAGTACCTTTCACACCTGTAAGTAG
GAAAAATAAATCTTCTTGCCAATCAAGACCGACCTCAGAT
>No_name
TTGNATACTCACGTTAACAGTCGTCGTCGAAGTTCAGTACCTTTCACACCTGTAAGTAGG
AAAAATAAATCTTCTTGCCAATCAAGACCGACCTCAGATC
>No_name
TGACTGATCTGAGGTCGGTCTTGATTGGCAAGAAGATTTATTTTTCCTACTTACAGGTGT
GAAAGGTACTGAACTTCGACGACGACTGTTAACGTGAGTA
>No_name
TGACTGATCTGAGGTCGGTCTTGATTGGCAAGAAGATTTATTTTTCCTACTTACAGGTGT
GAAAGGTACTGAACTTCGACGACGACTGTTAACGTGAGTA
>No_name
GTTTACTGACTGATCTGAGGTCGGTCTTGATTGGCAAGAAGATTTATTTTTCCTACTTAC
AGGTGTGAAAGGTACTGAACTTCGACGACGACTGTTAACG
>No_name
CTTGTTTACTGACTGATCTGAGGTCGGTCTTGATTGGCAAGAAGATTTATTTTTCCTACT
TACAGGTGTGAAAGGTACTGAACTTCGACGACGACTGTTA
>No_name
CTTGTTTACTGACTGATCTGAGGTCGGTCTTGATTGGCAAGAAGATTTATTTTTCCTACT
TACAGGTGTGAAAGGTACTGAACTTCGACGACGACTGTTA
>No_name
CTTGTTTACTGACTGATCTGAGGTCGGTCTTGATTGGCAAGAAGATTTATTTTTCCTACT
TACAGGTGTGAAAGGTACTGAACTTCGACGACGACTGTTA
>No_name
AGGCCTTGTTTACTGACTGATCTGAGGTCGGTCTTGATTGGCAAGAAGATTTATTTTTCC
TACTTACAGGTGTGAAAGGTACTGAACTTCGACGACGACT
>No_name
AGGCCTTGTTTACTGACTGATCTGAGGTCGGTCTTGATTGGCAAGAAGATTTATTTTTCC
TACTTACAGGTGTGAAAGGTACTGAACTTCGACGACGACT
>No_name
CAGGCCTTGTTTACTGACTGATCTGAGGTCGGTCTTGATTGGCAAGAAGATTTATTTTTC
CTACTTACAGGTGTGAAAGGTACTGAACTTCGACGACGAC
>No_name
CATNCCTTGTTTACTGACTGATCTGAGGTCGGTCTTGATTGGCAAGAAGATTTATTTTTC
CTACTTACAGGTGTGAAAGGTACTGAACTTCGACGACGAC
>No_name
GTCGTCGTCGAAGTTCAGTACCTTTCACACCTGTAAGTAGGAAAAATAAATCTTCTTGCC
AATCAAGACCGACCTCAGATCAGTCAGTAAACAAGGCCTG
>No_name
CAGGCCATGTTTACTGACTGATCTGAGGTCGGTCTTGATTGGCAAGAAGATTTATTTTTC
CTACTTACAGGTGTGAAAGGTACTGAACTTCGACGACGAC
>No_name
ATCAGGCCTTGTTTACTGACTGATCTGAGGTCGGTCTTGATTGGCAAGAAGATTTATTTT
TCCTACTTACAGGTGTGAAAGGTACTGAACTTCGACGACG
>No_name
GTCGAAGTTCAGTACCTTTCACACCTGTAAGTAGGAAAAATAAATCTTCTTGCCAATCAA
GACCGACCTCAGATCAGTCAGTAAACAAGGCCTGATATAT
>No_name
GAAGTTCAGTACCTTTCACACCTGTAAGTAGGAAAAATAAATCTTCTTGCCAATCAAGAC
CGACCTCAGATCAGTCAGTAAACAAGGCCTGATATATACG
>No_name
CTCTCTCGCTGGGCTCTGAAGGACTTTCTGTCAACAAAGTTGAAAACATTTACTATTCAA
AACATTATAAAGCAATTAGCATAATTTCATCGACAATTAT
>No_name
ATCGACAATTATTTTATTCTTCGGTCTGATTGGAAATCTTTCAGTGTCAATCATTCTCAC
TTTTGCTAAAAATATGCAGTCCTCCACGAACTGCTATCTT
>No_name
CGCNACCGACACAAGATAGCAGTTCGTGGAGGACTGCATATTTTTAGCAAAAGTGAGTAT
GATTGACACTGAAAGATTTCCAATCAGACCGAAGAATAAA
>No_name
CACGAACTGCTATCTTGTGTCGGTTGCGGTTGCCGATATATTTGTGGTGCTGTCGACAAT
CGTACCGTTTTTCTACCACATAAACCAAGATATAAATATC
>No_name
GTAGATGATCAAGGAGCAACCCCATGAGGGTAGCAAGGAGATATTTATATCCTGGTTTAT
GTTGTAGAGAAACGGTACGATTGTCGACAGCAACACCAAT
>No_name
CTGAGATATTGCAAGTAGATGATCAAGGAGCAACCCCATGAGGGTAGCAAGGAGATATTT
ATATCCTGGTTTATGTTGTAGAGAAACGGTACGATTGTCG
>No_name
CGAATTGACACTGAGATATTGCAAGTAGATGATCAAGGAGCAACCCCATGAGGGTAGCAA
GGAGATATTTATATCCTGGTTTATGTTGTAGAGAAACGGT
>No_name
CCCAATGACAATTTTTACAGCCCTAGAAATGGTGCACATCGTATGCGCCTTCATAGGGTA
GCAGATGGCCACCCATCTTTCAAATGAGAAACTTGTGATA
>No_name
CAAGTTTCTCATTTGAAAGATGGGTGGCCATCTGCTACCCTATGAAGGCGCATACGATGT
GCACCATTTCTAGGGCTGTAAAAATTGTCATTGGGATTTG
>No_name
TCTCATTTGAAAGATGGGTGGCCATCTGCTACCCTATGAAGGCGCATACGCTGTGCACCA
TTTCTAGGGCTGTAAAAATTGTCATTGGGATTTGGATATT
>No_name
CTATGAAGGCGCATACGATGTGCACCATTTCTAGGGCTGTAAAAATTGTCATTGGGATTT
GGATATTTAACTTGATCTACAATTCAAGTTGGATTTACCT
>No_name
CTTTTTTCACGATTCCCGTCAGGTAAATCCAACTTGAATTGTAGATCCAGTTAAATATCC
AAATCCCCATGCCAATTTTTACAGCCCTCGAAATGGTGCA
>No_name
CTTTTTTCACGATTCCCGTCAGGTAAATCCAACTTGAATTGTAGATCAAGTTAAATATCC
AAATCCCAATGACAATTTTTACAGCCCTAGAAATGGTGCA
>No_name
CAGCGGGCCTTTTTTCACGATTCCCGTCAGGTAAATCCAACTTGAATTGTAGATCAAGTT
AAATATCCAAATCCCAATGACAATTTTTACAGCCCTAGAA
>No_name
GTAAAAATTGTCATTGGGATTTGGATATTTAACTTGATCTACAATTCAAGTTGGATTTAC
CTGACGGGAATCGTGAAAAAAGGCCCGCTGAATGGATCGT
>No_name
CTGAATGGATCGTATAAATCCGTTTGTACATTTCGATTTGAACGCAGAAAATACATGAAT
ATATACATGTTTGATTTCATGTTGTTTTACTGTATTCCAC
>No_name
AATGGATCGTATAAATCCGTTTGTACATTTCGATTTGAACGCAGAAAATACATGAATATA
TACATGTTTGATTTCATGTTGTTTTACTGTATTCCACTGC
>No_name
GGATCGTATAAATCCGTTTGTACATTTCGATTTGAACGCAGAAAATACATGAATATATAC
ATGTTTGATTTCATGTTGTTTTACTGTATTCCACTGCTTT
>No_name
AAAGTCGTCAAAAGCAGTGGAATACAGTAAAACAACATGAAATCAAACATGTATATATTC
ATGTATTTTCTGCGTTCAAATCGAAATGTACAAACGGATT
>No_name
CTTGGATCTCTTCCCGAGGACGTGCCTGACATTGGCCGTTTGACGAGGGACCTTATGATG
GCACAGTAGAGAAAAGTCGTCAAAAGCAGTGGAATACAGT
>No_name
CGACTTTTCTCTACTGTGCCATCATAAGGACCCTCGTCAAACGGCCAATGTCAGGCACGA
CCTCGGGAAGAGATCCAAGAAAGCACATGAAACACTCGAA
>No_name
TGCATTTTCGAGTGGTTCATGTGCTTTCTTGGATCTCTTCCCGAGGTCGTGCCTGACATT
GGCCGTTTGACGAGGGGCCTTATGATGGCACAGGAGAGGA
>No_name
TCAAGACGCGAAACTGTTGTAAACCATCAATGCGCGGTATGGCAACCACAACATGGCAAA
CAGGATCACCACAGCCATTAACATTTTTACGACTTGCATT
>No_name
GTCCAGATACGATTTTGACGCGAAACTGTTGTAACCATCAATGCGCGGTATGGCAACCAC
AACATGGCAAACAGGATCACCACAGCCATTAACATTTTTA
>No_name
AAAAATGTTAATGGCTGTGGTGATCCTGTTTGCCATGTTGTGGTTGCCACACCGCGCATT
GATGGTTTTCAACAGTTTTGCGTCCAAATCGTATCTTGGC
>No_name
GTTGCCATACCGCGCATTGATGGTTTACAACAGTTTCGCGTCAAAATCGTATCTGGACTT
GTGGTTCCTGTTGTTCGCAAGGATCATGGTCTTCATCAAC
>No_name
AGTTGATGAAGACCATGATCCTTGCGAACAACAGGAACCACAAGTCCAGATACGATTTTG
ACGCGAAACTGTTGTAAACCATCAATGCGCGGTATGGCAA
>No_name
GCTGAGTTGATGAAGACCATGATCCTTGCGAACAACAGGAACCACAAGTCCAGATACGAT
TTTGACGCGAAACTGTTGTAAACCATCAATGCGCGGTATG
>No_name
GTTNACAACAGTTTCGCGTCAAAATCGTATCTGGACTTGTGGTTCCTGTTGTTCGCAAGG
ATCATGGTCTTCATCAACTCAGCCATCAATCCGATCCTTT
>No_name
CAAAATCGTATCTGGACTTGTGGTTCCTGTTGTTCGCAAGGATCATGGTCTTCATCAACT
CAGCCATCAATCCGATCCTTTATAATGCTTTATCAGGAAA
>No_name
CTTCACTCCATACAAAAAAAATTTCTTAAATGCTTTTCTAAATTTTCCTGATAAAGCATT
ATAAAGGATCGGATTGATGGCTGAGTTGATGAAGACCATG
>No_name
CCCAATTAGAAGCCATATGAGGGTCATATACCTATCTATATAGATCCTGTTGGGAGAAAA
CATGAGGTTTAGTTCGATTGATGATAAACTTTGTGCGGTC
>No_name
GGAATTTTCTCTTCTCATCTTCGGTTCAATCCAAATGATAAAAGAAAAAATATTACCGAT
ATACCCAATTAGAAGCCATATGAGGGTCATATACCTATCT
>No_name
GGAATTTTCTCTTCTCATCTTCGGTTCAATCCAAATGATAAAAGAAAAAATATTACCGAT
ATACCCAATTAGAAGCCATATGAGGGTCATATACCTATCT
>No_name
AAGTCTTGAATCATTACAAAAACCAAAACTAAAAAGTCATTTAAAGATAAGGCTGCAAGA
TAAATAGCTGAGGAATTTTCTCTTCTCATCTTCGGTTCAA
>No_name
TGCAAGTCTTGAATCATTACAAAAACCAAAACTAAAAAGTCATTTAAAGATAAGGCTGCA
AGATAAATAGCTGAGGAATTTTCTCCTCTCATCTTCGGTT
>No_name
CTTTAAATGACTTTTTAGTTTTGGTTTTTGTAATGATTCAAGACTTGCAATATTCATGGA
ACAAGAACGTTTTGCGATATTCATTTTGTTCGATTTACAT
>No_name
TAAATGACTTTTTAGTTTTGGTTTTTGTAATGATTCAAGACTTGCAATATTCATGGAACA
AGAACGTTTTGCGATATTCATTTTGTTCGATTTACATGGT
>No_name
TTCAAGACTTGCAATATTCATGGAACAAGAACGTTTTGCGATATTCATTTTGTTCGATTT
ACATGGTGCTGAGTACATGTAGTCAGCTATTCTCTCCAGT
>No_name
TTTAAGACTTGCAAGATTCATGGAACAAGAACGTTTTGCGATATTCATTTTGTTCGATTT
ACATGGTGCTGAGGACATGTAGTCAGCTATTCTCTCCAGT
>No_name
CTACATTCATGGAACAAGAACGTTTTGCGATATTCATTTTGTTCGATCTACATGGTGCTG
AGTACATGTAGTCAGCTATTCTCTCCAGTTCTAGTTTTGG
>No_name
GTAAATATTATAACAGAGCACGAAAAGGTATAATGTAAAACTGACGATAATAGCTCTTTT
AGGTGTACAGAGAGATTGTCTTTTGAATGGATAGCAGATC
>No_name
GTANATATTATAACAGAGCACGAAAAGGTATAAAGTAAAACTGACGATAATAGCTCTTTT
AGGTGTACAGAGAGATTGTCTTTTGAATGGATAGCAGATC
>No_name
ATTTGTTTCAAGTTGATTGAAAACACACGAGTCAAATCTTTCATTGTAAATCCACATAAA
CCCATTGTAAATATTATAACAGAGCACGAAAAGGTATAAT
>No_name
AATAATATTGCTTTTGAAAGTCAGTTCCATTTGTTTCAAGTTGATTGAAAACACACGAGT
CAAATCTTTCATTGTAAATCCACATAAACCCATTGTAAAT
>No_name
ATTTACAATGAAAGATTTGACTCGTGTGTTTTCAATCAACTTGAAACAAATGGAACTGAC
TTTCAAAAGCAATATATTTTCGCTACAGAGATTGTTTTCG
>No_name
ATTTGACTCGTGTGTTTTCAATCAACTTGAAACAAATGGAACTGACTTTCAAAAGCAATA
TATTTTCGCTACAGAGATTGTTTTCAGTGGTTGTGTTCCG
>No_name
CAACGGAACACAACCACTGAAAACAATCTCTGTAGCGAAAATATATTGCTTTTGAAAGTC
AGTTCCGTTTGTTTCAAGTTGATTGAAAACACACGAGTCA
>No_name
GTGGAATTGTGGACAATTTCCCATACTTTTGGTTCGATTACACTTAGTAATTCGATACAT
TTCCTTAATGACGAGAATGTTAAATCCCAAAATTAACAAC
>No_name
GTCAATTTTGGGATTTAACATTCTCGTCATTAAGGAAATGAATCGAATTACTAAGTGTAA
TCGAACCAAAAGTATGGAAACTTGACCACAATTACACGAT
>No_name
NTCATTGTTGAATCTTTGGTTTGGATCGTGGAATTGTGGACAATTTCCCATACTTTTGGT
TCGATTAAACTTAGTAATTCGATACATTTCCTTAATGACG
>No_name
CAGCATTATGGTTGTGAAAAGAAAAGATCTCTCATTGTTGAATCTTTGGTTTGGATCGTG
GAATTGTGGACAATTTCCCATACTTTTGGTTCGATTACAC
>No_name
TGAAAAACAAATAAAAGCTCACGGCTAGCAGCATTATGGTTGTGAAAAGAAAAGATCTCT
CATTGTTGAATCTTTGGTTTGGATCGTGGAATTGTGGACA
>No_name
TGGGAGAGTAGTGAAAAACAAATAAAAGCTCACGGCTAGCAGCATTATGGTTGTGAAAAG
AAAAGATCTCTCATTGTTGAATCTTTGGTTTGGATCCTGG
>No_name
CATTATTCCTCCTGGGAGAGTAGTGAAAAACAAATAAAAGCTCACGGCTAGCAGCATTAT
GGTTGTGAAAAGAAAAGATCTCTCATTGTTGAATCTTTGG
>No_name
CAAAGATTCAACAATGAGAGATCTTTTCTTTTCACAACCATAATGCTGCTAGCCGTGAGC
TTTTATTTGTTTTTCACTACTCTCCCAGGAGGAATAATGT
>No_name
GACTTGTTGGAGAGCAAACATTATTCCTCCTGGGAGAGTAGTGAAAAACAAATAAAAGCT
CACGGCTAGCAGCATTATGGGTGTGAAAAGAAAAGATCTC
>No_name
GGCATTGTTATGACTTGTTGGAGAGCAAACATTATTCCTCCTGGGAGAGTAGTGAAAAAC
AAATAAAAGCTCACGGCTAGCAGCATTATGGTTGTGAAAA
>No_name
CATNTTTTCATCAGGCATTGTTATGACTTGTTGGAGAGCAAACATTATTCCTCCTGGGAG
AGTAGTGAAAAACAAATAAAAGCTCACGGCTAGCAGGCTT
>No_name
TTTTATTTGTTTTTCACTACTCTCCCAGGAGGAATAATGTTTGCTCTCCAACAAGTCATA
ACAATGCCTGATGAAAATATGAATTTATCTAAGATCCCTT
>No_name
CTGCCATTTTGGATCGGAAGGGATCTTAGATAAATTCATATTTTCATCAGGCATTGTTAT
GACTTGTTGGAGAGCAAACATTATTCCTCCTGGGAGAGGA
>No_name
CTGACTCTGAAATAGAACTGCCATTTTGGATCGGAAGGGATCTTAGATAAATTCATATTT
TCATCAGGCATTGTTATGACTTGTTGGAGAGCAAACATTA
>No_name
CTCTCCAACAAGTCATAACAATGCCTGATGAAAATATGAATTTATCTAAGATCCCTTCCG
ATCCAAAATGGCAGTTCTATTTCAGAGGCAGCATCATCAA
>No_name
TAACAATGCCTGATGAAAATATGAATTTATCTAAGATCCCTCCAGATCCAAAAAGGCAGT
TCTATTTCAGAGTCAGCAATATCAAAGCTGTTAGATCGGA
>No_name
GCANAATTCGTCGATCACAGCTTTGATGATGCTGACTCTGAAATAGAACTGCCATTTTGG
ATCGGAAGGGATCTTAGATAAATTCATATTTTCATCAGGC
>No_name
TCAAAGATCCCTTCTGATCCAAAATGGCAGTTCTATTTCAGAGTCAGCATCATCAAAGCT
TCGAACGACGAATTGTGCATTTCTCATTACAGACTCAATT
>No_name
GTTTTCGGAAAGCTTTTCCAGTAACTAAATAAATGACGAAATTGAGTGCGTAATGAGAAA
TGCACAATTCGTCGATCACAGCTTTGATGATGCTGACTCT
>No_name
ATGNTTTTTCTGATTTTGTCTATGAATTGTTTTCGGAAAGCTTTTCCAGTAACTAAATAA
ATGACGAAATTGAGTGCGTAATGAGAAATGCACAATTCGT
>No_name
TTTAAATGACAGAAATCCAAACTGTTTTCGCGGGTTAATTCCATTCGATTTGTTTTGTTT
AGCGAAACCAATTCATTGGAGAAAAAGTTGTCAGTTAATT
>No_name
CCGACGTGAATTGTTAGCATCATTTAAATGACAGAAATCCAAACTGTTTTCGCGGGTTAA
TTCCATTCGATTTGTTTTGTTTAGCGAAACCAATTCATTG
>No_name
AAACCTCATTCATTTTTAACATATTTCTTTAACGACATTTCCTCTTGGGTTTTGATGATA
TTGTCAATAGAGCGATTTCTGTTACTAAAATATCCAACAA
>No_name
ATCNTGTCAACCATGACTAAAGAGCTGACCAATCAAATTCCAACAACGATCGGAATTTTG
ATTATAATAAGCGTGATTGGATCAATAGGAAACCTTTTGG
>No_name
GACCAATCAAATTCCAACAACGATCGGAATTTTGATTATAATAAGCGTGATTGGATCAAT
AGGAAACCTTTTGGTGCTTATTATTTATTCTCAGAAGCGC
>No_name
GGAATTTTGATTATAATAAGCGTGATTGGATCAATAGGAAACCTTTTGGTGCTTATTATT
TATTCTCAGAAGCGCGATAAGTCTACAGCAAATCAACTCA
>No_name
CAANGTTTTAATGAATTGATTTGCCGTAGACTTATCGCGCTTCTGAGAATAAATAATAAG
CACCAAAAGGTTTCCTATTGATCCAATCACGCTTATTATA
>No_name
ATATAAATGGTGAATGGGATAATAACCAAGCACACAATGCAATCAGATATAGCCAAAGTT
TTAATGAATTGATTTGCCGTAGACTTATCGCGCTTCTGAG
>No_name
AACATTGGCTATATCTGATTGCATTGTGTGCTTGGTTATTATCCCATTCACCATTTATAT
CGAATTTAACGATTGGAAAGTGTCAATCGATATGATATGT
>No_name
TTGGAAAGTGTCAATCGATATGATATGTAAATCGTATTACTTTCTAAACAATAGTAGCAT
CCCATTTGGAGCTCTGCTAATAACTTTAATAGCTATTGAT
>No_name
GTAAATCGTATTACTTTCTAAACAATAGTAGCATCCCATTTGGAGCTCTGCTAATAACTT
TAATAGCTATTGATAGATTCTTCTGTGTTTGTTATCCATT
>No_name
AGGAGCATCCCATTTGGAGCTCTGCTAATAACTTTAATAGCTATTGATAGATTCTTCTGT
GTTTGTTATCCATTTCTCTCTCTAATGACAGTGAAACGGT
>No_name
AAAACACAAACTTTTGACCGTTTCACTGTCATTAGAGAGAGAAATGGATAACAAACACAG
AAGAATCTATCAATAGCTATTAAAGTTATTAGCAGAGCTC
>No_name
GGCGTATCTTGAAACGTCAATGCATTCAGATTGGATTAGAGTAGAGTTCATATTCGTGCT
ATTTTTAGACACTTTAAAGGTTTTCACTTGAAAAACTGAG
>No_name
ATCGTCTAAAAATAGCACGAATATGAACTCTACTCTAATCCAATCTGAATGCATTGACGT
TTCAAGATACGCCAACCCAACGAAGTATGAGCTTCTGTTT
>No_name
CGAATATGAACTCTACTCTAATCCAATCTGAATGCATTGACGTTTCAAGATACGCCAACC
CAACGAAGTATGAGCTTCTGTTTTTCACTATCGTTCAAAG
>No_name
CTTCTTTGAACGATAGTGAAAAACAGAAGCTCATACTTCGTTGGGTTGGCGTATCTTGAA
ACGTCAATGCATTCAGATTGGATTAGAGTAGAGTTCATAT
>No_name
CTCTAATCCAATCTGAATGCATTGACGTTTCAAGATACGCCAACCCAACGAAGTATGAGC
TTCTGTTTTTCACTATCGTTCAAAGAAGTCAACTCATCAG
>No_name
GTAACTGATGAGTTGACTTCTTTGAACGATAGTGAAAAACAGAAGCTCATACTTCGTTGG
GTTGGCGTATCTTGAAACGTCAATGCATTCAGATTGGATT
>No_name
GCGTAACTGATGAGTTGACTTCTTTGAACGATAGTGAAAAACAGAAGCTCATACTTCGTT
GGGTTGGCGTATCTTGAAACGTCAATGCATTCAGATTGGA
>No_name
GCTTCTGTTTTTCACTATCGTTCAAAGAAGTCAACTCATCAGTTACGCCATTTGTATTTG
TGTAGTAATTTGTCTTTATATTCTCATTTATCGGTTCGTT
>No_name
CTTNTGTTCACTATCGTTCAAAGAAGTCAACTCATCAGTTACGCCATTTGTATTTGTGTA
GTAATTTGTCTTTATATTCTCATTTATCGGTTCGTTTTAG
>No_name
TTTCTTTCTAGCAGCAGCTAAAACGAACCGATAAATGAGAATATAAAGACAAATTACTAC
ACAAATACAAATGGCGTAACTGATGAGTTGACTTCTTTGA
>No_name
CTTTCTTTCTAGCAGCAGCTAAAACGAACCGATAAATGAGAATATAAAGACAAATTACTA
CACAAATACAAATGGCGTAACTGATGAGTTGACTTCTTTG
>No_name
CAACTCATCAGTTACGCCATTTGTATTTGTGTAGTAATTTGTCTTTATATTCTCATTTAT
CGGTTCGTTTTAGCTGCTGCTAGAAAGAAAGCTCGCTTGA
>No_name
GTTTAAACCTTTCAAGCGAGCTTTCTTTCTAGCAGCAGCTAAAACGAACCGATAAATGAG
AATATAAAGACAAATTACTACACAAATACAAATGGCGTAA
>No_name
TTTNTATTCTCATTTATCGGTTCGTTTTAGCTGCTGCTAGAAAGAAAGCTCGCTTGAAAG
GTTTAAACAGTTCTTCAACGACGTCCTTTCTCTGGAACAC
>No_name
ATTTATCGGTTCGTTTTAGCTGCTGCTAGAAAGAAAGCTCGCTTGAAAGGTTTAAACAGT
TCTTCAACGACGTCCTTTCTCTGGAACAAGTTTTTTAAGT
>No_name
TCGAGACTTAAAAAACTTGTTCCAGAGAAAGGACGTCGTTGAAGAACTGTTTAAACCTTT
CAAGCGAGCTTTCTTTCTAGCAGCAGCTAAAACGAACCGA
>No_name
GTCGAGACTTAAAAAACTTGTTCCAGAGAAAGGACGTCGTTGAAGAACTGTTTAAACCTT
TCAAGCGAGCTTTCTTTCTAGCAGCAGCTAAAACGAACCG
>No_name
CTCGCTTGAAAGGTTTAAACAGTTCTTCAACGACGTCCTTTCTCTGGAACAAGTTTTTTT
AAGTCTCGATCGATCAAACGAATAAATTCCGATTCGAACA
>No_name
GAAGTATCGTCGTTGTTCGAATCGGAATTTATTCGTTTGATCGATCGAGACTTAAAAAAC
TTGTTCCAGAGAAAGGACGTCGTTGAAGAACTGTTTAAAC
>No_name
GTCCTTTCTCTGGAACAAGTTTTTTTAAGTCTCGATCGATCAAACGAATAAATTCCGATT
CGAACAACGACGATACTTCTGTGCCTTGCCAAACGACGGA
>No_name
CTTTGTCATTGTTTGATGGTCCGGGTTTTGTCATTAGTTCTTCCGTCGTTTGGCAAGGCA
CAGAAGTATCGTCGTTGTTCGAATCGGAATTTATTCGTTT
>No_name
TCTGTGCCTTGCCAAACGACGGAAGAACTAATGACAAAACCCGGACCATCAAACAATGAC
AAAGCCATAAAGCGAAAGTTTAAAGAGACTATTTTGATTC
>No_name
TCTGAATCAAAATAGTCTCTTTAAACTTTCGCTTTATGGCTTTGTCATTGTTTGATGGTC
CGGGTTTTGTCATTAGTTCTTCCGTCGTTTGGCAAGGCAC
>No_name
GTATGTTGTTGCCATAACGTACATTGTCACCTTCTTGCCGGCATGTTTAATGGTTAACAG
TTCTCTCGCTTTAAACTTGCCAGTGTTTTATATGTATTAC
>No_name
GTTGATGTAATACATATAAAACACTGGCAAGTTTAAAGCGAGAGAACTGTTAACCATTAA
ACATGCCGGCAAGAAGGTGACAATGTACGTTATGGCAACA
>No_name
TGTTGATGTAATACATATAAAACACTGGCAAGTTTAAAGCGAGAGAACTGTTAACCATTA
AACATGCCGGCAAGAAGGTGACAATGTACGTTATGGCAAC
>No_name
TGTTGATGTAATACATATAAAACACTGGCAAGTTTAAAGCGAGAGAACTGTTAACCATTA
AACATGCCGGCAAGAAGGTGACAATGTACGTTATGGCAAC
>No_name
CAATGAATTGTGAAAATCAAACTCACTGGTACGAACGGGTGCTCTACAACGATCCGGGAC
AACATGGAAATGTGACGAGAATTCCTGGAGAAACCCTTGA
>No_name
ATCNAACTCACTGGTACGAACGGGTGCTCTACAACGATCCGGGACAACATGGAAATGTGA
CGAGAATTCCTGGAGAAACCCTTGACAGATATTGCCAGAT
>No_name
CAAACTCACTGGTACGAACGGGTGCTCTACAACGATCCGGGACAACATGGAAATGTGACG
AGAATTCCTGGAGAAACCCTTGACAGATATTGCCAGATCT
>No_name
CTCNCTGGTACGAACGGGTGCTCTACAACGATCCGGGACAACATGGAAATGTGACGAGAA
TTCCTGGAGAAACCCTTGACAGATATTGCCAGATCTATTT
>No_name
CTCACTGGTACGAACGGGTGCTCTACAACGATCCGGGACAACATGGAAATGTGACGAGAA
TTCCTGGAGAAACCCTTGACAGATATTGCCAGATCTATTT
>No_name
CTCACTGGTACGAACGGGTGCTCTACAACGATCCGGGACAACATGGAAATGTGACGAGAA
TTCCTGGAGAAACCCTTGACAGATATTGCCAGATCTATTT
>No_name
CTGGTACGAACGGGTGCTCTACAACGATCCGGGACAACATGGAAATGTGACGAGAATTCC
TGGAGAAACCCTTGACAGATATTACCAGATCTATTTCCCC
>No_name
CAACGATCCGGGACAACATGGAAATGTGACGAGAATTCCTGGAGAAACCCTTGACAGATA
TTGCCAGATCTATTTCCCCAGAAATGATAACACTTTCACT
>No_name
CAACATGGAAATGTGACGAGAATTCCTGGAGAAACCCTTGACAGATATTGCCAGATCTAT
TTCCCCAGAAATGATAACACTTTCACTTTGTTAGTGTATT
>No_name
GGAAATGTGACGAGAATTCCTGGAGAAACCCTTGACAGATATTGCCAGATCTATTTCCCC
AGAAATGATAACACTTTCACTTTGTTAGTGTATTCGAAAA
>No_name
CGAGAATTCCTGGAGAAACCCTTGACAGATATTGCCAGATCTATTTCCCCAGAAATGATA
ACACTTTCACTTTGTTAGTGTATTCGAAAATTCTCATCCC
>No_name
AAACAATTAAAATGACTGGGATGAGAATTTTCGAATACACTAACAAAGTGAAAGTGTTAT
CATTTCTGGGGAAATAGATCTGGCAATATCTGTCAAGGGT
>No_name
CTCGACAGATATTGCCAGATCTATTTCCCCAGAAATGATAACACTTTCACTTTGTTAGTG
TATTCGAAAATTCTCATCCCAGTCATTTTAATTGTTTGTT
>No_name
GACAGATATTGCCAGATCTATTTCCCCAGAAATGATAACACTTTCACTTTGTTAGTGTAT
TCGAAAATTCTCATCCCAGTCATTTTAATTGTTTGTTTTA
>No_name
CAGATCTATTTCCCCAGAAATGATAACACTTTCACTTTGTTAGTGTATTCGAAAATTCTC
ATCCCAGTCATTTTAATTGTTTGTTTTACTAATACTTGTA
>No_name
ATCTATTTCCCCAGAAATGATAACACTTTCACTTTGTTAGTGTATTCGAAAATTCTCATC
CCAGTCATTTTAATTGTTTGTTTTACTAATACTTGTATTT
>No_name
CGANGAGTTAATATCAAACAAATACAAGTATTAGTAAAACAAACAATTAAAATGACTGGG
ATGAGAATTTTCGAATACACTAACAAAGTGAAAGTGTTAT
>No_name
CGACGAGTTAATATCAAACAAATACAAGAATTAGTAAAACAAACAATTAAAATGACTGGG
ATGAGAATTTTCGAATACACTAACAAAGTGAAAGTGTTAT
>No_name
CTGAAATCATATGTCGACGAGTTAATATCAAACAAATACAAGTATTAGTAAAACAAACAA
TTAAAATGACTGGGATGAGAATTTTCGAATACACTAACAA
>No_name
CTGAAATCATATGTCGACGAGTTAATATCAAACAAATACAAGTATTAGTAAAACAAACAA
TTAAAATGACTGGGATGAGAATTTTCGAATACACTAACAA
>No_name
AGAAAATCAGCTATGGCAATTGCTGTTAAGATCATATTGGTTGCTGAAATCATATGTCGA
CGAGTTAATATCAAACAAATACAAGTATTAGTAAAACAAA
>No_name
GTTTGATATTAACTCGTCGACATATGATTTCAGCAACCAATATGATCTTAACAGCAATTG
CCATAGCTGATTTTCTAACTGGCTTATTTCCGCTGGCATT
>No_name
CTCGTCGACATATGATTTCAGCAACCAATATGATCTTAACAGCAATTGCCATAGCTGATT
TTCTAACTGGCTTGTTTCCGTTGCCATTTTATGTGATAAA
>No_name
CAGCAATTGCCATAGCTGATTTTCTAACTGGCTTGTTTCCGTTGCCATTTTATGTGATAA
AAAACTTTTCATTTTTTTTTCATCAATTCGAAGCAGAACT
>No_name
CAGCAATTGCCATAGCTGATTTTCTAACTGGCTTGTTTCCGTTGCCATTTTATGTGGTAA
AAAACTTTTCATTTTTTTTTCATCAATTCGAAGCCGGACC
>No_name
TGCCATAGCTGATTTTCTAACTGGCTTGTTTCCGTTGCCATTTTATGTGATAAAAAACTT
TTCATTTTTTTCATCAATTCGAAGCAGAACTTTTGGATAT
>No_name
GTCGGTATTACAACGACAGAGAAATAGTAAAAATATCCAAAAGTTCTGCTTCGAATTGAT
GAAAAAAATGAAAAGTTTTTTATCACATAAAATGGCAACG
>No_name
ACCNGATTGAAATCGTGTGACAAATTGTCGGTATTACAACGACAGAGAAATAGTAAAAAT
ATCCAAAAGTTCTGCTTCGAATTGATGAAAAAAATGAAAA
>No_name
AACGCAACAGTCAACCAGATTGAAATCGTGTGACAAATTGTCGGTATTACAACGACAGAG
AAATAGTAAAAATATCCAAAAGTTCTGCTTCGAATTGATG
>No_name
CAGAACTTTTGGATATTTTTACTATTTCTCTGTCGTTGTAATACCGACAATTTGTCACAC
GATTTCAATCTGGTTGACTGTTGCGTTAGCGGTTCAGCGA
>No_name
TGAATCGCTGAACCGCTAACGCAACAGTCAACCAGATTGAAATCGTGTGACAAATTGTCG
GTATTACAACGACAGAGAAATAGTAAAAATATCCAAAAGT
>No_name
CTTCTGTTGGCAGAGAAACGTAAATGAATCGCTGAACCGCTAACGCAACAGTCAACCAGA
TTGAAATCGTGTGACAAATTGTCGGTATTACAACGACAGA
>No_name
GTTTTTCGCTTCTGTTGGCAGAGAAACGTAAATGAATCGCTGAACCGCTAACGCAACAGT
CAACCAGATTGAAATCGCGTGACAAATTGTCGGTATTACA
>No_name
CAAATGTTTTTCGCTTCTGTTGGCAGAGAAACGTAAATGAATCGCTGAACCGCTAACGCA
ACAGTCAACCAGATTGAAATCGTGTGACAAATTGTCGGTA
>No_name
TGCAAATGTTTTTCGCTTCTGTTGGCAGAGAAACGTAAATGAATCGCTGAACCGCTAACG
CAACAGTCAACCAGATTGAAATCGTGTGACAAATTGTCGG
>No_name
CGANAATTTGTCACACGATTTCAATCTGGTTGACTGTTGCGTTAGCGGTTCAGCGATTCA
TTTACGTTTCTCTGCCAACAGAAGCGAAAAACATTTGCAC
>No_name
GACAATTTGTCACACGATTTCAATCTGGTTGACTGTTGCGTTAGCGGTTCAGCGATTCAT
TTACGTTTCTCTGCCAACAGAAGCGAAAAACATTTGCACC
>No_name
TTTCAATCTGGTTGACTGTTGCGTTAGCGGTTCAGCGATTCATTTACGTTTCTCTGCCAA
CAGAAGCGAAAAACATTTGCACCGTGAAAACATCGATTTA
>No_name
GTTGACTGTTGCGTTAGCGGTTCAGCGATTCATTTACGTTTCTCTGCCAACAGAAGCGAA
AAACATTTGCACCGTGAAAACATCGATTTACACTATTTTG
>No_name
GATTCATTTACGTTTCTCTGCCAACAGAAGCGAAAAACATTTGCACCGTGAAAACATCGA
TTTACACTATTTTGACAATTTGTGTTTTGTCTTTGGTTTT
>No_name
TTCATTTACGTTTCTCTGCCAACAGAAGCGAAAAACATTTGCACCGTGAAAACATCGATT
TACACTATTTTGACAATTTGTGTTTTGTCTTTGGTTTTTC
>No_name
CATTTACGTTTCTCTGCCAACAGAAGCGAAAAACATTTGCACCGTGAAAACATCGATTTA
CACTATTTTGACAATTTGTGTTTTGTCTTTGGTTTTTCAC
>No_name
GAAAAACATTTGCACCGTGAAAACATCGATTTACACTATTTTGACAATTTGTGTTTTGTC
TTTGGTTTTTCACTTACAACTGTCAATTGTCAGTTTTGAT
>No_name
AAAACATTTGCACCGTGAAAACATCGATTTACACTATTTTGACAATTTGTGTTTTGTCTT
TGGTTTTTCACTTACAACTGTCAATTGTCAGTTTTGATTC
>No_name
CACCGTGAAAACATCGATTTACACTATTTTGACAATTTGTGTTTTGTCTTTGGTTTTTCA
CTTACAACTGTCAATTGTCAGTTTTGATTCTTATTATTTC
>No_name
GAAATAATAAGAATCAAAACTGACAATTGACAGTTGTAAGTGAAAAACCAAAGACAAAAC
ACAAATTGTCAAAATAGTGTAAATCGATGTTTTCACGGTG
>No_name
ATCGATTTACACTATTTTGACAATTTGTGTTTTGTCTTTGGTTTTTCACTTACAACTGTC
AATTGTCAGTTTTGATTCTTATTATTTCTATCCATGCAAG
>No_name
GTCTGATGTTTGCATGGATAGAAATAATAAGAATCAAAACTGACAATTGACAGTTGTAAG
TGAAAAACCAAAGACAAAACACAAATTGTCAAAATAGTGT
>No_name
CCGGAGTCTGATGCTTGCATGGATAGAAATAATAAGAATCAAAACTGACAATTGACAGTT
GTAAGTGAAAAACCAAAGACAAAACACAAATTGTCAAAAT
>No_name
TCCGGAGTCTGATGCTTGCATGGATAGAAATAATAAGAATCAAAACTGACAATTGACAGT
TGTAAGTGAAAAACCAAAGACAAAACACAAATTGTCAAAA
>No_name
CAATATCACAAATTCCGGAGTCTGATGCTTGCATGGTTAGAAATAATAAGAATCAAAACT
GACAATTGACAGTTGTAAGTGAAAAACCAAAGACAAAACA
>No_name
GTTGCATTTCAATATCACAAATTCCGGAGTCTGATGTTTGCATGGATAGAAATAATAAGA
ATCAAAACTGACAATTGACAGTTGTAAGTGAAAAACCAAA
>No_name
GGTTTTTCACTTACAACTGTCAATTGTCAGTTTTGATTCTTATTATTTCTATCCATGCAA
GCATCAGACTCCGGAATTTGTGATATTGAAATGCAACTGG
>No_name
GTTTTTCACTTACAACTGTCAATTGTCAGTTTTGATTCTTATTATTTCTATCCATGCAAA
CATCAGACTCCGGAATTTGTGATATTGAAATGCAACTGGA
>No_name
CTACGGTCCAGTTGCATTTCAATATCACAAATTCCGGAGTCTGATGCTTGCATGGATAGA
AATAATAAGAATCAAAACTGACAATTGACAGTTGTAAGTG
>No_name
GTCAGTTTTGATTCTTATTATTTCTATCCATGCAAGCATCAGACTCCGGAATTTGTGATA
TTGAAATGCAACTGGACCGTAGAATTGCTTATTATATACT
>No_name
CAGTAGTATATAATAAGCAATTCTACGGTCCAGTTGCATTTCAATATCACAAATTCCGGA
GTCTGATGTTTGCATGGATAGAAATAATAAGAATCAAAAC
>No_name
TTTTATTCTTATTATTTCTATCCATGCAAGCATCAGACTCCGGAATTTGTGATATTGAAA
TGCAACTGGACCGTAGAATTGCTTATTATATACTATTGGT
>No_name
GTGACCAATAGTATATAATAAGCAATTCTACGGTCCAGTTGCATTTCAATATCACAAATT
CCGGAGTCTGATGCTTGCATGGATAGAAATAATAAGAATC
>No_name
CCGAGACCAATAGTATATAATAAGCAATTCTACGGTCCAGTTGCATTTCAATATCACAAA
TTCCGGAGTCTGATGCTTGCATGGATAGAAATAATAAGAA
>No_name
ATCCATGCAAGCATCAGACTCCGGAATTTGTCATATTGAAATGCAACTGGACCGTAGAAT
TGCTTATTATATACTATTGGTCTCGGACCGTATTAATGAA
>No_name
CAAACATCAGACTCCGGAATTTGTGATATTGAAATGCAACTGGACCGTAGAATTGCTTAT
TATATACTACTGGTCTCGGACCGTATTAATGAATGTCATT
>No_name
CACGGAATGACATTCATTAATACGGTCCGAGACCAATAGTATATAATAAGCAATTCTACG
GTCCAGTTGCATTTCAATATCACAAATTCCGGAGTCTGAT
>No_name
ATANATACTGTCAGTAATAAACACGGAATGACATTCATTAATACGGTCCGAGACCAATAG
TATATAATAAGCAATTCTACGGTCCAGTTGCATTTCAATA
>No_name
ATTGAAATGCAACTGGACCGTAGAATTGCTTATTATATACTACTGGTCTCGGACCGTATT
AATGAATGTCATTCCGTGTTTATTGCTGACAGTCTTTATT
>No_name
ATCAGACTCAGAATAAAGACTGTCAGTAATAAACACGGAATGACATTCATTAATACGGTC
CGAGACCAATAGTATATAATAAGCAATTCTACGGTCCAGT
>No_name
CTTCGATGCTTTTCCGCAGACCTCACTGCCACAATCAGACTCAGAATAAAGACTGTCAGC
AATAAACACGGAATGACATTCATTAATACGGTCCGAGACC
>No_name
GTCTCGGACCGTATTAATGAATGTCATTCCGTGTTTATTGCTGACAGTCTTTATTCTGAG
TCTGATTGTGGCAGGGAGGTCTGGGGAAAAGCATCGAAGC
>No_name
TTTTCTGAGAGGTTTGAAGTAAAACTCTTCGATGCTTTTCCGCAGACCTCACTGCCACAA
TCAGACTCAGAATAAAGACTGTCAGTAATAAACACGGAAT
>No_name
CTCGATTCTTTTTTCTGAGAGGTTTGAAGTAAAACTCTTCGATGCTTTTCCGCAGACCTC
ACTGCCACAATCAGACTCAGAATAAAGACTGTCAGCAATA
>No_name
CTTNTCGATTCTTTTTTCTGAGAGGCTTGAAGTAAAACTCTTCGATGCTTTTCCGCAGAC
CTCACTGCCACAATCAGACTCAGAATAAAGACTGTCAGTA
>No_name
CTGNGTCTGATTGTGGCAGTGAGGTCTGCGGAAAAGCATCGAAGAGTTTTACTTCAAACC
TCTCAGAAAAAAGAATCGAGAAGATCAAAAGAGTTTTATT
>No_name
CTGAGTCTGATTGTGGCAGTGAGGTCTGCGGAAAAGCATCGAAGAGTTTTACTTCAAACC
TCTCAGAAAAAAGAATCGAGAAGATCAAAAGAGTTTTATT
>No_name
TTTTGAAGTAGAATAAAACTCTTTTGATCTTCTCGATTCTTTTTTCTGAGAGGTTTGAAG
TAAAACTCTTCGATGCTTTTCCGCAGACCTCACTGCCTCA
>No_name
CAANATTTTTGAAGTAGAATAAAACTCTTTTGATCTTCTCGATTCTTTTTTCTGAGAGGT
TTGAAGTAAAACTCTTCGATGCTTTTCCGCAGACCTCACT
>No_name
CAACATTTTTGAAGTAGAATAAAACTCTTTTGATCTTCTCGATTCTTTTTTCTGAGAGGT
TTGAAGTAAAACTCTTCGATGCTTTTCCGCAGACCTCACT
>No_name
GCAACATTTTTGAAGTAGAATAAAACTCTTTTGATCTTCTCGATTCTTTTTTCTGAGAGG
TTTGAAGTAAAACTCTTCGATGCTTTTCCGCAGACCTCAC
>No_name
AAATCATCGAAGAGTTTTACTTCAAACCTCTCAGAAAAAAGAATCGAGAAGATCAAAAGA
GTTTTATTCTACTTCAAAAATGTTGCTAGTGGTTTTATGT
>No_name
TTCCATTCGGAATTTCGACAATTAAAAATAAACATAAAACCACTAGCAACATTTTTGAAG
TAGAATAAAACTCTTTTGATCTTCTCGATTCTTTTTTCTG
>No_name
AAANAATCGAGAAGATCAAAAGAGTTTTATTCTACTTCAAAAATGTTGCTAGTGGTTTTA
TGTTTATTTTTAATTGTCGAAATTCCGAATGGAATAGCAA
>No_name
CGANAAGATCAAAAGAGTTTTATTCTACTTCAAAAATGTTGCTAGTGGTTTTATGTTTAT
TTTTAATTGTCGAAATTCCGAATGGAATAGCAATCACGCT
>No_name
CTGCGTGATTGCTATTCCATTCGGAATTTCGACAATTAAAAATAAACATAAAACCACTAG
CAACATTTTTGAAGTAGAATAAAACTCTTTTGATCTTCTC
>No_name
GTCATATTCTACTTCAAAAATGTTGCTAGTGGTTTTATGTTTATTTTTAATTGTCGAAAT
TCCGAATGGAATAGCAATCACGCTGTATATGATTCAAAAA
>No_name
CTACTTCAAAAATGTTGCTAGTGGTTTTATGTTTATTTTTAATTGTCGAAATTCCGAATG
GAATAGCAATCACGCTGTATATGATTCAAAAATCTTTCTC
>No_name
CGTTTGAGTTGTTGGAAGAGAAAGATTTTTGAATCATATACAGCGTGATTGCTATTCCAT
TCGGAATTTCGACAATTAAAAATAAACATAAAACCACTAG
>No_name
CAGAAACTGTCGTTTGAGTTGTTGGAAGAGAAAGATTTTTGAATCATATACAGCGTGATT
GCTATTCCATTCGGAATTTCGACAATTAAAAATAAACATA
>No_name
ATTCATTTTCCCCCAGAAACTGTCGTTTGAGTTGTTGGAAGAGAAAGATTTTTGAATCAT
ATACAGCGTGATTGCTATTCCATTCGGAATTTCGACAATT
>No_name
GTCGAAATTCCGAATGGAATAGCAATCACGCTGTATATGATTCAAAAATCTTTCTCTTCC
AACAACTCAAACGACAGTTTCTGGGGGAAAATGAATTCAA
>No_name
GTTGAAATTCCGAATGGAATAGCAATCACGCTGTATATGATTCAAAAATCTTTCTCTTCC
AACAACTCAAACGACAGTTTCTGGGGGAAAATGAATTCAA
>No_name
TGCAAATTGAATTCATTTTCCCCCAGAAACTGTCGTTTGAGTTGTTGGAAGAGAAAGATT
TTTGAATCATATACAGCGTGATTGCTATTCCATTCGGAAT
>No_name
ATGNAATAGCAATCACGCTGTATATGATTCAAAAATCTTTCTCTTCCAACAACTCAAACG
ACAGTTTCTGGGGGAAAATGAATTCAATTTGCAACATTCT
>No_name
AGATGATAAGAATGTTGCAAATTGAATTCATTTTCCCCCAGAAACTGTCGTTTGAGTTGT
TGGAAGAGAAAGATTTTTGAATCATATACAGCGTGATTGC
>No_name
CAATCACGCTGTATATGATTCAAAAATCTTTCTCTTCCAACAACTCAAACGACAGTTTCT
GGGGGAAAATGAATTCAATTTGCAACATTCTTATCATCTT
>No_name
CAAAGTTTAAGGGGTAGGAAAAGATGATAAGAATGTTGCAAATTGAATTCATTTTCCCCC
AGAAACTGTCGTTTGAGTTGTTGGAAGAGAAAGATTTTTG
>No_name
ATGTCAAAGTTTAAGGGATAGGAAAAGATGATAAGAATGTTGCAAATTGAATTCATTTTC
CCCCAGAAACTGTCGTTTGAGTTGTTGGAAGAGAAAGATT
>No_name
CAACAACTCAAACGACAGTTTCTGGGGGAAAATGAATTCAATTTGCAACATTCTTATCAT
CTTTTCCTATCCCTTAAACTTTGTCATTTACTGCATAATG
>No_name
TGGGGGAAAATGAATTCAATTTGCAACATTCTTATCATCTTTTCCTATCCCTTAAACTTT
GTCATTTACTGCATAATGTCTAAGAATTTTAGAGAAACTC
>No_name
CTTTTCCTATCCCTTAAACTTTGTCATTTACTGCATAATGTCTAGGAATTTTAGAGAAAC
TCTAAAATTCATTATAGGAATTTCTAATTCTGCTAATATT
>No_name
ATTGACTGCATAATGTCTAGGAATTTTAGAGAAACTCTAAAATTCATTATAGGAATTTCT
AATTCTGCTAATATTGTTACGAATGTCTCAGCTGTTCGTT
>No_name
CCAGCATTCAGTCGAACTCCAGAACGAACAGCTGAGACATTCGTAACAATATTAGCAGAA
TTAGAAATTCCTATAATGAATTTTAGAGTTTCTCTAAAAT
>No_name
CTGGTTTGAGAGTTTTGGATGTTTTTTTCCCAGCATTCAGTCGAACTCCAGAACGAACAG
CTGAGACATTCGTAACAATATTAGCAGAATTAGAAATTCC
>No_name
TCTGGTTTGAGAGTTTTGGAGGTTTTTTTCCCAGCATTCAGTCGAACTCCAGAACGAACA
GCTGAGACATTCGTAACAATATTAGCAGAATTAGAAATTC
>No_name
CGTNATTAAACTTTAAAGCTGTGATTTCTGGTTTGAGAGTTTTGGATGTTTTTTTCCCAG
CATTCAGTCGAACTCCAGAACGAACAGCTGAGACATTCGT
>No_name
CGGNTTCGTTATTAAACTTTAAAGCTGTGATTTCTGGTTTGAGAGTTTTGGATGTTTTTT
TCCCAGCATTCAGTCGAACTCCAGAACGAACAGCTGAGAC
>No_name
GGAGCTGCTGAATATTCCATTTTCGGAACGGAATTAATCAACATGTTTCTTTCGGATTCG
TTATTAAACTTTAAAGCTGTGATTTCTGGTTTGAGAGTTT
>No_name
CGGAGCTGCTGAATATTCCATTTTCGGAACGGAATTAATCAACATGTTTCTTTCGGATTC
GTTATTAAACTTTAAAGCTGTGATTTCTGGTTTGAGAGTT
>No_name
CGGAGCTGCTGAATATTCCATTTTCGGAACGGAATTAATCAACATGTTTCTTTCGGATTC
GTTATTAAACTTTAAAGCTGTGATTTCTGGTTTGAGAGTT
>No_name
ATTTAACAACAACCAATCTTTTCCCATAATTACTCGTTTACCATATTTTAAGCATTCAGG
GCTGGTAATTTGTATTTTGTCTATATGTTATGGAATGATA
>No_name
CAACAACCAATCTTTTCCCATAATTACTCGTTTACCATATTTTAAGCATTCAGGGCTGGT
AATTTGTATTTTGTCTATATGTTATGGAATGATATTTGTC
>No_name
ATTTGTCCTAACCATCATTGGAAATATCGCAGTTCTCTTGACGGTTATCCGACACGTCAG
CATGAGGACCGTCATAAACATTTTCATTTGTAATCTCAGC
>No_name
CATCATTGGAAATATCGCAGTTCTCTTGACGGTTATCCGACACGTCAGCATGAGGACCGT
CATAAACATTTTCATTTGTAATCTCAGCATTGCTGATATT
>No_name
ATTGGAAATATCGCAGTTCTCTTGACGGTTATCCGACACGTCAGCATGAGGACCGTCATA
AACATTTTCATTTGTAATCTCAGCATTGCTGATATTCTTT
>No_name
ATTGGAAATATCGCAGTTCTCTTGACGGTTATCCGACACGTCAGCATGAGGACCGTCATA
AACATTTTCATTTGTAATCTCAGCATTGCTGATATTCTTT
>No_name
GTCAGCATGAGGACCGTCATAAACATTTTCATTTGTAATCTCAGCATTGCTGATATTCTT
TGCGCTCTTTTTGTTCTTCCAATTACTCTGCTTCAAAGTA
>No_name
AAACATTTTCATTTGTAATCTCAGCATTGCTGATATTCTTTGCGCTCTTTTTGTTCTTCC
AATTACTCTGCTTCAAAGTATACATAATGAGTGGCATTTT
>No_name
AACATTTTCATTTGTAATCTCAGCATTGCTGATATTCTTTGCGCTCTTTTTGTTCTTCCA
ATTACTCTGCTTCAAAGTATACATAATGAGTGGCATTTTG
>No_name
GCGNGGCTCTACATAAGAGAGTACCAAAATGCCACTCATTATGTATACTTTGAAGCAGAG
TAATTGGAAGAACAAACAGAGCGCAAAGAATATCAGCAAT
>No_name
CGTATCTGTCAAAAGCAATAATTGTCAATGTTGAAATTGAAGCACAAACTGTTGTTCCTT
GAAGATACGGCGAGGCTCTACATAAGAGAGTACCAAAATG
>No_name
GAATAATTGCTGATGATATCCATATTCCAATCACTATTATGTAAGTGGTCTTTTTATTTA
TCACTCTTTTCATTGGATGGCATATGGCTACGTATCTGTC
>No_name
AGAATAATTGCTGATGATATCCATATTCCAATCACTATTATGTAAGTGGTCTTTTTATTT
ATCACTCTTTTCATTGGATGGCATATGGCTCAGTATCTGT
>No_name
AAATTTTTCGATGGAGTTGAAAGCTTCCATTCCAAGTTAGATTTGTGACTTTTATTTGTA
TTTTATAATAAACTGCCCACGGTAAAAGAATAATTGCTGA
>No_name
AAATTTTTCGATGGAGTTGAAAGCTTCCATTCCAAGTTAGATTTGTGACTTTTATTTGTA
TTTTATAATAAACTGACCACGGTAAAAGAATAATTGCTGA
>No_name
CGGCCATTCCATTAAACAAATTTTTCGATGGAGTTGAAAGCTTCCATTCCAAGTTAGATT
TGTGACTTTTATTTGTATTTTATAATAAACTGCCCACGGT
>No_name
GTTTATTATAAAATACAAATAAAAGTCACAAATCTAACTTGGAATGGAAGCTTTCAACTC
CATCGAAAAATTTGTTTAATGGAATGGCCAAACAAAGGAG
>No_name
AGAATAATAAAAATGACTCCCAAAAAGTATTCTTTCCCTTCTCCTTTGTTTGGCCATTCC
ATTAAACAAATTTTTCGATGGAGTTGAAAGCTTCCATTCC
>No_name
TTATGTTATCCCATTGACTCTTATATCAATCTTTTACGCAGCAGTCGGATTAAAGGTTTG
GCAGCGCGTGAACACAGATAATAGTGGTAAAAAGTTTTGT
>No_name
CAGGTGTGATTTAAACAAAACTTTTTACCACTATTATCTGTGCTCACGCGCTGCCAAACC
TTTAATCCGACTGCTGCGTAAAAGATTGATATAAGAGTCA
>No_name
AACCATGAAATCGCAAAGAAAACAACAACTGTCAGTAGCATTTTCACTAATTTTATTGAC
TTCTTTCTATCAATACCTCCGCATGTGTGATTTAAACAAA
>No_name
GTTATATAGAGTGGCAACCATGAAATCGCAAAGAAAACAACAACTGTCAGTAGCATTTTC
ACTAATTTTATTGACTTCTTTCTATCAATACCTCCGCATG
>No_name
AGAAGTCAATAAAATTAGTGAAAATGCTACTGACAGTTGTTGTTTTCTTTGCGATTTCAT
GGTTGCCACTCTATATAACGCTTCTTCTTTACTATTATTT
>No_name
CGATTGTTTTCACATTGACATTCCATGATTGATTGTTTAAATAATAGTAAAGAAGAAGCG
TTATATAGAGTGGCAACCATGAAATCGCAAAGAAAACAAC
>No_name
AAACGATTGTTTTCACATTGACATTCCATGATTGATTGTTTAAATAATAGTAAAGAAGAA
GCGTTATATAGAGTGGCAACCATGAAATCGCAAAGAAAAC
>No_name
CTTNGCGATTTCATGGTTGCCACTCTATATAACGCTTCTTCTTTACTATTATTTAAACAA
TCAATCATGGAATGTCAATGTGAAAACAATCGTTTTGACT
>No_name
CTTTAAATATCGGCAGAAAATAAGTCAAAACGATTGTTTTCACATTGACATTCCATGATT
GATTGTTTAAATAATAGTAAAGAAGAAGCGTTATATAGAG
>No_name
GTTTGATGCTCCTAAAACTTGAAATATCGGCAGAAAATAAGTCAAAACGATTGTTTTCAC
ATTGACATTCCATGATTGATTGTTTAAATAATAGTAAAGA
>No_name
TGGAATGTCAATGTGAAAACAATCGTTTTGACTTATTTTCTGCCGATATTTCAAGTTTTA
GGAGCATCAAACAACTGTATAAATCCATTTATTTATTATA
>No_name
GGGNAAACAATCGTTTTGACTTATTTTCTGCCGATATTTCAAGTTTTAGGAGCATCAAAC
AACTGTATAAATCCATTTATTTATTATAACTATTCTCGAA
>No_name
TTTGACTTATTTTCTGCCGATATTTCAAGTTTTAGGAGCATCAAACAACTGTATAAATCC
ATTTATTTATTATAACTATTCTCGAAAGTATCATGATGGA
>No_name
CTGACGCTCCTTGAAGGTAACCATTGCCAGGAATAGATCGACAACAGATAACGGCATTAA
TTCCATCATGATACTTTCGAGAATAGTTATAATAAATAAA
>No_name
CGAAAGTGACATTGTAACCTGACGCTCCTTGAAGGTAACCATTGCCAGGAATAGATCGAC
AACAGATAACGGCATTAATTCCATCATGATACTTTCGAGA
>No_name
CGAAAGTATCATGATGGAATTAATGCCGTTATCTGTTGTCGATCTATTCCTGGCAATGGT
TACCTTCAAGGAGCGTCAGGTTACAATGTCACTTTCGGAA
>No_name
GCCGTTATCTGTTGTCGATCTATTCCTGGCAATGGTTACCTTCAAGGAGCGTCAGGTTAC
AATGTCACTTTCGGAACAAACTCTTGTTCTTTAAGAAAGG
>No_name
ATTTCTAAGCCCTCATTTGCCTTTCTTAAAGAACAAGAGTTTGTTCCGAAAGTGACATTG
TAACCTGACGCTCCTTGAAGGTAACCATTGCCAGGAATAG
>No_name
TTTNTTTGTTATTTCTAAGCCTTCATTTGCCTTTCTTAAAGAACAAGAGTTTGTTCCGAA
AGTGACATTGTAACCTGACGCTCCTTGAAGGTAACCATTG
>No_name
GCGGAATAAAATGTCGGAGAAGATTTATAAGATTTGTTTGTTATTTCTAAGCCCTCATTT
GCCTTTCTTAAAGAACAAGAGTTTGTTCCGAAAGTGACAT
>No_name
CCCGAATCAGAATCGTTTACAGCTGATCTAGTGAATGTCCAGAATGTTGGACAGTTTTTC
AGCAATGCTAAAAAGTGGAAAAATATCACAATTAACAAAA
>No_name
AATGGATTCAATATCGCGCGGGAAAATCTGTCGAGTCTTACGTCATGTTTTTTGTTGTTT
TATTGATATTCATTTTCGGATTATTGGGAAATTTCGTTTT
>No_name
AATGGATTCAATATCGCGCGGGAAAATCTGTCGAGTCTTACGTCATGTTTTTTGTTGTTT
TATTGATATTCATTTTCGGATTATTGGGAAATTTCGTTTT
>No_name
GTCTTACGTCATGTTTTTTGTTGTTTTATTGATATTCATTTTCGGATTATTGGGAAATTT
CGTTTTGATAATTATCATTCTCGCTAACAAGAGAATGCGA
>No_name
CGATTTTTCTTTTGGCTCACGTCTTGTCGACTTTACCAACGTACATTTTATCGAAATTTC
ACGCGGATTCTACTTTGTGTAAATTATTAACTTTCACTAG
>No_name
CTTTTGGCTCACGTCTTGTCGACTTTACCAACGTACATTTTATCGAAATTTCACGCGGAT
TCTACTTTGTGTAAATTATTAACTTTCACTAGAAACTACA
>No_name
GTTGGGTGTTGCTAAAACTGTTGATGTCAACCATATTCCGACAACTCCTGTCGTTGCAAA
TAATCTAGATTGATCAGGAGATAATTGCCTTCTCAGAGGA
>No_name
AGATTATTTGCAACGACAGGAGTTGTCGGAATATGGTTGACATCAACAGTTTTAGCAACA
CCCAACGCAATAAATAGTTATATAGCAAAAATTAACATAA
>No_name
AATCAGACCATCTGTCTCTTCACAGAAGTTTGTTCAAGTCGAGCCGATTATCATTCCTAT
CAGGAAAAGATTTTTCAATTTTGGATAACGTTTTCTGCTT
>No_name
GTCCTTGAATGGCACATTAAATACAGTGCAATAAATGTGTAACAAGTGCCAATGACGACA
AAAGGAATTAGGAAAAAAGCAGAAAACGTTATCCAAAATT
>No_name
CGANGTTATCTGAACTGTAGAAATCGAGTTTATGTTTCCCGGGGTCCTTGAATGGCACAT
TAAATACAGTGCAATAAATGTGTAACAAGTGCCAATGACG
>No_name
TGCCATTCAAGGACCCCGGGAAACATAAACTCGATTTCTACAGTTCAGATAACGTCGAGA
AAGAAATTAGCAAAAATTGTGCTTGGTTTGATAATCATTT
>No_name
AGANATTAGCAAAAATTGTGCTTGGTTTGATAATCATTTTCCTATTTTGTAAGTTGCCGG
AACAAATTCAAAAGTTCTGGATCATTTTTTACGATGTCGG
>No_name
CGGATACACAAAAGTGAGAATTTCGCACATAATTTGTACGAATTGAAAACCGACATCGTA
AAAAATAATCCAGAACTTTTGAATTTGTTCCGGCAACTTG
>No_name
GACAAACTCAAAATGCAAAGTGTCAAAGGATTAAGACACGGATACACAAAAGTGAGAATT
TCGCACATAATTTGTACGAATTGAAAACCGACATCGTAAA
>No_name
GCGAAATTCTCACTTTTGTGTATCCGTGTCTTAATCCTTTGACACTTTGCATTTTGAGTT
TGTCATATCGTAGGCAGTTTATTTCATGTATATTTCGATG
>No_name
NAACAGTCTGATGATGACATTAGTCGACCTCTAACTGAAACCATTGAAGGATTTACCAGT
TGGTAGTCCATATATTCGTCATTATTATTCCACTGGCACA
>No_name
AATCTCTGAAATGGTATCTTTGAGTTGGTAAAGTTAAAAAATTTGACTTAATTGAGCAGC
CTTTTTCCTCAAAATATGAATGAACATTTTTAGGTGAACA
>No_name
AATTTCTGAAATGGTATCTTTGAGTTGGTAAAGTTAAAAAATTTGACTTAATTGAGCAGC
CTTTTTCCTCAAAATATGAATGAACATTTTTAGGTGAACA
>No_name
ATTTTCTGAAATGGTATCTTTGAGTTGGTAAAGTTAAACAATTTGACTTAATTGAGCAGC
CTTTTTCCTCAACATATGCATGAACATTTTTAGGTGTCCA
>No_name
GCAATGTCAAATCAGTCGGTGAATTCTGGCAATCCGGATCACAATAATGGAACGTTTTGC
AATACCCTTACGTACTCAATGAGTTGGTCAGCCATTGCGA
>No_name
AAAGCTTCGAGTTATTGGGAATTATTTTATCGTTTCTTTAGCGGCCACTGACTTGCTAAT
TGGTCTTTTTTCGATGAACTTATTCACTGTTTATCTTTTA
>No_name
GTGTAATCCACTGACAACCATAAATCACATAAAAATTGACCTAACGGCCAACAACCTAAT
AAAAGATAAACAGTGAATAAGTTCATCGAAAAAAGACCAA
>No_name
AGGCTGTGTAATCCACTGACAACCATAAATCACATAAAAATTGACCTAACGGCCAACAAC
CTAATAAAAGATAAACAGTGAATAAGTTCATCGAAAAAAG
>No_name
CACNGCCTGTCTCACGTCACAATGCACTGTGTTGTCCATAACGGTGGATCGTTATTGCTC
AGTGAAAATACCAAACATCTATCGTTCTTGGAGAACCGGT
>No_name
GGCTAACCAAGAATCGCAGTAAAGAATAGAATCGAGGGTACCAACCAAGCGATAGCAACC
ATTATAATAACCTTTGAACCGGTTCTCCAAGAACGATAGA
>No_name
GCCACTTTTCACAATACGAAAGCGATTAATTCATGAATGTTTCGCTGACTTTACGTCTCA
ACCGGTTTTCAATACTCTTTTGACAGTTGGTTATTTTTGG
>No_name
AATACGAAAGCGATTAATTCATGAATGTTTCGCTGACTTTACGTCTCAACCGGTTTTCAA
TACTCTTTTGACAGTTGGTTATTTTTGGGTTCCACTTTTT
>No_name
TTAATTCATGAATGTTTCGCTGACTTTACGTCTCAACCGGTTTTCAATACTCTTTTGACA
GTTGGTTATTTTTGGGTTCCACTTTTTATCATGCTGTTTC
>No_name
ATANAAACAGCATGATAAAAAGTGGAACCCAAAAATAACCAACTGTCAAAAGAGTATTGA
AAACCGGTTGAGACGTAAAGTCAGCGAAACATTCATGAAT
>No_name
AAGCGACATTATAAATCCCATAATATAGAAACAGCATGATAAAAAGTGGAACCCAAAAAT
AACCAACTGTCAAAAGAGTATTGAAAACCGGTTGAGACGT
>No_name
CTCAACCGGTTTTCAATACTCTTTTGACAGTTGGTTATTTTTGGGTTCCACTTTTTATCA
TGCTGTTTCTATATTATGGGATTTATAATGTCGCTTGCAA
>No_name
AAGACACAAAAAAATGACAACTCTCATGGCAATGGCCGGTCAGACAATGTCACGAATCGG
AGTCGGGGTTAACTGGAATAACAATGAATCGGAAGGAAGT
>No_name
CGAAAAGCATCCGACATGTTCTAGCAATGCGCATAAAGCGCTTCCAAATGATCTGGATTT
TAAAATGAAATCAAATACATCAGAAACAAAGCTTTACTCG
>No_name
GCANAAAGCGCTTCCAAATGATCTGGAGTCTAAAATGAAATCAAATACATCAGAAACAAA
GCTTTACTCGCCTCCCGACAGTGGGAAATGCATTGCATTT
>No_name
CATAAATTCAATGCATTTCCCACTGTCGGGAGACGAGGAAAGCTTTGTTGCTGATGTATT
TGATTTCATTTTAAAATCCAGATCATTTGGACGCGCTTTA
>No_name
CGACAGTGGGAAATGCATTGAATTTATGGACAATGAAGAGATAAAGCTTCATCAATTAGA
CCGAGAGGAAAACCAAGCGGAATCATCCAGTCAAAACACC
>No_name
AACCAAGCGGAATCATCCAGTCAAAACACCGAGTCTCAAACTCATGAAGGTAATAAATTT
CCCGATAAATCTCCAACAACTTACATTACCGATTCTGAGT
>No_name
AAACACCGAGTCTCAAACTCATGAAGGTAATAAATTTCCCGATAAATCTCCAACAACTTA
CATTACCGATTCTGAGTCCGGTGCTGGTCCAGTAAATCAA
>No_name
CTTTGATTTACTGGACCAGCACCGGACTCAGAATCGGTAATGTAAGTTGTTGGAGATTTA
TCGGGAAATTTATTACCTTCATGAGTTTGAGACTCGGTGT
>No_name
GGCTTTTTTAGAACTCCCATTAGAGAAGAACTAAAAGCGGCGCTAATACTTTGATTTACT
GGACCAGCACCGGACTCAGAATCGGTAATGTAAGTTGTTG
>No_name
NGAGAGATGGTTTTGTTTCGTTTAGAACGTTTGACAAATTTATTGTAATATGGATTTTTT
AGAACTCCCATTAGAGAAGAACTAAAAGCGGCGCTACTAA
>No_name
GCGGTGTTCTGACCGAGAGATGGTTTTGTTTCGTTTAGAACGTTTGACAAATTTATTGTA
ATATGGCTTTTTTAGAACTCCCATTAGAGAAGAACTAAAA
>No_name
AAAAAGCCATATTACAATAAATTTGTCAAACGTTCTAAACGAAACAAAACCATCTCTCGG
TCAGAAAACCGCGCAAGAAAGGCATTTCGAACGATAAGTT
>No_name
AAAAAGCCATATTACAATAAATTTGTCAAACGTTCTAAACGAAACAAAACCATCTCTCGG
TCAGAAAACCGCGCAAGAAAGGCATTTCGAACGATAAGTT
>No_name
AAACGTTCTAAACGAAACAAAACCATCTCTCGGTCAGAAAACCGCGCAAGAAAGGCATTT
CGAACGATAAGTTTAATTCTGGGCGCATTTCTAGCATGCT
>No_name
AAAACCATCTCTCGGTCAGAAAACCGCGCAAGAAAGGCATTTCGAACGATAAGTTTAATT
CTGGGCGCATTTCTAGCATGCTGGACTCCATACCATGTTC
>No_name
CAGATTTCGCTTCGATTATAACAGAAACCTTTGATCATCACCAGAACATGGTATGGAGTC
CAGCATGCTAGAAATGCGCCCAGAATTAAACTTATCGTTC
>No_name
AATTCATATAGCAAAGCCAATAGGAAATATTATACAAATGGTCATTCACACAGATTTCGC
TTCGATTATAACAGAAACCTTTGATCATCACCAGAACATG
>No_name
CAAAGGTTTCTGTTATAATCGAAGCGAAATCTGTGTGAATGACCATTTGTATAATATTTC
CTATTGGCTTTGCTATATGAATTCTCCCATTAATCCTTTC
>No_name
CTTGAATTGAATATTTGCTAATGCATAACAGAAAGGATTAATGGGAGAATTCATATAGCA
AAGCCAATAGGAAATATTATACAAATGGTCATTCACACAG
>No_name
CGGCAACAATCGGAAATGTATAAAAATTGGATCAACCAAATTGATCATCAAAACAAATCA
AATCTCATAGAATTGTTGATCTTTTACAATTTGAACCCGA
>No_name
GGGTTTGCGTTGTAGACGTTTTCCTGGAGTATGAGTTTTACTTTTTCAATTTCCTGAGAC
CAGATTTCAGGATTGGAAATCAAATTCGGGTTCAAATTGT
>No_name
CACAGTTTTGCCGGCAAAATTACACAGAACAATAAAAGACATGACATTGCCAATCGTTCC
GAAAAATAAAATAATCGCCGGAATTATTGTCAAAATGTAA
>No_name
CTTCAACAGATAATCAACCCAACGCTTTAATAGACCGAAAATCAACACAAACTGATCGAC
AATCGCTAGTAGACTTAAGTAAATGAAAGTCGACACAGTT
>No_name
GGGATTTCTGGATCAGATTGTGCGCTTTAAATGGAAACGAGATCACTATTGCCCGTTCGA
GGGTCACGGCTACGATCAACCAAACCGAAAGCACACTGGC
>No_name
CTGCTAGCTTGACAAACCTTAATCAGTATTATCACATTCAAAGCAAATATGAAAATAAAA
GGAAGAAAACTGTAAATGATAGCGTCAATCAAAAGCCATA
>No_name
GAACAAGACAATCTATGATGACTCTGAATCGTGGGCAGAAGAGTGTGTACAGATCAGAAA
GGACGAGACAATTGACAATAATGCTTTTGATGATTAGCGG
>No_name
AATGCATCAGAATCTCCGCAATTGAGTCAGCGAATTGTGACGCAACCGCATCTCTGATTC
CTGGCGCATGAAAAGTTTTTGGAATGGCTTTTGAAAATGC
>No_name
CGCACAATACAGATAGAAATTCAGGGCGTGATTCAAATGCATCAGAATCTCCGCAATTGA
GTCAGCGAATTGTGACGCAACCGCATCTCTGATTCCTGGC
>No_name
CAGGAATCAGAGATGCGGTTGCGTCACAATTCGCTGACTCAATTGCGGAGATTCTGATGC
ATTTGAATCACGCCCTGAATTTTTATCTGTATTGTGCGAG
>No_name
TCCNACTCGCACAATACAGATAGAAATTCAGGGCGTGATTCAAATGCATCAGAATCTCCG
CAATTGAGTCAGCGAATTGTGACGCAACCGCATCTCTGAT
>No_name
GGAGATTCTGATGCATTTGAATCACGCCCTGAATTTCTATCTGTATTGTGCGAGTGGGAA
TAAATTTCGAGCATGTTTGAAATCCTTGTTTAGTAAATGT
>No_name
GTTCGGACTGATTATCATTCTCGGAGCGTTCGGAAACATTATGGTTCTTGTCGTGATTAT
TTTCAATAAAAAGATGAGAAACAGCACGAACATCCTTATT
>No_name
AAATGGGATGCAAAACGCAATGAAAGTCAAATCCGCTATTGCCAGTGAAGCAATAAGGAT
GTTCGTGCTGGTTCTCATCTTTTTATTGAAAATAATCACG
>No_name
CGGNGTTATCTATGTCAAACAAGGCTGGCCTCTCGGGGAGTCCTTTTGTCGGATTTATCA
ATTTCTCATATACGTCACGGCATATTGTAGCGTTTATACA
>No_name
CGGGCCTCTCGGGGAGTCCTTTTGTCGGATTTATCAATTTCTCATATACGTCACGGCATA
TTGTAGCGTTTATACACTCGTTTTGATGGGTTTTGACAGA
>No_name
CTCGGGGAGTCCTTTTGTCGGATTTATCAATTTCTCATATACGTCACGGCATATTGTAGC
GTTTATACACTCGTTTTGATGTGTTTTGACAGATTTCTCG
>No_name
CTCGTTTTGATGTGTTTTGACAGATTTCTCGCCGTCGTTCATCCGATTTCGAGCTCACTG
GTTCGTAGCGATCGGAACACTTTTCTTGGAGTTGTTGTTA
>No_name
CTTGGAGTTGTTGTTATGTGGATTCTTTTCACGGGAACAAACTTACCACTGTTGTTGAAT
TCTGGAGTGATTAAAGGACGAAAAGAATCAAAAGTTAATT
>No_name
AAGATTCTTTACAAGTTTCTTTATTTTCGCCTACTTCTTACCACTGCTAATGATTAGTTT
GTTATACGGTCAGTTATTGTGCCGACTGCTACACGGCAGA
>No_name
GTTATACGGTAAGTTATTGTGCCGACTGCTACACGGCAGAACGTCAAAAATGGCGCAATC
CAACGAAGCTTTGAAATCTAAGAAGCGTGTTACAATCATG
>No_name
CAGCAAGCTGCAAATGCAACAATGACAATGACTACCATGATTGTAACACGCTTCTTAGAT
TTCAAAGCTTCGTTGGATTGCGCCATTTTTGACGTTCTGC
>No_name
AGAGTGTTTTTCTACTTCAAATCTATGAATTTGACGTCGGAGGACCTTTGTTTAGAACAA
TTCACATTTTTAGTAACTGTCTCGCCTATGCGAATAGCAT
>No_name
ATGGAACCCATATAAGCGCTGATACGACCCAGGCGCAAATGATCCATTTGATTACCTTTT
TGTTTGTCCTTTTTATTCTATAGGAAATCGGACTCTTTAC
>No_name
TGANTGTTAAACATAACGGGAATCACGTTGATTAATGGAACCCATATAAGCGCTGATACG
ACCCAGGCGCAAATGATCCATTTGATTACCTTTTTGTTTG
>No_name
CAANTTTTAGCAGATCCTCAAATATACAGTTATGTGAGAAATCTGAACATATAAAATTTT
GGCAAAGAGTCACATGCCCCTCAACTGAAGATTTAAATAA
>No_name
CTCAACTGAAGATTTAAATAAAATGAATCATCCTAGAGAGTATTTTAGGTCAATATCGTT
GGCGTCTTTATTTCAAAGACCTTCGATTATAAGGTTTACA
>No_name
CAGGTTCTTTTCGTCAGGAATAAATGTAATTGAAACGCTTTCTTTGTCAGAAATTTTTTC
CACAGAATTTGAAATAGTTTTCATCAACTTGGTATTTGTC
>No_name
GTGNTAATGAACACAAGTAAAATGGCACTGAGTATCTTAGCTGCCTTTTTGTCTGGTTTA
TGTATTCTTTTTCGATGGACGCCATTGTTCACTACAATAA
>No_name
CGAAACCTGAGGACAACCACAAATTACTTTATCCTATCCTTGGCCATAGCAGACATAAGT
CTGGCCATATTGGTGATGCCAATTTGTATTTGGATTGAAA
>No_name
CGGAATACCTGTCTATACTGATTGAAGCGAGATTGAAAATAGATGCTGTACAAAACGTAA
CATCCGAAACTATGAATATATCACAAAATGTAATGCCGTA
>No_name
TTACATTTTGTGATATATTCATAGTTTCGGATGTTACGTTTTGTACAGCATCTATTTTCA
ATCTCGCTTCAATCAGTATAGACAGGTATTACGCAGTAAC
>No_name
CGAATATATATAACAATTCTTTTGTCATGGCTGATTTCATTTGTGACGGCCCTACCAATG
GCATGTGGCATCAATCATAGACTTGTCCCTTACCACAAAT
>No_name
CAGAAATTCATATTTGTGACAGTTTGACAATGGAAAATGATGAAAATATTCCCCTTGAAG
TCATCGAAAACAGAAATCTGACAGATGTAGGCTATAAAAA
>No_name
AAGAAATTCAATTAAATAAAAGCGCGAAATATTTGCGTCCTTTAAAAGTCAAATTCATTC
ATTTTAAAATTCATAAAAACTCACAGAATTCAAAAAAGAC
>No_name
GGAACCGATCGAAACTTATAAACACCACCATCCACAAGCTGAAGTCTCCTATAATATAAC
TCAAAGACTTTTTTAAAACTCTGCAAGAGAAAACCGATAA
>No_name
CGCACATTGAACTGAGAAATGCATAAACGACCCTTGTACCAGAATTGAGAGACCTCATTG
CACAAATCGCTGATAAATTCAAGATCCAAGCAATAACTAT
>No_name
TGGATCTTGAATTTATCAGCGATTTGAGCAATGAGGTCTCTCAATTCTGGTACAAGGGTC
GTTTATGCATTTCTCCGTTCAATGTGCGTTGCCAACCTCT
>No_name
AAGAGGTTGGCAACGCACATTGAACTGAGAAATGCATAAACGACCCTTGTACCAGAATTG
AGAGACCTCATTGCACAAATCGCTGATAAATTCAAGATCC
>No_name
AAAATCTATCGTGGCCAAAAAGAGGTTGGCAACGCACATTGAACTGAGAAATGCATAAAC
GACCCTTGTACCAGAATTGAGAGACCTCATTGCACAAATC
>No_name
GAANATCTATCGTGGCCAAAAAGAGGTTGGCAACGCACATTGAACTGAGAAATGCATAAA
CGACCCTTGTACCAGAATTGAGAGACCTCATTGCACAAAT
>No_name
GAAAATCTATCGTGGCCAAAAAGAGGTTGGCAACGCACATTGAACTGAGAAATGCATAAA
CGACCCTTGTACCAGAATTGAGAGACCTCATTGCACAAAT
>No_name
GGAAAATCTATCGTGGCCAAAAAGAGGTTGGCAACGCACATTGAACTGAGAAATGCATAA
ACGACCCTTGTACCAGAATTGAGAGACCTCATTGCACAAA
>No_name
GTCTCTCAATTCTGGTACAAGGGTCGTTTATGCATTTCTCAGTTCAATGTGCGTTGCCAA
CCTCTTTTTGGCCACGATAGATTTTCCACCGCCTATTATA
>No_name
ATTTTCCACCGCCTATTATATCAAAAATATTAGTATCAACGTCTATGCAGCATATTATGT
GTGTATCCTGGACTTATTTGGCCACTTTGCTATGTAATGT
>No_name
TTTTAATTTAGTATCAACGTCTATGCAGCATATTATGTGTGTATCCTGGACTTATTTGGA
CACTTTGCTATGTAATGTTCTCATCCTGCATCTTCTTGGG
>No_name
CTTATTTGGACACTTTGCTATGTAATGTTCTCATCCTGCATCTTCTTGGGTGCAGTCTGG
ACTCATATTTACGTCTTCGTCATCCATCTCGATACATGGA
>No_name
TTCNCATCCTGCATCTTCTTGGGTGCAGTCTGGACTCATATTTACGTCTTCGTCATCCAT
CTCGATACATGGATTCCACAAAGCAAATATTAACTTGCCT
>No_name
CCTGCATCTTCTTGGGTGCAGTCTGGACTCATATTTACGTCTTCGTCATCCATCTCGATA
CATGGATTCCACAAAGCAAATATTAACTTGCCTTAAACTG
>No_name
CTTGGGTGCAGTCTGGACTCATATTTACGTCTTCGTCATCCATCTCGATACATGGATTCC
ACAAAGCAAATATTAACTTGCCTTAAACTGTCTGCCCCAT
>No_name
CTTAAAGTCCATGGTGCAGACAGTTTAAGGCAAGTTAATATTTGCTTTGTGGAATCCATG
TATCGAGATGGATGACGAAGACGTAAATATGAGTCCAGAC
>No_name
CTGGACTCATATTTACGTCTTCGTCATCCATCTCGATACATGGATTCCACAAAGCAAATA
TTAACTTGCCTTAAACTGTCTGCACCATGGACTTTAAGTT
>No_name
CTGGACTCATATTTACGTCTTCGTCATCCATCTCGATACATGGATTCCACAAAGCAAATA
TTAACTTGCCTTAAACTGTCTGCACCATGGACTTTAAGTT
>No_name
CGAAACTTAAAGTCCATGGGGCAGACAGTTTAAGGCAAGTTAATATTTGCTTTGTGGAAT
CCATGTATCGAGATGGATGACGAAGACGTAAATATGAGTC
>No_name
ATAAAAGCTGTCGACTGAACGAAACTTAAAGTCCATGGTGCAGACAGTTTAAGGCAAGTT
AATATTTGCTTTGTGGAATCCATGTATCGAGATGGATGAC
>No_name
AAGCAAACACCGTCTTGAATAGTAGATTCTGAAATCTGAGCAATGGCCATAAAAGCTGTC
GACTGAACGAAACTTAAAGTCCATGGTGCAGACAGGTTAA
>No_name
ATGGACTTTAAGTTTCGTTCAGTCGACAGCTTTTATGGCCATTGCTCAGATTTCAGAATC
TACTATTCAAGACGGTGTTTGCTTTATATCTGATCCCAAT
>No_name
CTAATATTGAACTAACTGAGATAGGAAATCCAAAACACATAACCGAACGAAGAATCAAGA
AATTGGGATCAGATATAAAGCAAACACCGTCTTGAATAGT
>No_name
AAANACTTTTGGCAGCAAGAAATACTAATATTGAACTAACTGAGATAGGAAATCCAAAAC
ACATAACCGAACGAAGAATCAAGAAATTGGGATCAGATAT
>No_name
CGGTTATGTGTTTTGGATTTCCTATCTCAGTTAGTTCAATATTAGTATTTCTTGCTGCCA
AAAGTCTTTCTTCATTTGACAGAAAACTACAAACCTATAA
>No_name
ATTTCTTGCTGCCAAAAGTCTTTCTTCATTTGACAGAAAACTACAAACCTATAAATCTAA
AGAAAAGAAAGAAGATATTATGACAACTGAAGCGGAAACA
>No_name
GGAGAAAGTAGTTGAAATGTTTCCGCTTCAGTTGTCATAATATCTTCTTTCTTTTCTTTA
GATTTATAGGTTTGTAGTTTTCTGTCAAATGAAGAAAGAC
>No_name
CATCTCTGTTGATTAAATTATGCCTAGGAGAAAGTAGTTGAAATGTTTCCGCTTCAGTTG
TCATAATCTCTTCTTTCTTTTCTTTAGATTTATAGGTTTG
>No_name
AAGATATTATGACAACTGAAGCGGAAACATTTCAACTACTTTCTCCTAGGCATAATTTAA
TCAACAGAGATGAAACTCAAGAAACTATTTTGCGAACGTC
>No_name
CTGACGTTCGCAAAATAGTTTCTTGAGTTTCATCTCTGTTGATTAAATTATGCCTAGGAG
AAAGTAGTTGAAATGTTTCCGCTTCAGTTGTCATAATATC
>No_name
GAAACATTTCAACTACTTTCTCCTAGGCATAATTTAATCAACAGAGATGAAACTCAAGAA
ACTATTTTGCGAACGTCAGACGATCCGAATACTGTAGTCT
>No_name
GTACAATCAAATGTCTGAGAAGAGACTACAGTATTCGGATCGTCTGACGTTCGCAAAATA
GTTTCTTGAGTTTCATATCTGTTGATTAAATTATGTCTAA
>No_name
TTAGTGTATTGGTACAATCAAATGTCTGAGAAGAGACTACAGTATTCGGATCGTCTGACG
TTCGCAAAATAGTTTCTTGAGTTTCATCTCTGTTGATTAA
>No_name
GTTTAGTGTATTGGTACAATCAAATGCCTGAGAAGAGACTACAGTATTCGGATCGTCTGA
CGTTCGCAAAATAGTTTCTTGAGTTTCATCTCTGTTGATT
>No_name
CAAGAAACTATTTTGCGAACGTCAGACGATCCGAATACTGTAGTCTCTTCTCAGGCATTT
GATTGTACCAATACACTAAACTATTATCATCATCAGTGTC
>No_name
CTATTTTGCGAACGTCAGACGATCCGAATACTGTAGTCTCTTCTCAGGCATTTGATTGTA
CCAATACACTAAACTATTATCATCATCAGTGTCCTCAACA
>No_name
GACGATCCGAATACTGTAGTCTCTTTTCAGGCATTTGATTGTACCAATACACTAAACTAT
TATCATCATCAGTGTCCTCAACATGGAATTCTTTCCATTC
>No_name
CAATAGGAATGGAAAGAATTCCATGTTGAGGACACTGATGATGATAATAGTTTAGTGTAT
TGGTACAATCAAATGTCTGAGAAGAGACTACAGTATTCGG
>No_name
CTGTAGTCTCTTCTCAGACATTTGATTGTACCAATACACTAAACTATTATCATCATCAGT
GTCCTCAACATGGAATTCTTTCCATTCCTATTGACCGAAG
>No_name
CTCAGACATTTGATTGTACCAATACACTAAACTATTATCATCATCAGTGTCCTCAACATG
GAATTCTTTCCATTCCTATTGACCGAAGTGCCCATATTTT
>No_name
ATTATCATCATCAGTGTCCTCAACATGGAATTCTTTCCATTCCTATTGACCGAAGTGCCC
ATATTTTTCCGAATTCGAGCCATGTTTCTAAATATGATCC
>No_name
CATCAGTGTCCTCAACATGGAATTCTTTCCATTCCTATTGACCGAAGTGCCCATATTTTT
CCGAATTCGAGCCATGTTTCTAAATATGATCCATTCATTA
>No_name
CATCAGTGTCCTCAACATGGAATTCTTTCCATTCCTATTGACCGAAGTGCCCATATTTTT
CCGAATTCGAGCCATGTTTCTAAATATGATCCATTCATTA
>No_name
GTCCTCAACATGGAATTCTTTCCATTCCTATTGACCGAAGTGCCCATATTTTTCCGAATT
CGAGCCATGTTTCTAAATATGATCCATTCATTATGAGTCC
>No_name
AATTCCTATTGACCGAAGAGCCCATATTCTTCCGAATTCGAGCCATGCTCCTGAACATGA
CCCAATCCTTATGCGTCAGTCTTGAGACAGACTTAACCAG
>No_name
TATGAGTCCATCTTGTGACATACTATATCAGTGTTGTTCAACACAAGCAGCAATTAAAGA
GCCATCGGTTCTTTCTGAAAATGTTTATACTTCAAATTAT
>No_name
TAAATATAATTTGAAGTATAAACATTTTCAGAAAGAACCGATGGCTCTTTAATTGCTGCT
TGTGTTGAACAACACTGATATAGTATGTCACAAGATGGAC
>No_name
CGGAAGGATAAATATAATTTGAAGTATAAACATTTTCAGAAAGAACCGATGGCTCTTTAA
TTGCTGCTTGTGTTGAACAACACTGATATAGTATGTCACA
>No_name
ATACTATATCAGTGTTGTTCAACACAAGCAGCAATTAAAGAGCCATCGGTTCTTTCTGAA
AATGTTTATACTTCAAATTATATTTATCCTTCCGACACCA
>No_name
GTTCAACACAAGCAGCAATTAAAGAGCCATCGGTTCTTTCTGAAAATGTTTATACTTCAA
ATTATATTTATCCTTCCGACACCAAACACTGTCCTGATGT
>No_name
CTAGTGGAGGACTGCATAGTTGGAATAACATCAGGACAGTGTTTGGTGTCGGAAGGATAA
ATATAATTTGAAGTATAAACATTTTCAGAAAGAACCGATG
>No_name
ATCGGTTCTTTCTGAAAATGTTTATACTTCAAATTATATTTATCCTTCCGACACCAAACA
CTGTCCTGATGTTATTCCAACTATGCAGTCCTCCACTAGC
>No_name
GAGCGCTAGTGGAGGACTGCATAGTTGGAATAACATCAGGACAGTGTTTGGTGTCGGAAG
GATAAATATAATTTGAAGTATAAACATTTTCAGAAAGAAC
>No_name
ACACTGTCCTGATGTTATTCCAACTATGCAGTCCTCCACTAGCGATCCCATTTCAAATCC
TTTAGTGAATAATTCCATTTTGAGGAATCCAAATATGCAT
>No_name
TGACGATCTAGATTGATGCATATTTGGATTCCTCAAAATGGAATTATTCACTAAAGGATT
TGAAATGGGATCGCTAGTGGAGGACTGCATAGTTGGAATA
>No_name
CTAGAATGTCTCCTGACGATCTAGATTGATGCATATTTGGATTCCTCAAAATGGAATTAT
TCACTAAAGGATTTGAAATGGGATCGCTAGTGGAGGACTG
>No_name
TTAAGTGAATAATTCCATTTTGAGGAATCCAAATATGCATCAATCTAGATCGTCAGGAGA
CATTCTAGATTCACATCCTCATTACTGTACACTTCCGCCA
>No_name
TCTGATTTTCATATATTCTTTGAAAGTCCAAAGATTGACTTGGCGGAAGTGTACAGTAAT
GAGGATGTGAATCTAGAATGTCTCCTGACGATCTAGATTG
>No_name
GCCAAGTCAATCTTTGGACTTTCAAAGAATATATGAAAATCAAATAATCCCAGAAACAAA
TGTTACAAAATCTCATATTGAAAAACCTTCGGCTTCAATA
>No_name
CGTGCGTTCATGAGATCTTACAAGATTTAGGGGTTTTGTTATTGAAGCCGAAGGTTTTTC
AATATGAGATTTTGTAACATTTGTTTCTGGGATTATTTGA
>No_name
AATNGCTATCGTCGTGCGTTCATGAGATCTTACAAGATTTAGGGGTTTTGTTATTGAAGC
CGAAGGTTTTTCAATATGAGATTTTGTAACATTTGTTTCT
>No_name
CAAATGTTACAAAATCTCATATTGAAAAACCTTCGGCTTCAATAACAAAACCCCTAAATC
TTGTAAGATCTCATGAACGCACGACGATAGCGATTAATTT
>No_name
TTGAGATAATGCAAAGAGATAAATTAATCGCTATCGTCGTGCGTTCATGAGATCTTACAA
GATTTAGGGGTTTTGTTATTGAAGCCGAAGGTTTTTCAAT
>No_name
AAACCCCTAAATCTTGTAAGATCTCATGAACGCACGACGATAGCGATTAATTTATCTCTT
TGCATTATCTCAATTATATTTTGGGGACCATTTATTATTG
>No_name
CGGNGTTTTGCATACTCCCTGGATTAATGATCCAATAATAAATGGTCCCCAAAATATAAT
TGAGATAATGCAAAGAGATAAATTAATCGCTATCGTCGTG
>No_name
GTAAAATACAAAAAGGGGGTTTGCATACTCCCTGGATTAATGATCCAATAATAAATGGTC
CCCAAAATATAATTGAGATAATGCAAAGAGATAAATTAAT
>No_name
ATTCATTGATACGAGAATTAGAAATGGGTAAAATACAAAAAGGGGGTTTGCATACTCCCT
GGATTAATGATCCAATAATAAATGGTCCCCAAAATATAAT
>No_name
CCTATTTCTAATTCTCGTATCAATGAATTCAAGTGGTTATCTTATGTTCTTTGCATTATA
TATCCATTAGTTATACTAATCATTGATAGAGACATTCGTA
>No_name
GATCACTTTACGAATGTCTCTATCAATGATTAGTATAACTAATGGATATATAATGCAAAG
AACATAAGATAACCACTTGAATTCATTGATACGAGAATTA
>No_name
GATCACTTTACGAATGTCTCTATCAATGATTAGTATAACTAATGGATATATAATGCAAAG
AACATAAGATAACCACTTGAATTCATTGATACGAGAATTA
>No_name
CGACAAACATCTTTATTCTCAACATGGCAATGGCAGATTTGGTTATAATGTTGGTTGGAG
TAGAAGAAATAGTCCACCATATTTTAGACAAAGGATGGGT
>No_name
ATCTGGTGTAACAAAAAGCACACTTTAATTGTCCTGATCACAATTTGGATTGCTGCTATT
CTCTGTGGTCTTCCAACTGTGATTTTCGTTCAAGCCTTTG
>No_name
TTCGGCGTAAATGCAACATAGATTGAGGTTTTGCTGGTCGGTTTTGAACAGAAGAATATT
CTTCATAAATTGTGTTGACATTGATCAGTTCTGTCTCACT
>No_name
AAAACATTGAAAACAAACTGAAATCGCACCATGCTCGGTTCTGTGCACCATTCATTCTTT
GGCGATGAAGAATTTAAGCAATTATTCAAATACATGTTTC
>No_name
AAAACCGAAAATTATTATCAAGCCCACAATAAAAACATTGAAAACAAACTGAAATCGCAC
CATGCTCGGTTCTGTGCACCATTCATTCTTTGGCGATGAA
>No_name
TGCCAACAAAACCGAAAATTATTATCAAGCCCACAATAAAAACATTGAAAACAAACTGAA
ATCGCACCATGCTCGGTTCTGTGCACCATTCATTCTTTGG
>No_name
GTGCACAGAACCGAGCATGGTGCGATTTCAGTTTGTTTTCAATGTTTTTATTGTGGGCTT
GATAATAATTTTCGGTTTTGTTGGCAACTTTATATCAATA
>No_name
TTTCAATGTTTTTATTGTGGGCTTGATAATAATTTTCGGTTTTGTTGGCAACTTTATATC
AATATTGGTACTAAAGAAAGACTGGAAGAGATCATCCATG
>No_name
ATCNATGAATGTGCTACTTTGCACATTGGCTGTATATGACGTCCTGTTTTTACTTTTATC
CTCATACTACATTGTATTTGCGAGAGGAATAATAATCTAC
>No_name
CGTCCTGTTTTTACTTTTATCCTCATACTACATTGTATTTGCGAGAGGAATAATAATCTA
CTTCTCTCATCTACTTCCTGAATTATCCAAAAATTTAATC
>No_name
TTANGTCCTGTTTTTACTTTTATCCTCATACTACATTGTATTTGCGAGAGGAATAATAAT
CTACTTCTCTCATCTACTTCCTGAATTATCCAAAAATTTC
>No_name
AATCTACTTCTCTCATCTACTTCCTGAATTATCCAAAAATTTCATCTCATTAACTTGGTA
TTTAGGAAACGTTACCGGATATGGTCGTAATTGGATTGCA
>No_name
TCGGACCATTATAAACCTATCCAATGCAACAGAAACTGCAATCCAATTACGACCATATCT
GGTAACGTTTCCTAAATACCAAGTTAATGAGATGAAATTT
>No_name
GGAATATTGTAAACAAAAGTAGCAAATGCAATGGATGCACTTACAATTTGAGCTCTAAAT
GATGTATTACGTTGGTGAGCTCTAAAAGGATTTAGGACCA
>No_name
TAGAGCTCACCAACGTAATACATCATTTAGAGCTCAAATTGTAAGTGCATCCATTGCATT
TGCTACTTTTGTTTACAATATTCCACGGTTCTGGGATTAC
>No_name
TTANTATCCATTTACACGTCCTTTTATCCCAAGCCTTTGCGTAATCCCAGAACCGTGGAA
TATTGTAAACAAAAGTAGCAAATGCAATGGATGCACTTAC
>No_name
CAAAGGCTTGGGATAAAAGGACGTGTAAATGGATAATAATAATGAACCCTAACCTTTCTA
ATTTCCATAAATATGTGTACAACATTATTTTACAGATGTT
>No_name
TCANGATTAACATCTGTAAAATAATGTTGTACACATATTTATGGAAATTAGAAAGGTTAG
GGTTCATTATTATTATCCATTTACACGTCCTTTTATCCCA
>No_name
CAAAAATGCTGATTGTAGTAATTGGTGTTTTCCTCTTCACAGAACTACCGAGCTCGATTT
TACAAGCAATCACGACGAAGAATTGTTTCATCTATAGAAT
>No_name
GGANTTCAAAATCGTCAGACCATCACAAATCGGGATTAGAATTCTATAGATGAAACAATT
ATTCGTCGTGATTGCTTGTAACATCGAGCTCGGTAGTTCT
>No_name
CGAGCTCGATTTTACAAGCAATCACGACGAAGAATTGTTTCATCTATAGAATTCTAATCC
CGATTTGTGATGGTCTGACGATTTTGAATTCCTCGATAAA
>No_name
GAAAAACATCTTTCTGAGATTCTCACGGAATCTTTGACCACACATGCTGTAGATGACAAA
ATTTATCGAGGAATTCAAAATCGTCAGACCATCACAAATC
>No_name
TGGCGATTCAAAAGGTCTTGATCACGATTGGTTTTGAAAAACATCTTTCTGAGATTCTCA
CGGAATCTTTGACCACACATGCTGTAGATGACAAAATTTA
>No_name
TGGCGATTCAAAAGGTCTTGATCACGATTGGTTTTGAAAAACATCTTTCTGAGATTCTCA
CGGAATCTTTGACCACACATGCTGTAGATGACAAAATTTA
>No_name
AGTTCTTCTGGCGATTCAAAAGGTCTTGATCACGATTGGTTTTGAAAAACATCTTTCTGA
GATTCTCACGGAATCTTTGACCACACATGCTGTAGATGAC
>No_name
CTACAGCATGTGTGGTCAAAGATTCCGTGAGAATCTCAGAAAGATGTTTTTCAAAACCAA
TCGTGATCAAGACCTTTTGAATCGCCAGAAGAACTTTAAT
>No_name
GTAACAGATAAACTGTATAGAAATTCATAGAAAAAACCCCTATTAAAAGATCAGTAACCG
CAAGAGAAGCTATGAAATAATTTGTCGAAGTCCTCAGAGC
>No_name
ATCCTACTGGCCACTGGGCGAATTGTTTTGTGATTTGTGGTTGTCATTAGATTATACTGC
ATGTCTAACGTCTCAATATACAGTCTTTTTCATAACTGTT
>No_name
ATTTGCGGTATTTTTTACCACAATAATGGGCTGGCCATATTTCAATAATCAAGGAAGAAT
AAGAGAACCCGACCAGTGCTATGCAGAATTCGCGAAAGAA
>No_name
GAAAGATTGAAAATGATTTTACTCACAATAAAGTCAGCTCCCAAAATTCGCCGAAACAAA
CAAACAATGAAATTCTATACAAAAATAACGCTAACAAAAG
>No_name
GTAGCACAGCCAATAGGTGAGATTATACAAATGGGAATTGACGCAAGTGTGCTTGTCCTT
GGTGGAATCACAGAATCCTTTGATTAAAACAATTATATGA
>No_name
GTTCGTTTAAATTGTACATTAGCTAATGCGTAGCAAAACGGATTGATGGGACTGTTCAGG
TAGCACAGCCAATAGGTGAGATTATACAAATGGGAATTGA
>No_name
CGCGCCAATAAAGCTGCACTATTAGTGCACAGATATGTAACAGACCAAAAGTAATAATGG
AGATTATTGGGATTGTTCTGACTGATTATTAGGGGAATTT
>No_name
GAACAATCCCAATAATCTCCATTATTACTTTTGGTCTGTTACATATCTGTGCACTAATAG
TGCAGCTTTATTGGCGCATACAGCGTCTCTTTGGTTGGGT
>No_name
TTACTTTTGGTCTGTTACATATCTGTGCACTAATAGTGCAGCTTTATTGGCGCATACAGC
GTCTCTTTGGTTGGGTGTTGTTTTGGCAATTTTTCGTCTA
>No_name
GGATATAGCTTTATAAAAAGTAGACGAAAAATTGCCAAAACAACACCCAACCAAAGAGAC
GCTGTATGCGCCAATAAAGCTGCACTATTAGTGCACAGAT
>No_name
CTGAATTCCAAAGTATTGTTTGGCCGCTCGAGATGGATATAGCTTTATAAAAAGTAGACG
AAAAATTGCCAAAACAACACCCAACCAAAGAGACGCTGTA
>No_name
CTGGATTCCAAAGTATTGTTTGGCCGCTCGAGATGGATATAGCTTTATAAAAAGTAGACG
AAAAATTGCCAAAACAACACCCAACCAAAGAGACGCTGTA
>No_name
AAAATCTTTCCAAGAATCGCAATATTCCAAAAGTTATACATTTCCAGTTTGGAATTTTTG
GTGCTTCTTGTTGGAAAGAAATGAGTGACATTTTCTATAT
>No_name
ATCTCGAATTCCGAGTAATTTGTCATGACGATCTCGGGTAAATTTTAAAGTTGACAATAA
ACAACAACCAAAAATTATCGTCAGGGAGCAAGGAAAAATC
>No_name
TTCCTTGCTCCCTGACGATAATTTTTGGTTGTTGTTTATTGTCAACTTTAAAATTTACCC
GAGATCGTCATGACAAATTACTCGGAATTCGAGATTCATC
>No_name
CTTNACTTCTACGAGAGAGTTTTGTCGAAATGCTTTTCCTGTGATTTCCTGTGATAGAAT
TCTTATTCTCCTCTTTCTCCGATGAATCTCGAATTCCGAG
>No_name
CTTGACTTCTACGAGAGAGTTTTGTCGAAATGCTTTTCCTGTGATTTCCTGTGATAGAAT
TCTTATTCTCCTCTTTCTCCGATGAATCTCGAATTCCGAG
>No_name
CGGNATTCGAGATTCATCGGAGAAAGAGGAGAATAAGAATTCTATCACAGGAAATCACAG
GAAAAGCATTTCGACAAAACTCTCTCGTAGAAGTCAAGAT
>No_name
CCTCGTTGTCCTACGATGATCTTGACTTCTACGAGAGAGTTTTGTCGAAATGCTTTTCCT
GTGATTTCCTGTGATAGAATTCTTATTCTCCTCTTTCTCC
>No_name
CTCTCGTAGAAGTCAAGATCATCGTAGGACAACGAGGTTGTTGGTTAGCATTATTCTTTT
GGTACTACCAACTGAGTTACCCATAGCCTGTTTAATGTTG
>No_name
CGATGTTGTTGGTTAGCATTATTCTTTTGGTACTACCAACTGAGTTACCCATAGCCTGTT
TAATGTTGGCTACAATAATCAAAGAAAATATTAAATGTAT
>No_name
CGAGGTTGTTGGTTAGCATTATTCTTTTGGTACTACCAACTGAGTTACCCATAGCCTGTT
TAATGTTGGCTACAAGAATCAAAGAAAATATTAAATGTAT
>No_name
CAACTGAGTTACCCATAGCCTGTTTAATGTTGGCTACAAGAATCAAAGAAAATATTAAAT
GTATTTATCTTCATCTTGGAGATCTTTTAGACTTTTTAAA
>No_name
CAATATAGCACAAAAGTCAGGAAATTTTTTAACAGATTTAAAAAGTCTAAAAGATCTCCA
AGATGAAGATAAATACATTTAATATTTTCTTTGATTCTTG
>No_name
GTTCAATATAGCACAAAAGTCAGGAAATTTTTTAACAGATTTAAAAAGTCTAAAAGATCT
CCAAGATGAAGATAAATACATTTAATATTTTCTTTGATTC
>No_name
CCTGACTTTTGTGCTATATTGTTCCATGTCTACTGAATATCGAAGTGAATTTAAAAGACT
TTTTGTTCCATTTTTCATCATTCGACAGACATCTGACAAT
>No_name
TTTTGTTCCATTTTTCATCATTCGACAGACATCTGACAATCCAGGATCATTGGTTCCTTT
GAGAAACAGCGAAGTCGAGGCAGAACATAAAAGGTCGTTT
>No_name
TTTTGTTCCATTTTTCATCATTCGACAGACATCTGACAATCCAGGATCATTGGTTCCTTT
GAGAAACAGCAAAGTCGAGGCAGAACATAAAAGGTCGTTT
>No_name
TCAAAACTAAGCTACAGATCTCTGTACAGAATGATAATGCAGTTGGCTTTTGCCGATATT
CTTGTATGCCTCTTTTTCGTACTGACACAAGCGATTTGGA
>No_name
ATACCAATAGGAATGAGCAGTATTAAAACACAATACACAAGGGGGAAAACATACATTTGG
AGTATATTCAGATTATCGGATGATGTACATTGATAGAAAG
>No_name
ATAGCATGTTACTAGAATACCAATAGGAATGAGCAGTATTAAAACACAATACACAAGGGG
GTAAACATACATTTGGAGTATATTCAGATTATCGGATGTT
>No_name
CGANTGTTTCGTTGTCGTTGTTGCTTCCTGAGTGTTTGGCGTCGTCGTAAAACGGAAACT
GATTCGTTAAATGTTCGCAGTCGTCTGATTTTGGATGGTG
>No_name
CGCTGACATTCTGTAAGTTTTGATTTTTGCCCGAGACATTAACTGCTGTTTTTTGTGTGA
AAGAAGCTTTTGGAAATTGTTCGAATTCTCACTTATTCGG
>No_name
CAAGAAACAAGAAATAATTATCGCTGACATTCTGTAAGTTTTGATTTTTGCCCGAGACAT
TAACTGCTGTTTTTTGTGTGAAAGAAGCTTTTGGAAATTG
>No_name
CTTTGAATGAACACTGAAATCCAAATGTTTTTACCCAAAGTGAACTTTATTAATCTTGCA
TTCTTCAAGGTGATCAAGACGTAATAAACCCAATATGGCA
>No_name
CCAACGGCACGCTCTGTGAAGAATACAAGGCCGATCTGTCGCTCCAGAATTATCTGCTGC
CCATCTTTTATTCTGTCATCTTTTTGATGGGTTTGATGGG
>No_name
TCGGTGAAGAATACAAGGCCGATCTGTCGCTCCAGAATTATCTGCTGCCCATCTTTTATT
CTGTCATCTTTTTGATGGGTTTGATGGGAAATATTACTGT
>No_name
GAAGAATACAAGGCCGATCTGTCGCTCCAGAATTATCTGCTGCCCATCTTTTATTCTGTC
ATCTTTTTGATGGGTTTGATGGGAAATATTACTGTTATTT
>No_name
GCTGCCCATCTTTTATTCTGTCATCTTTTTGATGGGTTTGATGGGAAATATTACTGTTAT
TTACATAATCTTTTTTAAACCCGGCATGACCACTGTGCCC
>No_name
CTGTTATTTACATAATCTTTTTTAAACCCGGCATGACCACTGTGCCCAATCTATTAATTG
CGAACTTATCGCTTGGAGATATAGTTTTCATATTCGGACA
>No_name
ATAATCTTTTTTAAACCCGGCATGACCACTGTGCCCAATCTATTAATTGCGAACTTATCG
CTTGGAGATATAGTTTTCATATTTGGACATATGTGCTTCT
>No_name
CCATTGTGCCCAATCTATTAATTGCGAACTTATCGCTTGGAGATATAGTTTTCATATTCG
GACATATGTGCTTCTCGATTCCTTCGTATCTGCTTCCGGG
>No_name
CTATTAATTGCGAACTTATCGCTTGGAGATATAGTTTTCATATTCGGACATATGTGCTTC
TCGATTCCTTCGTATCTGCTTCCGGGATTCTACGGAGGTA
>No_name
CTCGATTCCTTCGTATCTGCTTCCGGGATTCTACGGAGGTAACTTCCTGTGCCGATTGAT
GGTCTTTGTCAAATGCAGTTGTCTTGGCATTAGCATCTTC
>No_name
CTCTATTCCTTCGTATCTGCTTCCGGGATTCTACGGAGGTAACTTCCTGTGCCGATTGAT
GGTCTTTGTCAAATGCAGTTGTCTTGGCATTAGCATCTTC
>No_name
CAATGGTGACCATGACATTTATGGCAGTTGACAGATTTCGCGCGATTACTCGCCCCCTTC
ATCAGCAGGCTCTCAGCCGAGTCGCCGTGATAACCGTCAT
>No_name
CGCNCCCTTCATCAGCAGGCTCTCAGCCGAGTCGCCGTGATAACCGTCATGGTCACCATT
TGGATATTCTCAATGGCGGGGTCCGTACCAACGATTATGT
>No_name
TGATAACCGTCATGGTCACCATTTGGATATTCTCAATGGCGGCGTCCGTACCAACGATTA
TGTACACTGAAATCAAGGTCCACCCAATTTCGAACAACGA
>No_name
TGTCGTTGTTCGAAATTGGGTGGACCTTGATTTCAGTGTACATAATCGTTGGTACGGACG
CCGCCATTGAGAATATCCAAATGGTGACCATGACGGTTAT
>No_name
CAGAATCGCAATATGAAGCACGTGTCGTTGTTCGAAATTGGGTGGACCTTGATTTCAGTG
TACATAATCGTTGGTACGGACGCCGCCATTGAGAATATCC
>No_name
TTCTCAATGGCGGCGTCCGTACCAACGATTATGTACACTGAAATCAAGGTCCACCCAATT
TCGAACAACGACACGTGCTTCATATTGCGATTCTGCAGCA
>No_name
GTTCACTGCTGCAGAATCGCAATATGAAGCACGTGTCGTTGTTCGAAATTGGGTGGACCT
TGATTTCAGTGTACATAATCGTTGGTACGGACGCCGCCAT
>No_name
CTGAAATCAAGGTCCACCCAATTTCGAACAACGACACGAGCTTCATATTGCGATTCTGCA
GCAGTGAACATCCTTATTTTGAAGTGATCACTTGGGTCAG
>No_name
TGAAATCAAGGTCCACCCAATTTCGAACAACGACACGTGCTTCATATTGCGATTCTGCAG
CAGTGAACATCCTTATTTTGAAGTGATCACTTGGGTCAGA
>No_name
GCGATTCTGCAGCAGTGAACATCCTTATTTTGAAGTGATCACTTGGGTCAGATTTTGCGT
TTATTTTGTTATCCCATTTTTTGTCATTAGTTTCTGTTAC
>No_name
GACGAAATAGCAATGTAACAGAAACTAATGACAAAAAATGGGATAACAAAATAAACGCAA
AATCTGACCGAAGTGATGACTTCAAAATAAGGAGGTTCAC
>No_name
TTCGAAGTGATCACTTGGGTCAGATTTTGCGTTTATTTTGTTATCCCATTTTTTGTCATT
AGTTTCTGTTACATTGCTATTTCGACTACCCTGTGTAAAA
>No_name
GTCNGATTTTGCGTTTATTTTGTTATCCCATTTTTTGTCATTAGTTTCTGTTACATTGCT
ATTTCGACTACCCTGTGTAAAACCCAAAATGTATCGCTTC
>No_name
CAGATTTTGCGTTTATTTTGTTATCCCATTTTTTGTCATTAGTTTCTGTTACATTGCTAT
TTCGACTACCCTGTGTAAAACCCAAAATGTATCGCTTCTT
>No_name
GCGCTTATTTTGTTATCCCATTTTTTGTCATTAGTTTCTGTTACATTGCTATTTCGACTA
CCCTGTGTAAAACCCAAAATGTATCGCTTCTTGTTGTTAC
>No_name
CGCCAAAGTTTTATTGTCCATATGATTTGTAACAACAAGAAGCGATACATTTTGGGTTTT
ACACAGGGTAGTCGAAATAGCAATGTAACAGAAACTAATG
>No_name
ATTGCTATTTCGACTACCCTGTGTAAAACCCAAAATGTATCGCTTCTTGTTGTTACGAAT
CATATGGACAATAAAACTTTGGCGATTCCTCGGAGACAAA
>No_name
CAAAATGTATCGCTTCTTGTTGTTACGAATCATATGGACAATAAAACTTTGGCGATTCCT
CGGAGACAAATGGAAGCGAGCAGGAAATTATAGATCGGGA
>No_name
TATCACAACAAGAGCTAATACGACAACCGATAATTTCCTTCTCGCTTCCATTTGTCTCCG
AGGAATCGCCAAAGTTTTATTGTCCATATGATTTGTAACA
>No_name
CAAACAACAAATATCACAACAAGAGCTAATACGACAACCGATAATTTCCTTCTCGCTTCC
ATTTGTCTCCGAGGAATCGCCAAAGTTTTATTGTCCATAT
>No_name
CGGCAAACAACAAATATCACAACAAGAGCTAATACGACAACCGATAATTTCCTTCTCGCT
TCCATTTGTCTCCGAGGAATCGCCAAAGTTTTATTGTCCA
>No_name
AAAACTTTGGCGATTCCTCGGAGACAAATGGAAGCGAGAAGGAAATTATCGGTTGTCGTA
TTAGCTCTTGTTGTGATATTTGTTGTTTGCCGCTTACCAT
>No_name
GGGNTTCGTATGGTAAGCGGCAAACAACAAATATCACAACAAGAGCTAATACGACAACCG
ATAATTTCCTTCTCGCTTCCATTTGTCTCCGAGGAATCGC
>No_name
CTCGGAGACAAATGGAAGCGAGAAGGAAATTATCGGTTGTCGTATTAGCTCTTGTTGTGA
TATTTGTTGTTTGCCGCTTACCATATGAATCCCATTCGAT
>No_name
GGAAATTATCGGTTGTCGTATTAGCTCTTGTTGTGATTTTTATTGTTTGCCGCTTACCAT
ATGAATCCCATTCGATCTTCTTGCTTTTGCAAAGCGAAAA
>No_name
TGTTGTTTGCCGCTTACCATATGAATCCCATTCGATCTTCTTGCTTTTGCAAAGTGAAAG
CATTCAGTGGTGGTCAGCTGCGGGTAACTGGCTCCCTTTT
>No_name
CTTGCTTTTGCAAAGTGAAAGCATTCAGTGGTGGTCAGCTGCGGCTACAGGTCCCCTCTT
TTTCTCTTTGGCGGTAAATCCTTTAATTTTTTGGGTTCTT
>No_name
GGAAAGTTGGACTGAGAATACCTAAAATTAAAGGATTTATCGACGAATAGAAATAGAGGA
GGACAGTAGCCGCAGCTGACCACCACTGAATGCTTTCAAT
>No_name
GAAAAATTAAAAAAGCATCTGCACCACATTTTAAGCATAAACCGGCGGAAAGTTGGACTG
AGAATACCTAAAATTAAAGGATTTATCGACGAATAGAAAT
>No_name
ATAAATCCTTTAATTTTAGGTATTCTCAGTCCAACTTTCCGCCGGTTTATGCTTAAAATG
TGGTGCAGATGCTTTTTTAATTTTTCTAATACCGTCCAGA
>No_name
TGAGTCTGGACGGTATTAGAAAAATTAAAAAAGCATCTGCACCACATTTTAAGCATAAAC
CGACGGAAAGTTGGACTGAGAATACCTAAAATTAAAGGAT
>No_name
ATTCGGAGGAGCAGAATGAGTCTGGACGGTATTAGAAAAATTAAAAAAGCATCTGCACCA
CATTTTAAGCATAAACCGGCGGAAAGTTGGACTGAGAATA
>No_name
CTTTCCGCCGGTTTATGCTTAAAATGTGGTGCAGATGCTTTTTTTAATTTTTCTAATACC
GTCCAGACTCATTCTGCTCCTCCGAATTCAACCAAGATCG
>No_name
ATANGATCTTGGTTGAATTCGGAGGAGCAGAATGAGTCTGGACGGTATTAGAAAAATTAA
AAAAAGCATCTGCACCACATTTTGAGCATAAACCGGCGGA
>No_name
TCGTTCGGTTGTATACGATCTTGGTAGAATTCGGAGGAGCAGAATGAGTCTGGACGGTAT
TAGAAAAATTAAAAAAAGCATCTGCACCACATTTTAAGCA
>No_name
TGCTCGTTCGGTTGTATACGATCTTGGTAGAATTCGGAGGAGCAGAATGAGTCTGGACGG
TATTAGAAAAATTAAAAAAGCATCTGCACCACATTTTAAG
>No_name
NTTAAAATGTGGTGCAGATGCTTTTTTAATTTTTCTAATACCGTCCAGACTCATTCTGCT
CCTCCGAATTCAACCAAGATAGTATACAACCGAACGAACA
>No_name
GCTGACTTAACCGTATGAAACGTCAACTGTGACGGATCGGTGCATTTGTATTCGGATTTA
TTTCCTTGCGAAATATTGGAAGGCAATTTAGCCATGGATA
>No_name
AGATTCCCCAAATAAAATCCGGCTCATTTGCTTGCTATTCGAGATCGAGCTGTTGCTCGA
GGAATTTCAGCGTCAACGACAATTTCCAAACCCCAATCAG
>No_name
AGATTCCCCAAATAAAATCCGGCTCATTTGCTTGCTATTCGAGATCGAGCTGTTGCTCGA
GGAATTTCAGCGTCAACGACAATTTCCAAACACGAATCAG
>No_name
AAATAATTATTACAACAATTTTCTCTCTCTCTATTCTAGTCACCCTAATTGGAAATGGTA
TGCTCTTTTTCGTTATTTTTCAAAAGAAATCATCTAGAAA
>No_name
AAATAATTATTACAACAATTTTCTCTCTCTCTATTCTAGTCACCCTAATTGGAAATGGTA
TGCTCTTTTTCGTTATTTTTCAAAAGAAATCATCTAGAAA
>No_name
CAAAATTCCAAAATTTCACGAGATTGGCAGGAAAGACAAACAATGAAAACAAAAAGTGAA
AAAATCATACATTAAACCATAAGAATTTTGTGGAAGTTTT
>No_name
CTGGCATACATAGTCAGCACATGCATGAAACTAACGAAATAGCACGAGCCGACCCCAAAA
GGCCACTGGGCAAAATTCCAAAATTTCACGAGATTGGCAG
>No_name
CTTTCATTTGGGGTCTGTCGATAATGATTGCGTTTCCTCATTTGTTTTTCATCATAATGA
ATAAAAACCTGTCTCTCCAAAACTTTTTCAAGCTCCATTT
>No_name
AAAAACCTGTCTCTCCAAAACTTTTTCAAGCTCCATTTGACCGGATCAAAAAATTTCATG
TCATGTAAGATTTTATTTCCGTTTAAGTGGAGAGTTTGGA
>No_name
TGTNTCTCCAAAACTTTTTCAAGCTCCATTTGACCGGATCAAAAAATTTCATGTCATGTA
AGATTTTATTTCCGTTTAAGTGGAGAGTTTGGATTATTTT
>No_name
AAACAATTGCCACAAGAGGAATAAAATATTGCAATAAAAAATTTGTCAAAATAATCCAAA
CTCTCCACTTAAACGGAAATAAAATCTTACATGACATGAA
>No_name
ACCAAACTTCGACCGGACAGGTTTGGCTTTCCAGATTCTATGAGCAACGCACGCATACAT
GTAAATAATTGTCACAAGAGGAATAAAATATTGCAATAAA
>No_name
CCGAAGCAATATAGATTATGTCATCAAAAAGTCTACAATTCTTATGTTAGTAATCGTTAC
TTTGTTTTTTATTTCATGGGCTCCATTCCATATTTATTTA
>No_name
CCGAAGCAATATAGATTCTGTCATCAACAAGTCTACAATTCTTATGTTAGTCCTCGTTAC
TTTGTTTTTTATTTCATGGGCTCCATTCCATATTTATTTA
>No_name
AGCCAATAGAGAATGTAATAAATAAAGAAATTGTGCGGGATTCTTAAGGCCGTCAGAAAT
AAATAAATATGGAATGGAGCCCATGAAATAAAAAACAAAG
>No_name
AACATATTTCAAAAGATTTACATTATTTTTATTAACCCAATAATAAACGATCGGATTGTA
ACAAATGTTGCTAACAGCGAGCCAACAGAGAAAGCAATAA
>No_name
CACAAATGTCGAAAGAATGCCCCAGTCATATGAAATATTCTAATTTACGCCCCTTGTTTG
TTAAATATTGTTTTTCTTGGAGCTTTGCATTGCTGAGTTT
>No_name
CACAAATGTCGAAAGAATGCCCCAGTCATATGAAATATTCTAATTTACGCCCCCTGTTTG
TTAAATATTGTTTTTCTTGGAGCTTTGCATTGCTGAGTTT
>No_name
CCCAGTCATATGAAATATTCTAATTTACGCCCCTTGTTTGTTAAATATTGTTTTTCTTGG
AGCTTTGCATTGCTGAGTTTGGCGGGCATTTTTGGAAGTC
>No_name
AGAAAATCACTCATAGACAAATAAATGAACCAATATTTCGTTCCATGAATGAAAACTCGA
TGCTTCACAATGACGATGATGCACATTAGACTTCCAAAAA
>No_name
CATCGTCATTGTGAAGCATCGAGTTTTCATTCATGGAACGAAATATTGGTTCATTTATTT
GTCTATGAGTGATTTTCTTATGCTGATTATTCCGGCCTGT
>No_name
CTAACATATAGTAAAAGTATAAATCACAGGCCGGAATAATCAGCATAAGAAAATCACTCA
TAGACAAATAAATGAACCAATATTTCGTTCCATGAATGAA
>No_name
AGAGAATTCTTGAGCGAATCGGATTCAAAACACTGATAGTTCTTTCAATTGATAAGCCAG
CCTGCAAAACGTTTGCATTCCAACTAAAGAAATTAATGGC
>No_name
CGTAAAGATAATTCTTGAGCGAATCGGATTCAAAACACTGATAGTTCTTTCAATTGATAA
GCCAGCCTGCAAAACGTTTGCATTCCAACTAAAGAAATTA
>No_name
TTGGAATGCAAACGTTTTGCAGGCTGGCTTATCAATTGAAAGAACTATCAGTGTTTTGAA
TCCGATTCGCTCAAGAAATATCTTTACGACAGGGCGAACT
>No_name
CTGGCTTATCAATTGAAAGAACTATCAGTGTTTTGAATCCGATTCGCTCAAGAATTATCT
TTACGACAGGTCGAACTAAATTTATTATCAGTGTCCTAAT
>No_name
GAAAGAACTATCAGTGTTTTGAATCCGATTCGCTCAAGAATTATCTTTACGACAGGTCGA
ACTAAATTTATTATCAGTGTCCTAATTGGGTTCTGTTTTG
>No_name
GACCCATCCAAATTCATCAATTGACGTGACACATTCTATATACACCATTGATTTGATATT
GTTTCGAGCGATACCTTTTCTAGTGATGCTAATTTCTTCC
>No_name
GACACATTCTATATACACCATTGATTTGATATTGTTTCGAGCGATACCTTTTCTAGTGAT
GCTAATTTCTTCCATAATTATCGTAATCCTCATGAAATTG
>No_name
ATGAAATTGCACAGCATCAAACGAGATCGAATCGGGCACCATCAAATGGGAAATCCTAAC
AAAAAATCCTCCCAGAAATATCGAGAATTCAAAATGTCGG
>No_name
CGAGATCGAATCGGGCACCATCAAATGGGAAATCCTAACAAAAAATCCTCCCAGAAATAT
CGAGAATTCAAAATGTCGGTTATCTTGATATCAATGAATG
>No_name
GTTTCATTCATTGATATCAAGATAACCGACATTTTGAATTCTCGATATTTCTGGGAGGAT
TTTTTTGTTAGGATTTCCCATTTGATGGTGCCCGATTCGA
>No_name
CGCGACTAAGGTTGCCACATTCATTGATATCAAGATAACCGACATTTTGAATTCTCGATA
TTTCTGGGAGGATTTTTTGTTAGGATTTCCCATTTGATGG
>No_name
CGAGAATTCAAAATGTCGGTTATCTTGATATCAATGAATGTGGCAACCTTAGTAACGAAT
CCGTTGTTTTTGATTTTCGAATTGATAGACGGAGCGGGCT
>No_name
CGTGCCCGCTCCGTCTATCAATTCGAAAATCAAAAACACCGGATTCGTTACTAAGGTTGC
CACATTAATTGATATCAAGATAACCGACATTTTGAATTCT
>No_name
CGGTTATCTTGATATCAATGAATGTGGCAACCTTAGTAACGAATCCGTTGTTTTTGATTT
TCGAATTGATAGACGGAGCGGGCTCGGGGGGGCAGAAATA
>No_name
CGAATCCGTTGTTTTTGATTTTCGAATTGATAGACGGAGCGGGCTCGGAGGGCCCGCAAT
ACGGAAAGTTAACGAAAAATCGCTGGGTTTCAGATTTCTT
>No_name
TTTTGATTTTCGAATTGATAGACGGAGCGGGCTCGGAGGGTCAGAAATACGGAAAGTTAA
CGAAAAATCGCTGCGTTTCAGATTTCTTCAATTTGCTCTT
>No_name
GTTTGATTGTTAAAATAGATCAGTGAATTAAAGAGCAAATTGAAGAAATCTGAAACGCAG
CGATTTTTCGTTAACTTTCCGTATTTCTGACCCTCCGAGC
>No_name
CGGAGGGTCAGAAATACGGAAAGTTAACGAAAAATCGCTGCGTTTCAGATTTCTTCAATT
TGCTCTTTAATTCACTGATCTATTTTAACAATCAAACAAA
>No_name
CGGAAAGTTAACGAAAAATCGCTGCGTTTCAGATTTCTTCAATTTGCTCTTTAATTCACT
GATCTATTTTAACAATCAAACAAACTGGATATTTTAGATC
>No_name
CTGAAATTTCGCCCCAATTAAGACGTAAAATATCCAGTTTGTTTGATTGTTAAAATAGAT
CAGTGAATTAAAGAGCAAATTGAAGAAATCTGAAACGCAG
>No_name
AGAAAATAGTGCTGAAATTTCGCCCCAATTAAGACGTAAAATATCCAGTTTGTTTGATTG
TTAAAATAGATCAGTGAATTAAAGAGCAAATTGAAGAAAT
>No_name
CTCGTTTGAGGAACGGGAGAAAATTGGAGAGGATCATGAGAAAATAGTGCTGAAATTTCG
CCCCAATTAAGACGTAAAATATCCAGTTTGTTTGATTGTT
>No_name
CGAAATTTCAGCACTATTTTCTCATGATCCTCTCCAATTTTCTCCCGTTCCTCAAACGAG
ACATTGACGAATCAGCGAGTTTACCTTTCGAGTCGACGAT
>No_name
CAATGTTCATCGTCGACTCGAAAGGTAAACTCGCTGATTCGTCAATGTCTCGTTTGAGGA
ACGGGAGAAAATTGGAGAGGATCATGAGAAAATAGTGCTG
>No_name
ATTTTTTTCAATGTTCATCGTCGACTCGAAAGGTAAACTCGCTGATTCGTCAATGTCTCG
TTTGAGGAACGGGAGAAAATTGGAGAGGATCATGAGAAAA
>No_name
ATTTTTTTCAATGTTCATCGTCGACTCGAAAGGTAAACTCGCTGATTCGTCAATGTCTCG
TTTGAGGAACGGGAGAAAATTGGAGAGGATCATGACAAAA
>No_name
GATTTTTTTCAATGTTCATCGTCGACTCGAAAGGTAAACTCGCTGATTCGTCAATGTCTC
GGTTGAGGAACGGGGGAAAATTGGAGAGGATCATGAGAAA
>No_name
ATTTTCTCCCGTTCCTCAAACGAGACATTGACGAATCAGCGAGTTTACCTTTCGAGTCGA
CGATGAACATTGAAAAAAATCTTCAACGGAATTCTGAATT
>No_name
CAATTTGAATTTTGAATCTTATTTTTAAGATTCAATTCAGAATTCCGTTGAGGATTTTTT
TCAATGTTCATCGTCGACTCGAAAGGTAAACTCGCTGATT
>No_name
AGCGAGTTTACCTTTCGAGTCGACGATGAACATTGAAAAAAATCTTCAACGGAATTCTGA
ATTGAATCTTAAAAATAAGATTCAAAATTCAAATTGTCAA
>No_name
TACNGAGTCGACGATGAACATTGAAAAAAATCTTCAACGGAATTCTGAATTGAATCTTAA
AAATAAGATTCAAAATTCAAATTGTCAACGAAAATATTCG
>No_name
GTTNAAGTTTCAACATAATCGTCAATTTTGTTTTTGATATTTCGGTTGTTTATTTTCCAA
CATAAACACGAATATTTTCGTTGACAATTTGAATTTTGAA
>No_name
TTTAACGACAATTTTTCCAACAGTAATTATGATGTATTTCATTTATTGGTTCGTCGATAT
GCGAATAAATAATTTATTGCTTTGTCAAATAACAAATGTG
>No_name
ATTTCTTATGGTAAAATTTCCTACAAACTCTTTCTTGCGATCCTTAAAATTATGGCACGG
TTTGGTGGTAGTTGTCTCTTTATCAGTTTTTAATATAGGA
>No_name
ACCGAACCGAAAATTTACAAAACAATTTAACTTTATTTCTTATACGAAAGTATTTATGGA
GTTCTACGTTCTATTTGCATCGCTATGGTTCTTTGCTTTG
>No_name
CGAACCGAAAATTTACAAAACAATTTAACTTTATTTCTTATACGAAAGTATTTATGGAGT
TCTACGTTCTATTTGCATCGCTATGGTTCTTTGCTTTGGT
>No_name
TACAAGTCCACTCATCAACCAAAGCAAAGAACCATAGCGATGCAAATAGAACGTAGAACT
CCATAAATACTTTCGTATAAGAAATAAAGTTAAATTGTTT
>No_name
TGCGGATGTATTTGATCTTCTAAGTCTTGGTCTGGTCCATATTATAAAGGCTAAAGTGTT
TAATACAAGTCCACTCATCAACCAAAGCAAAGAACCATAG
>No_name
TATGGTTCTTTGCTTTGGTTGATGAGTGGACTTGTATTAAACACTTTAGCCTTTATAATA
TGGACCAGACCAAGACTTAGAAGATCAAATACATCCGCAA
>No_name
GGTTCTTTGCTTTGGTTGATGAGTGGACTTGTATTAAACACTTTAGCCTTTATAATATGG
ACCAGACCAAGACTTAGAAGATCAAATACATCCGCAAATT
>No_name
NAAGAATTTGCGGATGTATTTGATCTTCTAAGTCTTGGTCTGGTACATAATAAAAAGGCT
AAAGTGTTTAATACAAGTACACTCATCAACCAAAGCAAAG
>No_name
TTTGCTTTGGTTGATGAGTGGACTTGTATTAAACACTTTAGCCTTTATAATATGGACCAG
ACCAAGACTTAGAAGATCAAATACATCCGCAAATTATTTG
>No_name
GTTGATGAGTGGACTTGTATTAAACACTTTAGCCTTTATAATATGGACCAGACCAAGACT
TAGAAGATCAAATACATCCGCAAATTATTTGGCAGGAATA
>No_name
CTGACATGGCTATTCCTGCCAAATAATTTGCGGATGTATTTGATCTTCTAAGGCTTGGTC
TGGACCATATTATAAAGGCTAAAGTGTTTAATACAAGTCC
>No_name
CTTGTATTAAACACTTTAGCCTTTATAATATGGACCAGACCAAGACTTAGAAGATCAAAT
ACATCCGCAAATTATTTGGCAGGAATAGCCATGTCAGACA
>No_name
CTTGTATTAAACACTTTAGCCTTTATAATATGGACCAGACCAAGACTTAGAAGATCAAAT
ACATCCGCAAATTATTTGGCAGGAATAGACATGTCAGACA
>No_name
TAAACACTTTAGCCTTTATAATATGGACCAGACCAAGACTTAGAAGATCAAATACATCCG
CAAATTATTTGGCAGGAATAGCCATGTCAGACACCATATT
>No_name
CACTTTAGCCTTTATAATATGGACCAGACCAAGACTTAGAAGATCAAATACATCCGCAAA
TTATTTGGCAGGAATAGCCATGTCAGACACCATATTTTGG
>No_name
CCAAGACTTAGAAGATCAAATACATCCGCAAATTATTTGGCAGGAATAGCCATGTCAGAC
ACCATATTTTGGTTATTATACATTCTTCATTACATGCAAA
>No_name
CCAAGACTTAGAAGATCAAATACATCCGCAAATTATTTGGCAGGAATAGCCATGTCAGAC
ACCATATTTTGGTTATTATACATTCTTCATTACATGCAAA
>No_name
CGAAGTTTGCATGTAATGAAGAATGTATAATAACCAAAATATGGTGTCTGACATGGCTAT
TCCTGCCAAATAATTTGCGGAAGTATTTGATCTTCTTAGT
>No_name
GGAATATCTTGAACACAAATGTCCCACGAAGTTTGCATGTAATGAAGAATGTATAATAAC
CAAAATATGGTGTCTGACATGGCTATTCCTGCCAAATAAT
>No_name
CTGGAATATCTTGAACACAAATGTCCCACGAAGTTTGCATGTAATGAAGAATGTATAATA
ACCAAAATATGGTGTCTGACATGGCTATTCCTGCCAAATA
>No_name
AAACATTTCACACCATACTGGAATATCTTGAACACAAATGTCCCACGAAGTTTGCATGTA
ATGAAGAATGTATAATAACCAAAATATGGTGTCTGACATG
>No_name
GAAACATTTCACACCATACTGGAATATCTTGAACACAAATGTCCCACGAAGTTTGCATGT
AATGAAGAATGTATAATAACCAAAATATGGTGTCTGACAT
>No_name
CAGACACCATATTTTGGTTATTATACATTCTTCATTACATGCAAACTTCGTGGGACATTT
GTGTTCAAGATATTCCAGTATGGTGTGAAATGTTTCAAGG
>No_name
CTTGAAATAAATAAACCTTGAAACATTTCACACCATACTGGAATATCTTGAACACAAATG
TCCCACGAAGTTTGCATGTAATGAAGAATGTATAATAACC
>No_name
ACTTGAAATAAATAAACCTTGAAACATTTCACACCATACTGGAATATCTTGAACACAAAT
GTCCCACGAAGTTTGCATGTAATGAAGAATGTATAATAAC
>No_name
ATTGACTTGAAATAAATAAACCTTGAAACATTTCACACCATACTGGAATATCTTGAACAC
AAATGTCCCACGAAGTTTGCATGTAATGAAGAATGTATAA
>No_name
TATACATTCTTCATTACATGCAAACTTCGTGGGACATTTGTGTTCAAGATATTCCAGTAT
GGTGTGAAATGTTTCAAGGTTTATTTATTTCAAGTCAATA
>No_name
TACATTCTTCATTACATGCAAACTTCGTGGGACATTTGTGTTCAAGATATTCCAGTATGG
TGTGAAATGTTTCAAGGTTTATTTATTTCAAGTCAATACT
>No_name
GAAAAGTATTGACTTGAAATAAATAAACCTTGAAACATTTCACACCATACTGGAATATCT
TGAACACAAATGTCCCACGAAGTTTGCATGTAATGAAGAA
>No_name
GAAAAGTATTGACTTGAAATAAATAAACCTTGAAACATTTCACACCATACTGGAATATCT
TGAACACAAATGTCACACGAAGTTTGCATGTAATGAAGAA
>No_name
GAAAAGTATTGACTTGAAATAAATAAACCTTGAAACATTTCACACCATACTGGAATATCT
TGAACACAAATGTCCCACGAAGTTTGCATGTAATGAAGAA
>No_name
CTCCAATGAAAAAATCAAAACGAGAGGTACGGAAAAGTATTGACTTGAAATAAATAAACC
TTGAAACATTTCACACCATACTGGAATATCTTGAACACAA
>No_name
CAAGATATTCCAGTATGGTGTGAAATGTTTCAAGGTTTATTTATTTCAAGTCAATACTTT
TCCGTACCTCTCGTTTTGATTTTCTCATTGGAGAGATATA
>No_name
CTGCTATATATCTCTCCAATGAAAAAATCAAAACGAGAGGTACGGAAAAGTATTGACTTG
AAATAAATAAACCTTGAAACATTTCACACCATACTGGAAT
>No_name
CTTTTCTCTTTTAAATGGATGGCATACTGCTATATATCTCTCCAATGAAAAAATCAAAAC
GAGAGGTACGGAAAAGTATTGACTTGAAATAAATAAACCT
>No_name
CTTTTCTCTTTTAAATGGATGGCATACTGCTATATATCTCTCCAATGAGAAAATCAAAAC
GAGAGGTACGGAAAAGGATTGACTTGAAATAAATAAACCT
>No_name
GAGCTTTTCTCTTTTAAATGGATGGCATACTGCTATATATCTCTCCAATGAGAAAATCAA
AACGAGAGGTACGGAAAAGTATTGACTTGAAATAAATAAA
>No_name
CAAGTCAATACTTTTCCGTACCTCTCGTTTTGATTTTCTCATTGGAGAGATATATAGCAG
TATGCCATCCATTTAAAAGAGAAAAGCTCTGCACTCATAG
>No_name
TTTCTATGAGTGCAGAGCTTTTCTCTTTTAAATGGATGGCATACTGCTATATATCTCTCC
AATGAGAAAATCAAAACGAGAGGTACGGAAAAGTATTGAC
>No_name
CTTTCTATGAGTGCAGAGCTTTTCTCTTTTAAATGGATGGCATACTGCTATATATCTCTC
CAATGAGAAAATCAAAACGAGAGGTACGGAAAAGTATTGA
>No_name
AAACAATTGTATTGACCAGAGCCTTTCTATGAGTGCAGAGCTTTTCTCTTTTAAATGGAT
GGCATACTGCTATATATCTCTCCAATGAAAAAATCAAAAC
>No_name
TGTCTCCACAAACAATTGTATTGACCAGAGCCTTTCTATGAGTGCAGAGCTTTTCTCTTT
TAAATGGATGGCATACTGCTATATATCTCTCCAATGAAAA
>No_name
GAAAAGCTCTGCACTCATAGAAAGGCTCTGGTCAATACAATTGTTTGTGGAGTCACTGCG
CTGATATTAGGATGTTCTCAGAGTATTTCAAGAGAATACA
>No_name
CTAATATCACATTTTTTCGATACGTCATTGTATTCTCTTGAAATACTCTGAGAACATCCT
AATATCAGCGCAGTGACTCCACAAACAATTGTATTGACCA
>No_name
GTTTGTGGAGTCACTGCGCTGATATTAGGATGTTCTCAGAGTATTTCAAGAGAATACAAT
GACGTATCGAAAAAATGTGATATTAGAGGAAGTGTTGTAA
>No_name
CGGGTATTTACAACACTTCCTCTAATATCACATTTTTTCGATACGTCATTGTATTCTCTT
GAAATACTCTGAGAACATCCTAATATCAGCGCAGTGACTC
>No_name
TAGGATGTTCTCAGAGTATTTCAAGAGAATACAATGACGTATCGAAAAAATGTGATATTA
GAGGAAGTGTTGTAAATACTCGCAATTGGTTCATATTTGC
>No_name
CACTAATGAGTATTTCAGTCCCAGTGGCAAATATGAACCAATTGCGAGTATTTACAACAC
TTCCTCTAATATCACATTTTTTCGATACGTCATTGTATTC
>No_name
CAGCGCACTAATGAGTATTTCAGTCCCAGTGGCAAATATGAACCAATTGCGAGTATTTAC
AACACTTCCTCTAAGATCACATTTTTTCGATACGTCATTG
>No_name
GCAGTGCACTAATGAGTATTTCAGTCCCAGTGGCAAATATGAACCAATTGCGAGTATTTA
CAACACTTCCTCTAATATCACATTTTTTCGATACGTCATT
>No_name
CGACGATTAAAGTTGCAAATGGCAGCAGCGAACTAATGATTATTTCAGTCCCAGAGGCAA
AAATGAACCAATTGCGAGTATTTACAACACTTCCTCACAT
>No_name
GAAGTGTTGTAAATACTCGCAATTGGTTCATATTTGCCACTGGGACTGAAATACTCATTA
GTGCGCTGCTGCCATTTGCAACTTTAATCGTCAATATCTT
>No_name
CTGTAATACTCATTAGTGCACTGCTGCCATTTGCAACTTTAATCGTCAATATCTTAGTTA
TTATAGAACTGAAATCTATCACAAGTAAAACTACATTGAT
>No_name
CTGAAATACTCATTAGTGCACTGCTGCCATTTGCAACTTTAATCGTCAATATCTTAGTTA
TTATAGAACTGAAATCTATCACAAGTAAAACTACATTGAT
>No_name
CTTTAATCGTCAATATCTTAGTTATTATAGAACTGAAATCTATCACAAGTAAAACTACAT
TGATAAAACCCTCAGTAACTGCTCCATTAACCTCCTCCAC
>No_name
TCTNATTTGAAGATGTTGCTCACTGGTACTAGTGGAGGAGGTTAATGGAGCAGTTACTGA
GGGTTTTATCAATGTAGTTTTACTTGTGATAGATTTCAGT
>No_name
CTGAAATCTATCACAAGTAAAACTACATTGATAAAACCCTCAGTAACTGCTCCATTAACC
TCCTCCACTAGTACCAGTGAGCAACATCTTCAAATTCAAA
>No_name
CCGAAATCTATCACAAGTAAAACTACATTGATAAAACCCTCAGTAACTGCTCCATTAACC
TCCTCCACTAGTACCAGTGAGCAACATCTTCAAATTCAAA
>No_name
CAGAAATCTATCACAAGTAAAACTACATTGATAAAACCCTCAGTAACTGCTCCATTAACC
TCCTCCACTAGTACCAGTGAGCAACATCTTCAAATTCAAA
>No_name
GTTTCTTTGAATTTGAAGATGTTGCTCACTGGTACTAGTGGAGGAGGTTAATGGAGCAGT
TACTGAGGGTTTTATCAATGTAGTTTTACTTGTGATAGAT
>No_name
CATTGATAAAACCCTCAGTAACTGCTCCATTAACCTCCTCCACTAGTACCAGTGAGCAAC
ATCTTCAAATTCAAAGAAACCAAGGTAGTACGGAAAAGCT
>No_name
CTTTTTGATATTTAGCTTTTCCGTACTACCTTGGTTTCTTTGAATTTGAAGATGTTGCTC
ACTGGTACTAGTGGAGGAGGTTAATGGAGCAGTTACTGAG
>No_name
GGAATGCTTTTTGATATTTAGCTTTTCCGTACTACCTTGGTTTCTTTGAATTTGAAGATG
TTGCTCACTGGTACTAGTGGAGGAGGTTAATGGAGCAGTT
>No_name
GGCTAATGGAATGCTTTTTGATATTTAGCTTTTCCGTACTACCTTGGTTTCTTTGAATTT
GAAGATGTTGCTCACTGGTACTAGTGGAGGAGGTTTATGG
>No_name
TTAACCTCCTCCACTAGTACCAGTGAGCAACATCTTCAAATTCAAAGAAACCAAGGTAGT
ACGGAAAAGCTAAATATCAAAAAGCATTCCATTAGCCAAC
>No_name
CTTTATTCTGTTGGCTAATGGAATGCTTTTTGATATTTAGCTTTTCCGTACTACCTTGGT
TTCTTTGAATTTGAAGATGTTGCTCACTGGTACTAGTGGA
>No_name
CTTTTCTTTATTCTGTTGGCTAATGGAATGCTTTTTGATATTTAGCTTTTCCGTACTACC
TTGGTTTCTTTGAATTTGAAGATGTTGCTCACTGGTACTA
>No_name
CCATTGAGCAACATCTTCAAATTCAAAGAAACCAAGGTAGTACGGAAAAGCTAAATATCA
AAAAGCATTCCATTAGCCAACAGAATAAAGAAAAGAGTGC
>No_name
CCTCACTCTTTTCTTTATTCTGTTGGCTAATGGAATGCTTTTTGATATTTAGCTTTTCCG
TACTACCTTGGTTTCTTTGAATTTGAAGATGTTGCTCACT
>No_name
GCAACATCTTCAAATTCAAAGAAACCAAGGTAGTACGGAAAAGCTAAATATCAAAAAGCA
TTCCATTAGCCAACAGAATAAAGAAAAGAGTGCATTCAAA
>No_name
CTGGATTTGAATGCACTCTTTTCTTTATTCTGTTGGCTAATGGAATGCTTTTTGATATTT
AGCTTTTCCGTACTACCTTGGTTTCTTTGAATTTGAAGAT
>No_name
AAGAAACCAAGGTAGTACGGAAAAGCTAAATATCAAAAAGCATTCCATTAGCCAACAGAA
TAAAGAAAAGAGTGCATTCAAATCCAGTACAATTTTGCTT
>No_name
CGANACACTTAAAAGCAAAATTGTACTGGATTTGAATGCACTCTTTTCTTTATTCTGTTG
GCTAATGGAATGCTTTTTGATATTTAGCTTTTCCGTACTA
>No_name
GGAAAAGCTAAATATCAAAAAGCATTCCATTAGCCAACAGAATAAAGAAAAGAGAGCATT
CAAATCCAGTACAATTTTGCTTTTAAGTGTCTCGATTTTT
>No_name
GACTATTAGAAGAAACGAGACACTTAAAAGCAAAATTGTACTGGATTTGAATGCACTCTT
TTCTTTATTCTGTTGGCTAATGGAATGCTTTTTGATATTT
>No_name
AAGCATTCCATTAGCCAACAGAATAAAGAAAAGAGTGCATTCAAATCCAGTACAATTTTG
CTTTTAAGTGTCTCGTTTCTTCTAATAGTCACAACTCTAC
>No_name
GGTTGGTAGAGTTGTGACTATTAGAAGAAACGAGACACTTAAAAGCAAAATTGTACTGGA
TTTGAATGCACTCTTTTCTTTATTCTGTTGGCTAATGGAA
>No_name
GGTTGGTAGAGTTGTGACTATTAGAAGAAACGAGACACTTAAAAGCAAAATTGTACTGGA
TTTGAATGCACTCTTTTCTTTATTCTGTTGGCTAATGGAA
>No_name
ACGAAACCGGTTGGTAGAGTTGTGACTATTAGAAGAAACGAGACACTTAAAAGCAAAATT
GTACTGGATTTGAATGCACTCTTTTCTTTATTCTGTTGGC
>No_name
AACGAAACCGGTTGGTAGAGTTGTGACTATTAGAAGAAACGAGACACTTAAAAGCAAAAT
TGTACTGGATTTGAATGCACTCTTTTCTTTATTCTGTTGG
>No_name
ATAAACGAAACCGGTTGGTAGAGTTGTGACTATTAGAAGAAACGAGACACTTAAAAGCAA
AATTGTACTGGATTTGAATGCACTCTTTTCTTTATTCTGT
>No_name
AAAGAAAAGAGTGCATTCAAATCCAGTACAATTTTGCTTTTAAGTGTCTCGTTTCTTCTA
ATAGTCACAACTCTACCAACCGGTTTCGTTTATGCGCTCC
>No_name
AAAAGAGTGCATTCAAATCCAGTACAATTTTGCTTTTAAGTGTCTCGTTTCTTCTAATAG
TCACAACTCTACCAACCGGTTTCGTTTATGCGCTCCAATT
>No_name
ATTTGGAGCACATAAACGAAACCGGTTGGTAGAGTTGTGACTATTAGAAGAAACGAGACA
CTTAAAAGCAAAATTGTACTGGATTTGAATGCACTCTTTT
>No_name
AAAGAGTGCATTCAAATCCAGTACAATTTTGCTTTTAAGTGTCTCGTTTCTTCTAATAGT
CACAACTCTACCAACCGGTTTCGTTTATGCGCTCCAATTT
>No_name
GACAAATTGGAGCGCATAAACGAAACCGGTTGGTAGAGTTGTGACTATTAGAAGAAACGA
GACACTTAAAAGCAAAATTGTACTGGATTTGAATGCACTC
>No_name
CTTAAAGTTTCGTTTCCAACTGGACAGACAAATTGGAGCGCATAAACGAAACCGGTTGGT
AGAGTTGTGACTATTAGAAGAAACGAGACACTTAAAAGCA
>No_name
CGACGCTTAAAGTTTCGTTTCCAACTGGACAGACAAATTGGAGCGCATAAACGAAACCGG
TTGGTAGAGTTGTGACTATTAGAAGAAACGAGACACTTAA
>No_name
CGACGCTTAAAGTTTCGTTTCCAACTGGACAGACAAATTGGAGCGCATAAACGAAACCGG
TTGGTAGAGTTGTGACTATTAGAAGAAACGAGACACTTAA
>No_name
AGTTGTTCGACGCTTAAAGTTTCGTTTCCAACTGGACAGACAAATTGGAGCGCATAAACG
AAACCGGTTGGTAGAGTTGTGACTATTAGAAGAAACGAGA
>No_name
CTCGTTTCTTCTAATAGTCACAACTCTACCAACCGGTTTCGTTTATGCGCTCCAATTTGT
CTGTCCAGTTGGAAACGAAACTTTAAGCGTCGAACAAATG
>No_name
TTTCATTTGTTCGACGCTTAAAGTTTCGTTTCCAACTGGACAGACAAATTGGAGCGCATA
AACGAAACCGGTTGGTAGAGTTGTGACTATTAGAAGAAAC
>No_name
CTCCAATTTGTCTGTCCAGTTGGAAACGAAACTTTAAGCGTCGAACAAATGAAAGTCGAT
ACAGATTAGATAAAGTTTATTAACTATCAAATTTTAGAAG
>No_name
TAAATAACAAAATTTATACTGAAATGGATCATTGAAAAAAAGTCAACAACCTCTTTTAAA
ATTTGATAGTTAATAAACTTTATCCAATCTGGATCGACTT
>No_name
GTCGATCCAGATTGGATAAAGTTTATTAACTATCAAATTTTAAAAGAGGTTGTTGACTTT
TTTTCAATGATCCATTTCAGTATAAATTTTGTTATTTATT
>No_name
ATTTAATAAATAACAAAATTTATACTGAAATGGATCATTGAAAAAAAGTCAACAACCTCT
TTTAAAATTTGATAGTTAATAAACTTTATCCAATCTGGAT
>No_name
AAAACTTTCGCCAGTAATATAATAAATAACAAAATTTATACTGAAATGGATCATTGAAAA
AAAGTCAACAACCTCTTTTAAAATTTGATAGTTAATAAAC
>No_name
TATTAACTATCAAATTTTAAAAGAGGTTGTTGACTTTTTTTCAATGATCCATTTCAGTAT
AAATTTTGTTATTTATTATATTACTGGCGAAAGTTTTAGA
>No_name
GCATTTTGAAACAGAAGGTAAAATTCTGTTCTAAAACTTTCGCCAGTAATATAATAAATA
ACAAAATTTATACTGAAATGGATCATTGAAAAAAAGTCAA
>No_name
GCATTTTGAAACAGAAGGTAAAATTCTGTTCTAAAACTTTCGCCAGTAATATAATAAATA
ACAAAATTTATACTGAAATGGATCATTGAAAAAAAGTCAA
>No_name
TTTGCATTTTGAAACAGAAGGTAAAATTCTGTTCTAAAACTTTCGCCAGTAATATAATAA
ATAACAAAATTTATACTGAAATGGATCATTGAAAAAAAGT
>No_name
CTTTGAATCGTTTTGCATTTTGAAACAGAAGGTAAAATTCTGTTCTAAAACTTTCGCCAG
TAATATAATAAATAACAAAATTTATACTGAAATGGATCAT
>No_name
TGGNCCTTTGAATCGTTTTGCATTTTGAAACAGAAGGTAAAATTCTGTTCTAAAACTTTC
GCCAGTAATATAATAAATAACAAAATTTATACTGAAATGG
>No_name
CAGTACCTTTGAATCGTTTTGCATTTTGAAACAGAAGGTAAAATTCTGTTCTAAAACTTT
CGCCAGTAATATAATAAATAACAAAATTTATACTGAAATG
>No_name
GACAGGACCTTTGAATCGTTTTGCATTTTGAAACAGAAGGTAAAATTCTGTTCTAAAACT
TTCGCCAGTAATATAATAAATAACAAAATTTATACTGAAA
>No_name
TTTCAGTATAAATTTTGTTATTTATTATATTACTGGCGAAAGTTTTAGAACAGAATTTTA
CCTTCTGTTTCAAAATGCAAAACGATTCAAAGGTCCTGAC
>No_name
ATTTCTATTTGAAAAATAGGAATTACCAATGGAAGTATCGTCAGGACCTTTGAATCGTTT
TGCATTTTGAAACAGAAGGGAAAATTCTGTTCTAAAACTT
>No_name
GCCCATTTCTATTTGAAAAATAGGAATTACCAATGGAAGTATCGTCAGGACCTTTGAATC
GTTTTGCATTTTGAAACAGAAGGTAAAATTCTGTTCTAAA
>No_name
GGTGTGATTAACTCTCTGATTGTGCCCATTTCTATTTGAAAAATAGGAATTACCAATGGA
AGTATCGTCAGGACCTTTGAATCGTTTTGCATTTTGAAAC
>No_name
TTTCAAAATGCAAAACGATTCAAAGGTCCTGACGATACTTCCGTTGGTAATTCCTATTTT
TCTAATAGAAATGGGCACAATCAGAGAGATAATCACACCG
>No_name
AACGATTCAAAGGTCCTGACGATACTTCCATTGGTAATTCCTATTTTTCAAATAGAAATG
GGCACAATCAGAGAGTTAATCACACCGAAATGCTCCGAAA
>No_name
GTTCGGCCTGTTTTCGGAGCATTTCGGTGTGATTAACTCTCTGATTGTGCCCATTTCTAT
TTGAAAAATAGGAATTACCAATGGAAGTATCGTCAGGACC
>No_name
GGAATTGTCGTGTGTTCGGCCTGTTTTCGGAGCATTTCGGTGTGATTAACTCTCTGATTG
TGCCCATTTCTATTTGAAAAATAGGAATTACCAATGGAAG
>No_name
AAATATTTGTAATTGTCGTGTGTTCGGCCTGTTTTCGGAGCATTTCGGTGTGATTAACTC
TCTGATTGTGCCCATTTCTATTTGAAAAATAGGAATTACC
>No_name
TAAATATTTGTAATTGTCGTGTGTTCGGCCTGTTTTCGGAGCATTTCGGTGTGATTAACT
CTCTGATTGTGCCCATTTCTATTTGAAAAATAGGAATTAC
>No_name
ATTAAATATTTGTAATTGTCGTGTGTTCGGCCTGTTTTCGGAGCATTTCGGTGTGATTAA
CTCTCTGATTGTGCCCATTTCTATTTGAAAAATAGGAATT
>No_name
CGGGATTTTATTAAATATTTGTAATTGTCGTGTGTTCGGCCTGTTTTCGGAGCATTTCGG
TGTGATTAACTCTCTGATTGTGCCCATTTCTATTTGAAAA
>No_name
CTAAATGTCTCTCGATTATCAAATGGTAAAAAGGAATTTCCAGATTATTTTCAATCCCGA
TTCGAATATCTCCATTCTCACTCGAGCTTATAATGAATTG
>No_name
TCCATTCTCACTCGAGCTTATAATGAATTGATGAAGCACCTGAATGATGATTCGATTAGA
AATGAATCAGAAAAACTCAAAGCATTATTACATTCGAAGT
>No_name
AGATAATAGACCTGGTTTGATAATTTGAAAGCTCCAACTTTTGATTCATACTTCGAATGT
AATAATGCTTTGAGTTTTTCTGATTCATTTCTAATCGAAT
>No_name
CCAGGATCAGTGATGATGAAAATACAACACTTTGGATAAGATAATTAATCAGTTTGCACA
TAAAGCTGCCAAGTATCCAATTCAACAGTAAATAATGAAC
>No_name
TCTGTATCATGATAGTAAAAATATGGCGTAGATATCGAAAATCCAATAAACCATCCAATG
ATACAAGCCCATTTTGCGCCATTTAAAGTCATTCGGCGGT
>No_name
CTTTAAATGGCGCAAAATGGGCTTGTATCATTGGATGGTTTATTGGATTTTCGATATCTA
CGCCATATTTTTACTATCATGATACAGAAAAATCGGATTC
>No_name
CTGATTTGTTCGATTCCTCGTAATAAATCTCATCCACGAATCCGATTTTTCTGTATCATG
ATAGTAAAAATATGGCGTAGATATCGAAAATCCAATAAAC
>No_name
ACAATATATCGAGATTCATTCGAAGGAAATTCTAATCTACATTTATACGGATTATTAACA
AACTGATTTGTTCGATTCCTCGTAATAAATCTCATCCACG
>No_name
GTTTAATAGTCCAATTATAACAATATATCGAGATTCATTCGAAGGAAATTCTAATCTACA
TTTATACGGATTATTAACAAACTGATTTGTTCGATTCCTC
>No_name
TTTTCCTTTAGGCATTCTTTTTGCACATAACAAACCACCATTGCATTCATTATTAAAATC
CCAATAAATGGGATCAAATACGATGTGTTTAATAGTCCAA
>No_name
AAAGAAGTTAAATTTCCAGAGCATTATCGTGATAGCCTTATATCAAACGATATCGTTAAC
AAAGTGAAAGCATCTAAACTTTTCAGGCGCCGGCAGAAGC
>No_name
GCAGAAAAGGGTAACCAATCTAGTTTTATTAGTGACATCAGTATATGGTCTTTGCTGGCT
ACCGATAAATATCATAAACGCTTGGTACAATCTGAGTCCG
>No_name
CTTTGCTGGCTACCGATAAATATCATAAACGCTTGGTACAATCTGAGACCGGCTAGGTTT
CCTTCAACACCAGCTTTTGAATATGGTAGCAATGTCTCTA
>No_name
AAATGATAGAGTTTGAGAGACATATCTAACATATTCCATAGCTGGTGTTGAAGGAAAACT
AGCCGGACTCAGATTGTACCAAGCGTTTATGATATTTATC
>No_name
ATCGGATTGACGCAAGCGCTACAAAATGATAGAGTTTGAGAGACATATCTAACATATTCC
ATAGCTGGTGTTGAAGGAAAACTAGCCGGACTCAGATTGT
>No_name
TTCTGTGTAAGGTAAAATTCTTTAAAAATGGAAACCGATCTATGAAAGCACTTTTAAACG
CTTTGCTTGCTATTGAATAGACGATCGGATTGCCGCAAGC
>No_name
TTTCTGTGTAAGGTAAAATTCTTTAAAAATGGAAACCGTTCTATGAAAGCACTTTTAAAC
GCTTTGATTGCTATTGAATAGACGATCGGATTAACGCAAG
>No_name
ATGNAACGGTCACGTCTAGCCTTGAATTGGAATTGAGATGCGGACCATACCCTTCCATCA
TAAAGGCAGAGTTTAGTCTTTTTTTAGAATCAAAAGTTCT
>No_name
AAANAATATATAATCATCAATCTTGAACCGCTTGAATGGCATTTCATAACCAAAATATGC
GTGGAATTATCAGAACAAACCAAATCGAATTTTAAAAACT
>No_name
CAAAAGCAAAGCACAAGGGGCGACATGCATTAGTAAAAGGCGTGAAAAATAATATATAAT
CATCAATCTTGAACCGCTTGAATGGCATTTCATAACCAAA
>No_name
TCTGCTTTCAGCCTTTTTTGATAGATTTAGTAGTTTTCTTCTTCGAATTGCTACTTTTTT
CATTGCGATAATTAGCAAAACTGAAAATGACAAAAGCAAA
>No_name
AAAACTACTAAATCTATCAAAAAAGGCTGAAAGCAGAATGCTTGGCTGGGATTCGAATAC
CACCTCTCGAATGTTGGTGGTTGTTGTGACAATATTTTTA
>No_name
CAAAAATCGCATAGCTCTATTCCTAAAAACCACTGTTTAGAAATCTCGCTTAAAAGACTA
ACTGACATAACTAAGGATGCCACCATCAGATCTGCAACGG
>No_name
CCTCATTCTGATATAGTCTATATTGGTGACGGCCCAATATCTATCAAATGCTATTGGAAC
TAAGAGAAGAATCGAAGCCGAACAACAGAGGACATCAAAA
>No_name
GAGGAACCAAACAATTATAATCATTATAATAATTCGTTTAGCCGTCCTCATTCTGATATA
GTCTATATTGGTGACGGCCCAATATCTATCAAATCCTATT
>No_name
CGAGAAGGAATGGAAATAATAATAGAGAGGAACCAAACAATTATAATCATTATAATAATT
CGTTTAGCCGTCCTCATTCTGATATAGTCTATATTGGTGA
>No_name
CTTTTGTAGACATTTTCCCATGTCCGACTTGAATAGAAACGAGAAGGAATGGAAATAATA
ATAGAGAGGAACCAAACAATTATAATCATTATAATAATTC
>No_name
AATTACAACACTTTTGTAGACATTTTCCCATGTCCGACTTGAATAGAAACGAGAAGGAAT
GGAAATAATAATAGAGAGGAACCAAACAATTATAATCATT
>No_name
CTCNCTATTATTATTTCCATTCCTTCTCGTTTCTATTCAAGTCGGACATGGGAAAATGTC
TACAAAAGTGTTGTAATTGATGGATTGTGTAACATAAATG
>No_name
GAAAATGTCTACAAAAGTGTTGTAATTGATGGATTGTGTAACATAAATGATGAATATTTC
TATACGATTTTCTCAACTGTCGGTGCTTTTTATATGCCAA
>No_name
CTCAACTGTCGGTGCTTTTTATATGCCAATGTTTCTTTTGATTGGTATTTATTTAAAGAT
TTATCAAACAGCTCGAGCAAGAATTCGGAAACATGGCTTC
>No_name
GATTTATGGAAGCCATGTTTCCGAATTCTTGCTCGAGCTGTTTGATAAATCTTTAAATAA
ATACCAATCAAAAGAAACATTGGCATATAAAAAGCACCGA
>No_name
CTCGAGCAAGAATTCGGAAACATGGCTTCCATAAATCCAAGTCAAAATTCAACAACAGTT
TTTTTAACAGTATTAAAAAATTCCCATTTCGATGGCCGAA
>No_name
CCGAAAAAAGTGAAATTTATCCCAGTAAAGAGAGAAATGAATAGTACTCATCGTTATCAA
TGCAGCTCTAACTTTAGTCAAACAAACAATTATCTTCAAA
>No_name
CTCATCGTTATCAATGCAGCTCTAACTTTAGTCAAACAAACAATTATCTTCAAATGAAAA
TAGACATGCAATCATACGAAATCTCCTCATATTATGGGAA
>No_name
ATTTTTCGACATATTTTTCCCATAATATGAGGAGATTTCGTATGATTGCATGTCTATTTT
CATTTGAAGATAATTGTTTGTTTGACTAAAGTTAGAGCTG
>No_name
AATTATCTTCAAATGAAAATAGACATGCAATCATACGAAATCTCCTCATATTATGGGAAA
AATATGTCGAAAAATCAGGTAAAATCATATGATTTAGATT
>No_name
CTTCAAATGAAAATAGACATGCAATCATACGAAATCTCCTCATATTATGGGAAAAATATG
TCGAAAAATCAGGTAAACTCATATGATTTAGATTCAGTGA
>No_name
AAATGAAAATAGACATGCAATCATACGAAATCTCCTCATATTATGGGAAAAATATGTCGA
AAAATCAGGTAAACTCATATGATTTAGATTCAGTGAATCA
>No_name
GCTTGATTGAGGATCACATGAACTTTGATTCACTGAATCTAAATCATATGAGTTTACCTG
ATTTTTCGACATATTTTTCCCATAATATGAGGAGATTTCG
>No_name
CACTGGTTGTTCATATTTATGTGCTCACAACTTGAGTTGCAATATTTATGTGAGGATGAG
CTTGATTGAGGATCACATGAACTTTGATTCACTGAATCTA
>No_name
GTGATCCTCAATCAAGCTCATCCTCACATAAATATTGCAACTCAAGTTGTGAGCACATAA
ATATGAACAACCAGTATCCAAATGTTGATTCGAATATGTT
>No_name
TGAAGATGCTATTTGATAACATATTCGAATCAACATTTGGATACTGGTTGTTCATATTTA
TGTGCTCACAACTTGAGTTGCAATATTTATGTGAGGATGA
>No_name
GTTTGAAGATGCTATTTGATAACATATCGAATCAACATTTGGATACTGGTTGTTCATATT
TATGTGCTCACAACTTGAGTTGCAATATTTCTGTGAGGAT
>No_name
GGAGATTGTAAAATAGAAAAATGGAGTTTATCCTTCTCATGTTTGCACTGGTATTGTTTG
AAGATGCTATTTGATAACATATTCGAATCAACTTTTGGAT
>No_name
ATCTTTAAACAATACCAGTGCAAACATGAGAAGGATAAACTCCATTTTTCTATTTTACAA
TCTCCAGTGGTTTTGGAGGCTGAGTTTGTTACTGATCCAG
>No_name
ATANTTCTATTTTACAATCTCCAGTGGTTTTGGAGGCTGAGTTTGTTACTGATCCAGCTC
AGTGTCTAGAAAACTATGACGAAAAGATCATTTGGAATTG
>No_name
GAGACTACTTGTTTCCTTCCAATTCCAAATGATCTTTTCGTCATAGTTTTCTAGACACTG
AGCTGGATCAGTAACAAACTCAGCCTCCAAAACCACTGGA
>No_name
GTTGAGACTACTTGTTTCCTTCCAATTCCAAATGATCTTTTCGTCATAGTTTTCTAGACA
CTGAGCTGGATCAGTAACAAACTCAGCCTCCAAAACCACT
>No_name
GTGGTTTTGGAGGCTGAGTTTGTTACTGATCCAGCTCAGTGTCTAGAAAACTATGACGAA
AAGATCATTTGGAATTGGAAGGAAACAAGTAGACTCAACA
>No_name
GTCGATTAGGGCAAGTAATTCTCGGAGAACTGTTGAGACTACTTGTTTCCTTCCAATTCC
AAATGATCTTTTCGTCATAGTTTTCTAGACACTGAGCTGG
>No_name
GAAAAGATCATTTGGAATTGGAAGGAAACAAGTAGTCTCAACAGTTCTCCGAGAATTACT
TGCCCTAATCGACCAAGACATGATTGCATAGAATATATAA
>No_name
CTTTTGGTTTTCTTTATATATTCTATGCAATCATGTCTTGGTCGATTAGGGCAAGTAATT
CTCGGAGAACTGTTGAGACTACTTGTTTCCTTCCAATTCC
>No_name
AAACAAGTAGTCTCAACAGTTCTCCGAGAATTACTTGCCCTAATCGACCAAGACATGATT
GCATAGAATATATAAAGAAAACCAAAAGAAAACTCCATCC
>No_name
ATGGTTCACATGCAAGTTTACTCTATCCGGAACTAATATTCCTGTGATTTTGTAATGAAT
ATTCGGACTCAGTGAGTTCTGCGGATGGAGATTTCTTTTG
>No_name
CAGNACTCACTGAGTCCGAATATTCATTACAAAATCACAGGAATATTAGTTCCGGATAGA
GTAAACTTGCATGTGAACCATAACTCAATAAACATCAAAA
>No_name
GCAAAATTTTGAAAATAGCACAATTAGCAAATCTCAATTACCAACTCATGGTTCTCGTAC
AGACACATATCCGAAAACTTTTGTAACAAACAGTGATTTT
>No_name
GCAAATCTCAATTACCAACTCATGGTTCTCGTACAGACACATATCCGAAAACTTTTGTAA
CAAACAGTGATTTTACCTCAAAGAAATCCTTTATTGAACA
>No_name
GTTTGTGTTTCTGTTGTTCAATAAAGGATTTCTTTGAGGTAAAATCACTGTTTGTTACAA
AAGTTTTCGGATATGTGTCTGTGCGAGAACCATGAGTTGG
>No_name
AACAAACAGTGATTTTACCTCAAAGAAATCCTTTATTGAACAACAGAAACAGAAACTGGA
ACACAAACGTGAAAGAAAAGCCGCTCGGACACTGGCAATA
>No_name
CTGGAACACAAACGTGAAAGAAAAGCCGCTCGGACACTGGCAATAATTACAGGTTGTTTC
ATCCTCTGTTGGTTGCCATTTTTTATTCAAGCGTTGTAAT
>No_name
CAAGTACAACGCTTGAATAAAAAATGGCAACCAACAGAGGATGAAACAACCTGTAATTAT
TGCCAGTGTCCGAGCGGCTTTTCTTTCACGTTTGTGTTCC
>No_name
CGGCAAGTACAACGCTTGAATAAAAAATGGCAACCAACAGAGGAGGAAACAACCTGTAAT
TATTGCCAGTGTCAGAGCTGCTTTTCTTTCACGATTGTGT
>No_name
AGAAAAGCCGCTCGGACACTGGCAATAATTACAGGTTGTTTCATCCTCTGTTGGTTGCCA
TTTTTTTATTCAAGAGTTGTACTTGCCGGTTTGCGGACGT
>No_name
TAAAGATATCATTTGGAACACATTGACGTCCGCAAAACGGCAAGTACAACGCTTGAATGA
AAAATGGCAACCAACAGAGGATGAAACAACCTGTAATTAT
>No_name
TTTTTATTCAAGCGTTGTACTTGCCGTTTTGCGGACGTCAATATGTTCCAAATGATATCT
TTAGCTCGTTTTTTCTATGGCTTGGTTTTTGTTATTTTCT
>No_name
TCAAAAGAGAATTACAATATCCAAGCCATAGAAAAAACGAGCTAAAGATATCATTTGGAA
CACATTGACGTCCGCAAAACGGCAAGTACAACGCTTGAAT
>No_name
TATGCATTTCTGAATTCTGGAGAAAAGATTGTGTAAATTATAGGATTCAAAAGAGAATTA
CAATATCCAAGCCATAGAAAAAACGAGCTAAAGATATCAT
>No_name
TATTCTTACAATGTTTTCTAGGGAAATAGAATCTTCTGTACAAATGCGACTCTATTCAAT
GTCCAAGCGACATTTTGTAGTTGTAATATGCTTATTTTTT
>No_name
ATTCTTACAATGTTTTCTAGGGAAATAGAATCTTCTGTACAAATGCGACTCTATTCAATG
TCCAAGCGACATTTTGTAGTTGTAATATGCTTATTTTTTC
>No_name
CTTACAATGTTTTCTAGGGAAATAGAATCTTCTGTACAAATGCGACTCTATTCAATGTCC
AAGCGACATTTTGTAGTTGTAATATGCTTATTTTTTCTCT
>No_name
GGAAATAGAATCTTCTGTACAAATGCGACTCTATTCAATGTCCAAGCGACATTTTGTAGT
TGTAATATGCTTATTTTTTCTCTCATTTACATTAACTCTT
>No_name
AATAGAATCTTCTGTACAAATGCGACTCTATTCAATGTCCAAGCGACATTTTGTAGTTGT
AATATGCTTATTTTTTCTCTCATTTACATTAACTCTTCTA
>No_name
CCAATTAGAAGAGTTAATGTAAATGAGAGAAAAAATAAGCATATTACAACTACAAAATGT
CGCTTGGACATTGAATAGAGTCGCATTTGTACAGAAGATT
>No_name
CTTCTGTACAAATGCGACTTTATTCAATGTCCAAGCGACATTTTGTAGTTGTAATATGCT
TATTTTTTCTCTCATTTACATTAACTCTTCTAATTGGAAT
>No_name
CTTCTGTACAAATGCGACTCTATTCAATGTCCAAGCGACATTTTGTAGTTGTAATATGCT
TATTTTTTCTCTCATTTACATTAACTCTTCTAATTGGAAT
>No_name
CTATTCCAATTAGAAGAGTTAATGTAAATGAGAGAAAAAATAAGCATATTACAACTACAA
AATGTCGCTTGGACATTGAATAGAGTCGCATTTGTACAGA
>No_name
TGCTATGCCAATTAGAAGAGTTAATGTAAATGAGAGAAAAAATAAGCATATTACAACTAC
AAAATGTCGCTTGGACATTGAATAGAGTCGCATTTGTACA
>No_name
TACAAATGCGACTCTATTCAATGTCCAAGCGACATTTTGTAGTTGTAATATGCTTATTTT
TTCTCTCATTTACATTAACTCTTCTAATTGGAATAGCAGG
>No_name
AAAGGCGACTCTATTCAATGTCCAAGCGACATTTTGTAGTTGTAATATGCTTATTTTTTC
TCTCATTTACATTAACTCTTCTAATTGGAATAGCAGGTCC
>No_name
GGAGGACCTGCTATTCCAATTAGAAGAGTTAATGTAAATGAGAGAAAAAATAAGCATATT
ACAACTACAAAATGTCGCTTGGACATTGAATAGAGTCGCA
>No_name
AATAATGATTGGAGGACCTGCTATTCCAATTAGAAGAGTTAATGTAAATGAGAGAAAAAA
TAAGCATATTACAACTACAAAATGTCGCTTGGACATTGAA
>No_name
CGACATTTTGTAGTTGTAATATGCTTATTTTTTCTCTCATTTACATTAACTCTTCTAATT
GGAATAGCAGGTCCTCCAATCATTATTTCATATTCTAACA
>No_name
GCTAACTTTACTGTTATTGTTAGAATATGAAATAATGATTGGAGGACCTGCTATTCCAAT
TAGAAGAGTTAATGTAAATGAGAGAAAAAATAAGCATATT
>No_name
GTTATATGCTTATTTTTTCTCTCATTTACATTAACTCTTCTAATTGGAATAGCAGGTCCT
CCAATCATTATTTCATATTCTAACAATAACAGTAAAGTTA
>No_name
TTTTTCTCTCATTTACATTAACTCTTCTAATTGGAATAGCAGGTCCTCCAATCATTATTT
CATATTCTAACAATAACAGTAAAGTTAGCCAATTTAATGA
>No_name
CTCTCATTTACATTAACTCTTCTAATTGGAATAGCAGGTCCTCCAATCATTATTTCATAT
TCTAACAATAACAGTAAAGTTAGCCAATTTAATGAAATGA
>No_name
GTTTGAGTAAAATTTTTTCATTTCATTAGATTGGCTAACTTTACTGTTATTGTTAGAATA
TGAAATAATGATTGGAGGACCTGCTATTCCAATTAGAAGA
>No_name
GTTTGAGTAAAATTTTTTCATTTCATTAGATTGGCTAACTTTACTGTTATTGTTAGAATA
TGAAATAATGATTGGAGGACCTGCTATTCCAATTAGAAGA
>No_name
CCGAATTTGAGTAAAATTTTTTCATTTCATTAAATTGGCTAACTTTACTGTTATTGTTAG
AATATGAAATAATGATTGGAGGACCTGCTATTCCAATTAG
>No_name
CCGAATTTGAGTAAAATTTTTTCATTTCATTAAATTGGCTAACTTTACTGTTATTGTTAG
AATATGAAATAATGATTGGAGGACCTGCTATTCCAATTAG
>No_name
CCGAATTTGAGTAAAATTTTTTCATTTCATTAAATTGGCTAACTTTACTGTTATTGTTAG
AATATGAAATAATGATTGGAGGACCTGCTATTCCAATTAG
>No_name
CCGAATTTGAGTAAAATTTTTTCATTTCATTAAATTGGCTAACTTTACTGTTATTGTTAG
AATATGAAATAATGATTGGAGGACCTGCTATTCCAATTAG
>No_name
CCGAATTTGAGTAAAATTTTTTCATTTCATTAAATTGGCTAACTTTACTGTTATTGTTAG
AATATGAAATAATGATTGGAGGACCTGCTATTCCAATTAG
>No_name
CCGAATTTGAGTAAAATTTTTTCATTTCATTAAATTGGCTAACTTTACTGTTATTGTTAG
AATATGAAATAATGATTGGAGGACCTGCTATTCCAATTAG
>No_name
CCGNATTTGAGTAAAATTTTTTCATTTCATTAAATTGGCTAACTTTACTGTTATTGTTAG
AATATGAAATAATGATTGGAGGACCTGCTATTCCAATTAG
>No_name
CGACCGAGTTTGAGTAAAATTTTTTCATTTCATTAGATTGGCTAACTTTACTGTTATTGT
TAGAATATGAAATAATGATTGGAGGACCTGCTATTCCAAT
>No_name
GGAATAGCAGGTCCTCCAATCATTATTTCATATTCTAACAATAACAGTAAAGTTAGCCAA
TCTAATGAAATGAAAAAATTTTACTCAAACTCGGTCGCAT
>No_name
GGATACGACCGAGTTTGAGTAAAATTTTTTCATTTCATTAGATTGGCTAACTTTACTGTT
ATTGTTAGAATATGAAATAATGATTGGAGGACCTGCTATT
>No_name
CTCCAATCATTATTTCATATTCTAACAATAACAGTAAAGTTAGCCAATTTAATGAAATGA
AAAAATTTTACTCAAATTCGGTCGTATCCAAATCAATGTC
>No_name
TCCAATCATTATTTCATATTCTAACAATAACAGTAAAGTTAGCCAATCTAATGAAATGAA
AAAATTTTACTCAAACTCGGTCGTATCCACATCAATGTCA
>No_name
CTGACATTGATTTGGATACGACCGAATTTGAGTAAAATTTTTTCATTTCATTAAATTGGC
TAACTTTACTGTTATTGTTAGAATATGAAATAATGATTGG
>No_name
CTTCAATCATTATTTCATATTCTAACAATAACAGTAAAGTTAGCCAATCTAATGAAATGA
AAAAATTTTACTCAAACTCGGTCGTATCCAAATCAATGTC
>No_name
ATCATTATTTCATATTCTAACAATAACAGTAAAGTTAGCCAATTTAATGAAATGAAAAAA
TTTTACTCAAATTCGGTCGTATCCAAATCAATGTCAGTGT
>No_name
ATTATTTCATATTCTAACAATAACAGTAAAGTTAGCCAATTTAATGAAATGAAAAAATTT
TACTCAAATTCGGTCGTATCCAAATCAATGTCAGTGTTTA
>No_name
TTCATATTCTAACAATAACAGTAAAGTTAGCCAATCTAATGAAATGAAAAAATTTTACTC
AAACTCGGTCGTATCCAAATCAATGTCAGTGTTTAACCAG
>No_name
TCATACTCTAACAATAACAGTAAAGTTAGCCAATTTAATGAAATGAAAAAATTTTACTCA
AATTCGGTCGTATCCAAATCAATGTCAGTGTTTAACCAGC
>No_name
TCATATTCTAACAATAACAGTAAAGTTAGCCAATTTAATGAAATGAAAAAATTTTACTCA
AATTCGGTCGTATCCAAATCAATGTCAGTGTTTAACCAGC
>No_name
ATTNTAACAATAACAGTAAAGTTAGCCAATCTAATGAAATGAAAAAATTTTACTCAAACT
CGGTCGTATCCAAATCAATGTCAGTGTTTAACCAGCAACT
>No_name
GCGGTGAGCCACAGTTGCTGGTTAAACACTGACATTGATTTGGATACGACCGAATTTGAG
TAAAATTTTTTCATTTCATTAAATTGGCTAACTTTACTGT
>No_name
GTTGCGGTGAGCCACAGTTGCTGGTTAAACACTGACATTGATTTGGATACGACCGAGTTT
GAGTAAAATTTTTTCATTTCATTAGATTGGCTAACTTTAC
>No_name
GTAAAGTTAGCCAATTTAATGAAATGAAAAAATTTTACTCAAATTCGGTCGTATCCAAAT
CAATGTCAGTGTTTAACCAGCAACTGTGGCTCACCGCAAC
>No_name
ATTGTTGCGGTGAGCCACAGTTGCTGGTTAAACACTGACATGATTTGGATACGACCGAGT
TTGAGTAAAATTTTTTCATTTCATTAGATTGGCTAACTTT
>No_name
GTTATTGTTGCGGTGAGCCACAGTTGCTGGTTAAACACTGACATTGATTTGGATACGACC
GAATTTGAGTAAAATTTTTTCATTTCATTAAATTGGCTAA
>No_name
GTTATTGTTGCGGTGAGCCACAGTTGCTGGTTAAACACTGACATTGATTTGGATACGACC
GAATTTGAGTAAAATTTTTTCATTTCATTAAATTGGCTAA
>No_name
TTTGTAGTTATTGTTGCGGTGAGCCACAGTTGCTGGTTAAACACTGACATTGATTTGGAT
ACGACCGAATTTGAGTAAAATTTTTTCATTTCATTAAATT
>No_name
TTAATGAAATGAAAAAATTTTACTCAAATTCGGTCGTATCCAAATCAATGTCAGTGTTTA
ACCAGCAACTGTGGCTCACCGCAACAATAACGACAAAACA
>No_name
CTTTTGTAGTCATTGTTGCGGTGAGCCACAGTTGCTGGTTAAACACTGACATTGATTTGG
ATACGACCGAGGTTGAGTAAAATTTTTTCCTTTCATTAGA
>No_name
AAAAAATTTTACTCAAACTCGGTCGTATCCAAATCAATGTCAGTGTTTAACCAGCAACTG
TGGCTCACCGCAACAATAACTACAAAAGACGACGAAGAAA
>No_name
AAANATTTTACTCAAATTCGGTCGTATCCAAATCAATGTCAGTGTTTAACCAGCAACTGT
GGCTCACCGCAACAATAACTACAAAAGACGACGAAGAAAA
>No_name
AAAAATTTTACTCAAACTCGGTCGTATCCAAATCAATGTCAGTGTTCAACCAGCAACTGT
GGCTCACCGCAACAATAACTACAAAAGACGACGAAGAAAA
>No_name
ATTNTACTCAAACTCGGTCGTATCCAAATCAATGTCAGTGTTTAACCAGCAACTGTGGCT
CACCGCAACAATAACTACAAAAGACGACGAAGAAAAATTT
>No_name
AAATTTTTCTTCGTCGTCTTTTGTAGTTATTGTTGCGGAGAGCCACAGTTGCTGGTTAAA
CAATGACATTGATTTGGATACGACCGAGTTTGAGCAAAAT
>No_name
GAAATTTTTCTTCGTCGTCTTTTGTAGTTATTGTTGCGGTGAGCCACAGTTGCTGGTTAA
ACACTGACATTGATTTGGATACGACCGAGTTTGAGTAAAA
>No_name
TTTNACTCAAATTCGGTCGTATCCAAATCAATGTCAGTGTTTAACCAGCAACTGTGGCTC
ACCGCAACAATAACTACAAAAGACGACGAAGAAAAATTTC
>No_name
GGAAATTTTTCTTCGTCGTCTTTTGTAGTTATTGTTGCGGTGAGCCACAGTTGCTGGTTA
AACACTGACATTGATTTGGATACGACCGAATTTGAGGAAA
>No_name
GGAAATTTTTCTTCGTCGTCTTTTGTAGTTATTGTTGCGGTGAGCCACAGTTGCTGGTTA
AACACTGACATTGATTTGGATACGACCGAATTTGAGTAAA
>No_name
GGAAATTTTTCTTCGTCGTCTTTTGTAGTTATTGTTGCGGTGAGCCACAGTTGCTGGTTA
AACACTGACATTGTTTTTGATACGACCGCGTTTGAGTAAA
>No_name
CGGAAATTTTTCTTCGTCGTCTTTTGTAGTTATTGTTGCGGTGAGCCACAGTTGCTGGTT
AAACACTGACATTGATTTGGATACGACCGAGTTTGAGTAA
>No_name
CGGAAATTTTTCTTCGTCGTCTTTTGTAGTTATTGTTGCGGTGAGCCACAGTTGCTGGTT
AAACACTGACATTGATTTGGATACGACCGAATTTGAGCAA
>No_name
CGGAAATTTTTCTTCGTCGTCTTTTGTAGTTATTGTTGCGGTGAGCCACAGTTGCTGGTT
AAAAACTGACATTGATTTGGATACGACCGCGTTTGAGGAA
>No_name
TTACCTTCGGAAATTTTTCTTCGTCGTCTTTTGTAGTTATTGTTGCGGTGAGCCACAGTT
GCTGGTTTAACACTGACATTGATTTGGATACGTCCGAGTT
>No_name
CTCGGTCGTATCCAAATCAATGTCAGTGTTTAACCAGCAACTGTGGCTCACCGCAACAAT
AACTACAAAAGACGACGAAGAAAAATTTCCGAAGGTAAAT
>No_name
CATTTACCTTCGGAAATTTTTCTTCGTCGTCTTTTGTAGTTATTGTTGCGGTGAGCCACA
GTTGCTGGTTAAACACTGACCTTGATTTGGATACGCCCGA
>No_name
TCCAAATCAATGTCAGTGTTTAACCAGCAACTGTGGCTCACCGCAACAATAACTACAAAA
GACGACGAAGAAAAATTTCCGAAGGTAAATGTGACAGTGA
>No_name
ATCAATGTCAGTGTTTAACCAGCAACTGTGGCTCACCGCAACAATAACTACAAAAGACGA
CGAAGAAAAATTTCCGAAGGTAAATGTGACAGTGAATAAT
>No_name
GTCAGTGTTTAACCAGCAACTGTGGCTCACCGCAACAATAACTACAAAAGACGACGAAGA
AAAATTTCCGAAGGTAAATGTGACAGTGAATATTGTCGGA
>No_name
CAGTGTTTAACCAGCAACTGTGGCTCACCGCAACAATAACTACAAAAGACGACGAAGAAA
AATTTCCGAAGGTAAATGTGACAGTGAATATTGTCGGAAT
>No_name
GTGTTTAACCAGCAACTGTGGCTCACCGCAACAATAACTACAAAAGACGACGAAGAAAAA
TTTCCGAAGGTAAATGTGACAGTGAATATTGTCGGAATCA
>No_name
TAACCAGCAACTGTGGCTCACCGCAACAATAACTACAAAAGACGACGAAGAAAAATTTCC
GAAGGTAAATGTGACAGTGAATATTGTCGGAATCATTAAA
>No_name
GTCCAACCAGCAACTGTGGCTCACCGCAACAATAACTACAAAAGACGACGAAGAAAAATT
TCCGAAGGTAAATGTGACAGTGAATATTGGCGGAATCATT
>No_name
CCTTTAATGATTCCGACAATATTCACTGTCACATTTACCTTCGGAAATTTTTCTTCGTCG
TCTTTTGTAGTTATTGTTGCGGTGAGCCACAGTTGCTGGT
>No_name
CAATATCTCATTGTTTCCTTTAATGATTCCGACAATATTCACTGTCACATTTACCTTCGG
AAATTTTTCTTCGTCGTCTTTTGTAGTTATTGTTGCGGTG
>No_name
CTTTCCGCAACAATAACTACAAAAGACGACGAAGAAAAATTTCCGAAGGTAAATGTGACA
GTGAATATTGTCGGAATCATTAAAGGAAACAATGAGATAT
>No_name
GCAACAATAACTACAAAAGACGACGAAGAAAAATTTCCGAAGGTAAATGTGACAGTGAAT
ATTGTCGGAATCATTAAAGGAAACAATGAGATATTGATAT
>No_name
GCAACAATAACTACAAAAGACGACGAAGAAAAATTTCCGAAGGTAAATGTGACAGTGAAT
ATTGTCGGAATCATTAAAGGAAACAATGAGATATTGATAT
>No_name
AATAACTACAAAGACGACGAAGAAAAATTTCCGAAGGTAAATGTGACAGTGAATATTGTC
GGAATCATTAAAGGAAACAATGAGATATTGATATACAATG
>No_name
CCATTGTATATCAATATCTCATTGTTTCCTTTAATGATTCCGACAATATTCACTGTCACA
TTTACCTTCGGAAATTTTTCTTCGTCGTCTTTTGTAGTTA
>No_name
TGGAGCCATTGTATATCAATATCTCATTGTTTCCTTTAATGATTCCGACAATATTCACTG
TCACATTTACCTTCGGAAATTTTTCTTCGTCGTCTTTTGT
>No_name
ATTGGAGCCATTGTATATCAATATCTCATTGTTTCCTTTAATGATTCCGACAATATTCAC
TGTCACATTTACCTTCGGAAATTTTTCTTCGTCGTCTTTT
>No_name
GAATTTATTGGAGCCATTGTATATCAATATCTCATTGTTTCCTTTAATGATTCCGACAAT
ATTCACTGTCACATTTACCTTCGGAAATTTTTCTTCGTCG
>No_name
CGACGAAGAAAAATTTCCGAAGGTAAATGTGACAGTGAATATTGTCGGAATCATTAAAGG
AAACAATGAGATATTGATATACAATGGCTCCAATAAATTT
>No_name
TGAATTTATTGGAGCCATTGTATATCAATATCTCATTGTTTCCTTTAATGATTCCGACAA
TATTCACTGTCACATTTACCTTCGGAAATTTTTCTTCGTC
>No_name
GAAAAATTTCCGAAGGTAAATGTGACAGTGAATATTGTCGGAATCATTAAAGGAAACAAT
GAGATATTGATATACAATGGCTCCAATAAATTCACCCAGA
>No_name
GAAAAATTTCCGAAGGTAAATGTGACAGTGAATATTGTCGGAATCATTAAAGGAAACAAT
GAGATATTGATATACAATGGCTCCAAAAAAATCACCCAGA
>No_name
GAAAAATTTCCGAAGGTAAATGTGACAGTGAATATTGTCGGAATCATTAAAGGAAACAAT
GAGATATTGATATACAATGGCTCCAATAAAATCACCCCAA
>No_name
CTCNGGGTGAATTTATTGGAGCCATTGTATATCAATATCTCATTGTTTCCTTTAATGATT
CCGACAATATTCACTGTCACATTTACCTTCGGAAATTTTT
>No_name
AAAAATTTCCGAAGGTAAATGTGACAGTGAATATTGTCGGAATCATTAAAGGAAACAATG
AGATATTGATATACAATGGCTCCAATAAATTCACCCAGAG
>No_name
AAAAATTTCCGAAGGTAAATGTGACAGTGAATATTGTCGGAATCATTAAAGGAAACAATG
AGATATTGATATACAATGGCTCCAATAAATTCACCCAGAG
>No_name
AAAAATTTCCGAAGGTAAATGTGACAGTGAATATTGTCGGAATCATTAAAGGAAACAATG
AGATATTGATATACAATGGCTCCAATAAATTCACCCAGAG
>No_name
AATATTCTCTGGGTGAATTTATTGGAGCCATTGTATATCAATATCTCATTGTTTCCTTTA
ATGATTCCGACAATATTCACTGTCACATTTACCTTCGGAA
>No_name
AAATTTTCTCTGGGTGAATTTATTGGAGCCATTGTATATCAATATCTCATTGTTTCCTTT
AATGATTCCGACAATATTCACTGTCACATTTACCTTCGGA
>No_name
AAATTTTCTCTGGGTGAATTTATTGGAGCCATTGTATATCAATATCTCATTGTTTCCTTT
AATGATTCCGACAATATTCACTGTCACATTTACCTTCGGA
>No_name
TTTAAATTTTCTCTGGGTGAATTTATTGGAGCCATTGTATATCAATATCTCATTGTTTCC
TTTAATGATTCCGACAATATTCACTGTCACATTTACCTTC
>No_name
ATATAAATTTTCTCTGGGTGAATTTATTGGAGCCATTGTATATCAATATCTCATTGTTTC
CTTTAATGATTCCGACAATATTCACTGTCACATTTACCTT
>No_name
CATTTAAATTTTCTCTGGGTGAATTTATTGGAGCCATTGTATATCAATATCTCATTGTTT
CCTTTAATGATTCCGACAATATTCACTGTCACATTTACCT
>No_name
CGCATTTAAATTTTCTCTGGGTGAATTTATTGGAGCCATTGTATATCAATATCTCATTGT
TTCCTTTAATGATTCCGACAATATTCACTGTCACATTTAC
>No_name
CGACGCATTTAAATTTTCTCTGGGTGAATTTATTGGAGCCATTGTATATCAATATCTCAT
TGTTTCCTTTAATGATTCCGACAATATTCACTGTCACATT
>No_name
GTGACAGTGAATATTGTCGGAATCATTAAAGGAAACAATGAGATATTGATATACAATGGC
TCCAATAAATTCACCCAGAGAAAATTTAAATGCGTTAAGA
>No_name
GTCTTAACGCATTTAAATTTTCTCTGGGTGAATTTATTGGAGCCATTGTATATCAATATC
TCATTGTTTCCTTTAATGATTCCGACAATATTCACTGTCA
>No_name
CTTTGTCTTAACGCATTTAAATTTTCTCTGGGTGAATTTATTGGAGCCATTGTATATCAA
TATCTCATTGTTTCCTTTAATGATTCCGACAATATTCACT
>No_name
GCANTTTGTCTTAACGCATTTAAATTTTCTCTGGGTGAATTTATTGGAGCCATTGTATAT
CAATATCTCATTGTTTCCTTTAATGATTCCGACAATATTC
>No_name
GAATATTGTCGGAATCATTAAAGGAAACAATGAGATATTGATATACAATGGCTCCAATAA
ATTCACCCAGAGAAAAATTAAATGCGTTAAGACAAAGTGC
>No_name
GCACTTTGTCTTAACGCATTTAAATTTTCTCTGGGTGAATTTATTGGAGCCATTGTATAT
CAATATCTCATTGTTTCCTTTAATGATTCCGACAATATTC
>No_name
CGCACTTTGTCTTAACGCATTTAAATTTTCTCTGGGTGAATTTATTGGAGCCATTGTATA
TCAATATCTCATTGTTTCCTTTAATGATTCCGACAATATT
>No_name
CGCACTTTGTCTTAACGCATTTAAATTTTCTCTGGGTGAATTTATTGGAGCCATTGTATA
TCAATATCTCATTGTTTCCTTTAATGATTCCGACAATATT
>No_name
CTCGCACTTTGTCTTAACGCATTTAAATTTTCTCTGGGTGAATTTATTGGAGCCATTGTA
TATCAATATCTCATTGTTTCCTTTAATGATTCCGACAATA
>No_name
CTCGCACTTTGTCTTAACGCATTTAAATTTTCTCTGGGTGAATTTATTGGAGCCATTGTA
TATCAATATCTCATTGTTTCCTTTAATGATTCCGACAATA
>No_name
CCTCGCACTTTGTCTTAACGCATTTAAATTTTCTCTGGGTGAATTTATTGGAGCCATTGT
ATATCAATATCTCATTGTTTCCTTTAATGATTCCGACAAT
>No_name
ACTNTCGGAATCATTAAAGGAAACAATGAGATATTGATATACAATGGCTCCAATAAATTC
ACCCAGAGAAAATTTAAATGCGTTAAGACAAAGTGCGAGG
>No_name
ATTTCCTCGCACTTTGTCTTAACGCATTTAAATTTTCTCTGGGTGAATTTATTGGAGCCA
TTGTATATCAATATCTCATTGTTTCCTTTAATGATTCCGA
>No_name
GAATCATTAAAGGAAACAATGAGATATTGATATACAATGGCTCCAATAAATTCACCCAGA
GAAAATTTAAATGCGTTAAGACAAAGTGCGAGGAAATCTT
>No_name
AAACAATGAGATATTGATATACAATGGCTCCAATAAATTCACCCAGAGAAAATTTAAATG
CGTTAAGACAAAGTGCGAGGAAATCTTCATTGCACATATT
>No_name
CAATGAGATATTGATATACAATGGCTCCAATAAATTCACCCAGAGAAAATTTAAATGCGT
TAAGACAAAGTGCGAGGAAATCTTCATTGCACATATTAAT
>No_name
GAGATATTGATATACAATGGCTCCAATAAATTCACCCAGAGAAAATTTAAATGCGTTAAG
ACAAAGTGCGAGGAAATCTTCATTGCACATATTAATTTTA
>No_name
ATANAATGGCTCCAATAAATTCACCCAGAGAAAATTTAAATGCGTTAAGACAAAGTGCGA
GGAAATCTTCATTGCACATATTAATTTTATTTCAATGAAA
>No_name
TTATAGATTTTCATTGAAATAAAATTAATATGTGCAATGAAGATTTCCTCGCACTTTGTC
TTAACGCATTTAAATTTTCTCTGGGTGAATTTATTGGAGC
>No_name
AATAATAGATTTTCATTGAAATAAAATTAATATGTGCAATGAAGATTTCCTCGCACTTTG
TCTTAACGCATTTAAATTTTCTCTGGGTGAATTTATTGGA
>No_name
AGAATTTATAGATTTTCATTGAAATAAAATTAATATGTGCAATGAAGATTTCCTCGCACT
TTGTCTTAACGCATTTAAATTTTCTCTGGGTGAATTTATT
>No_name
AATAAATTCACCCAGAGAAAATTTAAATGCGTTAAGACAAAGTGCGAGGAAATCTTCATT
GCACATATTAATTTTATTTCAATGAAAATCTATAAATTCT
>No_name
CCCACATAGAATTTATAGATTTTCATTGAAATAAAATTAATATGTGCAATGAAGATTTCC
TCGCACTTTGTCTTAACGCATTTAAATTTTCTCTGGGTGA
>No_name
TCCCACATAGAATTTATAGATTTTCATTGAAATAAAATTAATATGTGCAATGAAGATTTC
CTCGCACTTTGTCTTAACGCATTTAAATTTTCTCTGGGTG
>No_name
CAGAGAAAATTTAAATGCGTTAAGACAAAGTGCGAGGAAATCTTCATTGCACATATTAAT
TTTATTTCAATGAAAATCTATAAATTCTATGTGGGAATTT
>No_name
GTGAAATTCCCACATAGAATTTATAGATTTTCATTGAAATAAAATTAATATGTGCAATGA
AGATTTCCTCGCACTTTGTCTTAACGCATTTAAATTTTCT
>No_name
AAAATTTAAATGCGTTAAGACAAAGTGCGAGGAAATCTTCATTGCACATATTAATTTTAT
TTCAATGAAAATCTATAAATTCTATGTGGGAATTTCTCAT
>No_name
CAAATTGTTATGAGAAATTCCCACATAGAATTTATAGATTTTCATTGAAATAAAATTAAT
ATGTGCAATGAAGATTTCCTCGCACTTTGTCTTAACGCAT
>No_name
CAAATTGTTATGAGAAATTCCCACATAGAATTTATAGATTTTCATTGAAATAAAATTAAT
ATGTGCAATGAAGATTTCCTCGCACTTTGTCTTAACGCAT
>No_name
CCAAATTGTTATGAGAAATTCCCACATAGAATTTATGGATTTTCATTGAAATAAAATTAA
TATGTGCAATGAAGATTTCCTCGCACTTTGTCTTAACGCA
>No_name
TGAAATCCAAATTGTTATGAGAAATTCCCACATAGAATTTATAGATTTTCATTGAAATAA
AATTAATATGTGCAATGAAGATTTCCTCGCACTTTGTCTT
>No_name
CGGNATATCCAAATTGTTATGAGAAATTCCCACATAGAATTTATAGATTTTCATTGAAAT
AAAATTAATATGTGCAATGAAGATTTCCTCGCACTTTGTC
>No_name
AAATGTTGAAAATGTAAATTCGATAGTCTTGATATCCAAATTGTTATGAGAAATTCCCAC
ATAGAATTTATAGATTTTCATTGAAATAAAATTAATATGT
>No_name
AAANGTTGAAAATGTAAATTCGATAGTCTTGATATCCAAATTGTTATGAGAAATTCCCAC
ATAGAATTTATAGATTTTCATTGAAATAAAATTAATATGT
>No_name
ATTTTATTTCAATGAAAATCTATAAATTCTATGTGGGAATTTCTCATAACAATTTGGATA
TCAAGACTATCGAATTTACATTTTCAACATTTAGTAGTTA
>No_name
ATTTCAATGAAAATCTATAAATTCTATGTGGGAATTTCTCATAACAATTTGGATATCAAG
ACTATCGAATTTACATTTTCAACATTTAGCAGTTACTTTT
>No_name
GTGGGAATTTCTCATAACAATTTGGATATCAAGACTATCGAATTTACATTTTCAACATTT
AGCAGTTACTTTTCTCAGTTGGAAATTTGGTTCAGATTTT
>No_name
GGGAATTTCTCATAACAATTTGGATATCAAGACTATCGAATTTACATTTTCAACATTTAG
TAGTTACTTTTCTCAGTTGGAAATTTGGTTCAGATTTTCA
>No_name
GGGAATTTCTCATAACAATTTGGATATCAAGACTATCGAATTTACATTTTCAACATTTAG
CAGTTACTTTTCTCAGTTGGAAATTTGGTTCAGATTTTCA
>No_name
GGAATTTCTCATAACAATTTGGATATCAAGACTATCGAATTTACATTTTCAACATTTAGT
AGTTACTTTTCTCAGTTGGAAATTTGGTTCAGATTTTCAT
>No_name
GGAATTTCTCATAACAATTTGGATATCAAGACTATCGAATTTACATTTTCAACATTTAGC
AGTTACTTTTCTCAGTTGGAAATTTGGTTCAGATTTTCAT
>No_name
AAGAAATGAAAATCTGAACCAAATTTCCAACTGAGAAAAGTAACTGCTAAATGTTGAAAA
TGTAAATTCGATAGTCTTGATATCCAAATTGTTATGAGAA
>No_name
AAGNAATGAAAATCTGAACCAAATTTCCAACTGAGAAAAGTAACTGCTAAATGTTGAAAA
TGTAAATTCGATAGTCTTGATATCCAAATTGTTATGAGAA
>No_name
CAAGAAATGAAAATCTGAACCAAATTTCCAACTGAGAAAAGTAACTGCTAAATGTTGAAA
ATGTAAATTCGATAGTCTTGATATCCAAATTGTTATGAGA
>No_name
CAAGAAATGAAAATCTGAACCAAATTTCCAACTGAGAAAAGTAACTACTAAATGTTGAAA
ATGTAAATTCGATAGTCTTGATATCCAAATTGTTATGAGA
>No_name
GGACAAGAAATGAAAATCTGAACCAAATTTCCAACTGAGAAAAGTAACTACTAAATGTTG
AAAATGTAAATTCGATAGTCTTGATATCCAAATTGTTATG
>No_name
ATAACAATTTGGATATCAAGACTATCGAATTTACATTTTCAACATTTAGCAGTTACTTTT
CTCAGTTGGAAATTTGGTTCAGATTTTCATTTCTTGTCCT
>No_name
TAACAATTTGGATATCAAGACTATCGAATTTACATTTTCAACATTTAGCAGTTACTTTTC
TCAGTTGGAAATTTGGTTCAGATTTTCATTTCTTGTCCTT
>No_name
AAGGACAAGAAATGAAAATCTGAACCAAATTTCCAACTGAGAAAAGTAACTACTAAATGT
TGAAAATGTAAATTCGATAGTCTTGATATCCAAATTGTTA
>No_name
AACAATTTGGATATCAAGACTATCGAATTTACATTTTCAACATTTAGTAGTTACTTTTCT
CAGTTGGAAATTTGGTTCAGATTTTCATTTCTTGTCCTTG
>No_name
AATAAACCCAAGGACAAGAAATGAAAATCTGAACCAAATTTCCAACTGAGAAAAGTAACT
GCTAAATGTTGAAAATGTAAATTCGATAGTCTTGATATCC
>No_name
AATAAACCCAAGGACAAGAAATGAAAATCTGAACCAAATGTCCAACTGAGAAAAGTAACT
GCTAAATGTTGAAAATGTACATTCGATAGTCTTGATATCC
>No_name
AATAAACCCAAGGACAAGAAATGAAAATCTGAACCAAATTTCCAACTGAGAAAAGTAACT
GCTAAATGTTGAAAATGTAAATTCGATAGTCTTGATATCC
>No_name
AGACTATCGAATTTACATTTTCAACATTTAGTAGTTACTTTTCTCAGTTGGAAATTTGGT
TCAGATTTTCATTTCTTGTCCTTGGGTTTATTGCTACAGT
>No_name
AGACTATCGAATTTACATTTTCAACATTTAGTAGTTACTTTTCTCAGTTGGAAATTTGGT
TCAGATTTTCATTTCTTGTCCTTGGGTTTATTGCTACAGT
>No_name
AGACTATCGAATTTACATTTTCAACATTTAGTAGTTACTTTTCTCAGTTGGAAATTTGGT
TCAGATTTTCATTTCTTGTCCTTGGGTTTATTGCTACAGT
>No_name
AGACTATCGAATTTACATTTTCAACATTTAGTAGTTACTTTTCTCAGTTGGAAATTTGGT
TCAGATTTTCATTTCTTGTCCTTGGGTTTATTGCTACAGT
>No_name
AGACTATCGAATTTACATTTTCAACATTTAGTAGTTACTTTTCTCAGTTGGAAATTTGGT
TCAGATTTTCATTTCTTGTCCTTGGGTTTATTGCTACAGT
>No_name
AGACTATCGAATTTACATTTTCAACATTTAGTAGTTACTTTTCTCAGTTGGAAATTTGGT
TCAGATTTTCATTTCTTGTCCTTGGGTTTATTGCTACAGT
>No_name
ATCGAATTTACATTTTCAACATTTAGCAGTTACTTTTCTCAGTTGGAAATTTGGTTCAGA
TTTTCATTTCTTGTCCTTGGGTTTATTGCTACAGTTATTT
>No_name
ATCGAATTTACATTTTCAACATTTAGCAGTTACTTTTCTCAGTTGGAAATTTGGTTCAGA
TTTTCATTTCTTGTCCTTGGGTTTATTGCTACAGTTATTT
>No_name
ATCGAATTTACATTTTCAACATTTAGTAGTTACTTTTCTCAGTTGGAAATTTGGTTCAGA
TTTTCATTTCTTGTCCTTGGGTTTGCTACAGTTATTTACA
>No_name
CGAATTTACATTTTCAACATTTAGTAGTTACTTTTCTCAGTTGGAAATTTGGTTCAGATT
TTCATTTCTTGTCCTTGGGTTTATTGCTACAGTTATTTAC
>No_name
CGAATTTACATTTTCAACATTTAGTAGTTACTTTTCTCAGTTGGAAATTTGGTTCAGATT
TTCATTTCTTGTCCTTGGGTTTATTGCTACAGTTATTTAC
>No_name
CGAATTTACATTTTCAACATTTAGTAGTTACTTTTCTCAGTTGGAAATTTGGTTCAGATT
TTCATTTCTTGTCCTTGGGTTTATTGCTACAGTTATTTAC
>No_name
CGAATTTACATTTTCAACATTTAGTAGTTACTTTTCTCAGTTGGAAATTTGGTTCAGATT
TTCATTTCTTGTCCTTGGGTTTATTGCTACAGTTATTTAC
>No_name
CGAATTTACATTTTCAACATTTAGTAGTTACTTTTCTCAGTTGGAAATTTGGTTCAGATT
TTCATTTCTTGTCCTTGGGTTTATTGCTACAGTTATTTAC
>No_name
TTTACATTTTCAACATTTAGCAGTTACTTTTCTCAGTTGGAAATTTGGTTCAGATTTTCA
TTTCTTGTCCTTGGGTTTATTGCTACAGTTATTTACAATA
>No_name
CATNTTCAACATTTAGTAGTTACTTTTCTCAGTTGGAAATTTGGTTCAGATTTTCATTTC
TTGTCCTTGGGTTTATTGCTACAGTTATTTACAATAGATC
>No_name
CAACATTTAGCAGTTACTTTTCTCAGTTGGAAATTTGGTTCAGATTTTCATTTCTTGTCC
TTGGGTTTATTGCTACAGTTATTTACAATAACTCACTCAG
>No_name
AAAACTTCCTGAGTGAGTTATTGTAAATAACTGTAGCAATAAACCCAAGGACAAGAAATG
AAAATCTGAACCAAATTTCCAACTGAGAAAAGTAACTGCT
>No_name
AGAAAACTTCCTGAGTGAGTTATTGTAAATAACTGTAGCAATAAACCCAAGGACAAGAAA
TGAAAATCTGAACCAAATTTCCAACTGAGAAAAGTAACTG
>No_name
TTCTCAGTTGGAAATTTGGTTCAGATTTTCATTTCTTGTCCTTGGGTTTATTGCTACAGT
TATTTACAATAACTCACTCAGGAAGTTTTCTATTAGAGAT
>No_name
CCAATCTCTAATAGAAAACTTCCTGAGTGAGTTATTGTAAATAACTGTAGCAATAAACCC
AAGGACAAGAAATGAAAATCTGAACCAAATTTCCAACTGA
>No_name
TCCAATCTCTAATAGAAAACTTCCTGAGTGAGTTATTGTAAATAACTGTAGCAATAAACC
CAAGGACAAGAAATGAAAATCTGAACCAAATTTCCAACTG
>No_name
CCATGCTCCAATCTCTAATAGAAAACTTCCTGAGTGAGTTATTGTAAATAACTGTAGCAA
TAAACCCAAGGACAAGAAATGAAAATCTGAACCAAATTTC
>No_name
CCATGCTCCAATCTCTAATAGAAAACTTCCTGAGTGAGTTATTGTAAATAACTGTAGCAA
TAAACCCAAGGACAAGAAATGAAAATCTGAACCAAATTTC
>No_name
CCATGCTCCAATCTCTAATAGAAAACTTCCTGAGTGAGTTATTGTAAATAACTGTAGCAA
TAAACCCAAGGACAAGAAATGCAAATCTGAACCAAATTAC
>No_name
GCTNCATGCTCCAATCTCTAATAGAAAACTTCCTGAGTGAGTTATTGTAAATAACTGTAG
CAATAAACCCAAGGACAAGAAATGAAAATCTGAACCAAAT
>No_name
TGCGCCATGCTCCAATCTCTAATAGAAAACTTCCTGAGTGAGTTATTGTAAATAACTGTA
GCAATAAACCCAAGGACAAGAAATGAAAATCTGAACCAAA
>No_name
CTCTGCTCCATGCTCCAATCTCTAATAGAAAACTTCCTGAGTGAGTTATTGTAAATAACT
GTAGCAATAAACCCAAGGACAAGAAATGAAAATCTGAACC
>No_name
TTCAGATTTTCATTTCTTGTCCTTGGGTTTATTGCTACAGTTATTTACAATAACTCACTC
AGGAAGTTTTCTATTAGAGATTGGAGCATGGAGCAGAAAT
>No_name
CATTTCTGCTCCATGCTCCAATCTCTAATAGAAAACTTCCTGAGTGAGTTATTGTAAATA
ACTGTAGCAATAAACCCAAGGACAAGAAATGAAAATCTGA
>No_name
CATTTCTGCTCCATGCTCCAATCTCTAATAGAAAACTTCCTGAGTGAGTTATTGTAAATA
ACTGTAGCAATAAACCCAAGGACAAGAAATGAAAATCTGA
>No_name
CAGATTTTCATTTCTTGTCCTTGGGTTTATTGCTACAGTTATTTACAATAACTCACTCAG
GAAGTTTTCTATTAGAGATTGGAGCATGGAGCAGAAATGG
>No_name
CCCATTTCTGCTCCATGCTCCAATCTCTAATAGAAAACTTCCTGAGTGAGTTATTGTAAA
TAACTGTAGCAATAAACCCAAGGACAAGAAATGAAAATCT
>No_name
CCCATTTCTGCTCCATGCTCCAATCTCTAATAGAAAACTTCCTGAGTGAGTTATTGTAAA
TAACTGTAGCAATAAACCCAAGGACAAGAAATGAAAATCT
>No_name
ATTTTCATTTCTTGTCCTTGGGTTTATTGCTACAGTTATTTACAATAACTCACTCAGGAA
GTTTTCTATTAGAGATTGGAGCATGGAGCAGAAATGGGTG
>No_name
TTTCATTTCTTGTCCTTGGGTTTATTGCTACAGTTATTAACAATAACTCACTCAGGAAGT
TTTCTATTTGAGATTGGAGCTTGGAGCAGAAATGGGTGGC
>No_name
ATAATCATTTCTTGTCCTTGGGTTTATTGCTACAGTTATTTACAATAACTCACTCAGGAA
GTTTTCTATTAGAGATTGGAGCATGGAGCAGAAATGGGTG
>No_name
AAAACAGCCACCCATTTCTGCTCCATGCTCCAATCTCTAATAGAAAACTTCCTGAGTGAG
TTATTGTAAATAACTGTAGCAATAAACCCAAGGACAAGAA
>No_name
CAATCACAAGAGATGGCAACAAAACAGCCACCCATTTCTGCTCCATGCTCCAATCTCTAA
TAGAAAACTTCCTGAGTGAGTTATTGTAAATAACTGTAGC
>No_name
ATAAATCACAAGAGATGGCAACAAAACAGCCACCCATTTCTGCTCCATGCTCCAATCTCT
AATAGAAAACTTCCTGAGTGAGTTATTGTAAATAACTGTA
>No_name
TATAAATCACAAGAGATGGCAACAAAACAGCCACCCATTTCTGCTCCATGCTCCAATCTC
TAATAGAAAACTTCCTGAGTGAGTTATTGTAAATAACTGT
>No_name
TATAAATCACAAGAGATGGCAACAAAACAGCCACCCATTTCTGCTCCATGCTCCAATCTC
TAATAGAAAACTTCCTGAGTGAGTTATTGTAAATAACTGT
>No_name
GGGNGTTATTATAAATCACAAGAGATGGCAACAAAACAGCCACCCATTTCTGCTCCATGC
TCCAATCTCTAATAGAAAACTTCCTGAGTGAGTTATTGTA
>No_name
CAAGAACTCACTCAGGAAGTTTTCTATTAGAGATTGGAGCATGGAGCAGAAATGGGTGGC
TGTTTTGTTGCCATCTCTTGTGATTTATAATAACCCCCTG
>No_name
CAATAACTCACTCAGGAAGTTTTCTATTAGAGATTGGAGCATGGAGCAGAAATGGGTGGC
TGTTTTGTTGCCATCTCTTGTGATTTATAATAACCCCCTG
>No_name
AATAACTCACTCAGGAAGTTTTCTATTAGAGATTGGAGCATGGAGCAGAAATGGGTGGCT
GTTTTGTTGCCATCTCTTGTGATTTATAATAACCCCCTGG
>No_name
CTCAGGAAGTTTTCTATTAGAGATTGGAGCATGGAGCAGAAATGGGTGGCTGTTTTGTTG
CCATCTCTTGTGATTTATAATAACCCCCTGGTTCCTTTGA
>No_name
AGANATTGGAGCATGGAGCAGAAATGGGTGGCTGTTTTGTTGCCATCTCTTGTGATTTAT
AATAACCCCCTGGTTCCTTTGAAATTTATTGTCAATAGTC
>No_name
GGACTATTGACAATAAATTTCAAAGGAACCAGGGGGTTATTATAAATCACAAGAGATGGC
AACAAAACAGCCACCCATTTCTGCTCCATGCTCCAATCTC
>No_name
CAGNACTATTGACAATAAATTTCAAAGGAACCAGGGGGTTATTATAAATCACAAGAGATG
GCAACAAAACAGCCACCCATTTCTGCTCCATGCTCCAATC
>No_name
ATANACTAGTAACAGGACTATTGACAATAAATTTCAAAGGAACCAGGGGGTTATTATAAA
TCACAAGAGATGGCAACAAAACAGCCACCCATTTCTGCTC
>No_name
CAANACACTAGTAACAGGACTATTGACAATAAATTTCAAAGGAACCAGGGGGTTATTATA
AATCACAAGAGATGGCAACAAAACAGCCACCCATTTCTGC
>No_name
AAANGGGTGGCTGTTTTGTTGCCATCTCTTGTGATTTATAATAACCCCCTGGTTCCTTTG
AAATTTATTGTCAATAGTCCTGTTACTAGTGTATTGGATA
>No_name
ATGNGTGGCTGTTTTGTTGCCATCTCTTGTGATTTATAATAACCCCCTGGTTCCTTTGAA
ATTTATTGTCAATAGTCCTGTTACTAGTGTCTTGGATAAA
>No_name
GTGGCTGTTTTGTTGCCATCTCTTGTGATTTATAATAACCCCCTGGTTCCTTTGAAATTT
ATTGTCAATAGTCCTGTTACTAGTGTATTGGATAATATTT
>No_name
GAANATAGTATCCAATACACTAGTAACAGGACTATTGACAATAAATTTCAAAGGAACCAG
GGGGTTATTATAAATCACAAGAGATGGCAACAAAACAGCC
>No_name
CTTGAAAATAGTATCCAATACACTAGTAACAGGACTATTGACAATAAATTTCAAAGGAAC
CAGGGGGTTATTATAAATCACAAGAGATGGCAACAAAACA
>No_name
CAGACAAATGAATGTTGCCTTGAAAATAGTATCCAATACACTAGTAACAGGACTATTGAC
AATAAATTTCAAAGGAACCAGGGGGTTATTATAAATCACA
>No_name
TTAACAGACAAATGAATGTTGCCTTGAAAATAGTATCCAATACACTAGTAACAGGACTAT
TGACAATAAATTTCAAAGGAACCAGGGGGTTATTATAAAT
>No_name
TTTATAATAACCCCCTGGTTCCTTTGAAATTTATTGTCAATAGTCCTGTTACTAGTGTAT
TGGATACCATTTTTAAAGCAAAATTTATTTTTCTGTTTAA
>No_name
CATTAACAGACAAATGAATGTTGCCTTGAAAATAGTATCCAATACACTAGTAACAGGACT
ATTGACAATAAATTTCAAAGGAACCAGGGGGTTATTATAA
>No_name
ATANATAATAACCCCCTGGTTCCTTCGAAATTTATTGTCAATAGTCCTGTTACTAGTGTA
TTGGATACTATTTTTAAGGCAACATTTCATTGGCTGTTTA
>No_name
ATAATAACCCCCTGGTTCCTTTGAAATTTATTGTCAATAGTCCTGTTACTAGTGTATTGG
ATACTATTTTCAAGGCAACATTCCTTTGTCTGTTTATGTT
>No_name
AATAACATTAACAGACAAATGAATGTTGCCTTGAAAATAGTATCCAATACACTAGTAACA
GGACTATTGACAATAAATTTCAAAGGAACCAGGGGGTTAT
>No_name
AAATAACATTAACAGACAAATGAATGTTGCCTTGAAAATAGTATCCAATACACTAGTAAC
AGGACTATTGACAATAAATTTCAAAGGAACCAGGGGGTTA
>No_name
CCCNTGGTTCCTTTGAAATTTATTGTCAATAGTCCTGTTACTAGTGTATTGGATACTATT
TTCAAGGCCACATTAATTTGTCCGGTTGTGTTATTTTTGG
>No_name
CTGGTTCCTTTGAAATTTATTGTCAATAGTCCTGTTACTAGTGTATTGGATACAATTTTT
CAGGGAACAATTATTTCTCTGTTTATGTTAGTTTTGGTGG
>No_name
CTGNTTCCTTTGAAATTTATTGTCAATAGTCCTGTTACTAGTGTATTGGATACAATTTTC
AAGGCAACATTCATTTGTCTGTTAATGTTATTTTGGGGGG
>No_name
GCTNCTTTGAAATTTATTGTCAATAGTCCTGTTACTAGTGTATTGGATACTATTTTCCAG
GCAACATTCTTTTGTCTGTTAATGTTCTTTTGGGTGAGCA
>No_name
GACNAATTGTCACCCAAAATAACATTAACAGACAAATGAATGTTGCCTTGAAAATAGTAT
CCAATACACTAGTAACAGGACTATTGACAATAAATTTCAA
>No_name
GAAATTTATTGTCAATAGTCCTGTTACTAGTGTATTGGATACTATTTTCCAGGCAACATT
CATTTGTCTGTTAATGTTATTTTTGGTGACAATTTATCAT
>No_name
ATTCATTGTCAATAGTCCTGTTACTAGTGTATTGGATACTATTTTCAAGGCAACATTCAT
TTGTCTGTTAATGTTATTTTGGGTGACAATTTATCATGGA
>No_name
GTCAATAGTCCTGTTACTAGTGTATTGGATACTATTTTCAAGGGAACATTCATTTTTCTG
TTAATGTTTTTTTGGGTGACAATTTATCATGGAATGCAAC
>No_name
CAATAGTCCTGTTACTAGTGTATTGGATACTATTTTCAAGGCAACATTCATTTGTCTGTT
AATGTTATTTTGGGGGACAATTTATCATGGAATGCAACAG
>No_name
AATAGTCCTGTTACTAGTGTATTGGATACTATTTTCAAGGCAACATTCATTTGTCTGTTA
ATGTTATTTTGGGTGACAATTTATCATGGAATGCAACAGA
>No_name
TTTGTCTGTTGCATTCCATGATAAATTGTCACCCAAAATAACATTAACAGACAAATGAAT
GTTGCCTTGAAAATAGTATCCAATACACTAGTAACAGGAC
>No_name
GTCCTGTTACTAGTGTATTGGATACTATTTTCAAGGCAACATTCATTTGTCTGTTAATGT
TATTTTGGGTGACAATTTATCATGGAATGCAACAGACAAA
>No_name
CTTTTTGTCTGTTGCATTCCATGATAAATTGTCACCCAAAATAACATTAACAGACAAATG
AATGTTGCCTTGAAAATAGTATCCAATACACTAGTAACAG
>No_name
CTTTTTGTCTGTTGCATTCCATGATAAATTGTCACCCAAAATAACATTAACAGACAAATG
AATGTTGCCTTGAAAATAGTATCCAATACACTAGTAACAG
>No_name
GGGCACCTTCTTTTTGTCTGTTGCATTCCATGATAAATTGTCACCCAAAATAACATTAAC
AGACAAATGAATGTTGCCTTGAAAATAGTATCCAATACAC
>No_name
ATAAAATGTGAGGCACCTTCTTTTTGTCTGTTGCATTCCATGATAAATTGTCACCCAAAA
TAACATTAACAGACAAATGAATGATGCCTTGAAAATAGTA
>No_name
CTANTTTCAAGGCAACATTCATTTGTCTGTTAATGTTATTTTGGGTGACAATTTATCATG
GAATGCAACAGACAAAAAGAAGGTGCCTCACATTTTATTT
>No_name
TATTTTCAAGGCAACATTCATTTGTCTGTTAATGTTATTTTGGGTGACAATTTATCATGG
AATGCAACAGACAAAAAGAAGGTGCCTCACATTTTATTTC
>No_name
GGAAATAAAATGTGAGGCACCTTCTTTTTGTCTGTTGCATTCCATGATAAATTGTCACCC
AAAATAACATTAACAGACAAATGAATGTTGCCTTGAAAAT
>No_name
GGGAAATAAAATGTGAGGCACCTTCTTTTTGTCTGTTGCATTCCATGATAAATTGTCACC
CAAAATAACATTAACAGACAAATGAATGTTGCCTTGAAAA
>No_name
TTTTCAAGGCAACATTCATTTGTCTGTTAATGTTATTTTGGGTGACAATTTATCATGGAA
TGCAACAGACAAAAAGAAGGTGCCTCACATTTTATTTCCC
>No_name
TTTCAAGGCAACATTCATTTGTCTGTTAATGTTATTTTGGGTGACAATTTATCATGGAAT
GCAACAGACAAAAAGAAGGTGCCTCACATTTTATTTCCCA
>No_name
GGGGAAATAAAATGTGAGGCACCTTCTTTTTGTCTGTTGCATTCCATGATAAATTGTCAC
CCAAAATAACATTAACAGACAAATGAATGTTGCCTTGAAA
>No_name
GCAACATTCATTTGTCTGTTAATGTTATTTTGGGTGACAATTTATCATGGAATGCAACAG
ACAAAAAGAAGGTGCCTCACATTTTATTTCCCAAAGATTT
>No_name
GCAAATCTTTGGGAAATAAAATGTGAGGCACCTTCTTTTTGTCTGTTGCATTCCATGATA
AATTGTCACCCAAAATAACATTAACAGACAAATGAATGTT
>No_name
AGACGATGCAAATCTTTGGGAAATAAAATGTGAGGCACCTTCTTTTTGTCTGTTGCATTC
CATGATAAATTGTCACCCAAAATAACATTAACAGACAAAT
>No_name
AGACGATGCAAATCTTTGGGAAATAAAATGTGAGGCACCTTCTTTTTGTCTGTTGCATTC
CATGATAAATTGTCACCCAAAATAACATTAACAGACAAAT
>No_name
TTTGTCTGTTAATGTTATTTTGGGTGACAATTTATCATGGAATGCAACAGACAAAAAGAA
GGTGCCTCACATTTTATTTCCCAAAGATTTGCATCGTCTT
>No_name
CATGAACCATATCAATAAGACGATGCAAATCTTGGGGAAATAAAATGTGAGGCACCTTCT
TTTTGTCTGTTGCATTCCATGATAAATTGTCACCCAAAAT
>No_name
CATGAACCATATCAATAAGACGATGCAAATCTTGGGGAAATAAAATGTGAGGCACCTTCT
TTTTGTCTGTTGCATTCCATGATAAATTGTCACCCAAAAT
>No_name
TTTGGGTGACAATTTATCATGGAATGCAACAGACAAAAAGAAGGTGCCTCACATTTTATT
TCCCCAAGATTTGCATCGTCTTATTGATATGGTTCATGAT
>No_name
TTTGGGTGACAATTTATCATGGAATGCAACAGACAAAAAGAAGGTGCCTCACATTTTATT
TCCCCAAGATTTGCATCGTCTTATTGATATGGTTCATGAT
>No_name
CAATCATGAACCATATCAATAAGACGATGCAAATCTTTGGGAAATAAAATGTGAGGCACC
TTCTTTTTGTCTGTTGCATTCCATGATAAATTGTCACCCA
>No_name
TGGGTGACAATTTATCATGGAATGCAACAGACAAAAAGAAGGTGCCTCACATTTTATTTC
CCAAAGATTTGCATCGTCTTATTGATATGGTTCATGATTG
>No_name
GTGACAATTTATCATGGAATGCAACAGACAAAAAGAAGGTGCCTCACATTTTATTTCCCC
AAGATTTGCATCGTCTTATTGATATGGTTCATGATTGTTT
>No_name
TGACAATTTATCATGGAATGCAACAGACAAAAAGAAGGTGCCTCACATTTTATTTCCCAA
AGATTTGCATCGTCTTATTGATATGGTTCATGATTGTTTT
>No_name
CATGGAATGCAACAGACAAAAAGAAGGTGCCTCACATTTTATTTCCCAAAGATTTGCATC
GTCTTATTGATATGGTTCATGATTGTTTTATTGCCTGCTT
>No_name
CAACAGACAAAAAGAAGGTGCCTCACATTTTATTTCCCCAAGATTTGCATCGTCTTATTG
ATATGGTTCATGATTGTTTTATTGCCTGCTTTTCAAGCAA
>No_name
ATTGCTTGAAAAGCAGGCAATAAAACAATCATGAACCATATCAATAAGACGATGCAAATC
TTTGGGAAATAAAATGTGAGGCACCTTCTTTTTGTCTGTT
>No_name
CTAATTGCTTGAAAAGCAGGCAATAAAACAATCATGAACCATATCAATAAGACGATGCAA
ATCTTTGGGAAATAAAATGTGAGGCACCTTCTTTTTGTCT
>No_name
CTCTAATTGCTTGAAAAGCAGGCAATAAAACAATCATGAACCATATCAATAAGACGATGC
AAATCTTTGGGAAATAAAATGTGAGGCACCTTCTTTTTGT
>No_name
CAAAAAGAAGGTGCCTCACATTTTATTTCCCCAAGATTTGCATCGTCTTATTGATATGGT
TCATGATTGTTTTATTGCCTGCTTTTCAAGCAATTAGAGA
>No_name
CAAAAAGAAGGTGCCTCACATTTTATTTCCCAAAGATTTGCATCGTCTTATTGATATGGT
TCATGATTGTTTTATTGCCTGCTTTTCAAGCAATTAGAGA
>No_name
AAAAGAAGGTGCCTCACATTTTATTTCCCAAAGATTTGCATCGTCTTATTGATATGGTTC
ATGATTGTTTTATTGCCTGCTTTTCAAGCAATTAGAGATT
>No_name
GAATCTCTAATTGCTTGAAAAGCAGGCAATAAAACAATCATGAACCATATCAATAAGACG
ATGCAAATCTTGGGGAAATAAAATGTGAGGCACCTTCTTT
>No_name
CTGAATCTCTAATTGCTTGAAAAGCAGGCAATAAAACAATCATGAACCATATCAATAAGA
CGATGCAAATCTTTGGGAAATAAAATGTGAGGCACCTTCT
>No_name
CACNTTTTATTTCCCAAAGATTTGCATCGTCTTATTGATATGGTTCATGATTGTTTTATT
GCCTGCTTTTCAAGCAATTAGAGATTCAGCTGATCCTACT
>No_name
ATTTTATTTCCCCAAGATTTGCATCGTCTTATTGATATGGTTCATGATTGTTTTATTGCC
TGCTTTTCAAGCAATTAGAGATTCAGCTGATCCTACTTTT
>No_name
ATTTTATTTCCCCAAGATTTGCATCGTCTTATTGATATGGTTCATGATTGTTTTATTGCC
TGCTTTTCAAGCAATTAGAGATTCAGCTGATCCTACTTTT
>No_name
TTTATTTCCCCAAGATTTGCATCGTCTTATTGATATGGTTCATGATTGTTTTACTGCCTG
CTTTTCAAGCAATTAGAGATTCAGCTGATCCTACTTTTTA
>No_name
CCAAGATTTGCATCGTCTTATTGATATGGTTCATGATTGTTTTATTGCCTGCTTTTCAAG
CAATTAGAGATTCAGCTGATCCTACTTTTTATTACAAATT
>No_name
CAAAGATTTGCATCGTCTTATTGATATGGTTCATGATTGTTTTATTGCCTGCTTTTCAAG
CAATTAGAGATTCAGCTGATCCTACTTTTTATTACAAATT
>No_name
ATTTGCATCGTCTTATTGATATGGTTCATGATTGTTTTATTGCCTGCTTTTCAAGCAATT
AGAGATTCAGCTGATCCTACTTTTTATTACAAATTACAAA
>No_name
CTTATTGATATGGTTCATGATTGTTTTATTGCCTGCTTTTCAAGCAATTAGAGATTCAGC
TGATCCTACTTTTTATTACAAATTACAAAATACATTTTTG
>No_name
AATTTATAGAACAAAAATGTATTTTGTAATTTGTAATAAAAAGTAGGATCAGCTGAATCT
CTAATTGCTTGAAAAGCAGGTAATAAAACAATCATGAACC
>No_name
GAATTTATAGAACAAAAATGTATTTTGTAATTTGTAATAAAAAGTAGGATCAGCTGAATC
TCTAATTGCTTGAAAAGCAGGCAATAAAACAATCATGAAC
>No_name
GAATTTATAGAACAAAAATGTATTTTGTAATTTGTAATAAAAAGTAGGATCAGCTGAATC
TCTAATTGCTTGAAAAGCAGGCAATAAAACAATCATGAAC
>No_name
GTTCATGATTGTTTTATTGCCTGCTTTTCAAGCAATTAGAGATTCAGCTGATCCTACTTT
TTATTACAAATTACAAAATACATTTTTGTTCTATAAATTC
>No_name
TGAATTTATAGAACAAAAATGTATTTTGTAATTTGTAATAAAAAGTAGGATCAGCTGAAT
CTCTAATTGCTTGAAAAGCAGGCAATAAAACAATCATGAA
>No_name
GTGAATTTATAGAACAAAAATGTATTTTGTAATTTGTAATAAAAAGTAGGATCAGCTGAA
TCTCTAATTGCTTGAAAAGCAGGCAATAAAACAATCATGA
>No_name
CATGATTGTTTTATTGCCTGCTTTTCAAGCAATTAGAGATTCAGCTGATCCTACTTTTTA
TTACAAATTACAAAATACATTTTTGTTCTATAAATTCACT
>No_name
CATGATTGTTTTATTGCCTGCTTTTCAAGCAATTAGAGATTCAGCTGATCCTACTTTTTA
TTACAAATTACAAAATACATTTTTGTTCTATAAATTCACT
>No_name
TTGTTTTATTGCCTGCTTTTCAAGCAATTAGAGATTCAGCTGATCCTACTTTTTATTACA
AATTACAAAATACATTTTTGTTCTATAAATTCACTCTACT
>No_name
GCCAAGTAGAGTGAATTTATAGAACAAAAATGTATTTTGTAATTTGTAATAAAAAGTAGG
ATCAGCTGAATCTCTAATTGCTTGAAAAGCAGGCAATAAA
>No_name
TTATTGCCTGCTTTTCAAGCAATTAGAGATTCAGCTGATCCTACTTTTTATTACAAATTA
CAAAATACATTTTTGTTCTATAAATTCACTCTACTTGGCA
>No_name
CTGCCAAGTAGAGTGAATTTATAGAACAAAAATGTATTTTGTAATTTGTAATAAAAAGTA
GGATCAGCTGAATCTCTAATTGCTTGAAAAGCAGGCAATA
>No_name
ACTGCCAAGTAGAGTGAATTTATAGAACAAAAATGTATTTTGTAATTTGTAATAAAAAGT
AGGATCAGCTGAATCTCTAATTGCTCGAAAAGCAGGCAAT
>No_name
CGATACTGCCAAGTAGAGTGAATTTATAGAACAAAAATGTATTTTGTAATTTGTAATAAA
AAGTAGGATCAGCTGAATCTCTAATTGCTTGAAAAGCAGG
>No_name
AGAGAATATAAATGACGATACTGCCAAGTAGAGTGAATTTATAGAACAAAAATGTATTTT
GTAATTTGTAATAAAAAGTAGGATCAGCTGAATCTCTAAT
>No_name
ATTAGAGATTCAGCTGATCCTACTTTTTATTACAAATTACAAAATACATTTTTGTTCTAT
AAATTCACTCTACTTGGCAGTATCGTCATTTATATTCTCT
>No_name
ATAGAATATAAATGACGATACTGCCAAGTAGAGTGAATTTATAGAACAAAAATGTATTTT
GTAATTTGTAATAAAAAGTAGGATCAGCTGAATCTCTAAT
>No_name
ATAGAGAATATAAATGACGATACTGCCAAGAAGAGTGAATTTATAGAACAAAAATGTATT
TTGTAATTTGTAATAAAAAGTAGGATCAGCTGAATCTCTA
>No_name
GAGAAATAATGCATAGAGAATATAAATGACGATACTGCCAAGTAGAGTGAATTTATAGAA
CAAAAATGTATTTTGTAATTTGTAATAAAAAGTAGGATCA
>No_name
GCAGATCCTACTTTTTATTACAAATTACAAAATACATTTTTGTTCTATAAATTCACTCTA
CTTGGCAGTATCGTCATTTATATTCTCTATGCATTATTTC
>No_name
CCTACTTTTTATTACAAATTACAAAATACATTTTTGTTCTATAAATTCACTCTACTTGGC
AGTATCGTCATTTATATTCTCTATGCATTATTTCTCATCA
>No_name
CTTTTTATTACAAATTACAAAATACATTTTTGTTCTATAAATTCACTCTACTTGGCAGTA
TCGTCATTTATATTCTCTATGCATTATTTCTCATCATTAC
>No_name
CTTTTTATTACAAATTACAAAATACATTTTTGTTCTATAAATTCACTCTACTTGGCAGTA
TCGTCATTTATATTCTCTATGCATTATTTCTCATCATTAC
>No_name
GTAATGATGAGAAATAATGCATAGAGAATATAAATGACGATACTGCCAAGTAGAGTGAAT
TTATAGAACAAAAATGTATTTTGTAATTTGTAATAAAAAG
>No_name
CTTTTTATTACAAATTACAAAATACATTTTTGTTCTATAAATTCACTCTACTTGGCAGTA
TCGTCATTTATATTCTCTATGCATTATTTCTCATCATTAC
>No_name
GCGGTAATGATGAGAAATAATGCATAGAGAATATAAATGACGATACTGCCAAGTAGAGTG
AATTTATAGAACAAAAATGTATTTTGTAATTTGTAATAAA
>No_name
TCTTATTACAAATTACAAAATACATTTTTGTTCTATAAATTCACTCTACTTGGCAGTATC
GTCATTTATATTCTCTATGCATTATTTCTCATCATTACCG
>No_name
CAAATTACAAAATACATTTTTGTTCTATAAATTCACTCTACTTGGCAGTATCGTCATTTA
TATTCTCTATGCATTATTTCTCATCATTACCGCTTGTGGA
>No_name
CAAATTACAAAATACATTTTTGTTCTATAAATTCACTCTACTTGGCAGTATCGTCATTTA
TATTCTCTATGCATTATTTCTCATCATTACCGCTTGTGGA
>No_name
CCGATCTCAATTCTCCACAAGCGGTAATGATGAGAAATAATGCATAGAGAATATAAATGA
CGATACTGCCAAGTAGAGTGAATTTATAGAACAAAAATGT
>No_name
TTTTGTTCTATAAATTCACTCTACTTGGCAGTATCGTCATTTATATTCTCTATGCATTAT
TTCTCATCATTACCGCTTGTGGAGAATTGAGATCGGTTCC
>No_name
TTTTGTTCTATAAATTCACTCTACTTGGCAGTATCGTCATTTATATTCTCTATGCATTAT
TTCTCATCATTACCGCTTGTGGAGAATTGAGATCGGTTCC
>No_name
TTTTGTTCTATAAATTCACTCTACTTGGCAGTATCGTCATTTATATTCTCTATGCATTAT
TTCTCATCATTACCGCTTGTGGAGAATTGAGATCGGTTCC
>No_name
ATTCACTCTACTTGGCAGTATCGTCATTTATATTCTCTATGCATTATTTCTCATCATTAC
CGCTTGTGGAGAATTGAGATCGGTTCCTTATTTTAATATT
>No_name
ATTCACTCTACTTGGCAGTATCGTCATTTATATTCTCTATGCATTATTTCTCATCATTAC
CGCTTGTGGAGAATTGAGATCGGTTCCTTATTTTAATATT
>No_name
ATTCACTCTACTTGGCAGTATCGTCATTTATATTCTCTATGCATTATTTCTCATCATTAC
CGCTTGTGGAGAATTGAGATCGGTTCCTTATTTTAATATT
>No_name
ATTCACTCTACTTGGCAGTATCGTCATTTATATTCTCTATGCATTATTTCTCATCATTAC
CGCTTGTGGAGAATTGAGATCGGTTCCTTATTTTAATATT
>No_name
CTCTACTTGGCAGTATCGTCATTTATATTCTCTATGCATTATTTCTCATCATTACCGCTT
GTGGAGAATTGAGATCGGTTCCTTATTTTAATATTCGAAT
>No_name
AAAAAATTATACTAAAATAAGGAACCGATCTCAATTCTCCACAAGCGGTAATGATGAGAA
ATAATGCATAGAGAATATAAATGACGATACTGCCAAGTAG
>No_name
CTTNGCAGTATCGTCATTTATATTCTCTATGCATTATTTCTCATCATTACCGCTTGTGGA
GAATTGAGATCGGTTCCTTATTTTAATATTCGAATCCGAT
>No_name
CTTGGCAGTATCGTCATTTATATTCTCTATGCATTATTTCTCATCATTACCGCTTGTGGA
GAATTGAGATCGGTTCCTTATTTTAATATTCGAATCCGAT
>No_name
AGTATCTTCATTTATATTCTCTATGCATTATTTCTCATCATTACCGCTTGTGGAGAATTG
AGATCGGTTCCTTATTTTAATATTCGAATCCGATTTTTTG
>No_name
ATTCTCTATGCATTATTTCTCATCATTACCGCTTGTGGAGAATTGAGATCGGTTCCTTAT
TTTAATATTCGAATCCGATTTTTTGCTTGTTTCATGTTTA
>No_name
TTCTCTATGCATTATTTCTCATCATTACCGCTTGTGGAGAATTGAGATCGGTTCCTTATT
TTAATATTCGAATCCGATTTTTTGCTTGTTTCATGTTTAT
>No_name
CTATGCATTATTTCTCATCATTACCGCTTGTGGAGAATTGAGATCGGTTCCTTATTTTAA
TATTCGAATCCGATTTTTTGCTTGTTTCATGTTTATCGTA
>No_name
ATACGATAAACATGAAACAAGCAAAAAATCGGATTCGAATATTAAAATAAGGAACCGATC
TCAATTCTCCACAAGCGGTAATGATGAGAAATAATGCATA
>No_name
GCAGTATTTCTCATCATTACCGCTTGTGGAGAATTGAGATCGGTTCCTTATTTTAATATT
CGAATCCGATTTTTTACTTGTTTCATGTTTATCGTATTGG
>No_name
GAAAACCAATACGATAAACATGAAACAAGCAAAAAATCGGATTCGAATATTAAAATAAGG
AACCGATCTCAATTCTCCACAAGCGGTAATGATGAGAAAT
>No_name
TGAAAACCAATACGATAAACATGAAACAAGCAAAAAATCGGATTCGAATATTAAAATAAG
GAACCGATCTCAATTCTCCACAAGCGGTAATGATGAGAAA
>No_name
CTGAAAACCAATACGATAAACATGAAACAAGCAAAAAATCGGATTCGAATATTAAAATAA
GGAACCGATCTCAATTCTCCACAAGCGGTAATGATGAGAA
>No_name
CAGAAAACCAATACGATAAACATGAAACAAGCAAAAAATCGGATTCGAATATTAAAATAA
GGAACCGATCTCAATTCTCCACAAGCGGTAATGATGAGAA
>No_name
CTCATCATTACCGCTTGTGGAGAATTGAGATCGGTTCCTTCGTTTAATATTCGAATCCGA
TTTTTTTGCTTGTTTCATGTTTTTCGTATTGGGTTTCAGC
>No_name
TCATCATTACCGCTTGTGGAGAATTGAGATCGGTTCCTTATTTTAATATTCGAATCCGAT
TTTTTGCTTGTTTCATGTTTATCGTATTGGTTTTCAGCAT
>No_name
CAAACCGATCATAACGATGCTGAAAACCAATACGATAAACATGAAACAAGCAAAAAATCG
GATTCGAATATTAAAATAAGGAACCGATCTCAATTCTCCA
>No_name
CAAACCGATCATAACGATGCTGAAAACCAATACGATAAACATGAAACAAGCAAAAAATCG
GATTCGAATATTAAAATAAGGAACCGATCTCAATTCTCCA
>No_name
CGCAAACCGATCATAACGATGCTGAAAACCAATACGATAAACATGAAACAAGCAAAAAAT
CGGATTCGAATATTAAAATAAGGAACCGATCTCAATTCTC
>No_name
CGCAAACCGATCATAACGATGCTGAAAACCAATACGATAAACATGAAACAAGCAAAAAAT
CGGATTCGAATATTAAAATAAGGAACCGATCTCAATTCTC
>No_name
CGTAAACCGATCATAACGATGCTGAAAACCAATACGATAAACATGAAACAAGCAAAAAAT
CGGATTCGAATATTAAAATAAGGAACCGATCTCAATTCTC
>No_name
GAATTGAGATCGGTTCCTTATTTTAATATTCGAATCCGATTTTTTGCTTGTTTCATGTTT
ATCGTATTGGTTTTCAGCATCGTTATGATCGGTTTGCGGT
>No_name
ATCGCAAACCGATCATAACGATGCTGAAAACCAATACGATAAACATGAAACAAGCAAAAA
ATCGGATTCGAATATTAAAATAAGGAACCGATCTCAATTC
>No_name
GTATCGCAAACCGATCATAACGATGCTGAAAACCAATACGATAAACATGAAACAAGCAAA
AAATCGGATTCGAATATTAAAATAAGGAACCGATCTCAAT
>No_name
CAGACCCGTATCGCAAACCGATCATAACGATGCTGAAAACCAATACGATAAACATGAAAC
AAGCAAAAAATCGGATTCGAATATTAAAATAAGGAACCGA
>No_name
CAGACCCGTATCGCAAACCGATCATAACGATGCTGAAAACCAATACGATAAACATGAAAC
AAGCAAAAAATCGGATTCGAATATTAAAATAAGGAACCGA
>No_name
TCGGTTCCTTATTTTAATATTCGAATCCGATTTTTTGCTTGTTTCATGTTTATCGTATTG
GTTTTCAGCATCGTTATGATCGGTTTGCGATACGGGTCTG
>No_name
TTTTAATATTCGAATCCGATTTTTTGCTTGTTTCATGTTTATCGTATTGGTTTTCAGCAT
CGTTATGATCGGTTTGCGATACGGGTCTGGATTGGTCAAC
>No_name
TTTAATATTCGAATCCGATTTTTTGCTTGTTTCATGTTTATCGTATTGGATTTCAGCATC
GTTATGATCGGTTTGCGATACGGGACTGGATTGTTCAACA
>No_name
CAAAGTTATTGTTGAACAATCCAGACCCGTATCGCAAACCGATCATAACGATGCTGAAAA
CCAATACGATAAACATGAAACAAGCAAAAAAATCGGATTC
>No_name
ATCCGATTTTTTGCTTGTTTCATGTTTATCGTATTGGTTTTCAGCATCGTTATGATCGGT
TTGCGATACGGGTCTGGATTGTTCAACAATAACTTTGTGT
>No_name
CGATTTTTTGCTTGTTTCATGTTTATCGTATTGGTTTTCAGCATCGTTATGATCGGTTTG
CGATACGGGTCTGGATTGTTCAACAATAACTTTGTGTTTG
>No_name
CGATTTTTTGCTTGTTTCATGTTTATCGTATTGGTTTTCAGCATCGTTATGATCGGTTTG
CGATACGGGTCTGGATTGTTCAACAATAACTTTGTGTTTG
>No_name
CAAACACAAAGTTATTGTTGAACAATCCAGACCCGTATCGCAAACCGATCATAACGATGC
TGAAAACCAATACGATAAACATGAAACAAGCAAAAAATCG
>No_name
CTTGTTTCATGTTTATCGTATTGGTTTTCAGCATCGTTATGATCGGTTTGCGATACGGGT
CTGGATTGTTCAACAATAACTTTGTGTTTGAACGAGCAAG
>No_name
CTTGCTCGTTCAAACACAAAGTTATTGTTGAACAATCCAGACCCGTATCGCAAACCGATC
ATAACGATGCTGAAAACCAATACGATAAACATGAAACAAG
>No_name
CGTTTATCGTATTGGTTTTCAGCATCGTTATGATCGGTTTGCGATACGGGTCTGGATTGT
TCAACAATAACTTTGTGTTTGAACGAGCAAGCAGATATGC
>No_name
ATGTGCATATCTGCTTGCTCGTTCAAACACAAAGTTATTGTTGAACAATCCAGACCCGTA
TCGCAAACCGATCATAACGATGCTGAAAACCAATACGATA
>No_name
CGGAATTTGCATATCTGCTTGCTCGTTCAAACACAAAGTTATTGTTGAACAATCCAGACC
CGTATCGCAAACCGATCATAACGATGCTGAAAACCAATAC
>No_name
ACGGAATTTGCATATCTGCTTGCTCGTTCAAACACAAAGATATTGTTGAACAATCCAGAC
CCGTATCGCAAACCGATCATAACGATGCTGAAAACCAATA
>No_name
CACGGAATTTGCATATCTGCTTGCTCGTTCAAACACAAAGTTATTGTTGAACAATCCAGA
CCCGTATCGCAAACCGATCATAACGATGCTGAAAACCAAT
>No_name
CACGGAATTTGCATATCTGCTTGCTCGTTCAAACACAAAGTTATTGTTGAACAATCCAGA
CCCGGATCGCAAACCGATCATAACGATGCTGAAAACCAAT
>No_name
TTGGTTTTCAGCATCGTTATGATCGGTTTGCGATACGGGTCTGGATTGTTCAACAATAAC
TTTGTGTTTGAACGAGCAAGCAGATATGCAAATTCCGTGG
>No_name
GTTTTCAGCATCGTTATGATCGGTTTGCGATACGGGGCTGGATTGTTCAACAATAACTTT
GTGTTTGAACGAGCAAGCAGATATGCAAATTCCGTGGAAT
>No_name
GTTTTCAGCATCGTTATGATCGGTTTGCGATACGGGTCTGGATTGTTCAACAATAACTTT
GTGTTTGAACGAGCAAGCAGATATGAAAATTCCGTGGAAT
>No_name
TTTTCAGCATCGTTATGATCGGTTTGCGATACGGGTCTGGATTGTTCAACAATAACTTTG
TGTTTGAACGAGCAAGCAGATATGCAAATTCCGTGGAATT
>No_name
CAGNATTCCACGGAATTTGCATATCTGCTTGCTCGTTCAAACACAAAGTTATTGTTGAAC
AATCCAGACCCGTATCGCAAACCGATCATAACGATGCTGA
>No_name
CAGAATTCCACGGAATTTGCATATCTGCTTGCTCGTTCAAACACAAAGTTATTGTTGAAC
AATCCAGACCCGTATCGCAAACCGATCATAACGATGCTGA
>No_name
CAGAATTCCACGGAATTTGCATATCTGCTTGCTCGTTCAAACACAAAGTTATTGTTGAAC
AATCCAGACCCGTATCGCAAACCGATCATAACGATGCTGA
>No_name
CAGAATTCCACGGAATTTGCATATCTGCTTGCTCGTTCAAACACAAAGTTATTGTTGAAC
AATCCAGACCCGTATCGCAAACCGATCATAACGATGCTGA
>No_name
CAGAATTCCACGGAATTTGCATATCTGCTTGCTCGTTCAAACACAAAGTTATTGTTGAAC
AATCCAGACCCGTATCGCAAACCGATCATAACGATGCTGA
>No_name
GCATCGTTATGATCGGTTTGCGATACGGGTCTGGATTGTTCAACAATAACTTTGTGTTTG
AACGAGCAAGCAGATATGCAAATTCCGTGGAATTCTGTGC
>No_name
GTTATGATCGGTTTGCGATACGGGTCTGGATTGTTCAACAATAACTTTGTGTTTGAACGA
GCAAGCAGATATGCAAATTCCGTGGAATTCTGTGCTCAAT
>No_name
GTTTGCGATACGGGTCTGGATTGTTCAACAATAACTTTGTGTTTGAACGAGCAAGCAGAT
ATGCAAATTCCGTGGAATTCTGTGCTCAATATGGAATGAT
>No_name
TAGAGATTTATCATTCCATATTGAGCACAGAATTCCACGGAATTTGCATATCTGCTTGCT
CGTTCAAACACAAAGTTATTGTTGAACAATCCAGACCCGT
>No_name
CTGGATTGTTCAACAATAACTTTGTGTTTGAACGAGCAAGCAGATATGCAAATTCCGTGG
AATTCTGTGCTCAATATGGAATGATAAATCTCTATTTGTT
>No_name
CTGGATTGTTCAACAATAACTTTGTGTTTGAACGAGCAAGCAGATATGCAAATTCCGTGG
AATTCTGTGCTCAATATGGAATGATAAATCTCTATTTGTT
>No_name
CTGGATTGTTCAACAATAACTTTGTGTTTGAACGAGCAAGCAGATATGCAAATTCCGTGG
AATTCTGTGCTCAATATGGAATGATAAATCTCTATTTGTT
>No_name
ATGNTTCAACAATAACTTTGTGTTTGAACGAGCAAGCAGATATGCAAATTCCGTGGAATT
CTGTGCTCAATATGGAATGATAAATCTCTATTTGTTTATC
>No_name
CAACAATAACTTTGTGTTTGAACGAGCAAGCAGATATGCAAATTCCGTGGAATTCTGTGC
TCAATATGGAATGATAAATCTCTATTTGTTTATCATGGCA
>No_name
ACAATAACTTTGTGTTTGAACGAGCAAGCAGATATGCAAATTCCGTGGAATTCTGTGCTC
AATATGGAATGATAAATCTCTATTTGTTTATCATGGCATA
>No_name
AAANACTTTGTGTTTGAACGAGCAAGCAGATATGCAAATTCCGTGGAATTCTGTGCTCAA
TATGGAATGATAAATCTCTATTTGTTTATCATGGCATACG
>No_name
ATAAGCGTATGCCATGATAAACAAATAGAGATTTATCATTCCATATTGAGCACAGAATTC
CACGGAATTTGCATATCTGCTTGCTCGTTCAAACACAAAG
>No_name
GGAGAATAAGCGTATGCCATGATAAACAAATAGAGATTTATCATTCCATATTGAGCACAG
AATTCCACGGAATTTGCATATCTGCTTGCTCGTTCAAACA
>No_name
GTTTGAACGAGCAAGCAGATATGCAAATTCCGTGGAATTCTGTGCTCAATATGGAATGAT
AAATCTCTATTTGTTTATCATGGCATACGCTTATTCTCCT
>No_name
CTGCAGGAGAATAAGCGTATGCCATGATAAACAAATAGAGATTTATCATTCCATATTGAG
CACAGAATTCCACGGAATTTGCATATCTGCTTGCTCGTTC
>No_name
GAGCAAGCAGATATGCAAATTCCGTGGAATTCTGTGCTCAATATGGAATGATAAATCTCT
ATTTGTTTATCATGGCATACGCTTATTCTCCTGCAAAAAA
>No_name
ATTTTTTGCAGGAGAATAAGCGTATGCCATGATAAACAAATAGAGATTTATCATTCCATA
TTGAGCACAGAATTCCACGGAATTTGCATATCTGCTTGCT
>No_name
ATTTTTTGCAGGAGAATAAGCGTATGCCATGATAAACAAATAGAGATTTATCATTCCATA
TTGAGCACAGAATTCCACGGAATTTGCATATCTGCTTGCT
>No_name
ATGGCATTTTTTGCAGGAGAATAAGCGTATGCCATGATAAACAAATAGAGATTTATCATT
CCATATTGAGCACAGAATTCCACGGAATTTGCATATCTGC
>No_name
CAGATATGCAAATTCCGTGGAATTCTGTGCTCAATATGGAATGATAAATCTCTATTTGTT
TATCATGGCATACGCTTATTCTCCTGCAAAAAATGCCATT
>No_name
CAGATATGCAAATTCCGTGGAATTCTGTGCTCAATATGGAATGATAAATCTCTATTTGTT
TATCATGGCATACGCTTATTCTCCTGCAAAAAATGCCATT
>No_name
GTGGAATTCTGTGCTCAATATGGAATGATAAATCTCTATTTGTTTATCATGGCATACGCT
TATTCTCCTGCAAAAAATGCCATTCATGAGGCCAATTTTC
>No_name
TGAAAATTGGCCTCATGAATGGCATTTTTTGCAGGAGAATAAGCGTATGCCATGATAAAC
AAATAGAGATTTATCATTCCATATTGAGCACAGAATTCCA
>No_name
TGAAAATTGGCCTCATGAATGGCATTTTTTGCAGGAGAATAAGCGTATGCCATGATAAAC
AAATAGAGATTTATCATTCCATATTGAGCACAGAATTCCA
>No_name
TGAAAATTGGCCTCATGAATGGCATTTTTTGCAGGAGAATAAGCGTATGCCATGATAAAC
AAATAGAGATTTATCATTCCATATTGAGCACAGAATTCCA
>No_name
TGAAAATTGGCCTCATGAATGGCATTTTTTGCAGGAGAATAAGCGTATGCCATGATAAAC
AAATAGAGATTTATCATTCCATATTGAGCACAGAATTCCA
>No_name
GGAATTCTGTGCTCAATATGGAATGATAAATCTCTATTTGTTTATCATGGCATACGCTTA
TTCTCCTGCAAAAAATGCCATTCATGAGGCCAATTTTCAA
>No_name
GGAATTCTGTGCTCAATATGGAATGATAAATCTCTATTTGTTTATCATGGCATACGCTTA
TTCTCCTGCAAAAAATGCCATTCATGAGGCCAATTTTCAA
>No_name
GGAATTCTGTGCTCAATATGGAATGATAAATCTCTATTTGTTTATCATGGCATACGCTTA
TTCTCCTGCAAAAAATGCCATTCATGAGGCCAATTTTCAA
>No_name
GGAATTCTGTGCTCAATATGGAATGATAAATCTCTATTTGTTTATCATGGCATACGCTTA
TTCTCCTGCAAAAAATGCCATTCATGAGGCCAATTTTCAA
>No_name
CTTGAAAATTGGCCTCATGAATGGCATTTTTTGCAGGAGAATAAGCGTATGCCATGATAA
ACAAATAGAGATTTATCATTCCATATTGAGCACAGAATTC
>No_name
CTTGAAAATTGGCCTCATGAATGGCATTTTTTGCAGGAGAATAAGCGTATGCCATGATAA
ACAAATAGAGATTTATCATTCCATATTGAGCACAGAATTC
>No_name
CTTGAAAATTGGCCTCATGAATGGCATTTTTTGCAGGAGAATAAGCGTATGCCATGATAA
ACAAATAGAGATTTATCATTCCATATTGAGCACAGAATTC
>No_name
CTTGAAAATTGGCCTCATGAATGGCATTTTTTGCAGGAGAATAAGCGTATGCCATGATAA
ACAAATAGAGATTTATCATTCCATATTGAGCACAGAATTC
>No_name
CTTGAAAATTGGCCTCATGAATGGCATTTTTTGCAGGAGAATAAGCGTATGCCATGATAA
ACAAATAGAGATTTATCATTCCATATTGAGCACAGAATTC
>No_name
CTTGAAAATTGGCCTCATGAATGGCATTTTTTGCAGGAGAATAAGCGTATGCCATGATAA
ACAAATAGAGATTTATCATTCCATATTGAGCACAGAATTC
>No_name
CTTGAAAATTGGCCTCATGAATGGCATTTTTTGCAGGAGAATAAGCGTATGCCATGATAA
ACAAATAGAGATTTATCATTCCATATTGAGCACAGAATTA
>No_name
GTCNTCTTGAAAATTGGCCTCATGAATGGCATTTTTTGCAGGAGAATAAGCGTATGCCAT
GATAAACAAATAGAGATTTATCATTCCATATTGAGCACAG
>No_name
GTCNTCTTGAAAATTGGCCTCATGAATGGCATTTTTTGCAGGAGAATAAGCGTATGCCAT
GATAAACAAATAGAGATTTATCATTCCATATTGAGCACAG
>No_name
GTCATCTTGAAAATTGGCCTCATGAATGGCATTTTTTGCAGGAGAATAAGCGTATGCCAT
GATAAACAAATAGAGATTTATCATTCCATATTGAGCACAG
>No_name
GTCATCTTGAAAATTGGCCTCATGAATGGCATTTTTTGCAGGAGAATAAGCGTATGCCAT
GATAAACAAATAGAGATTTATCATTCCATATTGAGCACAG
>No_name
GTCATCTTGAAAATTGGCCTCATGAATGGCATTTTTTGCAGGAGAATAAGCGTATGCCAT
GATAAACAAATAGAGATTTATCATTCCATATTGAGCACAG
>No_name
GTCATCTTGAAAATTGGCCTCATGAATGGCATTTTTTGCAGGAGAATAAGCGTATGCCAT
GATAAACAAATAGAGATTTATCATTCCATATTGAGCACAG
>No_name
GTCATCTTGAAAATTGGCCTCATGAATGGCATTTTTTGCAGGAGAATAAGCGTATGCCAT
GATAAACAAATAGAGATTTATCATTCCATATTGAGCACAG
>No_name
TATGGAATGATAAATCTCTATTTGTTTATCATGGCATACGCTTATTCTCCTGCAAAAAAT
GCCATTCATGAGGCCAATTTTCAAGATGACCCTAATCTTT
>No_name
CACAGAAAGATTAGGGGCATCTTGAAAATTGGCCTCATGAATGGCATTTTTTGCAGGAGA
ATATGCGTATGCCATGATAAACAAATAGAGCTTTATCATT
>No_name
GATTCATTTACCATAGAAAGATTAGGGTCATCTTGAAAATTGGCCTCATGAATGGCATTT
TTTGCAGGAGAATAAGCGTATGCCATGATAAACAAATAGA
>No_name
ATTTGTTTATCATGGCATACGCTTATTCTCCTGCAAAAAATGCCATTCATGAGGCCAATT
TTCAAGATGACCCTAATCTTTCTATGGTAAATGAATCAGA
>No_name
GTCTGATTCATTTACCATAGAAAGATTAGGGTCATCTTGAAAATTGGCCTCATGAATGGC
ATTTTTTGCAGGAGAATAAGCGTATGCCATGATAAACAAA
>No_name
CATGAGGCCAATTTTCAAGATGACCCTAATCTTTCTATGGTAAATGAATCAGACGAAGAT
GTTCTCTATGGTTCTGACATAGAAGAAGCAAATTTATTAT
>No_name
CTTGATAATAAATTTGCTTCTTCTATGTCAGAACCATAGAGAACATCTTCGTCTGATTCA
TTTACCATAGAAAGATTAGGGTCATCTTGAAAATTGGCCT
>No_name
CTTGATAATAAATTTGCTTCTTCTATGTCAGAACCATAGAGAACATCTTCGTCTGATTCA
TTTACCATAGAAAGATTAGGGTCATCTTGAAAATTGGCCT
>No_name
CTTGATAATAAATTTGCTTCTTCTATGTCAGAACCATAGAGAACATCTTCGTCTGATTCA
TTTACCATAGAAAGATTAGGGTCATCTTGAAAATTGGCCT
>No_name
CTTGATAATAAATTTGCTTCTTCTATGTCAGAACCATAGAGAACATCTTCGTCTGATTCA
TTTACCATAGAAAGATTAGGGTCATCTTGAAAATTGGCCT
>No_name
GGCCAATTTTCAAGATGACCCTAATCTTTCTATGGTAAATGAATCAGACGAAGATGTTCT
CTATGGTTCTGACATAGAAGAAGCAAATTTATTATCAAGA
>No_name
CTTGATAATAAATTTGCTTCTTCTATGTCAGAACCATAGAGAACATCTTCGTCTGATTCA
TTTACCATAGAAAGATTAGGGTCATCTTGAAAATTGGACT
>No_name
TTTCTTGATAATAAATTTGCTTCTTCTATGTCAGAACCATAGAGAACATCTTCGTCTGAT
TCATTTACCATAGAAAGATTAGGGTCATCTTGAAAATTGG
>No_name
CAATTTTCAAGATGACCCTAATCTTTCTATGGTAAATGAATCAGACGAAGATGTTCTCTA
TGGTTCTGACATAGAAGAAGCAAATTTATTATCAAGAAAA
>No_name
ATTTTCTTGATAATAAATTTGCTTCTTCTATGTCAGAACCATAGAGAACATCTTCGTCTG
ATTCATTTACCATAGAAAGATTAGGGTCATCTTGAAAATT
>No_name
ATTTTCTTGATAATAAATTTGCTTCTTCTATGTCAGAACCATAGAGAACATCTTCGTCTG
ATTCATTTACCATAGAAAGATTAGGGTCATCTTGAAAATT
>No_name
GTAGATTTTCTTGATAATAAATTTGCTTCTTCTATGTCAGAACCATAGAGAACATCTTCG
TCTGATTCATTTACCATAGAAAGATTAGGGTCATCTTGAA
>No_name
ATTTGGATTTGGTAGATTTTCTTGATAATAAATTTGCTTCTTCTATGTCAGAACCATAGA
GAACATCTTCGTCTGATTCATTTACCATAGAAAGATTAGG
>No_name
GTTTAATTTGGATTTGGTAGATTTTCTTGATAATAAATTTGCTTCTTCTATGTCAGAACC
ATAGAGAACATCTTCGTCTGATTCATTTACCATAGAAAGA
>No_name
GTTTAATTTGGATTTGGTAGATTTTCTTGATAATAAATTTGCTTCTTCTATGTCAGAACC
ATAGAGAACATCTTCGTCTGATTCATTTACCATAGAAAGA
>No_name
GTTTAATTTGGATTTGGTAGATTTTCTTGATAATAAATTTGCTTCTTCTATGTCAGAACC
ACAGAGAACATCTTCGTCTGATTCATTTCCCATAGAAAGA
>No_name
GTTTAATTTGGATTTGGTAGATTTTCTTGATAATAAATTTGCTTCTTCTATGTCAGAACC
ATAGAGAACATCTTCGTCTGATTCATTTACCATAGAAAGA
>No_name
GTTTAATTTGGATTTGGTAGATTTTCTTGATAATAAATTTGCTTCTTCTATGTCAGAACC
ATAGAGAACATCTTCGTCTGATTCATTTACCATAGAAAGA
>No_name
GTTTAATTTGGATTTGGTAGATTTTCTTGATAATAAATTTGCTTCTTCTATGTCAGAACC
ATAGAGAACATCTTCGTCTGATTCATTTACCATAGAAAGA
>No_name
AATGAATCAGACGAAGATGTTCTCTATGGTTCTGACATAGAAGAAGCAAATTTATTATCA
AGAAAATCTACCAAATCCAAATTAAACAAACGTTGAAAAG
>No_name
ATGAATCAGACGAAGATGTTCTCTATGGTTCTGACATAGAAGAAGCAAATTTATTATCAA
GAAAATCTACCAAATCCAAATTAAACAAACGTTGAAAAGT
>No_name
CACTTTTCAACGTTTGTTTAATTTGGATTTGGTAGATTTTCTTGATAATAAATTTGCTTC
TTCTATGTCAGAACCATAGAGAACATCTTCGTCTGATTCA
>No_name
TCACTTTTCAACGTTTGTTTAATTTGGATTTGGTAGATTTTCTTGATAATAAATTTGCTT
CTTCTATGTCAGAACCATAGAGAACATCTTCGTCTGATTC
>No_name
GATTGAGAGCAAACAGATTCAGGAACATCTACCTGATCCAAATAGCTGGTTTGGTTTGGT
CTATATGATCTTATTTCTTATCATTCTTGGAGTAACTTGG
>No_name
GATCCAAATAGCTGGTTAGATTTGGTCTATATGATCTTATTTCTTATCATTCTTGGAGTA
ACTTGGCTCTTGAACTTGTTTTTACTGTTGGCAATTTACC
>No_name
GATCCAAATAGCTGGTTAGATTTGGTCCATATGATCTTATTTCTTATCATTCTTGGAGTA
ACTTGGCTCTTGAACTTGTTTTTACTGTTGGCCATTTACC
>No_name
CTTTACCCTTCCGGTTTCGGTAAATTGCCAACAGTAAAAACAAGTTCAAGAGCCAAGTTA
CTCCAAGAATGATAAGAAATAAGATCATATAGACCAAATC
>No_name
CTTGGCTCTTGAACTTGTTTTTACTGTTGGCAATTTACCGAAACCGGAAGGGTAAAGGAC
CACTGCATAATATTGACACTATGAGAGGAGAATGCAAATG
>No_name
CCTGGCTCTTGAACTTGTTTTTACTGTTGGCAATTTACCGAAACCGGAAGGGTAAAGGAC
CACTGCATAATATTGACACTATGAGAGTAGAATGCAAATG
>No_name
GAAGGACACGGCGAGGATATTGGCCACAGATATAGAGACGATGAAATAATAATTTGGTAG
ACATTTGCATTCTACTCTCATAGTGTCAATATTATGCAGT
>No_name
CTACCAAATTATTATTTCATCGTCTCTATATCTGTGGCCAATATCCTCGCCGTGTCCTTC
AATCCGCCAATTATTATTGTTTTTCGATGGTTGAATTTCA
>No_name
CTGGTTTCTATCAAACAGTAGACTTTCCATAGAGGATTGTTATTGAAATTCAACCATCGA
AAAACAATAATAATTGGCGGATTGAAGGACACGGCGAGGA
>No_name
TCGCCGTGTCCTTCAATCCGCCAATTATTATTGTTTTTCGATGGTTGAATTTCAATAACA
ATCCTCTATGGAAAGTCTACTGTTTGATAGAAATCAGCAT
>No_name
CTTCAATCCGCCAATTATTATTGTTTTTCGATGGTTGAATTTCAATAACAATCCTCTATG
GAAAGTCTACTGTTTGATAGAAATCAGCATCAACACTATT
>No_name
GTTTTTCGATGGTTGAATTTCAATAACAATCCTCTATGGAAAGTCTACTGTTTGATAGAA
ATCAGCATCAACACTATTTTCTGCAATCTAGCATTCCTAC
>No_name
CGATGGTTGAATTTCAATAACAATCCTCTATGGAAAGTCTACTGTTTGATAGAAATCAGC
ATCAACACTATTTTCTGCAATCTAGCATTCCTACACATTT
>No_name
ATANTCAATACGTTAGTACTGGGTCTTTGACTATATATATACATTTTCGGGGAATAGAGT
CGTAGAAACGTGTCGAGACTTGAAAATAAAATGTGTAGGA
>No_name
CTCTATTCCCCGAAAATGTATATATATAGTCAAAGACCCAGTACTAACGTATTGAAAATA
TCAGCACCTTGGGTAGTAACTTGTATCCAAGCAGGTTGTC
>No_name
CTCGATCTTAGACTGTCTTTACTACTTATAGATAGTTGACAACCTGCTTGGATACAAGTT
ACTACCCAAGGTGCTGATATTTTCAATACGTTAGTACTGG
>No_name
CTTGTATCCAAGCAGGTTGTCAACTATCTATAAGTAGTAAAGACAGTCTAAGATCGAGAT
TGCTTCATTGTCTCATTGATGATGTAAATTTCCTCATTCT
>No_name
CTGNAAACGAAATGACACTTCGAAGAATGAGGAAATTTACATCATCAATGAGACAATGAA
GCAATCTCGATCTTAGACTGTCTTTACTACTTATAGATAG
>No_name
AAGGGAACTGCAAACGAAATGACACTTCGAAGAATGAGGAAATTTACATCATCAATGAGA
CAATGAAGCAATCTCGATCTTAGACTGTCTTTACTACTTA
>No_name
AATNGAACTGCAAACGAAATGACACTTCGAAGAATGAGGAAATTTACATCATCAATGAGA
CAATGAAGCAATCTCGATCTTAGACTGTCTTTACTACTTA
>No_name
AGACAGTCTAAGATCGAGATTGCTTCATTGTCTCATTGATGATGTAAATTTCCTCATTCT
TCGAAGTGTCATTTCGTTTGCAGTTCCATTGTTGGCTTGT
>No_name
GAGCGAGCTTGCTTCATTGTCTCATTGATGATGTAAATTTCCTCATTCTTCGAAGTGTCA
TTTCGTTTGCAGTTCCATTGTTGGCTTGGGTTATTTTTAA
>No_name
CGAGATTGCTTCATTGTCTCATTGATGATGTAAATTTCCTCATTCTTCGAAGTGTCATTT
CGTTTGCAGTTCCATTGTTGGCTTGTGTTATTTTAACAAT
>No_name
CTCATTGATGATGTAAATTTCCTCATTCTTCGAAGTGTCATTTCGTTTGCAGTTCCATTG
TTGGCTTGTGTTATTTTAACAATTCTTCAATTGTATTTTC
>No_name
GATGATGTAAATTTCCTCATTCTTCGAAGTGTCATTTCGTTTGCAGTTCCATTGTTGGCT
TGTGTTATTTTAACAATTCTTCAATTGTATTTTCTCAGAA
>No_name
GACGAAACTATGCGACACTTATTCTCAACGTATCTGTATAATTTAGAACTTCCGGAAAAT
TTTGTTTTGATTCATAGGTCTGTTCAAAATAATAACAATA
>No_name
TTATATTGTTATTATTTTGAACAGACCTATGAATCAAAACAAAATTTTCCGGAAGTTCTA
AATTATACAGATACGTTGAGAATAAGTGTCGCATAGTTTC
>No_name
TTAGAAGGGAAATTTATTTTCATTTCAGTGTCATTATTGTTTACATTGTTTATATTGTTA
TTATTTTGAACAGACCTATGAATCAAAACAAAATTTTCCG
>No_name
CTCCAGTTATATCTCTTGGAATATTAGAAGGGAAATTTATTTTCATTTCAGTGTCATTAT
TGTTTACATTGTTTATATTGTTATTATTTTGAACAGACCT
>No_name
AATAATGACACTGAAATGAAAATAAATTTCCCTTCTAATATTCCAAGAGATATAACTGGA
GAAACTTTGGCTTCAATTCAATCAACTACACTGGATGGTC
>No_name
GGATTATTGGAGCATCCAGTGTAGTTGATTGAATTGAAGCCAAAGTTTCTCCAGTTATAT
CTCTTGGAATATTAGAAGGGAAATTTATTTTCATTTCAGT
>No_name
CTGAAATGAAAATAAATTTCCCTTCTAATATTCCAAGAGATATAACTGGAGAAACTTTGG
CTTCAATTCAATCAACTACACTGGATGGTCCCATAAACCA
>No_name
CTGGGGATGAAAATGGATTATTGGAGCATCCAGTGTAGTTGATTGAATTGAAGCCAAAGT
TTCTCCAGTTATATCTCTTGGAATATTAGAAGGGAAATTT
>No_name
GAAACTTTGGCTTCAATTCAATCAACTACACTGGATGCTCCAAAAATCCATTTTCATCCC
ACGGTTGGCATGTCCCATGCTGCATTAGAATTTTCTGAAA
>No_name
CGCTTTCAAGAGAAACTGATTTTATGAGTTTAGCTTGTTGATGATTTGCAGTAAAATCTA
ATGCAACATGGGACATTCCAACCTGGGGATGAAAATGGAT
>No_name
CTGNTATATTATTCGGACTTGTTTCTCTGGCGCTTTCAAGAGAAACTGATTTTATGAGTT
TAGCTTGTTGATGATTTGCAGTAAAATCTAATGCAACATG
>No_name
CTGAACCTTATTTTCTGATATATTATTCGGACTTGTTTCTCTGGCGCTTTCAAGAGAAAC
TGATTTTATGAGTTTAGCTTGTTGATGATTTGCAGTAAAA
>No_name
GCGCAATTGACATCTGTTCTCTTTGATACATGAAGTTCCATAGAACTCGTTTCTGAACCT
TATTTTCTGATATATTATTCGGACTTGTTTCTCTGGCGCT
>No_name
GGCCATGTTGAGCGCAATTGACATCTGTTCTCTTTGATACATGAAGTTCCATAGAACTCG
TTTCTGAACCTTATTTTCTGATATATTATTCGGACTTGTT
>No_name
CTGAATGTCAATGTGGATAAAATCAAAGGAGACCATATCCCAATGGCAACGATGCATGAG
GCCATGTTGAGCGCCATTGACATCTGTTCTCTTTGATACA
>No_name
CAGAGCCTGAATGTCAATGTGGATAAAATCAAAGGAGACCATATCCCAATGGCAACGATG
CATGAGGCCATGTTGAGCGCAATTGACATCTGTTCTCTTT
>No_name
CTCGGTTGTTCACAGAGCCTGAATGTCAATGTGGATAAAATCAAAGGAGACCATATCCCA
ATGGCAACGATGCATGAGGCCATGTTGAGCGCAATTGACA
>No_name
CACCAATGAAAATTACTTATTCTTTCAACAGGAATTTGGAAAAAGCAACTCGATTGTTCA
CAGAGCCTGAATGTCAATGTGGATAAAATCAAAGGAGACC
>No_name
TCCACATTGACATTCAGGCTCTGTGAACAATCGAGTTGCTTTTTCCAAATTCCTGTTGAA
AGAATAAGTAATTTTCATTGGTGGTCTTTTGCCGGTGGAG
>No_name
CGACGAAAAGAATTATGGATGGGTAAACGTCTGGTTTTGTATACAATTTTTATTCAGTAT
AACTGTAAATAAAATAATTATTAACTTCACATTCATAGAA
>No_name
ATTAGGGATGGGTAAAGGTCTGGTTTATATACACTTTCTATTCAGTATAACTGTAAATAA
TATAAATATTAACTTCACATTCATAGAAATACAAATTTAT
>No_name
TCATTGACGATACTTTTGTATTTTGGAAGTCAATTTGGTTTTGCACTTTCTGGTTCAGCT
TGGACGTATTCTTTACGTCATCATCAATAATTCACCTGTG
>No_name
TATCACTTAAACTCAAGTGGTAATGGGAGTGAGTTTCATTTCTTCAGTTCCAAACCATAT
AGAAGATATTGGCTGGGTTTTTTTCTTTTGTTTTCAGTGT
>No_name
AAGATTTCCAAAAATAGTTAACACTGGAAACAAAAGCAAAGAAAGCAGCCAATATCTTCT
ATATGGTTTGGAACTGAAGAAATGAAACTCACTCCCATTA
>No_name
CGGCTGAGTTACGGCAAAATATCTGTCAATGCTGATAGCGGCCAAATTCATGATGGACGC
TGTTGAGAACATGACATCAAGCATGATGAAAATATCACAA
>No_name
AATATTTCAGCGGCTGAGTTACGGCAAAATATCTGTCAATGCTGATAGCAGCCAAATTCA
TGATGGACGCTGTTGAGAACATGACATCAAGCATGATGAA
>No_name
AATATTTCAGCGGCTGAGTTACGGCAAAATATCTGTCAATGCTGATAGCAGCCAAATTCA
TGATGGACCCTGTTGAGAACATGACATCAAGCATGATGTA
>No_name
TTTTCTCTGTGAATTCAGGAACGAATCCTTCTTCATTCGATAAGGCGGTCGAAGAATCAC
AATCTGAATTCAATTCTTCTGGAATGTAAATCGTTTCTTT
>No_name
GAAGAAATTCCGAATCTATCAAAAGTATCGAATAAAACTCATCAAAAAAGGCATACCAAT
AGAACAAGTTCATAATTTGGCAATCAAAAGAGTGAAATCA
>No_name
CTCTTTATCAACCGGATCGGATCTGTCAGCAGCAATATTTTGGTTCGGTTGCAAACCATT
GTAGACATCTTGTCGTTGATTAGTGTCATTTTCGCTATGT
>No_name
TTGCCTCTTGATGGGAAAACATAGCGAAAATGACACTAATCAACGACAAGATGTCTACAA
TGGTTTGCAAACGAACCAAAATATTGCTGCTGACAGATCC
>No_name
CGGGTGATTCCCATTCAAAATAACATTTATATTTCAAAATAAGAGGTTGCGTTGAAAAAT
TGTAAGCTATATTCCCAACAACAGTTGTTTCCCACAATAC
>No_name
ATAGCTTACAATTTTTCAACGCAACCTCTTATTTTGAAATATAAATGTTATTTTGAATGG
GAATCACCCGCATTCTCGTTGTTTTGGAAAGTTTATTCTT
>No_name
GAAATATAAATGTTATTTTGAATGGGAATCACCCGCATTCTCGTTGTTTTGGAAAGTTTA
TTCTTACATTTGGTTAATTTTCAGCTATTTCCTACCCGCT
>No_name
GTATAAATGTTATTTTGAATGGGAATCACCCGCATTCTCGTTGTTTTGGAAAGTTTATTC
TTACATTTGGTTAATTTTCAGCTATTTCCTACCCGCTTCT
>No_name
GTAAAAATGTTATTTTGAATGGGAATCACCCGCATTCTCGTTGTTTTGGAAGGATTATTC
ATACATTTGGTTAATTTTCAGCTATTTCCTACCCGCTTCT
>No_name
CCCGCATTCTCGTTGTTTTGGAAAGTTTATTCTTACATTTGGTTAATTTTCAGCTATTTC
CTACCCGCTTCTGTGATGATAGGGATTTATCTCAAAATCA
>No_name
GGTAAGTTTATTCTTACATTTGGTTAATTTTCAGCTATTTCCTACCCGCTTCTGTGATGA
TAGGGATTTATCTCAAAATCATAACGGAATTAAATTCATC
>No_name
GTTNATTCTTACATTTGGTTAATTTTCAGCTATTTCCTACCCGCTTCTGTGATGATAGGG
ATTTATCTCAAAATCATAACGGAATTAAATTCATCTAAGC
>No_name
CAACGCTGTATGTTACAATGTAAAATGCAAAAATAATAATGGATGATATGGTGAATTTAA
TAGAAAGGTTTCTTTTAATCAGCATAGATTGAACGTTGAA
>No_name
GTAAGAAATTACAATAATAATAATATTTACTCGCATCATAAAAAGTGAGTAATTCCATCA
TATTTAGAACAAAAATGACGCAGTCAACGCTGTATGTTAC
>No_name
CACACGGTGACGGCCCTGAATTCCAGCGCTTTTCCGGGATTCCAGTTGAACCACGGGATA
ATTCATTTCATTCTCCTCCTGTTGATTTTGGAAACTTTTT
>No_name
GATAGATTTCTTAAGTTCTTTTCCAAAAGTACAGCCAAAACGACAAGAATATTTCGCACA
ATTGTTCGCATAACAAAAGTTTCCAAAATCAACAGAGTGA
>No_name
CGCNATACTGAGGATCAGATAGTTTGAAAGATTTCTTAAGTTCTTTTCCAAAAGTACAGA
CAAAACGACAAGAATATTTCCCACAATTGTTAGCATAATA
>No_name
CGAAATTTCATAAACTGCGCTCAAATTCATTACAAATATCGCTACTACCAAATCTGTGAT
CGCCATACTGAGGATCAGATAGTTTGAAAGATTTCTTAAG
>No_name
TTCAAACTATCTGATCCTCAGTATGGCGATCACAGATTTGGTAGTAGCGATATTTGTAAT
GAATTTGAGCGCAGTTTATGAAATTTCGAACCGATGGTTT
>No_name
ATTGTGACCAAATGGAAGATTGAAGCCGAACAGCTCATAACATCAGTAAATATCCAGAAA
TCACACCATGCTATACCCAAAAACCATCGGTTCGAAATTT
>No_name
AGAAATCATCCAAATCGAAAGAATTGTGAAAATCAATTGTGACATTGTGCGATTGTGTTT
ATACTCGATTCTGGTCACTGTCCAATACCTATCTAGGGCT
>No_name
CTGTTGATTAAACATCGTCCTTTTATTACGACTTCCTGGAACATTTGTGTTTCTAGTCTG
TGGAAATGAAACCTAGAAGGAACTGCAATCATGAGAGAAA
>No_name
ACGGAATCAGAGTTCTCTACAACTGGAGACCAATACCTTATCAATAGCAGTGTGAAAAGT
AAATACACTTGCAGTTTGATGGAGAACACCGTCAGGGATA
>No_name
CAATACCTTATCAATAGCAGTGTGAAAAGTAAATACACTTGCAGTTTGATGGAGAACACC
GTCAGGGATATGAAATACGCTGATAACATATCTGTCAATT
>No_name
TCGGAATTTATAGAATTGACAGATATGTTATCAGCGTATTTCATATCCTTGACGGTGTTC
TCCATCAAACTGCAAGTGTATTTACTTTTCACACTGCTAT
>No_name
CATAACTGAAACTTTCAACGTTCTCAAAGATGAAAGACTGCTCATCCTTGCAATATGAAC
ATCGTTGACATTCAGTTGGTATTTTATTTCGGAATTTATA
>No_name
CTTTCTTTCACGTTTCACTTCGACTTTGTGTCGTTGCTCTTCGATAGTTTTCGTTAGGAT
GTAGGGCATAACTGAAACTTTCAACGTTCTCAAAGATGAA
>No_name
AAAACAGCAAGTAATTATGCCGACAGTGATTATAGCCTTTCTTTCACGTTTCACTTCGAC
TTTGTGTCGTTGCTCTTCGATAGTTTTCGTTAGGTTGTAG
>No_name
CAACGACACAAAGTCGAAGTGAAACGTGAAAGAAAGGCTATAATCACTGTCGGCATAATT
ACTTGCTGTTTTATTATCTGTTTGTTGGCGGTTTTTACGT
>No_name
CAATACGCGCCACAAAATGGTAAAACTAAAGTCAACGTGAAAAACGGCATCCAACAGAGA
ATAAAACAGCAAGTAATTATGCCGACAGTGATTATAGCCT
>No_name
TCANTGTCGGCATAATTACTTGCTGTTTTATTCTCTGTTGGATGCCGTTTTTCACGTTGA
CTTTAGTTTTACCATTTTGTGGCGCGTATTGTATTGGTCT
>No_name
GTAAAACTGATGAAATAATCGGATGAACAATACAATACGCGCCACAAAATGGTAAAACTA
AAGTCAACGTGAAAAACGGCATCCAACAGAGAATAAAACA
>No_name
GCCAAAGTAAAACTGATGAAATAATCGGATGAACAATACAATACGCGCCACAAAATGGTA
AAACTAAAGTCAACGTGAAAAACGGCATCCAACAGAGAAT
>No_name
CACNAATATGTCGAGATCTGATCAAAACTGATCATCAAGAATTTTACCGTTATTGTATAT
TGCTCAAGTACTCCTTCACGCCTCACGTCTTCATGTTTCT
>No_name
AGTTATTCTCGGACTTATTTGCGTGTTTGGATTCATCGGGAACATTATCTCCATTACTGT
ACTCATCATGGAAAGCCATGCCAGTCAAAGTCCGAGTATT
>No_name
CGTGAAACAATCTCATCATCCGAAATGTATCCGCAAACACATCAATCAGCCATTCATCAA
GACAGAGGAATCAAGTCAATGGTCCAACGTACCAACTATT
>No_name
CGCAAGTACAAGCATTTCTACCGCTTACGGACAATGCATCCAGGAAAAGAATCGAAGCGT
TAATAGACTGATTATACTTCTTGTCAGTGTTTTTATAATT
>No_name
GTCACATCAACCAGCCATGACAGTCCAATGATCTATACAGTCAGTCTCAGCAATGCCTTA
GTAACGTTGAAATCATCGAGTAACTTCCTCATCTATTGTC
>No_name
ATTTCTATTTATTAAATCTCAGTGTTACAGATTTATTAATTCTTATAATCATTCTACCGC
AAGATCTTTATCAATTCTGGGTCCATTACCCTTATCCGTT
>No_name
CGGAAACACTGTCGTAAAAAGTACATTGAGCACTTGTAGGAAGAATTGTGGTTTTGTAAT
TTGTTGTTGAGTCGTTTCTAGTCAAGATGTCTATATCAAT
>No_name
AGAATCCTACAGATGATAAAACGAAAAGCCAATATACGACCATATTTTTCATATGCCACT
TAATTGCGATGAGTTCAGTCATTTACAATCCTTTCATTTA
>No_name
CTGGACTCTGGCAGGTGTTGCTTTCAATTATGTCGGGAAAAATGGATATTTCACTCTTTC
TTTCTTTTAGCTCCACTAAGGTTTGTTGTTTGGGTATTTT
>No_name
CGAAAATCAACACAATTATTCTGACGAGAAGTTTCGATGAATACATCGAACGAGCACTTT
TCAAAGGTTGACAAATAGCTCGCCATCTATCGTATGAAAT
>No_name
ACAGAATACAAAAATCAACACAATTATTCTGACGAGAAGTTTCGATGAATACATCGAACG
AGCACTTTTCAAAGGTTGACAAATAGCTCGCCATCTATCG
>No_name
CATAAAGTATCGGCGAGACATTTGTATTCAGAATCCAATTATAAAGGAAGAGCTTCGAAG
GCTAAATCAAATCAAAGCTAATGTGACTGTCGAAACGGTA
>No_name
CTTATATTCGCCCGAATTGCTAGAACGAGTTGAATATTGCAAACTGTTATGAAAATCAAC
GGCAACAGGAATACAAATAAAAAATAGCAAGCTCCGATGT
>No_name
CTTTTTACCCGCTGGTTTACAAGTCGAAGGATTTTGAGCGTCTCAGAAATGGAGAACAGT
AGCTTCATTTCCAGATCCTATTATAGACATTATTCACAAA
>No_name
ATTTTGTGAATAATGTCTATAATAGGATCTGGAAATGAAGCTACTGTTCTCCATTTCTGA
GACGCTCAAAATCCTTCGACTTGTAAACCAGCGGGTAAAA
>No_name
CGACAATTCTATCAAATTTCGTATTGCTATTTCTATTTTGTGAATAATGTCTATAATAGG
ATCTGGAAATGAAGCTACTGTTCTCCATTTCTGAGACGCT
>No_name
GTACAATTTTATTGAGGGAACTCAAATAATAACTATAATAGTTATATCCTTTGGGATAAT
TGGGAATTTTTTATCTGTTATTGTTCTGAAAAATAAGGTC
>No_name
GTCCCACAATGTCAAAGCAAGAAGATAAATTGATACAGATGACCTCATGACCTTATTTTT
CAGAACAATAACAGATAAAAAATTCCCAATTATCCCAAAG
>No_name
TCTNTATCAATTTATCTTCTTGCTTTGACATTGTGGGACACAGTTTTGTTAATATGCGCT
CTATTCATCGGACCATTAATGAGATTCGAGAATTTACGAG
>No_name
CTCAAACCGCTACGATTTGGATAACTGTAGGTTTGACGTGTGAAAGATATTTTGCTGTGT
GTTTTCCACTAAAAGCCCAATTTTTCATAAGCATGAAAAA
>No_name
CAAACCGCTACGATTTGGATAACTGTAGGTTTGACGTGTGAAAGATATTTTGCTGTGTGT
TTTCCACTAAAAGCCCAATTTTTCATAAGCATGAAAAAAT
>No_name
ATTTTGCTGTGTGTTTTCCACTAAAAGCCCAATTTTTCATAAGCATGAAAAAATCTTTCT
GGTGTGTCATTTTGATATCTCTATTTTCAATTTACTACAA
>No_name
GCTNATTAGACTTTTATTTGTATCATTTAAAACGTAGAGCTGGGAATTTTTCAGCTCTCG
TATTAGCATATAATTCATGCTTGATAATACAAGTAATGGA
>No_name
CGANTTCTTCGTGACTTAGAGCTTATTAGACTTTTATTTGTATCATTTAAAACGTAGAGC
TGGGAATTTTTCAGCTCTCGTATTAGCATATAATTCATGC
>No_name
CTCTAAGTCACGAAGAATTCGGTCGGATAACAATGTCACAAGAATGATCGTAGTGGTCGT
CTCTATTTTTATATTCTGTCAATTTCCTGCACTTATTTAT
>No_name
GTCACATTGTTCGTCAATGAACGGCGATTGACGACGTTTTCATTTTCATTGCATGGAATT
ATTACATGGACAAATGTTCGTCGAAATTTTTGACCAAAAG
>No_name
GGATTCCAGCAGAATGCAGTGATACCGAGATATTTTTTGGTTTGAGGGCCGGGTTGATCA
TATTTCTTTTTCTATCCAATGTCGTTTTTTTAATTGTTTC
>No_name
GTTGGTTTTATCACTCCATGATTCTCTACAAAGTGTATTGTTGTATAGAGTACTTATATA
AATGAGAGGTGAGTTACTGCTCATTGAGAGGAGCCAGACT
>No_name
CAANAATACACTTTGTAGAGAATCATGGAGTGATAAAACCAACACACTTTATTCAATTTT
AATGCTTTTTGTTCAATATTTTCTTCCAGTGTGCTGTATG
>No_name
GTTTTTTCCTTAATCAGTGGACCGTATCAATCATGGCGTTAGAAAGATGCGTTTTTGTCA
TCAGTAGAAAACTGAATAAATCTTTATTCAGCATGCTCCG
>No_name
CAGAACCCAAGAAAAAGTCCAATTCTCAACCGGAGCATGCTGAATAAAGATTTATTCAGT
TTTCTACTGATGACAAAAACGCATCTTTCTAACGCCATGA
>No_name
ATTCGAATTTGGTTCCATACTTAGAGATGATTTTGGAGTTTTTAATTCCTCAAACGGTAA
CTATTTTGTCAATTGTAACAATGGCGATTCTGTTATGTCA
>No_name
CCAAAACAAAAATAACAGAGTAGAGGAAAAAAAGAATCACTTTAAAGCTTGTCCATTGCC
AGATATTATCCGAGGTTAGATTTTTCATAGAATTCATGGC
>No_name
CCAAAACAAAAATAACAGAGTAGAGGAAAAAAAGAATCACTTTAAAGCTTGTCCATTGCC
AGATATTATCCGAGGTTAGATTTTTCATAGAATTCATGGC
>No_name
CCGATAGATGCCAAAACAAAAATAACAGAGTAGAGGAAAAAAAGAATCACTTTAAAGCTT
GTCCATTGCCAGATATTATCCGAGGTTAGATTTTTCATAG
>No_name
CTCGGATAATATCTGGCAATGGACAAGCTTTAAAGTGATTCTTTTTTTCCTCTACTCTGT
TATTTTTGTTTTGGCATCTATCGGTAATTACTTGGTTGTG
>No_name
GGATAATATCTGGCAATGGACAAGCTTTAAAGTGATTCTTTTTTTCCTCTACTCTGTTAT
TTTTGTTTTGGCATCTATCGGTAATTACTTGGTTGTGTAC
>No_name
GTAATTACTTGGTTGTGTACGTAGTTTTACGAAATAAGTCAATGCAAACAATCACGAATA
TGTTTATCACAAATCTCGCTCTTTCAGATATTTTGACGAC
>No_name
GCAAACAATCACGAATATGTTTATCACAAATCTCGCTCTTTCAGATATTTTGACGACTCT
TATTGCTATTCCTTTCACCCCGATTGCGGTTTATTTGGAA
>No_name
ATTCTTCCAAATAAACCGCAATCGGGGTGAAAGGAATAGCAATAAGAGTCGTCAAAATAT
CTGAAAGAGCGAGATTTGTGATAAACATATTCGTGATTGT
>No_name
CACAAATCTCGCTCTTTCAGATATTTTGACGACTCTTATTGCTATTCCTTTCACCCCGAT
TGCGGTTTATTTGGAAGAATGGATATTTCCAGCATTCCTT
>No_name
CACAAATCTCGCTCTTTCAGATATTTTGACGACTCTTATTGCTATTCCTTTCACCCCGAT
TGCGGTTTATTTGGAAGAATGGATATTTCCAGCATTCCTT
>No_name
GACGGATAATCCCATTGTCATAGGAAGTAATTTACAAAGGAATGCTGGAAATATCCATTC
TTCCAAATAAACCGCAATCGGGGTGAAAGGAATAGCAATA
>No_name
CGATTGCGGTTTATTTGGAAGAATGGATATTTCCAGCATTCCTTTGTAAATTACTTCCTA
TGACAATGGGATTATCCGTCTATGTGTCAACTCTCACCTC
>No_name
CTAGAGCAATTGCGGTTGAGGTGAGAGTTGACACATAGACGGATAATCCCATTGTCATAG
GAAGTAATTTACAAAGGAATGCTGGAAATATCCATTCTTC
>No_name
ATTCTTCGAATGAATGGATGGACAATCATGATATACCGATCTAGAGCAATTGCGGCTGAG
GTGAGAGATGACATATAGACGGATAATACCCATGTCATAG
>No_name
ATTTTCATTCTTGGAATGAATGGATGGACAATCATGATATACCGATCTAGAGCAATTGCG
GTTGAGGTGAGAGTTGACACATAGACGGATAATCCCATTG
>No_name
ATGCAGACCTTCATTTTCATTCTTGGAATGAATGGATGGACAATCATGATATACCGATCT
AGAGCAATTGCGGTTGAGGTGAGAGTTGACACATAGACGG
>No_name
CGTNTATGTGTCAACTCTCACCTCAACCGCAATTGCTCTAGATCGGTATATCATGATTGT
CCATCCATTCATTCCAAGAATGAAAATGAAGGTCTGCATT
>No_name
GGTCTGCATTTTATTAATTTTCCTGATTTGGGTTGTTGGTACTTTAATAACGTTACCTCT
TGCAGTTTATCAGTCCAAGCTGTTTATGAACAGCACTAAT
>No_name
ACACAATCCGTTCTATTAGTGCTGTTCATAAACAGCTTGGACTGATAAACTGCAAGAGGT
AACGTTATTAAAGTACCAACAACCCAAATCAGGAAAATTA
>No_name
AACGGATTGTGTTGAAGTGTGGCAAACTCCAAAATCAAGGGAGATTTATACATCATTCAA
TTTTATTTTACAATTTATAATGCCCTGTTTAATTACCTCA
>No_name
GTTNAAGTGTGGCAAACTCCAAAATCAAGGGAGATTTATACATCATTCAATTTTATTTTA
CAATTTATAATGCCCTGTTTAATTACCTCAATTTGTTATT
>No_name
CGACAACCAATTTTGTTAGCCCCTCTCATATTTAAAACTTTACTCACTTGAAAATAACAA
ATTGAGGTAATTAAACAGGGCATTATAAATTGTAAAATAA
>No_name
TCCAATTCTTCTCTTTCTCGACTTTTTATTCGACAACCAATTTTGTTAGCCCCTCTCATA
TTTAAAACTTTACTCACTTGAAAATAACAAATTGAGGTAA
>No_name
CTTTTTCGTTTCACTTCCAATTCTTCTCTTTCTCGACTTTTTATTCGACAACCAATTTTG
TTAGCCCCTCTCATATTTAAAACTTTACTCACTTGAAAAT
>No_name
TTTAAATATGAGAGGGGCTAACAAAATTGGTTGTCGAATAAAAAGTCGAGAAAGAGAAGA
ATTGGAAGTGAAACGAAAAAGAAGAACAAATCACATGCTA
>No_name
ATATTATTACCATTGCTATTAGCATGTGATTTGTTCTTCTTTTTCGTTTCACTTCCTATT
CTTCTCTTTCTCGACTTTTTATTCGACAACCAATTTTGAG
>No_name
TGGTTGTCGAATAAAAAGTCGAGAAAGAGAAGAATTGGAAGTGAAACGAAAAAGAAGAAC
AAATCACATGCTAATAGCAATGGTAATAATATTTGTCATG
>No_name
GTTGAATAAAAAGTCGAGAAAGAGAAGAATTGGAAGTGAAACGAAAAAGAAGAACAAATC
ACATGCTAATAGCAATGGTAATAATATTTGTCATGTGTTG
>No_name
CAAATATCCACAATAGATTTAGAGGAGTCCAACACATGACAAATATTATTACCATTGCTA
TTAGCATGTGATTTGTTCTTCTTTTTCGTTTCACTTCCAA
>No_name
AGAAATGTCAAACTTTTGGAGAATCTCTCCAAATATCCACAATAGATTTAGAGGAGTCCA
ACACATGACAAATATTATTACCATTGCTATTAGCATGTGA
>No_name
AAGAAATGTCAAACTTTTGGAGAATCTCTCCAAATATCCACAATAGATTTAGAGGAGTCC
AACACATGACAAATATTATTACCATTGCTATTAGCATGTG
>No_name
GGACTCCTCTAAATCTATTGTGGATATTTGGAGAGATTCTCCAAAAGTTTGACATTTCTT
TATCACAGAGTGGTCATTTTTTTCTTTTTTTTCTTTGTTT
>No_name
AAANAAAAGGATTGTACATTGTGCCACTCATGGCAATCAAATGAAAACAAAGAAAAAAAA
GAAAAAAATGACCACTCTGTGATAAAGAAATGTCAAACTT
>No_name
CTGAAATTCCAGACGAAAGTTTTTATTCATCCATCCATAAAGAAAAGGATTGTACATTGT
GCCACTCATGGCAATCAAATGAAAACAAAGAAAAAAAAAG
>No_name
GTAAAACCTTCTGAAATTCCAGACGAAAGTTTTTATTCATCCATCCATAAAGAAAAGGAT
GGAACATTGGGCCGCTCACAGCAATCAAATGAATACAAAG
>No_name
CACGAGTGGCACAATGTACAATCCTTTTCTTTATGGATGGATGAATAAAAAATTTCGTCT
GGAATTTCAGAAGGTTTTACCGTGTTTGAAAATTCCTGTC
>No_name
CAATGTACAATCCTTTTCTTTATGGATGGATGAATAAAAACTTTCGTCTGGAATTTCAGA
AGGTTTTACCGTGTTTGAAAATTCCTGTCGAACCAGATAC
>No_name
TAANATGTGTATTATCTTCAACTAATGTCTTTGTATCTGGTTCGACAGGAATTTTCAAAC
ACGGTAAAACCTTCTGAAATTCCAGACGAAAGTTTTTATT
>No_name
AAAAACTTTCGTCTGGAATTTCAGAAGGTTTTACCGTGTTTGAAAATTCCTGTCGAACCA
GATACAAAGACATTAGTTGAAGATAATACACATTTTAAAC
>No_name
CTCGTTTAAAATGTGTATTATCTTCAACTAATGTCTTTGTATCTGGTTCGACAGGAATTT
TCAAACACGGTAAAACCTTCTGAAATTCCAGACGAAAGTT
>No_name
CAAGGACAGTTCTTGATTGACATAGTTCTCTTGAAAACCACTTCCTCGTTTAAAATGTGT
ATTATCTTCAACTAATGTCTTTGTATCTGGTTCGACAGGA
>No_name
GGAAGTGGTTTTCAAGAGAACTATGTCAATCAAGAACTGTCCTTGCACAACAGAGCGTCA
GTTGATAGTATAGATTACAACAAATCTCTTCTTTTACAAG
>No_name
CAAGAACTGTCCTTGCACAACAGAGCGTCAGTTGATAGTATAGATTACAACAAATCTCTT
CTTTTACAAGTTCCAAACTCCAGTTATTTCAATGGAAGAT
>No_name
CACTTTTTCCACTCTCATGTCGAAAACCGCCATTTTGGAAATCATCAAATTTCAATTTGA
AAATGCAAACAATGAAAACTTTTCTTTTGCAAGTCTTTCC
>No_name
CTCATCAACGCAACGTTTAAATTTCAACAATTCATTATCGGAAAGACTTGCAAAAGAAAA
GTTTTCATTGTTTGCATTTTCAAATTGAAATTTGATGATT
>No_name
ATTTGAATGCACTCATCAACGCAACGTTTAAATTTCAACAATTCATTATCGGAAAGACTT
GCAAAAGAAAAGTTTTCATTGTTTGCATTTTCAAATTGAA
>No_name
CGGAAATCAAAACCGGAAAATCCGGCGGGAAAAATCGCGCATTTGGAAATTGGTGCAACA
GATCTGCACAGGCTTGGGTCCATGAACTGTACTATGGGGT
>No_name
CTTCCGGTGACCGCTTCCAGAGCACATAGTACAGTTCATGGAACCAAGCCTGTGCAGATC
TGTTGCACCAATTTCCAAATGCGCGATTTTTCCCGCCGGA
>No_name
GAAAAATCGCGCATTTGGAAATTGGTGCAACAGATCTGCACAGGCTTGGTTCCATGAACT
GTACTATGTGCTCTGGAAGCGGTCACCGGAAGTAAATGTG
>No_name
TTTGGAAATTGGTGCAACAGATCTGCACAGGCTTGGTTCCATGAACTGTACTATGTGCTC
TGGAAGCGGTCACCGGAAGTAAATGTGCTGAAAAACGTCG
>No_name
CAGATCTGCACAGGCTTGGTTCCATGAACTGTACTATGTGCTCTGGAAGCGGTCACCGGA
AGTAAATGTGCTGAAAAACGTCGTTGAGCCGTATTTGGTT
>No_name
CTTGGTTCCATGAACTGTACTATGTGCTCTGGAAGCGGTCACCGGAAGTAAATGTGCTGA
AAAACGTCGTTGAGCCGTATTTGGTTCCGATATTTCTCAC
>No_name
GAAAAACGTCGTTGAGCCGTATTTGGTTCCGATATTTCTCACTTGGTGTATCATTCAAAT
AGCTATTATGGCGATATTGTTGCTGTGTTTTACTCAATTA
>No_name
CAAATAGCTATTATGGCGATATTGTTGCTGTGTTTTACTCAATTACGCAAATCCAATTCA
CTTTGGGTTTTTCTGTTTTGGTATTGTTTGTCGAGTGAGG
>No_name
TTTTGTATTGTTTGTCGAGTGAGGCCGAATTGGTTATTGTCACTTTGTTGTTTAATATCT
TTGCTAACAAATTCTCAACAAACTTTCTCTGTCGCAGCAA
>No_name
GTCACTTTGTTGTTTAATATCTTTGCTAACAAATTCTCAACAAACTTTCTCTGTCGCAGC
AAACAGTTCATTTCGTCTACTTTGTCGGCGATTCCTCACT
>No_name
TACATTTCGTCTACTTTGGCGGCGATTCCTCACTGGATTTTAGCCGAGGCCTTGTTTAAT
CAATCTTTGACGTCTTTGAGATGTTCTAATTTGCCTCCGG
>No_name
GAACAAGTGATGATAATTTTCGTACCCAACGCCGCAACCGGAGGCAAATTAGAACATCTC
AAAGACGTCAAAGATTGATTAAACAAGGCCTCGGCTAAAA
>No_name
GTTGCATTTGTTTTCATACTGATCGACGCTGTAAAGCCATAAAGAATGAGCATTTAAAAC
AACAATCGCTACAACTGAACAAGTGATGATAATTTTCGTA
>No_name
GATNAATGTTGCATTTGTTTTCATACTGATCGACGCTGTAAAGCCATAAAGAATGAGCAT
TTAAAACAACAATCGCTACAACTGAACAAGTGATGATAAT
>No_name
GTTTTCACAAGATTTTCTTCCGGGTTTACTTTTTTGAATATACAGTAGACTAAGACAAAT
ACGCAAGCCATTATCACAATTCCAGGAATGATGTTTTCTA
>No_name
CAANTTCACTACCCCCGATTCTTCTCTCAAACCATTTAATGAACTGAAAATGACAACAAT
TATCAAATTTGTTGTGGATTTCTTTGCAAATCAGTCAAAC
>No_name
CTGGAACCGAATACTATAGGCAGAATGAAAAAGTTTGACTGATTTGCAAAGAAATCCACA
ACAAATTTGATAATTGTTGTCATTTTCAGTTCATTAAATG
>No_name
CGTAGTTATTCGAAAAATAGGACTGGAACCGAATACTATAGGCAGAATGAAAAAGTTTGA
CTGATTTGCAAAGAAATCCACAACCAATTTGATAATTGTT
>No_name
GTAGTTTTTGTGTAGTTATTCGAATAATAGGACTGGAACCGAATACTATAGGCAGAATGA
AAAAGTTTGACTGATTTGCAAAGAAATCCACAACAAATTT
>No_name
ATTNTAGGTTTCAACATTTCTCTCAGACGCCTCACTTGCTTCTCAAGTAGTTTTTGTGTA
GTTATTCGAATAATAGGACTGGAACCGAATACTATAGGCA
>No_name
GAGATTTCAAGTCAATTTCCAAAGAGTTGACATCTGGAATTTTAGGTTTCAACATTTCTC
TCAGACGCCTCACTTGCTTCTCAAGTAGTTTTTGTGTAGT
>No_name
TTCNATTTTTCAAGTCAATTTCCAAAGAGTTGACATCTGGAATTTTAGGTTTCAACATTT
CTCTCAGACGCCTCACTTGCTTCTCAAGTAGTTTTTGTGT
>No_name
GTTCGTTCGAGTTTTCAAGTCAATTTCCAAAGAGTTGACATCTGGAATTTTAGGTTTCAA
CATTTCTCTCAGACGCCTCACTTGCTTCTCAAGTAGTTTT
>No_name
TCACAGACAAATGGAGTTGGATGGTGTATATATGCACCTGAGAACGTATCCGTTGATTAT
CATTTTGATCATTGGATTGATTGGAAACTGTTTTATTTTC
>No_name
CACAGACAAATGGAGTTGGATGGTGTATATATGCACCTGAGAACGTATCCGTTGATTATC
ATTTTGATCATTGGATTGATTGGAAACTGTTTTATTTTCG
>No_name
CACAGACAAATGGAGTTGGATGGTGTATATATGCACCTGAGAACGTATCCGTTGATTATC
ATTTTGATCATTGGATTGATTGGAAACTGTTTTATTTTCG
>No_name
AGANAAATGGAGTTGGATGGTGTATATATGCACCTGAGAACGTATCCGTTGATTATCATT
TTGATCATTGGATTGATTGGAAACTGTTTTATTTTCGCTA
>No_name
AGACAAATGGAGTTGGATGGTGTATATATGCACCTGAGAGCGTATCCGTTGATTATCATT
TTGATCATTGGATTGATTGGAAACTGTTTTATTTTCGCTA
>No_name
AAATGGAGTTGGATGGTGTATATATGCACCTGAGAACGTATCCGTTGATTATCATTTTGA
TCATTGGATTGATTGGAAACTGTTTTATTTTCGCTATATT
>No_name
CAGAAATATAGCGAAAATAAAACAGTTTCCAATCAATCCAATGATCAAAATGATAATCAA
CGGATACGTTCTCAGGTGCATATATACACCATCCAACTCC
>No_name
AATNGAGTTGGATGGTGTATATATGCACCTGAGAACGTATCCGTTGATTATCATTTTGAT
CATTGGATTGATTGGAAACTGTTTTATTTTCGCTATATTT
>No_name
GTTGGATGGTGTATATATGCACCTGAGAACGTATCCGTTGATTATCATTTTGATCATTGG
ATTGATTGGAAACTGTTTTATTTTCGCTATATTTCTGCGA
>No_name
CTTTCGCAGAAATATAGCGAAAATAAAACAGTTTCCAATCAATCCAATGATCAAAATGAT
AATCAACGGATACGTTCTCAGGTGCATATATACACCATCC
>No_name
ATGGTGTATATATGCACCTGAGAACGTATCCGTTGATTATCATTTTGATCATTGGATTGA
TTGGAAACTGTTTTGTTTTCGCTATATTTCTGCGAAAGAA
>No_name
GTTCTTTCGCAGAAATATAGCGAAAATAAAACAGTTTCCAATCAATCCAATGATCAAAAT
GATAATCAACGGATACGTTCTCAGGTGCATATATACACCA
>No_name
GTTCTTTCGCAGAAATATAGCGAAAATAAAACAGTTTCCAATCAATCCAATGATCAAAAT
GATAATCAACGGATACGTTCTCAGGTGCATATATACACCA
>No_name
GTTCTTTCGCAGAAATATAGCGAAAATAAAACAGTTTCCAATCAATCCAATGATCAAAAT
GATAATCAACGGATACGTTCTCAGGTGCATATATACACCA
>No_name
AGTTCTTTCGCAGAAATATAGCGAAAATAAAACAGTTTCCAATCAATCCAATGATCAAAA
TGATAATCAACGGATACGTTCTCAGGTGCATATATACACC
>No_name
CTTTCGCAGAAATATAGCGAAAATAAAACAGTTTCCAATCAATCCAATGATCAAAATGAT
AATCAACGGATACGTTCTCAGGTGCATATATACACAATAC
>No_name
AAAGTTCTTTCGCAGAAATATAGCGAAAATAAAACAGTTTCCAATCAATCCAATGATCAA
AATGATAATCAACGGATACGTTCTCAGGTGCATATATACA
>No_name
AAAGTTCTTTCGCAGAAATATAGCGAAAATAAAACAGTTTCCAATCAATCCAATGATCAA
AATGATAATCAACGGATACGTTCTCAGGTGCATATATACA
>No_name
GAAAGTTCTTTCGCAGAAATATAGCGAAAATAAAACAGTTTCCAATCAATCCAATGATCA
AAATGATAATCAACGGATACGTTCTCAGGTGCATATATAC
>No_name
TATATATGCACCTGAGAACGTATCCGTTGATTATCATTTTGATCATTGGATTGATTGGAA
ACTGTTTTATTTTCGCTATATTTCTGCGAAAGAACTTTCG
>No_name
GTTCGAAAGTTCTTTCGCAGAAATATAGCGAAAATAAAACAGTTTCCAATCAATCCAATG
ATCAAAATGATAATCAACGGATACGTTCTCAGGTGCATAT
>No_name
TATGCACCTGAGAACGTATCCGTTGATTATCATTTTGATCATTGGATTGATTGGAAACTG
TTTTATTTTCGCTATATTTCTGCGAAAGAACTTTCGAACC
>No_name
CTGGTTCGAAAGTTCTTTCGCAGAAATATAGCGAAAATAAAACAGTTTCCAATCAATCCA
ATGATCAAAATGATAATCAACGGATACGTTCTCAGGTGCA
>No_name
GCTGGTTCGAAAGTTCTTTCGCAGAAATATAGCGAAAATAAAACAGTTTCCAATCAATCC
AATGATCAAAATGATAATCAACGGATACGTTCTCAGGTGC
>No_name
GCTGGTTCGAAAGTTCTTTCGCAGAAATATAGCGAAAATAAAACAGTTTCCAATCAATCC
AATGATCAAAATGATAATCAACGGATACGGTCTCAGGTGC
>No_name
GTTTGTTCGAAAGTTCTTTCGCAGAAATATAGCGAAAATAAAACAGTTTCCAATCAATCC
AATGATCACAATGATAATCAACGGATAAGGTCTCAGGTGC
>No_name
TGAGAACGTATCCGTTGATTATCATTTTGATCATTGGATTGATTGGAAACTGTTTTATTT
TCGCTATATTTCTGCGAAAGAACTTTCGAACCAGCACAAT
>No_name
ATCCGTTGATTATCATTTTGATCATTGGATTGATTGGAAACTGTTTTATTTTCGCTATAT
TTCTGCGAAAGAACTTTCGAACCAGCACAATAACAATATA
>No_name
CGTTGATTATCATTTTGATCATTGGATTGATTGGAAACTGTTTTATTTTCGCTATATTTC
TGCGAAAGAACTTTCGAACCAGCACAATAACAATATACAT
>No_name
GAANGTATATTGTTATTGTGCTGGTTCGAAAGTTCTTTCGCAGAAATATAGCGAAAATAA
AACAGTTTCCAATCAATCCAATGATCAAAATGATAATCAA
>No_name
TGATTATCATTTTGATCATTGGATTGATTGGAAACTGTTTTATTTTCGCTATATTTCTGC
GAAAGAACTTTCGAACCAGCACAATCACAATATACATTCG
>No_name
CGAATGTATATTGTTATTGTGCTGGTTCGAAAGTTCTTTCGCAGAAATATAGCGAAAATA
AAACAGTTTCCAATCAATCCAATGATCAAAATGATAATCA
>No_name
GATTATCATTTTGATCATTGGATTGATTGGAAACTGTTTTATTTTCGCTATATTTCTGCG
AAAGAACTTTCGAACCAGCACAATAACAATATACATTCGA
>No_name
TTATCATTTTGATCATTGGATTGATTGGAAACTGTTTTATTTTCGCTATATTTCTGCGAA
AGAACTTTCGAACCAGCACAATAACAATATACATTCGAAT
>No_name
CAATATTCGAATGTATATTGTTATTGTGCTGGTTCGAAAGTTCTTTCGCAGAAATATAGC
GAAAATAAAACAGTTTCCAATCAATCCAATGATCAAAATG
>No_name
CAATATTCGAATGTATATTGTTATTGTGCTGGTTCGAAAGTTCTTTCGCAGAAATATAGC
GAAAATAAAACAGTTTCCAATCAATCCAATGATCAAAATG
>No_name
CCAATATTCGAATGTATATTGTTATTGTGCTGGTTCGAAAGTTCTTTCGCAGAAATATAG
CGAAAATAAAACAGTTTCCAATCAATCCAATGATCAAAAT
>No_name
GGCCAATATTCGAATGTATATTGTTATTGTGCTGGTTCGAAAGTTCTTTCGCAGAAATAT
AGCGAAAATAAAACAGTTTCCAATCAATCCAATGATCAAA
>No_name
GGCCAATATTCGAATGTATATTGTTATTGTGCTGGTTCGAAAGTTCTTTCGCAGAAATAT
AGCGAAAATAAAACAGTTTCCAATCAATCCAATGATCAAA
>No_name
GGTCAATATTCGAATGTATATTGTTATTGTGCTGGTTCGAAAGTTCTTTCGCAGAAATAT
AGCGAAAATAAAACAGTTTCCAATCAATCCAATGATCAAA
>No_name
GGCCAATATTCGAATGTATATTGTTATTGTGCTGGTTCGAAAGTTCTTTCGCAGAAATAT
AGCGAAAATAAAACAGTTTCCAATCAATCCAATGATCAAA
>No_name
GGCCAATATTCGAATGTATATTGTTATTGTGCTGGTTCGAAAGTTCTTTCGCAGAAATAT
AGCGAAAATAAAACAGTTTCCAATCAATCCAATGATCAAA
>No_name
GGCNAATATTCGAATGTATATTGTTATTGTGCTGGTTCGAAAGTTCTTTCGCAGAAATAT
AGCGAAAATAAAACAGTTTCCAATCAATCCAATGATCAAA
>No_name
CACGGCCAATATTCGAATGTATATTGTTATTGTGCTGGTTCGAAAGTTCTTTCGCAGAAA
TATAGCGAAAATAAAACAGTTTCCAATCAATCCAATGATC
>No_name
CATTGGATTGATTGGAAACTGTTTTATTTTCGCTATATTTCTGCGAAAGAACTTTCGAAC
CAGCGCAATAACAATATACATTCGAATATTGGCCGTGGCA
>No_name
ATTGGAAACTGTTTTATTTTCGCTATATTTCTGCGAAAGAACTTTCGAACCAGCACAATA
ACAATATACATTCGAATATTGGCCGTGGCAGACAGTGTTC
>No_name
GGAAACTGTTTTATTTTCGCTATATTTCTGCGAAAGAACTTTCGAACCAGCACAATAACA
ATATACATTCGAATATTGGCCGTGGCAGACAGTGTTCTCC
>No_name
GGAAACTGTTTTATTTTCGCTATATTTCTGCGAAAGAACTTTCGAACCAGCACAATAACA
ATATACATTCGAATATTGGCCGTGGCAGACAGTGTTCTCC
>No_name
GGAAACTGTTTTATTTTCGCTATATTTCTGCGAAAGAACTTTCGAACCAGCACAATAACA
ATATACATTCGAATATTGGCCGTGGCAGACAGTGTTCTCC
>No_name
ATGNGAAACTGTTTTATTTTCGCTATATTTCTGCGAAAGAACTTTCGAACCAGCACAATA
ACAATATACATTCGAATATTGGCCGTGGCAGACAGTGTTC
>No_name
TGTAAACTGTTTTATTTTCGCTATATTTCTGCGAAAGAACTTTCGAACCAGCACAATAAC
AATATACATTCGAATATTGGCCGTGGGAGACAGTGTTATC
>No_name
AAACTGTTTTATTTTCGCTATATTTCTGCGAAAGAACTTTCGAACCAGCACAATAACAAT
ATACATTCGAATATTGGCCGTGGCAGACAGTGTTCTCCTG
>No_name
CTGTTTTATTTTCGCTATATTTCTGCGAAAGAACTTTCGAACCAGCACAATAACAATATA
CATTCGAATATTGGCCGTGGCAGACCGTGTTCTCCTGTTG
>No_name
GTTTTATTTTCGCTATATTTCTGCGAAAGAACTTTCGAACCAGCACAATAACAATATACA
TTCGAATATTGGCCGTGGCAGACAGTGTTCTCCTGTTTGC
>No_name
GTTTTATTTTCGCTATATTTCTGCGAAAGAACTTTCGAACCAGCACAATAACAATATACA
TTCGAATATTGGCCGTGGCAGACAGAGTTCTCCTGTTGGT
>No_name
GTTTTATTTTCGCTATATTTCTGCGAAAGAACTTTCGAACCAGCACAATAACAATATACA
TTCGAATATTGGCCGTGGCAGACAGTGTTCTCCTGTTGGC
>No_name
GTTTTATTTTCGCTATATTTCTGCGAAAGAACTTTCGAACCAGCACAATAACAATATACA
TTCGAATATTGGCCGTGGCAGACAGTGTTCTCCTGTTGGC
>No_name
TTTATTTTCGCTATATTTCTGCGAAAGAACTTTCGAACCAGCACAATAACAATATACATT
CGAATATTGGCCGAGGCAGACAGTGTTCTCCTGTTGGGTG
>No_name
CGGTACTGCTGCAGCCAACAGGAGAACACTGTCTGCCACGGCCAATATTCGAATGTATAT
TGTTATTGTGCTGGTTCGAAAGTTCTTTCGCAGAAATATA
>No_name
CGGTACTGCTGCAGCCAACAGGAGAACACTGTCTGCCACGGCCAATATTCGAATGTATAT
TGTTATTGTGCTGGTTCGAAAGTTCTTTCGCAGAAATATA
>No_name
ATATTCGGTACTGCTGCAGCCAACAGGAGAACACTGTCTGCCACGGCCAATATTCGAATG
TATATTGTTATTGTGCTGGTTCGAAAGTTTTTTCGCAGAA
>No_name
NATATTCGGTACTGCTGCAGCCAACAGGAGAACACTGTCTGCCACGGCCAATATTCGAAT
GTATATTGTTATTGAGCTGGTTCGCAAGTTCATTCGTAGA
>No_name
GTANATATTCGGTACTGCTGCAGCCAACAGGAGAACACTGTCTGCCACGGCCAATATTCG
AATGTATATTGTTATTGTGCTGGTTCGAAAGTTCTTTCGC
>No_name
GTAAATATTCGGTACTGCTGCAGCCAACAGGAGAACACTGTCTGCCACGGCCAATATTCG
AATGTATATTGTTATTGTGCTGGTTCGAAAGTTCTTTCGC
>No_name
GTAAATATTCGGTACTGCTGCAGCCAACAGGAGAACACTGTCTGCCACGGCCAATATTCG
AATGTATATTGTTATTGTGCTGGTTCGAAAGTTCTTTCGC
>No_name
ATTCGGTACTGCTGCAGCCAACAGGAGAACACTGTCTGCCACGGCCAATATTTGAATGGA
TAGTGTTATTGTGCTGGTTCGAAAGGTCTTTCGATCAAAT
>No_name
AAAGAACTTTCGAACCAGCACAATAACAATATACATTCGAATATTGGCCGTGGCAGACAG
TGTTCTCCTGTTGGCTGCAGCAGGTCCGGATATTTACAAA
>No_name
GAACTTTCGAACCAGCACAATAACAATATACATTCGAATATTGGCCGTGGCAGACAGTGT
TCTCCTGTTGGCTGCCGCCGAACCCAAAATTTTCAAAGGG
>No_name
TTTCGAACCAGCACAATAACAATATACATTCGAATATTGGCCGTGGCAGACAGTGTTCTC
CTGTTGGCTGCAGCAGGACCGAATATTTACAGAGGATTTC
>No_name
AACCAGCACAATAACAATATACATTCGAATATTGGCCGTGGCAGACAGTGTTCTCCTGTT
GGCTGCAGCAGTACCGAATATTTACAGAGGAATTTACAAA
>No_name
CTCCGTGAAATCCTCTGTAAATATTCGGTACTGCTGCAGCCAACAGGAGAACACTGTCTG
CCACGGCCAATATTCGAATGTATATTGTTATTGTGCTGGT
>No_name
CATATCTCCGTGAAATCCTCTGTAAATATTCGGTACTGCTGCAGCCAACAGGAGAACACT
GTCTGCCACGGCCAATATTCGAATGTATATTGTTATTGTG
>No_name
CATATCTCCGTGAAATCCTCTGTAAATATTCGGTACTGCTGCAGCCAACAGGAGAACACT
GTCTGCCACGGCCAATATTCGAATGTATATTGTTATTGTG
>No_name
CCCATATCTCCGTGAAATCCTCTGTAAATATTCGGTACTGCTGCAGCCAACAGGAGAACA
CTGTCTGCCACGGCCAATATTCGAATGTATATTGTTATTG
>No_name
CCCATATCTCCGTGAAATCCTCTGTAAATATTCGGTACTGCTGCAGCCAACAGGAGAACA
CTGTCTGCCACGGCCAATATTCGAATGTATATTGTTATTG
>No_name
TTCCCATATCTCCGTGAAATCCTCTGTAAATATTCGGTACTGCTGCAGCCAACAGGAGAA
CACTGTCTGCCACGGCCAATATTCGAATGTATATTGTTAT
>No_name
CTCCCATATCTCCGTGAAATCCTCTGTAAATATTCGGTACTGCTGCAGCCAACAGGAGAA
CACTGTCTGCCACGGCCAATATTCGAATGTATATTGTTAT
>No_name
TAACAATATACATTCGAATATTGGCCGTGGCAGACAGTGTTCTCCTGTTGGCTGCAGCAG
TACCGAATATTTTCAGAGGTTTTCACGGAGATATGGGGGA
>No_name
ACAATATACATTCGAATATTGGCCGTGGCAGACAGTGTTCTCCTGTTGGCTGCAGCAGGA
CCGAATATTTACAGAGGATTTTACGGGGATATGGGAGAAA
>No_name
CTGTCAATTTCTCCCATATCTCCGTGAAATCCTCTGTAAATATTCGGTACTGCTGCAGCC
AACAGGAGAACACTGTCTGCCACGGCCAACATTCGAATGT
>No_name
TTCGAATATTGGCCGTGGCAGACAGTGTTCTCCTGTTGGCTGCAGCAGAACCGAATATTT
AAAGAGGATTTCACGGAGATATGGGAGAAAATGACAGAAC
>No_name
TTCGAATATTGGCCGTGGCAGACAGTGTTCTCCTGTTGGCTGGAGCAGTACCGAATATTT
ACAGAGGATTTCACGGAGATATGGGGGAAATTGACAGAAC
>No_name
CGAATATTGGCCGTGGCAGACAGTGTTCTCCTGTTGGCTGCAGCAGTACCGAATATTTAC
AGAGGATTTCACGGAGATATGGGAGAAATTGACAGAACTT
>No_name
CGAATATTGGCCGTGGCAGACAGTGTTCTCCTGTTGGCTGCAGCAGTACCGAAAATTTAC
AGAGGATTTCCCGGAGATATGGGAGAAATTGACAGAACTT
>No_name
CGAATATTGGCCGTGGCAGACAGTGTTCTCCTGTTGGCTGCAGCAGTACCGAATATTTAC
AGAGGATTTCACGGAGATATGGGAGAAATTGACAGAACTT
>No_name
CGAATATTGGCCGTGGCAGACAGTGTTCTCCTGTTGGCTGCAGCAGTACCGAATATTTAC
AGAGGATTTCACGGAGATATGGGGGAAATTGACCGAACTT
>No_name
CGAATATTGGCCGTGGCAGACAGTGTTCTCCTGTTGGCTGCAGCAGTACCGAATATTTAC
AGAGGATTTCACGGAGATATGGGAGAAATTGACAGAACTT
>No_name
GAAGTTCTGTCAATTTCTCCCATATCTCCGTGAAATCCTCTGTAAATATTCGGTACTGCT
GCAGCCAACAGGAGAACACTGTCTGCCACGGCCAATATTC
>No_name
CGTATATTGGCCGTGGCAGACAGTGTTCTCCTGTTGGCTGCAGCAGTACCGAATATTTAC
AGAGGATTTCACGGAGATATGGGAGAAATTGACAGAACCT
>No_name
CTGTAGTTCTGTCAATTTCTCCCATATCTCCGTGAAATCCTCTGTAAATATTCGGTACTG
CTGCAGCCAACAGGAGAACACTGTCTGCCACGGCCAATAT
>No_name
TATGGGCCGTGGCAGACAGTGTTCTCCTGTTGGCTGCAGCAGTACCGAATATTTACAGAG
GATTTCACGGAGATATGGGAGGAATTGACAGGACTTCAGT
>No_name
AAGCAACTGAAGTTCTGTCAATTTCTCCCATATCTCCGTGAAATCCTCTGTAAATATTCG
GTACTGCTGCAGCCAACAGGAGAACACTGTCTGCCACGGC
>No_name
GGCAGACAGTGTTCTCCTGTTGGCTGCAGCAGTACCGAATATTTACAGAGGATTTCACGG
AGATATGGGAGAAATTGACAGAACTTCAGTTGCTTGTGTT
>No_name
GGATGACACAAGCAACTGAAGTTCTGTCAATTTCTCCCATATCTCCGTGAAATCCTCTGT
AAATATTCGGTACTGCTGCAGCCAACAGGAGAACACTGTC
>No_name
GGATGACACAAGCAACTGAAGTTCTGTCAATTTCTCCCATATCTCCGTGAAATCCTCTGT
AAATATTCGGTACTGCTGCAGCCAACAGGAGAACACTGTC
>No_name
GGAAAACACAAGCAACTGAAGTTCTGTCAATTTCTCCCATATCTCCGTGAAATCCTCTGT
AAATATTCGGTACTGCTGCAGCCAACAGGAGAACACTGTC
>No_name
GGATGACACAAGCAACTGAAGTTCTGTCAATTTCTCCCATATCTCCGTGAAATCCTCTGT
AAATATTCGGTACTGCTGCAGCCCACAGGAGAACACTGTC
>No_name
CAGTGTTCTCCTGTTGGCTGCAGCAGTACCGAATATTTACAGAGGATTTCACGGAGATAT
GGGAGAAATTGACAGAACTTCAGTTGCTTGTGTCATCCAA
>No_name
GTGTTCTCCTGTTGGCTGCAGCAGAACCGAATATTTACAGAGGATTTCACGGAGATATGG
GAGAAATTGACAGAACTTCAGTTGCTTGTGTCATCCAAAG
>No_name
CTTTGGATGACACAAGCAACTGAAGTTCTGTCAATTTCTCCCATATCTCCGTGAAATCCT
CTGTAAATATTCGGTACTGCTGCAGCCAACAGGAGAACAC
>No_name
GTGTTCTCCTGTTGGCTGCAGCAGTACCGAATATTTACAGAGGATTTCACGGAGATATGG
GAGAAATTGACAGAACTTCAGTTGCTTTTGTCATCCGAAG
>No_name
GTTCTCCTGTTGGCTGCAGCAGTACCGAATATTTACAGAGGATTTCACGGAGATATGGGA
GAAATTGACAGAAATTCAGTTGCTTGTCTCCACCAAAGGC
>No_name
TTCTCCTGTTGGCTGCAGCAGTACCGAATATTTACAGAGGATTTCACGGAGATATGGGAG
AAATTGACAGAACTTCAGTTGCTTGTGTTATCCAAAGGCT
>No_name
CAGCCTTTGGATAACACAAGCAACTGAAGTTCTGTCAATTTCTCCCATATCTCCGTGAAA
TCCTCTGTAAATATTCGGTACTGCTGCAGCCAACAGGAGA
>No_name
CTCCTGTTGGCTGCAGCAGTACCGAATATTTACAGAGGATTTCACGGAGATATGGGAGAA
ATTGACAGAACTTCAGTTGCTTGTGTCATCCAAAGGCTGA
>No_name
CTCCTGTTGGCTGCAGCAGTACCGAATATTTACAGAGGATTTCACGGAGATATGGGAGAA
ATTGACAGAACTTCAGTTGCTTGTGTCATCCAAAGGCTGA
>No_name
CCTGTTGGCTGCAGCAGTACCGAATATTTACAGAGGATTTCACGGAGATATGGGAGAAAT
TGACAGAACTTCAGTTGCTTGTGTTATCCAAAGGCTGATA
>No_name
AAANATTATCAGCCTTTGGATAACACAAGCAACTGAAGTTCTGTCAATTTCTCCCATATC
TCCGTGAAATCCTCTGTAAATATTCGGTACTGCTGCAGCC
>No_name
AGCAATAAACATTATCAGCCTTTGGATAACACAAGCAACTGAAGTTCTGTCAATTTCTCC
CATATCTCCGTGAAATCCTCTGTAAATATTCGGTACTGCT
>No_name
GCAGTACCGAATATTTACAGAGGATTTCACGGAGATATGGGAGAAATTGACAGAACTTCA
GTTGCTTGTGTTATCCAAAGGCTGATAATGTTTATTGCTG
>No_name
GCAGTACCGAATATTTACAGAGGATTTCACGGAGATATGGGAGAAATTGACAGAACTTCA
GTTGCTTGTGTTATCCAAAGGCTGATAATGTTTATTGCTG
>No_name
CAGCAATAAACATTATCAGCCTTTGGATAACACAAGCAACTGAAGTTCTGTCAATTTCTC
CCATATCTCCGTGAAATCCTCTGTAAATATTCGGTACTGC
>No_name
GCAGTACCGAATATTTACAGAGGATTTCACGGAGATATGGGAGAAATTGACAGAACTTCA
GTTGCTTGTGTCATCCAAAGGCTGATAATGTTTATTGCTG
>No_name
CCAGCAATAAACATTATCAGCCTTTGGATGACACAAGCAACTGAAGTTCTGTCAATTTCT
CCCATATCTCCGTGAAATCCTCTGTAAATATTCGGTACTG
>No_name
ACCGAATATTTACAGAGGATTTCACGGAGATATGGGAGAAATTGACAGAACTTCAGTTGC
TTGTGTCATCCAAAGGCTGATAATGTTTATTGCTGGTGAT
>No_name
CGAATATTTACAGAGGATTTCACGGAGATATGGGAGAAATTGACAGAACTTCAGTTGCTT
GTGTTATCCAAAGGCTGATAATGTTTATTGCTGGTGATAT
>No_name
CGAATATTTACAGAGGATTTCACGGAGATATGGGAGAAATTGACAGAACTTCAGTTGCTT
GTGTTATCCAAAGGCTGATAATGTTTATTGCTGGTGATAT
>No_name
CGAATATTTACAGAGGATTTCACGGAGCTTTGGGAGAAATTGACAGAACTTCAGTTGCTT
GTGTTATCCAAAGGCTGATAATGTTTATTGCTTGTGGTAT
>No_name
CGAATATTTACAGAGGATTTCACGGAGATATGGGAGAAATTGACAGAACTTCAGTTGCTT
GTGTTATCCAAAGGCTGATAATGTTTATTGCTGGTGATAT
>No_name
CGAATATTTACAGAGGATTTCACGGAGTTATGGGAGAAAGTGACAGGACTTCAGTTGCTT
GTGTTATCCAAAGGCTGGTAATGCTTATTGCTGGGGATAT
>No_name
CGAATATTTACAGAGGATTTCACGGAGATATGGGAGAAATTGACCGAACTTCAGTTGCTT
GGGTCATCCAAAGGCTGATAATGTTTATTGCTGGGGATAT
>No_name
CGAATATTTACAGAGGATTTCACGGAGATATGGGAGAAATTGACAGAACTTCAGTTGCTT
GTGTTATCCAAAGGCTGATAATGTTTATTGCTGGTGATAT
>No_name
CGAATATTTACAGAGGATTTCACGGAGATATGGGAGAAATTGACAGAACTTCAGTTGCTT
GTGTTATCCAAAGGCTGATAATGTTTATTGCTGGTGATAT
>No_name
CGAGATATCACCAGCAATAAACATTATCAGCCTTTGGATAACACAAGCAACTGAAGTTCT
GTCAATTTCTCCCATATCTCCGTGAAATCCTCTGTAAATA
>No_name
CGTTATATCACCAGCAATAAACATTATCAGCCTTTGGATACCACAAGCAACTGAAGTTCT
GTCAATTTCTACCATATCTCCGTGAAATCCTCTGTAAATA
>No_name
CGAGATATCACCAGCAATAAACATTATCAGCCTTTGGATGACACAAGCAACTGAAGTTCT
GTCAATTTCTCCCATATCTCCGTGAAATCCTCTGTAAATA
>No_name
CGAGATATCACCAGCAATAAACATTATCAGCCTTTGGATGACACAAGCAACTGAAGTTCT
GTCAATTTCTCCCATATCTCCGTGAAATCCTCTGTAAATA
>No_name
CTGAGATATCACCAGCAATAAACATTATCAGCCTTTGGATAACACAAGCAACTGAAGTTC
TGTCAATTTCTCCCATATCTCCGTGAAATCCTCTGTAAAT
>No_name
CCGAGATATCACCAGCAATAAACATTATCAGCCTTTGGATAACACAAGCAACTGAAGTTC
TGTCAATTTCTCCCATATCTCCGTGAAATCCTCTGTAAAT
>No_name
CAGAGGATTTCACGGAGATATGGGAGAAATTGACAGAACTTCAGTTGCTTGTGTTATCCA
AAGGCTGATAATGTTTATTGCTGGTGATATCTCGAGGTCG
>No_name
CCAAACCGAGATATCACCAGCAATAAACATTATCAGCCTTTGGATGACACAAGCAACTGA
AGTTCTGTCAATTTCTCCCATATCTCCGTGAAATCCTCTG
>No_name
GTCCAAACCGAGATATCACCAGCAATAAACATTATCAGCCTTTGGATGACACAAGCAACT
GAAGTTCTGTCAATTTCTCCCATATCTCCGTGAAATCCTC
>No_name
AAAGTCCAAACCGAGATATCACCAGCAATAAACATTATCAGCCTTTGGATGACACAAGCA
ACTGAAGTTCTGTCAATTTCTCCCATATCTCCGTGAAATC
>No_name
CAAAGTCCAAACCGAGATATCACCAGCAATAAACATTATCAGCCTTTGGATAACACAAGC
AACTGAAGTTCTGTCAATTTCTCCCATATCTCCGTGAAAT
>No_name
TCAAAGTCCAAACCGAGATATCACCAGCAATAAACATTATCAGCCTTTGGATAACACAAG
CAACTGAAGTTCTGTCAATTTCTCCCATATCTCCGTGAAA
>No_name
GTCAAAGTCCAAACCGAGATATCACCAGCAATAAACATTATCAGCCTTTGGATGACACAA
GCAACTGAAGTTCTGTCAATTTCTCCCATATCTCCGTGAA
>No_name
CACGGAGATATGGGAGAAATTGACAGAACTTCAGTTGCTTGTGTTATCCAAAGGCTGATA
ATGTTTATTGCTGGTGATATCTCGGGTTGGACTTTGTCAG
>No_name
CAAAGTCCAAACCGAGATATCACCAGCAATAAACATTATCAGCCTTTGGATAACACAAGC
AACTGAAGTTCTGTCAATTTCTCCCATATCTCCGAGATCG
>No_name
CGCTGTCAAAGTCCAAACCGAGATATCACCAGCAATAAACATTATCAGCCTTTGGATAAC
ACAAGCAACTGAAGTTCTGTCAATTTCTCCCATATCTCCG
>No_name
GGAGATATGGGAGAAATTGACAGAACTTCAGTTGCTTGTGTCATCCAAAGGCTGATAATG
TTTATTGCTGGTGATATCTCGGGTTGGACTTTGACAGCAA
>No_name
GTGTGCTGTCAAAGTCCAAACCGAGAGATCACCAGCAATAAACATTATCAGCCTTTGGAT
GACACAAGCAACTGAAGTTCTGTCAATTTCTCCCATATCT
>No_name
GTGAAATTGACAGAACTTCAGTTGCTTGTGTTATCCAAAGGCTGATAATGTTTATTGCTG
GTGATATCTCGGTTTGGACTTTGAAAGCAATCACAATTGA
>No_name
AATTGACAGAACTTCAGTTGCTTGTGTCATCCAAAGGCTGATAATGTTTATTGCTGGTGA
TATCTCGGTTTGGACTTTGACAGCAATCACAATTGATCGA
>No_name
AATTTGACAGAACTTCAGTTGCTTGTGTTATCCAAAGGCTGATAATGTTTATTGCTGGTG
ATATCTCGGTTTGGACTTTGACAGCAATCACAATTGATTG
>No_name
CAGAACTTCAGTTGCTTGTGTCATCCAAAGGCTGATAATGTTTATTGCTGGTGATATCTC
GGTTTGGACTTTGACAGCAATCACAATTGATCGACTAGTG
>No_name
CAGAACTTCAGTTGCTTGTGTTATCCAAAGGCTGATAATGTTTATTGCTGGTGATATCTC
GGGTTGGACTTTGACAGCAATCACAATTGATCGACTAGTG
>No_name
CAGAACTTCAGTTGCTTGTGTCATCCAAAGGCTGATAATGTTTATTGCTGGTGATATCTC
GGTTTGGGCTTTGACAGCAATCCCAATTGATCGACTAGGG
>No_name
CAGAACTTCAGTTGCTTGTGTCATCCAAAGGCTGATAATGTTTATTGCTGGTGATATCTC
GGTTTGGACTTTGACAGCAATCACAATTGATCGACTAGTG
>No_name
CAGAACTTCAGTTGCTTGTGTCATCCAAAGGCTGATAATGTTTATTGCTGGTGATATCTC
GGTTTGGACTTTGACAGCAATCACAATTGATCGACTAGTG
>No_name
CAGAACTTCAGTTGCTTGTGTCATCCAAAGGCTGATAATGTTTATTGCTGGTGATATCTC
GGTTTGGACTTTGACAGCAATCACAATTGATCGACTAGTG
>No_name
CAGAACTTCAGTTGCTTGTGTCATCCAAAGGCTGATAATGTTTAATGCTGGTGATATCTC
GGTTTGGGCTTTGACAGCAATCACAATTGATCGACTAGTG
>No_name
CAGNACTTCAGTTGCTTGTGTTATCCAAAGGCTGATAATGTTTATTGCTGGTGATATCTC
GGTTTGGACTTTGACAGCAATCACAATTGATTGACTAGTG
>No_name
ACTGCCACTAGTCGATCAATTGTGATTGCTGTCAAAGTCCAAACCGAGATATCACCAGCA
ATAAACATTATCAGCCTTTGGATAACACAAGCAACTGAAG
>No_name
GACTGCCACTAGTCGATCAATTGTGATTGCTGTCAAAGTCCAAACCGAGATATCACCAGC
AATAAACATTATCAGCCTTTGGATGACACAAGCAACTGAA
>No_name
TTCAGTTGCTTGTGTCATCCAAAGGCTGATAATGTTTATTGCTGGTGATATCTCGGTTTG
GACTTTGACAGCAATCACAATTGATCGACTAGGGGCAGGC
>No_name
GACTGCCACTAGTCGATCAATTGTGATTGCTGTCAAAGTCCAAACCGAGATATCACCAGC
AATAAACATTATCAGCCTTTGGATAACACAAGCAACTGAA
>No_name
CGACTGCCACTAGTCGATCAATTGTGATTGCTGTCAAAGTCCAAACCGAGATATCACCAG
CAATAAACATTATCAGCCTTTGGATAACACAAGCAACTGA
>No_name
CGACTGCCACTAGTCGATCAATTGTGATTGCTGTCAAAGTCCAAACCGAGATATCACCAG
CAATAAACATTATCAGCCTTTGGATAACACAAGCAACTGA
>No_name
ACGNCTGCCACTAGTCGATCAATTGTGATTGCTGTCAAAGTCCAAACCGAGATATCACCA
GCAATAAACATTATCAGCCTTTGGATAACACAAGCAACTG
>No_name
ACGACTGCCACTAGTCGATCAATTGTGATTGCTGTCAAAGTCCAAACCGAGATATCACCA
GCAATAAACATTATCAGCCTTTGGATAACACAAGCAACTG
>No_name
AACGACTGCCACTAGTCGATCAATTGTGATTGCTGTCAAAGTCCAAACCGAGATATCACC
AGCAATAAACATTATCAGCCTTTGGATGACACAAGCAACT
>No_name
AACGACTGCCACTAGTCGATCAATTGTGATTGCTGTCAAAGTCCAAACCGAGATATCACC
AGCAATAAACATTATCAGCCTTTGGATGACACAAGCAACT
>No_name
AAACGACTGCCACTAGTCGATCAATTGTGATTGCTGTCAAAGTCCAAACCGAGATATCAC
CAGCAATAAACATTATCAGCCTTTGGATAACACAAGCAAC
>No_name
TAAACGACTGCCACTAGTCGATCAATTGTGATTGCTGTCAAAGTCCAAACCGAGATATCA
CCAGCAATAAACATTATCAGCCTTTGGATGACACAAGCAA
>No_name
GTAAACGACTGCCACTAGTCGATCAATTGTGATTGCTGTCAAAGTCCAAACCGAGATATC
ACCAGCAATAAACATTATCAGCCTTTGGATAACACAAGCA
>No_name
GTAAACGACTGCCACTAGTCGATCAATTGTGATTGCTGTCAAAGTCCAAACCGAGATATC
ACCAGCAATAAACATTATCAGCCTTTGGATAACACAAGCA
>No_name
GCTTGTGTCATCCAAAGGCTGATAATGTTTATTGCTGGTGATATCTCGGTTTGGACTTTG
ACAGCAATCACAATTGATCGACTAGTGGCAGGCGGTTAAC
>No_name
GGGTAAACGACTGCCACTAGTCGATCAATTGTGATTGCTGTCAAAGTCCAAACCGAGATA
TCACCAGCAATAAACATTATCAGCCTTTGGATGACACAAG
>No_name
GGGTAAACGACTGCCACTAGTCGATCAATTGTGATTGCTGTCAAAGTCCAAACCGAGATA
TCACCAGCAATAAACATTATCAGCCTTTGGATGACACAAG
>No_name
GGGTAAACGACTGCCACTAGTCGATCAATTGTGATTGCTGTCAAAGTCCAAACCGAGATA
TCACCAGCAATAAACATTATCAGCCTTTGGATGACACAAG
>No_name
GGGTAAACGACTGCCACTAGTCGATCAATTGTGATTGCTGTCAAAGTCCAAACCGAGATA
TCACCAGCAATAAACATTATCAGCCTTTGGATAACACAAG
>No_name
CAAAGGCTGATAATGTTTATTGCTGGTGATATCTCGGTTTGGACTTTGACAGCAATCACA
ATTGATCGACTAGTGGCAGGCGTTTACCCACACCAAAAAT
>No_name
CAAAGGCTGATAATGTTTATTGCTGGTGATATCTCGGTTTGGACTTTGACAGCAATCACA
ATTGATCGACTAGTGGCAGGCGTTTACCCACACACAAAAT
>No_name
CAAAGGCTGATAATGTTTATTGCTGGGGATATCTCGGTTTGGACTTTGACAGCAATCACA
ATTGATCGACTAGTGGCAGGCGGTTTTCCCCACCAAAAAT
>No_name
AACGAATTTTGGTGTGGGTAAACGACTGCCACTAGTCGATCAATTGTGATTGCTGTCAAA
GTCCAAACCGAGATATCACCAGCAATAAACATTATCAGCC
>No_name
CCAAAACGAATTTTGGTGTGGGTAAACGACTGCCACTAGTCGATCAATTGTGATTGCTGT
CAAAGTCCAAACCGAGATATCACCAGCAATAAACATTATC
>No_name
ATAATGTTTATTGCTGGTGATATCTCGGTTTGGACTTTGACAGCAATCACAATTGATCGA
CTAGTGGCAGGCGTTTACCCACACCAAAAATCGTTTTGGA
>No_name
GATTTCCAAAACGAATTTTGGTGTGGGTAAACGACTGCCACTAGTCGATCAATTGTGATT
GCTGTCAAAGTCCAAACCGAGATATCACCAGCAATAAACA
>No_name
GATTTCCAAAACGAATTTTGGTGTGGGTAAACGACTGCCACTAGTCGATCAATTGTGATT
GCTGTCAAAGTCCAAACCGAGATATCACCAGCAATAAACA
>No_name
GTTTATTGCTGGTGATATCTCGGTTTGGACTTTGACAGCAATCACAATTGATCGACTAGT
GGCAGTCGTTTATCCACACCAAAATTCGTTTTGGAAAACC
>No_name
GTTTATTGCTGGTGATATCTCGGTTTGGACTTTGACAGCAATCACAATTGATCGACTAGT
GGCAGTCGTTTACCCACACCAAAAATCGGTTTGGGAAAAC
>No_name
ATTGGATTTCCAAAACGAATTTTGGTGTGGGTAAACGACTGCCACTAGTCGATCAATTGT
GATTGCTGTCAAAGTCCAAACCGAGATATCACCAGCAATA
>No_name
TTGNTGGTGATATCTCGGTTTGGACTTTGACAGCAATCACAATTGATCGACTAGTGGCAG
TCGTTTACCCACACCAAAATTCGTTTTGGAAATCCAATAA
>No_name
TTTTTATTGGATTTCCAAAACGAATTTTGGTGTGGGTAAACGACTGCCACTAGTCGATCA
ATTGTGATTGCTGTCAAAGTCCAAACCGAGATATCACCAG
>No_name
TTTTTATTGGATTTCCAAAACGAATTTTGGTGTGGGTAAACGACTGCCACTAGTCGATCA
ATTGTGATTGCTGTCAAAGTCCAAACCGAGATATCACCAG
>No_name
TGGNGATATCTCGGTTTGGACTTTGACAGCAATCACAATTGATCGACTAGTGGCAGTCGT
TTACCCACACCCAAATTCGGTTTGGAAATCCAATAAAAAC
>No_name
GTGATATCTCGGTTTGGACTTTGACAGCAATCACAATTGATCGACTAGTGGCAGTCGTTT
ACCCACACCAAAATTCGTTTTGGAAATCCAATAAAAACAC
>No_name
CTCGGTTTGGACTTTGACAGCAATCACAATTGATCGACTAGTGGCAGGTGTTTACCCACA
CCAAAATTCGTTTTGGAAATCCAATAAAAACACATTATTT
>No_name
CTCGGTTTGGACTTTGACAGCAATCACAATTGATCGACTAGTGGCAGTCGTTTACCCACA
CCAAAATTCGTTTTGGAAATCCAATAAAAAAACATTATTT
>No_name
CTCGGTTTGGACTTTGACAGCAATCACAATTGATCGACTAGTGGCAGTCGTTTACCCACA
CCAAAATTCGTTTTGGAAATCCAATAAAAACACATTATTT
>No_name
CTCGGTTTGGACTTTGACAGCAATCACAATTGATCGACTAGTGGCAGTCGTTTACCCACA
CCAAAATTCGTTTTGGAAATCCAATAAAAACCCATTATTT
>No_name
CAAATAATGTGTTTTTATTGGATTTCCAAAACGAATTTTGGTGTGGGTAAACGACTGCCA
CTAGTCGATCAATTGTGATTGCTGTCAAAGTCCAAACCGA
>No_name
TCGGTCTGGACTTTGACAGCAATCACAATTGATCGACTAGTGGCAGGCGTTTACCCACAC
CAAAATTCGTTTTGGAAATCCAATAAAAACACCTTATTTG
>No_name
CAAATAATGTGTTTTTATTGGATTTCCAAAACGAATTTTGGTGTGGGTAAACGACTGCCA
CTAGTCGATCAATTGTGATTGCTGTCAAAGTCCAAACCGA
>No_name
CCCNGTTTGGACTTTGACAGCAATCACAATTGATCGACTAGTGGCAGTCGTTTACCCACA
CCAAAATTCGTTTTGGAAATCCAATAAAAACACATTATTT
>No_name
GTTTGGACTTTGACAGCAATCACAATTGATCGACTAGTGGCAGTCGTTTACCCACACCAA
AATTCGTTTTGGGAATCCAATAAAAACACATTATTTGTTT
>No_name
GTTTGGACTTTGACAGCAATCACAATTGATCGACTAGTGGCAGTCGTTTACCCACACCAA
AATTCGTTTTGGAAATCCAATAAAAACACATTATTTGTTT
>No_name
CAGCAATCACAATTGATCGACTAGTGGCAGTCGTTTACCCACACCAAAATTCGTTTTGGA
AATCCAATAAAAACACATTATTTGTTTTAATAGTCATATT
>No_name
CAGAGACAATGCAAATATGACTATTAAAACAAATAATGTGTTTTTATTGGATTTCCAAAA
CGAATTTTGGTGTGGGTAAACGACTGCCACTAGTCGATCA
>No_name
CGACTAGTGGCAGTCGTTTACCCACACCAAAATTCGTTTTGGAAATCCAATAAAAACACA
TTATTTGTTTTAATAGTCATATTTGCATTGTCTCTGTTGA
>No_name
CGACTAGTGGCAGTCGTTTACCCACACCAAAATTCGTTTTGGAAATCCAATAAAAACACA
TTATTTGTTTTAATAGTCATATTTGCATTGTCTCTGTTGA
>No_name
TCGNAACAGAGACAATGCAAATATGACTATTAAAACAAATAATGTGTTTTTATTGGATTT
CCAAAACGAATTTTGGTGTGGGTAAACGACTGCCACTAGT
>No_name
TTTTCAACAGAGACAATGCAAATATGACTATTAAAACAAATAATGTGTTTTTATTGGATT
TCCAAAACGAATTTTGGTGTGGGTAAACGACTGCCACTAG
>No_name
GTTTTTCAACAGAGACAATGCAAATATGACTATTAAAACAAATAATGTGTTTTTATTGGA
TTTCCAAAACGAATTTTGGTGTGGGTAAACGACTGCCACT
>No_name
AAGTTTTTCAACAGAGACAATGCAAATATGACTATTAAAACAAATAATGTGTTTTTATTG
GATTTCCAAAACGAATTTTGGTGTGGGTAAACGACTGCCA
>No_name
ATGNTTTTCAACAGAGACAATGCAAATATGACTATTAAAACAAATAATGTGTTTTTATTG
GATTTCCAAAACGAATTTTGGTGTGGGTAAACGACTGCCA
>No_name
AAGTTTTTCAACAGAGACAATGCAAATATGACTATTAAAACAAATAATGTGTTTTTATTG
GATTTCCAAAACGAATTTTGGTGTGGGTAAACGACTGCCA
>No_name
AAAGTTTTTCAACAGAGACAATGCAAATATGACTATTAAAACAAATAATGTGTTTTTATT
GGATTTCCAAAACGAATTTTGGTGTGGGTAAACGAATGCC
>No_name
GAAAGTTTTTCAACAGAGACAATGCAAATATGACTATTAAAACAAATAATGTGTTTTTAT
TGGATTTCCAAAACGAATTTTGGTGTGGGTAAACGACTGC
>No_name
GAAAGTTTTTCAACAGAGACAATGCAAATATGACTATTAAAACAAATAATGTGTTTTTAT
TGGATTTCCAAAACGAATTTTGGTGTGGGTAAACGACTGC
>No_name
CAGTCGTTTACCCACACCAAAATTCGTTTTGGAAATCCAATAAAAACACATTATTTGTTT
TAATAGTCATATTTGCATTGTCTCTGTTGAAAAACTTTCA
>No_name
GGANATTTTTTCAACAGAGACAATGCAAATATGACTATTAAAACAAATAATGTGTTTTTA
TTGGATTTCCAAAACGAATTTTGGTGTGGGTAAACGACTG
>No_name
GGANATTTTTTCAACAGAGACAATGCAAATATGACTATTAAAACAAATAATGTGTTTTTA
TTGGATTTCCAAAACGAATTTTGGTGTGGGTAAACGACTG
>No_name
CGGAAAGTTTTTCAACAGAGACAATGCAAATATGACTATTAAAACAAATAATGTGTTTTT
ATTGGATTTCCAAAACGAATTTTGGTGTGGGTAAACGACT
>No_name
CGGAAAGTTTTTCAACAGAGACAATGCAAATATGACTATTAAAACAAATAATGTGTTTTT
ATTGGATTTCCAAAACGAATTTTAGTGTGGGTAAACGACT
>No_name
CCGGAAAGTTTTTCAACAGAGACAATGCAAATATGACTATTAAAACAAATAATGTGTTTT
TATTGGATTTCCAAAACGAATTTTGGTGTGGGTAAACGAC
>No_name
NTCGTTTACCCACACCAAAATTCGTTTTGGAAATCAAATAAAAACACATTATTTGTTTTA
ATAGTCATATTTGCATTGTCTCTGTTGAAAAACTTTACGG
>No_name
GTTTACCCACACCAAAATTCGTTTTGGAAATCCAATAAAAACACATTATTTGTTTTAATA
GTCATATTTGCATTGTCTCTGTTGAAAAACTTTCCGGTAT
>No_name
TTTACCCACACCAAAATTCGTTTTGGAAATCCAATAAAAACACATTATTTGTTTTAATAG
TCATATTTGCATTGTCTCTGTTGAAAAACTTTCCGGTATT
>No_name
CCCNCACCAAAATTCGTTTTGGAAATCCAATAAAAACACATTATTTGTTTTAATAGTCAT
ATTTGCATTGTCTCTGTTGAAAAACTTTCCGGTATTTTTC
>No_name
CCANAATTCGTTTTGGAAATCCAATAAAAACACATTATTTGTTTTAATAGTCATATTTGC
ATTGTCTCTGTTGAAAAACTTTCCGGTATTTTTCACTCTT
>No_name
CAAGAGTGAAAAATACCGGAAAGTTTTTCAACAGAGACAATGCAAATATGACTATTAAAA
CAAATAATGTGTTTTTATTGGATTTCCAAAACGAATTTTG
>No_name
CAAAATTCGTTTTGGAAATCCAATAAAAACACATTATTTGTTTTAATAGTCATATTTGCA
TTGTCTCTGTTGAAAAACTTTCCGGTATTTTTCACTCTTG
>No_name
CAAGAGTGAAAAATACCGGAAAGTTTTTCAACAGAGACAATGCAAATATGACTATTAAAA
CAAATAATGTGTTTTTATTGGATTTCCAAAACGAATTTTG
>No_name
CAAGAGTGAAAAATACCGGAAAGTTTTTCAACAGAGACAATGCAAATATGACTATTAAAA
CAAATAATGTGTTTTTATTGGATTTCCAAAACGAATTTTG
>No_name
CAAGAGTGAAAAATACCGGAAAGTTTTTCAACAGAGACAATGCAAATATGACTATTAAAA
CAAATAATGTGTTTTTATTGGATTTCCAAAACGAATTTTG
>No_name
GCAAGAGTGAAAAATACCGGAAAGTTTTTCAACAGAGACAATGCAAATATGACTATTAAA
ACAAATAATGTGTTTTTATTGGATTTCCAAAACGAATTTT
>No_name
GCAAGAGTGAAAAATACCGGAAAGTTTTTCAACAGAGACAATGCAAATATGACTATTAAA
ACAAATAATGTGTTTTTATTGGATTTCCAAAACGAATTTT
>No_name
GCAAGAGTGAAAAATACCGGAAAGTTTTTCAACAGAGACAATGCAAATATGACTATTAAA
ACAAATAATGTGTTTTTATTGGATTTCCAAAACGAATTTT
>No_name
GCAAGAGTGAAAAATACCGGAAAGTTTTTCAACAGAGACAATGCAAATATGACTATTAAA
ACAAATAATGTGTTTTTATTGGATTTCCAAAACGAATTTT
>No_name
TGGATGCAAGAGTGAAAAATACCGGAAAGTTTTTCAACAGAGACAATGCAAATATGACTA
TTAAAACAAATAATGTGTTTTTATTGGATTTCCAAAACGA
>No_name
CGTNTTGGAAATCCAATAAAAACACATTATTTGTTTTAATAGTCATATTTGCATTGTCTC
TGTTGAAAAACTTTCCGGTATTTTTCACTCTTGCATCCAT
>No_name
GATGGATGCAAGAGTGAAAAATACCGGAAAGTTTTTCAACAGAGACAATGCAAATATGAC
TATTAAAACAAATAATGTGTTTTTATTGGATTTCCAAAAC
>No_name
GATGGATGCAAGAGTGAAAAATACCGGAAAGTTTTTCAACAGAGACAATGCAAATATGAC
TATTAAAACAAATAATGTGTTTTTATTGGATTTCCAAAAC
>No_name
GATGGATGCAAGAGTGAAAAATACCGGAAAGTTTTTCAACAGAGACAATGCAAATATGAC
TATTAAAACAAATAATGTGTTTTTATTGGATTTCCAAAAC
>No_name
TTTNGAAATCCAATAAAAACACATTATTTGTTTTAATAGTCATATTTGCATTGTCTCTGT
TGAAAAACTTTCCGGTATTTTTCACTCTTGCATCCATCAA
>No_name
TGGAAATCCAATAAAAACACATTATTTGTTTTAATAGTCATATTTGCATTGTCTCTGTTG
AAAAACTTTCCGGTATTTTTCACTCTTGCATCCATCAATG
>No_name
GTACCATTGATGGATGCAAGAGTGAAAAATACCGGAAAGTTTTTCAACAGAGACAATGCA
AATATGACTATTAAAACAAATAATGTGTTTTTATTGGATT
>No_name
TCCAATAAAAACACATTATTTGTTTTAATAGTCATATTTGCATTGTCTCTGTTGAAAAAC
TTTCCGGTATTTTTCACTCTTGCATCCATCAATGGTACTC
>No_name
CGAGTACCATTGATGGATGCAAGAGTGAAAAATACCGGAAAGTTTTTCAACAGAGACAAT
GCAAATATGACTATTAAAACAAATAATGTGTTTTTATTGG
>No_name
AGCGAGTACCATTGATGGATGCAAGAGTGAAAAATACCGGAAAGTTTTTCAACAGAGACA
ATGCAAATATGACTATTAAAACAAATAATGTGTTTTTATT
>No_name
CAGCGAGTACCATTGATGGATGCAAGAGTGAAAAATACCGGAAAGTTTTTCAACAGAGAC
AATGCAAATATGACTATTAAAACAAATAATGTGTTTTTAT
>No_name
AAAACACATTATTTGTTTTAATAGTCATATTTGCATTGTCTCTGTTGAAAAACTTTCCGG
TATTTTTCACTCTTGCATCCATCAATGGTACTCGCTGTAC
>No_name
AAAACACATTATTTGTTTTAATAGTCATATTTGCATTGTCTCTGTTGAAAAACTTTCCGG
TATTTTTCACTCTTGCATCCATCAATGGTACTCGCTGTAC
>No_name
AAACACATTATTTGTTTTAATAGTCATATTTGCATTGTCTCTGTTGAAAAACTTTCCGGT
ATTTTTCACTCTTGCATCCATCAATGGTACTCGCTGTGCA
>No_name
GGCTGCACAGCGAGTACCATTGATGGATGCAAGAGTGAAAAATACCGGAAAGTTTTTCAA
CAGAGACAATGCAAATATGACTATTAAAACAAATAATGTG
>No_name
GTTTTAATAGTCATATTTGCATTGTCTCTGTTGAAAAACTTTCCGGTATTTTTCACTCTT
GCATCCATCAATGGTACTCGCTGTGCAGCCCGAACGTCCT
>No_name
GTTTTAATAGTCATATTTGCATTGTCTCTGTTGAAAAACTTTCCGGTATTTTTCACTCTT
GCATCCATCAATGGTACTCGCTGTACAGCCCGAACGTCCT
>No_name
TTTTAATAGTCATATTTGCATTGTCTCTGTTGAAAAACTTTCCGGTATTTTTCACTCTTG
CATCCATCAATGGTACTCGCTGTGCAGCCCGAACGTCCTT
>No_name
TTTAATAGTCATATTTGCATTGTCTCTGTTGAAAAACTTTCCGGTATTTTTCACTCTTGC
ATCCATCAATGGTACTCGCTGTGCAGCCCGAACGTCCTTC
>No_name
TAANTAGTCATATTTGCATTGTCTCTGTTGAAAAACTTTCCGGTATTTTTCACTCTTGCA
TCCATCAATGGTACTCGCTGTGCAGCCCGAACGTCCTTCG
>No_name
ATTTGCATTGTCTCTGTTGAAAAACTTTCCGGTATTTTTCACTCTTGCATCCATCAATGG
TACTCGCTGTGCAGCCCGAACGTCCTTCGAAATTTATGAA
>No_name
TTGTCATTGTCTCTGTTGAAAAACTTTCCGGTATTTTTCACTCTTGCATCCATCAATGGT
ACTCGCTGTACAGCCCGAACGTCCTTCGAAATTTATGAAG
>No_name
ATTGTCTCTGTTGAAAAACTTTCCGGTATTTTTCACTCTTGCATCCATCAATGGTACTCG
CTGTACAGCCCGAACGTCCTTCGAAATTTATGACGACAGT
>No_name
CGAACACTGTCTTCATAAATTTCGAAGGACGTTCGGGCTGTACAGCGAGTACCATTGATG
GATGCAAGAGTGAAAAATACCGGAAAGTTTTTCAACAGAG
>No_name
CGTACACTGTCTTCATAAATTTCGAAGGACGTTCGGGCTGTACAGCGAGTACCATTGATG
GATGCAAGAGTGAAAAATACCGGAAAGATTTTCAAAAGAG
>No_name
CGANCACTGTCTTCATAAATTTCGAAGGACGTTCGGGCTGCACAGCGAGTACCATTGATG
GATGCAAGAGTGAAAAATACCGGAAAGGTTTTCAACAGAG
>No_name
GTCGAACACTGTCTTCATAAATTTCGAAGGACGTTCGGGCTGTACAGCGAGTACCATTGA
TGGATGCAAGAGTGAAAAATACCGGAAAGTTTTTCAACAG
>No_name
GAAAAACTTTCCGGTATTTTTCACTCTTGCATCCATCAATGGTACTCGCTGTGCAGCCCG
AACGTCCTTCGAAATTTATGAAGACAGTGTTCGACCGATA
>No_name
AAAAACTTTCCGGTATTTTTCACTCTTGCATCCATCAATGGTACTCGCTGTGCAGCCCGA
ACGTCCTTCGAAATTTATGAAGACAGTGTTCGACCGATAA
>No_name
AAAAACTTTCCGGTATTTTTCACTCTTGCATCCATCAATGGTACTCGCTGTGCAGCCCGA
ACGTCCTTCGAAATTTATGAAGACAGTGTTCGACCGATAA
>No_name
AAAAACTTTCCGGTATTTTTCACTCTTGCATCCATCAATGGTACTCGCTGTGCAGCCCGA
ACGTCCTTCGAAATTTATGAAGACAGTGTTCGACCGATAC
>No_name
GTCGAACACTGTCTTCATAAATTTCGAAGGACGTTCGGGCTGCACAGCGAGTACCATTGA
TGGATGCAAGAGTGAAAAATACCAGAAAGTTTGTAACCAG
>No_name
GTTAAACTTTCCGGTATTTTTCACTCTTGCATCCATCAATGGTACTCGCTGTGCAGCCCG
AACGTCCTTCGAAATTTATGAAGACAGTGTTCGACCGATA
>No_name
AAACTTTCCGGTATTTTTCACTCTTGCATCCATCAATGGTACTCGCTGTACAGCCCGAAC
GTCCTTCGAAATTTATGAAGACAGTGGTCGACCGATAATC
>No_name
AAACTTTCCGGTATTTTTCACTCTTGCATCCATCAATGGTACTCGCTGTACAGCCCGAAC
GTCCTTCGAAATTTATGAAGACAGTGTTCGACCGATAATC
>No_name
TTCCGGTATTTTTCACTCTTGCATCCATCAATGGTACTCGCTGTGCAGCCCGAACGTCCT
TCGAAATTTATGAAGACAGTGTTCGACCGATAATCAGTTT
>No_name
CCGNTATTTTTCACTCTTGCATCCATCAATGGTACTCGCTGTACAGCCCGAACGTCCTTC
GAAATTTATGAAGACAGTGTTCGACCGATAATCAGTTTGA
>No_name
CGGTATTTTTCACTCTTGCATCCATCAATGGTACTCGCTGTGCAGCCCGAACGTCCTTCG
AAATTTATGAAGACAGTGTTCGACCGATAATCAGTTTGAT
>No_name
GTATTTTTCACTCTTGCATCCATCAATGGTACTCGCTGTGCAGCCCGAACGTCCTTCGAA
ATTTATGAAGACAGTGTTCGACCGATAATCAGTTTGATTC
>No_name
ATTNTTCACTCTTGCATCCATCAATGGTACTCGCTGTACAGCCCGAACGTCCTTCGAAAT
TTATGAAGACAGTGTTCGACCGATAATCAGTTTGATTCTT
>No_name
TTTCACTCTTGCATCCATCAATGGTACTCGCTGTGCAGCCCGAACGTCCTTCGAAATTTA
TGAAGACAGTGTTCGACCGATAATCAGTTTGATTCTTTAT
>No_name
TTTCACTCTTGCATCCATCAATGGTACTCGCTGTACAGCCCGAACGTCCTTCGAAATTTA
TGAAGACAGTGTTCGACCGATAATCAGTTTGATTCTTTAT
>No_name
TTTCACTCTTGCATCCATCAATGGTACTCGCTGTACAGCCCGAACGTCCTTCGAAATTTA
TGAAGACAGTGTTCGACCGATAATCAGTTTGATTCTTTAT
>No_name
TTTCACTCTTGCATCCATCAATGGTACTCGCTGTGCAGCCCGAACGTCCTTCGAAATTTA
TGAAGACAGTGTTCGACCGATAATCAGTTTGATTCTTTAT
>No_name
TTTCACTCTTGCATCCATCAATGGTACTCGCTGTGCAGCCCGAACGTCCTTCGAAATTTA
TGAAGACAGTGTTCGACCGATAATCAGTTTGATTCTTTAT
>No_name
TTTCACTCTTGCATCCATCAATGGTACTCGCTGTACAGCCCGAACGTCCTTCGAAATTTA
TGAAGACAGTGTTCGACCGATAATCAGTTTGATTCTTTAT
>No_name
ATAATAAAGAATCAAACTGATTATCGGTCGAACACTGTCTTCATAAATTTCGAAGGACGT
TCGGGCTGTACAGCGAGTACCATTGATGGATGCAAGAGTG
>No_name
CTTGCATCCATCAATGGTACTCGCTGTACAGCCCGAACGTCCTTCGAAATTTATGAAGAC
AGTGTTCGACCGATAATCAGTTTGATTCTTTATTATTTGA
>No_name
CTTGCATCCATCAATGGTACTCGCTGTACAGCCCGAACGTCCTTCGAAATTTATGAAGAC
AGTGTTCGACCGATAATCAGTTTGATTCTTTATTATTTGA
>No_name
TCGGAATCAAATAATAAAGAATCAAACTGATTATCGGTCGAACACTGTCTTCATAAATTT
CGAAGGACGTTCGGGCTGTACAGCGAGAACCATTGATGGA
>No_name
GTCGGAATCAAATAATAAAGAATCAAACTGATTATCGGTCGAACACTGTCTTCATAAATT
TCGAAGGACGTTCGGGCTGTACAGCGAGTACCATTGATGG
>No_name
GTCGGAATCAAATAATAAAGAATCAAACTGATTATCGGTCGAACACTGTCTTCATAAATT
TCGAAGGACGTTCGGGCTGCACAGCGAGTACCATTGATGG
>No_name
GTCGGAATCAAATAATAAAGAATCAAACTGATTATCGGTCGAACACTGTCTTCATAAATT
TCGAAGGACGTTCGAGCTGCACAGCGAGTACCATTGATGG
>No_name
GTCGGAATCAAATAATAAAGAATCAAACTGATTATCGGTCGAACGCTGTCTTCATAAATT
TCGAAGGACGTTCGGGCTGAACAGCGAGTACCATTGATGG
>No_name
GTGATTGTCGGAATCAAATAATAAAGAATCAAACTGATTATCGGTCGAACACTGTCTTCA
TAAATTTCGAAGGACGTTCGGGCTGCACAGCGAGTACCAT
>No_name
CTCGCTGTACAGCCCGAACGTCCTTCGAAATTTATGAAGACAGTGTTCGACCGATAATCA
GTTTGATTCTTTATTATTTGATTCCGACAATCACCATGAC
>No_name
CTCGCTGTACAGCCCGAACGTCCTTCGAAATTTATGAAGACAGTGTTCGACCGATAATCA
GTTTGATTCTTTATTATTTGATTCCGACAATCACCATGAC
>No_name
CGANATGGTGATTGTCGGAATCAAATAATAAAGAATCAAACTGATTATCGGTCGAACACT
GTCTTCATAAATTTCGAAGGACGTTCGGGCTGTACAGCGA
>No_name
CGCNGTGCAGCCCGAACGTCCTTCGAAATTTATGAAGACAGTGTTCGACCGATAATCAGT
TTGATTCTTTATTATTTGATTCCGACAATCACCATGACGG
>No_name
CTGTACAGCCCGAACGTCCTTCGAAATTTATGAAGACAGTGTTCGACCGATAATCAGTTT
GATTCTTTATTATTTGATTCCGACAATCACCATGACGGTT
>No_name
AAACCGTCATGGTGATTGTCGGAATCAAATAATAAAGAATCAAACTGATTATCGGTCGAA
CACTGTCTTCATAAATTTCGAAGGACGGTCGGGCTGCACA
>No_name
TGCAAACCGTCATGGTGATTGTCGGAATCAAATAATAAAGAATCAAACTGATTATCGGTC
GAACACTGTCTTCATAAATTTCGAAGGACGTTCGGGCTGT
>No_name
GCAAACCGTCATGGGGATTGTCGGAATCAAATAATAAAGAATCAAACTGATTATCGGTCG
AACACTGTCTTCATAAATTTCGAAGGACGTTCGGGCTGCA
>No_name
CCCGAACGTCCTTCGAAATTTATGAAGACAGTGTTCGACCGATAATCAGTTTGATTCTTT
ATTATTTGATTCCGACAATCACCATGACGGTTTGCACGGT
>No_name
CCCGAACGTCCTTCGAAATTTATGAAGACAGTGTTCGACCGATAATCAGTTTGATTCTTT
ATTATTTGATTCCGACAATCACCATGACGGTTTGCACGGT
>No_name
GCCGCACGTCCTTCGAAATTTATGAAGACAGTGTGCGCGGGATCATCCGTTTGATTCTTT
ATTATTTGCTTCCGCCAATCACTCTGACGCTTTGCACCGT
>No_name
CCGAACGTCCTTCGAAATTTATGAAGACAGTGTTCGACCGATAATCAGTTTGATTCTTTA
TTATTTGATTCCGACAATCACCATGACGGTTTGCACGGTA
>No_name
TTACCGTGCAAACCGTCATGGTGATTGTCGGAATCAAATAATAAAGAATCAAACTGATTA
TCGGTCGAACACTGTCTTCATAAATTTCGAAGGACGGTCG
>No_name
CGAACGTCCTTCGAAATTTATGAAGACAGTGTTCGACCGATAATCAGTTTGATTCTTTAT
TATTTGATTCCGACAATCACCATGACGGTTTGCACGGTAA
>No_name
CCTGAACGTCCTTCGAAATTTATGAAGACAGTGTTCGACCGATAATCAGTTTGATTCTTT
ATTATTTGATTCCGACAATCACCATGACGGCTTGCACGGT
>No_name
GAATGTCCTTCGAAATTTATGAAGACAGTGTTCGACCGATAATCAGTTTGATTCTTTATT
ATTTGATTCCGACAATCACCATGACGGTTTGCACGGTAAT
>No_name
CGTCCTTCGAAATTTATGAAGACAGTGTTCGACCGATAATCAGTTTGATTCTTTATTATT
TGATTCCGACAATCACCATGACGGTTTGCACGGTAATGAT
>No_name
GGATCATTACCGTGCAAACCGTCATGGTGATTGTCGGAATCAAATAATAAAGAATCAAAC
TGATTATCGGTCGAACACTGTCTTCATAAATTTCGAAGGA
>No_name
CGACCTTCGAAATTTATGAAGACAGTGTTCGACCGATAATCAGTTTGATTCTTTATTATT
TGATTCCGACAATCACCATGACGGTTTGCACGGTAATGAT
>No_name
CGAAATTTATGAAGACAGTGTTCGACCGATAATCAGTTTGATTCTTTATTATTTGATTCC
GACAATCACCATGACGGTTTGCACGGTAATGATCCTTAAG
>No_name
ATGAAGACAGTGTTCGACCGATAATCAGTTTGATTCTTTATTATTTGATTCCGACAATCA
CCATGACGGTTTGCACGGTAATGATCCTTAAGGAATCAAA
>No_name
TGAAGACAGTGTTCGACCGATAATCAGTTTGATTCTTTATTATTTGATTCCGACAATCAC
CATGACGGTTTGCACGGTAATGATCCTTAAGGAAATGAGA
>No_name
TCTCATTTCCTTAAGGATCATTACCGTGCAAACCGTCATGGTGATTGTCGGAATCAAATA
ATAAAGAATCAAACTGATTATCGGTCGAACACTGTCTTCA
>No_name
TTTCTCATTTCCTTAAGGATCATTACCGTGCAAACCGTCATGGTGATTGTCGGAATCAAA
TAATAAAGAATCAAACTGATTATCGGTCGAACACTGTCTT
>No_name
TTTCTCATTTCCTTAAGGATCATTACCGTGCAAACCGTCATGGTGATTGTCGGAATCAAA
TAATAAAGAATCAAACTGATTATCGGTCGAAAACTGTCTT
>No_name
CTTTCTCATTTCCTTAAGGATCATTACCGTGCAAACCGTCATGGTGATTGTCGGAATCAA
ATAATAAAGAATCAAACTGATTATCGGTCGAACACTGTCT
>No_name
AGACAGTGTTCGACCGATAATCAGTTTGATTCTTTATTATTTGATTCCGACAATCACCAT
GACGGTTTGCACGGTAATGATCCTTAAGGAAATGAGAAAG
>No_name
CTANCTTTCTCATTTCCTTAAGGATCATTACCGTGCAAACCGTCATGGTGATTGTCGGAA
TCAAATAATAAAGAATCAAACTGATTATCGGTCGAACACT
>No_name
ACTATCTTTCTCATTTCCTTAGGGATCATTACCGTGCAAACCGTCATGGTGATTGTCGGA
ATCAAATAATAAAGAATCAAACTGATTATCGGTAGAACAC
>No_name
ACTATCTTTCTCATTTCCTTAAGGATCATTACCGTGCAAACCGTCATGGTGATTGTCGGA
ATCAAATAATAAAGAATCAAACTGATTATCGGTCGAACAC
>No_name
GTTCGACCGATAATCAGTTTGATTCTTTATTATTTGATTCCGACAATCACCATGACGGTT
TGCACGGTAATGATCCTTAAGGAAATGAGAAAGATAGTTG
>No_name
CTTGCCAACTATCTTTCTCATTTCCTTAAGGATCATTACCGTGCAAACCGTCATGGTGAT
TGTCGGAATCAAATAATAAAGAATCAAACTGATTATCGGT
>No_name
CATGCCAACTATCTTTCTCATTTCCTTAAGGATCATTACCGTGCAAACCGTCATGGTGAT
TGTAGGAATCAAATAATAAAGAATCAAACTGATTATCGGT
>No_name
CCGATAATCAGTTTGATTCTTTATTATTTGATTCCGACAATCACCATGACGGTTTGCACG
GTAATGATCCTTAAGGAAATGAGAAAGATAGTTGGCAAGA
>No_name
CCGATAATCAGTTTGATTCTTTATTATTTGATTCCGACAATCACCATGACGGTTTGCACG
GTAATGATCCTTAAGGAAATGAGAAAGATAGTTGGCAAGA
>No_name
CGATAATCAGTTTGATTCTTTATTATTTGATTCCGACAATCACCATGACGGTTTGCACGG
TAATGATCCTTAAGGAAATGAGAAAGATAGTTGGCAAGAT
>No_name
CGATAATCAGTTTGATTCTTTATTATTTGATTCCGACAATCACCATGACGGTTTGCACGG
CAATGATCCTTAAGGAAATGAGAAAGATCGTTGGCAAGAT
>No_name
CGANAATCAGTTTGATTCTTTATTATTTGATTCCGACAATCACCATGACGGTTTGCACGG
TAATGATCCTTAAGGAAATGAGAAAGATAGTTGGCAAGAT
>No_name
GAATCTTGCCAACTATCTTTCTCATTTCCTTAAGGATCATTACCGTGCAAACCGTCATGG
TGATTGTCGGAATCAAATAATAAAGAATCAAACTGATTAT
>No_name
CGAATCTTGCCAACTATCTTTCTCATTTCCTTAAGGATCATTACCGTGCAAACCGTCATG
GTGATTGTCGGAATCAAATAATAAAGAATCAAACTGATTA
>No_name
TAANCAGTTTGATTCTTTATTATTTGATTCCGACAATCACCATGACGGTTTGCACGGTAA
TGATCCTTAAGGAAATGAGAAAGATAGTTGGCAAGATTCG
>No_name
CTCGAATCTTGCCAACTATCTTTCTCATTTCCTTAAGGATCATTACCGTGCAAACCGTCA
TGGTGATTGTCGGAATCAAATAATAAAGAATCAAACTGAT
>No_name
CTCGAATCTTGCCAACTATCTTTCTCATTTCCTTAAGGATCATTACCGTGCAAACCGTCA
TGGTGATTGTCGGAATCAAATAATAAAGAATCAAACTGAT
>No_name
CTCGAATCTTGCCAACTATCTTTCTCATTTCCTTAAGGATCATTACCGTGCAAACCGTCA
TGGTGATTGTCGGAATCAAATAATAAAGAATCAAACTGAT
>No_name
CTCGAATCTTGCCAACTATCTTTCTCATTTCCTTAAGGATCATTACCGTGCAAACCGTCA
TGGTGATTGTCGGAATCAAATAATAAAGAATCAAACTGAT
>No_name
CTCGAATCTTGCCAACTATCTTTCTCATTTCCTTAAGGATCATTACCGTGCAAACCGTCA
TGGTGATTGTCGGAATCAAATAATAAAGAATCAAACTGAT
>No_name
CTCGAATCTTGCCAACTATCTTTCTCATTTCCTTAAGGATCATTACCGTGCAAACCGTCA
TGGTGATTGTCGGAATCAAATAATAAAGAATCAAACTGAT
>No_name
CTTGAATCTTGCCAACTATCTTTCTCATTTCCTTAAGGATCATTACCGTGCAAACCGTCA
TGGTGATTGTCGGAATCAAATAATAAAGAATCAAACTGAT
>No_name
CGCGAATCTTGCCAACTATCTTTCTCATTTCCTTAAGGATCATTACCGTGCAAACCGTCA
TGGTGATTGTCGGAATCAAATAATAAAGAATCAAACTGAT
>No_name
GTTTGATTCTTTATTATTTGATTCCGACAATCACCATGACGGTTTGCACGGTAATGATCC
TTAAGGAAATGAGAAAGATAGTTGGCAAGATTCGAGCAAT
>No_name
GTTAGATTCTTTATTATTTGATTCCGACAATCACCATGACGGTTTGCACGGTAATGATCC
TTAAGGCAATGAGAAAGATAGTTGGCAAGATTCGAGCAAT
>No_name
GTTTGATTCTTTATTATTTGATTCCGACAATCACCATGACGGTTTGCACGGTAATGATCC
TTAAGGAAATGAGAAAGATAGTTGGCAAGATTCGAGCAAT
>No_name
GTTTGATTCTTTATTATTTGATTCCGACAATCACCATGACGGTTTGCACGGTAATGATCC
TTAAGGAAATGAGAAAGATAGTTGGCAAGATTCGAGCAAT
>No_name
GTTTGATTCTTTATTATTTGATTCCGACAATCACCATGACGGTTTGCACGGTAATGATCC
TTAAGGAAATGAGAAAGATAGTTGGCAAGATTCGAGCAAT
>No_name
CATTGCTCGAATCTTGCCAACTATCTTTCTCATTTCCTTAAGGATCATTACCGTGCAAAC
CGTCATGGTGATTGTCGGAATCAAATAATAAAGAATCAAA
>No_name
GGGATTGCTCATTGCTCGAATCTTGCCAACTATCTTTCTCATTTCCTTAAGGATCATTAC
CGTGCAAACCGTCATGGTGATTGTCGGAATCAAATAATAA
>No_name
GGGNTTGCTCATTGCTCGAATCTTGCCAACTATCTTTCTCATTTCCTTAAGGATCATTAC
CGTGCAAACCGTCATGGTGATTGTCGGAATCAAATAATAA
>No_name
TTGGGATTGCTCATTGCTCGAATCTTGCCAACTATCTTTCTCATTTCCTTAAGGATCATT
ACCGTGCAAACCGTCATGGTGATTGTCGGAATCAAATAAT
>No_name
ATTTGATTCCGACAATCACCATGACGGTTTGCACGGTAATGATCCTTAAGGAAATGAGAA
AGATAGTTGGCAAGATTCGAGCAATGAGCAATCCCAACAG
>No_name
TTTGATTCCGACAATCACCATGACGGTTTGCACGGTAATGATCCTTAAGGAAATGAGAAA
GATAGTTGGCAAGATTCGAGCAATGAGCAATCCCAACAGA
>No_name
AGAATTTCTGTTGGGATTGCTCATTGCTCGAATCTTGCCAACTATCTTTCTCATTTCCTT
AAGGATCATTACCGTGCAAACCGTCATGGTGATTGTCGGA
>No_name
CAGAATTTCTGTTGGGATTGCTCATTGCTCGAATCTTGCCAACTATCTTTCTCATTTCCT
TAAGGATCATTACCGTGCAAACCGTCATGGTGATTGTCGG
>No_name
CGACAATCACCATGACGGTTTGCACGGTAATGATCCTTAAGGAAATGAGAAAGATAGTTG
GCAAGATTCGAGCAATGAGCAATCCCAACAGAAATTCTGT
>No_name
CGATACAGAATTTCTGTTGGGATTGCTCATTGCTCGAATCTTGCCAACTATCTTTCTCAT
TTCCTTAAGGATCATTACCGTGCAAACCGTCATGGTGATT
>No_name
CCGATACAGAATTTCTGTTGGGATTGCTCATTGCTCGAATCTTGCCAACTATCTTTCTCA
TTTCCTTAAGGATCATTACCGTGCAAACCGTCATGGTGAT
>No_name
CCGATACAGAATTTCTGTTGGGATTGCTCATTGCTCGAATCTTGCCAACTATCTTTCTCA
TTTCCTTAAGGATCATTACCGTGCAAACCGTCATGGTGAT
>No_name
CCGATACAGAATTTCTGTTGGGATTGCTCATTGCTCGAATCTTGCCAACTATCTTTCTCA
TTTCCTTAAGGATCATTACCGTGCAAACCGTCATGGTGAT
>No_name
GCCGATACAGAATTTCTGTTGGGATTGCTCATTGCTCGAATCTTGCCAACTATCTTTCTC
ATTTCCTTAAGGATCATTACCGTGCAAACCGTCATGGTGA
>No_name
GCCGATACAGAATTTCTGTTGGGATTGCTCATTGCTCGAATCTTGCCAACTATCTTTCTC
ATTTCCTTAAGGATCATTACCGTGCAAACCGTCATGGTGA
>No_name
GCTGATACAGAATTTCTGTTGGGATTGCTCATTGCTCGAATCTTGCCAACTATCTTTCTC
ATTTCCTTAAGGATCATTACCGTGCAAACCGTCATGGTGA
>No_name
GCCGATACAGAATTTCTGTTGGGATTGCTCATTGCTCGAATCTTGCCAACTATCTTTCTC
ATTTCCTTAAGGATCATTACCGTGCAAACCGTCATGGTGA
>No_name
CGCCGATACAGAATTTCTGTTGGGATTGCTCATTGCTCGAATCTTGCCAACTATCTTTCT
CATTTCCTTAAGGATCATTACCGTGCAAACCGTCATGGTG
>No_name
CACCATGACGGTTTGCACGGTAATGATCCTTAAGGAAATGAGAAAGATAGTTGGCAAGAT
TCGAGCAATGAGCAATCCCAACAGAAATTCTGTATCGGCG
>No_name
CGCCGATACAGAATTTCTGTTGGGATTGCTCATTGCTCGAATCTTGCCAACTATCTTTCT
CATTTCCTTAAGGATCATTACCGTGCAAACCGTCATGGTG
>No_name
CTTCGATACAGAATTTCTGTTGGGATTGCTCATTGCTCGAATCTTGCCAACTATCTTTCT
CATTTCCTTAAGGATCATTACCGTGCAACCCGTCATGGTG
>No_name
CCGCCGATACAGAATTTCTGTTGGGATTGCTCATTGCTCGAATCTTGCCAACTATCTTTC
TCATTTCCTTAAGGATCATTACCGTGCCAACCGTCATGGT
>No_name
CCGCCGATACAGAATTTCTGTTGGGATTGCTCATTGCTCGAATCTTGCCAACTATCTTTC
TCATTTCCTTAAGGATCATTACCGTGCAAACCGTCATGGT
>No_name
ACGGTTTGCACGGTAATGATCCTTAAGGAAATGAGAAAGATAGTTGGCAAGATTCGAGCA
ATGAGCAATCCCAACAGAAATTCTGTATCGGCGGGTTACA
>No_name
GGTTTGCACGGTAATGATCCTTAAGGAAATGAGAAAGATAGTTGGCAAGATTCGAGCAAT
GAGCAATCCCAACAGAAATTCTGTATCGGCGGATTACATC
>No_name
GTTTGCACGGTAATGATCCTTAAGGAAATGAGAAAGATAGTTGGCAAGATTCGAGCAATG
AGCAATCCCAACAGAAATTCTATATCGGCGGATTCGGAGA
>No_name
TTCATGTAATCCGCCGATACAGAATTTCTGTTGGGATTGCTCATTGCTCGAATCTTGCCA
ACTATCTTTCTCATTTCCTTAAGGATCATTACCGTGCAAA
>No_name
CTTCATGTAATCCGCCGATACAGAATTTCTGTTGGGATTGCTCATTGCTCGAATCTTGCC
AACTATCTTTCTCATTTCCTTAAGGATCATTACCGTGCAA
>No_name
GCACGGTAATGATCCTTAAGGAAATGAGAAAGATAGTTGGCAAGATTCGAGCAATGAGCA
ATCCCAACAGAAATTCTGTATCGGCGGATTACATGAAGAA
>No_name
TTTTTCATGTAATCCGCCGATACAGAATTTCTGTTGGGATTGCTCATTGCTCGAATCTTG
CCAACTATCTTTCTCATTTCCTTAAGGATCATTACCGTGC
>No_name
ACGGTAATGATCCTTAAGGAAATGAGAAAGATAGTTGGCAAGATTCGAGCAATGAGCAAT
CCCAACAGAAATTCTGTATCGGCGGATTAAATGAAGAATC
>No_name
CGGTAATGATCCTTAAGGAAATGAGAAAGATAGTTGGCAAGATTCGAGCAATGAGCAATC
CCAACAGAAATTCTGTATCGGCGGATTACATGAAGAATCA
>No_name
CGGTAATGATCCTTAAGGAAATGAGAAAGATAGTTGGCAAGATTCGAGCAATGAGCAATC
CCAACAGAAATTCTGTATCGGCGGATTACATGAAGAATCA
>No_name
CGGTAATGATCCTTAAGGAAATGAGAAAGATAGTTGGCAAGATTCGAGCAATGAGCAATC
CCAACAGAAATTCTGTATCGGCGGGTTACATGAAGAAAAA
>No_name
CATGGTAATGATCCTTAAGGAAATGAGAAAGATAGTTGGCAAGATTCGAGCAATGAGCAA
TCCCAACAGAAATTCTGTATCGGCGGATTACATGAAGAAT
>No_name
GGTAATGATCCTTAAGGAAATGAGAAAGATAGTTGGCAAGATTCGAGCAATGAGCAATCC
CAACAGAAATTCTGTATCGGCGGATTACATGAAGAATCAT
>No_name
AAGGAAATGAGAAAGATAGTTGGCAAGATTCGAGCAATGAGCAATCCCAACAGAAATTCT
GTATCGGCGGATTACATGAAGAATCATTATTCAAAATCTT
>No_name
AAGNAAATGAGAAAGATAGTTGGCAAGATTCGAGCAATGAGCAATCCCAACAGAAATTCT
GTATCGGCGGATTACATGAAGAATCATTATTCAAAATCTT
>No_name
CAAAGATTTTGAATAATGATTCTTCATGTAATCCGCCGATACAGAATTTCTGTTGGGATT
GCTCATTGCTCGAATCTTGCCAACTAGCTTTCACATTTCC
>No_name
GGAAATGAGAAAGATAGTTGGCAAGATTCGAGCAATGAGCAATCCCAACAGAAATTCTGT
ATCGGCGGATTCAATAAAGAATAATTATTCAAAATCTTTG
>No_name
AAATGAGAAAGATAGTTGGCAAGATTCGAGCAATGAGCAATCCCAACAGAAATTCTGTAT
CGGCGGATTACATGAAGAATCATTATTCAAAATCTTTGAC
>No_name
GAANGATAGTTGGCAAGATTCGAGCAATGAGCAATCCCAACAGAAATTCTGTATCGGCGG
ATTACATGAAGAATCATTATTCCAAATCTTTGACTAAAAT
>No_name
AAGNTAGTTGGCAAGATTCGAGCAATGAGCAATCCCAACAGAAATTCTGTATCGGCGGAT
TACATGAAGAATCATTATTCAAAATCTTTGACTAAAATGT
>No_name
AGATAGTTGGCAAGATTCGAGCAATGAGCAATCCCAACAGAAATTCTGTATCGGCGGATT
ACATGAAGAAACATTATTCAAAATCTTTGACTAAAATGTC
>No_name
GACATTTTAGTCAAAGATTTTGAATAATGATTCTTCATGTAATCCGCCGATACAGAATTT
CTGTTGGGATTGCTCATTGCTCGAATCTTGCCAACTATCT
>No_name
TGANATTTTAGTCAAAGATTTTGAATAATGATTCTTCATGTAATCCGCCGATACAGAATT
TCTGTTGGGATTGCTCATTGCTCGAATCTTGCCAACTATC
>No_name
ATAGTTGGCAAGATTCGAGCAATGAGCAATCCCAACAGAAATTCTGTATCGGCGGATTAC
ATGAAGAATCATTATTCAAAATCTTTGACTAAAATGTCAA
>No_name
TTGACATTTTAGTCAAAGATTTTGAATAATGATTCTTCATGTAATCCGCCGATACAGAAT
TTCTGTTGGGATTGCTCATTGCTCGAATCTTGCCAACTCT
>No_name
ATTGTTGGCAAGATTCGAGCAATGAGCAATCCCAACAGAAATTCTGTATCGGCGGATTAC
ATGAAGAATCATTATTCAAAATCTTTGACTAAAATGTCAA
>No_name
GTTGGCAAGATTCGAGCAATGAGCAATCCCAACAGAAATTCTGTATCGGCGGATTACATG
AAGAATCATTATTCAAAATCTTTGACTAAAATGTCAATTG
>No_name
GCANTTGACATTTTAGTCAAAGATTTTGAATAATGATTCTTCATGTAATCCGCCGATACA
GAATTTCTGTTGGGATTGCTCATTGCTCGAATCTTGCCAA
>No_name
TTGCAATTGACATTTTAGTCAAAGATTTTGAATAATGATTCTTCATGTAATCCGCCGATA
CAGAATTTCTGTTGGGATTGCTCATTGCTCGAATCTTGCC
>No_name
TTGCAATTGACATTTTAGTCAAAGATTTTGAATAATGATTCTTCATGTAATCCGCCGATA
CAGAATTTCTGTTGGGATTGCTCATTGCTCGCATCTTGCC
>No_name
CAAGATTCGAGCAATGAGCAATCCCAACAGAAATTCTGTATCGGCGGATTACATGAAGAA
TCATTATTCAAAATCTTTGACTAAAATGTCAATTGCAATC
>No_name
CAAGATTCGAGCAATGAGCAATCCCAACAGAAATTCTGTATCGGCGGATTACATGAAGAA
TCATTATTCAAAATCTTTGACTAAAATGTCAATTGCAATC
>No_name
CAAGATTCGAGCAATGAGCAATCCCAACAGAAATTCTGTATCGGCGGGTTACATGAAGAA
TCATTATTCAAAATCTTTGACTAAAATGTCAATTGCAATC
>No_name
CAAGATTCGAGCAATGAGCAATCCCAACAGAAATTCTGTATCGGCGGATTACATGAAGAA
TCATTATTCAAAATCTTTTACTAAAAACTCAATTGCAATC
>No_name
ATTCGAGCAATGAGCAATCCCAACAGAAATTCTGTATCGGCGGATTACATGAAGAATCAT
CATTCAAAAACTTTGACTAAAATGTCAAATGCAATTAACA
>No_name
GAGCAATGAGCAATCCCAACAGAAATTCTGTATCGGCGGATTACATGAAGAATCATTATT
CAAAATCTTTGACTAAAATGTCAATTGCAATCAACATTCT
>No_name
ATAGAATGTTGATTGCAATTGACATTTTAGTCAAAGATTTTGAATAATGATTCTTCATGT
AATCCGCCGATACAGAATTTCTGTTGGGATTGCTCATTGC
>No_name
CAAAGAATAGAATGTTGATTGCAATTGACATTTTAGTCAAAGATTTTGAATCATGATTCT
TCATGTAATCCGCCGATACAGAATTTCTGTTGGGATTGCT
>No_name
ATCCCAACAGAAATTCTGTATCGGCGGATTACATGAAGAATCATTATTCAAAATCTTTGA
CTAAAATGTCAATTGCAATCAACATTCTATTCTTTGTTTT
>No_name
ACCCCAACAGAAATTCTGTATCGGCGGATTACATGAAGAATCATTATTCAAAATCTTTGA
CTAAAATGTCAATTGCAATCAACATTCTATTCTTTGTTTT
>No_name
CCCAACAGAAATTCTGTATCGGCGGATTACATGAAGAATCATTATTCAAAATCTTTGACT
AAAATGTCAATTGCAATCAACATTCTATTCTTTGTTTTAA
>No_name
CCCAACAGAAATTCTGTATCGGCGGATTACATGAAGAATCATTATTCAAAATCTTTGACT
AAAATGTCAATTGCAATCAACATTCTATTTTTTGTTTTAA
>No_name
AACAGAAATTCTGTATCGGCGGATTAAATGAAGAATCATTATTCAAAATCTTTGACTAAA
ATGTCAATTGCAATCAACATTCTATTCTTTGTTTTAATAA
>No_name
ACAGAAATTCTGTATCGGCGGATTACATGAAGAATCATTATTCAAAATCTTTGACTTAAA
TGACAATTGCAATCAACATTCTATTCTTTGGTTTAATAAC
>No_name
CAGNAATTCTGTATCGGCGGATTACATGAAGAATCATTATTCAAAATCTTTGACTAAAAT
GTCAATTGCAATCAACATTCTATTCTTTGTTTTAATAACT
>No_name
CAGAAATTCTGTATCGGCGGATTACATGAAGAATCATTATTCAAAATCTTTGACTAAAAT
GTCAATTGCAATCAACATTCTATTCTTTGTTTTAATAACT
>No_name
CAGAAATTCTGTATCGGCGGATTACATGAAGAATCATTATTCAAAATCTTTGACTAAAAT
GTCAATTGCAATCAACATTCTATTCTTTGTTTTAATAACT
>No_name
CAGAAATTCTGTATCGGCGGATTACATGAAGAATCATTATTCAAAATCTTTGACTAAAAT
GTCAATTGCAATCAACATTCTATTCTTTGTTTTAATAACT
>No_name
CAGAAATTCTGTATCGGCGGATTACATGAAGAATCATTATTCAAAATCTTTGACTAAAAT
GTCAATTGCAATCAACATTCTATTCTTTGTTTTAATAACT
>No_name
CAGAAATTCTGTATCGGCGGATTACATGAAGAATCATTATTCAAAATCTTTGACTAAAAT
GTCAATTGCAATCAACATTCTATTCTTTGTTTTAATAACT
>No_name
CAGNAATTCTGTATCGGCGGATTACATGAAGAATCATTATTCAAAATCTTTGACTAAAAT
GTCAATTGCAATCAACATTCTATTCTTTGTTTTAATAACT
>No_name
GGAGTTATTAAAACAAAGAATAGAATGTTGATTGCAATTGACATTTTAGTCAAAGATTTT
GAATAATGATTCTTCATGTAATCCGCCGATACAGAATTTC
>No_name
TGGAGTTATTAAAACAAAGAATAGAATGTTGATTGCAATTGACATTTTAGTCAAAGATTT
TGAATAATGATTCTTCATGTAATCCGCCGATACAGAATTT
>No_name
CTTGGAGTTATTAAAACAAAGAATAGAATGTTGATTGCAATTGACATTTTAGTCAAAGAT
TTTGAATAATGATTCTTCATGTAATCCGCCGATACAGAAT
>No_name
CTTGGAGTTATTAAAACAAAGAATAGAATGTTGATTGCAATTGACATTTTAGTCAAAGAT
TTTGAATAATGATTCTTCATGTAATCCGCCGATACAGAAT
>No_name
CTTGGAGTTATTAAAACAAAGAATAGAATGTTGATTGCAATTGACATTTTAGTCAAAGAT
TTTGAATAATGATTCTTCATGTAATCCGCCGATACAGAAT
>No_name
CTTGGAGTTATTAAAACAAAGAATAGAATGTTGATTGCAATTGACATTTTAGTCAAAGAT
TTTGAATAATGATTCTTCATGTAATCCGCCGATACAGAAT
>No_name
TCTGTATCGGCGGATTACATGAAGAATCATTATTCAAAATCTTTGACTAAAATGTCAATT
GCAATCAACATTCTATTCTTTGTTTTAATAACTCCAAGCA
>No_name
GCGNATTACATGAAGAATCATTATTCAAAATCTTTGACTAAAATGTCAATTGCAATCAAC
ATTCTATTCTTTGTTTTAATAACTCCAAGCATAACTATTT
>No_name
ATTACATGAAGAATCATTATTCAAAATCTTTGACTAAAATGTCAATTGCAATCAACATTC
TATTCTTTGTTTTAATAACTCCAAGCATAACTATTTGGAC
>No_name
TCAGAGTCCAAATAGTTATGCTTGGAGTTATTAAAACAAAGAATAGAATGTTGATTGCAA
TTGACATTTTAGTCAAAGATTTTGAATAATGATTCTTCAT
>No_name
GAAGAATCATTATTCAAAATCTTTGACTAAAATGTCAGTTGCAATCAACATTCTATTCTT
TGTTTTAATAACTCCAAGCATAACTATTTGGACTCTGATG
>No_name
TGACATCAGAGTCCAAATAGTTATGCTTGGAGTTATTAAAACAAAGAATAGAATGTTGAT
TGCAATTGACATTTTAGTCAAAGATTTTGAATAATGATTC
>No_name
ATGNCATCAGAGTCCAAATAGTTATGCTTGGAGTTATTAAAACAAAGAATAGAATGTTGA
TTGCAATTGACATTTTAGTCAAAGATTTTGAATAATGATT
>No_name
ATCATTATTCAAAATCTTTGACTAAAATGTCAATTGCAATCAACATTCTATTCTTTGTTT
TAATAACTCCAAGCATAACTATTTGGACTCTGATGTCATA
>No_name
ATATGACATCAGAGTCCAAATAGTTATGCTTGGAGTTATTAAAACAAAGAATAGAATGTT
GATTGCAATTGACATTTTAGTCAAAGATTTTGAATAATGA
>No_name
TCATTATTCAAAATCTTTGACTAAAATGTCAATTGCAATCAACATTCTATTCTTTGTTTT
AATAACTCCAAGCATAACTATTTGGACTCTGATGTCATAT
>No_name
ATATGACATCAGAGTCCAAATAGTTATGCTTGGAGTTATTAAAACAAAGAATAGAATGTT
GATTGCAATTGACATTTTAGTCAAAGATTTTGAATAATGA
>No_name
TCAAAATCTTTGACTAAAATGTCAATTGCAATCAACATTCTATTCTTTGTTTTAATAACT
CCAAGCATAACTATTTGGACTCTGATGTCATATGCCAAAG
>No_name
CTTTGGCATATGACATCAGAGTCCAAATAGTTATGCTTGGAGTTATTAAAACAAAGAATA
GAATGTTGATTGCAATTGACATTTTAGTCAAAGATTTTGA
>No_name
CTTTGGCATATGACATCAGAGTCCAAATAGTTATGCTTGGAGTTATTAAAACAAAGAATA
GAATGTTGATTGCAATTGACATTTTAGTCAACGATTTTGG
>No_name
CAAAATCTTTGACTAAAATGTCAATTGCAATCAACATTCTATTCTTTGTTTTAATAACTC
CAAGCATAACTATTTGGACTCTGATGTCATATGCCAAAGA
>No_name
CAAAATCTTTGACTAAAATGTCAATTGCAATCAACATTCTATTCTTTGTTTTAATAACTC
CAAGCATAACTATTTGGACTCTGATGTCATATGCCAAAGA
>No_name
TTAAAATCTTTGACTAAAATGTCAATTGCAATCAACATTCTATTCTTTGTTTTAATAACT
CCAAGCATAACTATTTGGACTCTGATGTCATATGCCAAAG
>No_name
ATCCTTGGCATATGACATCAGAGTCCAAATAGTTATGCTTGGAGTTATTAAAACAAAGAA
TAGAATGTTGATTGCAATTGACATTTTAGTCAAAGATTTT
>No_name
AAAATCTTTGACTAAAATGTCAATTGCAATCAACATTCTATTCTTTGTTTTAATAACTCC
AAGCATAACTATTTGGACTCTGATGTCATATGCCAAAGAT
>No_name
AAAATCTTTGGCATATGACATCAGAGTCCAAATAGTTATGCTTGGAGTTATTAAAACAAA
GAATAGAATGTTGATTGCAATTGACATTTTAGTCAAAGAG
>No_name
CTTTGACTAAAATGTCAATTGCAATCAACATTCTATTCTTTGTTTTAATAACTCCAAGCA
TAACTATTTGGACTCTGATGTCATATGCCAAAGATATTAA
>No_name
TTAATATCTTTGGCATATGACATCAGAGTCCAAATAGTTATGCTTGGAGTTATTAAAACA
AAGAATAGAATGTTGATTGCAATTGACATTTTAGTCAAAG
>No_name
ATTAATATCTTTGGCATATGACATCAGAGTCCAAATAGTTATGCTTGGAGTTATTAAAAC
AAAGAATAGCATGTTGATTGCAATTGACATTTTAGTCAAA
>No_name
CTGCATTAATATCTTTGGCATATGACATCAGAGTCCAAATAGTTATGCTTGGAGTTATTA
AAACAAAGAATAGAATGTTGATTGCAATTGACATTTTAGT
>No_name
CTGCATTAATATCTTTGGCATATGACATCAGAGTCCAAATAGTTATGCTTGGAGTTATTA
AAACAAAGAATAGAATGTTGATTGCAATTGACATTTTAGT
>No_name
CTGCATTAATATCTTTGGCATATGACATCAGAGTCCAAATAGTTATGCTTGGAGTTATTA
AAACAAAGAATAGAATGTTGATTGCAATTGACATTTTAGT
>No_name
GTCTGCATTAATATCTTTGGCATATGACATCAGAGTCCAAATAGTTATGCTTGGAGTTAT
TAAAACAAAGAATAGAATGTTGATTGCAATTGACATTTTA
>No_name
CGTCTGCATTAATATCTTTGGCATATGACATCAGAGTCCAAATAGTTATGCTTGGAGTTA
TTAAAACAAAGAATAGAATGTTGATTGCAATTGACATTTT
>No_name
CGCGTCTGCATTAATATCTTTGGCATATGACATCAGAGTCCAAATAGTTATGCTTGGAGT
TATTAAAACAAAGAATAGAATGTTGATTGCAATTGACATT
>No_name
CAATTGCAATCAACATTCTATTCTTTGTTTTAATAACTCCAAGCATAACTATTTGGACTC
TGATGTCATATGCCAAAGATATTAATGCAGACGCAATAGC
>No_name
AATTGCAATCAACATTCTATTCTTTGTTTTAATAACTCCAAGCATAACTATTTGGACTCT
GATGTCATATGCCAAAGATATTAATGCAGACGCAATAGCA
>No_name
CAATCAACATTCTATTCTTTGTTTTAATAACTCCAAGCATAACTATTTGGACTCTGATGT
CATATGCCAAAGATATTAATGCAGACGCAATAGCATTATG
>No_name
CATAATGCTATTGCGTCTGCATTAATATCTTTGGCATATGACATCAGAGTCCAAATAGTT
ATGCTTGGAGTTATTAAAACAAAGAATAGAATGTTGATTG
>No_name
AATCAACATTCTATTCTTTGTTTTAATAACTCCAAGCATAACTATTTGGACTCTGATGTC
ATATGCCAAAGATATTAATGAAGACGCAATAGCATTATGC
>No_name
AACATAATGCTATTGCGTCTGCATTAATATCTTTGGCATATGACATCAGAGTCCAAATAG
TTATGCTTGGAGTTATTAAAACAAAGAATAGAATGTTGAT
>No_name
ATAACATAATGCTATTGCGTCTGCATTAATATCTTTGGCATATGACATCAGAGTCCAAAT
AGTTATGCTTGGAGTTATTAAAACAAAGAATAGAATGTTG
>No_name
ATAACATAATGCTATTGCGTCTGCATTAATATCTTTGGCATATGACATCAGAGTCCAAAT
AGTTATGCTTGGAGTTATTAAAACAAAGAATAGAATGTTG
>No_name
NTATATCATAACATAATGCTATTGCGTCTGCATTAATATCTTTGGCATATGACATCAGAG
TCCAAATAGTTATGCTTGGAGTTATTAAAACAAAGAATAG
>No_name
TTACATCATAACATAATGCTATTGCGTCTGCATTAATATCTTTGGCATATGACACCAGAG
TCCAAATAGTTATGCTTGGAGTTATTAAAACAAAGAATAG
>No_name
GTTATATCATAACATAATGCTATTGCGTCTGCATTAATATCTTTGGCATATGACATCAGA
GTCCAAATAGTTATGCTTGGAGTTATTAAAACAAAGAATA
>No_name
GCCATATCATAACATAATGCTATTGCGTCTGCATTAATATCTTTGGCATATGACATCAGA
GTCCAAATAGTTATGCTTGGAGTTATTAAAACAAAGAATA
>No_name
GTTATATCATAACATAATGCTATTGCGTCTGCATTAATATCTTTGGCATATGACATCAGA
GTCCACATAGTTATGCTTGGAGGTATTAAAACAAAGACTA
>No_name
TTTGTTTTAATAACTCCAAGCATAACTATTTGGACTCTGATGTCATATGCCAAAGATATT
AATGCAGACGCAATAGCATTATGTTATGATATAACCAACA
>No_name
TCAGTTTTAATAACTCCAAGCATAACTATTTGGACTCTGATGTCATATGCCAAAGATATT
AATGCAGACGCAATAGCATTATGTTATGATATAACCAACA
>No_name
AGAATGTTGGTTATATCATAACATAATGCTATTGCGTCTGCATTAATATCTTTGGCATAT
GACATCAGAGTCCAAATAGTTATGCTTGGAGTTATTAAAA
>No_name
CTAGAATGTTGGTTATATCATAACATAATGCTATTGCGTCTGCATTAATATCTTTGGCAT
ATGACATCAGAGTCCAAATAGTTATGCTTGGAGTTATTAA
>No_name
CTAGAATGTTGGTTATATCATAACATAATGCTATTGCGTCTGCATTAATATCTTTGGCAT
ATGACATCAGAGTCCAAATAGTTATGCTTGGAGTTATTAA
>No_name
NTAGAATGTTGGTTATATCATAACATAATGCTATTGCGTCTGCATTAATATCTTTGGCAT
ATGACATCAGAGTCCAAATAGTTATGCTTGGAGTTATTAA
>No_name
CTAGAATGTTGGTTATATCATAACATAATGCTATTGCGTCTGCATTAATATCTTTGGCAT
ATGACATCAGAGTCCAAATAGTTATGCTTGGAGTTATTAA
>No_name
CTANAATGTTGGTTATATCATAACATAATGCTATTGCGTCTGCATTAATATCTTTGGCAT
ATGACATCAGAGTCCAAATAGTTATGCTTGGAGTTATTAA
>No_name
CTAGAATGTTGGTTATATCATAACATAATGCTATTGCGTCTGCATTAATATCTTTGGCAT
ATGACATCAGAGTCCAAATAGTTATGCTTGGAGATATTAA
>No_name
CTAGAATGTTGGTTATATCATAACATAATCCTATTGCGTCTGTATTAATATCTTTGGCAT
ATGACATCAGAGTCCAAATAGTTATGCTTGGAGTTATTAA
>No_name
CTAGAATGTTGGTTATATCATAACATAATGCTATTGCGTCTGCATTAATATCTTTGGCAT
ATGACATCAGAGTCCAAATAGTTATGCTTGGAGTTATTAA
>No_name
CTAGAATGTTGGTTATATCATAACATAATGCTATTGCGTCTGCATTAATATCTTTGGCAT
ATGACATCAGAGTCCAAATAGTTATGCTTGGAGTTATTAA
>No_name
CTAGAATGTTGGTTATATCATAACATAATGCTATTGCGTCTGCATTAATATCTTTGGCAT
ATGACATCAGAGTCCAAATAGTTATGCTTGGAGTTATTAA
>No_name
CTAGAATGTTGGTTATATCATAACATAATGCTATTGCGTCTGCATTAATATCTTTGGCAT
ATGACATCAGAGTCCAAATAGTTATGCTTGGAGTTATTAA
>No_name
CTAGAATGTTGGTTATATCATAACATAATGCTATTGCGTCTGCATTAATATCTTTGGCAT
ATGACATCAGAGTCCAAATAGTTATGCTTGGAGTTATTAA
>No_name
CTAGAATGTTGGTTATATCATAACATAATGCTATTGCGTCTGCATTAATATCTTTGGCAT
ATGACATCAGAGTCCAAATAGTTATGCTTGGAGTTATTAA
>No_name
CTAGAATGTTGGTTATATCATAACATAATGCTATTGCGTCTGCATTAATATCTTTGGCAT
ATGACATCAGAGTCCAAATAGTTATGCTTGGAGTTATTAA
>No_name
CTTGAATGTTGGTTATATCATAACATAATGCTATTGCGTCTGCATTAATATCTTTGGCAT
ATGACATCAGAGTCCAAATAGTTTTGCTTGGAGTTATTAA
>No_name
CTAGAATGTTGGTTATATCATAACATAATGCTATTGCGTCTGCATTAATATCTTTGGCAT
ATGACATCAGAGTCCAAATAGTTATGCTTGGAGTTATTAA
>No_name
CTAGAATGTTGGTTATCTCATAACATAATGCTATTGCGTCTGCATTAATATCTTTGGCAT
ATGACATCAGAGTCCAAATAGTTATGCTTGGAGTTATTAA
>No_name
AATAACTCCAAGCATAACTATTTGGACTCTGATGTCATATGCCAAAGATATTAATGCAGA
CGCAATAGCATTATGTTATGATATAACCAACATTCTAGTA
>No_name
ATACTAGAATGTTGGTTATATCATAACATAATGCTATTGCGTCTGCATTAATATCTTTGG
CATATGACATCAGAGTCCAAATAGTTATGCTTGGAGTTAT
>No_name
GAANACTAGAATGTTGGTTATATCATAACATAATGCTATTGCGTCTGCATTAATATCTTT
GGCATATGACATCAGAGTCCAAATAGTTATGCTTGGAGTT
>No_name
GAATACTAGAATGTTGGTTATATCATAACATAATGCTATTGCGTCTGCATTAATATCTTT
GGCATATGACATCAGAGTCCAAATAGTTATGCTTGGAGGT
>No_name
CTGAATACTAGAATGTTGGTTATATCATAACATAATGCTATTGCGTCTGCATTAATATCT
TTGGCATATGACATCAGAGTCCAAATAGTTATGCTTGGAG
>No_name
AACTATTTGGACTCTGATGTCATATGCCAAAGATATTAATGCAGACGCAATAGCATTATG
TTATGATATAACCAACATTCTAGTATTCAGCCATCATTCT
>No_name
TTGNACTCTGATGTCATATGCCAAAGATATTAATGCAGACGCAATAGCATTATGTTATGA
TATAACCAACATTCTAGTATTCAGCCATCATTCTCTAAAT
>No_name
TGGACTCTGATGTCATATGCCAAAGATATTAATGCAGACGCAATAGCATTATGTTATGAT
ATAACCAACATTCTAGTATTCAGCCATCATTCTCTAAATT
>No_name
TGGNCTCTGATGTCATATGCCAAAGATATTAATGCAGACGCAATAGCATTATGTTATGAT
ATAACCAACATTCTAGTATTCAGCCATCATTCTCTAAATT
>No_name
NGGACTCTGATGTCATATGCCAAAGATATTAATGCAGACGCAATAGCATTATGTTATGAT
ATAACCAACATTCTAGTATTCAGCCATCATTCTCTAAATT
>No_name
CTCTGATGTCATATGCCAAAGATATTAATGCAGACGCAATAGCATTATGTTATGATATAA
CCAACATTCTAGTATTCAGCCATCATTCTCTAAATTTCTA
>No_name
CTGATGTCATATGCCAAAGATATTAATGCAGACGCAATAGCATTATGTTATGATATAACC
AACATTCTAGTATTCAGCCATCATTCTCTAAATTTCTATT
>No_name
TAAATAGAAATTTAGAGAATGATGGCTGAATACTAGAATGTTGGTTATATCATAACATAA
TGCTATTGCGTCTGCATTAATATCTTTGGCATATGACATC
>No_name
AAAAAATAAATAGAAATTTAGAGAATGATGGCTGAATACTAGAATGTTGGTTATATCATA
ACATAATGCTATTGCGTCTGCATTAATATCTTTGGCATAT
>No_name
AAAAAATAAATAGAAATTTAGAGAATGATGGCTGAATACTAGAATGTTGGTTATATCATA
ACATAATGCTATTGCGTCTGCATTAATATCTTTGGCATAT
>No_name
AAAAAAATAAATAGAAATTTAGAGAATGATGGCTGAATACTAGAATGTTGGTTATATCAT
AACATAATGCTATTGCGTCTGCATTAATATCTTTGGCATA
>No_name
AAAAAAATAAATAGAAATTTAGAGAATGATGGCTGAATTCTAGAATGTTGGTTATAACAT
AACAGAAAGCTATTGTGGCTGCATTAATATCTTTGGCATA
>No_name
GCCAAAGATATTAATGCAGACGCAATAGCATTATGTTATGATATAACCAACATTCTAGTA
TTCAGCCATCATTCTCTAAATTTCTATTTATTTTTTTTTA
>No_name
GTANAAAAAAATAAATAGAAATTTAGAGAATGATGGCTGAATACTAGAATGTTGGTTATA
TCATAACATAATGCTATTGCGTCTGCATTAATATCTTTGG
>No_name
CAAAGATATTAATGCAGACGCAATAGCATTATGTTATGATATAACCAACATTCTAGTATT
CAGCCATCATTCTCTAAATTTCTATTTATTTTTTTTTACT
>No_name
AAAGATATTAATGCAGACGCAATAGCATTATGTTATGATATAACCGACATTCTAGTATTC
AGCCATCATTCTCTAAATTTCTATTTATTTTTTTTTACTG
>No_name
AAGATATTAATGCAGACGCAATAGCATTATGTTATGATATAACCAACATTCTAGTATTCA
GCCATCATTCTCTAAATTTCTATTTATTTTTTTTTACTGG
>No_name
GACCAGTAAAAAAAAATAAATAGAAATTTAGAGAATGATGGCTGAATACTAGAATGTTGG
TTATATCATAACATAATGCTATTGCGTCTGCATTAATATC
>No_name
CGGACCAGTAAAAAAAAATAAATAGAAATTTAGAGAATGATGGCTGAATACTAGAATGTT
GGTTATATCATAAAATAATGCTATTGCGTCTGCCTTAATA
>No_name
CGGACCAGTAAAAAAAAATAAATAGAAATTTAGAGAATGATGGCTGAATACTAGAATGTT
GGTTATATCATAACATAATGCTATTGCGTCTGCATTAATA
>No_name
GCGGACCAGTAAAAAAAAATAAATAGAAATTTAGAGAATGATGGCTGAATACTAGAATGT
TGGTTATATCATAACATAATGCTATTGCGTCTGCATTAAT
>No_name
CGAAATCGCGGACCAGTAAAAAAAAATAAATAAAAATTTAGAGAATGATGGCTGAATACT
AGAATGTTGGTTATATCATAACATAATGCTATTGCGTCTG
>No_name
ACGCAATAGCATTATGTTATGATATAACCAACATTCTAGTATTCAGCCATCATTCTCTAA
ATTTCTATTTATTTTTTTTTACTGGTCCGCGATTTCGAAG
>No_name
CTTCGAAATCGCGGACCAGTAAAAAAAAATAAATAGAAATTTAGAGAATGATGGCTGAAT
ACTAGAATGTTGGTTATATCATAACATAATGCTATTGCGT
>No_name
CAACGAAATCGCGGACCAGTAAAAAAAAATAAATAGAAATTTAGAGAATGATGGCTGAAT
ACTAGAATGTTGGTTATATCATAACATAATGCTATTGCGT
>No_name
CAGNCTCAATAGCATTATGTTATGATATAACCAACATTCTAGTATTCAGCCATCATTCTC
TAAATTTCTATTTATTTTTTTTTACTGGTCCGCGATTTCG
>No_name
ATTCAATAGCATTATGTTATGATATAACCAACATTCTAGTATTCAGCCATCATTCTCTAA
ATTTCTATTTATTTTTTTTTACTGGTCCGCGATTTCGAAG
>No_name
CTTCTCTTCGAAATCGCGGACCAGTAAAAAAAAATAAATAGAAATTTAGAGAATGATGGC
TGAATACTAGAATGTTGGTTATATCATAACATAATGCTAT
>No_name
ATAGCATTATGTTATGATATAACCAACATTCTAGTATTCAGCCATCATTCTCTAAATTTC
TATTTATTTTTTTTTACTGGTCCGCGATTTCGAAGAGAAG
>No_name
CACCTCTCTTCGAAATCGCGGACCAGTAAAAAAAAATAAATAGAAATTTAGAGAATGATG
GCTGAATACTAGAATGTTGGTTATATCATAACATAATGCT
>No_name
CACTTCTCTTCGAAATCGCGGACCAGTAAAAAAAAATAAATAGAAATTTAGAGAATGATG
GCTGAATACTAGAATGTTGGTTATATCATAACATAATGCT
>No_name
CACTTCTCTTCGAAATCGCGGACCAGTAAAAAAAAATAAATAGAAATTTAGAGAATGATG
GCTGAATACTAGAATGTTGGTTATATCATAACATAATGCT
>No_name
CACCTCTCTTCGAAATCGCGGACCAGTAAAAAAAAAAAAATAAAAATTAAGAGAATGAGG
GCTGAATATTAGAATGTTGGTTATATCTTAACTTAATGTA
>No_name
TTATGATATAACCAACATTCTAGTATTCAGCCATCATTCTCTAAATTTCTATTTATTTTT
TTTTACTGGTCCGCGATTTCGAAGAGAAGTGCTCATTATT
>No_name
ATGATATAACCAACATTCTAGTATTCAGCCATCATTCTCTAAATTTCTATTTATTTTTTT
TTACTGGTCCGCGATTTCGAAGAGAAGTGCTCATTATTTT
>No_name
ATGATATAACCAACATTCTAGTATTCAGCCATCATTCTCTAAATTTCTATTTATTTTTTT
TTACTGGTCCGCGATTTCGAAGAGAAGTGCTCATTATTTT
>No_name
AAAATAATGAGCACTTCTCTTCGAAATCGCGGACCAGTAAAAAAAAATAAATAGAAATTT
AGAGAATGATGGCTGAATACTAGAATGTTGGTTATATCAT
>No_name
GAAAATAATGAGCACTTCTCTTCGAAATCGCGGACCAGTAAAAAAAAAATAAACAGAAAT
TTAGAGAATGATGGCTGAATACTAGAATGTTGGTTATATC
>No_name
TTANCATTGAAAATAATGAGCACTTCTCTTCGAAATCGCGGACCAGTAAAAAAAATAAAT
AGAAAATTGAGGGATGGATGGCGAAAACCAAGAAGGTTGG
>No_name
CCAACATTCTAGTATTCAGCCATCATTCTCTAAATTTCTATTTATTTTTTTTTACTGGTC
CGCGATTTCGAAGAGAAGTGCTCATTATTTTCAATGATAA
>No_name
CAACATTCTAGTATTCAGCCATCATTCTCTAAATTTCTATTTATTTTTTTTTACTGGTCC
GCGATTTCGAAGAGAAGTGCTCATTATTTTCAATGATAAA
>No_name
CAACATTCTAGTATTCAGCCATCATTCTCTAAATTTCTATTTATTTTTTTTTACTGGTCC
GCGATTTCGAAGAGAAGTGCTCATTATTTTCAATGATAAA
>No_name
CAACATTCTAGTATTCAGCCATCATTCTCTAAATTTCTATTTATTTTTTTTTACTGGTCC
GCGATTTCGAAGAGAAGTGCTCATTATTTTCAATGATAAA
>No_name
CTAGTATTCAGCCATCATTCTCTAAATTTCTATTTATTTTTTTTTACTGGTCCGCGATTT
CGAAGAGAAGTGCTCATTATTTTCAATGATAAATATGCCA
>No_name
CGGCATATTTATCATTGAAAATAATGAGCACTTCTATTCGAAATCGCGGACCAGTAAAAA
AAAATAAATAGAAATTTAGAGAATGATGGCTGAATACTAG
>No_name
CGGCATATTTATCATTGAAAATAATGAGCACTTCTCTTCGAAATCGCGGACCAGTAAAAA
AAAATAAATAGAAATTTAGAGAATGATGGCTGAATACTAG
>No_name
CAGNCATCATTCTCTAAATTTCTATTTATTTTTTTTTACTGGTCCGCGATTTCGAAGAGA
AGTGCTCATTATTTTCAATGATAAATATGCCAATGTTACT
>No_name
CAGCCATCATTCTCTAAATTTCTATTTATTTTTTTTTACTGGTCCGCGATTTCGAAGAGA
AGTGCTCATTATTTTCAATGATAAATATGCCAATGTTACT
>No_name
CAGTAACATTGGCATATTTATCATTGAAAATAATGAGCACTTCTCTTCGAAATCGCGGAC
CAGTAAAAAAAAATAAATAGAAATTTAGAGAATGATGGCT
>No_name
CGAGAATCAGTAACATTGGCATATTTATCATTGAAAATAATGAGCACTTCTCTTCGAAAT
CGCGGACCAGTAAAAAAAAATAAATAGAAATTTAGAGAAT
>No_name
CGAGAATCAGTAACATTGGCATATTTATCATTGAAAATAATGAGCACTTCTCTTCGAAAT
CGCGGACCAGTAAAAAAAAATAAATAGAAATTTAGAGAAT
>No_name
CTTGGGAATCAGTAACATTGGCATATTTATCATTGAAAATAATGAGCACTTCTCTTCGAA
ATCGCGGACCAGTAAAAAAAAATAAATAGAAATTTAGAGA
>No_name
CTCGAGAATCAGTAACATTGGCATATTTATCATTGAAAATAATGAGCACTTCTCTTCGAA
ATCGCGGACCAGTAAAAAAAAATAAATAGAAATTTAGAGA
>No_name
CTCTAAATTTCTATTTATTTTTTTTTACTGGTCCGCGATTTCGAAGAGAAGTGCTCATTA
TTTTCAATGATAAATATGCCAATGTTACTGATTCTCGAGA
>No_name
TTTCTATTTATTTTTTTTTACTGGTCCGCGATTTCGAAGAGAAGTGCTCATTATTTTCAA
TGATAAATATGCCAATGTTACTGATTCTCGAGATTATTCA
>No_name
TTTTGTTTGAATAATCTCGAGAATCAGTAACATTGGCATATTTATCATTGAAAATAATGA
GCACTTCTCTTCGAAATCGCGGACCAGTAAAAAAAAATAA
>No_name
TTTTGTTTGAATAATCTCGAGAATCAGTAACATTGGCATATTTATCATTGAAAATAATGA
GCACTTCTCTTCGAAATCGCGGACCAGTAAAAAAAAATAA
>No_name
TTTTGTTTGAATAATCTCGAGAATCAGTAACATTGGCATATTTATCATTGAAAATAATGA
GCACTTCTCTTCGAAATCGCGGACCAGTAAAAAAAAATAA
>No_name
GTTTTGTTTGAATAATCTCGAGAATCAGTAACATTGGCATATTTATCATTGAAAATAATG
AGCACTTCTCTTCGAAATCGCGGACCAGTAAAAAAAAATA
>No_name
ATTTTTTTTTACTGGTCCGCGATTTCGAAGAGAAGTGCTCATTATTTTCAATGATAAATA
TGCCAATGTTACTGATTCTCGAGATTATTCAAACAAAACG
>No_name
ATTTTTTTTTACTGGTCCGCGATTTCGAAGAGAAGTGCTCATTATTTTCAATGATAAATA
TGCCAATGTTACTGATTCTCGAGATTATTCAAACAAAACG
>No_name
CGGGATTCGTTTTGTTTGAATAATCGAGAATCAGTAACATTGGCATATTTATCATTGAAA
ATAATGAGCACTTCTCTTCGAAATCGCGGACCAGTAAAAA
>No_name
TTTTACTGGTCCGCGATTTCGAAGAGAAGTGCTCATTATTTTCAATGATAAATATGCCAA
TGTTACTGATTCTCGAGATTATTCAAACAAAACGAATCCC
>No_name
CGGGATTCGTTTTGTTTGAATAATCTCGAGAATCAGTAACATTGGCATATTTATCATTGA
AAATAATGAGCACTTCTCTTCGAAATCGCGGACCAGTAAA
>No_name
CGGGATTCGTTTTGTTTGAATAATCTCGAGAATCAGTAACATTGGCATATTTATCATTGA
AAATAATGAGCACTTCTCTTCGAAATCGCGGACCAGTAAA
>No_name
GCGGGATTCGTTTTGTTTGAATAATCTCGAGAATCAGTAACATTGGCATATTTATCATTG
AAAATAATGAGCACTTCTCTTCGAAATCGCGGACCAGTAA
>No_name
GCGGGATTCGTTTTGTTTGAATAATCTCGAGAATCAGTAACATTGGCATATTTATCATTG
AAAATAATGAGCACTTCTCTTCGAAATCGCGGACCAGTAA
>No_name
GCGGGATTCGTTTTGTTTGAATAATCTCGAGAATCAGTAACATTGGCATATTTATCATTG
AAAATAATGAGCACTTCTCTTCGAACTCGCGGACCAGTAA
>No_name
TGCGGGATTCGTTTTGTTTGAATAATCTCGAGAATCAGTAACATTGGCATATTTATCATT
GAAAATAATGAGCACTTCTCTTCGAAATCGCGGACCAGTA
>No_name
CGGCGGGATTCGTTTTGTTTGAATAATCTCGAGAATCAGTAACATTGGCATATTTATCAT
TGAAAATAATGAGCACTTCTCTTCGAAATCGCGGACCAGT
>No_name
CCGCGATTTCGAAGAGAAGTGCTCATTATTTTCAATGATAAATATGCCAATGTTACTGAT
TCTCGAGATTATTCAAACAAAACGAATCCCGCCGAAGCAA
>No_name
CCGCGATTTCGAAGAGAAGTGCTCATTATTTTCAATGATAAATATGCCAATGTTACTGAT
TCTCGAGATTATTCAAACAAAACGAATCCCGCCGAAGCAA
>No_name
CGATTTCGAAGAGAAGTGCTCATTATTTTCAATGATAAATATGCCAATGTTACTGATTCT
CGAGATTATTCAAACAAAACGAATCCCGCCGAAGCAATTC
>No_name
TTTGTATTGAATTGCTTCGGCGGGATTCGTTTTGTTTGAATAATCTCGAGAATCAGTAAC
ATTGGCATATTTATCATTGAAAATAATGAGCACCTCTCTT
>No_name
AAGAGAAGTGCTCATTATTTTCAATGATAAATATGCCAATGTTACTGATTCTCGAGATTA
TTCAAACAAAACGAATCCCGCCGAAGCAATTCAATACAAA
>No_name
TTGNAACTTGTTTCTTTGTATTGAATTGCTTCGGCGGGATTCGTTTTGTTTGAATAATCT
CGAGAATCAGTAACATTGGCATATTTATCATTGAAAATAA
>No_name
ATGTGAAACTTGTTTCTTTGTATTGAATTGCTTCGGCGGGATTCGTTTTGTTTGAATAAT
CTCGAGAATCAGTAACATTGGCATATTTATCATTTAAAAT
>No_name
ATTTGAAACTTGTTTCTTTGTATTGAATTGCTTCGGCGGGATTCGTTTTTTTTGCATAAT
CTCGCGGATCAGTAACATTGGCATATTTATCATTGAAAAA
>No_name
CTCATTTGAAACTTGTTTCTTTGTATTGAATTGCTTCGGCGGGGCTCGTTTTGTTTGAAT
AATTTCGAGAAACAGTAACATTGGCATATTTTTCATTGGA
>No_name
TCCACTCATTTGAAACTTGTTTCTTTGTATTGAATTGCTTCGGCGGGATTCGTTTTGTTT
GAATAATCTCGAGAATCAGTAACATTGGCATATTTATCAT
>No_name
ATCCACTCATTTGAAACTTGTTTCTTTGTATTGAATTGCTTCGGCGGGATTCGTTTTGTT
TTCATAAACTCGGGAATCAGTAAAATTTGCATATTTATGC
>No_name
ATTTGATCCACTCATTTGAAACTTGTTTCTTTGTATTGAATTGCTTCGGCGGGATTTGCT
TTTGTTGTATAATCTACAGGATCCGTAAAATTAGCAGATT
>No_name
ATTTGATCCACTCATTTGAAACTTGTTTCTTTGTATTGAATTGCTTCGGCGGGGTTCGTT
TTGTTTGAATAATCTCGAGAATCCGTAACATTGGGATATT
>No_name
ATTTGATCCACTCATTTGAAACTTGTTTCTTTGTATTGAATTGCTTCGGCGGGATTCGTT
TTGTTTGAATAATCTCGAGAATCAGTAACATTGGCATATT
>No_name
ATTTGATCCACTCATTTGAAACTTGTTTCTTTGTATTGAATTGCTTCGGCGGGAGTCGTT
TTGTTTGAATAATCTCGAGAATCAGGAACATTGGCATATT
>No_name
ATTTGATCCACTCATTTGAAACTTGTTTCTTTGTATTGAATTGCTTCGGCGGGATTTGTT
TTTTTTTAATAATCTCGAGAATCAGTAAAATTGGGATATT
>No_name
AAGTTGATCCACTCATTTGAAACTTGTTTCTTTGTATTGAATTGCTTCGGCGGGATTCGT
TTTGTTTGAATAATCTCGAGAATCAGTAACATTGGCATAT
>No_name
ATTTGATCCACTCATTTGAAACTTGTTTCTTTGTATTGAATTGCTTCGGCGGGATTTGAT
TTGTTTGGATAATCTCGAGAATAAATAAAAATCGCATAAT
>No_name
AAANTGGATCCACTCATTTGAAACTTGTTTCTTTGTATTGAATTGCTTCGGCGGGATTCG
TTTTGTTTGAATAATCTCGAGAATCCATAACATTGGCATA
>No_name
ATTTGATCCACTCATTTGAAACTTGTTTCTTTGTATTGAATTGCTTCGGCGGAATTCGGT
TTGTTTGATAAATTTCGCGAATTAGTAACATTTGCATTTT
>No_name
GTANATTTGATCCACTCATTTGAAACTTGTTTCTTTGTATTGAATTGCTTCGGCGGGATT
CGTTTTGTTTTTATAATCTCGAGAATCAATAACATTTGCA
>No_name
GTAAATTTGATCCACTCATTTGAAACTTGTTTCTTTGTATTGAATTGCTTCGGCGGGAAT
CGGTTTGTTTGAATAATCTCGAGAATCAGTAACATTGGCA
>No_name
ATTGGATCCACTCATTTGAAACTTGTTTCTTTGTATTGAATTGCTTCGGCGGGATTCGTT
TTTTTTGAATAATTTTGAGAAACAGTAATATTGGGAGATT
>No_name
GTAAATTTGATCCACTCATTTGAAACTTGTTTCTTTGTATTGAATTGCTTCGGCGGGATT
CGTTTTGTTTGAATAATCTTGCGAATCAGTAACATTGGGA
>No_name
ATTTGATCCACTCATTTGAAACTTGTTTCTTTGTATTGAATTGCTTCGGCGGGGTTCGTT
TTGTTTTTATAATCTCGAGAATCAGTAAAATTTAGAAATT
>No_name
GTAAATTTGATCCACTCATTTGAAACTTGTTTCTTTGTATTGAATTGCTTCGGCGGGATT
TGTTTTTTTTGTATAATCTCCAGAATCAGTAACATTTGGC
>No_name
GTAAATTTGATCCACTCATTTGAAACTTGTTTCTTTGTATTGAATTGCTTCGGCGGGGAT
CGTTTTTTTTGAATAATTTTGTGAATCAGTTTCATTTGTA
>No_name
CGAGATTATTCAAACAAAACGAATCCCGCCGAAGCAATTCAATACAAAGAAACAAGTTTC
AAATGAGTGGATCAAATTTACCGCTAATTTTTTATATACT
>No_name
TAAAAAATTAGCGGTAAATTTGATCCACTCATTTGAAACTTGTTTCTTTGTATTGAATTG
CTTCGGCGGGATTCGTTTTTTTTTAATAATTTACTGGATT
>No_name
AAAAAAGTATATAAAAAATTAGCGGTAAATTTGATCCACTCATTTGAAACTTGTTTCTTT
GTATTGAATTGCTTCGGCGGGGTTCGTCTTGTTTGAATAA
>No_name
AAANAAGTATATAAAAAATTAGCGGTAAATTTGATCCACTCATTTGAAACTTGTTTCTTT
GTATTGAATTGCTTCGGCGGGGTTCGTTTTGTTTGAATAA
>No_name
AAAACGAATCCCGCCGAAGCAATTCAATACAAAGAAACAAGTTTCAAATGAGTGGATCAA
ATTTACCGCTAATTTTTTATATACTTTTTTTACTATACTT
>No_name
CGAATCCCGCCGAAGCAATTCAATACAAAGAAACAAGTTTCAAATGAGTGGATCAAATTT
ACCGCTAATTTTTTATATACTTTTTTTACTATACTTTTTC
>No_name
ATTTTATATGAAAAAGTATAGTAAAAAAAGTATATAAAAAATTAGCGGTAAATTTGATCC
ACTCATTTGAAACTTGTTTCTTTGTATTGAATTGCTTCGG
>No_name
TGAAAATTTTATATGAAAAAGTATAGTAAAAAAAGTATATAAAAAATTAGCGGTAAATTT
GATCCACTCATTTGAAACTTGTTTCTTTGTATTGAATTGC
>No_name
CTGAAAATTTTATATGAAAAAGTATAGTAAAAAAAGTATATAAAAAATTAGCGGTAAATT
TGATCCACTCATTTGAAACTTGTTTCTTTGTATTGAATTG
>No_name
TTTATCTGAAAATTTTATATGAAAAAGTATAGTAAAAAAAGTATATAAAAAATTAGCGGT
AAATTTGATCCACTCATTTGAAACTTGTTTCTTTGTATTG
>No_name
GTTTTATCTGAAAATTTTATATGAAAAAGTATAGTAAAAAAAGTATATAAAAAATTAGCG
GTAAATTTGATCCACTCATTTGAAACTTGTTTCTTTGTAT
>No_name
CAAAGATGACAACAGGAGGCATAAAAATTGCCATAAACCACATGACACAATTTGTTCCTA
TGGGAGAGAAAATTTTGTCACTACAGTTTGACATTTTTAG
>No_name
CAAAGATGACAACAGGAGGCATAAAAATTGCCATAAACCACATGACACAATTTGTTCCTA
TGGGAGAGAAAATTTTGTCACTACAGTTTGACATTTTTAG
>No_name
TAAAAATGTCAAACTGTAGTGACAAAATTTTCTCTCCCATAGGAACAAATTGTGTCATGT
GGTTTATGGCAATTTTTATGCCTCCTGTTGTCATCTTTGG
>No_name
CTCCTAATAAGCCAAAGATGACAACAGGAGGAATAAAAATTGCCATAAACCACATGACAC
AATTTGTTCCTATGGGATAGAAAATTTTGTCACTACAGTT
>No_name
CAAAATTTTCTCTCCCATAGGAACAAATTGTGTCATGTGGGTTATGGCAATTTTTATGCC
TCCTGTTGTCATCTTTGGCTTATTAGGAAATTCGTTGTCA
>No_name
AAAATTTTCTCTCCCATAGGAACAAATTGTGTCATGTGGGTTATGGCAATTTTTATGCCT
CCTGTTGTCATCTTTGGCTTATTAGGAAATTCGTTGTCAT
>No_name
AAATTTTCTCTCCCATAGGAACAAATTGTGTCATGTGGTTTATGGCAATTTTTATGCCTC
CTGTTGTCATCTTTGGCTTATTAGGAAATTCGTTGTCATT
>No_name
ATTTTCTCTCCCATAGGAACAAATTGTGTCATGTGGGTTATGGCAATTTTTATGCCTCCT
GCTGTCATCTTTGGCTTATTAGGAAATTCGTTGTCATTCA
>No_name
ATTTTCTCTCCCATAGGAACAAATTGTGTCATGTGGGTTATGGCAATTTTTATGCCTCCT
GTTGTCATCTTTGGCTTATTAGGAAATTCGTTGTCATTCA
>No_name
CAANTTGTGTCATGTGGGTTATGGCAATTTTTATGCCTCCTGTTGTCATCTTTGGCTTAT
TAGGAAATTCGTTGTCATTCATAATTTTGAAAGACTCGTC
>No_name
TGACACTTTTCGAGACGAGTCTTTCAAAATTATGAATGACAACGAATTTCCTAATAAGCC
AAAGATGACAACAGGAGGCATAAAAATTGCCATAAACCAC
>No_name
GTGGGTTATGGCAATTTTTATGCCTCCTGTTGTCATCTTTGGCTTATTAGGAAATTCGTT
GTCATTCATAATTTTGAAAGACTCGTCTCGAAAAGTGTCA
>No_name
GTGGTTTATGGCAATTTTTATGCCTCCTGTTGTCATCTTTGGCTTATTAGGAAATTCGTT
GTCATTCATAATTTTGAACGACTCGTCTCGAAAAGTGTCA
>No_name
TGACACTTTTCGAGACGAGTCTTTCAAAATTATGAATGACAACGAATTTCCTAATAAGCC
AAAGATGACAACAGGAGGCATAAAAATTGCCATAACCCAC
>No_name
GGCNATTTTTATGCCTCCTGTTGTCATCTTTGGCTTATTAGGAAATTCGTTGTCATTCAT
AATTTTGAAAGACTCGTCTCGAAAAGTGTCAAGTTTCTTT
>No_name
GGCAATTTTTATGCCTCCTGTTGTCATCTTTGGCTTATTAGGAAATTCGTTGTCATTCAT
AATTTTGAAAGACTCGTCTCGAAAAGTGTCAAGTTTCTTT
>No_name
GGCAATTTTTATGCCTCCTGTTGTCATCTTTGGCTTATTAGGAAATTCGTTGTCATTCAT
AATTTTGAAAGACTCGTCTCGAAAAGTGTCAAGTTTCTTT
>No_name
GGCTATTTTTATGCCTCCTGTTGTCATCTTTGGCTTATTAGGAAATTCGTTGTCATTCAT
AATTTTGAAAGACTCGTCTCGAAAAGTGTCAAGTTTCTTT
>No_name
CAATTTTTATGCCTCCTGTTGTCATCTTTGGCTTATTAGGAAATTCGTTGTCATTCATAA
TTTTGAAAGACTCGTCTCGAAAAGTGTCAAGTTTCTTTTA
>No_name
ATAAAAGAAACTTGACACTTTTCGAGACGAGTCTTTCAAAATTATGAATGACAACGAATT
TCCTAATAAGCCAAAGATGACAACAGGAGGCATAAAAATT
>No_name
TTGGCTTATTAGGAAATTCGTTGTCATTCATAATTTTGAAAGACTCGTCTCGAAAAGTGT
CACGTTTCTTTTATATCAGATGCTTAAAAATATTTGATAG
>No_name
AGGAAATTCGTTGTCATTCATAATTTTGAAAGACTCGTCTCGAAAAGTGTCAAGTTTCTT
TTATATCAGATGCTTAACAATATTTGATAGCCTGTCTTTG
>No_name
GGAAATTCGTTGTCATTCATAATTTTGAAAGACTCGTCTCGAAAAGTGTCAAGTTTCTTT
TATATCAGATGCTTAACAATATTTGATAGCCTGTCTTTGA
>No_name
GAAATTCGTTGTCATTCATAATTTTGAAAGACTCGTCTCGAAAAGTGTCAAGTTTCTTTT
ATATCAGATGCTTAACAATATTTGATAGACTGTCTTTGAT
>No_name
GTTAATATCAAAGACAGGCTATCAAATATTGTTAAGCATCTGATATAAAAGAAACTTGAC
ACTTTTCGAGACGAGTCTTTCAAAATTATGAATGACAACG
>No_name
GTCATTCATAATTTTGAAAGACTCGTCTCGAAAAGTGTCAAGTTTCTTTTATATCAGATG
CTTAACAATATTTGATAGCCTGTCTTTGATATTAACTATG
>No_name
TCATAATTTTGAAAGACTCGTCTCGAAAAGTGTCAAGTTTCTTTTATATCAGATGCTTAA
CAATATTTGATAGCCTGTCTTTGATATTAACTATGTTGGG
>No_name
CCCCAACATAGTTAATATCAAAGACAGGCTATCAAATATTGTTAAGCATCTGATATAAAA
GAAACTTGACACTTTTCGAGACGAGTCTTTCAAAATTATG
>No_name
GTAAAACCCCAACATAGTTAATATCAAAGACAGGCTATCAAATATTGTTAAGCATCTGAT
ATAAAAGAAACTTGACACTTTTCGAGACGAGTCTTTCAAA
>No_name
GCGTCATGTAAAACCCCAACATAGTTAATATCAAAGACAGGCTATCAAATATTGTTAAGC
ATCTGATATAAAAGAAACTTGACACTTTTCGAGACGAGTC
>No_name
CTCGTCTCGAAAAGTGTCAAGTTTCTTTTATATCAGATGCTTAACAATATTTGATAGCCT
GTCTTTGATATTAACTATGTTGGGGTTTTACATGACGTTA
>No_name
CTCGTCTCGAAAAGTGTCAAGTTTCTTTTATATCAGATGCTTAACAATATTTGATAGCCT
GTCTTTGATATTAACTATGTTGGGGTTTTACATGACGTTA
>No_name
CAAGTTTCTTTTATATCAGATGCTTAACAATATTTGATAGCCTGTCTTTGATATTAACTA
TGTTGGGGTTTTACATGACGCTAGTAATCCATCCTATGCT
>No_name
CTCGTTGCTTATAAGCATAGGATGGATTACTAGCGTCATGTAAAACCCCAACATAGTTAA
TATCAAAGACAGGCTATCAAATATTGTTAAGCATCTGATA
>No_name
GTACCTCTCGTTGCTTATAAGCATAGGATGGATTACTAGCGTCATGTAAAACCCCAACAT
AATTAATATCAAAGACAGGCTATCAAATATTGTTAAGCAT
>No_name
CGTTCCTGTACCTCTCGTTGCTTATAAGCATAGGATGGATTACTAGCGTCATGTAAAACC
CCAACATAGTTAATATCAAAGACAGGCTATCAAATATTGT
>No_name
ATANTATAGCTAATGTTCCTGTACCTCTCGTTGCTTATAAGCATAGGATGGATAACTAAC
GTCATGTAAAAACCCAACATAGTTAATATCAAAGACAGGC
>No_name
TAAAATATAGCTAATGTTCCTGTACCTCTCGTTGCTTATAAGCATAGGATGGATAACTAA
CGTCATGTAAAACCCCAACATAGTTAATATCAAAGACAGG
>No_name
TTATGATATAGCTAATGTTCCTGTACCTCTCGTTGCTTATAAGCATAGGATGGATTACTA
GCGTCATGTAAAACCCCAACATAGTTAATATCAAAGACAG
>No_name
TTATGATATAGCTAATGTTCCTGTACCTCTCGTTGCTTATAAGCATAGGATGGATTACTA
GCGTCATGTAAAACCCCAACATAGTTAATATCAAAGACAG
>No_name
TTTATAATATAGCTAATGTTCCTGTACCTCTCGTTGCTTATAAGCATAGGCTGGATAACT
AACGTCATGTAAAACCCCAACATAGTTAAAATACAAGACA
>No_name
CTTNGATATTAACTATGTTGGGGTTTTACATGACGTTAGTTATCCATCCTATGCTTATAA
GCAACGAGAGGTACAGGAACATTAGCTATATTATAAATCA
>No_name
CTTTGATATTAACTATGTTGGGGTTTTACATGACGCTAGTAATCCATCCTATGCTTATAA
GCAACGAGAGGTACAGGAACATTAGCTATCTCATAAATCA
>No_name
CTTTGATATTAACTATGTTGGGGTTTTACATGACGTTAGTTATCCATCCTATGCTTATAA
GCAACGAGAGGTACAGGAACATTAGCTATATTATAAATCA
>No_name
CTGNTTTATAATATAGCTAATGTTCCTGTACCTCTCGTTGCTTATAAGCATAGGATGGAT
AACTAACGTCATGTAAAACCCCAACATAGTTAATATCAAA
>No_name
CTGATTTATAATATAGCTAATGTTCCTGTACCTCTCGTTGCTTATAAGCATAGGATGGAT
AACTAACGTCATGTAAAACCCCAACATAGTTAATATCAAA
>No_name
CTATGTTGGGGTTTTACATGACGTTAGTTATCCATCCTATGCTTATAAGCAACGAGAGGT
ACAGGAACATTAGCTATATTATAAATCAGTGGGGTACTTG
>No_name
CAAGTACCCCACTGATTTATAATATAGCTAATGTTCCTGTACCTCTCGTTGCTTATAAGC
ATAGGATGGATAACTAACGTCATGTAAAACCCCAACATAG
>No_name
GTTTTACATGACGTTAGTTATCCATCCTATGCTTATAAGCAACGAGAGGTACAGGAACAT
TAGCTATATTATAAATCAGTGGGGTACTTGTCAAACAAAA
>No_name
GTTTTACATGACGCTAGTAATCCATCCTATGCTTATAAGCAACGAGAGGTACAGGAACAT
TAGCTATATCATAAATCAGTGGGGTACTTGTCAAACAAAA
>No_name
TTTTTGTTTGACAAGTACCCCACTGATTTATAATATAGCTAATGTTCCTGTACCTCTCGT
TGCTTATAAGCATAGGATGGATAACTAACGTCATGTAAAA
>No_name
TTTTTGTTTGACAAGTACCCCACTGATTTATGATATAGCTAATGTTCCTGTACCTCTCGT
TGCTTATAAGCATAGGATGGATTACTAGCGTCATGTAAAA
>No_name
CATGACGTTAGTTATCCATCCTATGCTTATAAGCAACGAGAGGTACAGGAACATTAGCTA
TATTATAAATCAGTGGGGTACTTGTCAAACAAAAACTTAT
>No_name
GCTAGTAATCCATCCTATGCTTATAAGCAACGAGAGGTACAGGAACATTAGCTATATCAT
AAATCAGTGGGGTACTTGTCAAACAAAAACTTATTTGGCA
>No_name
TAGTAATCCATCCTATGCTTATAAGCAACGAGAGGTACAGGAACATTAGCTATATCATAA
ATCAGTGGGGTACTTGTCAAACAAAAACTTATTTGGCATT
>No_name
CGAGAGGTACAGGAACATTAGCTATATCATAAATCAGTGGGGTACTTGTCAAACAAAAAC
TTATTTGGCATTTAGTTGTAGAACAATGTCAATTTGGACT
>No_name
GTANAGGAACATTAGCTATATTATAAATCAGTGGGGTACTTGTCAAACAAAAACTTATTT
GGCATTTAGTTGTAGAACAATGTCAATTTGGACTATTGTT
>No_name
GGAACATTAGCTATATCATAAATCAGTGGGGTACTTGTCAAACAAAAACTTATTTGGCAT
TTAGTTGTAGAACAATGTCAATTTGGACTATTGTTGTGTT
>No_name
GGANCATTAGCTATATTATAAATCAGTGGGGTACTTGTCAAACAAAAACTTATTTGGCAT
TTAGTTGTAGAACAATGTCAATTTGGACTATTGTTGTGTT
>No_name
GGAACATTAGCTATATCATAAATCAGTGGGGTACTTGTCAAACAAAAACTTATTTGGCAT
TTAGTTGTAGAACAATGTCAATTTGGACTATTGTTGTGTT
>No_name
GGTACATTAGCTATATCATAAATCAGTGGGGTACTTGTCAAACAAAAACTTATTTGGCAT
TTAGTTGTAGAACAATGTCAATTTGGACTATTGTTGTGTT
>No_name
CTATATCATAAATCAGTGGGGTACTTGCCAAAAAAAAACTTATTTGGCATTTAGTTGTAG
AACAATGTCAATTTGGACTATTGTTGTGTTTACTCTTGCA
>No_name
ATAAATCAGTGGGGTACTTGTCAAACAAAAACTTATTTGGCATTTAGTTGTAGAACAATG
TCAATTTGGACTATTGTTGTGTTTACTCTTGAAAGATTAG
>No_name
GCACAGACTAATCTTTCAAGAGTAAACACAACAATAGTCCAAATTGACATTGTTCTACAA
CTAAATGCCAAATAAGTTTTTGTTTGACAAGTACCCCACT
>No_name
GGGAACTTCACACAGACTAATCTTTCAAGAGGAAACACAACAATAGTCCAAATTGACATT
GTTCTACAACTAAATGCCAAATAAGTTTTTGTTTGACAAG
>No_name
TGGGAACTTCACACAGACTAATCTTTCAAGAGTAAACACAACAATAGTCCAAATTGACAT
TGTTCTACAACTAAATGCCAAATAAGTTTTTGTTTGACAA
>No_name
GTCAAACAAAAACTTATTTGGCATTTAGTTGTAGAACAATGTCAATTTGGACTATTGTTG
TGTTTACTCTTGAAAGATTAGTCTGTGTGAAGTTCCCAAT
>No_name
TTTGGGAACTTCACACAGACTAATCTTTCAAGAGTAAACACAACAATAGTCCAAATTGAC
ATTGTTCTACAACTAAATGCCAAATAAGTTTTTGTTTGAC
>No_name
AAACAAAAACTTATTTGGCATTTAGTTGTAGAACAATGTCAATTTGGACTATTGTTGTGT
TTACTCTTGAAAGATTAGTCTGTGTGAAGTTCCCAATTAT
>No_name
CAAAAACTTATTTGGCATTTAGTTGTAGAACAATGTCAATTTGGACTATTGTTGTGTTTA
CTCTTGAAAGATTAGTCTGTGTGAAGTTCCCAATTATCAG
>No_name
CAAAAACTTATTTGGCATTTAGTTGTAGAACAATGTCAATTTGGACTATTGTTGTGTTTA
CTCTTGAAAGATTAGTCTGTGTGAAGTTCCCAATTATCAG
>No_name
CAAAAACTTATTTGGCATTTAGTTGTAGAACAATGTCAATTTGGACTATTGTTGTGTTTA
CTCTTGAAAGATTAGTCTGTTTGTAGTTTCCAATTATCAG
>No_name
CTGATAATTGGGAACTTCACACAGACTAATCTTTCAAGAGTAAACACAACAATAGTCCAA
ATTGACATTGTTCTACAACTAAATGCCAAATAAGTTTTTG
>No_name
CAAAAACTTATTTGGCATTTAGTTGTAGAACAATGTCAATTTGGACTATTGTTGTGTTTA
CTCTTGAAAGATTAGTCTGTGTGAAGTTCCCAATTATCAG
>No_name
CTGATAATTGGGAACTTCACACAGACTAATCTTTCAAGAGTAAACACAACAATAGTCCAA
ATTGAAATTGTTCTACAACTAAATGCCAAATAAGTTTTTG
>No_name
CTGATAATTGGGAACTTCACACAGACTAATCTTTCAAGAGTAAACACAACAATAGTCCAA
ATTGACATTGTTCTACAACTAAATGCCAAATAAGTTTTTG
>No_name
GAAAAACTTATTTGGCATTTAGTTGTAGAACAATGTCAATTTGGACTATTGTTGTGTTTA
CTCTTGAAAGATTAGTCTGTGTGAAGTTCCCAATTATCAG
>No_name
AAANACTTATTTGGCATTTAGTTGTAGAACAATGTCAATTTGGACTATTGTTGTGTTTAC
TCTTGAAAGATTAGTCTGTGTGAAGTTCCCAATTATCAGT
>No_name
TTGGCATTTAGTTGTAGAACAATGTCAATTTGGACTATTGTTGTGTTTACTCTTGAAAGA
TTAGTCTGTGTGAAGTTCCCAATTATCAGTATGAAAGTAT
>No_name
GGCATTTAGTTGTAGAACAATGTCAATTTGGACTATTGTTGTGTTTACTCTTGAAAGATT
AGTCTGTGTGAAGTTCCCAATTATCAGCATGAAAGTATGC
>No_name
ATCTCGAATTGTGCATACTTTCATACTGATAATTGGGAACTTCACACAGACTAATCTTTC
AAGAGTAAACACAACAATAGTCCAAATTGACATTGTTCTA
>No_name
GGCATTTCGAATTGTGCATACTTTCATACTGATAATTGGGAACTTCACACAGACTAATCT
TTCAAGAGTAAACACAACAATAGTCCAAATTGACATTGTT
>No_name
CGGCATTTCGAATTGTGCATACTTTCATACTGATAATTGGGAACTTCACACAGACTAATC
TTTCAAGAGTAAACACAACAATAGTCCAAATTGACATTGT
>No_name
TTGGCATTTCGAATTGTGCATACTTTCATACTGATAATTGGGAACTTCACACAGACTAAT
CTTTCAAGAGTAAACACAACAATAGTCCAAATTGACATTG
>No_name
TTTTGCATTTCGAATTGTGCATACTTTCATACTGATAATTGGGAACTTCACACAGACTAA
TCTTTCAAGAGTAAACACAACAATAGTCCAAATTGACATT
>No_name
TTTGGCATTTCGAATTGTGCATACTTTCATACTGATAATTGGGAACTTCACACAGACTAA
TCTTTCAAGAGTAAACACAACAATAGTCCAAATTGACATT
>No_name
TTTGGCATTTCGAATTGTGCATACTTTCATACTGATAATTGGGAACTTCACACAGACTAA
TCTTTCAAGAGTAAACACAACAATAGTCCAAATTGACATT
>No_name
TTTGGCATTTCGAATTGTGCATACTTTCATACTGATAATTGGGAACTTCACACAGACTAA
TCTTTCAAGAGTAAACACAACAATAGTCCAAATTGACATT
>No_name
TTTGGCATTTCGAATTGTGCATACTTTCATACTGATAATTGGGAACTTCACACAGACTAA
TCTTTCAAGAGTAAACACAACAATAGTCCAAATTGACATT
>No_name
TATNGTCATTTCGAATTGTGCATACTTTCATACTGATAATTGGGAACTTCACACAGACTA
ATCTTTCAAGACTAAACACAACAATAGTCCAAATTGACAT
>No_name
TGTCAATTTGGACTATTGTTGTGTTTACTCTTGAAAGATTAGTCTGTGTGAAGTTCCCAA
TTATCAGTATGAAAGTATGCACAATTCGAAATGCCAAAAT
>No_name
GTGATTTTGGCATTTCGAATTGTGCATACTTTCATACTGATAATTGGGAACTTCACACAG
ACTAATCTTTCAAGAGTAAACACAACAATAGTCCAAATTG
>No_name
GTGATTGTGGCATTTCGAATTGTGCATACTTTCATACTGATAATTGGGAACTTCACACAG
ACTAATCTTTCAAGAGTAAACACAACAATAGTCCAAATTG
>No_name
CTATTGTTGTGTTTACTCTTGAAAGATTAGTCTGTGTGAAGTTCCCAATTATCAGTATGA
AAGTATGCACAATTCGAAATGCCAAAATCACCGTTGTTAT
>No_name
GTTGTGTTTACTCTTGAAAGATTAGTCTGTGTGAAGTTCCCAATTATCAGTATGAAAGTA
TGCACAATTCGAAATGCCAAAATCACCGTTGTTATTCTTG
>No_name
GTTTACTCTTGAAAGATTAGTCTGTGTGAAGTTCCCAATTATCAGTATGAAAGTATGCAC
AATTCGAAATGCCAAAATCACCGTTGTTATTCTTGTAATT
>No_name
TAGAAAGTAATGAAAAAATTACAAGAATAACAACGGTGATTTTGGCATTTCGAATTGTGC
ATACTTTCATACTGATAATTGGGAACTTCACACAGACTAA
>No_name
ACTAGAAAGTAATGAAAAAATTACAAGAATAACAACGGTGACTTTGGCATTTCGAATTGT
GCATACTTTCATACTGATAATTGGGAACTTCACACAGACT
>No_name
GTGNGAAGTTCCCAATTATCAGTATGAAAGTATGCACAATTCGAAATGCCAAAATCACCG
TTGTTATTCTTGTAATTGTTTCATTACTTTCTAGTATAGA
>No_name
CCAGTCTATACTAGAAAGTAATGAAACAATTACAAGAATAACAACGGTGATTTTGGCATT
TCGAATTGTGCATAGTTTCATACTGATAATTGGGAACTTC
>No_name
CCAGTCTATACTAGAAAGTAATGAAAAAATTACAAGAATAACAACGGTGATTTTGGCATT
TCGAATTGTGCATACTTTCATACTGATAATTGGGAACTTC
>No_name
CCCAATTATCAGTATGAAAGTATGCACAATTCGAAATGCCAAAATCACCGTTGTTATTCT
TGTAATTGTTTCATTACTTTCTAGTATAGACTGGATCTTC
>No_name
CCCAATTATCAGTATGAAAGTATGCACAATTCGAAATGCCAAAATCACCGTTGTTATTCT
TGTAATTGTTTCATTACTTTCTAGTATAGACTGGATCTTC
>No_name
GAAAGTATGCACAATTCGAAATGCCAAAATCACCGTTGTTATTCTTGTAATTGTTTCATT
ACTTTCTAGTATAGACTGGATCTTCAGTTTTGAAAAAGTT
>No_name
CACNATTCGAAATGCCAAAATCACCGTTGTTATTCTTGTAATTTTTTCATTACTTTCTAG
TATAGACTGGATCTTCAGTTTTGAAAAAGTTTTATGTAAA
>No_name
CACAATTCGAAATGCCAAAATCACCGTTGTTATTCTTGTAATTTTTTTCATTACTTTCTA
GTATAGACTGGATCTTCAGTTTTGAAAAAGTTTTATGTAA
>No_name
ATTTTTTACATAAAACTTTTTCAAAACTGAAGATCCAGTCTATACTAGAAAGTAATGAAA
AAAATTACAAGAATAACAACGGTGATTTTGGCATTTCGAA
>No_name
CGAAATGCCAAAATCACCGTTGTTATTCTTGTAATTTTTTCATTACTTTCTAGTATAGAC
TGGATCTTCAGTTTTGAAAAAGTTTTATGTAAAAAATATA
>No_name
AAAGATTATATTTTTTACATAAAACTTTTTCAAAACTGAAGATCCAGTCTATACTAGAAA
GTAATGAAACAATTACAAGAATAACAACGGTGATTTTGGC
>No_name
CAAAATCACCGTTGTTATTCTTGTAATTTTTTCATTACTTTCTAGTATAGACTGGATCTT
CAGTTTTGAAAAAGTTTTATGTAAAAAATATAATCTTTAT
>No_name
GTTTACAGACATAAAGATTATATTTTTTACATAAAACTTTTTCAAAACTGAAGATCCAGT
CTATACTAGAAAGTAATGAAAAAATTACAAGAATAACAAC
>No_name
GTTTACAGACATAAAGATTATATTTTTTACATAAAACTTTTTCAAAACTGAAGATCCAGT
CTATACTAGAAAGTAATGAAAAAATTACAAGAATAACAAC
>No_name
TGTTATTCTTGTAATTTTTTCATTACTTTCTAGTATAGACTGGATCTTCAGTTTTGAAAA
AGTTTTATGTAAAAAATATAATCTTTATGTCTGTAAACCA
>No_name
TTTGGTTTACAGACATAAAGATTATATTTTTTACATAAAACTTTTTCAAAACTGAAGATC
CAGTCTATACTAGAAAGTAATGAAACAATTACAAGAATAA
>No_name
TTTGGTTTACAGACATAAAGATTATATTTTTTACATAAAACTTTTTCAAAACTGAAGATC
CAGTCTATACTAGAAAGTAATGAAACAATTACAAGAATAA
>No_name
TCGGGTTTACAGACATAAAGATTATATTTTTTACATAAAACTTTTTCAAAACTGAAGATC
CAGTCTATACTAGAAAGTAATGAAAAAATTACAAGAATAA
>No_name
TGGNATTCTTGTAATTTTTTCATTACTTTCTAGTATAGACTGGATCTTCAGTTTTGAAAA
AGTTTTATGTAAAAAATATAATCTTTATGTCTGTAAACCA
>No_name
CTTTCTAGTATAGACTGGATCTTCAGTTTTGAAAAAGTTTTATGTAAAAAATATAATCTT
TATGTCTGTAAAACAAAACAAAACATGTTGAAGTTTAGAA
>No_name
TAGAATTCTAAACTTCAACATGTTTTGTTTTGGTTTACAGACATAAAGATTATATTTTTT
ACATAAAACTTTTTCAAAACTGAAGATCCAGTCTATACTA
>No_name
AAGCATTTCTAGAATTCTAAACTTCAACATGTTTTGTTTTGGTTTACAGACATAAAGATT
ATATTTTTTACATAAAACTTTTTCAAAACTGAAGATCCAG
>No_name
TTCAGTTTTGAAAAAGTTTTATGTAAAAAATATAATCTTTATGTCTGTAAACCAAAACAA
AACATGTTGAAGTTTAGAATTCTAGAAATGCTTATGCTAT
>No_name
AGATAGCATAAGCATTTCTAGAATTCTAAACTTCAACATGTTTTGTTTTGGTTTACAGAC
ATAAAGATTATATTTTTTACATAAAACTTTTTCAAAACTG
>No_name
GTTTTGAAAAAGTTTTATGTAAAAAATATAATCTTTATGTCTGTAAACCAAAACAAAACA
TGTTGAAGTTTAGAATTCTAGAAATGCTTATGCTATCTGT
>No_name
CGACAGATAGCATAAGCATTTCTAGAATTCTAAACTTCAACATGTTTTGTTTTGGTTTAC
AGACATAAAGATTATATTTTTTACATAAAACTTTTTCAAA
>No_name
CGACAGATAGCATAAGCATTTCTAGAATTCTAAACTTCAACATGTTTTGTTTTGGTTTAC
AGACATAAAGATTATATTTTTTACATAAAACTTTTTCAAA
>No_name
CGACAGATAGCATAAGCATTTCTAGAATTCTAAACTTCAACATGTTTTGTTTTGGTTTAC
AGACATAAAGATTATATTTTTTACATAAAACTTTTTCAAA
>No_name
GTGTTGAAAAAGTTTTATGTAAAAAATATAATCTTTATGTCTGTAAACCAAAACAAAACA
TGTTGAAGTTTAGAATTCTAGAAATGCTTATGCTATCTGT
>No_name
CGGAACGACAGATAGCATAAGCATTTCTAGAATTCTAAACTTCAACATGTTTTGTTTTGG
TTTACAGACATAAAGATTATATTTTTTACATAAAACTTTT
>No_name
AAAAGTTTTATGTAAAAAATATAATCTTTATGTCTGTAAACCAAAACAAAACATGTTGAA
GTTTAGAATTCTAGAAATGCTTATGCTATCTGTCGTTCCA
>No_name
AAAAGTTTTATGTAAAAAATATAATCTTTATGTCTGTAAACCAAAACAAAACATGTTGAA
GTTTAGAATTCTAGAAATGCTTATGCTATCTGTCGTTCCA
>No_name
CTGGAACGACAGATAGCATAAGCATTTCTAGAATTCTAAACTTCAACATGTTTTGTTTTG
GTTTACAGACATAAAGATTATATTTTTTACATAAAACTTT
>No_name
CTGGAACGACAGATAGCATAAGCATTTCTAGAATTCTAAACTTCAACATGTTTTGTTTTG
GTTTACAGACATAAAGATTATATTTTTTACATAAAACTTT
>No_name
GATTAAGTTTTATGTAAAAAATATAATCTTTATGTCTGTAAACCAAAACAAAACATGTTG
AAGTTTAGAATTCTAGAAATGCTTATGCTATCTGTCGTTC
>No_name
GCTGGAACGACAGATAGCATAAGCATTTCTAGAATTCTAAACTTCAACATGTTTTGTTTT
GGTTTACAGACATAAAGATTATATTTTTTACATAAAACTT
>No_name
AAAAATATAATCTTTATGTCTGTAAACCAAAACAAAACATGTTGAAGTTTAGAATTCTAG
AAATGCTTATGCTATCTGTCGTTCCAGCGTTGATTATTAT
>No_name
TTTATGTCTGTAAACCAAAACAAAACATGTTGAAGTTTAGAATTCTAGAAATGCTTATGC
TATCTGTCGTTCCAGCGTTGATTATTATTGTATCTAACAT
>No_name
CTGNAAACCAAAACAAAACATGTTGAAGTTTAGAATTCTAGAAATGCTTATGCTATCTGT
CGTTCCAGCGTTGATTATTATTGTATCTAACATAATAATT
>No_name
CAATTATTATGTTAGATACAATAATAATCAACGCTGGAACGACAGATAGCATAAGCATTT
CTAGAATTCTAAACTTCAACATGTTTTGTTTTGGTTTACA
>No_name
GTANACCAAAACAAAACATGTTGAAGTTTAGAATTCTAGAAATGCTTATGCTATCTGTCG
TTCCAGCGTTGATTATTATTGTATCTAACATAATTGTTTT
>No_name
CAAAACAAAACATGTTGAAGTTTAGAATTCTAGAAATGCTTATGCTATCTGTCGTTCCAG
CGTTGATTATTATTGTATCTAACATAATAATTGTTTTAAC
>No_name
CAAAACAAAACATGTTGAAGTTTAGAATTCTAGAAATGCTTATGCTATCTGTCGTTCCAG
CGTTGATTATTATTGTATCTAACATAATAATTGTTTTAAC
>No_name
CGTTAAAACAATTATTATGTTAGATACAATAATAATCAACGCTGGAACGACAGATAGCAT
AAGCATTTCTAGAATTCTAAACTTCAACATGTTTTGTTTT
>No_name
AAACAAAACATGTTGAAGTTTAGAATTCTAGAAATGCTTATGCTATCTGTCGTTCCAGCG
TTGATTATTATTGTATCTAACATAATAATTGTTTTAACGT
>No_name
AACAAAACATGTTGAAGTTTAGAATTCTAGAAATGCTTATGCTATCTGTCGTTCCAGCGT
TGATTATTATTGTATCTAACATAATAATTGTTTTAACGTT
>No_name
GTTGAAGTTTAGAATTCTAGAAATGCTTATGCTATCTGTCGTTCCAGCGTTGATTATTAT
TGTATCTAACATAATAATTGTTTTAACGTTACGACAACGA
>No_name
GTTGAAGTTTAGAATTCTAGAAATGCTTATGCTATCTGTCGTTCCAGCGTTGATTATTAT
TGTATCTAACATAATAATTGTTTTAACGTTACGACAACGA
>No_name
GTTTAGAATTCTAGAAATGCTTATGCTATCTGTCGTTCCAGCGTTGATTATTATTGTATC
TAACATAATAATTGTTTTAACGTTACGACAACGACGACGA
>No_name
TCANTCGTCGTCGTTGTCGTAACGTTAAAACAATTATTATGTTAGATACAATAATAATCA
ACGCTGGAACGACAGATAGCATAAGCATTTCTAGAATTCT
>No_name
CTCAATCGTCGTCGTTGTCGTAACGTTAAAACAATTATTATGTTAGATACAATAATAATC
AACGCTGGAACGACAGATAGCATAAGCATTTCTAGAATTC
>No_name
GCTCAATCGTCGTCGTTGTCGTAACGTTAAAACAATTATTATGTTAGATACAATAATAAT
CAACGCTGGAACGACAGATAGCATAAGCATTTCTAGAATT
>No_name
GCCCAATCGTCGTCGTTGTCGTAACGTTAAAACAATTATTATGTTAGATACAATAATAAT
CAACGCTGGAACGACAGATAGCATAAGCATTTCTAGAATT
>No_name
GTCGTTCCAGCGTTGATTATTATTGTATCTAACATAATAATTGTTTTAACGTTACGACAA
CGACGACGATTGAGCCTTGTTGCATATGAAGAACCGAAAA
>No_name
TTTTCGGTTCTTCATATGCAACAAGGCTCAATCGTCGTCGTTGTCGTAACGTTAAAACAA
TTATTATGTTAGATACAATAATAATCAACGCTGGAACGAC
>No_name
TGCCGTTCCAGCGTTGATTATTATTGTATCTAACATAATAATTGTTTTAACGTTACGACA
ACGACGACGATTGAGCCTTGTTGCATATGAAGAACCGAAA
>No_name
GTTTTTCGGTTCTTCATATGCAACAAGGCTCAATCGTCGTCGTTGTCGTAACGTTAAAAC
AATTATTATGTTAGATACAATAATAATCAACGCTGGAACG
>No_name
GTTTTTCGGTTCTTCATATGCAACAAGGCTCAATCGTCGTCGTTGTCGTAACGTTAAAAC
AATTATTATGTTAGATACAATAATAATCAACGCTGGAACG
>No_name
CTTGTTTTTCGGTTCTTCATATGCAACAAGGCTCAATCGTCGTCGTTGTCGTAACGTTAA
AACAATTATTATGTTAGATACAATAATAATCAACGCTGGA
>No_name
GATTATTATTGTATCTAACATAATAATTGTTTTAACGTTACGACAACGACGACGATTGAG
CCTTGTTGCATATGAAGAACCGAAAAACAAAAAGAGAGAC
>No_name
TGTCTCTCTTCTTGTTTTTCGGTTCTTCATATGCAACAAGGCTCAATCGTCGTCGTTGTC
GTAACGTTAAAACAATTATTATGTTAGATACAATAATAAT
>No_name
TGTCTCTCTTTTTGTTTTTCGGTTCTTCATATGCAACAAGGCTCAATCGTCGTCGTTGTC
GTAACGTTAAAACAATTATTATGTTAGATACAATAATAAT
>No_name
ATTGTATCTAACATAATAATTGTTTTAACGTTACGACAACGACGACGATTGAGCCTTGTT
GCATATGAAGAACCGAAAAACAAGAAGAGAGACAACAAAA
>No_name
ATTGTATCTAACATAATAATTGTTTTAACGTTACGACAACGACGACGATTGAGCCTTGTT
GCATATGAAGAACCGAAAAACAAGAAGAGAGACAACAAAA
>No_name
ATTGTATCTAACATAATAATTGTTTTAACGTTACGACAACGACGACGATTGAGCCTTGTT
GCATATGAAGAACCGAAAAACAAGAAGAGAGACAACAAAA
>No_name
CTAACATAATAATTGTTTTAACGTTACGACAACGACGACGATTGAGCCTTGTTGCATATG
AAGAACCGAAACACAAAAAGAGAGACAACAAAATCACAAT
>No_name
CTGAATTGTGATTTTTTTGTCTCTCTTTTTGTTTTTCGGTTCTTCATATGCAACAAGGCT
CAATCGTCGTCGTTGTCGTAACGTTAAAACAATTATTATG
>No_name
GTTTTAACGTTACGACAACGACGACGATTGAGCCTTGTTGCATATGAAGAACCGAAAAAC
AAGAAGAGAGACAACAAAATCACAATTCAGTTATTAGCGG
>No_name
GTTTTAACGTTACGACAACGACGACGATTGAGCCTTGTTGCATATGAAGAACCGAAAAAC
AAAAAGAGAGACAACAAAATCACAATTCAGTTATTAGCGG
>No_name
GTTTTAACGTTACGACAACGACGACGATTGAGCCTTGTTGCATATGAAGAACCGAAAAAC
AAGAAGAGAGACAACAAAATCACAATTCAGTTATTAGCGG
>No_name
TTTTAACGTTACGACAACGACGACGATTGAGCCTTGTTGCATATGAAGAACCGAAAAACA
AAAAGAGAGACAACAAAATCACAATTCAGTTATTAGCGGT
>No_name
GTCGAAACCGCTAATAACTGAATTGTGATTTTGTTGTCTCTCTTCTTGTTTTTCGGTTCT
TCATATGCAACAAGGCTCAATCGTCGTCGTTGTCGTAACG
>No_name
CGACGATTGAGCCTTGTTGCATATGAAGAACCGAAAAACAAGAAGAGAGACAACAAAATC
ACAATTCAGTTATTAGCGGTTTCGCCAACCTTTACCTTAT
>No_name
CGACGATTGAGCCTTGTTGCATATGAAGAACCGAAAAACAAAAAGCGAGACAACAAAATC
ACAATTCAGTTATTAGCGGTTTCGACAACCTTTACCTTAT
>No_name
CGACGATTGAGCCTTGTTGCATATGAAGAACCGAAAAACAAGAAGAGAGACAACAAAATC
ACAATTCAGTTATTAGCGGTTTCGACAACCTTTACCTTAT
>No_name
CGACGATTGAGCCTTGTTGCATATGAAGAACCGAAAAACAAAAAGAGAGACAACAAAATC
ACAATTCAGTTATTAGCGGTTTCGACAACCTTTACCTTAT
>No_name
CGACGATTGAGCCTTGTTGCATATGAAGAACCGAAAAACAAGAAGAGAGACAACAAAATC
ACAATTCAGTTATTAGCGGTTTCGACAACCTTTACCTTAT
>No_name
CGACGATTGAGCCTTGTTGCATATGAAGAACCGAAAAACAAAAAGAGAGACAACAAAATC
ACAATTCAGTTATTAGCGGTTTCGACAACCTTTACCTTAT
>No_name
CGACGATTGAGCCTTGTTGCATATGAAGAACCGAAAAACAAGAAGAGAGACAACAAAATC
ACAATTCAGTTATTAGCGGTTTCGACAACCTTTACCTTAT
>No_name
GACGATTGAGCCTTGTTGCATATGAAGAACCGAAAAACAAGAAGAGAGACAACAAAATCA
CAATTCAGTTATTAGCGGTTTCGACAACCTTTACCTTATT
>No_name
TAATAAGGTAAAGGTTGTCGAAACCGCTAATAACTGAATTGTGATTTTGTTGTCTCTCTT
CTTGTTTTTCGGTTCTTCATATGCAACAAGGCTCAATCGT
>No_name
GTTAATAAGGTAAAGGTTGTCGAAACCGCTAATAACTGAATTGTGATTTTGTTGTCTCTC
TTCTTGTTTTTCGGTTCTTCATATGCAACAAGGCTCAATC
>No_name
ATTGAGCCTTGTTGCATATGAAGAACCGAAAAACAAGAAGAGAGACAACAAAATCACAAT
TCAGTTATTAGCGGTTTCGACAACCTTTACCTTATTAACT
>No_name
CCTTGTTGCATATGAAGAACCGAAAAACAAGAAGAGAGACAACAAAATCACAATTCAGTT
ATTAGCGGTTTCGACAACCTTTACCTTATTAACTATCCCT
>No_name
TTGAGGGATAGTTAATAAGGTAAAGGTTGTCGAAACCGCTAATAACTGAATTGTGATTTT
GTTGTCTCTCTTCTTGTTTTTCGGTTCTTCATATGCAACA
>No_name
CTGATGCATTGAGGGATAGTTAATAAGGTAAAGGTTGTCGAAACCGCTAATAACTGAATT
GTGATTTTGTTGTCTCTCTTTTTGTTTTTCGGTTCTTCAT
>No_name
CTGATGCATTGAGGGATAGTTAATAAGGTAAAGGTTGTCGAAACCGCTAATAACTGAATT
GTGATTTTGTTGTCTCTCTTTTTGTTTTTCGGTTCTTCAT
>No_name
GAANAACCGAAAAACAAGAAGAGAGACAACAAAATCACAATTCAGTTATTAGCGGTTTCG
ACAACCTTTACCTTATTAACTATCCCTCAATGCATCAGTG
>No_name
GAAGAACCGAAAAACAAGAAGAGAGACAACAAAATCACAATTCAGTTATTAGCGGTTTCG
ACAACCTTTACCTTATTAACTATCCCTCAATGCATCAGTG
>No_name
CGAAAAACAAGAAGAGAGACAACAAAATCACAATTCAGTTATTAGCGGTTTCGACAACCT
TTACCTTATTAACTATCCCTCAATGCATCAGTGTCATCAT
>No_name
CGAAAAACAAAAAGAGAGACAACAAAATCACAATTCAGTTATTAGCGGTTTCGACAACCT
TTACCTTATTAACTATCCCTCAATGCATCAGTGTCATCAT
>No_name
CGAAAAACAAGAAGAGAGACAACAAAATCACAATTCAGTTATTAGCGGTTTCGACAACCT
TTACCTTATTAACTATCCCTCAATGCATCAGTGTCATCAT
>No_name
CTANAAACAAGAAGAGAGACAACAAAATCACAATTCAGTTATTAGCGGTTTCGACAACCT
TTACCTTATTAACTATCCCTCAATGCATCAGTGTCATCAT
>No_name
AAACAAAAAGAGAGACAACAAAATCACAATTCAGTTATTAGCGGTTTCGACAACCTTTAC
CTTATTAACTATCCCTCAATGCATCAGTGTCATCATCAAT
>No_name
CAAGAAGAGAGACAACAAAATCACAATTCAGTTATTAGCGGTTTCGACAACCTTTACCTT
ATTAACTATCCCTCAATGCATCAGTGTCATCATCAATACA
>No_name
CTTGTATTGATGATGACACTGATGCATTGAGGGATAGTTAATAAGGTAAAGGTTGTCGAA
ACCGCTAATAACTGAATTGTGATTTTGTTGTCTCTCTTTT
>No_name
ACAAAATCACAATTCAGTTATTAGCGGTTTCGACAACCTTTACCTTATTAACTATCCCTC
AATGCATCAGTGTCATCATCAATACAAGACATGAACAGCT
>No_name
CAGCTGTTCATGTCTTGTATTGATGATGACACTGATGCATTGAGGGATAGTTAATAAGGT
AAAGGTTGTCGAAACCGCTAATAACTGAATTGAGATTTTG
>No_name
AAACACAATTCAGTTATTAGCGGTTTCGACAACCTTTACCTTATTAACTATCCCTCAATG
CATCAGTGTCATCATCAATACAAGACATGAACAGCTGAAA
>No_name
CACAATTCAGTTATTAGCGGTTTCGACAACCTTTACCTTATTAACTATCCCTCAATGCAT
CAGTGTCATCATCAATACAAGACATGAACAGCTGAAACTG
>No_name
GTCNGTTTCAGCTGTTCATGTCTTGTATTGATGATGACACTGATGCATTGAGGGATAGGT
AATAAGGTAAAGGTTGTCGAAACCGCTAATAACTGAATTG
>No_name
GTCAGTTTCAGCTGTTCATGTCTTGTATTGATGATGACACTGATGCATTGAGGGATAGTT
AATAAGGTAAAGGTTGTCGAAACCGCTAATAACTGAATTG
>No_name
GTCNGTCAGTTTCAGCTGTTCATGTCTTGTATTGATGATGACACTGATGCATTGAGGGAT
AGTTAATAAGGTAAAGGTTGTCGAAACCGCTAATAACTGA
>No_name
TGTCTGTCAGTTTCAGCTGTTCATGTCTTGTATTGATGATGACACTGATGCATTGAGGGG
TAGTTAATAAGGTAAAGGTTGTCGAAACCGCTAATAACTG
>No_name
TGTCTGTCAGTTTCAGCTGTTCATGTCTTGTATTGATGATGACACTGATGCATTGAGGGA
TAGTTAATAAGGTAAAGGTTGTCGAAACCGCTAATAACTG
>No_name
TTGTCTGTCAGTTTCAGCTGTTCATGTCTTGTATTGATGATGACACTGATGCATTGAGGG
ATAGTTAATAAGGTAAAGGTTGTCGAAACCGCTAATAACT
>No_name
GTCGATTGTCTGTCAGTTTCAGCTGTTCATGTCTTGTATTGATGATGACACTGATGCATT
GAGGGATAGTTAATAAGGTAAAGGGTGTCGAAACCGCTAA
>No_name
GTCGATTGTCTGTCAGTTTCAGCTGTTCATGTCTTGTATTGATGATGACACTGATGCATT
GAGGGATAGTTAATAAGGTAAAGGTTGTCGAAACCGCTAA
>No_name
CTTGTCGATTGTCTGTCAGTTTCAGCTGTTCATGTCTTGTATTGATGATGACACTGATGC
ATTGAGGGATAGTTAATAAGGTAAAGGTTGTCGAAACCGC
>No_name
CTTGTCGATTGTCTGTCAGTTTCAGCTGTTCATGTCTTGTATTGATGATGACACTGATGC
ATTGAGGGATAGTTAATAAGGTAAAGGTTGTCGAAACCGC
>No_name
CTTGTCGATTGTCTGTCAGTTTCAGCTGTTCATGTCTTGTATTGATGATGACACTGATGC
ATTGAGGGATAGTTAATAAGGTAAAGGTTGTCGAAACCGC
>No_name
CTTGTCGATTGTCTGTCAGTTTCAGCTGTTCATGTCTTGTATTGATGATGACACTGATGC
ATTGAGGGATAGTTAATAAGGTAAAGGTTGTCGAAAACGC
>No_name
GTTTCGACAACCTTTACCTTATTAACTATCCCTCAATGCATCAGTGTCATCATCAATACA
AGACATGAACAGCTGAAACTGACAGACAATCGACAAGGGC
>No_name
CGCCCTTGTCGATTGTCTGTCAGTTTCAGCTGTTCATGTCTTGTATTGATGTTGATACTT
AAGCCTTGAGGGGTAGTTAATAAAGTAAAGGTTGTCGAAA
>No_name
CGCCCTTGTCGATTGTCTGTCAGTTTCAGCTGTTCATGTCTTGTATTGATGATGACACTG
ATGCATTGAGGGATAGTTAATAAGGTAAAGGTTGTCGAAA
>No_name
GACAACCTTTACCTTATTAACTATCCCTCAATGAATCAGCGTCATCATCAATACAAGACA
TGAACAGCTGAAGCTGACAGACCATCGACAAGGGCTATTG
>No_name
CAAGTGCCCTTGTCGATTGTCTGTCAGTTTCAGCTGTTCATGTCTTGTATTGATGATGAC
ACTGATGCATTGAGGGATAGTTAATAAGGTAAAGGTTGTC
>No_name
CCAAGTGCCCTTGTCGATTGTCTGTCAGTTTCAGCTGTTCATGTCTTGTATTGATGATGA
CACTGATGCATTTAGGGATAGGTAATAAGGTAAAGGTTGT
>No_name
CTTTACCTTATTAACTATCCCTCAATGCATCAGTGTCATCATCAATACAAGACATGAACA
GCTGAAACTGACAGACAATCGACAAGGGCACTTGGCAAAT
>No_name
CTTTACCTTATTAACTATCCCTCAATGCATCAGTGTCATCATCAATACAAGACATGAACA
GCTGAAACTGACAGACAATCGACAAGGGGACTTGGCAAAT
>No_name
TAAAAATTTGCCAAGTGCCCTTGTCGATTGTCTGTCAGTTTCAGCTGTTCATGTCTTGTA
TTGATGATGACACTGATGCATTGAGGGATAGTTAATAAGG
>No_name
AGTNGATAAAAATTTGCCAAGTGCCCTTGTCGATTGTCTGTCAGTTTCAGCTGTTCATGT
CTTGTATTGATGATGACACTGGTGACTTTAGGGATAGTTA
>No_name
CAGNTGATAAAAATTTGCCAAGTGCCCTTGTCGATTGTCTGTCAGTTTCAGCTGTTCATG
TCTTGTATTGATGATGACACTGATGCATTTAGGGATAGTT
>No_name
CCTCAATGCATCAGTGTCATCATCAATACAAGACATGAACAGCTGAAACTGACAGACAAT
CGACAAGGGCACTTGGCAAATTTTTATCATCTGACATTTC
>No_name
CAATGCATCAGTGTCATCATCAATACAAGACATGAACAGCTGAAACTGACAGACAATCGA
CAAGGGCACTTGGCAAATTTTTATCATCTGACATTTCTTC
>No_name
TGCATCAGTGTCATCATCAATACAAGACATGAACAGCTGAAACTGACAGACAATCGACAA
GGGCACTTGGCAAATTTTTATCATTTGACATTTCTTCTTT
>No_name
ATCAGTGTCATCATCAATACAAGACATGAACAGCTGAAACTGACAGACAATCGACAAGGG
CACTTGGCAAATTTTTATCATCTGACATTTCTTCTTTTTA
>No_name
ATCAGTGTCATCATCAATACAAGACATGAACAGCTGAAACTGACAGACAATCGACAAGGG
CACTTGGCAAATTTTTATCATCTGACATTTCTTCTTTTTA
>No_name
ATCAGTGTCATCATCAATACAAGACATGAACAGCTGAAACTGACAGACAATCGACAAGGG
CACTTGGCAAAATTTTATCATCTGACATTTCTTTTTTTTA
>No_name
ATTTGTGTCATCATCAATACAAGACATGAACAGCTGAAACTGACAGACAATCGACAAGGG
CACTTGGCAAATTTTTATCATCTGACATTTCTTCTTTTTA
>No_name
ATCAATACAAGACATGAACAGCTGAAACTGACAGACAATCGACAAGGGCACTTGGCAAAT
TTTTATCATCTGACATTTCTTCTTTTTACTTTGAACTTTG
>No_name
ATCAATACAAGACATGAACAGCTGAAACTGACAGACAATCGACAAGGGCACTTGGCAAAT
TTTTATCATCTGACATTTCTTCTTTTTACTTTGAACTTTG
>No_name
GCAAAGTTCAAAGTAAAAAGAAGAAATGTCAAATGATAAAAATTTGCCAAGTGCCCTTGT
CGATTGTCTGTCAGTTTCAGCTGTTCATGTCTTGTATTGA
>No_name
CAAGACATGAACAGCTGAAACTGACAGACAATCGACAAGGGCACTTGGCAAATTTTTATC
ATCTGACATTTCTTCTTTTTACTTTGAACTTTGCGATAAA
>No_name
AAGACATGAACAGCTGAAACTGACAGACAATCGACAAGGGCACTTGGCAAATTTTTATCA
TCTGACATTTCTTTTTTTTACTTTGAACTTTGCGATAAAT
>No_name
ACGAAATTTATCGCAAAGTTCAAAGTAAAAAGAAGAAATGTCAAATGATAAAAATTTGCC
AAGTGCCCTTGTCGATTGTCTGTCAGTTTCAGCTGTTCAT
>No_name
TAAAGGACGAAATTTATCGCAAAGTTCAAAGTAAAAAGAAGAAATGTCAGATGATAAAAA
TTTGCCAAGTGCCCTTGTCGATTGTCTGTCAGTTTCAGCT
>No_name
CTGAAACTGACAGACAATCGACAAGGGCACTTGGCAAATTTTTATCATCTGACATTTCTT
CTTTTTACTTTGAACTTTGCGATAAATTTCGTCCTTTATT
>No_name
CAATAAAGGACGAAATTTATCGCAAAGTTCAAAGTAAAAAGAAGAAATGTCAGATGATAA
AAATTTGCCAAGTGCCCTTGTCGATTGTCTGTCAGTTTCA
>No_name
CAATAAAGGACGAAATTTATCGCAAAGTTCAAAGTAAAAAGAAGAAATGTCAGATGATAA
AAATTTGCCAAGTGCCCTTGTCGATTGTCTGTCAGTTTCA
>No_name
CGTTGAAGCAATAAAGGACGAAATTTATCGCAAAGTTCAAAGTAAAAAGAAGAAATGTCA
AATGATAAAAATTTGCCAAGTGCCCTTGTCGATTGTCTGT
>No_name
GCCGATGAAGCAATAAAGGACGAAATTTATCGCAAAGTTCAAAGTAAAAAGAAGAAATGT
CAGATGATAAAAATTTGCCAAGTGCCCTTGTCGATTGTCT
>No_name
AGACAATCGACAAGGGCACTTGGCAAATTTTTATCATTTGACATTTCTTCTTTTTACTTT
GAACTTTGCGATGAATTTCGTCCTTTATTGCTTCATCGGC
>No_name
AGACAATCGACAAGGGCACTTGGCAAATTTTTATCATTTGACATTTCTTCTTTTTACTTT
GAACTTTGCGATAAATTTCGTCCTTTATTGCTTCATCGGC
>No_name
CGACAAGGGCACTTGGCAAATTTTTATCATTTGACATTTCTTCTTTTTACTTTGAACTTT
GCGATAAATTTCGTCCTTTATTGCTTCATCGGCCATAATT
>No_name
CCGAAAATTATGGCCGATGAAGCAATAAAGGACGAAATTTATCGCAAAGTTCAAAGTAAA
AAGAAGAAATGTCAAATGATAAAAATTTGCCAAGTGCCCT
>No_name
GGGCACTTGGCAAATTTTTATCATTTGCCATTTCTTCTTTTTACTTTGAACTTTGCGATA
AATTTCGTCCTTTATTGCTTCATCGGCCATAATTTTCGGA
>No_name
GACNATGGCACTTGGCAAATTTTTATCATCTGACATTTCTTCTTTTTACTTTGAACTTTG
CGATAAATTTCGTCCTTTATTGCTTCATCGGCCATAATTT
>No_name
CATTCCGAAAATTATGGCCGATGAAGCAATAAAGGACGAAATTTATCGCAAAGTTCAAAG
TAAAAAGAAGAAATGTCAGATGATAAAAATTTGCCAAGTG
>No_name
CGGCATTCCGAAAATTATGGCCGATGAAGCAATAAAGGACGAAATTTATCGCAAAGTTCA
AAGTAAAAAGAAGAAATGTCAGATGATAAAAATTTGCCAA
>No_name
TGGCAAATTTTTATCATCTGACATTTCTTCTTTTTACTTTGAACTTTGCGATAAATTTCG
TCCTTTATTGCTTCATCGGCCATAATTTTCGGAATGCCGC
>No_name
CGCGGCATTCCGAAAATTATGGCCGATGAAGCAATAAAGGACGAAATTTATCGCAAAGTT
CAAAGTAAAAAGAAGAAATGTCAGATGATAAAAATTTGCC
>No_name
GCAAATTTTTATCATTTGACATTTCTTCTTTTTACTTTGAACTTTGCGATAAATTTCGTC
CTTTATTGCTTCATCGGCCATAATTTTCGGAATGCCGCTC
>No_name
CAAATTTTTATCATCTGACATTTCTTCTTTTTACTTTGAACTTTGCGATAAATTTCGTCC
TTTATTGCTTCATCGGCCATAATTTTCGGAATGCCGCTCT
>No_name
AAATTTTTATCATCTGACATTTCTTCTTTTTACTTTGAACTTTGCGATAAATTTCGTCCT
TTATTGCTTCATCGGCCATAATTTTCGGAATGCCGCTCTG
>No_name
AAATTTTTATCATCTGACATTTCTTCTTTTTACTTTGAACTTTGCGATAAATTTCGTCCT
TTATTGCTTCATCGGCCATAATTTTCGGAATGCCGCTCTG
>No_name
AAATTTTTATCATCTGACATTTCTTCTTTTTACTTTGAACTTTGCGATAAATTTCGTCCT
TTATTGCTTCATCGGCCATAATTTTCGGAATGCCGCTCTG
>No_name
TTGACATTTCTTCTTTTTACTTTGAACTTTGCGATAAATTTCGTCCTTTATTGCTTCATC
GGCCATAATTTTCGGAATGCCGCTCTGAATATTATTTTAT
>No_name
TCGGCATAAAATAATATTCAGAGCGGCATTCCGAAAATTATGGCCGATGAAGCAATAAAG
GACGAAATTTATCGCAAAGTTCAAAGTAAAAAGAAGAAAT
>No_name
CTTCTTTTTACTTTGAACTTTGCGATAAATTTCGTCCTTTATTGCTTCATCAGCCATAAT
TTTCGGAATGACGCTCTGCATATTATTTTATGCCGATTCA
>No_name
TTTACTTTGAACTTTGCGATAAATTTCGTCCTTTATTGCTTCATCGGCCATAATTTTCGG
AATGCCGCTCTGAATATTATTTTATGCCGATTCAGACAAA
>No_name
CGCATTTGTCTGAATCGGCATAAAATAATATTCAGAGCGGCATTCCGAAAATTATGGCCG
ATGAAGCAATAAAGGACGAAATTTATCGCAAAGTTCAAAG
>No_name
NGTTGTCGCATTTGTCTGAATCGGCATAAAATAATATTCAGAGCGGCATTCCGAAAATTA
TGGCCGAAGAAGAAATAAAGGACGAAATTTATCGAAAAGA
>No_name
CTTTGCGATAAATTTCGTCCTTTATTGCTTCATCGGCCATAATTTTCGGAATGCCGCTCT
GAATATTATTTTATGCCGATTCAGACAAATGCGACAACTG
>No_name
CTTTGCGATAAATTTCGTCCTTTATTGCTTCATCGGCCATAATTTTCGGAATGCCGCTCT
GAATATTATTTTATGCCGATTCAGACAAATGCGACAACTG
>No_name
CTCAGTTGTCGCATTTGTCTGAATCGGCATAAAATAATATTCAGAGCGGCATTCCGAAAA
TTATGGCCGATGAAGCAATAAAGGACGAAATTTATCGCAA
>No_name
CTCAGTTGTCGCATTTGTCTGAATCGGCATAAAATAATATTCAGAGCGGCATTCCGAAAA
TTATGGCCGATGAAGCAATAAAGGACGAAATTTATCGCAA
>No_name
CTCAGTTGTCGCATTTGTCTGAATCGGCATAAAATAATATTCAGAGCGGCATTCCGAAAA
TTATGGCCGATGAAGCAATAAAGGACGAAATTTATCGCAA
>No_name
TCTCAGTTGTCGCATTTGTCTGAATCGGCATAAAATAATATTCAGAGCGGCATTCCGAAA
ATTATGGCCGATGAAGCAATAAAGGACGAAATTTATCGCA
>No_name
CGCCCTTCTCAGTTGTCGCATTTGTCTGAATCGGCATAAAATAATATTCAGAGCGGCATT
CCGAAAATTATGGCCGATGAAGCAATAAAGGACGAAATTT
>No_name
CTGCCCTTCTCAGTTGTCGCATTTGTCTGAATCGGCATAAAATAATATTCAGAGCGGCAT
TCCGAAAATTATGGCCGATGAAGCAATAAAGGACGAAATT
>No_name
GTCCTTTATTGCTTCATCGGCCATAATTTTCGGAATGCCGCTCTGAATATTATTTTATGC
CGATTCAGACAAATGCGACAACTGAGAAGGGCAATATTCG
>No_name
CGAATATTGCCCTTCTCAGTTGTCGCATTTGTCTGAATCGGCATAAAATAATATTCAGAG
CGGCATTCCGAAAATTATGGCCGATGAAGCAATAAAGGAC
>No_name
GTCCTTTATTGCTTCATCGGCCATAATTTTCGGAATGCCGCTCTGAATATTATTTTATGC
CGATTCAGACAAATGCGACAACTGAGAAGGGCAATATTCG
>No_name
TTCGAATATTGCCCTTCTCAGTTGTCGCATTTGTCTGAATCGGCATAAAATAATATTCAG
AGCGGCATTCCGAAAATTATGGCCGATGAAGCAATAAAGG
>No_name
ATCGGCCATAATTTTCGGAATGCCGCTCTGAATATTATTTTATGCCGATTCAGACAAATG
CGACAACTGAGAAGGGCAATATTCGAAACAGTTTCAAACG
>No_name
GTCGTTTGAAACTGTTTCGAATATTGCCCTTCTCAGTTGTCGCATTTGTCTGAATCGGCA
TAAAATAATATTCAGAGCGGCATTCCGAAAATTATGGCCG
>No_name
GGGTGTCGTTTGAAACTGTTTCGAATATTGCCCTTCTCAGTTGTCGCATTTGTCTGAATC
GGCATAAAATAATATTCAGAGCGGCATTCCGAAAATTATG
>No_name
CCGNGTGTCGTTTGAAACTGTTTCGAATATTGCCCTTCTCAGTTGTCGCATTTGTCTGAA
TCGGCATAAAATAATATTCAGAGCGGCATTCCGAAAATTA
>No_name
TTATTTTATGCCGATTCAGACAAATGCGACAACTGAGAAGGGCAATATTCGAAACAGTTT
CAAACGACACCCGACACACGACAGGGTCAAAATTGTCAAC
>No_name
ATTTTATGCCGATTCAGACAAATGCGACAACTGAGAAGGGCAATATTCGAAACAGTTTCA
AACGACACCCGACACACGACAGTGTCAAAATTGTCAACGA
>No_name
GCCGATTCAGACAAATGCGACAACTGAGAAGGGCAATATTCGAAACAGTTTCAAACGACA
CCCGACACACGACAGTGTCAAAATTGCCAACGAAACGCAA
>No_name
GCCGATTCAGACAAATGCGACAACTGAGAAGGGCAATATTCGAAACAGTTTCAAACGACA
CCCGACACACGACAGTGTCAAAATTGTCAACGAAACGCAA
>No_name
GTTGCGTTTCGTTGACAATTTTGACACTGTCGTGTGTCGGGTGTCGTTTGAAACTGTTTC
GAATATTGCCCTTCTCAGTTGTCGCATTTGTCTGAATCGG
>No_name
AAATCTGTGAGTTGCGTTTCGTTGACAATTTTGACACTGTCGTGTGTCGGGGGCCGTTTG
AAACTGTTTCGAATATTGCCCTTCTCAGTTGTCGCATTTG
>No_name
GTAAATCTGTGAGTTGCGTTTCGTTGACAATTTTGACACTGTCGTGTGTCGGGTGTCGTT
TGAAACTGTTTCGAATATTGCCCTTCTCAAGTGTCGCATT
>No_name
CGACAACTGAGAAGGGCAATATTCGAAACAGTTTCAAACGACACCCGACACACGACAGTG
TCAAAATTGTCAACGAAACGCAACTCACAGATTTACCATT
>No_name
CGACAACTGAGAAGGGCAATATTCGAAACAGTTTCAAACGACACCCGACACACGACAGTG
TCAAAATTGTCAACGAAACGCAACTCACAGATTTACAATT
>No_name
CGACAACTGAGAAGGGCAATATTCGAAACAGTTTCAAACGACACCCGACACACGACAGTG
TCAAAATTGTCAACGAAACGCAACTCACAGATTTACAATT
>No_name
CGACAACTGAGAAGGGCAATATTCGAAACAGTTTCAAACGACACCCGACACACGACAGTG
TCAAAATTGTCAACGAAACGCAACTCACAGATTTACAATT
>No_name
CAGAATTGTAAATCTGTGAGTTGCGTTTCGTTGACAATTTTGACACTGTCGTGTGTCGGG
AGTCGTTTGTAACTGTTTGGAATATTGCAGTTCTCAGTTG
>No_name
CAGAATTGTAAATCTGTGAGTTGCGTTTCGTTGACAATTTTGACACTGTCGTGTGTCGGG
GGTCGTTTGAAACTGTTTCGAATATTGCCCTTCTCCGTTG
>No_name
CAGAATTGTAAATCTGTGAGTTGCGTTTCGTTGACAATTTTGACACTGTCGTGTGTCGGG
TGTCGTTTGAAACTGTTTCGAATATTGCCCTTCTCAGTTG
>No_name
CAGAATTGTAAATCTGTGAGTTGCGTTTCGTTGACAATTTTGACACTGTCGTATGGCGGG
TGTCGTTTGAAACTTTTTCGAATATTTCCCCTCTTAGTTT
>No_name
TCAGAATTGTAAATCTGTGAGTTGCGTTTCGTTGACAATTTTGACACTGTCGTGTGTCGG
GGGTCGTTTGAAACTGTTTCGGATATTGCCCTTCTCCGTT
>No_name
GGGCAATATTCGAAACAGTTTCAAACGACACCCGACACACGACAGTGTCAAAATTGTCAA
CGAAACGCAACTCACAGATTTACAATTCTGATCACAAATA
>No_name
ATTTGGGATGTATTTGTGATCAGAATTGTAAATCTGTGAGTTGCGTTTCGTTGACAATTT
TGACACTGTCGTGTGTCGGGGGTCGTTTGAAACTGTTTCG
>No_name
AGTCATTATTTGGGATGTATTTGTGATCAGAATTGTAAATCTGTGAGTTGCGTTTCGTTG
ACAATTTTGACACTGTCGTGTGTCGGGGGGCGTTTGAAAC
>No_name
GGCAAGTCATTATTTGGGATGTATTTGTGATCAGAATTGTAAATCTGTGAGTTGCGTTTC
GTTGACAATTTTGACACTGTCGTGTGTCGGGTGTCGGTTG
>No_name
GGGCAAGTCATTATTTGGGATGTATTTGTGATCAGAATTGTAAATCTGTGAGTTGCGTTT
CGTTGACAATTTTGACACTGTCGTGTGTCGGGTGTCGTTT
>No_name
GGGCAAGTCATTATTTGGGATGTATTTGTGATCAGAATTGTAAATCTGTGAGTTGCGTTT
CGTTGACAATTTTGACACTGTCGTGTGTCGGGGGTCGGTT
>No_name
CTTTGGGCAAGTCATTATTTGGGATGTATTTGTGATCAGAATTGTAAATCTGTGAGTTGC
GTTTCGTTGACAATTTTGACACTGTCGTGTGTCGGGTGTC
>No_name
ATTTCTTTGGGCAAGTCATTATTTGGGACGTATTTGTGATCAGAATTGTAAATCTGTGAG
TAGAGTTTCGTTGCCAATTTTGACACTGTCGTGGGTCGGG
>No_name
TTTTCTTTGGGCAAGTCATTATTTGGGATGTATTTGTGATCAGAATTGTAAATCTGTGAG
TTGCGTTTCGTTGACAATTTTGACACTGTCGTGTGTCGGG
>No_name
TTATCTTTGGGCAAGTCATTATTTGGGATGTATTTGTGATCAGAATTGTAAATCTGTGAG
TTGCGTTTCGTTGACAATTTTGACACTGTCGTGTGTCGGG
>No_name
TGGGCAAGTCATTATTTGGGATGTATTTGTGATCAGAATTGTAAATCTGTGAGTTGCGTT
TCGTTGACAATTTTGACACTGTCGTATGCCGGCTTTTGCT
>No_name
CTTTTCTTTGGGCAAGTCATTATTTGGGATGTATTTGTGATCAGAATTGTAAATCTGTGA
GTTGCGTTTCGTTGACAATTTTGACACTGTCGTGTGTCGG
>No_name
CTTTTCTTTGGGCAAGTCATTATTTGGGATGTATTTGTGATCAGAATTGTAAATCTGTGA
GTTGCGTTTCGTTGACAATTTTGACACTGTCGTGTGTCGG
>No_name
CGTNTCTTTGGGCAAGTCATTATTTGGGATGTATTTGTGATCAGAATTGTAAATCTGTGA
GTTGCGTTTCGTTGACAATTTTGACACTGTCGTGTGTCGG
>No_name
AACTTTTCTTTGGGCAAGTCATTATTTGGGATGTATTTGTGATCAGAATTGTAAATCTGT
GAGTTGCGTTTCGTTGACAATTTTGACACTGTCGTGTGTC
>No_name
GAAACTTTTCTTTGGGCAAGTCATTATTTGGGATGTATTTGTGATCAGAATTGTAAATCT
GTGAGTTGCGTTTCGTTGACAATTTTGACACTGTCGTGTG
>No_name
GAAACTTTTCTTTGGGCAAGTCATTATTTGGGATGTATTTGTGATCAGAATTGTAAATCT
GTGAGTTGCGTTTCGTTGACAATTTTGACACTGTCGTGTG
>No_name
GGAAACTTTTCTTTGGGCAAGTCATTATTTGGGATGTATTTGTGATCAGAATTGTAAATC
TGTGAGTTGCGTTTCGTTGACAATTTTGACACTGTCGTGT
>No_name
GGAAACTTTTCTTTGGGCAAGTCATTATTTGGGATGTATTTGTGATCAGAATTGTAAATC
TGTGAGTTGCGTTTCGTTGACAATTTTGACACTGTCGTGT
>No_name
CGGAAACTTTTCTTTGGGCAAGTCATTATTTGGGATGTATTTGTGATCAGAATTGTAAAT
CTGTGAGTTGCGTTTCGTTGACAATTTTGACACTGTCGTG
>No_name
AGGAAACTTTTCTTTGGGCAAGTCATTATTTGGGATGTATTTGTGATCAGAATTGTAAAT
CTGTGAGTTGCGTTTCGTTGACAATTTTGACACTGTCGTG
>No_name
GGGGAAACTTTTCTTTGGGCAAGTCATTATTTGGGATGTATTTGTGATCAGAATTGTAAA
TCTGTGAGTTGCGTTTCGTTGACAATTTTGACACTGTCGT
>No_name
CGACAGTGTCAAAATTGTCAACGAAACGCAACTCACAGATTTACAATTCTGATCACAAAT
ACATCCCAAATAATGACTTGCCCAAAGAAAAGTTTCCTCC
>No_name
CGACAGTGTCAAAATTGTCAACGAAACGCACCTCACAGTTTTACAATTCTGATCACAAAT
ACATCCCAAATAATGACTTGCCCAAAGAAAAGTTTCCTCC
>No_name
TCGGAGGAAACTTTTCTTTGGGCAAGTCATTATTTGGGATGTATTTGTGATCAGAATTGT
AAATCTGTGAGTTGCGTTTCGTTGACAATTTTGACACTGT
>No_name
TTGCAATTAACGGAGGAAACTTTTCTTTGGGCAAGTCATTATTTGGGATGTATTTGTGAT
CAGAATTGTAAATCTGTGAGTTGCGTTTCGTTGACAATTT
>No_name
NAGGTTCAATTAACGGAGGAAACTTTTCTTTGGGAAAGTCATTATTTGGGATGTATTTGT
GATCAGAATTGTAAATCTGTGAGTTGCGTTTCGTTGACAA
>No_name
CGGATTCATTTTCAATTAACGGAGGAAACTTTTCTTTGGGCAAGTCATTATTTGGGATGT
ATTTGTGATCAGAATTGTAAATCTGTGAGTTGCGTTTCGT
>No_name
CACAGATTTACAATTCTGATCACAAATACATCCCAAATAATGACTTGCCCAAAGAAAAGT
TTCCTCCGTTAATTGAAAATGAATCCTATATTTGAAATTA
>No_name
AAAAAACATTCAACGACATCTCTTTATGAGCTTTTCCTTCCAACAGCTCTGCAAATAGAT
CGGTACCTTACCCTCACCTCATTCGTACTGGGAGTTATAG
>No_name
AATAAACATTCAACGACATCTCTTTATGAGCTTTTCCTTCCAACAGCTCTGCAAATAGAT
CGGTACCTTACCCTCACCTCATTCGTACTGGGAGCTATAG
>No_name
ATTCAACGACATCTCTTTATGAGCTTTTCCTTCCAACAGCTCTGCAAATAGATCGGTACC
TTACCCTCACCTCATTCGTACTGGGAGTTATAGGTAACAC
>No_name
CAAACTCGCTCAAAATCCTGAATCAATGTCAACAGCAAATAGAACAAATCTAAAACCGAA
ATAAAAATAAAAGTCAAAACGGCGGCTTCTTTTATTATTA
>No_name
ATTNTTATTTCGGTTTTAGATTTGTTCTATTTGCTGTTGACATTGATTCAGGATTTTGAG
CGAGTTTGGTCGACAAATGTATTCATAAATGATGGATTTT
>No_name
GTTNTATTTGCTGTTGACATTGATTCAGGATTTTGAGCGAGTTTGGTCGACAAATGTATT
CATAAATGATGGATTTTGTAAGATTTTTAAAGTCCTCCAA
>No_name
CTTTTTGCTGTTGACATTGATTCAGGATTTTGAGCGAGTTTGGTCGACAAATGTATTCAT
AAATGATGGATTTTGTAAGATTTTTAAAGTCCTCCAAAGC
>No_name
TTGCTGTTGACATTGATTCAGGATTTTGAGCGAGTTTGGTCGACAAATGTATTCATAAAT
GATGGATTTTGTAAGATTTTTAAAGTCCTCCAAAGCAGTT
>No_name
CTGTTGACATTGATTCAGGATTTTGAGCGAGTTTGGTCGACAAATGTATTCATAAATGAT
GGATTTTGTAAGATTTTTAAAGTCCTCCAAAGCAGTTGTG
>No_name
GGATTTTGAGCGAGTTTGGTCGACAAATGTATTCATAAATGATGGATTTTGTAAGATTTT
TAAAGTCCTCCAAAGCAGTTGTGAGTTCTATTCAATTCTC
>No_name
GGAGAATTGAATAGAACTCACAACTGCTTTGGAGGACTTTAAAAATCTTACAAAATCCAT
CATTTATGAATACATTTGTCGACCAAACTCGCTCAAAATC
>No_name
AATNTTCATAGGAGTCGGGATTCTTCAGGGACACAATGTGCTGTATACAGACGAGCATGG
TCAGGAGAATTGAATAGAACTCACAACTGCTTTGGAGGAC
>No_name
AAAAAAGTTATTAAATAAGTCCACTTTCTTGATTTGTAATATTCATAGGAGTCGGGATTC
TTCAGGGACACAATGTGCTGTATACAGACGAGCATGGTCA
>No_name
CAGCAATTGAAAATAAAACCGAAACTACTGCCAATAAAAAAGTTATTAAATAAGTCCACT
TTCTTGATTTGTAATATTCATAGGAGTCGGGATTCTTCAG
>No_name
CAGCAATTGAAAATAAAACCGAAACTACTGCCAATAAAAAAGTTATTAAATAAGTCCACT
TTCTTGATTTGTAATATTCATAGGAGTCGGGATTCTTCAG
>No_name
CCGACTCCTATGAATATTACAAATCAAGAAAGTGGACTTATTTAATAACTTTTTTATTGG
CAGTAGTTTCGGTTTTATTTTCAATTGCTGAAGGAGGTTT
>No_name
GTAAACATTCTTTCATTTGGATGTTCTCGCTGTCTATTGATGAGAAAACTCCTTCAGCAA
TTGAAAATAAAACCGAAACTACTGCCAATAAAAAAGTTAT
>No_name
TTCGGTTTTATTTTCAATTGCTGAAGGAGTTTTCTCATCAATAGACAGCGAGAACATCCA
AATGAAAGAATGTTTACTTCCTAGGGATATTTTGTTGACA
>No_name
TTTTGCTTGTCAACAAAATATCCCTAGGAAGTAAACATTCTTTCATTTGGATGTTCTCGC
TGTCTATTGATGAGAAAACTCCTTCAGCAATTGAAAATAA
>No_name
CTTTTGCTTGTCAACAAAATATCCCTAGGAAGTAAACATTCTTTCATTTGGATGTTCTCG
CTGTCTATTGATGAGAAAACTCCTTCAGCAATTGAAAATA
>No_name
CGAGAACATCCAAATGAAAGAATGTTTACTTCCTAGGGATATTTTGTTGACAAGCAAAAG
TTACAAGGTTTATTATTGGTTGGTGAAATTCTTTTTGACT
>No_name
AGAATGTATATGCACATTACCGATGTTGAGACAATGAATACTGAAGTCAAAAAGAATTTC
ACCAACCAATAATAAACCTTGTAACTTTTGCTTGTCAACA
>No_name
CTTTTCTATTCCGGTCCTATGGAGAATGTATATGCACATTACCGATGTTGAGACAATGAA
TACTGAAGTCAAAAAGAATTTCACCAACCAATAATAAACC
>No_name
ATTCTTTTTGACTTCAGTATTCATTGTCTCAACATCGGTAATGTGCATATACATTCTCCA
TAGGACCGGAATAGAAAAGGATAGAAATGAGTATTTCCAT
>No_name
CAGAGATAAATGATCTTCATCCGAATTCGAGATCTTACTTTTGGTGCATTCACAATAACC
CTTTTCGGTTAAAGTGCAATCCATATTATGGAAATACTCA
>No_name
ATTCTTTGCCGTCTTCATCAGCATACCTCAACTGATTGCAGTCAGTCTGGAGCCACTTAA
TAATTATGGGGATGTGAGATTGACAGATTTTGAGGTACTG
>No_name
CTTNGATGTTAAAATAGCGTTCCCATACGGGGTCGTCCAGTACCTCAAAATCTGTCAATC
TCACATCCCCATAATTATTAAGTGGCTCCAGACTGACTGC
>No_name
CTTCGATGTTAAAATAGCGTTCCCATACGGGGTCGTCCAGTACCTCAAAATCTGTCAATC
TCACATCCCCATAATTATTAAGTGGCTCCAGACTGACTGC
>No_name
CTTTTGCACCTTCGATGTTAAAATAGCGTTCCCATACGGGGTCGTCCAGTACCTCAAAAT
CTGTCAATCTCACATCCCCATAATTATTAAGTGGCTCCAG
>No_name
ATGAAATATTACTTTTGCACCTTCGATGTTAAAATAGCGTTCCCATACGGGGTCGTCCAG
TACCTCAAAATCTGTCAATCTCACATCCCCATAATTATTA
>No_name
GGGGATGTGAGATTGACAGATTTTGAGGTACTGGACGACCCCGTATGGGAACGCTATTTT
AACATCGAAGGTGCAAAAGTAATATTTCATGAGTTGTACT
>No_name
CATCGAAGGTGCAAAAGTAATATTTCATGAGTTGAACTTAACCAAATTTTCACTAAAGAT
TATAATTTTTTTATTTTGTACAAAACAGTTCCGTAAAAGT
>No_name
CAAATTTTCACTAAAGATTATAATTTTTTTATTTTGTACAAAACAGTTCCGTAAAAGTTT
TATGGAAATATTTGGCTTAAAAAAGTTCTTTACGTCTAAT
>No_name
CAAATTTTCACTAAAGATTATAATTTTTTTATTTTGTACAAAACAGTTCCGTAAAAGTTT
TATGGAAATATTTGGCTTAAAAAAGTTCTTTACGTCTAAT
>No_name
GACTTTCTTTCAGACGATAATTGAGTTTCAAAATTAGACGTAAACAACTTTTTAAAGCCA
AATATTTCCATAAAACTTTTACGGAACTGTTTTGTACAAA
>No_name
CTTGACTTTCTTTCAGACGATAATTGAGTTTCAAAATTAGACGTAAAGAACTTTTTTAAG
CCAAATATTTCCATAAAACTTTTACGGAACTGTTTTGTAC
>No_name
TTGGCTTAAAAAAGTTCTTTACGTCTAATTTTGAAACTCAATTATCGTCTGAAAGAAAGT
CAAGTTTACGCCAAAAATCAAAGCCAATCTCATACTACAT
>No_name
CTCAATTATCGTCTGAAAGAAACTCAAGTTTACGCCAAAAATCAAAGCCAATCTCATACT
ACATCGATAGAAGCAAGAATTCCTATCCATTCCAAAAGAA
>No_name
GTTACATTGTTTGTCAAGTGTTTGATTCTTTTGGAATGGATAGGAATTCTTGCTTCTATC
GATGTAGTATGAGATTGGCTTTGATTTTTGGCGGAAACTT
>No_name
AAAAATCAAAGCCAATCTCATACTACATCGATAGAAGCAAGAATTCCTATCCATTCCAAA
AGAATCAAACACTTGACAAACAATGTAACAATAATTACAA
>No_name
AAAAATCAAAGCCAATCTCATACTACATCGATAGAAGCAAGAATTCCTATCCATTCCAAA
AGAATCAAACACTTGACAAACAATGTAACAATAATTACAA
>No_name
ATCAAACATTTGACAAACAATGTAACAATAATTACAAAATCAACAAATTCTCAAATCATT
CAAATCCAGTTTCTCCAAGGAATGTTAGCAGTATCAAAAG
>No_name
CAAACATTTAAACAATAATTACAAAATCAACAAATTCTCAAATCATTCAAATCCAGTTTC
TCCAAGGAATGTTAGCAGTATCAAAAGAGTTCCAAAAGTT
>No_name
AAATTCTCAAATCATTCAAATCCAGTTTCTCCAAGGAATGTTAGCAGTATCAAAAGAGTT
CCAAAAGTTCAAACCCTTGAAAGACGAAATGCAAGAAATC
>No_name
AGTTGACCAAGGAACGGAATAATAAATCGGCTCGGTTTTCTGACATGTTTGATTTCTTGC
CTTTCGTCTTTCAAGGGTTTGAACTTTTGGAACTCTTTGA
>No_name
ATGAAGTTGACCAAGGAACGGAATAATAAATCGGCTCGATTTTCTGACATGTTTGATTTC
TTGCATTTCGTCTTTCAAGGGTTTGAACTTTTGGAACTCT
>No_name
CTCGATGAAGTTGACCAAGGAACGGAATAATAAATCGGCTCGATTTTCTGACATGTTTGA
TTTCTTGCATTTTGTCTTTCAAGGGTTTGAACTTTTGGAA
>No_name
CCAAAAGTTCAAACCCTTGAAAGACGAAATGCAAGAAATCAAACATGTCAGAAAATCGAG
CCGATTTATTATTCCGTTCCTTGGTCAACTTCATCGAGAC
>No_name
CAAAAGTTCAAACCCTTGAAAGACGAAATGCAAGAAATCAAACATGTCAGAAAATCGAGC
CGATTTATTATTCCGTTCCTTGGTCAACTTCATCGAGACA
>No_name
ATTATGCGAAGGATGTCTCGATGAAGTTGACCAAGGAACGGAATAATAAATCGGCTCGAT
TTTCTGACATGTTTGATTTCTTTCATTTCGTCTTTCAAGG
>No_name
GGGCATCTCATTCATTGGTAGAGTCTTTCTACAATAATGCGAAGGATGTCTCGATGAAGT
TGACCAAGGAACGGAATAATAAATCGGCTCCCTTTTTTGA
>No_name
CGAGCCGATTTATTATTCCGTTCCTTGGTCAACTTCATCGAGACATCCTTCGCATTATTG
TAGAAAGACTCTACCAATGAATGAGATGACAACAAGCATC
>No_name
TTTTCATATTTTTTATATTTCAGTACAAATTTATCGGAATCCGCTTCCGAATTCGGACTT
TCATTACAATGGCAGTTCTTTACGAACATTTTTGGCGAAC
>No_name
AAAAATGTTCGTAAAGAACTGCCATTGTAATGAAAGTCCGAATTCGGAAGCGGATTCCGA
TAAATTTGTACTGAAATATAAAAAATATGGAAAACGATTG
>No_name
TTGNCCTCAAGGATGGCAAACTTTTTGTGGTTAAAACAATCAGTAAAAGAATATTCATTA
ACAACCCAAATATTTGACATCCTCCAATAAAAGAAAAACA
>No_name
GTTTTTCTTTTATTGGAGGATGTCAAATATTTGGGTTGTTAATGAATATTCTTTTACTGA
TTGTTTTAACCACAAAAAGTTTGCCATCCTTGAGGACAAC
>No_name
CTTGGTTGAACAATAAAGCGGTTGTCCTCAAGGATGGCAAACTTTTTGTGGTTAAAACAA
TCAGTAAAAGAATATTCATTAACAACCCAAATATTTGACA
>No_name
GGCNTGGTTGAACAATAAAGCGGTTGTCCTCAAGGATGGCAAACTTTTTGTGGTTAAAAC
AATCAGTAAAAGAATATTCATTAACAACCCAAATATTTGA
>No_name
CTTTTACTGATTGTTTTAACCACAAAAAGTTTGCCATCCTTGAGGACAACCGCTTTATTG
TTCAACCAAGCCTTGATAGATTCCTGTATTTGTTTATTAT
>No_name
CAATAATAATAAACAAATACAGGAATCTATCAAGGCTTGGTTGAACAATAAAGCGGTTGT
CCTCAAGGATGGCAAACTTTTTGTGGTTAAAACAATCAGT
>No_name
GTAAATCAATAATAATAAACAAATACAGGAATCTATCAAGGCTTGGTTGAACAATAAAGC
GGTTGTCCTCAAGGATGGCAAACTTTTTGTGGTTAAAACA
>No_name
CGTAAACACCAGATTGAGTATTCCTGCTTGGATGACCATCCAAAATATTTTTAAAACGTT
TATTGAAATACATTTTTCTGCATTGACATATATAAATATT
>No_name
TGGATGGTCATCCAAGCAGGAATACTCAATCTGGTGTTTACGGCAGTCGACCGATTTTTG
GCTGTAATATTGACTTTGAATTATTTCAGAGATATAAAAA
>No_name
CAGGAATACTCAATCTGGTGTTTACGGCAGTCGACCGATATTGGGCTGTAATATTGCCTT
TGAATTATTTCAGAGATATAAAAAGAAACACTATATTCCT
>No_name
GGAATACTCAATCTGGTGTTTACGGCAGTCGACCGATATTGGGCTGTAATATTGCCTTTG
AATTATTTCAGAGATATAAAAAGAAACACTATATTCCTAT
>No_name
ATTTCAGAGATATAAAAAGAAACACTATATTCCTATTTGTCATAACGTACGCATATAGCG
CAACTATTGTCATTCCGAAATATTTTGAAAAGTCATTTGT
>No_name
CAGAGATATAAAAAGAAACACTATATTCCTATTTGTCATAACGTACGCATATAGCGCAAC
TATTGTCATTCCGAAATATTTTGAAAAGTCATTTGTCAAC
>No_name
GCAACTATTGTCATTCCGAAATATTTTGAAAAGTCATTTGTCAACTGCAGTGAAAGTAAT
TTAAAAATTATTTTTGATTATTTTTTTAAAACTCATTCGA
>No_name
GGATGGCATAAATTGATAGGAGCCAAATAATCGAATGAGTTTTAAAAAAATAATCAAAAA
TAATTTTTAAATTACTTTCACTGCAGTTGACAAATGACTT
>No_name
ATTTGGCTCCTATCAATTTATGCCATCCCGTCTATAGTTATGATCTATATTTATTTGACA
ATTATTTTCAAATTTCAAAAGAAAATCCAATTGAAAAAAA
>No_name
CTGCCATCTTTATGAAATCGATAATCCATGACTTTCCATTTGTCTAAAATTTCACAGACA
ACATTAAAAGGAATGGTTGAAAGAAATATTATGGTTATAA
>No_name
CGATTTCATAAAGATGGCAGAAAATTAGAAACGTTTTATCTCTGGGGAATGTTTCTTCAC
TCCTTCAATAGCTGTGTCAATCCAGTCGTTTTATTCCTCA
>No_name
GTTTTCTAATTCTTGTTCGGAAAACCTCACAAATGCAACCGTCGACGAATTGGTGTTGCG
TTACAAAACGCAAGAATGGTACTTGATGTTGGCAATTCTT
>No_name
GACGAATTGGTGTTGCGTTACAAAACGCAAGAATGGTACTTGATGTTGGCAATTCTTCCC
ATCAGCGTTTTGGCATTTTTAGCCAATTCAATTTCTTTGA
>No_name
CTAAGATCACCTCCGAAACTACAACTAATTGTAAAACAATTTCCGAAACGGAAATTGATA
CCAAATTAAATTTAACTGCACTATTGTCAAAGTATTGCTT
>No_name
CCACACCTCCCAACACTATGATCACCTCCGAAACTACAACTAATTGTAAAACAATTTCCG
AAACGGAAATTGATACCAAATTAAATTTAACTGCACTATT
>No_name
GTCAGCATTTCCCTCCATTTCCATACATTTTCCACACCTCCCAACACTATGATCACCTCC
GAAACTACAACTAATTGTAAAACAATTTCCGAAACGGAAA
>No_name
TGACATTCCAATTGCGAATTGAAAACATTGCATTCAGAGACATATGGATAACAGAAGTCG
TCAGCATTTCCCTCCATTTCCATACATTTTCCACACCTCC
>No_name
CACACCTTGCTACAGATATAAGGACGACATTCCAATTGCGAATTGAAAACATTGCATTCA
GAGACATATGGATAACAGAAGTCGTCAGCATTTCCCTCCA
>No_name
GGGAAATGCTGACGACTTCTGTTATCCATATGTCTCTGAATGCAATGTTTTCAATTCGCA
ATTGGAATGTCGTCCTTATATCTGTAGCAAGGTGTGAAGT
>No_name
ATATCAGTCGTCCTCGTAAGGAAAGTGGGCTGATTACCACTTCACACCTTGCTACAGATA
TAAGGACGACATTCCAATTGCGAATTGAAAACATTGCATT
>No_name
CACAGATATAACTACAATTAATGTCGTTAGAATTCTTAGGACAATTTTATTGAATATCAG
TCGTCCTCGTAAGGAAAGTGGGCTGATTACCACTTCACAC
>No_name
CAAATTGATTCAGAAATCCATCTATTGTGACAACCCAATCTAAATTGACACAAATAATTC
CTTTATCTTTCAGGATATTTAAACAGGCAAGGACCACAGA
>No_name
GTAAATATCAAAATAACTGTAAGCGTCAAATTGATTCAGAAATCCATCTATTGTGACAAC
CCAATCTAAATTGACACAAATAATTCCTTTATCTTTCAGG
>No_name
AAACACGATTGGAACATAAAGATCCCGTAAATATCAAAATAACTGTAAGCGTCAAATTGA
TTCAGAAATCCATCTATTGTGACAACCCAATCTAAATTGA
>No_name
TTATGTTCCAATCGTGTTTGCCTGTAATTTTCATTTGTATTTCTACTTTCATAATCGGTT
TTAAACTGAGAGAAACTCCAATGAAAAATAAGCTTCTCTC
>No_name
CTAGAGGATTTTGGAATTTTTGGTTTGGAAACCTTTCCACAGTCTTTGTATAGAAATGGA
CCCTTAGAGAGAAGCTTATTTTTCATTGGAGTTTCTCTCA
>No_name
CACTAATGAAAAATAAGCTTCTCTCTAAGGGTCCATTTCTATACAAAGACTGTGGAAAGG
TTTCCAAACCAAAAATTCCAAAATCCTCTAGATTCTACAA
>No_name
AGATGAGAACCGTAAAGGAAAGTTAATATCTTCCATTTCACTGATTAAAAACCGTATTCG
GACAAGCTATTTGGTTTTGTTTCTGTCTTTGATGTTTTGC
>No_name
CAAATCTTGATTTTGAAATCCACCCAGATGTATTTTCCAACAGTTTATTGGTCATAGATT
CGTTTTTGAATTTTTTTGTTTATGCCGCCAGTAGCAAAAA
>No_name
CAAAGCTTCATTATCATCGGAGTAAACGTAGCTCTCATTATGAAGCTTTATCAAGTGAGG
AGTTACCGTAAAACATTACTAGCTGACAATTCTAAGTCAA
>No_name
GTGAGGCCTGATGAAATTCAACATCACCTACAAGTTGCTTATAGACCTAATCCTGATCTG
GACAATATTCCTCATGAATATCATATTCATCGGCACCCTT
>No_name
ATGAAATTCAACATCACCTACAAGTTGCTTATAGACCTAATCCTGATCTGGACAATATTC
CTCATGAATATCATATTCATCGGCACCCTTTTGGTGCGAA
>No_name
TGAAATTCAACATCACCTACAAGTTGCTTATAGACCTAATCCTGATCTGGACAATATTCC
TCATGAATATCATATTCATCGGCACCCTTTTGGTGCGAAG
>No_name
[truncated: 2,771,773 more chars]
