# Supplementary material for: GPCRs Direct Germline Development and Somatic Gonad Function in Planarians
Source: PLoS Biol. 2016 May 10;14(5):e1002457. doi: 10.1371/journal.pbio.1002457 (PMC4862687; doi:10.1371/journal.pbio.1002457)
Supplement: S6 Data — (ZIP) [file pbio.1002457.s006.zip › LR_control_sexual_2.fa]

>No_name
TTGNCACCTACTTCGTTGGGGTTCTGTTTGGGATTCTCGTTTTGACAACAATATCTGGAA
ACATTCTCGTCATTGTGTCGGTGATTATGGAACGCCATCT
>No_name
TGGATATTCGGGAATCATTGGTGTGATCTTTGGCATGCGTTTGATGTTTTGAGTTCGACC
GCAAGTATTCTCAATTTATGCATGATTGCAATCGAGAGAT
>No_name
CGCTAGTATTCTCAATTTATGCATGATTGCAATCGAGAGATTTTGGGCGACGGAAAACCC
CATAACTTACGGATCAAGGATGAGTCACAAAAGATGTATT
>No_name
TCATGACAATACATCTTTTGTGACTCATCCTTGATCCGTAAGTTATGGGGTTTTCCGTCG
CCCAAAATCTCTCGATTGCAATCATGCATAAATTGAGAAT
>No_name
AGAAATCAAAGACGAACACATCCAAACTATGGCAATCATGACAATACATCTTTTGTGACT
CATCCTTGATCCGTAAGTTATGGGGTTTTCCGTCGCCCAA
>No_name
TAACTTACGGATCAAGGATGAGTCACAAAAGATGTATTGTCATGATTGCCATAGTTTGGA
TGTGTTCGTCTTTGATTTCTTTTCCAGCTATTCTATGGTG
>No_name
AGGATGAGTCACAAAAGATGTATTGTCATGATTGCCATAGTTTGGATGTGTTCGTCTTTG
ATTTCTTTTCCAGCTATTCTATGGTGGCATGTAATGGAGT
>No_name
AAAAGATGTATTGTCATGATTGCCATAGTTTGGATGTGTTCGTCTTTGATTTCTTTTCCA
GCTATTCTATGGTGGCATGTAATGGAGTCACAGAAAAATC
>No_name
GGGNGACTCACACAAGTTTGTTCGGTCAACTAATAGGATTTTCGTAAGATTTTTCTGTGA
CTCCATTACATGCCACCATAGAATAGCTGGAAAAGAAATC
>No_name
GGCATGTAATGGAGTCACAGAAAAATCTTACGAAAATCCTATTAGTTGACCGAACAAACT
TGTGTGAGTTTCCCGATGATAAGGCTTATTTAATAATATC
>No_name
CCGNCGTTCGGTATATTCTAATGTAAACAACTATCATAATATTTAGAGGAATGTAAAAGG
ATATAGTTGAAGATATTATTAAATAAGCCTTATCATCGGG
>No_name
GTTTTCATGACTGTTGTCGCCGTTCGGTATATTCTAATGTAAACAACTATCATAATAATT
AGAGGAATGTAAAAGGATATAGTTGAAGATATTATTAAAT
>No_name
GTTTTTGTATACAATTTTCGTTCCAGTCGTAAGAGTTTTCATGACTGTTGTCGCCGTTCG
GTATATTCTAATGTAAACAACTATCATAATAATTAGAGGA
>No_name
GTGTATACCAAGACGTAATACCTCTCCGCTTTGACTGTTTTTGTATACAATTTTCGTTCC
AGTCGTAAGAGTTTTCATGACTGTTGTCGCCGTTCGGTAT
>No_name
GAATTGTTGCTTTTATTATTGCTATTGTAAACTCCTCCACGGTGAATACCAAGACGTAAT
ACCTCTCCGCTTTGACTGTTTTTGTTAACACTTTTCGTTC
>No_name
CGTGAAACATTATTATCTGATGAATTGTTGCTTTTATTATTGCTATTGTAAACTCCTCCA
CGGTGAATACCAAGACGTAATACCTCTCCGCTTTGACTGT
>No_name
TCTTGGTATTCACCGTGGAGGAGTTTACAATAGCAATAATAAAAGCAACAATTCATCAGA
TAATAATGTTTACCATCAAAAGAGTAAAGTCAACGGAAAC
>No_name
GGAGGAGTTTACAATAGCAATAATAAAAGCAACAATTCATCAGATAATAATGTTTACCAT
CAAAAGAGTAAAGTCAACGGAAACATTAAATCTGAAAAGT
>No_name
TAATAATGTTTACCATCAAAAGAGTAAAGTCAACGGAAACATTAAATCTGAAAAGTCATT
TTTATGTTTCAAATATTCTGTCAAACTCAGACCTAAAGAT
>No_name
AAGNGACATCTTTAGGTCTGAGTTTGACAGAATATTTGAAACATAAAAATGACTTTTCAG
ATTTAATGTTTCCGTTGACTTTACTCTTTTGATGGTAAAC
>No_name
ATTGGACTATATTTTCTTTCGAAAGACACTTTGAGACCAGTCAAAGAAACATCTTTAGGT
CTGAGTTTGACAGAATATTTGAAACATAAAAATGACTTTT
>No_name
TTANGTTTCAAATATTCTGTCAAACTCAGACCTAAAGATGTTTCTTTGACTGGTCTCAAA
GTGTCTTTCGAAAGAAAATATAGTCCAATTCATTTGGTTT
>No_name
CAANTATTCTGTCAAACTCAGACCTAAAGATGTTTCTTTGACTGGTCTCAAAGTGTCTTT
CGAAAGAAAATATAGTCCAATTCATTTGGTTTCGAGCTCA
>No_name
CGAGGATGGATATGAGCTCGAAACCAAATGAATTGGACTATATTTTCTTTCGAAAGACAC
TTTGAGACCAGTCAAAGAAACATCTTTAGGTCTGAGTTTG
>No_name
AAACGAGGATGGATATGAGCTCGAAACCAAATGAATTGGACTATATTTTCTTTCGAAAGA
CACTTTGAGACCAGTCAAAGAAACATCTTTAGGTCTGAGT
>No_name
GAAAACGAGGATGGATATGAGCTCGAAACCAAATGAATTGGACTATATTTTCTTTCGAAA
GACACTTTGAGACCAGTCAAAGAAACATCTTTAGGTCTGA
>No_name
GTTTCTTTGACTGGTCTCAAAGTGTCTTTCGAAAGAAAATATAGTCCAATTCATTTGGTT
TCGAGCTCATATCCATCCTCGTTTTCGTCGCCAACATTTC
>No_name
CTCTGACTGGTCTCAAAGTGTCTTTCGAAAGAAAATATAGTCCAATTCATTTGGTTTCGA
GCTCATATCCATCCTCGTTTTCGTCGCCAACATTTCAAAG
>No_name
CTTGCACAACTTTGAAATGTTGGCGACGAAAACGAGGATGGATATGAGCTCGAAACCAAA
TGAATTGGACTATATTTTCTTTCGAAAGACACTTTGAGAC
>No_name
GAACTTTCGCTTGCACAACTTTGAAATGTTGGCGACGAAAACGAGGATGGATATGAGCTC
GAAACCAAATGAATTGGACTATATTTTCTTTCGAAAGACA
>No_name
AGAACTTTCGCTTGCACAACTTTGAAATGTTGGCGACGAAAACGAGGATGGATATGAGCT
CGAAACCAAATGAATTGGACTATATTTTCTTTCGAAAGAC
>No_name
TTTGGTTTCGAGCTCATATCCATCCTCGTTTTCGTCGCCAACATTTCAAAGTTGTGCAAG
CGAAAGTTCTGCCAGTAATTCTAACTCACTGAAGCATACT
>No_name
TTCAAAGTATGCTTCAGTGAGTTAGAATTACTGGCAGAACTTTCGCTTGCACAACTTTGA
CATGCTGGCGACGAAAACGAGGATAGATATGAGCTCCAAA
>No_name
CTCGTTTTCGTCGCCAACATTTCAAAGTTGTGCAAGCGAAAGTTCTGCCAGTAATTCTAA
CTCACTGAAGCATACTTTGAAAAAGAAACGCTACAAAAGA
>No_name
CTCGTTTTCGTCGCCAACATTTCAAAGTTGTGCAAGCGAAAGTTCTGCCAGTAATTCTAA
CTCACTGAAGCATACTTTGAAAAAGAAACGCTACAAAAGA
>No_name
GTGNTCGTCGCCAACATTTCAAAGTTGTGCAAGCGAAAGTTCTGCCAGTAATTCTAACTC
ACTGAAGCATACTTTGAAAAAGAAACGCTACAAAAGATCT
>No_name
GCCAACATTTCAAAGTTGTGCAAGCGAAAGTTCTGCCAGTAATTCTAACTCACTGAAGCA
TACTTTGAAAAAGAAACGCTACAAAAGATCTGTGTCGATT
>No_name
AGTAATTCTAACTCACTGAAGCATACTTTGAAAAAGAAACGCTACAAAAGATCTGTGTCG
ATTTCTTTGGGTAAGAAATTTAAAAAGTTTGCTAGAGAAC
>No_name
CTCACTGAAGCATACTTTGAAAAAGAAACGCTACAAAAGATCTGTGTCGATTTCTTTGGG
TAAGAAATTTAAAAAGTTTGCTAGAGAACAGAAAGCCGCC
>No_name
AAAAATCCCCATGACAATGCCAAGAGTTTTGGCGGCTTTCTGTTCTCTAGCAAACTTTTT
AAATTTCTTACCCAAAGAAATCGACACAGATCTTTTGTAG
>No_name
CGATTTCTTTGGGTAAGAAATTTAAAAAGTTTGCTAGAGAACAGAAAGCCGCCAAAACTC
TTGGCATTGTCATGGGGATTTTTATTATTTGCTGGTTGCC
>No_name
AAAGTTTGCTAGAGAACAGAAAGCCGCCAAAACTCTTGGCATTGTCATGGGGATTTTTAT
TATTTGCTGGTTGCCATTTTTTGTTTGTAACATTCTTTCT
>No_name
CAAACGCTGCATTGTAAACAGCAGAAAGAATGTTACAAACAAAAAATGGCAACCAGCAAA
TAATAAAAATCCCCATGACAATGCCAAGAGTTTTGGCGGC
>No_name
CAAACGCTTCATTGTAAACAGCAGAAAGAATGTTACAAACAAAAAATGGCAACCAGCAAA
TAATAAAAATCCCCATGACAATGCCAAGAGATTTGGCGGG
>No_name
CGTAACTACAATCATAACTACACCTTTGCTCTGACCAAACGCTTCATTGTAAACAGCAGA
AAGAATGTTACAAACAAAAAATGGCAACCAGCAAATAATA
>No_name
CACGTAACTACAATCATAACTACACCTTTGCTCTGACCAAACGCTTCATTGTAAACAGCA
GAAAGAATGTTACAAACAAAAAATGGCAACCAGCAAATAA
>No_name
GCTGAATTGATATAACCCAACCACGTAACTACAATCATAACTACACCTTTGCTCTGACCA
AACGCTTCATTGTAAACAGCAGAAAGAATGTTACAAACAA
>No_name
CTAAAATCCCTCATAGAATGAGCATATATCATCGGATTGACGGCTGAATTGATATAACCC
AACCACGTAACTACCATCATAACTACACCTTTGCTCTGAC
>No_name
TGATTGTAGTTACGTGGTTGGGTTATATCAATTCAGCCGTCAATCCGATGATATATGCTC
ATTCTATGAGGGATTTTAGACGGGCTTTCATACACATTCT
>No_name
CAAAGAATGTGTATGAAAGCCCGTCTAAAATCCCTCATAGAATGAGCATATATCATCGGA
TTGACGGCTGAATTGATATAACCCAACCACGTAACTACAA
>No_name
CAAAGAATGTGTATGAAAGCCCGTCTAAAATCCCTCATAGAATGAGCATATATCATCGGA
TTGACGGCTGAATTGATATAACCCAACCACGTAACTACAA
>No_name
CACAAAGAATGTGTATGAAAGCCCGTCTAAAATCCCTCATAGAATGAGCATATATCATCG
GATTGACGGCTGAATTGATATAACCCAACCACGTAACTAC
>No_name
CAGCCGTCAATCCGATGATATATGCTCATTCTATGAGGGATTTTAGACGGGCTTTCATAC
ACATTCTTTGTGGTTTATGTCCCCTTCGTTCTCAAATTTT
>No_name
ATGATATATGCTCATTCTATGAGGGATTTTAGACGGGCTTTCATACACATTCTTTGTGGT
TTATGTCCCCTTCGTTCTCAAATTTTCCGATTAACTCGGG
>No_name
TGGGGTTTATGTCCCCTTCGTTCTCAAATTTTCCGATTAACTCGGGCGGATGCAAATCGA
AACGTAATAACACCTTCATCCTCGGTTCGGGTTCGCAGCC
>No_name
CGTTCTCAAATTTTCCGATTAACTCGGGCGGATGTAAATCGAAACGTAATAACACCTTCA
TCCTCGGTTCGGGTTCGCAGCCATCATCTAGGAAATATGA
>No_name
TTCCTTTGTAATTAGTATGCCGATTCTGTTCGGATGGGGACAATCAAAACAGTCCCCAGA
GCATTGTGCTTTGGACAATGACCCAATCTTCACTATTTAT
>No_name
GGAAATATTTCCCTTCAGATCTTTGTAATACTTCAACTGAATCTAGTCAGGATATTGGGA
GCAGGACCCATTCGATTTCGAGTAGGTCTCTAATTTCCAC
>No_name
TAATATGCTACAGGTTGAACTCCAAACATCTGTGGCATGCCAAAAATCACACCATATAGA
CCCATAAACCCAGACTCCTTGTAGAATCTCTTCAGAAACA
>No_name
TGCACATAGATTTAATATACTACAAGTTGAACTCCAAACATCAGTGGCATGCCAAAAGTC
ACACCAGACAGACCCATAAATCCAAACCCCTTGAAGAATC
>No_name
CTTCAAGGGGTTTGGATTTATGGGTCTGTCTGGTGTGACTTTTGGCATGCCACTGATGTT
TGGAGTTCAACTTGTAGTATATTAAATCTATGTGCAATAG
>No_name
GTCTATATGGTGTGATTTTTGGCATGCCACAGATGTTTGGAGTTCAACCTGTAGCATATT
AAACCTATGCGCAATAGCTGTCGAAAGATATTATGCAACT
>No_name
CGGATTGTGAGTTGCATAATATCTTTCGACAGCTATTGCGCATAGGTTTAATATGCTACA
GGTTGAACTCCAAACATCTGTGGCATGCCAAAAATCACCC
>No_name
GATTTTTGGCATGCCACAGATGTTTGGAGTTCAACCTGTAGCATATTAAACCTATGCGCA
ATAGCTGTCGAAAGATATTATGCAACTCACAATCCGATTT
>No_name
CGCAATAGCTGTCGAAAGATATTATGCAACTCACAATCCGATTTTACATGCGGCGCGAAT
AAGTCGGCAGCGAAGTGGTTTTAGAACCGCTGGGATATGG
>No_name
GAAATGATGGCAGAGAACAGCCATATTCCAGCGATTGTAAAACCACTTCGCTGCCGACTT
ATTCGCGCCGCATGTAAAATCGGATTGTGAGTTGCATAAT
>No_name
TGGATCATCCACGCAATGAAAATGCATGTCCTTTTACTAATGATAGTTCGTATTTATTAT
TGTCATCAATATTATCCTTTTATATGCCTCTGGTTATTAT
>No_name
TTTNACTAATGATAGTTCGTATTTATTATTGTCATCAATATTATCCTTTTATATGCCTCT
GGTTATTATGATTTTTGTGTATTATAAAATATATAAAATC
>No_name
AAAGACTGAAGAGTAGCTGTAGCGATTTTATATATTTTATAATACACAAAAATCATAATA
ACCAGAGGCATATAAAAGGATAATATTGATGACAATAATA
>No_name
CTTTTATATGCCTCTGGTTATTATGATTTTTGTGTATTATAAAATATATAAAATCGCTAC
ATCTACTCTTCAGTCTTTCAAATCTGGATTTAGAGTTATA
>No_name
ATATAAAATTGCTACAGACACCCTTCGGTCATTGAAATCTGGTTTTAGAGTAATAAAAGA
TAAATCTGAACATGGTGATACTAAAATCATTCTTAACGTT
>No_name
CTCACTCCTCTCGGAGTCCATCTATCGTTACTCCGTTTGAAATTGACTCCAAAAAGGTAA
ATTATTCTCCATGTGTAAACACCACTAAATTCTTTTGTGA
>No_name
ATATTCTCTGATTTTAGTTTTGAAACCGATGGACTTGTTTGATGAAATCTTGGACTTAAA
TGACTGGAATAGTTATTTAAACTTTGCTGGAAGCTTGACC
>No_name
CCANATAAATATTCTCTGATTTTAGTTTTGAAACCGATGGACTTGTTTGATGAACTCTTG
GACTTAAATGACTGGAATAGTTATTTAAACTTTGCTGGAA
>No_name
CGAATTTCGGCGACTCATCTTCACACAGTAGAAATAGCATTGCAAGTCCAGTAAAAGTGT
TGACAAACAAATTGTTTAACATGATATCAGGAAAAAGAGC
>No_name
GTAAGAAATTCTTTGCTCTTTTTCCTGATATTATGTTACACAGTTTGTTGGTTAAGACTT
TTACTGGACTTGCTATACTACTTCTACTATGTGGCGAGGA
>No_name
AAAAGTGTTGACAAACAAATTGTTTAACATGATATCAGGAAAAAGAGCGAAAAGTCTCCT
ACGTGATCAGAGAGCGGCAAAAACTCTAGGAATTGTAATG
>No_name
AACAAATTGTTTAACATGATATCAGGAAAAAGAGCGAAAAGTCTCCTACGTGATCAGAGA
GCGGCAAAAACTCTAGGAATTGTAATGGGAATTTTTGTTT
>No_name
GAAAAAGAGCGAAAAGTCTCCTACGTGATCAGAGAGCGGCAAAAACTCTAGGAATTGTAA
TGGGAATTTTTGTTTTATGTTGGTTACCTTTTTTTGTTTG
>No_name
GTTGCAAACAAAAAAAGGTAACCAACATAAAACAAAAATTCCCATTACAATTCCTAGAGT
TTTTGCCGCTCTCTGATCACGTAGGAGACTTTTCGCTCTT
>No_name
GGGATCTTTGTTTTATGTTGGTTACCGTTTTTTTGTGTGCAACATTCTTGTAGCGATCGA
CGGAGAGATATTGAAACCAAACACGAAAACATCTAAAATC
>No_name
CTCGAATTGACATAGCCCAACCATGTAACGACAGTAATGACGATTTTAGATGTTTTCGTG
TTTGGTTTCAATATCTCTCCGTCGATCGCTACGAGAATGT
>No_name
CNGATTTCATGTTGATGCCAAGGATGGATTTTGATTTATAAAAATCACTGTTGAATCCGG
ACAACTTTCTTGAGTTTTCGAATTCTGAGGTCCTACACAA
>No_name
AATTATTGTAGACAAAAGCAAGGTCTTGATGCATTTAGCTATGATTTGGGAAGAAATGCC
GAGTTTATTTGATGAAATTGAAGCATTAAATGGTTCAAAA
>No_name
CCAAATATTGCGATGGCAATTATTGTAGACAAAAGCAAGGTCTTGATGCATTTAGCTATG
ATTTGGGAAGAAATGCCGAGTTTATTTGATGAAATTGAAG
>No_name
CTGACTATTACGAGACCATTTCCAAATATTGCGATGGCAATTATTGTAGACAAAAGCAAG
GTCTTGATGCATTTAGCTATGATTTGGGAAGAAATGCCGA
>No_name
CGGCATTTCTTCCCAAATCATAGCTAAATGCATCAAGACCTTGCTTTTGTCTACAATAAT
TGCCATCGCAATATTTGGAAATGGTCTCGTAATAGTCAGT
>No_name
CCGACGCAACCATGCTTGCGCTGAAAGTCATTACGCAACAAGAAACCAATAAGTCAGCCA
GCGCAAGCGACACAACAAACCGATTGGTAATAATTCGTCG
>No_name
AAAATAAAACATCATTGGCGTTAAATAGATCACAGAGAAACGGTCCGAACAGCCACAGTC
CATCCGACGCAACCATGCTTGCGCTGAAAGTCATTACGCA
>No_name
TGATGTTTTATTTTCCACCGCCTCAATTGCTCATTTGGCCAGCATAAGTATGGATAGGTA
CATTTCCATTAAAATGCCATTTCAATACAATCAAATTATG
>No_name
TTTCCATTAAAATGCCATTTCAATACAATCAAATTATGACAAGTCGAAAATCTATCTTAA
TGCTCATCGGTTGTTGGATTTACGCTCTTGTCGTCTCGTA
>No_name
TGCCATTTCAATACAATCAAATTATGACAAGTCGAAAATCTATCTTAATGCTCATCGGTT
GTTGGCTTTACGCCCTTGTCGTCTCGTAAATTCCGAATTT
>No_name
GAAAATCGGCATTTACGAGACGACAAGAGCGTAAATCCAACAACCGATGAGCATTAAGAT
AGATTTTCGACTTGTCATAATTTGATTGTATTGAAATGGC
>No_name
TGGATTTTTGCCACTGAAAGTTTTCAGCCGATGAATAAAGTCCGGTGAAAATCGGAATGT
ACGAGACGACAAGAGCGTAAATCCAACAACCGATGAGCAT
>No_name
GCGGAATTCACACTTGGTCGGATTGGATTTTTGCCACTGAAAGTTTTCAGCCGATGAATA
AAGTCCGGTGAAAATCGGAATGTACGAGACGACAAGAGCG
>No_name
CGANATTATTGACGAGCCAATTCCAAAAAACGGATTGACGCGGAATTCACACTTGGTCGG
ATTGGATTTTTGCCACTGAAAGTTTTCAGCCGATGAATAA
>No_name
ATTGTCATCACTATGCAAGGAATCCAAAACGAAATTATTGACGAGCCAATTCCAAAAAAC
GGATTGACGCGGAATTCACACTTGGTCGGATTGGCTTTTT
>No_name
AAATATTTGATTTTCCTGTTTTCTTGCATCTTTGTAAATCAACCCGTAAACTATTGTCAT
CACTATGCAAGGAATCCAAAACGAAATTATTGACGAGCCA
>No_name
AATAATTTCGTTTTGGATTCCTTGCATAGTGATGACAATAGTTTACGGGTTGATTTACAA
AGATGCAAGAAAACAGGAAAATCAAATATTTCAAATGCAA
>No_name
GAGTTTTTGCTGCCTTGTGTTCTTTCTGCAGCATAATTCGTTCTTCTTTGTAGAGGGTTT
TCTTTTTGTCGTTGAGATTTATCGAGTTATGATCACATTT
>No_name
CGCAAGCAAGCATTTTTTATGGTCATCCACAGAAAAAATGGCAACCAACAAACTATAAAG
ACACCCATAATGATACCAAGAGTTTTTGCTGCCTTGTGTT
>No_name
CAAAAACTCTTGGTATCATTATGGGTGTCTTTATAGTTTGTTGGTTGCCATTTTTTCTGT
GGATGACCATAAAAAATGCTTGCTTGCGATGTCCAGAGCT
>No_name
AACCGATCCTAATCAAAGTGTCCACCAAAATTGGATGGAGCTCTGGACATCGCAAGCAAG
CATTTTTTATGGTCATCCACAGAAAAAATGGCAACCAACA
>No_name
GTAGAGTTGAAATAACCGATCCAAAACAAAGTATCCACCAAAATTGGATGCAGCCCTGGA
CATCGCAAGCAAGCATTTTTTATGGTTATCCACAGAAAAA
>No_name
TTTNTCTGTGGATGACCATAAAAAATGCTTGCTTGCGATGTCCAGAGCTCCATCCAATTT
TGGTGGACACTTTGTTTTGGATCGGTTATTTCAACTCTAC
>No_name
CGAAAATCCTGTTGATAAAATGCATAAATAGCTGGATTGAGTGTAGAGTTGAAATAACCG
ATCCAAAACAAAGTGTCCACCAAAATTGGATGGAGCTCTG
>No_name
CGAAAATCCTGTTGATAAAATGCATAAATAGCTGGATTGAGTGTAGAGTTGAAATAACCG
ATCCAAAACAAAGTGTCCACCAAAATTGGATGGAGCTCTG
>No_name
GCCAAATCTTACAAAGAGCGTTTCCGAAAAACCATCGCCGATTTAACACTTGATTACCAA
TAGAGAGAGGCAAAACAATAATTCCCAACAACAAGTCACT
>No_name
GTTTCTGATTGCGATATAGCGGTCGAATGATATCACGGTTAAATTTAAAATACTTGCCGT
ACATAACAGGACGTCCGACGCTAGCCAAATCTTACAAAGA
>No_name
CAAAAATTCATAATCGGATTCAATTCCCGTGACTCTTTGGCTGAAATTGATAGATTCAAT
GGATTTACAGGCGTCACGGTTCGGGTTATGGCTGTTTAAT
>No_name
GGCGGTTATATAAAACTGAATCCACGACAATCTCGGAGAGAATCGAGCGATCTGAGATTC
TGTAACGCTTTCATATTCGTAAAACAACACCATTTATTAA
>No_name
AAGAATTATTGCACCCAAGAATAAGGCGGTTATATAAAACTGAATCCACGACAATCTCGG
AGAGAATCGAGCGATCTGAGATTCTGTAACGTTTTCATAT
>No_name
CAGAATCTCAGATCGCTCGATTCTCTCCGAGATTGTCGTGGATTCAGTTTTATATAACCG
CCTTATTCTTGGGGGCTATAATTCTTTGGACTATTATTGG
>No_name
CAACAAAAACATTACCAATAATAGTCCAAAGAATTATAGCCCCCAAGAATAAGGCGGTTA
TATAAAACTGAATCCACGACAATCTCGGAGAGAATCGAGC
>No_name
GGACAATTGCCGCTACAACAAAAACATTGCCAATAATAGTCCAAAGAATTATAGCCCCCA
AGAATAAGGCGGTTATATAAAACTGAATCCACGACAATCT
>No_name
TAATATTAAGCCTTGCGGTTGCAGATCTAATGGTAGCTATCCTAGTAATGCCAATCAGTG
CGATTAAAGAAGTTTCAAGTACTTGGTGGTTAGGCATTGA
>No_name
AGATCACATAATTCAATGCCTAACCACCAAGTACTTGAAACTTCTTTAATCGCACTGATT
GGCATTACTAGGATAGCTACCATTAGATCTGCAACCGCAA
>No_name
AGATCACATAATTCAATGCCCAACCACCAAGTACTTGAAACTTCTTTAATCGCACTGATT
GGCATTACTAGGATAGCTACCATTAGATCTGCAACCGCAA
>No_name
AGTTATCCTAGTAATGCCAATCAGTGCGATTAAAGAAGTTTCAAGTACTTGGTGGTTAGG
CATTGAATTATGTGATCTGTGGACGTGTTTTGATGTACTA
>No_name
GTGCGATTAAAGAAGTTTCAAGTACTTGGTGGTTAGGCATTGAATTATGTGATCTGTGGA
CGTGTTTTGATGTACTAAGCTGTACAGCTTCAATACTCCA
>No_name
GGAAGTTCTTCTATGGAGGTAGTTGATGTCCGTTACCGCCCAATAGCGGTCAATTGCTAT
TACAACTAAATGGAGTATTGAAGCTGTACAGCTTAGTACA
>No_name
CGGACATCAACTACCTCCATAGAAGAACTTCCAGCAGAATCATTTTGATGATTATCGGCG
TGTGGCTTATTTCGGTCATAATCTCGGTTCCTTCAAGATT
>No_name
AGAATCATTTTGATGATTATCGGCGTGTGGCTTATTTCGGTCATAATCTCGGTTCCTTCA
AGATTCCATACTCATAGAAATAATGCAGAATGGCTGAGAG
>No_name
ATTGAAAGCGCCTAAATTGGAAAATACTGTATAACTGACAGATTCATTGATGATGCAGCT
GCCATTTACAATGACTCTCAGCCATTCTGCATTATTTCTA
>No_name
CAGACATAAATGCCATGGGTAAATAGAAAGCGCCTAAATTGGAAAATACTGTATAACTGA
CAGATTCATTGATGATGCAGCTGCCATTTACAATGACTCT
>No_name
TTTCTATTTACCCATGGCATTTATGTCTGTAATTTATTTGAGGATTTATATTTTTGCTAG
ATCTCGAATTAGATATAAAAGAAAAAAGATGAAGCAGAAT
>No_name
ATTTATGTCTGTCATTTATTTGAGGATTTATATTTTTGCTAGATCTCGAATTAGATATAA
AAGAAAAAAGATGAAGCAGAATCATTGCCTTTCTAACACC
>No_name
ACGATTTATGATCGGTGTTAGAAAGGCAATGATTCTGCTTCATCTTTTTTCTTTTATATC
TAATTCGAGATCTAGCAAAAATATAAATCCTCAAATAAAT
>No_name
GTTTGATCAGTACACGATTTATGATCGGTGTTAGAAAGGCAATGATTCTGCTTCATCTTT
TTTCTTTTATATCTAATTCGAGATCTAGCAAAAATATAAA
>No_name
TTTTGCTAGATCTCGAATTAGATATAAAAGAAAAAAGATGAAGCAGAATCATTGCCTTTC
TAACACCGATCATAAATCGTGTACTGATCAAACGAAACCA
>No_name
ATTTTCTGTTGGTTTCGTTTGATCAGTACACGATTTATGATCGGTGTTAGAAAGGCAATG
ATTCTGCTTCATCTTTTTTCTTTTATATCTAATTCGAGAT
>No_name
AAAAAGATGAAGCAGAATCATTGCCTTTCTAACACCGATCATAAATCGTGTACTGATCAA
ACGAAACCAACAGAAAATACTGGACAATGTCCTTGTAATA
>No_name
ATTTAAGATGAAGCAGAATCATTGCCTTTCTAACACCGATCATAAATCGTGTACTGATCA
AACGAACCCAACAGAAACTACTGGACAATGTCCTTGTAAT
>No_name
CTCGTTTATTACAAGGACATTGTCCAGTATTTTCTGTTGGTTTCGTTTGATCAGTACACG
ATTTATGATCGGTGTTAGAAAGGCAATGATTCTGCTTCAT
>No_name
TTACAGTGTTCACAGTTGAGAATATAACTGATTTCATCAATTTTTCGTTTATTACAAGGA
CATTGTCCAGTATTTTCTGTTGGTTTCGTTTGATCAGTAC
>No_name
GTTTTCACCTTCATCAGCGAATTCAAGAAGGCTCATGTGTTTGTCGAACCATTCTTTGCG
ATTTTGATTTTGAATAACTAAAGATTCAAGTTTACAGTGT
>No_name
ACACTGTAAACTTGAATCTTTAGTTATTCAAAATCAAAATCGCAAAGAATGGTTCGACAA
ACACATGAGCCTTCTTGAATTCGCTGATGAAGGTGAAAAC
>No_name
GTTNACTTGAATCTTTAGTTATTCAAAATCAAAATCGCAAAGAATGGTTCGACAAACACA
TGAGCCTTCTTGAATTCGCTGATGAAGGTGAAAACGATTC
>No_name
CNGTAATCTTTAGTTATTCAAAATCAAAATCGCAAAGAATGGTTCGACAAACACATGAGC
CTTCTTGAATTCGCTGATGAAGGTGAAAACGATTCTTTGT
>No_name
CTCGAATTTTACATTGGCAAATGTTGTAGCATAAAAGTTGCTCTGAATTGACAAAGAATC
GTTTTCACCTTCATCAGCGAATTCAAGAAGGCTCATGTGT
>No_name
CTCGAATTTTACATTGGCAAATGTTGTAGCATAAAAGTTGCTCTGAATTGACAAAGAATC
GTTTTCACCTTCATCAGCGAATTCAAGAAGGCTCATGTGT
>No_name
CCTTCTTGAATTCGCTGATGAAGGTGAAAACGATTCTTTGTCAATTCAGAGCAACTTTTA
TGCTACAACATTTGCCAATGTAAAATTCGAGAACGTTGAT
>No_name
ATTTGTTTTGTTATGTGAATAGTTGGACATCGTTTCAGCTTTGTTTCGATCATTCTCGCC
GACGCAGTTGACGTTGGCCACATGATCAACGTTCTCGAAT
>No_name
CAAGCTTTTGAATTTTAAAAATGATTTATCATTTAAAGGTTCTAACAAATCATCTGAGTT
GCAATTCAACGACGACCGAAGCCAATCTTCGTTGAGTTTC
>No_name
AAATCATCTGAGTTGCAATTCAACGACGACCGAAGCCAATCTTCGTTGAGTTTCAAGGAC
AACAAATTCAATGCCATGAATTCTGTGTCTATTAGAAACA
>No_name
CGACGACCGCAGCCAATCTTCGTTGAGTTTCAAGGACAACAAATTCAATGCCATGAATTC
TGTGTCTATTAGAAACAAGGTCGAACAAAAAAGAGAAAGA
>No_name
TTTCTTTCTATTTTTTGTTCGACCTTGTTTCTAATAGACGCAGAATTCATGGCATTGAAT
TTGTTGTCCTTGAAACTCAACGAAGATTGGCTTCGGTCGG
>No_name
GGACAACAAATTCAATGCCATGAATTCTGCGTCTATTAGAAACAAGGTCGAACAAAAAAG
AGAAAGAAAAGCCGCTAGAACGTTGGCCATTATTACAGGA
>No_name
AAACAAGGTCGAACAAAAAAGAGAAAGAAAAGCCGCTAGAACGTTGGCCATTATTACAGG
ATGTTTCATTATTTGCTGGCTTCCCTTCGGGAATAATAAA
>No_name
CTACGTTATTAATTCCGAATGGAAGCCAGCAAATAATGAAACATCCTGTAATAATGGCCA
ACGTTCTAGCGGCTTTTCTTTCTCTTTTTTGTTCGACCTT
>No_name
GTCGAACAAAAACGAGAAAGAAAAGCCGCTAGAACGTTGGCCATTATTACAGGATGTTTC
ATTATTTGCTGGCTTCCATTCGGAATTAATAACGTAACGC
>No_name
CTAGAACGTTGGCCATTATTACAGGATGTTTCATTATTTGCTGGCTTCCATTCGGAATTA
ATAACGTAGCGCACGCGTTTTGTAATACGGAACCGTGTGG
>No_name
CTAGAACGTTGGCCATTATTACAGGATGTTTCATTATTTGCTGGCTTCCAATCGGAATTA
ATAACGTAGCGCCCGCGTTTTGTAATACGGAACCGTGTGG
>No_name
CNGGAGAGAAGACAGTGTAAATCACTGGATTAAGGCCTGAGTTCACATAGCCTAGCCATA
AACAGAGACTATCGAATAAAGCACTTCCACACGGTTCCGT
>No_name
GTGTGGAAGTGCTTTATTCGATAGTCTCTGTTTATGGCTAAGCCATGTGGACTTAAGGCT
TAATTCCGGGATTTTCCCTGTCTTCTCTCCCGATTTTTGA
>No_name
GTGATAATGTCCCAATAAAATCTTCCTGAAAGCAGTTCGAAAATCTGGAGAGAAGACAGT
GTAAATCACTGGATTAAGGCCTGAGTTCACATAGCCTAGC
>No_name
GTGATAATGGCCAAATAAAATCTTCCTGAAAGCAGTTCGAAAATCTGGAGAGAAGACAGT
GTAAATCACTGGACTAAGGCCTGAGTTCACATAGCCTAGC
>No_name
TCCTCGTGTGATAATGTCCCAATAAAATCTTCCTGAAAGCAGTTCGAAAATCTGGAGAGA
AGACAGTGTAAATCACTGGATTAAGGCCTGAGTTCACATA
>No_name
CTCCTCGTGTGATAATGTCCCAATAAAATCTTCCTGAAAGCAGTTCGAAAATCTGGAGAG
AAGACAGTGTAAATCAATGGATTAAGGCCTGAGTTCACAT
>No_name
GTGAACTCAGGCATTAATCCAGTGATTTACACTGTCTTCTCTCCAGATTTTCGAACTGCT
TTCAGGAAGATTTTATTGGGACATTATGACACGAGGAGGC
>No_name
TAAACACCTCCTCGTGTGATAATGTCCCAATAAAATCTTCCTGAAAGCAGTTCGAAAATC
TGGAGAGAAGACAGTGTAAATCACTGGATTAAGGCCTGAG
>No_name
CAANATCGGTCAAGTGCAATGGCACATAAATTCAATATCGACGCAGTGCAACAGAATACA
TCGGACGTCAACCAAAAATCACACAAAACAGATCCAAATA
>No_name
GAATGAACCAAACGCTGAGAATAACACGTAAATTCTGTTATCACTGAGACTACAAACGTA
AAGATTTTTCATCTCTTCTTTCCAACCCAACAACGGAGGA
>No_name
TTTTGATTTATAAATTTTATTTTATCTCTCAATCTTTTTCTAATGGCGAAATAGATTCGA
ATATAAACGAAAAAGATAACAACAGTGGGAATAATGAATG
>No_name
CTGATGAAAAAGGAAACAGTGAAAAATAAAAGAAAGGATAGCAAGGAGAATAGTTCATTA
GAAAATGAAACTTGTAAAATTACGCCGACATGTTCTAATA
>No_name
AAGAAAGGATAGCAAGGAGAATAGTTCATTAGAAAATGAAACTTGTAAAATTACGCCGAC
ATGTTCTAATAAAGTCAACAATGAAAACACTAATTTTTCC
>No_name
TGGAAATGAAACTGTCAGTGTAATCAGCATAGCCTCAATTAAAATGTTCCTGTCATTCGG
AACAATCTTCGGAAATAGTTTGGTCATTATAGCAGTAGCC
>No_name
AGTAATTCCAATTTGAGAACTTGTACAAATTATTTCATCGTGCCGTTGGCTTCCGCACAT
CTACTAAAGGGGGTGGCCCTTATGCGTTTTGCAACGGTCA
>No_name
GTCAAACGCATGACACATGTCACACCAGATTTGACCAAATATCCAAACCTCTTGTCCAAG
CTCATTGATCATTGCAAAAGGCATAACGACCAACCCCATT
>No_name
GTTGGTCGTTATGCCTTTTGCAATGCTCAATGAGCTTGGACAAGAGGTTTGGATATTTGG
TCAAATCTGGTGTGACATGTGGCACGCGTTTGACGTTCTT
>No_name
CGGCCGGCCGAATGAGGACTTGTGGTTACTTTGTATCTTTCTATCGCAATCATACAAAGA
TTCAATATACTTGCAGTGGTACTAAGAACGTCAAACGCGT
>No_name
AAGCCGAACAAAACCATACGAGAAAAATCATGATTATACAGTTTTTGTTTGTTAAGTGAC
GGACGGCCAAAATAGGACTTGTGGTTAATTTGTATCTTTT
>No_name
GGTAATGATATGCAAGCCGAACAAAACCATACGAGAAAAATCATGATTATACAGTTTTTG
TTTGTTAAGTGACGGCCGGCCAAAAGAGGACTTGTGGTTA
>No_name
CAAAAACTGTATAATCATGATTTTTCTCGTATGGTTTTGTTCGGCTTGCATATCCTTTCC
AGCGATCATATGGTGGAGACAAAGTTCTGATACATATGAT
>No_name
CTTCGATTGTTTCCTTCTATGCACCTCTTGTTTTAATGTTGGTTCTTTATTGGAAAATAT
ACCGAACCGCAAAACGAATGATAATTTGTCTACAGAAAGG
>No_name
CATAGATCTGCTACACAACTCAAAGGTTCAGATATTCCCATTGGTTTCGTTTTCCAAGAA
AACCATTTTGATTTATTTTTACTATTTTGATACAAATTTG
>No_name
CTCAATTTAAATGCTATAGAAGCCGAAGACGTTACGGGACCACTGCATAGATCTGCTACA
CAACTCAAAGGTTCAGATATTCCCATTGGTTTCGTTTTCC
>No_name
TCTCAATTCACTAGATAATCAGAATAAATTATTTCGAACCGGATCCATTGGAGATCATAT
TCTACCGCTCGTCACATGGTTGGGCTATCTCAACTCATGC
>No_name
ANTATATTGGGCATAGCAGCCGTATAAATGCCATTCTAAAATGACTCATAGAATGGGCAC
AGATAATTGGATTCATGCATGAGTTGAGATAGCCCAACCA
>No_name
TTTNTATCCAATTACTAGCCGTAACCGCTTCTTCAATAACGAACATGGTGATTGGTTTAG
ATAGGTTTTGGGCCGTCATTTATCCAATGAAATCCCGTAT
>No_name
GAAATTTGTAGATTATTATTATTCCAATTTTCTGAGCATTCGGTGTATCCACCTTCTCTA
ATGGATGCTCGACTTACGAAACATTGAACCGAAGAAAACA
>No_name
GAGNAGGTGGATACACCGAATGCTCAGAAAATTGGAATAATAATAATCTACAAATTTCAT
ATACGATCTCAATACTTTTAATAACATATTTTCTACCATT
>No_name
TTAATGGTAGAAAATATGTTATTAAAAGTATTGAGATCGTATATGAAATTTGTAGATTAT
TATTATTCCAATTTTCTGAGCATTCGGTGTATCCACCTTC
>No_name
CTTCTCCTGGTAAGGATCGCTTCCAAAGTTTTATCCCAACAATTGTATATGTCACAGTGA
GAACGATTAATGGTAGAAAATATGTTATTAAAAGTATTGA
>No_name
CTTTTAATAACATATTTTCTACCATTAATCGTTCTCACTGTGACATATACAATTGTTGGG
ATAAAACTTTGGAAGCGATCCTTACCAGGAGAAGCTGATG
>No_name
GTATTTCATCAGCTTCTCCTGGTAAGGATCGCTTCCAAAGTTTTATCCCAACAATTGTAT
ATGTCACAGTGAGAACGATTAATGGTAGAAAATATGTTAT
>No_name
GAGACTGGTTCACATGGGTGACAACGAAGAATAAATGCAGAGGAAGCCAACACAATCCAA
AGCATATGACAATTATTGATAACATTTTTATTACTTTGAC
>No_name
CTGAGACTGGTTCACATGGGTGACAACGAAGAATAAATGCAGAGGAAGCCAACACAATCC
AAAGCATATGACAATTATTGATAACATTTTTATTACTTTG
>No_name
GCTTTGGATTGTGTTGGCTTCCTCTGCATTTATTCTTCGTTGTCACCCATGTGAACCAGT
CTCAGGGATACACAAAGAATCTCAATATCGCGTATGTCGT
>No_name
ATCCTTCGTTGTCACCCATGTGAACCAGTCTCAGGGATACACAAAGAATCTCAATATCGC
GTATGTCGTTTGCCATTGGATCGCAATGTCGAACAGCTTC
>No_name
AACCAGTCTCAGGGATACACAAAGAATCTCAATATCGCGTATGTCGTTTGCCATTGGATC
GCAATGTCGAACAGCTTCGTCAAACCGGTAGTTAACAGCC
>No_name
CGTGTATGTCGTTTGCCATTGGATCGCAATGTCGAACAGCTTCGTCAACCCGGTAGTCCA
CAGCTTCATGAATGATTCATTTAAATCTGATTTTCGATGG
>No_name
GAACAGCTTCGTCAACCCGGTAGTCTACAGCTTCATGAATGATTCATTTAAATCTGATTT
TCGATGGCTTGTCTATCACAAATGTTGTGGACTTTGTCAA
>No_name
CGGTAGTCTACACCTTCATGAATGATTCATTTAAATCTGATTTTCGATGGCTTGTCTATC
ACAAATGTTGTGGACTTTGTCAACGACAATCCTGGTCAAG
>No_name
GTTGAAGTTTATNTTTCTTGACCAGGATTGTCGTTGACAAAGTCCACAACATTTGTGATA
GACAAGCCGTCGAAAATCAGATTTAAATGAATCATTCATG
>No_name
CTTTGTCAACGACAATCCTGGTCAAGAAAGATCAACTTCAACACAACGAGTGCTCGAAAT
AGTGTTTCTAATAACTTTTCTCCAGCACTAACGATCCAAA
>No_name
CTCCAGCACTAACGATCCAAAACAGAAGATACAACGACACATTCCCGTCTCGCGATCACT
CATCACCAGAAAGGTCAAAGGAGATTCACTTCCTGTTCAG
>No_name
ATTCGTTGTTGTCTTTGTTGAACAGGAATTGAATCTCCTTGGACCTTTCTGGTGATGAGT
GATCTCGAGACGGGAATTTGTCGTTGTATTTTCTGTTTTG
>No_name
TCAAGAATGAGAATTTTTATTTTGTTCATATTTGTTGACAAGGGTTTTGATTTAACTTGG
AACTCTCTCGGTAAGTCTATTGAATTATGGTTCACACATT
>No_name
AAAACCCTTGTCAACAAATATGAACAAAATAAAAATTCTCATTCTTGATGCCGAAGTTGA
GAAGAATCGAATATTTACCAACCAAAACTACCAAATAATT
>No_name
ATTTAGAGTTGAGTAATTATTTGGTAGTTTTGGTTGGTAAATATTCGCTTCTTCTCAACT
TCTGCATCAAGAATGAGAATTTTTATTTTGTTCATATTTG
>No_name
ATTTAGAGTTGAGTAATTATTTGGTAGTTTTGGTTGGTAAATATTCGATTCTTCTCAACT
TCGGCATCAAGAATGAGAATTTTTATTTTGTTCATATTTG
>No_name
GTGGATTTCTTAATGGTACAACAACGGCATCAACTATTATTCTCAGTAAAGTCAATCATA
CATTGCTTTTCCCATTGCCTGTAACAGCAATCCTCGGATT
>No_name
CGGCATCAACTATTATTCTCAGTAAAGTCAATCATACATTGCTTTTCCCATTGCCTGTAA
CAGCAATCCTCGGATTTCTAGCTGGAGTTGTCAGTTTGGC
>No_name
CTTNGATTTCTAGCTGGAGTTGTCAGTTTGGCAACTGTCGCTGGTAACTTGCTAGTAATT
ACATCGTTTTTCGTTGAAAGGGCTTTGAGAAATCCAACGA
>No_name
ATAAAATAATTCGTTGGATTTCTCAAAGCCCTTTCAACGAAAAACGATGTAATTACTAGC
AAGTTACCAGCGACAGTTGCCAAACTGACAACTCCAGCTA
>No_name
TCGTTTTTCGTTGAAAGGGCTTTGAGAAATCCAACGAATTATTTTATTGCATCATTAGCC
GTGACGGACCTTTTGATTGGAATATTTTCGATGAACTTCT
>No_name
TTTCGTTGAAAGGGCTTTGAGAAATCCAACGAATTATTTTATTGCATCATTAGCCGTGAC
GGACCTTTTGATTGGAATATTTTCGATGAACTTCTATACG
>No_name
CCAACGAATTATTTTATTGCATCATTAGCCGTGACGGACCTTTTGATTGGAATATTTTCG
ATGAACTTCTATACGATTTATTTGCTTTTGAACTATTGGC
>No_name
AACTGACAACAAAGTCCTAATCATGGTAGCGGCAACTTGGATAATTCCTTCTTTGATATT
TTTCACTTGCATTCTTGGTTGGCCGTTTTTTACCGGCAAA
>No_name
TGTGTTGAAAAAAACATCGGTTTGAAATCCAGCCCAACATTCGTTTTGTGGGCAGCCTCG
TTTGCCGGTAAAAAACGGCCAACCAAGAATGCAAGTGAAA
>No_name
TTGAAACAAGACTAGTCATTTTTCTTCTTTTAGCATCAGACTTTCTTTGGAGATTCAATG
CAACATGATAAATTCCCCCATAAAGGCTACACATGACGAT
>No_name
CTGGACATTGTTTGTCCAGCCATTGAAACAAGACTAGTCATTTTTCTTCTTTTAGCATCA
GACTTTCTTTGGAGATTCAATGCAACATGATAAATTCCCC
>No_name
AATNAAGTCTGATGCTAAAAGAAGAAAAATGACTAGTCTTGTTTCAATGGCTGGTCAAAC
AAGAACCAGGAGAGGAGTTGGAATGTCAAAAGATTAGGAC
>No_name
GTCTTGTTTCAATGGCTGGACAAACAATGTCCAGAATCGGAGTTGGAATGACAAACGATG
AGAACGAAGACGAAAAATTTGACCCTCGTAAACCAACAAA
>No_name
CAATGTCCAGAATCGGAGTTGGAATGACAAACGATGAGAACGAAGACGAAATATTTGACC
ATCGTAAACCAACAAATAATATGGTTCTTGATGAACTGAC
>No_name
CCAGGTGTCATTTCATCAAGAACCATATTATTTGTTGGTTTACGATGGTCAAATATTTCG
TCTTCGTTCTCATCGTTTGTCATTCCAACTCCGATTCTGG
>No_name
CAGAATCGGAGTTGGAATGACAAACGATGAGAACGAAGACGAAATATTTGACCATCGTAA
ACCAACAAATAATATGGTTCTTGATGAAATGAAACCTGGT
>No_name
ATCAACCTTGTTGCCATGCCAATGAAATCCTTTCGACTTCTTAGGATTGTCGTCACCAGG
TGTCATTTCATCAAGAACCATATTATTTGTTGGTTTACGA
>No_name
TCCTGATTGATCAACCTTGTTGCCATGCCAATGAAATCCTTTCGACTTCTTAGGATTGTC
GTCACCAGGTGTCATTTCATCAAGAACCATATTATTTGTT
>No_name
TGAAGATTATCAATTGATACGATATCAGAATCAGAAGGAAAGGTAGGGCTACTAGATCGA
TCATCTTGTTTTTCTGAATGTTTCTTTTGTTTTAATTTCT
>No_name
CTGCAACAAGGTCCTAAAACAACGGATACTGTTTTATTAACTTGTCAAGACTTAATTATA
ACAAAGAAGATTCAATCTCCTGTTATTTTAGATGATTCTC
>No_name
TACTCATGTTACCATATTGGAAGAAATTAAACGGAGAAGTTTCTGATGGACTTGGAGAAT
CATCTAAAATAACAGGAGATTGAATCTTCTTTGTTATAAT
>No_name
CCGTACTCATGTTACCATATTGGAAGAAATTAAACGGAGAAGTTTCTGATGGACTTGGAG
AATCATCTAAAATAACAGGAGATTGAATCTTCTTTGTTAT
>No_name
TATCCGTACTCATGTTACCATATTGGAAGAAATTAAACGGAGAAGTTTCTGATGGACTTG
GAGAATCATCTAAAATAACAGGAGATTGAATCTTCTTTGT
>No_name
CAAAGAAGATTCAATCTCCTGTTATTTTAGATGATTCTCCAAGTCCATCAGAAACTTCTC
CGTTTAATTTCTTCCAATATGGTAACATGAGTACGGTTAC
>No_name
AGATGATTCTCCAAGTCCATCAGAAACTTCTCCGTTTAATTTCTTCCAATATGGTAACAT
GAGTACGGTTACAACCACATCAAGCTCAAGATTTTATCGT
>No_name
TTCTCCAAGTCCATCAGAAACTTCTCCGTTTAATTTCTTCCAATATGGTAACATGAGTAC
GGTTACAACCACATCAAGCTCAAGATTTTATCGTCAAATG
>No_name
GCANCATGAGTACGGTTACAACCACATCAAGCTCAAGATTTTATCGTCAAATGAAGAACA
ACTACATAGGAGCTGTTTCAGCTTATTCAAATGACTCCGA
>No_name
GTTTGATAAGCGAAGTCATTTGAATAAGCTGAAACAGCTCCTATGTAGTTGTTCTTCATT
TGACGATATAATCTTGAGCTTGATGTGGTTGTAACCGTAC
>No_name
ACCACATCAAGCTCAAGATTTTATCGTCAAATGAAGAACAACTACATAGGAGCTGTTTCA
GCTTATTCAAATGACTCCGATTATCAAACCGCCAGTGGAT
>No_name
CGCCATTCTGAAACGTATTCGGTAGAAAATCCACTGGCGGGTTGATAATCGGAGCCATTT
GAATAATCTGAAACAGCTTCTATGTAGGTGTTCTTCATTT
>No_name
ATTACTGTGGTGATATGAGTTATTATGACGCCATTCTGAAACGTATTCGGTAGAAAATCC
ACTGGCGGATTGATAATCGGAGGCATTTGAATAAGCTGAA
>No_name
GTGNATTTTCTACCGAATACGTTTCAGAATGGCGTCATAATAACTCATATCATCACAGTA
ATAATAGGCACAGTTCTGATCAAGGAATTAATAAATCTAA
>No_name
ATTTTCTACCGAATACGTTTCAGAATGGCGTCATAATAACTCATATCATCACAGTAATAA
TAGGCACAGTTCTGATCAAGGAATTAATAAATCTAATACA
>No_name
TTCTGATCAAGGAATTAATAAATCTAATACAACAGCTACTGGTCTACAATATATAGATTC
AAATAGTCTTCAGAATTCAAGATCCAAATTGATATTGAAC
>No_name
GGGAAATGTTCAATATCAATTTGGATCTTGAATTCTGAAGACTATTTGAATCTATATATT
GTAGACCAGTAGCTGTTGTATTAGATTTATTAATTCCTTG
>No_name
CAANATCCGTTTGCAGGGGAAATGTTCAATATCAATTTGGATCTTGAATTCTGAAGACTA
TTTGAATCTATATATTGTAGACCAGTAGCTGTTGTATTAG
>No_name
TTTTTCATCATCTGAAACCTGTAAGTCAACTTTCCTTTTGATCCACACAGGAGAATTATT
TTCGGTAGATGGACAAAATCCGTTTGCAGGGGAAATGTTC
>No_name
CGAAAATAACTCCCCTGTGTGGATCAAAAGGAAAGTTGACTTACAGGTTTCAGATGATGA
AAAAGACACGTCCGTTGAGAACAACAACGGTCATGAGCAA
>No_name
AAATAATTCTCCTGTGTGGATCAAAAGGAAAGTTGACTTACAGGTTTCAGATGATGAAAA
AGACACGTCCGTTGAGAACAACAACGGTCATGAGCAAGAT
>No_name
CTCCTGTGTGGATCAAAAGGAAAGTTGACTTACAGGTTTCAGATGATGAAAAAGACACGT
CCGTTGAGAACAACAACGGTCATGAGCAAGATCCCATGGG
>No_name
TGTGGATCAAAAGGAAAGTTGACTTACAGGTTTCAGATGATGAAAAAGACACGTCCGTTG
AGAACAACAACGGTCATGAGCAAGATCCCATAGATCGGAA
>No_name
GGAAAGTTGACTTACAGGTTTCAGATGATGAAAAAGACACGTCCGTTGAGAACAACAACG
GTCATGAGCAAGATCCCATGGGAACCGAAAATTTTGTTCA
>No_name
GCTTTAGTAGAATTACGTTGAACAAAATTTTCGGTTCCCATGGGATCTTGCTCATGACCG
TTGTTGTTCTAAACGGACGTGTCTTTTTCATCATCTGAAA
>No_name
CAGCTTTAGTAGAATTACGTTGAACAAAATTTTCGGTTCCCATGGGATCTTGCTCATGAC
CGTTGTTGTTCTCAACGGACGTGTCTTTTTCCTCATCTGA
>No_name
CTCGATTTGACGCCTTCAGCTTTAGTAGAATTACGTTGAACAAAATTTTCGGTTCCCATG
GGATCTTGCTCATGACCGTTGTTGTTCTCAACGGACGTGT
>No_name
CGGTCATGAGCAAGATCCCATGGGAACCGAAAATTTTGTTCAACGTAATTCTACTAAAGC
TGAAGGCGTCAAATCGAGTCACATTCAATTCTGTGAAATT
>No_name
GCATGATCCCATGGGAACCGAAAATTTTGTTCAACGTAATTCTACTAAAGCTGAAGGCGT
CAAATCGAGTCACATTCAATTCTGTGAAATTCCTAATCAA
>No_name
GAAAAGTTTGATTAGGAATTTCACAGAATTGAATGTGACTCGATTTGACGCCTTCAGCTT
TAGTAGAATTACGTTGAACAAAATTTTCGGTTCCCATGGG
>No_name
CGCCTTTGAAAAGTTTGATTAGGAATTTCACAGAATTGAATGTGACTCGATTTGACGCCT
TCAGCTTTAGTAGAATTACGTTGAACAAAATTTTCGGTTC
>No_name
CGCCTTTGAAAAGTTTGATTAGGAATTTCACAGAATTGAATGTGACTCGATTTGACGCCT
TCAGCTTTAGTAGAATTACGTTGAACAAAATTTTCGGTTC
>No_name
TTTGTTCAAGGTGTTGATATCGTGCCTTTGAAAAGTTTGATTAGGAATTTCACAGAATTG
AATGTGACTCGATTTGACGCCTTCAGCTTTAGTAGAATTA
>No_name
GTTTTGTTCAATGTTTTGATATCGTGCCTTTGAAAAGTTTGATTAGGAATTTCACAGAAT
TGAATGTGACTCGATTTGACGCCTTCAGCTTTAGTAGAAT
>No_name
TTCAATTCTGTGAAATTCCTAATCAAACTTTTCAAAGGCACGATATCAAAACATTGAACA
AAACTAAACGACAGTCATCGTATCGAAGACGCATCAATTT
>No_name
TTTCAAAGGCACGATATCAAAACATTGAACAAAACTAAACGACAGTCATCGTATCGAAGA
CGCATCAATTTAAGAGCATTCTTCCTTCGAGCTCGAGATA
>No_name
CAAAACTAAACGACAGTCATCGTATCGAAGACGCATCAATTTAAGAGCATTCTTCCTTCG
AGTTCGAGATATCATTCAACAGATCATTTATCGAATCACT
>No_name
CGACAGTCATCGTATCGAAGACGCATCAATTTAAGAGCATTCTTCCTTCGAGTTCGAGAT
ATCATTCAACAGATCATTTATCGAATCACTCATCGAACGA
>No_name
GCAAGGTTTTGCTCTCGTTCGATGAGTGATTCGATAAATGATCTGTTGAATGATATCTCG
AACTCGAAGGAAGAATGCTCTTAAATTGATGCGTCTTCGA
>No_name
GGCAAGGTTTTGCTCTCGTTCGATGAGTGATTCGATAAATGATCTGTTGAATGATATCTC
GAACTCGAAGGAAGAATGCTCTTAAATTGATGCGTCTTCG
>No_name
CGAAAATTTCTTTTGGTTCTCGGCAAGGTTTTGCTCTCGTTCGATGAGTGATTCGATAAA
TGATCTGTTGAATGATATCTCGAACTCGAAGGAAGAATGC
>No_name
CGGNTTTCAGTTCGACCACGCTCGAAAATTTCTTTTGGTTCTCGGCAAGGTTTTGCTCTC
GTTCGATGAGTGATTCGATAAATGATCTGTTGAATGATAT
>No_name
CATTTATCGAATCACTCATCGAACGAGAGCAAAACCTTGCCGAGAACCAAAAGAAATTTT
CGAGCGTGGTCGAACTGAAAACCGAGCGAGAAAAGCATTG
>No_name
ANTTATCGAATCACTCATCGAACGAGAGCAAAACCTTGCCGAGAACCAAAAGAAATTTTC
GAGCGTGGTCGAACTGAAAACCGAGCGAGAAAAGCATTGA
>No_name
ATGTTATTGTCCTCAATGCTTTTCTCGCTCGGTTTTCAGTTCGACCACGCTCGAAAATTT
CTTTTGGTTCTCAGCAAGGATTTGCTCTCGTTCGATGCGT
>No_name
CAACAAATGACAAAAGCTCCGAGAATTAATGTTATTGTCCTCAATGCTTTTCTCGCTCGG
TTTTCAGTTCGACCACGCTCGAAAATTTCTTTTGGTTCTC
>No_name
AAATTTTCGAGCGTGGTCGAACTGAAAACCGAGCGAGAAAAGCATTGAGGACAATAACAT
TAATTCTAGGAGCTTTTGTCATTTGTTGGACTCCTTTTCA
>No_name
GGACAATATCCTTTCAGCAATACCAATATGTGAAAAGGAGTCCAACAAATGACAAAAGCT
CCGAGAATTAATGTTATTGTCCTCAATGCTTTTCTCGCTC
>No_name
CTGNATAATATCCTTTCAGCAATACCAATATGTGAAAAGGAGTCCAACAAATGACAAAAG
CTCCGAGAATTAATGTTATTGTCCTCAATGCTTTTCTCGC
>No_name
TTTGTCATTAGTTGGACTCCTTTTCACATATTGGTATTGCTGAAAGGATATTATCCAGAT
CTGGTCAATGTTCATTTTTTCAATCTTTCATATTGGCTAT
>No_name
CTCCTTTTCACATATTGGTATTGCTGAAAGGATATTATCCAGATCTGGTCAATGTTCATT
TTTTCAATCTTTCATATTGGCTATGCTATGCTAATAGTCC
>No_name
CATTGGCCAAAGCATAACAAAAAGGATTAATCGGACTATTAGCATAGCATAGCCAATATG
AAAGATTGAAAAAATGAACATTGACCAGATCTGGATAATA
>No_name
AGAATGCTTTCTTGAATTGTGCATTGGCCAAAGCATAACAAAAAGGATTAATCGGACTAT
TAGCATAGCATAGCCAATATGAAAGATTGAAAAAATGAAC
>No_name
GAAAGTCACCCCCAAGTAATCTTAAGAATGCTTTCTTGAATTGTGCATTGGCCAAAGCAT
AACAAAAAGGATTAATCGGACTATTAGCATAGCATAGCCA
>No_name
TTTTCATCATGTCCGATGAAAGTCACCCCGAAGTAATCTTAAGAATGCTTTCTTGAATTG
TGCATTGGCCAAAGCATAACAAAAAGGATTAATCGGACTA
>No_name
CTTTTTTCATCATGTCCGATGAAAGTCACCCCGAAGTAATCTTAAGAATGCTTTCTTGAA
TTGTGCATTGGCCAAAGCATAACAAAAAGGATTAATCGGA
>No_name
AACGGTTTTACCACTGACAATAGCAAAAGAATTGCATGGAAAATGGGTCCTAGGGAAGCA
TGTCTGCCAGTTTTGGGTGTCAATGGATATTTTACTTTGT
>No_name
GCTTAGTGATCGCCATATATCGATCAATCGAAATGCAGCACAAATTAAGAATAGATGCTG
TACAAAGTAAAATATCCATTGACACCCAAAACTGGCAGAC
>No_name
AAACAAAAATCATGAGGATTAACGGGATAAAAAACGATCCCAGTGATGAATAGATTCTAA
ATCCAAGATGAATACTGATTTCACAAGTAGTGTTGGTAAA
>No_name
TCGCCATAGCCAACTATCGTAAAATTTTACTCAACAGTCATCAATCTTCGAGAAACATTA
AATCAAATAAAAATTCTTCGAATTCTTTATCATATAAATC
>No_name
GCCATAGCCAACTATCGTAAAATTTTACTCAACAGTCATCAATCTTCGAGAAACATTAAC
TCAAATAAAAATTCTTCGAATTCTTTATCATATAAATCCC
>No_name
CTCTGGCAAAGATAAGAATTTAATTTCAAAGCTTGAGCGTGTTTCGGATTGGACTCCAAA
TCTAACGCTTGTCGACGTTGTTGAGACGAGGGATTGGATG
>No_name
GCAGCTTCTATGAATGGGCCTCTGGCAAAGATAAGAATTTAATTTCAAAGCTTGAGCGTG
TTTCGGATTGGACTCCAAATCTAACGCTTGTCGACGTTGT
>No_name
CGANAAGCGTTAGATTTGGAGTCCAATCCGAAACACGCTCAAGCTTTGAAATTAAATTCT
TATCTTTGCCAGAGGCCCATTCATAGAAGCTGCGCACTTC
>No_name
TGTTGCGGTTTCTTTGCCTTTTTGGCTTTGACTTAATCCCGAACTCAAAACTGCACACCC
AGTTGAAAGATTGGTGAAATTCTGTAGATTTCCAGATTTG
>No_name
ANTCTTTATTATAAAATGCATAGAGAAACGGATTTAAAGCGCTGTTAATGTATCCTAGCC
AAGTCACTGATTTTACCAACAACGATCCGATGGGATATGG
>No_name
CTGGAATATAACTGTGCCAATATTTAGTCCTCGGTTTTCATGGCTTCACGTTTGGACTTG
TGGACCTATTCTTGTTATGCTGATTTTATTGACAATCATA
>No_name
CTGGAATATAACTGTGCCAATATTTAGTCCTCGGTTTTCATGGCTTCACGTTTGGACTTG
TGGACCTATTCTTGTTATGCTGATTTTATGGACAATCATA
>No_name
GTTTGGACTTGTGGACCTATTCTTGTTATGCTGATTTTATGGACAATCATAGGAAATGTA
TTTGTTGTCGCCGCAATTATACTTGAAAAGAATCTTCAGA
>No_name
CTCAGAATGAGATAGTTGGAGACACTCTGAAGATTCTTTTCAAGTATAATTGCGGCGACA
ACAAATACATTTCCTATGATTGTCCATAAAATCAGCATAA
>No_name
AGATACTGGGCCGTTACGCAAATAAATTTTATTCGAAAAAAATCTGGTGCTCGTAAACAA
ATTCTAATAATGATATTTTGTGTTTGGAGTGTTTCAATTG
>No_name
CNGTTTCTAACCTCAGAAGACGGAGTCTGCCGAATGAACACGAATCATACTTACATCATC
GTTGCTAATATCGGCGCATTCTTTCTTCCTATGTTAATTA
>No_name
CAAGTTTCGACCCCCTGACATCCACACCCTTTCCAATCTCAACCCAAAATCCACTAGAAC
TGGAAAGGAAAATAAAATAGCTTATTTTTCATCAATTTTA
>No_name
GTGAAAACTAATACAAAAAAAACAATCAAGACCAGCTGGTTTACAAAGATTCAAATCATG
ACAATAATGTCATTAAAGATTTTGAATTGGATAAAGTAAA
>No_name
CTGGTTTACAAAGATTCAAATCATGACAATAATGTCATTAAAGATTTTGAATTGGATAAA
GTAAAAGGAGGTAAAGATATAGAACATATTGGAGATTATA
>No_name
CAANGATTCAAATCATGACAATAATGTCATTAAAGATTTTGAATTGGATAAAGTAAAAGG
AGGTAAAGATATAGAACATATTGGAGATTATATTATAAAT
>No_name
CATNACAATAATGTCATTAAAGATTTTGAATTGGATAAAGTAAAAGGAGGTAAAGATATA
GAACATATTGGAGATTATATTATAAATCCTAATAATATAT
>No_name
TTCAGAATTAGAGTCATCAGGATTCCCAATAAGTAGTACTGAATTAGAAGAACATTTAGC
TTGTGCTAATGAAATCAGTTCAGACCATGTCATATCTTGT
>No_name
CCTCGCTACAATATCATCTTGATGACCACAAGATATGACATGGTCTGAACTGATTTCATT
AGCACAAGCTAAATGTTCTTCTAATTCAGTACTACTTATT
>No_name
AAGNATTACTGAATTAGAAGAACATTTAGCTTGTGCTAATGAAATCAGTTCAGACCATGT
CATATCTTGTGGTCATCAAGATGATATTGTAGCGAGAAGT
>No_name
CTACTCGAAATACTTCTCGCTACAATATCATCTTGATGACCACAAGATATGACATGGTCT
GAACTGATTTCATTAGCACAAGCTAAATGTTCTTCTAATT
>No_name
CTCTACTCGAAATACTTCTCGCTACAATATCATCTTGATGACCACAAGATATGACATGGT
CTGAACTGATTTCATTAGCACAAGCTAAATGTTCTTCTAA
>No_name
GTANATAAGAAAAAATAAGTCTGAGAGTGAATGCCAACGCTCATATGTGTACAAAAGAGC
CAGCTTGTAGACAGTCTCTTGCGAAAAATAAAAATCGTCT
>No_name
CGGCTTTTCTCTCACGTCGCTGTTCAATTTTTATGCGAGATCGGATTTTTAGTTGATGCC
ACATTGCATTCGAAAGACGATTTTTATTTTTCGCAAGAGA
>No_name
AAATAAGAAAACAACCGGTAATAATTGCTAAAGTTCTGGCGGCTTTTCTCTCACGTCGCT
GTTCAATTTTTATGCGAGATCGGATTTTTAGTTGATGCCA
>No_name
AAACGGCAGCCAACAAATAAGAAAACAACCGGTAATAATTGCTAAAGTTCTGGCGGCTTT
TCTCTCACGTCGCTGTTCAATTTTTATGCGAGATCGGATT
>No_name
CATACCAGTTATAAAGCTCTTTTAATCGACAGTTTTATATTATGGTTAGGTTATACTAAT
TCGTGCCTAAATCCCATAATCTATACTGTATTTTCTCCCG
>No_name
ATCTTTTTCTCCATGATAAAAGCTGTAATTATCAATCCATTCCCAAACACGGTGCCTATG
CTGGTGCAAGTGGACGCCAAAATGATAACAACATTTTTGG
>No_name
CAANAACCTAAAACAACATAAATAGAAAATAAATTCATCGAAAACAGTCCAATTAAGATA
TCTGTGATTGCCAATGATGCAATGAAATAATTGCTGGGTA
>No_name
GTTTTCATTCGATTATACCGTATGTCTAACCTCTCAGTATACGGTACTTTTGATTACTGT
CGATAGATATTGTTCGGTCAAAATTCCCGCAACGTATAGA
>No_name
TGTCATTCGATTATACCGTATGTCTAACCTCTCAGTATACGGTACTTTTGATTACTGTCG
ATAGATATTGTTCGGTCAAAATTCCAGCAAAGTATAGAAT
>No_name
TAACCTCTCAGTATACGGTACTTTTGATTACTGTCGATAGATATTGTTCGGTCAAAATTC
CAGCAAAGTATAGAATTTGGAGAACCGAAAAAAAGGTATA
>No_name
CTTATTAATAGTCTTGGCTTGGATTATCCCCGCTTGCTTATTTATAACGATTATCATCAT
TTGGAATTGCCGTTCCCAGTCTCCATCCGTTGACAGTCAG
>No_name
ACCGGATAAAGAGTAAATTCCGCAAAGCATTGCTGACTGTCAACGGATGGAGACTGGGCA
CGGCAATTCCAAATGATGATAATCGTTATAAATAAGCAAG
>No_name
GGGNTATCCAAAAATAAGCTATTGTAAAGACTGTATTGAAAATCGGATAAAGAGTAAATT
CCGCAAAGCATTGCTGACTGTCAACGGATGGAGACTGGGA
>No_name
CAANTCTTTGCGGAATTTACTCTTTATCCGATTTTCAATACAGTCTTTACAATAGCTTAT
TTTTGGATAACCCTCATTATCATGTGCGTTTTATATATTG
>No_name
GTTGACCTCTCTTATGGCAACTGCCGGTCAAACAATGTCAAAAATTGGGGTTGGATTAAG
TTTAGCAAATTTGGATGTCAATGTTCAATTTAAAAACTTT
>No_name
GGCAACTGCCGGTCAAACAATGTCAAAAATTGGGGTTGGATTAAGTTTAGCAAATTTGGA
TGTCAATGTTCAATTTAAAAACTTTTTGAAAGATAATCCG
>No_name
CGCGGTTGTCGTTTCGTTAAACGGATTATCTTTCAAAAAGTTTTTAAATTGAACATTGAC
ATCCAAATTTGCTAAACTTAATCCAACCCCAATTTTTGAC
>No_name
ATGAAGTTTAGCAAATTTGGATGTCAATGTTCAATTTAAAAACTTTTTGAAAGATAATCC
GTTTAACGAAACGACAACCGAGAGAAATCTTTTAAATGAT
>No_name
TTTTAAATGATAACTGTCTTTATCCGGACAGTTCTCGGAATAATTACTCAATAAGTTCAC
GGGTGTCACCTTCTGAGGAAACGAATAGTTTAATGATAAA
>No_name
GAGGAAAGGAATAGTTTAATGATAAATTATTTTTTCCCCAAATCTCACAGCGAACCCCGC
TTCTCTGATCGTCTACGTTTTTCTCCGAAATCTAATACAG
>No_name
TGAGTCTTCGTCAATATACTGAATATCTTCAAAAAGATTAAGACATTTATCTTTATTAGA
TTTTGGAGAAAAACGTAGACTATCAGTGAACAAGGTTTCG
>No_name
TAGAAATTTGAGATATTAAATTCATAGTTTGTTTTACTGTCCCCACTTGAGTCTTCGTCA
ATATACTGAATATCTTCAAAAAGATTAAGACATTTATCTT
>No_name
TGAAGATATTCAGTATATTGACGAAGACTCAAGTGGGGACAGTAAAACAAACTATGAATT
TAATATCTCAAATTTCTACACAAATAGATACAACTTACCA
>No_name
TGGAAACTGTGTTGTCCCAGGATTTGTATTTTATTTCCCTATTATTCTCCAAATGAAATT
TCCCATGGACTTCTGATTGGGAAATGTTTATGCTTGGTAA
>No_name
AAAAGTGTTCACAACATGTCAAAAAGAATCGACATCTGTAATCACAGCAAAGCGAAAAAA
TCTTTGAAAACAATTAGTTTTATTCTGGGTGCTTTTATAA
>No_name
TAACCAGAGAATTTATATAGCACAACCAGTAGCTTGCGTTATACAATACGTCGTTGGTGC
AACTTTTAGGAGGGTTATCACAAAATCCTTTTATTAAAAT
>No_name
CCGATTTCTAAGAACAACCGCAAACTTATTAATCGGGAATCTCGCTTTGAGTGACATGTT
ATTGGCAGCGACAGGTTTTTCATTAGCAAAAGTCCATGAA
>No_name
CTTTTGTGGACACTGGCCATTTGGAGTTCATATTTGTAACATTTGGCTCAATACGGATGT
ACTGTATTGTACAGCCTCTGTATGGAGTCTAGTGATGATA
>No_name
CGATCACAAGCTATCATCACTAGACTCCATACAGAGGCTGTACAATACAGTACATCCGTA
TTGAGCCAAATGTTACAAATATGAACTCCAAATGGCCAGT
>No_name
TGAGAACTTGACCTATACCAAATTGGAAACTTTGTGGCGGTATAACGATCACAAGCTATC
ATCACTAGACTCCATACAGAGGCTGGTCAAAACAGAAAAA
>No_name
GTGAGAACTTGACCTATACCAAATTGGAAACTTTGTGGCGGTATAACGAACACAAGCTAT
CATCACTAGACTCCATACAGAGGCTGTCCAAAAAAATAAA
>No_name
CAAAGACCAAACAACAATAATATAAGGTTTCGTCCGTCTGACGTGAGAACTTGACCTATA
CCAAATTGGAAACTTTGTGGCGGTATAACGATCTCAAGCT
>No_name
AAAAAAGAATCTTTTTTCCAAATCAGACACTCAAAATACAGATGATAACTGCTCGTCCTA
CAACCAACCAACAGCGACATTGTTAAAACCAAAATTTATT
>No_name
TCCTCAATGAAAACGCACACAGAAACCGATGAAAATAGTTCTGATCCTGATTGTTCTGTC
CAAACTCATACGAGCGAACTAAAAGCCATAGCATCCTCAA
>No_name
CTTAATTTCATTTCCCATAAAGGGGTCTGTGGCAGCAGAAATTCTACTGATATGCATCGT
AGACCTTGTTTTGATTTCTTTTTGGAAATTGAGGATGCTA
>No_name
AAAGAAATCAAAACAAGGTCTACGATGCATATCAGTAGAATTTCTGCTGCCACAGACCCC
TTTATGGGAAATGAAATTAAGCACAAACAACTCAGAACTC
>No_name
CGTGTCTCTCGTTTTTCCGCACGAACTATACTATTTGCTCGTCGACGTTTTTTGTAATTG
GATCTGTAGCTTTTCTTAGTGAATCTCTTTGAATCCTCAT
>No_name
CAAAAAACGTCGACGAGCAAATAGTATAGTTCGTGCGGAAAAACGAGAGACACGCGCCAC
GAAGATCATGTTATTAATAATGGTTATTTTTATTTTATGC
>No_name
CGGATTTATAGAACTATTAGCATAGCCGAACCAGGTGACGATAATCTGCAGCCAGCGATA
AACCGGACAAATGGATTCGCTACATAAAGCACGCACCATG
>No_name
GTAGCGAATCCATTTGTCCGGTTTATCGCTGGCTGCAGATTATCGTCACCTGGTTCGGCT
ATTCTAATTGTTCTATTAATTCGATTTTTTACCACATTCT
>No_name
TAGACATGGTGTAATCTATAGATAGCCAAAGATCACAAATATAGTATGGTAAAGGCCATT
CTCCAACAACTAAATATCCAGTATAGAGAGGCATTGAAAC
>No_name
GTGATCTTTGGCTATCTATAGATTACACCATGTCTAATGCCAGTGTTGCAAATTTGTTGA
TTATCTCCATAGATCGGTATTGTTCAGTCACTCGACCTTT
>No_name
GTTTCAATATGGATTGGGATTGCATGGATAATTTCAGCTCTTTTGTGGACTCCTTTAATC
TACTTATGGCCAATCATCGATGGAAAAAGGCACGTCAAAC
>No_name
GTTTGACGTGCCTTTTTCCATCGATGATTGGCCATAAGAAGATTAAAGGAGTCCACAAAA
GAGCTGAAATTATCCATGCAATCCCAATCCATATTGAAAC
>No_name
CNGCTCTATTGTGGACTCCTTTAATCTACTTATGGCCAATCATCGATGGAAAAAGGCACG
TCAAACCAAAGGAATGTTATATTCAATTTATTCAATCTAG
>No_name
ATTCAATCTAGTTATCTTTTGACTCTATTAACAGCAAGTCTAGCTTATTTTATACCAGTA
ACAATCATATCAATATTGTATTTTCGTATTTATCGAGAGA
>No_name
TGATAACTTGTTTTAATAGGCAACCCGTGCATTTTTTTTAACACTTTCTGTCTCAAATTA
GTCTCTCGATAAATACGAAAATACAATATTGATATGATTG
>No_name
ATGATTTTTATGATTATTAGAACATCTGGAACCATTTGATGATTGATAACTTGTTTTAAT
AGGCAACCCGTGCATTTTTTTTAACACTTTCTGTCTCAAA
>No_name
CTCTCTTGAATGATTTTTATGATTATTAGAACATCTGGAACCATTTGATGATTGATAACT
TGTTTTAATAGGCAACCCGTGCATTTTTTTTAACACTTTC
>No_name
AACAAGTTATCAATCATCAAATGGTTCCAGATGTTCTAATAATCATAAAAATCATTCAAG
GGAGAATCCTTTTCAAAATTTAATAAAGAAAATAAATTCT
>No_name
GGAGAATCCTTTTCAAAATTTAATAAAGAAAATAAATTCTCTGCGAAGTTCGTCGTCAAA
TGGGAAAAATAATATTTCTGCAAACAGTTTTAAATCTCAC
>No_name
GTGAGATTTAAAACTGTTTGCAGAAATATTATTTTTCCCATTTGACGACGAACTTCGCAG
AGAATTTATTTTCTTTATTAAATTTTGAAAAGGATTCTCC
>No_name
ATGGATCTTCCATATTCAAATTTTGAGCTCTCGCCTTCCTGATAAATAGAGGTTTGAGTT
GAAAGCCCTGTCGCTGAGTTAGGTCGAAACGGGAGAGATT
>No_name
CCCGTTTCGACCTAACTCAGCGACAGGGCTTTCAACTCAAACCTCTATTTATCAGGAAGG
CGAGAGCTCAAAATTTGAATATGGAAGATCCATTTATTCA
>No_name
CTTCCGGTAAAGATGAATTGGAATCAAGCGATTGGGATTTACTGTATCGTAACCGATGAT
TAGATGCACTAAGTTCTGAATAAATGGATGTTCCATATTT
>No_name
CTTGATTCCAATTCATCTTTACCGGAACCGATTTTCACCAACAGAAATGACACCTCAAAG
ACCGTATACAAATGCAGCATAGGAAACATAAACATTCCAG
>No_name
CTGNTTTTGACTTCTTCTGGAATGTTTATGTTTCCTATGCTGCATTTGTATACGGTCTTT
GAGGTGTCATTTCTGTTGGTGAAAATCGGTTCCGGTAAAG
>No_name
ATTCTTTTGTATATGGATTCACGATAACTAAATGATTCAAGCTTTCGGCATCACAAGATT
TTCTTTGATATTTCAACGAAAGATGTCGTATTGGAGAATC
>No_name
ATAATCTTGTGATGCCGAAAGCTTGAATCATTTAGTTATCGTGAATCCAAATGCAAAAGA
ATTCCCCAATCAACCTAGCACCAGTAACGCTATGGTTATG
>No_name
CTTGTGATGCCGCAAGCTTGAATCATTTAGTTATCGTGAATCCAAATGCAAAAGAATTCC
CCAATCAACCTAGCACCAGTAACGCTATGGTTATGTTGTC
>No_name
GTGACAACATAACCATAGCGTTACTGGTGCTAGGTTGATTGGGGAATTCTTTTGCATTTG
GATTCACGATAACTAAATGATTCAAGCTTTCGGCATCACA
>No_name
GTGACAACATAACCATAGCGTTACTGGTGCTAGGTTGATTGGGGAATTCTTTTGCATTTG
GATTCACGATAACTAAATGATTCAAGCTTTCGGCATCACA
>No_name
ATGNGACAACATAACCATAGCGTTACTGGTGCTAGGTTGATTGGGGAATTCTTTTGCATT
TGGATTCACGATAACTAAATGATTCAAGCTTTCGGCATCA
>No_name
GAAAGCTTGAATCATTTAGTTATCGTGAATCCAAATGCAAAAGAATTCCCCAATCAACCT
AGCACCAGTAACGCTATGGTTATGTTGTCACATTATTCCG
>No_name
CAAAAATCTGAAAATAAAGCTGCTAAAACTCTTAGCGCAATTTTGTTAGCATTTTTTATA
ACATGGACTCCATATAACATTTTCACGGTGATAAATGCTT
>No_name
CTGAGTTTCAACCGTATAGAAAGCATTTATCACCGTGAAAATGTTATATGGAGTCCATGT
TATAAAAAATGCTAACAAAATTGCGCTAAGAGTTTTAGCA
>No_name
GTCGGGTTCAAATAGCATAACCAATATCCTAAATTATACACCGTAGTCCCTATCGGCTGA
GTTTCAACCGTATAGAAAGCATTTATCACCGTGAAAATGG
>No_name
GTTAGTGACTACGGTGTATAATTTAGGATATTGGTTATGCTATTTGAACTCGACAGTCAA
TCCATTGCTCTATGCGTTATGCAACGTTACTTTCCGGAGA
>No_name
CGACAGTCAATCCATTGCTCTATGCGTTATGCAACGTTACTTTCCGGAAAACATTCATAG
CTATTTTGACTTGCTCAATATCAAAAATAAGAAGTACTCA
>No_name
CATTGCTCTATGCGTTATGCAACGTTACTTTCCGGAAAACATTCATAGCTATTTTGACTT
GCTCAATATCAAAAATAAGAAGTACTCAAGCGAAATTTTA
>No_name
TATCAATGTACTGCAATGCCACCTCTGTTGATCCGATTCTTGAGCATATCAGATTAATAT
GTACCAAAATTATTCTACCAGTCATCTGTTGGCCGGGAAT
>No_name
CCGGGAATAATGAGCAATATTTTAAACATCATCGTCCTTACTCGCCGTTCAATGATCAGT
TCAACGAATATCTATCTTTTGTCCGTGCCTATTCTGGATA
>No_name
CTTACTCGCGGTACAATGATCAGTTCAACGAATATCTATCTTTTGTCCGTGTCAATTATG
GATATTTCATATTTACTCTCGATGTTTTGCGTTTCACTTC
>No_name
GAACTCTCTTGTAAAGCTGAAGTGAAACGCAAAACATCGAGAGTAAATATGAAATATCCA
TAATTGACACGGACAAAAGATAGATATTCGTTGAACTGAT
>No_name
CGAATATCTATCTTTTGTCCGTGTCAATTATGGATATTTCATATTTACTCTCGATGTTTT
GCGTTTCACTTCAGCTTTACAAGCGAGTTCGTCAGTCACA
>No_name
CGANTGCAAATAATAAATTCTGTGACTGACGAACTCTCTTGTAAAGCTGAAGTGAAACGC
AAAACATCGAGAGTAAATATGAAATATCCATAATTGACAC
>No_name
GTTAAGGGAGAAAATATCCAGACGATTGCAAATAATAAATTCTGTGACTGACGAACTCTC
TTGTAAAGCTGAAGTGAAACGCAAAACATCGAGAGTAAAT
>No_name
GTTGCACTTCAGCTTTACAAGAGAGTTCGTCAGTCACAGAATTTATTATTTGCAATCGTC
TGGATATTTTCTCCCTTGACTTCATTCTCCAGCAATGCCA
>No_name
CGACAGGCATAGAACTATCACCTTTTTCGCTTTTGTAACCGTACACCATTTCCGAATGGC
GAACGGTTTAAGAACGACCAACAATCGCTCCATGGTAAAA
>No_name
CTGGACTTGTCAAAATAAAAGCCGTCGACAGGCATAGAACTATCACCTTTTTCGCTTTTG
TAACCGTACACCATTTCCGAATGGCGAACGGTTTAAGAAC
>No_name
GTTGAAAATCGCATTTAATTTCCCTCGAAAAAATCTCTGGACTTGTCAAAATAAAAGCCG
TCGACAGGCATAGAACTATCACCTTTTTCGCTTTTGTAAC
>No_name
ATCCGGTTGAAAATCGCATTTAATTTCCCTCGAAAAAATCTCTGGACTTGTCAAAATAAA
AGCCGTCGACAGGCATAGAACTATCACCTTTTTCGCTTTT
>No_name
ATTAAATGCGATTTTCAACCGGATAATACAGTCATGATTTGCTGTATTAGGAAGACTTCG
TTTTATAATCGTATTCAGCGCCATGGGTATTTTAAAATGA
>No_name
CGCCGTTATGATTTATTTGATCAACAGGCTATTAACGACTGCTAAGATCACCAACGGTAT
CATTATAAACAAAACCGCACTCATTTTAAAATACCCATGG
>No_name
ATCAAATACATCATAACGGCGAAGGGTAAGCGAACTAATCTAAGTATACACAACTCTCAG
CATTCGACTCGGTTGAACATCGATGCCAACTCGTCAACGT
>No_name
GCGAACTAATCTAAGTATACACAACTCTCAGCATTCGACTCGGTTGAACATCGATGCCAA
CTCGTCAACGTTCAGTCAACAAGACAGATCCTTGATCAAC
>No_name
TACNGATCTATGACATTTGTAGAGTGCTTAAGTCTATTGTTGATCAAGGATCTGTCTTGT
TGACTGAACGTTGACGAGTTGGCATCGATGTTCAACCGAG
>No_name
CTTNGTTGAACATCGATGCCAACTCGTCAACGTTCAGTCAACAAGACAGATCCTTGATCA
ACAATAGACTTAAGCACTCTACAAATGTCATAGATCAGTA
>No_name
GCAAACAACAAAATGTCACCACAACAATGACGAGTAAATATGTGGTCTTGTACTGATCTA
TGACATTTGTAGAGTGCTTAAGTCTATTGTTGATCAAGGA
>No_name
AGAAAAACGAGTAAAGGATAAAATTCATGGCAGCGCTCACTGCCAAAAGTAGATTACAAA
AATTCCCAAAAATTAATTTCGATATAGATCTATTTGGCCT
>No_name
TGCCAACCGAAATTTCTGCGAGAAAAACGAGTAAAGGATAAAATTCATGGCAGCGCTCAC
TGCCAAAAGTAGATTACAAAAATTCCCAAAAATTAATTTC
>No_name
CCAATGGAAGCCACCCTCATAAGCTTGTCTGTGATTTTACTATTAGTATTAATAGTTGCC
GGAAATTCTTTAGTTCTAATAGCTATTTCTACTGATTATC
>No_name
CGAATATCTCATTAAATAATGAAAATGGCAAGATCAAAATTCCTAACAGTAAATCTGCAA
TGGCCAAAGATCCAAGAAACCAGTTCTGAATGTTCTTCAG
>No_name
AAAGATCCAACGGCCGAATATCTCATTAAATAATGAAAATGGCAAGATCAAAATTCCTAA
CAGTAAATCTGCAATGGCCAAAGATCCAAGAAACCAGTTC
>No_name
GTACACAAAAGGACGTCAATTGCCAACCAAAGAGAGCACAAAAGTCTTCCAAATATCCAA
CGGCCGAATATCTCATTAAATAATGAAAATGGCAAGATCA
>No_name
CATGGCAAGCACTCGGTTGGGAGTCCTCGATGTCTTGTACTGTATGGGCCTGACAATGGA
ATAGTATCTATCTATACTAATCAAACACAAATGCATTATA
>No_name
TGTCAGGCCCATACAGTACAAGACATCGAGGACTCCCAACCGAGTGCTTGCCATGATTAT
TGCGGCATGGATTATATCTGGATTAATATGCTTACCGCCA
>No_name
GAACATAGGCTCGGTTTTGGGTCAATTCACATTTCTGTTCATTCGAGGAGATGGAAAAAT
TTAAAGAATGACTACTCCAACCAAAAAGTGGCGGGAAAAC
>No_name
CAATTGATGAGTATAGAACATAGGCTCGGTTTTGGGTCAATTCACATTTCTGTTCATTCG
AGGAGATGGAAAAATTTAAAGAATGACTACTCCAACCAAA
>No_name
CTTCAATAAAGACTTGCAAATACACAATGATAATGATGAGTAGTGGAATGTAAAACGATC
CAATTGATGAGTATAGAACATAGGCTCGGGTTTGGGTCAA
>No_name
CCAAAACCGAGCCTATGTTCTATACTCATCAATTGGATCGTTTTACATTCCACTACTCAT
CATTATCATTGTGTATTTGCAAGTCTTTATTGAAGCCAAG
>No_name
CGATTGGCTCTTCGCTTGGCTTCAATAAAGACTTGCAAATACACAATGATAATGATGAGT
AGTGGAATGTAAAACGATCCAATTGATGAGTATAGAACAT
>No_name
CCACTACTCATCATTATCATTGTGTATTTGCAAGTCTTTATTGAAGCCAAGCGAAGAGCC
AATCGAAAGTATGTTGTCAAAAAACCGGAAGTGAAAAAAA
>No_name
CCGGATTTTTTTTCACTTCCGGTTTTTTGACAACATACTTTCGATTGGCTCTTCGCTTGG
CTTCAATAAAGACTTGCAAATACACAATGATAATGATGAG
>No_name
GCCAATCGAAAGTATGTTGTCAAAAAACCGGAAGTGAAAAAAAATCCGGAATTCTTCAGA
AAAAAGGAAGTTGTTGAAGTAGATATTGAATATACGGAAA
>No_name
GTCGTCATCGTCAACAATGCAAGAAATTGCTTAAGAATCTACCTGATTGCAATTACAATT
CTGTTGGATTTCCGTATATTCAATATCTACTTCAACAACT
>No_name
TGATTATTTGTCACAGACGGGTCGTCATCGTCAACAATGCAAGAAATTGCTTCAGAATCT
ACCTGATTGCAATTACAATTCTGTTGGATTTCCGTATATT
>No_name
GATAATTCAACGGTTCCTGATTATTTGTCACAGACGGGGCGTCATCGTCAACAATGCAAG
AAATTGCTTCAGAATCTACCTGATTGAAATTACCAATCAG
>No_name
TTGGATTCTGTCTATTCGATGCTTCTGAGAATTCAACGGTTCCTGATTATTTGTCACAGA
CGGGTCGTCATCGTCAACAATGCAAGAAATTGCCTCAGAA
>No_name
CCAGTTTTGATATGATGTTTTTCGATTGGATTCTGTCTATTCGATGCTTCTGAGAATTCA
ACGGTTCCTGATTATTTGTCACAGACGGGTCGTCATCGTC
>No_name
GTTGTATTGGGGGTCGTTGTGGGGGCATTTATTGTGTGTTGGCTGCCGTTTTTCACCTCC
TATTTGATTGTGGTTTTCTGTAAATGCATGAATGAGAGTT
>No_name
CAAACAACTATTATAAATTGAAATTCTTAATCATTCGCCTGGAATCGTATTTATTTGAAC
ACATTATCATGGACAATATTCTTTGAAAAGCTTTTCTAAA
>No_name
CAGATTCTGATCTATTCTTTGATTGCAACTATTCTTAGTTTCGCCACAGCTTGTGGCAAT
CTTCTTGTTCTCATTTCTTTTTGTATTGAAGGTCAGCTAA
>No_name
CTAAGGACAATTAGTAATTATTATCTTCTTTCTTTGGCCGTTTCAGACTTTCTTATTGGA
ATTATTTCAATGCCACTTTATTCCACATTTCTTATTATGC
>No_name
TGGNATTATTTCAATGCCACTTTATTCCACATTTCTTATTATGCAGTTCTGGCCATTTAA
TTCTACAACTTGTGATTTGTGGTTATCACTTGACTATACA
>No_name
ATTCGATACTGTATAGTCAAGTGATAACCACAAATCACAAGTTGTAGAATTAAATGGCCA
GAACTGCATAATAAGAAATGTGGAATAAAGTGGCATTGAA
>No_name
CGCCGATGAAGCATTCGATACTGTATAGTCAAGTGATAACCACAAATCACAAGTTGTAGA
ATTAAATGGCCAGAACTGCATAATAAGAAATGTGGAATAA
>No_name
ATAAGAAGTTGACTTGCCGATGAAGCATTCGATACTGTATAGTCAAGTGATAACCACAAA
TCACAAGTTGTAGAATTAAATGGCCAGAACTGCATAATAA
>No_name
CAACTTGTGATTTGTGGTTATCACTTGACTATACAGTATCGAATGCTTCATCGGCAAATC
TAGTTCTTATATCTTATGACCGATATAAAACCCTTACTTG
>No_name
GTGGTTATCACTTGACTATACAGTATCGAATGCTTCATCGGCAAATCTAGTTCTTATATC
TTATGACCGAAATAAAACCCTTACTTGTCCATTGACGTAT
>No_name
TTCTTTTTCCATCAATAATTGGCCAGATATAAATCAAGGGAGTCCATAATAGTGCACAAA
TTATCCATGTTAATAGAATAATAATTATAGTTTTTCTTGG
>No_name
GCAGAGTTAGCAGTGTGCTGGATTCCATAAATTGCACATAACATTTACCCTGTGGCACTG
TTCTTTTTCCATCAATAATTGGCCAGATATAAATCAAGGG
>No_name
CTTGATTTATATCTGGCCAATTATTGATGGAAAAAGAACAGTGCCACAAGGCAAATGTTA
TGTGCAATTTATGGAATCCAGCACACTGTTAACTCTGCTC
>No_name
AAGAACAGTGCCACAAGGTAAATGTTATGTGCAATTTATGGAATCCAGCACACTGTTAAC
TCTGCTCACCTGTGCAATTGGATATTTAATACCTCTCTTT
>No_name
NTCGCGTAACCTAAAGTTTGAAGATTTTTATTTCGATGCCGAGTTACGCGATATATTTGT
ATTGCGAAAACAATGATGATAAAGAGAGGTATTAAATATC
>No_name
CGTAACTCGGCATCGAAATAAAAATCTTCAAACTTTAGGTTACGCGACTCCGGTTTATGG
AGGAGCAGCTTTGAAATACAATCATCGAGACAATTTTAAG
>No_name
TTTCTATTACTGATTTCAGTGTCGGTCGAAGAATCCATGTTCTTATAATTGTCTCGATGA
TTGTATTTCAAAGCTGCTCCTCCATAAACCGGAGTCGCGT
>No_name
TTGGTGAACTTTTTTAATACATTTTTCTTTTGGATTTCTATTACTGATTTCAGTGTCGGT
CGAAGAATTCAAGTTTTTTAAATTGTCTCGATGATTTCAT
>No_name
ATTCGGTTGAAATTTGTGAACTTTTTTAATACATTTTTCTTTTGGATTTCTATTACTGAT
TTCAGTGTCGGGCGGAGAATCCATGTTCTTAAAATTGTCT
>No_name
AATAGAAATCCAAAAGAAAAATGTATTAAAAAAGTTCACAAATTTCAACCGAATTCTCTT
ATTCTCACTCCACAAAATTTAAATTATTCCAGTGTCACTT
>No_name
ACAAATTTCAACCGAATTCTCTTATTCTCACTCCACAAAATTTAAATTATTCGAGTGTCA
CTTCAAGCAATTCAACAATACCAAATTGTCAAGGTAATTT
>No_name
AAATTACCTTGACAATTTGGTATTGTTGAATTGCTTGAAGTGACACTCGAATAATTTAAA
TTTTGTGGAGTGAGAATAAGAGAATTCGGTTGAAATTTGT
>No_name
TGACTGTCTTAGTCCATGGCTCATCAAATTACCTTGACAATTTGGTATTGTTGAATTGCT
TGAAGTGACACTCGAATAATTTAAATTTTGTGGAGTGAGA
>No_name
GGCNTTTTTCGCACTGACTGTCTTAGTCCATGGCTCATCAAATTACCTTGACAATTTGGT
ATTGTTGAATTGCTTGAAGTGACACTCGAATAATTTAAAT
>No_name
GCGNCTTTGCTAGAGGAAGGCTTTTTTCGCACTGACTGTCTTAGTCCATGGCTCATCAAA
TTACCTTGACAATTTGGTATTGTTGAATTGCTTGAAGTGA
>No_name
AAGCAATTCAACCATACCAAATTGTCAAGGTAATTTGATGAGCCATGGACTAAGACAGTC
AGTGCGAAAAAAGCCTTCCTCTAGCAAAGCCGCCAAAACT
>No_name
CATTTGACGAAAAATGCAATGATTATTGCTGCAAGAGTTTTGGCGGCTTTGCTAGAGGAA
GGCTTTTTTCGCACTGACTGTCTTAGGCCATGGCTCCTCC
>No_name
TAAGACAGTCAGTGCGAAAAAAGCCTTCCTCTAGCAAAGCCGCCAAAACTCTTGCAGCAA
TAATCATTGCATTTTTCGTCACGTGGTTTCCATATAATCT
>No_name
AATATAAATTTATAAGTGTAAAAAGATTATATGGAAACCACGTGACGAAAAATGCAATGA
TTATTGCTGCAAGAGTTTTGGCGGCTTTGCTAGCGGAAGG
>No_name
GTGGGATTGGACTTTGACCGAGAATATAAATTTATAAGTGTAAAAAGATTATATGGAAAC
CACGTGACGAAAAATGCAATGATTATTGCTGCAAGAGTTT
>No_name
CTCGGTCAAAGTCCAATCCCACCATAGGGACACTTCTTTATGGTTTTGGCTATTATTTAT
GTTATTTGAATTCCACAATCAATCCAATATTGTATGCTTA
>No_name
CTCNTTCAAAGTCCAATCCCACCATAGGGACACTTCTTTATGGTTTTGGCTATTATTTAT
GTTATTTGAATTCCACAATCAATCCAATATTGTATGCTTA
>No_name
GGGACACTTCTTTATGGTTTTGGCTATTATTTATGTTATTTGAATTCCACAATCAATCCA
ATATTGTATGCTTATTGCAATATTATGTTTCGTAGAACAT
>No_name
TGAAGAGAAACGACTTGTGTTGCTCTTAGACCGGCCGCATATTAGAATTCTCCAAAATGT
TCTACGAAACATAATATTGCAATAAGCATACAATATTGGA
>No_name
CTATATTCAACTAGAAGAAGCATTCGATGGCATTGAAGAGAAACGACTTGTGTTGCTCTT
AGACCGGCCGCATATTAGAATTCTCCAAAATGTTCTACGA
>No_name
TATAATTTGGATTCTTTCCGGATTGATATCGATACCTCCTGTGACGGGTTGGAAAGAACC
TTTCCACTTAGGTCACTGTACATATAGTGAGAGGTTGTGG
>No_name
TATAATTTGGATTCTTTCCGGATTGATATCGATACCTCCTGTGACGGGTTGGAAAGAACC
TTTCCACTTAGGTCACTGTACATATAGTGAGAGTTTGTGG
>No_name
ATTTTTTGTAAATTTCATTCCCATAAATGTCTGGTTAACGTTATTATTTTTAGCAATTTT
TTTGGCGACTTGATAAATTCTGCTGTAAAGTATCAACATG
>No_name
GATGAATCTGACATGACGAATTCCGATTATTGGAACTCTATCAAATCTAAGAAAGCCAGA
CAGAAATATTTATCAAAAAAAATTATTTCTGAAAGTAAAG
>No_name
CTTCCTTAATAGCACTTAAAGGCATCACAGCAACGGCGACGAACAAATCAGTCACTGCTA
AACTGAATATCAAATGATTGGAGGAATTCTTAATATTGAG
>No_name
CAGCGATCCATGAAGATGTAATCATAGCTGTTGTCGAAACTGTTGACCGATTTCTATTGT
ATGTCAGTTTGGTAATTGATAAATATCTATCAATTGCTAT
>No_name
CTGACATACAATAGAAATCGGTCAACAGTTTCGACAACAGCTATGATTACATCTTCATGG
ATCGCTGCGGCTCTTGTCTCCATTCCATCTAGATTCTATT
>No_name
AAGACATGTTCCATTATAATTGACTGTTATTCTTTCGACTGTATTATTCCTTTGTAAATA
GAATCTAGATGGAATGGAGACAAGAGCCGCAGCGATCCAT
>No_name
CGGAAAACAAAAAGATAAGAAATTTGCAAGAATTGTGTACGAGCTTCCTTCATTAATAAG
ACATGTTCCATTATAATTGACTGTTATTCTTTCGACTGTA
>No_name
TCTGACGCAAAAGTTGTTGAAAGAGCATCAGATCTGATTACTGAATTTTTGATTGCTTTT
CTATTTTTTGTTTGTTTTTTAATAAAAATAAAAATCTTAA
>No_name
GTTCAAATAAAGTGATGACATTGGAAAGCTCTCAGTGGATGATTTATCTAGACAATATAA
ATATTTATTAGTAACATTTTCTGACAGATTATTATTAGAC
>No_name
ATCNGAATAAGTTTTCATAGTAAGAGGGTTCAAATAAAGTGATGACATTGGAAAGCTCTC
AGTGGATGATTTATCTAGACAATATAAATATTTATTAGTA
>No_name
ATTNTAAAATGTCCTTATTTTGGTATTTTAATGGGAAAATTTCACCTTCTATTGTGCTCA
TTGTTTCAGTTTTAGCAAGATTGGAAGTTGTGTATATATC
>No_name
GAANCAATGAGCACAATAGAAGGTGAAATTTTCCCATTAAAATACCAAAATAAGGACATT
TTACAATCTCCCAATTCCAACAAGTCTATAATCAAACCCT
>No_name
CCCNATTCCAACAAGTCTATAATCAAACCCTCGACTTCAAATTCCAGAAAGTTAAAATCT
CCGACTTTGTCGTGGTCACCAAAGTTAACGCTCTTTCCAT
>No_name
CCGGACTGCTAAAGACGCGAAAGAGTTATCGTTGAGACTGTCGGAAATTTGGGTTTGAAA
GTGTTCATTGTTTGAATGGTTATGGTTTTTCAACGGACTA
>No_name
CTCAAATTTCCGACAGTCTCAACGATAACTCTTTCGCGTCTTTAGCAGTCCGGGTAAAAC
GAATTAATCAAAAACGTGAATATAAAGTTGTAAGGACGTT
>No_name
ACANCGTCCTTACAACTTTATATTCACGTTTTTGATTAATTCGTTTTACCCGGACTGCTA
AAGACGCGAAAGAGTTATCGTTGAGACTGTCGGAAATTTG
>No_name
CACTAATAACATACGCACGTAAAAGGTTGTTGATTGCGAATGGTAGCCAACATATTATAA
ATAGACCCGTAATGATGAATAACGTCCTTACAACTTTATA
>No_name
CTACCATTCGCAATCAACAACCTTTTACGTGCGTATGTTATTAGTGATCCGTCGGAAATA
AATAGCATTATGGACAGTATATTTCTTTGGTTCGGGGACG
>No_name
TTCCAAACAAAATCTTTTTGAATGCTACCTGAAATTCAGTTGAGAAAATTGTGTAAATAA
TTGGATTTAACCCGGAATTTACGTACCCGAACCAAAGAAA
>No_name
GTTAGTGTTGTGTTCGTTTTATTTGGAGCCCGGTCTGAGGGTATCTTCCAATTACTTCAT
TGCTTCTTTGGCAGTTACGGATTTGTTAATTGGATTGTTT
>No_name
CGCGATTTAAGATCAATGTAGACTGTATAAAGATTCATTGAAAACAATCCAATTAACAAA
TCCGTAACTGCCAAAGAAGCAATGAAGTAATTGGAAGATA
>No_name
CTTCATTGCTTCTTTGGCAGTTACGGATTTGTTAATTGGATTGTTTTCAATGAATCTTTA
TACAGTCTACATTGTTCTTAAATCGGGGCCACTTAGTCAA
>No_name
CTACATTGTTCTTAAATCGTGGCCACTTAGTCAACTCATGTGTGACTTGTGGCTGTCAAT
GGATTACACGGCCCGCTTGACGTCCCCATATACGGTATTT
>No_name
GTTCTTAAATCGTGGCCACTTAGTCAACTCATGTGTGACTTGTGGCTGTCAATGGATTAC
ACGGCCTGCTTGACGTCCCCATATACCGGATTTCTGATAA
>No_name
TGTNGCTCCATCAAGATGCCAATGCGATACAATAAATGGAGAAGTGATCGGGTTATATTT
TTCATGATATTTTTAACGTGGTCCATTCCATCAATTGTGT
>No_name
TTTCATGATATTTTTAACGTGGTCCATTCCATCAATTGTGTTCTATTCAATTATAATGAG
TTGGCCTTACGTTGTTGGCCGACAAAGGGCTACAAATGAA
>No_name
ATTCATTTGTAGCCCTTTGTCGGCCAACAACGTAAGGCCAACTCATTATAATTGAATAGA
ACACAATTGATGGAATGGACCACGTTAAAAATATCATGAA
>No_name
TTTAATTGAGAATTCCGCGTAGCATTCATTTGTAGCCCTTTGTCGGCCAACAACGTAAGG
CCAACTCATTATAATTGAATAGAACACAATTGATGGAATG
>No_name
ATTGAGTTGGCCTTACGTTGTTGGCCGACAAAGGGCTACAAATGAATGCTACGCAGAATT
CTCAATTAAACCGGTTTTTATTACAATTCTTACTGTTTGG
>No_name
AATGAATGCTACGCGGAATTCTCAATTAAACCGGTTTTTATTACAATTCTTACTGTTTGT
TACTTTTGGCTAACTCTAATAGTTATGATCGGACTTTACA
>No_name
GGACTTTACATTGGAATATATCAAGTTGCTCTGACTCTCCAAAGAAGATCTGACGCCAGA
AAAGCAAAGGTTACTAAATACTTTCTTCTTTCTTTGACAA
>No_name
AAATACTTTCTTCTTTCTTTGGCAAATCGACAAACGAATCAGTTAATTAAAAATGCGAAG
GAAATTAGATCGGATTCCAATAAGGATGATGAAATTGATA
>No_name
TTTCTTCTTTCTTTGACAAATCGACAAACGAATCACTTAATTAAAAATGCGAAGGAAATT
GGATCGGATTCCAATAAGGATGATGAAATTGATACAAGTT
>No_name
ATTAGTTCGACTGAGGAACTTATTGCACTGATATCCTGGAGAATCGCTTCTAGAGTGTTT
AGGATTATCTTCACATAAAAGAGGGGATTCGATATTCGGA
>No_name
GTTNTTATGAAAACAAAATAAGGTCGAGTTATTGTGATGAATGTTACAATGGCAATGGTG
ATGGATCTCGTCCGATCTGTAATTAATTTGGGTTTGGAAT
>No_name
AAAAACTCTAAAACTTTGCTCATCGCCGATTTGGAAGCAGCAGCATCCAGTTGAGTCGAA
TTGCGCAAAGGACACTAAATATCTCCCAAATGAAAGTGAT
>No_name
TTGGGAAGCAGCAGCATCCAGTTGAGTCGAATTGCGCAAAGGACACTAAATATCTCCCAA
ATGAAAGTAATGATAAAGAAACCTCTTTTACTTTGAAGTC
>No_name
GTGCTAAAAAAGCTCTAAAAACGATCAGTTTTATTTTAGGCGCTTTTATTATTTGTTGGA
CTCCATTCCACGTGGTCATTCTCATCAAGGCTGCTTGTGA
>No_name
TATAGCACAACCAATAAGCAAGACGATAAATGTGCTCATTCATGCATGAACGGTTTAAGG
AGTGATCATCACAAGCAGCCTTGATGAGAATGACCACGTG
>No_name
CCTAAGCATAGCAAAATGGGTTGATAGGACTGTTAATATAGCACAACCAATAAGCAAGAC
GATAAATGTGCTCATTCATGCATGAACGGTTTAAGGAGTG
>No_name
TTTAACAGAAATTCTCCAAAAAATCAAATCAATGCAAATGATTGATTTTGAAGTGATTAT
TGATTTTTTCGGATCCAAAAATGAAAGCACTCATTCAGCG
>No_name
CAAAAAATCAAATCAATGCAAATGATTGATTTTGAAGTGATTATTGATTTTTTCGGATCC
AAAAATGAAAGCACTCATTCAGCGTGCGCCAGTTCCGTTC
>No_name
AAATGATTGATTTTGAAGTGATTATTGATTTTTTCGGATCCAAAAATCAAAGCACTCATT
CAGCGTGCGCCAGTTCCGTTCGGGCGTGGAATATGACAGG
>No_name
TTTNCTCATCCAAAAATGAAAGCACTCATTCAGCGTGCGCCAGTTCCGTTCGGACGTGGA
ATATGACAGGACTTTACAATCTGCCTCCTCAATGTTCGCC
>No_name
GTTTTATATGTGATGCTGTCAATTCTTTTCCTCGGAACTGTCATTGGGAATTCGTTGATG
ATTTTTGCATTTTTCTTGGTACGTCGATTACGAACACCTT
>No_name
TTTGCATTTTTCTTGGTACGTCGATTACGAACACCTTGCAACATGTTAATCATCAATTTA
GCAGTTACAGATTTGATGGTGGGAACCTTGGTGATACCAA
>No_name
GGATGATGTGCACAATAAGACATCAAATAAAATAAATCCGCTGCATATGTAATCATTGAA
TATCCAATACCCTTTGATTTGATAAATACTTGCCATTGGT
>No_name
CAGAAATTGCGCATAAATTTAAAATGGACGATGTGCACAATAAGACATCAAATAAAATAA
ATCCGCTGCATATGTAATCATTGAATATCCAATACCCTTT
>No_name
CNCAAACTATGAAAATCATAAGTAGCATTCGTTTTGTTGTCCTGTGTGTTGCATATCGAA
ATGGTTGTGGTATTATAAAATACCGGTCCACAGAAATTGC
>No_name
ATTTTATAATAACACAACCATTTCGATATGCAACACACAGGACAACAAAACGAATGCTAC
TTATGATTTTCATAGTTTGGGCTGCCTCAGCACTGATAAG
>No_name
ACACAACCATTTTGATATGCAACACACAGGACAACAAAACGAATGCTACTTATGATTTTC
ATAGTTTGGGCTGCCTCAGCACTGATAAGTGTACCCCCTT
>No_name
CTCNCTATAATCACAGTAGTATTTGGATTTCGGATTACTCCATCCGAACAAAGGAGGTAC
ACTTATCAGTGCTGAAGCAGCCCAAACTATGAAAATCATA
>No_name
CGAGATTCTCGCTATAATCACAGTAGTATTTGGATTTCGGATTACTCCATCCGAACAAAG
GGGGTACACTTATCAGTGCTGAGGCAGCCCACACTATGAA
>No_name
TTANAATCAGAGGTAAATAGAAGGCTATAAATGTTGCATATATTTGATAGCCGAGATTCT
CGCTATAATCACAGTAGTATTTGGATTTCGGATTACTCCA
>No_name
ATACGTCCGTATAAAACCAACATGACAATCAGAGGGAAATAGAAGGCTATAAATGTTGCA
TATATTTGATAGCCGAGATTCTCGCTATAATCACAGTAGT
>No_name
CGANAATCTCGGCTATCAAATATATGCAACATTTATAGCCTTCTATTTACCTCTGATTGT
CATGTTGATTTTATACGGACGTATTTTTAGACTTGCAAAT
>No_name
CTCGGCTATCAAATATATGCAACATTTATAGCCTTCTATTTACCTCTGATTGTCATGTTG
GTTTTATACGGACGTATTTTTAGACTTGCAAATTATATTT
>No_name
ATTATTTCTGAAATTAGAATTTCTTTTAGACTGTTTTGTTTCTTTACCACCCATTTTCTC
CTGGACATAAATATAATTTGCAAGTCTAAAAATACGTCCG
>No_name
AAAACAGTCTAAAAGAAATTCTAATTTCAGAAATAATTTCAACGATAACAACAATAACAA
TAGCATTATAGACAAATCCAAGTTTGAGAAAAAACTTAAT
>No_name
CTTCATTATTAAGTTTTTTCTCAAACTTGGATTTGTCTATAATGATATTGTTATTGTTGT
TATCGTTCAAATTATTTCTGAAATTAGAACTTCTTTTGGA
>No_name
CTAATTTCAGAAATAATTTCAACGATAACAACAATAACAATAGCATTATAGACAAATCCA
AGTTTGAGAAAAAACTTAATAATGAAGAATCAAATAAACA
>No_name
AAACATTTAAATGTTCCAGATATCAAAATTAATTTTGCAGAATCTGACGAGGAACTCCAT
CACAATTCTAAAACCAAATTTAGTTCGGGTAAAAGAAATA
>No_name
GTCGTAGGTATACTTGAAGGAGAGATATTTTTCGTTTCAAAATACGGATTTTGTCGCTTT
GTTGCAAGTACGTGTATAACCTCATGCATATGTTCGCTTC
>No_name
CCGCGAATGGCGTCACAAAAATAGACAGCAATAAATCGGCTATCGCCAAAGAAACGTACA
AAGAATTGCTGGGTTTTCTAAGTTTTCTATCTTGACAAAC
>No_name
GTTGTTTTCTCCACGTAATGAAAGGGATCCCTGACATGATAATACCGATCAAACGCTATT
GCGCATATATTGAGAATGGACGCTGTGCCGGACATTAAGT
>No_name
TTTTTATTTAGCTGGACGCCATTCTTCATTATCAATGTAACAGGAACCTTTTGTCAATGT
ATTTCAAAGATAATATTTTCAACTCTTACATGGCTCGGAT
>No_name
TCTGAATTCAGCATTAAAGACCGTATAAATAATAGGATTGAGAGATGAGTTAAGATATCC
GAGCCATGTAAGAGTTGAAAATATTATATTTGAAATACAT
>No_name
TTTATCTTGTTATAAATTCAATTTGTCCTCTGTCATTCTAACCGAATCATTGCAAATGAA
TCCAACATTGCCAGCAAATCGTCAACAAAAACAGTTGATC
>No_name
ATTTTTGTCGTTGTTGTAGTTCGTATATTCACTAGTATTTTCACAGCTGATATGAGTTGG
GTTGATATTATTTGCTGGGCGGCTGGCCTTCAATGTGGGA
>No_name
GAACTTCTTCTCTCGAATTTCAGTTCTCAACTTGGATTCGAAATTTGTAAATTTTACTAT
GAATTGCTGAATAACAACAGCATTGGATTCTTTGAAATAC
>No_name
CGAAAGTATACCCCGACTCAAGAAGTTTTCATCGGTTTGATTTTGAGTATTTTAACCTTT
TCAACCTTGGTCGGTAACATTCTCATAATTATTGCGGTAA
>No_name
CACAAACTGAGAATTGAGCATGTGCATAACAGTACATCCGATAAGATGAAAGTGTCACAC
AAAAATTCCGAAAACGGCCAAAATCCTTTCAGTTGGAAAA
>No_name
CTTTTTATCATGTTGTTCTTATACGGGAAAATTCTTCTGTTGGCAAAACGAATCGCTAAT
CTCGATCTCAAACAACGCAGTCAAAAGACGTCAAGACGAA
>No_name
CGCNGTCAAAAGACGTCAAGACGCAATTCTACTGTTGTTTTTTCAAATCACAATACGACA
GAAAATAGAAAACCTTCATTGCAGCAAACAATGAACTGTT
>No_name
CGAAATTCGGATCTTGGCCTAATGCTTTTGCTATAGGAATCGTTAGCTGAATAATAAAAA
ACGGGCACCAACAAATGGTAAAGCATCCCATAATTATGCC
>No_name
CGAAAATCCCGATTGAATTTTGCGTAAATAATCGGGTTGAGAAAACTATTGAAATAACCC
AGCCCGAGGAATATTTCAATGACAGTTGGAGGTACGAAAT
>No_name
GGAATGATGAATAGGCGCCGCTCGACATTGGGTGGTACGTACAACAATACGGCGAGGAAA
ATGAACAAAACAAGAAAAGGAATCAATAATTAATTGCGGT
>No_name
ATTGGGCTTATGTCGGTCTGTTTATTATTCCAATGTTGAGTATGTGGGGTAACAGTTTGG
TATGTATTTCTGTTTGGGTTGAGGTTGGTCTCAGAAAAAG
>No_name
GGTTGGTCTCAGAAAAAGATTCAATTATTTTCTTGTTTCATTAGCTATGAGTGATTTTCT
TTGTGCTATTCTCGTCATGCCAATTTCCGCTTGGAAAATG
>No_name
GTTTCTAGATAATAATTATCAATCATTTTCCAAGCGGAAATTGGCATGACGAGAATAGCA
CAAAGAAAATCACTCATAGCTAATGAAACAAGAAAATAAT
>No_name
CATCAATGGTGTTTGATTTGGTACAGTTTGGATGTGTTTTTTACAGCCTCTACAATCATT
CACTTGTGTACAATCTCAATTGACAGATACAATGCACAGA
>No_name
CAATCTCAATTGACAGATACAATGCACTGAAAAACCCTTTAAAGATTCATGGCCAAAAAC
GTTATAGATCATTAGTTGTCCAATTGGTATGCGCTTGGAT
>No_name
CTTNGATAATACCTTTCAGTATTGCTTGTCCTTTGTTTTTGTTTGCTTTGGAACTGGACA
AGACTAGAGAGCATTCGTCATTCAAAGGATGTGGTCCACA
>No_name
CAGCTTCTTTCCGTTGGACGTAGAGAATTTTCACTGTTAACACATACGTAACTGTCATTA
TTATTAATGGAATGAAAAATGTCACAATTGTAGCAATTAA
>No_name
GAACACCATCGACAAAGGTTATGAGCGAAAAGAAATTAAACGGAAAAAATGAAAACTCGT
CAGCAATGCATAGGAGATCAATTTCAACAAGTTGTTTAGT
>No_name
TTTAGACTCAGAATTCAAAGAAACAGAAAACCATAATCACTTTGAAATGACTCCTTTGTT
AGCAATAACGACGAGAAATAATTTTGTTGAAAATACATCA
>No_name
TTTAGACTCAGAATTCAAAGAAACAGAAAACCATAATCACTTTGAAATGACTCCTTTGTT
AGCAAAAACGACGAGAAATAATTTTGTTGAAAATACATCA
>No_name
TTTAGACTCAGAATTCAAAGAAACAGAAAACCATAATCACTTTGAAATGACTCCTTTGTT
AGCAAAAACGACGAGAAATAATTTTGTTGAAAATACATCA
>No_name
TAATCACTTTGAAATGACTCCTTTGTTAGCAAAAACGACGAGAAATAATTTTGTTGAAAA
TACATCAATGAATCTCTGTGGTTCAGACAATTTGAAACCA
>No_name
TAACAAATGACAAAGAGTAGAAATAAAATCCCCAACGTTTGTACGGCTTTTCTTGACCGA
TTAATTTGTTTCAGCTGTTTTTCCGTTTCTTTCTTTAGAT
>No_name
ATATCTTGAAAAAAAAATCAACAAGATAAGCGACAAAGAATGGCAGATAACAAATGACAA
AGAGGAGAAATAAAATCCCCAACGGTTGTACGGCTTTTCT
>No_name
GCATATCTTGAAAAAAAAATCAACAAGATAAGCGACAAAGAATGGCAGATAACAAATGAC
AAAGAGAAGAAATAAAATCCCCAACGTTTGTTCGGGTTTT
>No_name
TTTTATTTCTACTCTTTGTCCTTTGTTAACTGCCATTCTTTGTCGCTTATCTCCTTGATT
TTTTTTTCAAGATACGCTCAGCTTCCTCCACAGCGGAAAA
>No_name
TTTTATTTCTACTCTTTGTCATTTGTTATCTGCCATTCTTTGTCGCTTATCTCGTTGATT
TTTTTTTCAAGATATGCTCAGTTTCCTCAACAGCGGAAAA
>No_name
ATCTGCCATTCTTTGTCGCTTATCTCGTTGATTTTTTTTTCAAGATATGCTCAGTTTCCT
CAACAGCGGAAAAAATGCTTACTTTCCTCGAATGGATGGG
>No_name
ATCTGCCATTCTTTGTCGCTTATCTCGTTGATTTTTTTTTCAAGATATGCTCAGTTTCCT
CAACAGCGGAAAAAATGCTTACTTTCCTCGAATGGATGGG
>No_name
TCGAACCTGAATAACCCATCCATTCGAGGAAAGTAAGCATTTTTTCCGCTGTTGAGGAAA
CTGAGCATATCTTGAAAAAAAAATCAACGAGATAAGCGAC
>No_name
CGACTGTATTTCTTGACAAGATCCTATTCAAAAGAGTAACTGGTAGGATATAACCACAAA
CTAGCAAATCAACGATAATTATGTTGAGGATGAAAAAATT
>No_name
ATTTATTTGACATCCAAGTTGTCCGACTGTATTTCTTGACAAGATCCTATTCAAAAGAGT
AACTGGTAGGATATAACCACAAACTAGCAAATCAACGATA
>No_name
GACAATGAAGAAAATCTGGGGTTAATAATTATTCTTATTGTGTTGAATTTCGTTTTACCA
ACATTAGTAAGCACTTGTTTTTACACAATTCTTCTCGTTC
>No_name
GACAATGAAGAAAATCTGGGGTTAATAATTATTCTTATTGTGTTGAATTTCGTTTTACTA
ACATTAGTAAGCACTTGTTTTTACACAATTCTTCTCGTTC
>No_name
CNGGTTTCATTTCGATAGTCTTTTTTATTTACCATATCCGGACTTTGACAACTAATCGGT
TTTGAAACATTGTATTTTATTTTGAACATACGAACGAGAA
>No_name
GGGTCTATTAATTATGAATGTTGTGGTGTACTTCATTTGTTGGGCCCCCTATACATTTCA
TGGATTCTTAATAAAAGATGATTCAGAAATGAGTCCATTA
>No_name
CGTCAATCGGAGGAATTGGAAACATCCTCACGATCATTGCCATCACTACCATCAAAGAAC
TGAATACGACGGGTAACATGTTTGTGGTAAACCTGGCTAT
>No_name
GNCCGACTATAAATGCAACTGAGTGTCTTCCTATCGAATGCATTGTACCCCCAACCGATC
TCGTTACCCATTTGGGCAATAAATGCAATTATCCACTATC
>No_name
GCCGTTTGTTACATTCTTATATTTTATCACTGGAAAAAGTCTGCAAATCGAGTCAAGGAA
ATGAAAGGCGAAAATTCTAAAAAACAAAATTCTGAAGCAA
>No_name
CNCGGATGCTTTTTGTGATTTATTTCACGTTTGTAATGTGTTGGTTCCCCTATGCTGTAA
TTGTGTTGATTGATGTCCATGATTCTTTCCCAGCCGAGGT
>No_name
ACGTGATATCCAGAGTTTTTTATCTACGGATATGGCAAAGGGGACGCATAAATTGAACAG
AATACCCAACACGATATTGATACAGAGATATGTAATATCC
>No_name
ANTCAGGATAAGAGTGTTGGAGATTGTAAACAACTGCGTATGGGATAGTTTATGAAAAAT
AAACAAATATCTATCGAATGAAATTATCATGAATATGAAA
>No_name
TTCATATTCATGATAATTTCATTCGATAGATATTTGTTTATTTTTCATAAACTATCCCAT
ACGCAGTTGTTTACAATCTCCAACACTCTTATCCTGATTG
>No_name
TCATATTCATGATAATTTCATTCGATAGATATTTGTTTATTTTTCATAAACTATCCCATA
CGCAGTTGTTTACAATCTCCAACACTCTTATCCTGATTGC
>No_name
AGTCACGTTGTTTTTCTTGACAGTTTTCAATTTCCTTTTGCCGATTTCTGTCAGCACAGG
ATTTTACACGATTCTTCTGGTAAAGCTATTCAAAACCAAA
>No_name
TTTCACCCGATGTAAGGGGGCACTTAATGTGCCACCAAACCGATAAAAGAAACCATGAAA
AGTATACGGAGCCCAGCAAAGAAAAAATGTCCCAACCGTT
>No_name
CCAAACAACCATCCATTCAATGTTGCATTTGTTAGTGTTCCCCAGTATATCACCCGATGT
AAGGGGGCACTTAATGTGCCACCAAACCGATAAAAGAAAC
>No_name
GAAAAATCTGCTTCAATGATTTCCTAAACCGTGAATTCATGACTCCAAACAACCATCCAT
TCAATGTTGCATTTGTTAGTGTTCCCCAGTATATCACCCG
>No_name
GTTTCTTTTGGTTTTCGAATGGCTGAAAAACTCAAATTTCGACAACGCCGGGGACTTAAT
TGGATTGTTTATCATCATTTCATCAAATCGTCTTGTTTGA
>No_name
TTGCACGCACATGTTTCTTTTGGTTTTCGAATGGCTGAAAAACTCAAATTTCGACAACGC
CGGGGACTTAATTGGATTGTTTATCATCATTTCATCAAAT
>No_name
TTTTTACCAAAGAAAAAGTTGATTGAGGAAAACATTTTCTTTCTTTAGAACTTTTGTATG
GTTTGCCATTCATGTTAATCATCGGTTTTAGTTCATATTT
>No_name
ATTCAGATGAAAACTATGAGCTAGATTCAAAGAAAACTTTGAAACTGCAAAACATTTTCC
ACAGTTATGATGAAGAAAATTATATCAAAACTCTTGACAC
>No_name
CCGAGATCTTCTATTGATTTTAACACTCAACATCTATGTTCTTCTTATTATTCTATAGAA
AAGGATCAAAGATTTTCTGATCAGAATATACCAAAGCAAC
>No_name
ATTTTTCAATACTGGCAGATTTGTTCTTTAAGAAAGGGGTTGAAGCATTAAGAGGTCGGT
AATTTAATGAGAGTGAATCCTGTGAAACTAATGTGTGATT
>No_name
AAATAACAAAGCAGAAAAAGACCAAATAGCGTTCCCAATACTTGCACGGCTTTTCGACTT
TTTCTAATATTTCTTTTCGTGTGATTTTGAAATCTTTGAC
>No_name
GGTACAGAAGAAATCAAAAATATACACTAAGAAAAACGGAAAATAACAAAGCAGAAAAAG
ACCAAATACAGTTCCCAATACTTGCACGGATTTTCGACTT
>No_name
CTGGATTTCTGACAATTTCCATGAAGAAGTCGTCGAAATGTCATTTTGAAAATTGGATTA
AATATATGATAAACAACTGGATTAAGCATTGACGCTGAAT
>No_name
CGAGTCCATCATAACTGAAATGGTTGCCCCGTCAATTTTTGGAGTGATTGTAGTATTTGG
ATTTTTTGGAAACCTTTTGGTCATCCTGGTCGTCTCCATA
>No_name
CCGNTTCCATCATAACTGAAATGGTTGCCCCGTCAATTTTTGGAGTGATTGTAGTATTTG
GATTTTTTGGAAACCTTTTGGTCATCCTGGTCGTCTCCAT
>No_name
GTCNCCCCGTCAATTTTTGGAGTGATTGTAGTATTTGGATTTTTTGGAAACCTTTTGGTC
ATCCTGGTCGTCTCCATAAATAAGCAGTTGCGAAATGGTA
>No_name
CCCGTCAATTTTTGGAGTGATTGTAGTATTTGGATTTTTTGGAAACCTTTTGGTCATCCT
GGTCGTCTCCATAAATAAGCAGTTGCGAAATGGTACAAAT
>No_name
TTTTGGTCATCCTGGTCGTCTCCATAAATAAGCAGTTGCGAAATGGTACAAATATCCTCA
TCGCATCTCTAGCGATAGCCGACATAACATTTATTACTTT
>No_name
TNTTTAATGAAAATCGTCGCAGTTAAAGGAACACAAAAAGTAATAAATGTTATGTCAGCT
ATCGCTAGAGATGCGATGAGGATATTTGTACCATTTCGCA
>No_name
AAANCCAGCCTTTTTTAATGAAAATCGTCGCAGTTAAAGGAACACAAAAAGTAATAAATG
TTATGTCAGCTATCGCTAGAGAGGCGATGAGGATATTTGT
>No_name
CAAAAACCAGCCTTTTTTAATGAAAATCGTCGCAGTTAAAGGAACACAAAAAGTAATAAA
TGTTATGTCAGCTATCGCTAGAGATGCGATGAGGATATTT
>No_name
TTTTCATTAAAAAAGGCTGGTTTTTGGGGGGAATTGCTTGCAAAATATATCAGTTTTTTA
CATATTTAACGGGGTACATGAGGGTTTATACTTTGGTATT
>No_name
TTAATACCAAAGTATAAACACTCATGTACGCCGTTAAATATGTAAAAAACTGATATATTT
TGCAAGCAATACTCCCCAAAAACCAGCCTTTTTTAATGAA
>No_name
AAAAAGGCTGGTTTTTGGGGAGTATTGCTTGCAAAATATATCAGTTTTTTACATATTTAA
CGGCGTACATGAGTGTTTATACTTTGGTATTAATGAGTGT
>No_name
CAACAGCCAAATACCTATCGACACTCATTAATACCAAAGTATAAACACTCATGTACGCCG
TTAAATATGTAAAAAACTGATATATTTTGCAAGCAATACT
>No_name
GTTTTTTACATATTTAACGGCGTACATGAGTGTTTATACTTTGGTATTAATGAGTGTCGA
TAGGTATTTGGCTGTTGTCCATCCGATAGCGAGGATTCCA
>No_name
CTTTTCTGTTCTAATTGGAATACTCGCTATCGGATGGACAACTGCCAAAAACCTATCGAC
AATCATTAATACCAAAGTATAAACACTCAAGTACTCCGTT
>No_name
ACGATTTTCAAGACGTTCTTTTCTGTTCTAATTGGAATACTCGCTATCGGATGGACAACA
GCCAAATACCTATCGACACCCATTAATACCAAAGCATAAA
>No_name
AAAAGAACGTCTTGAAAATCGTCCTATCGACATGGGTAATCTTTATGCTATGTAATTGCC
CACTGCTGTTCAATTCTGGGGTGGCGTATCCTCCAACTTC
>No_name
GTCTTTCGTATCATTGATGGAAGTTGGAGGATACGCCACCCCAGAATTGAACAGCAGTGG
GCAATTACATAGCATAAAGATTACCCATGTCGATAGGACG
>No_name
AAAAGTCTTTCGTATCATTGATGGAAGTTGGAGGATACGCCACCCCAGAATTGAACAGCA
GTGGGCAATTACATAGCATAAAGGTTACCCATGTCGATAG
>No_name
ATGTAATTGCCCACTGCTGTTCAATTCTGGGGTGGCGTATCCTCCAACTTCCATCAATGA
TACGAAAGACTTTTACTGTACATATATGCCAACAGTTCGT
>No_name
ACGAACTGTTGGCATATATGTACAGTAAAAGTCTTTCGTATCATTGATGGAAGTTGGAGG
ATACGCCACCCCAGAATTGAACAGCAGTGGGCAATTACAT
>No_name
TAATGAACTGTTGGCATATATGTACAGTAAAAGTCTTTCGTATCATTGATGGAAGTTGGA
GGATACGCCACCCCAGAATTGAACAGCAGTGGGCAATTAC
>No_name
CTAAATAACCCATTAGTGTTTCATTGTAACGAACTGTTGGCATATATGTACAGTAAAAGT
CTTTCGTATCATTGATGGAAGTTGGAGGATACGCCACCCC
>No_name
CCTTTTTCTAAATAACCCATTAGTGTTTCATTGTAACGAACTGTTGGCATATATGTACAG
TAAAAGTCTTTCGTATCATTGATGGAAGTTGGAGGATACG
>No_name
CCAAATTGGCCATTTTCTAAATAACCCATTAGTGTTTCATTGTAACGAACTGTTGGCATA
TATGTACAGTAAAAGTCTTTCGTATCATTGATGGAAGTTG
>No_name
CCAAATTGGCCATTTTCTAAATAACCCATTAGTGTTTCATTGTAACGAACTGTTGGCATA
TATGTACAGTAAAAGTCTTTCGTATCATTGATGGAAGTTG
>No_name
AAANACTTTTACTGTACATATATGCCAACAGTTCGTTACAATGAAACACTAATGGGTTAT
TTAGAAAATGGCCAATTTGGACGGGTCTACATTCTTTTAT
>No_name
AAATAAGCAAATATCGAAAATAAAAGAATGTAGACCCGTCCAAATTGGCCATTTTCTAAA
TAACCCATTAGTGTTTCATTGTAACGAACTGTTGGCATAT
>No_name
GAAAGAGGCAACAAATAAGCAAATATCGAAAATAAAAGAATGTAGACCCGTCCAAATTGG
CCATTTTCTAAATAACCCATTAGTGTTTCATTGTAACGAA
>No_name
TTGCTGAAAGAGGCAACAAATAAGCAAATATCGAAAATAAAAGAATGTAGACCCGTCCAA
ATTGGCCATTTTCTAAATAACCCATTAGTGTTTCATTGTA
>No_name
TTGCTGAAAGAGGCAACAAATAAGCACATATCGAAAATAAAAGAATGTAGACCCGTCCAA
TTTGGCCATTTTCTAATTAAACCATTAGTGTTTCATTGTA
>No_name
CAAGCACGTGTATAATAATATAATTGCTGAAAGAGGCAACAAATAAGCAAATATCGAAAA
TAAAAGAATGTAGACCCGTCCAAATTGGCCATTTTCTAAA
>No_name
AAAATGGCCAATTTGGACGGGTCTACATTCTTTTATTTTCGATATTTGCTTATTTGTTGC
CTCTTTCAGCAATTATATTATTATACACGTGCTTGATATG
>No_name
GGGATATCCGAGACTCACTGTTGAAAAGTAATTTCCATATCAAGCACGTGTATAATAATA
TAATTGCTGAAAGAGGCAACAAATAAGCAAATATCGAAAA
>No_name
AATTTACTTTTCAACAGTGAGTCTCGGATATCCCAATCCGACAAAGCTTTACAATCAAAA
AAGAGAGTTACAAGAATGGTTGTCATTGTTGTGGTTATTT
>No_name
TTACTTTTCAACAGTGAGTCTCGGATATCCCAATCCGACAAAGCTTTACAATCAAAAAAG
AGAGTTACAAGAATGGTTGTCATTGTTGTGGTTATTTTTG
>No_name
CAANGCAAAAATAACCACAACAATGACAACCATTCTTGTAACTCTCTTTTTTGATTGTAA
AGCTTTGTCGGATTGGGATATCCGAGACTCACTGTTGAAA
>No_name
ATCCAACACAATGCAAAAATAACCACAACAATGACAACCATTCTTGTAACTCTCTTTTTT
GATTGTAAAGCTTTGTCGGATTGGGATATCCGAGACTCAC
>No_name
GAAAACAATCTGTATTGGCATCCAACACAATGCAAAAATAACCACAACAATGACAACCAT
TCTTGTAACTCTCTTTTTTGATTGTAAAGCTTTGTCGGAT
>No_name
TAGGAATTGGATGATGAAAACAATCTGTATTGGCATCCAACACAATGCAAAAATAACCAC
AACAATGACAACCATTCTTGTAAATCTATTTTTTGATTGT
>No_name
AGNCACAAGAATGGTTGTCATTGTTGTGGTTATTTTTGCATTGTGTTGGATGCCAATACA
GATTGTTTTCATCATCCAATTCCTAGGCAGTGAGCCCGAC
>No_name
TTTGCATTGTGTTGGATGCCAATACAGATTGTTTTCATCATCCAATTCCTAGGCAGTGAG
CCCGACAATGCGGCGTTCAAAGCATTCCATGTATTTGCAA
>No_name
CAAAATCGGATTCATCATGCTGTTCGAATAAGCCAGGGCGCTTGCAAATACATGGAATGC
TTTGAACGCCGCATTGTCGGGCTCACTGCCTAGGAATTGG
>No_name
CTTNAATGCAACTCGGAAATTATTGGAGAAAAATGCATACAAAATCGGATTCATCATGCT
GTTCGAATAAGCCAGGGCGCTTGCAAATACATGGAATGCT
>No_name
GATTAATCCGATTTTGTATGCATTTTTCTCCAATAATTTCCGAGTTGCATTTAAGAGCGT
CCTTTTTTGTCAAAAACAATCGTTTTCCGGAAGAGATTTC
>No_name
TTAAGAGCGTCCTTTTTTTGTCAAAAACAATCGTTTTCCGGAAGAGATTTCGAAAAAACG
AATTTAAACATCAATCGAAATCTTTCCGAGCAACGAGCCT
>No_name
TTTCAAAAAAACGAATTTAAACATCAATCGAAATCTTTCCGAGCAACGAGCCTCTCGAAA
GGCTCTTACTAAGAAAGATTGTGAAGTGAATATATATTCA
>No_name
GAAAAAACGAATTTAAACATCAATCGAAATCTTTCCGAGCAACGAGCCTCTCGAAAGGCT
CTTACTAAGAAAGATTGTGAAGTGAATATATATTCAGACA
>No_name
CCGGAACTTGAAAGGATTTTATTGTTCTTATTGTCTGAATATATATTCACTTCACAATCT
TTCTTAGTAAGAGCCTTTCGAGAGGCTCGTTGGTCCGGAG
>No_name
GATTAGTGTAGCCGGAACTTGAAAGGATTTTATTGTTCTTATTGTCTGAATATATATTCA
CTTCACAATCTTTCTTAGTAAGAGCCTTTCGAGAGGCTCG
>No_name
CTCTCGAAAGGCTCTTACTAAGAAAGATTGTGAAGTGAATATATATTCAGACAATAAGAA
CAATAAAATCCTTTCAAGTTCCGGCTACACTAATCTCTCT
>No_name
GGTTATTTGGTCCAGTTCTTTGCAATATCTTCAATTCGAATGATGTCTTCTTCAGTACCG
CTAGCCTTATACATATCGGATGCCTCGGACTCGATCGGGA
>No_name
ATAAAACCTTTCAAATACGAAATTATCTTGACGAATTCACGAGTGGCAATTATTCTGACA
GTGTCATGGATCACGTCGCTGCTGATTTCCCATATTCCTA
>No_name
CCAGAATGAATAGGAATATGGGAAATCAGCAGCGACGTGATCCATGACACTGTCAGAATA
ATTGCCACTCGTGAATTCGTCAAGATAATTTCGTATTTGA
>No_name
CAGAATTTAAGTAGAACCAAATTTTCTTCAGTTGTATAAATTCCAGAATGAATAGGAATA
TGGGAAATCAGCAGCGACGTGATCCATGACACTGTCAGAA
>No_name
GTTNGGATAAGGAGTCGCTAAAATAATTTTCTTTTCTTGGTTTTTGGCCTCTTTAAAGAT
CTTCAAATACACAACGCACATTATTGAACTTGGAATCAAA
>No_name
AAGATCTTTAAAGAGGCCAAAAACCAAGAAAAGAAAATTATTTTAGCGACTCCTTATCCG
AAAGAAAATAGAAATTCCTTGACTCTGGATATGAATATTC
>No_name
CTTGACTCTGGATATGAATATTCAATCTCACAATTTTATTAAGAAATCTCAATCAGTTTC
CTCAAATATGTCAAAGCGAAACTTTAAAAGAGAACATAAT
>No_name
CTTGGCCGCTTTATGTTCTCTTTTAAAGTTTCGCTTTGACATATTTGAGGAAACTGATTG
AGATTTCTTAATAAAATTCTGAGATTGAATATTCATATCC
>No_name
GTAAATGATAGGGTTGAGAGTTGAATTTACATAACCTATCCAAAACACGATATCCCCAAT
GATTTCTGGGAACGAACATGAGGACTGGCAGACGTTTGAA
>No_name
GCANTTTTTACAACACCATTTATTATACTTTAAGACTTGTTTGAATGCTTTCCGAAATTC
TCGATTGTAGAAGGCGTAAATGATAGGGTTGAGAGTTGAA
>No_name
ATCATTTACGCCTTCTACAATCGAGAATTTCGGAAAGCATTCAAACAAGTCTTAAAGTAT
AATAAATGGTGTTGTAAAAATTGCACAGACAGGCAATGTA
>No_name
GNAATTTGTAAAGTTTCCGCTATGAGTGTTTAATGAATTACATTGCCTGTCTGTGCAATT
TTTACAACACCATTTATTATACTTTAAGACTTGTTTGAAT
>No_name
GTAATTTGTAAAGTTTCCGCTATGAGTGCTTAATGAATTACATTGCCTGTCTGTGCAATT
TTTACAACACCATTTATTATACTTTAAGACTTGTTTGAAT
>No_name
TGTTCTTCTTTTACCCATATTTCGATCAAAGTATATCTCAGTTCCGGTGAAATTTGTAAA
GTTTCCGCGATGAGTGTTTAATGAATTACATTGCCTGTCT
>No_name
CGAGGTTAACATAAATTTGATAAAGAAATTCTACTTCAATTTTCAGAAATTTCCAACTTC
CATTAGAGTCGGTTTTCAATCTATTGGAAATTTCATGCCA
>No_name
CGACTCTAATGGAAGTTGGAAATTTCTGAAAATTGAAGTAGAATTTCTTTATCAAATTTA
TGTTAACCTCGTACATTTTACAGTTCCACTTGGAATAATT
>No_name
CNATGGTTAGCCATCAGTTATTGTTGTTTCAACCCAATTATTATTCTAATGTCTGACTCT
ATTTATCAAAAATATTTGAAAAAAGACTTGAAAGTTTTGT
>No_name
CGANTATTGGGAATGGGGAATTTCAAGTGCTTTCCTCTGTAAATTATATTACTTTTTCAA
TAATTGTACAATTCCTTTCAGTGCCTTTCTTATTAGTCTG
>No_name
AAAATGTAAAAAAACCGTCATACCTGTGGGAGAGTAGATCAAATTTAACAAACGTTCCAG
ATTTGGACGAAAATCCAATAAAATTGCCAGATGGTGATAC
>No_name
GTGCAATTTTAGTTATGCCAGTATCAACCGTAAAAATGGTCCATGTTGATCTCACAAATG
GCTGGCCACATCAACTGTGTTTAGCATGGTACAGTTTGGA
>No_name
AAACGGTCCATGTTGATCTCACAAATGGCTGGCCACATCAACTGTGTTTAGCATGGTACA
GTTTGGATGTCTTCTTTAAGGCAACTACTATTATCCATTT
>No_name
CTTGGTTAATTCCATTTGGAATAGCTTGTCCTTTATTTCTCTCATCTTTGAAAATCGAAA
CTATGAATCAAGAAGAAAGCTCTTTCAAAGGATGCGGTCC
>No_name
TGAAAATCGAAACTATGAATCAAGAAGAAAGCTCTTTCAAAGGATGCGGTCCAAATAATG
CAATTTTTATCATGACTGCCGTCATCGTCACAGATCGGAA
>No_name
CTTTCAAAGGATGCGGTCCAAATAATGCAATTTTTATCATGACTGCCGTCATCGTCACTT
TCATTTTACCACTGCTTATAATGATGATTTCTTATATTCT
>No_name
AAANAATCGAGATTCTTTGTTTGTTTTCTAATGGTTTTCACAGTTAGAATATAAGAAATC
ATCATTATAAGCAGTGGTAAAATGAAAGTGACGATGACGG
>No_name
CTAAAACGAGATTTTCTGTGGCCGTTGGTAGAAAAAGAATCGAGATTCTTTGTTTGTTTT
CTAATGGTTTTCACAGTTAGAATATAAGAAATCATCATTA
>No_name
CAAACAAAGAATCTCGATTCTTTTTCTACCAACGGCCACAGAAAATCTCGTTTTAGTCAG
TCGGAAATATATAAGAAATCTATGCCGAGTACAAGTCTAA
>No_name
CTTAAATCAATCCTTAAATCAAGAGAAACTCAGTTTGTTATCAATTTCAACAGATTTCTC
CAGAAGGTCCCTGATGAGTTGCAACAACTTTCCTACGACT
>No_name
TTTAAATCAAGAGAAACTCAGTTTGTTATCAATTTCAACAAATTTCTCCAGAAGGTCCCT
GATGAGTTGCAACAACTTTCCTACGACTCCAAGCAAAATA
>No_name
CCTGAAGGTCCCTGATGAGTTGCAACAACTTTCCTACGACTCCAAGCAAAATACAGGAAA
ATATTGATGGTGACAAGGAAACTTATTTTGATTTCAGAGG
>No_name
CTTTCCTACGACGCCAAGCAAAATACAGGAAAATATTGATGGTGACAAGGAAACTTATTT
TGATTTCAGAAGCAAATTTAGCCGATTGTCCCGGCAAATG
>No_name
GATCCGGCAAATGAGTATACCATTCCGTAAGAATACTTTGCGTCTTCATCGAAACAGTTC
AGTTAATTCAGAACGTTTAAGATTATGCGCCAATGTGCTT
>No_name
CAAATGAGTATACCATTCCGTAAGAATACTTTGCGTCTTCATCGAAACAGTTCAGTTAAT
TCAGAACGTTTAAGATTATGCGCCAATGTGCTTCTAAATA
>No_name
TTTGCGTCTTCATCGAAACAGTTCAGTTAATTCAGAACGTTTAAGATTATGCGCCAATGT
GCTTCTAAATAGTCGGCTTTCAGTTAACTCGCGTAGAATC
>No_name
GATTATGCGCCAATGTGCTTCTAAATAGTCGGCTTTCAGTTAACTCGCGTAGAATCGCGA
CTTCTGATTTGAGTTTGAGATACATTCAAAAGTCTCGAAA
>No_name
GTTGGATGATTTCATACAGCGAATGGATTGGATATTCTGCTTCAATGATGAATCCAGTCG
TTTATCACATCTTTAATCCGACCTTTCGTCGGACATTTAA
>No_name
AAANCAAATATATTCTTATGTAACAAAATGAGGTCACGATTACTGGCAAAGATACTATAA
ATCCAGCAAAAAATAAAGTAAAAGACGGATCAGCCATTCT
>No_name
TGGAGATACAATTCAACAATTGAGCACTTACTCATTGTGTTGTTTACGTTGTTGATATTC
GGAACTCTCGGCGGAAATTGTCTCGTCATTTCGGCGATTA
>No_name
ATACAATTCAACAATTGAGCACTTACTCATTGTGTTGTTTACGTTGTTGATATTCGGAAC
TCTCGGCGGAAATTGTCTCGTCATTTCGGCCATTATTTTG
>No_name
CGGAACTCTCGGCGGAAATTGTCTCGTCATTTCGGCGATTATTTTGGTGAAAAAATTGCA
AATTCCGAGCAATTTTTTGATTTTGAGCTTAGCAGCTAGC
>No_name
GCGGAAATTGTCTCGTCATTTCGGCGATTATTTTGGTGAAAAAATTGCAAATTCCGAGCA
ATTTTTTGATTTTGAGCTTAGCAGCTAGCGATACTCTAGT
>No_name
AAAAAATTGCAAATTCCGAGCAATTTTTTGATTTTGAGCTTAGCAGCTAGCGATACTCTA
GTTGCGTTCTTCCTTCCATTAGTAGCTTTTATTCAATTGC
>No_name
TCTGATTTTGAGCTTAGCAGCTAGCGATACTCTAGTTGCGTTCTTCCTTCCATTAGTAGC
TTTTATTCAATTGCGTGGTGGTCATTGGCCATTTTCAGAA
>No_name
GGCCATTTTCAGAGACATTTTGTGATATATTTATTTGTCTTGATGTGCTGCTGTGCCGTT
CGAGCATTTTGAATTTATGCGCACTTTCGATAGATAGATA
>No_name
ATTTGTCTCGATGTGCTGCTGTGCAGTTCGAGTATTTTGAATTTATGCGCAATTTCGATA
GATAGATACCTCATTATAACAAAGCCACTGCAATACGGCA
>No_name
CAAAGTTCGACGACTGCCGTATTGCAGTGGCTTTGTTATAATGAGGTATCTATCTATCGA
AATTGCGCATAAATTCAAAATACTCGAACTGCACAGCAGC
>No_name
AATAAATCCTTCTTTCCATCCAATTACCGGCGGAATACTAATTAATCCTGATAGAAACCA
TACCAACAATATCATAAGAAACATTTGCTTCAAAGTTCGA
>No_name
GTTNCTATCAGGATTAATTAGTATTCCGCCGGTAATTGGATGGAAAGAAGGATTTATTCC
CGGGAAATGTATTTATTCAGAAAATCTTGGTTATCAGATT
>No_name
CAGCGTTGTTAAGGAGAACATGTGCAAACGCCTATCATTGTCAGATCAAAGCAGCAATGA
TTGGATGGACTCGAAAAAACTAGCGATTTCAAATGCAAAA
>No_name
ATGNACTCGAAAAAACTAGCGATTTCAAATGCAAAAGAAGAATTTATTAAACAATATAAA
AAAACAGAGAAAGCCAATTATGCTGAAAACAAAGCCATTA
>No_name
CAACGTTGTAATGGCTTTGTTTTCAGCATAATTGGCTTTCTCTGTTTTTTTATATTGTTT
AATAAATTCTTCTTTTGCATTTGAAATCGCTAGTTTTTTC
>No_name
CAACGTTGTAATGGCTTTGTTTTCAGCATAATTGGCTTTCTCTGTTTTTTTATATTGTTT
AATAAATTCTTCTTTTGCATTTGAAATCGCTAGTTTTTTC
>No_name
GTANAACGGCAGCCAACAGATTGTAAAACATCCCATGATCACTCCCAACGTTGTAATGGC
TTTGTTTTCAGCATAATTGGCTTTCTCTGTTTTTTTATAT
>No_name
GTCNATTATGCTGAAAACAAAGCCATTACAACGTTGGGAGTGATCATGGGATGTTTTACA
ATCTGTTGGCTGCCGTTGTTCGTCATCCAGTTAATCAAAT
>No_name
CTGAAAACAAAGCCATTACAACGTTGGGAGTGATCATGGGATGTTTTACAATCTGTTGGC
TGCCGTTCTTCGTCATCCAGTTAATCAAACCGCTTTTGAA
>No_name
CAACGTTGGGAGTGATCATGGGATGTTTTACAATCTGTTGGCTGCCGTTCTTCGTCATCC
AGTTAATCAAACCGCTTTTGAAGGTTGCAAACATTGATAG
>No_name
AAAAACATATCTTGAATCCACTGAGAAATGTATAAATTGCTATCAATGTTTGCAACCTTC
AAAAGCGGTTTGATTAACTGGATGACGAAGAAAGGCAGGC
>No_name
GCACTGTTGACTTCACAGTTACAATTAGCTAAGTTTTCTATAACGGATAAATTTGTCAAA
TTTCTAAAATCAGTCATTGTGAAAGGAGCTAAGCTAACAA
>No_name
TGGCTTTCCTGCCGAAAAATTGCACATTTTCTATTACTACTTGAGCTATGGTTGCTCTGA
GTGATTACCTTATTTCTGTCAATAAACGACTTATAATGAA
>No_name
TAAACTGTTACAGTAACCTAGCCAAAAAATGCAGTCGAATAATTCGTCAGAAATCTTACA
GTTTTCACAGAGAGCTTTTAATGGTAATAAGATGAAAAAG
>No_name
CGGCGATCTTTTACAATACAACAGCTGGTAGAAAGCGGCTTTATATTCGCGGTTCGTACA
GCTGTATATGACCGGATTGCATAAACTGTTACAGTAACCT
>No_name
CGAATGGATGTAAATATGTTAGATTTGTGTAAAAGTATTTATAAAGAATGTACTTATTGC
ATCGAGATTTGTCTGAACGCATCCTTGAAAGACACAAATA
>No_name
CGCATCCTTGAAAGACACAAATACCGAAAACAACATGAAACATGACACAGAAGGAAGTTT
TAATTGTGTCAAAAACAATGTAAATTTGTTCATCAAAATT
>No_name
AAAACAACATGAAACATGACACAGAAGGAAGTTTTAATTGTGTCAAAAACAATGTAAATT
TGTTCATCAAAATTTTTTTCCCTATTATTTCAATTGTTGG
>No_name
ATTTTTTTCCCTTTTATTTCAATTGTTGGCTTTATTGCTAATATTTTAATCATTTTTTTG
GTTCTCCGATTGCCGTCGTTGCGAAGATCCTAACCTAATT
>No_name
GACAAATTAGCATCAACAGCAGAATACTGGCAGTATATGACATTATTTGTAAAAAATGAT
TCATTTTGCAGAGAGCCGGACCAACAATCCAGAATAATTC
>No_name
TTATTCTGGATTGTTGGTCCGGCTCTCTGCAAAATGAATCATTTTTTACAAATAATGTCA
TATACTGCCAGTATTCTGCTGTTGATGCTAATTTGTCTCG
>No_name
GTATTCTGCTGTTGATGCTAATTTGTCTCGAACGATATATTGCAATAATATTTCCAATGA
AAGTGAAAAATATGCTATCAAAAAGGATTTATATTGTGCT
>No_name
ACAGCACAATATAAATCCTTTTTGATAGCATATTTTTCACTTTCATTGGAAATATTATTG
CAATATATCGTTCGAGACAAATTAGCATCAACAGCAGAAT
>No_name
GCCAAATAAAAATTAACAGCACAATATAAATCCTTTTTGATAGCATATTTTTCACTTTCA
TTGGAAATATTATTGCAATATATCGTTCGAGACAAATTAG
>No_name
CGGCAAGCTGAACCCAATACTGAGGAGCCAAATAAAAATTAACAGCACAATATAAATCCT
TTTTGATAGCATATTTTTCACTTTCATTGGAAATATTATT
>No_name
TTCGGTTTTTTCACACCTAGTAACATTGTGGATTCGTCTGAGCTCGTACTCAAACAAACT
CGGCAAGCTGAACCCAATACTGAGGAGCCAAATAAAAATT
>No_name
TTCGGTTTTTTTCACACCTAGTAACATTGTGGATTCGTCTGAGCTCGTACTCAAACAAAC
TCGGCAAGCTGAACCCAATACTGAGGAGCCAAATAAAAAT
>No_name
ATTTTTATTTGGCTCCTCAGTATTGGGTTCAGCTTGCCGAGTTTGTTTGAGTACGAGCTC
AGACGAATCCACAATGTTACTAGGTGTGAAAAAACCGAAA
>No_name
CCGAGTTTGTTTGAGTACGAGCTCAGACGAATCCACAATGTTACTAGGTGTGAAAAAACC
GAAAAAAATCAGCAAAAAGACTTATTATATTTCTTCGTTT
>No_name
CGAGCTCAGACGAATCCACAATGTTACTAGGTGTGAAAAAACCGAAAAAATCAGCAAAAA
GACTTATTATATTTCTTCGTTTGTTTTGCTTTATATTATA
>No_name
CAATGGTATAATATAAAGCAAAACAAACGAAGAAATATAATAAGTCTTTTTGCTGATTTT
TTCGGTTTTTTCACACCTAGTAACATTGTGGATTCGTCTG
>No_name
AAAACAACGAAAGTTATAAAATCTCTTAACTCCATGAATACCGAATCATTCGATTCTCAA
AGTTTACAGACCAGTTCCAACAGAAACAATGATAAAGTGA
>No_name
AAACAACGAAAGTTATAAAATCTCTTAACTCCATGAACACCGAATCATTCGATTCTCAAA
GTTTACAGACCAGTTCCAACAGAAACAATGATAAAGTGAA
>No_name
GAAAAATTCACTTTATCATTGTTTCTGTTGGAACTGGTCTGTAAACTTTGAGAATCGAAT
GATTCGGTGTTCATGGAGTTAAGAGATTTTATAACTTTCG
>No_name
CTTAACTCCATGAACACCGAATCATTCGATTCTCAAAGTTTACAGACCAGTTCCAACAGA
AACAATGATAAAGTGAATTTTTCCGTCAAAGTTGCCAGCA
>No_name
CTCAAAGTTTACAGACCAGTTCCAACAGAAACAATGATAAAGTGAATTTTTCCGTCAAAG
TTTCCAGCAAAAAAACAATCACAAAAGCCGCAAATGAACG
>No_name
CAATGACAATAAGCATTATTATAACTCGTCTTCGTTCATTTGCGGCTTTTGTGATTGTTT
TTTTGCTGGCAACTTTGACGGAAAAATTCACTTTATCATT
>No_name
CTTTGCGTTATGTCGTCTGCCGAGGCATATTTGGGCAATGATGACATTGCATTCTGGTAG
AAATACGCATCTGTTATTGATCTTTCCTCCGTCCGCGTAT
>No_name
CGTNATGTCGTCTGCCGAGGCATATTTGGGCAATGATGACATTGCATTCTGGTAGAAATA
CGCATCTGTTATTGATCTTTCCTCCGTCCGCGTATATGTT
>No_name
ATTGCATTCTGGTAGAAATACGTATCTGTTATTGATCTTTCCTCCGTCCGCGTATATGTT
CATGTACCTTTCCAGTGCAATTAATCCTTTAATCTATTTT
>No_name
AAANATCAGAGAATTCACAAAGTTCCTCATCATGACAGAAGCGATTTGGGATTTTTTCGA
TATTATCATAGAAGGAGTTCGCTATTTTCTTCTCTCCTTT
>No_name
GAATTACTTCAGCGATGTGTCGGTTTGGGGGTTGATGGTTTTGTCAACAGAGAGATATTT
ATTGTTGAAATATCCCACAAACTTTACATTGAGGAATCTT
>No_name
GTTGAAATATCCCACAAACTTTACATTGAGGAATCTTACCAAAAAACATGCAGTTATCTT
TACCGTTTTATTGTTATTGCTAAGTTTTGTGAAAAACTTT
>No_name
TCAAAATGGAAAATTATCAAAAACTGTGTTGAATTGCAATCTCAAAGATCCATCTATGCA
TGTTCTCAGAATGATTTTCATCATTTCAATCTATCGGTTC
>No_name
CTCNTAATGATTTTTATCATTTCAATCTATAGGTTCACTTCTTCGATTCCTTTAACGGCT
CTACAAATAATGGTCAACACAGGATATTTGTATCAAAAAG
>No_name
GNTATTACTCAAAAGGAGCATTGTTGATATGTTATGCATTAGTATAATTAAAGGAATATT
AATGTCTTTTTGATACAAATATCCTGTGTTGACCATTATT
>No_name
AAAATGGAGAGACATGGTAAAACAAATAGAATTTTATGGAGTTATTACTCAAAAGGAGCA
TTGTTGATATGTTATGCATTAGTATAATTAAAGGAATATT
>No_name
ATTGTAGCGAGGCTTGCCACACTGGACGAAACAACAATTAAAAATATTATTGGAATAGAT
AAAGAATCGTTTCTAGGGCTTTGTGCGTTTAGTGTACCAT
>No_name
GGCNATCCTCGCTACAATAGGTGGAAACATTTTAGTTTTAATTGCCTTTCTGTTAGAAAA
AAGTATCAGAACCCCAAGCAATTATTTCATCATTTCCTTG
>No_name
CCTNCATATAAAACACACATTACTATAAGAGTAATCCAGAAGTATACTATCGTTAGAACT
GTGTTGAAAACTGTATTTGAGGTGAACTCTGCATAGCATT
>No_name
GGCAAATAGTGTATTCATTCCTTTTCTTTTATCCGAGGATGCTTGCAACCTTTTGGCTAC
ACGATAAATACCTGCATATAAAACACACATTAATATAAGA
>No_name
CTAACTCCAACACCAATGCGTGACATTGTTTGTCCTGCCATGGCTAATAGTGTATTCATT
CCTTTTCTATTATCCGAGGATGCTTGCAACCTTTTGGCTA
>No_name
GCAGGACAAACAATGTCACGCATTGGTGTTGGAGTTAGTTGGGGTAATGCAGATGATTTA
GATGAAATTGCCAATCCAACTGTAAACTTTCGTATAAATG
>No_name
CCCGGTTCCAATTTACTGTTGTAATCATTGTAGTAAATGGATTTATAGATATATATCTCC
TCACTGTCACTTGAATGTTCGTCAATGTACTGAAGATTTT
>No_name
TTGAATTTGAAGAACTTGACTGATATTTCTTCGACTGTTGCTTTGCAGATTTAATTTGAA
AATTCATAGATTTTGTGTTGTTTGTTGGTTTTTTTTTGTT
>No_name
CCAAAATTAAGCTTATTGTTCTCAAAGCTTTCCTTGCACGATTTCTCGATCTGACATCTG
TATCCTTGCGATGAATAAACGTGAATCTTGTAAACTGTAA
>No_name
CAAAACCAGAACGTGATAAGGAGTCCAGCAAGTAACAAAAGCACCCAAAATTAAGCTTAT
TGTTCTCAAAGCTTTCCTTGCACGATTTCTCGATCTGACA
>No_name
ANCTAAACCAGAACGTGATAAGGAGTCCAGCAAGTAACAAAAGCACCCAAAATTAAGCTT
ATTGTTCTCAAAGCTTTCCTTGCACGATTTCTCGATCTGA
>No_name
CAAGGAATTTATAAGCCTTGAACAAGGCCCACAGAGAGATCCAATTAATTTATTGATCCC
GTTCAACACTATTTATGTCGTCCTGATTTTTGTTGGCGTT
>No_name
GTCAAATAGGAGCCTTGGGTCAAACCCAAAATAAGCACACTTAAGTCAGCTATTCCGAGA
TTCAATAAATAATAATTTGTCGGGGTTCTCATGACTTTAA
>No_name
TCAAAACTGAAGTGCACATGCCCATTTCCGACAACAGGGATTTAACGATACAACCAAACT
TTCCAAACGGATACGGATAATGTGACCATGTCAAATAGAA
>No_name
ATTGTTACTCTCTGACGGTTTCAGCAAGGGGTGACATATTGCTATGTATCTTTCAATTGT
GAATACTGTAGCAGTTAAAACTGAAGTGCACATGCCCATT
>No_name
GTTCACTTCAGTTTTAACTGCTACAGGATTCACAATTGAAAGATACATAGCAATATGTCA
CCCCTTGCTGAAACCGTCAGAGAGTAACAATAGACAGAGG
>No_name
GCGCTTTCTGTTCAATTTGGGTACAAACTGTTGAATCTTCTAATAGCCGTTGAGTAAAGT
TTGTAGAGGAATCATTTCTTTTAAGCTGCTGGAGACCCAT
>No_name
ANTCACTACCAAATTCCTTCTTAATCAGCTTCATTATTTTCTTCTTGACTCCTTTAATTC
TAATGTCAGTTCTATATATGAGAATTGGACTCACAATAAG
>No_name
CGAATTTCTTATTGTGAGTCCAATTCTCATATATAGAACTGACATTAGAATTAAAGGAGT
CAAGAAGAAAATAATGAAGCTGATTAAGAAGGAATTTGGT
>No_name
CAAATTCCTTCTTAATCAGCTTCATTATTTTCTTCTTGACTCCTTTAATTCTAATGTCAG
TTCTATATATGAGAATTGGACTCACAATAAGACATTCGGT
>No_name
TGGACTCACAATAAGACATTCGGTTTGTCGAGGAGAACAACAAATAATTTCCAGCGCTGA
ACACAAGCGACGAAATCAAATGAGAGCTCGAAAAGCAGCT
>No_name
AAAAGATCCTTTGGAGAGTTCACGAATTCCTTTACAGTTTATCTGGAATACTTTACTACT
TTAATTGTGCAATCAATCCTATTTTGTATAATATCATGTC
>No_name
ATTCCTTTACAGTTTATCCGGAATACTTTACTACTTTAATTGTGCAATCAATCCTATTTT
GTATAATATCATGTCTCATAAATTCCGTAACGGGTTCTGT
>No_name
CTCATTTGAATTTTTGGGGTCGACGAGAGTCGACGGCATTTGACAATATCACAGAACCCG
TTACGGAATTTATGAGACATGATATTATACAAAATAGGAT
>No_name
GTTACGATGCCGAAAATGCAAGCACTCGTACTGACGTATCCGTGGATATTCCGAAATGTT
TCTTGAAAGATCTCCAAATACGTTGACATATGTTTCGTTA
>No_name
GGAATATCCACGGATACGTCAGTACGAGTGCTTGCATTTTCGGCATCGTAACAAATATCG
CCAACATTCTCGTCCTCACTCGTCCAACAATGATAACTTC
>No_name
CGAGTGCTTGCATTTTCGGCATCGTAACAAATATCGCCAACATTCTCGTCCTCACTCGTC
CAACAATGATAACTTCCGCTACAAATTGGTTATTGATGTG
>No_name
CTGATAGACAACCCAGTTCCAACTGTCTGTGTGAAGCAGCAAATCAGGACCAAAATTTGA
GGAAATGTAGAATTTTATCAAAATTGGCAAATATACAACC
>No_name
GGGATAGAACACAAAGGTGGGCCTTTAATAGGCATATATATGCAAATGAATCGGAATATT
GCTAATGAAACTGTCAACCATACTGCAATAGAATGAAAAG
>No_name
TTCATTCTATTGCAGTATGGTTGACAGTTTCATTAGCAATATTCCGATTCATTTGCATAT
ATATGCCTATTAAAGGCCCACCTTTGTGTTCTATCCCAAA
>No_name
GCAATATTCCGATTCATTTGCATATATATGCCTATTAAAGGCCCACCTTTGTGTTCTATC
CCAAACGCATCTAAAACCACTTTTGTTATTTCTATTCTAT
>No_name
TTCATTTGCATATATATGCCTATTAAAGGCCCACCTTTGTGTTCTATCCCAAACGCATCT
AAAACCACTTTTGTTATTTCTATTCTATGTTTTCTCGTGA
>No_name
GTTGTCTTTTGCGTTTTGGCAAGATTGAATTTTGGTTACGACCATGTTTGGTATTGTCAC
GAGAAAACATAGAATAGAAATAACAAAAGTGGTTTTAGAT
>No_name
TTTNTTCATAGAAAGAATGAGTCCAACAGTTAAAGCCGTTAGAACGACACTTGGAATCAA
TTTAAACAAAGTCGCCTGTAACCAGAAATTCATTTTACTT
>No_name
TTTTCTTTGAGATTTTGTGTTATTCAATAAATTTGATTGTCTTTGTGTGGCTTTTTTCAT
AGAAAGAATGAGTCCAACAGTTAAAGCCGTTAGAACGACA
>No_name
CTTTAACTGTTGGACTCATTCTTTCTATGAAAAAAGCCACACAAAGACAATCAAATTTAT
TGAATAACACAAAATCTCAAAGAAAAGCTAAACATAGAGA
>No_name
CTTTAACTGTTGGACTCATTCTTTCTATGAAAAAAGCCACACAAAGACAATCAAATTTAT
TGAATAACACAAAATCTCAAAGAAAAGCTAAACATAGAGA
>No_name
CTTNAACTGTTGGACTCATTCTTTCTATGAAAAAAGCCACACAAAGACAATCAAATTTAT
TGAATAACACAAAATCTCAAAGAAAAGCTAAACATAGAGA
>No_name
GCTTCTGTAAGTAAAAACAAAAGAACAACTGCCAAAAGCATGTAAGTGGTTCTTTGTTCT
CTATGTTTAGCTTTTCTTTCAGATTTTGTGTTATTCAATA
>No_name
GGGAGCTTCTGTAAGTAAAAACAAAAGAACAACTGCCAAAAGCATGTAAGTGGTTCTTTG
TTCTCTATGTTTAGCTTTTCTTTGAGATTTTGTGTTATTC
>No_name
CAAAATCTCAAAGAAAAGCTAAACATAGAGAACAAAGAACCACTTACATGCTTTTGGCAG
TTGTTCTTTTGTTTTTACTTACAGAAGCTCCCCAGGGCTT
>No_name
GTTATTTCACAGCAGGATTCTATGAAAAAGTCTATGAAAAATTAGGAGATTTGATTGATT
TTCTAACCTTGGTCAATGAATCAACTAATTTTATTTTGTA
>No_name
CTGGGAGTCGTTGAAGTCAACATGGAATTTGAATTGATGAATCTTTGAAAAATTGACGAT
GGCAATTTATGCAATTTTGTTCTGTCAGTGGTGCATTCAG
>No_name
CAGAAATAAGAGGTTTCTTGCTGGGAGTCGTTGAAGTCAACATGGAATTTGAATTGATGA
ATCTTTGAAAAATTGACGATGGCAATTTATGCAATTTTGT
>No_name
GAATAAAACTGACGGGAAATAAATGAAGTCATTCAAAGCTTTCATGAGATCACCAAATGC
TATTACAATTAAATAGCGATTTGTGCTATTCTTCATTGAA
>No_name
AAATCGCTATTTAATTGGAATAGCATTTGGTGATCTCATGAAAGCTTTGAATGACTTCAT
TTATTTCCCGTCAGTTTTATTTGGAAAGCAATCAAAGATA
>No_name
GNAAAGCAATCAAAGATAATTTATGTTAATTACTATTCCTATGGTTATTTTCTATCACAG
TATTTTGCCATTGTAACTACTTGGGTGACTTTGGCTGTTT
>No_name
NTGTTAATTACTATTCCTATGGTTATTTTCTATCACAGTATTTTGCCATTGTAACTACTT
GGGTGACTTTGGCTGTTTGCTTCGAAAGATATTTAATGGT
>No_name
TTGCCATTGTAACTACTTGGGTGACTTTGGCTGTTTGCTTCGAAAGATATTTAATGGTTG
TCCATCCGATCTGTTATCGAAGTTATTTGGATAAAAATAA
>No_name
TGTTGCTTTATTTTTATCCAAATAACTTCGATAACAGATCGGATGGGCAACCATTAAATA
TCTTTCGAAGCAAACAGCCAAAGTCACCCAAGTAGTTACA
>No_name
CCGAAATCCACAAGGTAACGTGAACAAAACCATAATTAAATAAATACCTAAAGTAATGAG
TGTTGCTTTATTTTTATCCAAATAACTTCGATAACAGATC
>No_name
CTCCATTCTTCTAGATATTGTTGTTTTATTAAGAGCTATAATTATTTTAATATTAAGCCA
TAATAATGCCATCAAGGGAATAATAGATCGAACAAGAGAC
>No_name
ATTATAGCTCTTAATAAAACAACAATATCTAGAAGAATGGAGTCTCGGAATCGAATTACA
TTAATGTTGATAATTATAGTTTGCGTCTTCATAATTCTAA
>No_name
AGGCAGACTTAGAATTATGAAGACGCAAACTATAATTATCAACATTAATGTAATTCGATT
CCGAGACTCCATTCTTCTAGATATTGTTGTTTTATTAAGA
>No_name
TCGNAATCGAATTACATTAATGTTGATAATTATAGTTTGCGTCTTCATAATTCTAAGTCT
GCCTGACAGTCTCATGTCAATGATGAACTGGGGCTATCAT
>No_name
CGGNATCGAATTACATTAATGTTGATAATTATAGTTTGCGTCTTCATAATTCTAAGTCTG
CCTGACAGTCTCATGTCAATGATGAACTGGGGCTATCATG
>No_name
CCGAAATTTGTTATTGAATATTAAATAAATAAAAAAATTCACGTCGGCATTTAGCAAGAG
TAACGTATCACTAATTTCGCGAATAATCTTCCGAGTGATT
>No_name
TGAAACTTCAGCGACTTCGAACGAAAAAACTCTGCTAGAGATCCGACAGATATTTTTACC
AATTTCTTATCAATTACAATTGTATTCTATTCCAATCTTT
>No_name
GAAACTTCAGCGACTTCGAACGAAAAAACTCTGCTAGAGATCCGACAGATATTTTTACCA
ATTTCTTATCAATTACAATTGTATTCTATTCCAGTCTTTC
>No_name
CAAGTATTCCAACGGTCAGAAAGATTGGAATAGAATACAATTGTAATTGATAAGAAATTG
GTAAAAATATCTGTCGGATCTCTAGCAGAGTTTTTTCGTT
>No_name
GCCAAGTATTCCAACGGTCAGAAAGATTGGAATAGAATACAATTGTAATTGATAAGAAAT
TGGTAAAAATATCTGTCGGATCTCTAGCAGAGATTTTTCG
>No_name
AGGAAATCGGATTGCCAAGTATTCCAACGGTCAGAAAGATTGGAATAGAATACAATTGTA
ATTGATAAGAAATTGGTAAAAATATCTGTCGGATCTCTAG
>No_name
CACACAACAAAGGAAATCGGATTGCCAAGTATTCCAACGGTCAGAAAGATTGGAATAGAA
TACAATTGTAATTGATAAGAAATTGGTAAAAATATCTGTC
>No_name
GATATTTTTACCAATTTCTTATCAATTACAATTGTATTCTATTCCAATCTTTCTGACCGT
TGGAATACTTGGCAATCCGATTTCCTTTGTTGTGTGGGTT
>No_name
ATTTTTACCAATTTCTTATCAATTACAATTGTATTCTATTCCAATCTTTCTGACCGTTGG
AATACTTGGCAATCCGATTTCCTTTGTTGTGTGGGTTTCA
>No_name
ATTTTTACCAATTTCTTATCAATTACAATTGTATTCTATTCCAATCTTTCTGACCGTTGG
AATACTTGGCAATCCGATTTCCTTTGTTGTGTGGGTTTCA
>No_name
TACCAATTTCTTATCAATTACAATTGTATTCTATTCCAATCTTTCTGACCGTTGGAATAC
TTGGCAATCCGATTTCCTTTGTTGTGTGGGTTTCAAGAAA
>No_name
ATTTCTTATCAATTACAATTGTATTCTATTCCAATCTTTCTGACCGTTGGAATACTTGGC
AATCCGATTTCCTTTGTTGTGTGGGTTTCAAGAAAACTTC
>No_name
GTCGAAGTTTTCTTGAAACCCACACAACAAAGGAAATCGGATTGCCAAGTATTCCAACGG
TCAGAAAGATTGGAATAGAATACAATTGTAATTGATAAGA
>No_name
TATCAATTACAATTGTATTCTATTCCAATCTTTCTGACCGTTGGAATACTTGGCAATCCG
ATTTCCTTTGTTGTGTGGGTTTCAAGAAAACTTCGACGAA
>No_name
TTTTGTCGAAGTTTTCTTGAAACCCACACAACAAAGGAAATCGGATTGCCAAGTATTCCA
ACGGTCAGAAAGATTGGAATAGAATACAATTGCAATTTAT
>No_name
AGCNATTACAATTGTATTCTATTCCAATCTTTCTGACCGTTGGAATACTTGGCAATCCGA
TTTCCTTTGTTGTGTGGGTTTCAAGAAAACTTCGACGAAA
>No_name
ANGATTTCGTCGAAGTTTTCTTGAAACCCACACAACAAAGGAAATCGGATTGCCAAGTAT
TCCAACGGTCAGAAAGATTGGAATAGAATACAATTGTAAT
>No_name
CAATTGTATTCTATTCCAATCTTTCTGACCGTTGGAATACTTGGCAATCCGATTTCCTTT
GTTGTGTGGGTTTCAAGAAAACTTCGACGAAATAATTCTT
>No_name
CAGAAGAATTATTTCGTCGAAGTTTTCTTGAAACCCACACAACAAAGGAAATCGGATTGC
CAAGTATTCCAACGGTCAGAAAGATTGGAATAGAATACAA
>No_name
CTGCAGAAGAATTATTTCGTCGAAGTTTTCTTGAAACCCACACAACAAAGGAAATCGGAT
TGCCAAGTATTCCAACGGTCAGAAAGATTGGAATAGAATA
>No_name
CTGCAGAAGTATCATTTCGTCGAAGTTTTCTTGAAACCCACACAACAAAGGAAATCGGAT
TGCCAAGTATTCCAACGGTCAGAAAGATTGGAATAGAATA
>No_name
CTGCAGAAGAATTATTTCGTCGAAGTTTTCTTGAAACCCACACAACAAAGGAAATCGGAT
TGCCAAGTATTCCAACGGTCAGAAAGATTGGAATAGAATA
>No_name
AAACTGCAGAAGAATTATTTCGTCGAAGTTTTCTTGAAACCCACACAACAAAGGAAATCG
GATTGCCAAGTATTCCAACGGTCAGAAAGATTGGAATAGA
>No_name
GCTATGTAAACTGCAGAAGAATTATTTCGTCGAAGTTTTCTTGAAACCCACACAACAAAG
GAAATCGGATTGCCAAGTATTCCAACGGTCAGAAAGATTG
>No_name
CTTTCTGACCGTTGGAATACTTGGCAATCCGATTTCCTTTGTTGTGTGGGTTTCAAGAAA
ACTTCGACGAAATAATTCTTCTGCAGTTTACATAGCGATG
>No_name
AGCATCGCTATGTAAACTGCAGAAGAATTATTTCGTCGAAGTTTTCTTGAAACCCACACA
ACAAAGGAAATCGGATTGCCAAGTATTCCAACGGTCAGAA
>No_name
TTGGAATACTTGGCAATCCGATTTCCTTTGTTGTGTGGGTTTCAAGAAAACTTCGACGAA
ATAATTCTTCTGCAGTTTACATAGCGATGCTTGCCATTAA
>No_name
GGAATACTTGGCAATCCGATTTCCTTTGTTGTGTGGGTTTCAAGAAAACTTCGACGAAAT
AATTCTTCTGCAGTTTACATAGCGATGCTTGCCATTAATG
>No_name
GGTATACTTGGCAATCCGATTTCCTTTGTTGTGTGGGTTTCAAGAAAACTTCGACGAAAT
AATTCTTCTGCAGTTTACATAGCGATGCTTGCCATTAATG
>No_name
ATACTTGGCAATCCGATTTCCTTTGTTGTGTGGGTTTCAAGAAAACTTCGACGAAATAAT
TCTTCTGCAGTTTACATAGCGATGCTTGCCATTAATGACT
>No_name
CTTGGCAATCCGATTTCCTTTGTTGTGTGGGTTTCAAGAAAACTTCGACGAAATAATTCT
TCTGCAGTTTACATAGCGATGCTTGCCATTAATGACTTTT
>No_name
CTTGGCAATCCGATTTCCTTTGTTGTGTGGGTTTCAAGAAAACTTCGACGAAATAATTCT
TCTGCAGTTTACATAGCGATGCTTGCCATTAATGACTTTT
>No_name
TTGGCAATCCGATTTCCTTTGTTGTGTGGGTTTCAAGAAAACTTCGACGAAATAATTCTT
CTGCAGTTTACATAGCGATGCTTGCCATTAATGACTTTTT
>No_name
TGGCAATCCGATTTCCTTTGTTGTGTGGGTTTCAAGAAAACTTCGACGAAATAATTCTTC
TGCAGTTTACATAGCGATGCTTGCCATTAATGACTTTTTC
>No_name
CTGGGCAATCCGATTTCCTTTGTTGTGTGGGTTTCAAGAAAACTTCGACGAAATAATCCT
TCTGCAGTTTACATAGCGATGCTTGCCATTAATGACTTTT
>No_name
TCCGATTTCCTTTGTTGTGTGGGTTTCAAGAAAACTTCGACGAAATAATTCTTCTGCAGT
TTACATAGCGATGCTTGCCATTAATGACTTTTTCGTTGTT
>No_name
CTTTGTTGTGTGGGTTTTAAGAAAACTTCGACGAAATAATTCTTCTGCAGTTTACATAGC
GATGCTTGCCATTAATGACTTTTTCGTTGTTATTTGTAGC
>No_name
CTTTGTTGTGTGGGTTTCAAGAAAACTTCGACGAAATAATTCTTCTGCAGTTTACATAGC
GATGCTTGCCATTAATGACTTTTTCGTTGTTATTTGTAGC
>No_name
TCAAATAATAAATAATGCTACAAATAACAACGAAAAAGTCATTAATGGCAAGCATCGCTA
TGTAAACTGCAGAAGAATTATTTCGTCGAAGTTTTCTTGA
>No_name
CTCAAATAATAAATAATGCTACAAATAACAACGAAAAAGTCATTAATGGCAAGCATCGCT
ATGTAAACTGCAGAAGAATTATTTCGTCGAAGTTTTCTTG
>No_name
CTCAAATAATAAATAATGCTACAAATAACAACGAAAAAGTCATTAATGGCAAGCATCGCT
ATGTAAACTGCAGAAGAATTATTTCGTCGAAGTTTTCTTG
>No_name
CTCAAATAATAAATAATGCTACAAATAACAACGAAAAAGTCATTAATGGCAAGCATCGCT
ATGTAAACTGCAGAAGAATTATTTCGTCGAAGTTTTCTTG
>No_name
CTCNAATAATAAATAATGCTACAAATAACAACGAAAAAGTCATTAATGGCAAGCATCGCT
ATGCAAACTGCAGAAGAATTATTTCGTCGAAGTTTTCTTG
>No_name
TGAATGTCTAAATTAATAAATAATGCTACAAATAACAACGAAAAAGTCATTAATGGCAAG
CATCGCTATGTAAACTGCAGAAGAATTATTTCGTCGAAGT
>No_name
CCGAAACCCCATGAATGTCTCAAATAATAAATAATGCTACAAATAACAACGAAAAAGACA
TTAATGGCAAGCATCGCTATGTAAACTGCAGAAGAATTAT
>No_name
ATTNTACCGAAACCCCATGAATGTCTCAAATAATAAATAATGCTACAAATAACAACGAAA
AAGTCATTAATGGCAAGCATCGCTATGTAAACTGCAGAAG
>No_name
CTATTATACCGAAACCCCATGAATGTCTCAAATAATAAATAATGCTACAAATAACAACGA
AAAAGTCATTAATGGCAAGCATCGCTATGTAAACTGCAGA
>No_name
CTGCAGTTTACATAGCGATGCTTGCCATTAATGACTTTTTCGTTGTTATTTGTAGCATTA
TTTATTATTTGAGACATTCATGGGGTTTCGGTATAATAGA
>No_name
CTGCAGTTTACATAGCGATGCTTGCCATTAATGACTTTTTCGTTGTTATTTGTAGCATTA
TTTATTATTTGAGACATTCATGGGGTTTCGGTATAATAGA
>No_name
GTTTACATAGCGATGCTTGCCATTAATGACTTTTTCGTTGTTATTTGTAGCATTATTTAT
TATTTGAGACATTCATGGGGTTTCGGTATAATAGATATTA
>No_name
CTAATATCTATTATACCGAAACCCCATGAATGTCTCAAATAATAAATAATGCTACAAATA
ACAACGAAAAAGTCATTAATGGCAAGCATCGCTATGTAAA
>No_name
CNAATATCTATTATACCGAAACCCCATGAATGTCTCAAATAATAAATAATGCTACAAATA
ACAACGAAAAAGTCATTAATGGCAAGCATCGCTATGTAAA
>No_name
TTCCTCTAATATCTATTATACCGAAACCCCATGAATGTCTCAAATAATAAATAATGCTAC
AAATAACAACGAAAAAGTCATTAATGGCAAGCATCGCTAT
>No_name
TTGTAGCATTATTTATTATTTGAGACATTCATGGGGTTTCGGTATAATAGATATTAGAGG
ACTTTGTAAATTCTATATGGTTATTTTCACGTTTTTGCAG
>No_name
CCGCAAAAACGTGAAAATAACCATATAGAATTTACAAATTCCTCTAATATCTATTATACC
GAAACCCCATGAATGTCTCAAATAATAAATAATGCTACAA
>No_name
TACAGCAAAAACGTGAAAATAACCATATAGAATTTACAAATTCCACTAATATCTATTATA
CCGAAACCCCATGAATGTCTCAAATAATAAATAATGCTAC
>No_name
GNTATACTGCAAAAACGTGAAAATAACCATATAGAATTTACAAATTCCTCTAATATCTAT
TATACCGAAACCCCATGAATGTCTCAAATAATAAATAATG
>No_name
ACTNGTAATATAGAGTTATACTGCAAAAACGTGAAAATAACCATATAGAATTTACAAATT
CCTCTAATATCTATTATACCGAAACCCCATGAATGTCTCA
>No_name
GGGGTTTCGGTATAATAGATATTAGAGGAATTTGTAAATTCTATATGGTTATTTTCACGT
TTTTGCAGTATAACTCTATATTACTAGTGTTTGGATTTAC
>No_name
AATNGATATTAGAGGAATTTGTAAATTCTATATGGTTATTTTCACGTTTTTGCAGTATAA
CTCTATATTACTAGTGTTTGGATTTACTATCGAAAGATGG
>No_name
GTCGAAAAGGATAACATACAGCTATCCATCTTTCGATAGTAAATCCAAACACTAGTAATA
TAGAGTTATACTGCAAAAACGTGAAAATAACCATATAGAA
>No_name
CACGTTTTTGCAGTATAACTCTATATTACTAGTGTTTGGATTTACTATCGAAAGATGGAT
AGCTGTATGTTATACTTTTCGACGCGAAAGATGTTGCACT
>No_name
GATTTTCAGTGCAACATCTTTCACGTCGAAAAGGATAACATACAGCTATCCATCTTTCGA
TAGTAAATCCAAACACTAGTAATATAGAGTTATACTGCAA
>No_name
CTCGATTTTCAGTGCAACATCTTTCACGTCGAAAAGGATAACATACAGCTATCCATCTTT
CGATAGTAAATCCAAACACTAGTAATATAGAGTTATACTG
>No_name
CTCNATTTTCAGTGCAACATCTTTCACGTCGAAAAGGATAACATACAGCTATCCATCTTT
CGATAGTAAATCCAAACACTAGTAATATAGAGTTATACTG
>No_name
GCGCGATTTTCAGTGCAACATCTTTCACGTCGAAAAGGATAACATACAGCTATCCATCTT
TCGATAGTAAATCCAAACACTAGTAATATAGAGTTATACT
>No_name
CCAGGCTCGATTTTCAGTGCAACATCTTTCACGTCGAAAAGGATAACATACAGCTGTCCA
TCTTTCGATAGTAAATCCAAACACTAGTAATATAGAGTTA
>No_name
TTCCACAAGCTATCCAGGCTCGATTTTCAGTGCAACATCTTTCACGTCGAAAAGGATAAC
ATACAGCTATCCATCTTTCGATAGTAAATCCAAACACTAG
>No_name
GTTTGGATTTACTATCGAAAGATGGATAGCTGTATGTTATCCTTTTCGACGTGAAAGATG
TTGCACTGAAAATCGAGCCTGGATAGCTTGTGGAATAATT
>No_name
GTTTGGATTTACTATCGAAAGATGGATAGCTGTATGTTATCCTTTTCGACGTGAAAGATG
TTGCACTGAAAATCGAGCCTGGACAGCTTGTGGAATAATT
>No_name
CCACACTTGAAAAAATTATTCCACAAGCTATCCAGGCTCGATTTTCAGTGCAACATCTTT
CACGTCGAAAAGGATAACATACAGCTATCCATCCTTCGAT
>No_name
AAAGATGGATAGCTGTATGTTATCCTTTTCGACGTGAAAGATGTTGCACTGAAAATCGAG
CCTGGATAGCTTGTGGAATAATTTTTTCAAGTGTGTTCAT
>No_name
CTGATATGAACACACTTGAAAAAATTATTCCACAAGCTATCCAGGCTCGATTTTCAGTGC
AACATCTTTCACGTCGAAAAGGATAACATACAGCCATCCA
>No_name
GATAGCTGTATGTTATCCTTTTCGACGTGAAAGATGTTGCACTGAAAATCGAGCCTGGAT
AGCTTGTGGAATAATTTTTTCAAGTGTGTTCATATCAGTA
>No_name
GATNGCTGTATGTTATCCTTTTCGACGTGAAAGATGTTGCACTGAAAATCGAGCCTGGAT
AGCTTGTGGAATAATTTTTTCAAGTGTGTTCATATCAGTA
>No_name
CTGTATGTTATCCTTTTCGACGTGAAAGATGTTGCACTGAAAATCGAGCCTGGATAGCTT
GTGGAATAATTTTTTCAAGTGTGTTCATATCAGTATTTCA
>No_name
ANAGGAAATACTGATATGAACACACTTGAAAAAATTATTCCACAAGCTATCCAGGCTCGA
TTTTCAGTGCAACATCTTTCACGTCGAAAAGGATCACATA
>No_name
CAAAGGAAATACTGATATGAACACACTTGAAAAAATTATTCCACAAGCTATCCAGGCTCG
ATTTTCAGTGCAACATCTTTCACGTCGAAAAGGATAACAT
>No_name
ATCCTTTTCGACGTGAAAGATGTTGCACTGAAAATCGAGCCTGGATAGCTTGTGGAATAA
TTTTTTCAAGTGTGTTCATATCAGTATTTCCTTTGTTCTT
>No_name
CGTAGAACAAAGGAAATACTGATATGAACACACTTGAAAAAATTATTCCACAAGCTATCC
AGGCTCGATTTTCAGTGCAACATCTTTCACGTCGAAAAGG
>No_name
CGAAGAACAAAGGAAATACTGATATGAACACACTTGAAAAAATTATTCCACAAGCTATCC
AGGCTCGATTTTCAGTGCAACATCTTTCACGTCGCAAAGG
>No_name
CGTAGAACAAAGGAAATACTGATATGAACACACTTGAAAAAATTATTCCACAAGCTATCC
AGGCTCGATTTTCAGTGCAACATCTTTCACGTCGAAAAGG
>No_name
CGAAGAACAAAGGAAATACTGATATGAACACACTTGAAAAAATTATTCCACAAGCTATCC
AGGCTCGATTTTCAGTGCAACATCTTTCACGTCGAAAAGA
>No_name
TTCGACGTGAAAGATGTTGCACTGAAAATCGAGCCTGGATAGCTTGTGGAATAATTTTTT
CAAGTGTGTTCATATCAGTATTTCCTTTGTTCTTCGTTTG
>No_name
CGACGTGAAAGATGTTGCACTGAAAATCGAGCCTGGATAGCTTGTGGAATAATTTTTTCA
AGTGTGTTCATATCAGTATTTCCTTTGTTCTTCGTTTGGC
>No_name
CGACGTGAAAGATGTTGCACTGAAAATCGAGCCTGGATAGCTTGTGGAATAATTTTTTCA
AGTGTGTTCATATCAGTATTTCCTTTGTTCTTCGTTTGGC
>No_name
TGCCAAACGAAGAACAAAGGAAATACTGATATGAACACACTTGAAAAAATTATTCCACAA
GCAATCCAGGCTCGATTTTCAGTGCAACATCTTTCACGTC
>No_name
TGCCAAACGAAGAACAAAGGAAATACTGATATGAACACACTTGAAAAAATTATTCCACAA
GCTATCCAGGCTCGATTTTCAGTGCAACATCTTTCACGTC
>No_name
CTTCGTGAAAGATGTTGCACTGAAAATCGAGCCTGGATAGCTTGTGGAATAATTTTTTCA
AGTGTGTTCATATCAGTATTTCCTTTGTTCTTCGTTTGGC
>No_name
GTTGCACTGAAAATCGAGCCTGGATAGCTTGTGGAATAATTTTTTCAAGTGTGTTCATAT
CAGTATTTCCTTTGTTCTTCGTTTGGCATTATCAACCACT
>No_name
TNCACTGAAAATCGAGCCTGGATAGCTTGTGGAATAATTTTTTCAAGTGTGTTCATATCA
GTATTTCCTTTGTTCTTCGTTTGGCATTATCAACCACTTT
>No_name
TGAAAATCGAGCCTGGATAGCTTGTGGAATAATTTTTTCAAGTGTGTTCATATCAGTATT
TCCTTTGTTCTTCGTTTGGCATTATCAACCACTTTGCAGT
>No_name
CCTGGATAGCTTGTGGAATAATTTTTTCAAGTGTGTTCATATCAGTATTTCCTTTGTTCT
TCGTTTGGCATTATCAACCACTTTGCAGTGTTCCTAAACA
>No_name
TNTCAATCCAGTGTTTAGGAACACTGCAAAGTGGTTGATAATGCCAAACGAAGAACAAAG
GAAATACTGATATGAACACACTTGAAAAAATTATTCCACA
>No_name
TGTATTCTCAATCCAGTGTTTAGGAACACTGCAAAGTGGTTGATAATGCCAAACGAAGAA
CAAAGGAAATACTGATATGAACACACTTGAAAAAATCATT
>No_name
AATTTTTTCAAGTGTGTTCATATCAGTATTTCCTTTGTTCTTCGTTTGGCATTATCAACC
ACTTTGCAGTGTTCCTAAACACTGGATTGAGAATACATAT
>No_name
ATTTTTTCAAGTGTGTTCATATCAGTATTTCCTTTGTTCTTCGTTTGGCATTATCAACCA
CTTTGCAGTGTTCCTAAACACTGGATTGAGAATACATATT
>No_name
ATTTTTTCAAGTGTGTTCATATCAGTATTTCCTTTGTTCTTCGTTTGGCATTATCAACCA
CTTTGCAGTGTTCCTAAACACTGGATTTAGCATACATATT
>No_name
TAANTTTTTTCAAGTGTGTTCATATCAGTATTTCCTTTGTTCTTCGTTTGGCATTATCAA
CCACTTTGCAGTGTTCCTAAACACTGGATTGAGAATACAT
>No_name
TTTCAAGTGTGTTCATATCAGTATTTCCTTTGTTCTTCGTTTGGCATTATCAACCACTTT
GCAGTGTTCCTAAACACTGGATTGAGAATACATATTTCGT
>No_name
TTCCAATGTTAAAGAATAGGGAACGAAATATGTATTCTCAATCCAGTGTTTAGGAACACT
GCAAAGTGGTTGATAATGCCAAACGAAGAACAAAGGAAAT
>No_name
TTTCCTTTGTTCTTCGTTTGGCATTATCAACCACTTTGCAGTGTTCCTAAACACTGGATT
GAGAATACATATTTCGTTACCTATTCTTTAACATTGGAAA
>No_name
TCCTTTGTTCTTCGTTTGGCATTATCAACCACTTTGCAGTGTTCCTAAACACTGGATTGA
GAATACATATTTCGTTACCTATTCTTTAACATTGGAAATT
>No_name
AAAATTTCCAATGTTAAAGAATAGGTAACGAAATATGTATTCTCAATCCAGTGTTTAGGA
ACACTGCAAAGTGGTTGATAATGCCAAACGAAGAACAAAG
>No_name
AAAATTTCCGATTTTAAAGAATAGGTAACGAAATATGTATTCTCAATCCAGTGTTTAGGA
ACACTGCAAAGTGGTTGATAATGCCAAACGAAGAACAAAT
>No_name
TTATCAACCACTTTGCAGTGTTCCTAAACACTGGATTGAGAATACATATTTCGTTACCTA
TTCTTTAACATTGGAAATTTTATTTAGTGCCTTATTACCT
>No_name
GTTATTACAGGTAATAAGGCACTAAATAAAATTTCCAATGTTAAAGAATAGGTAACGAAA
TATGTATTCTCAATCCAGTGTTTAGGAACACTGCAAAGTG
>No_name
TTGCAGTGTTCCTAAACACTGGATTGAGAATACATATTTCGTTACCTATTCTTTAACATT
GGAAATTTTATTTAGTGCCTTATTACCTGTAATAACGTTA
>No_name
CCTAAACACTGGATTGAGAATACATATTTCGTTACCTATTCTTTAACATTGGAAATTTTA
TTTAGTGCCTTATTACCTGTAATAACGTTAGCAGTTAATA
>No_name
CTAAACACTGGATTGAGAATACATATTTCGTTACCTATTCTTTAACATTGGAAATTTTAT
TTAGTGCCTTATTACCTGTAATAACGTTAGCAGTTAATAT
>No_name
CCGGATATTAACTGCTAACGTTATTACAGGTAATAAGGCACTAAATAAAATTTCCAATGT
TAAAGAATAGGTAACGAAATATGTATTCTCAATCCAGTGT
>No_name
CTGGATTGAGAATACATATTTCGTTACCTATTCTTTAACATTGGAAATTTTATTTAGTGC
CTTATTACCTGTAATAACGTTAGCAGTTAATATTCGGGTT
>No_name
CTGGATTGAGAATACATATTTCGTTACCTATTCTTTAACATTGGAAATTTTATTTAGTGC
CTTATTACCTGTAATAACGTTAGCAGTTAATATTCGGGTT
>No_name
CTACGACAACCCGAATATTAACTGCTAACGTTATTACAGGTAATAAGGCACTAAATAAAA
TTTCCAATGTTAAAGAATAGGACACGAAATATGTAATCTC
>No_name
GATAATACATATTTCGTTACCTATTCTTTAACATTGGAAATTTTATTTAGTGCCTTATTA
CCTGTAATAACGTTAGCAGTTAATATTCGGGTTGTCGTAG
>No_name
TACATCTCTACGACAACCCGAATATTAACTGCTAACGTTATTACAGGTAATAAGGCACTA
AATAAAATTTCCAATGTTAAAGAATAGGTAACGAAAAATG
>No_name
CGGTTATTCGGTACATCTCTACGACAACCCGAATATTAACTGCTAACGTTATTACAGGTA
ATAAGGCACTAAATAAAATTTCCAATGTTAAAGAATAGGT
>No_name
CGGATATTCGGTACATCTCTACGACAACCCGAATATTAACTGCTAACGTTATTACAGGTA
ATAAGGCACTAAATAAAATTTCCAATGTTAAAGAATAGGT
>No_name
CTATTCTTTAACATTGGAAATTTTATTTAGTGCCTTATTACCTGTAATAACGTTAGCAGT
TAATATTCGGGTTGTCGTAGAGATGTACCGAATATCCGAA
>No_name
CTATTCTTTAACATTGGAAATTTTATTTAGTGCCTTATTACCTGTAATAACGTTAGCAGT
TAATATTCGGGTTGTCGTAGAGATGTACCGAATATCCGAA
>No_name
CTTTAACATTGGAAATTTTATTTAGTGCCTTATTACCTGTAATAACGTTAGCAGTTAATA
TTCGGGTTGTCGTAGAGATGTACCGAATATCCGAAACAAT
>No_name
GAAATTTTATTTAGTGCCTTATTACCTGTAATAACGTTAGCAGTTAATATTCGGGTTGTC
GTAGAGATGTACCGAATATCCGAAACAATAGTGACATTTC
>No_name
CGGAAATGTCACTATTGTTTCGGATATTCGGTACATCTCTACGACAACCCGAATATTAAC
TGCTAACGTTATTACAGGTAATAAGGCACTAAATAAAATT
>No_name
TCTGCTGATAGTTTCGGAAATGTCACTATTGTTTCGGATATTCGGTACATCTCTACGACA
ACCCGAATATTAACTGCTAACGTTATTACAGGTAATAAGG
>No_name
CTTATTACCTGTAATAACGTTAGCAGTTAATATTCGGGTTGTCGTAGAGATGTACCGAAT
ATCCGAAACAATAGTGACATTTCCGAAACTATCAGCAGTA
>No_name
GGAATTTCAAAATTCTGATTTACTGCTGATAGTTTCGGAAATGTCACTATTGTTTCGGAT
ATTCGGTACATCTCTACGACAACCCGAATATTAACTGCTA
>No_name
CGACTTTTGACTGGGAATTTCAAAATTCTGATTTACTGCTGATAGTTTCGGAAATGTCAC
TATTGTTTCGGATATTCGGTACATCTCTACGACCACCCGA
>No_name
TTCTCGACTTTTGACTGGGAATTTCAAAATTCTGATTTACTGCTGATAGTTTCGGAAATG
TCACTATTGTTTCGGATATTCGGTACATCTCTACGACAAC
>No_name
GTTTTCTCGACTTTTGACTGGGAATTTCAAAATTCTGATTTACTGCTGATAGTTTCGGAA
ATGTCACTATTGTTTCGGATATTCGGTACATCTCTACGAC
>No_name
TTTTGCTGTGTTTTCTCGACTTTTGACTGGGAATTTCAAAATTCTGATTTACTGCTGATA
GTTTCGGAAATGTCACTATTGTTTCGGATATTCGGTACAT
>No_name
GTTTTTGCTGTGTTTTCTCGACTTTTGACTGGGAATTTCAAAATTCTGATTTACTGCTGA
TAGTTTCGGAAATGTCACTATTGTTTCGGATATTCGGTAC
>No_name
GTTTTTGCTGTGTTTTCTCGACTTTTGACTGGGAATTTCAAAATTCTGATTTACTGCTGA
TAGTTTCGGAAATGTCACTATTGTTTCGGATATTCGGTAC
>No_name
CCGAATATCCGAAACAATAGTGACATTTCCGAAACTATCAGCAGTAAATCAGAATTTTGA
AATTCCCAGTCAAAAGTCGAGAAAACACAGCAAAAACACA
>No_name
CTGTGTTTTTGCTGTGTTTTCTCGACTTTTGACTGGGAATTTCAAAATTCTGATTTACTG
CTGATAGTTTCGGAAATGTCACTATTGTTTCGGATATTCG
>No_name
CTGTGTTTTTGCTGTGTTTTCTCGACTTTTGACTGGGAATTTCAAAATTCTGATTTACTG
CTGATAGTTTCGGAAATGTCACTATTGTTTCGGATATTCG
>No_name
CGAATATCCGAAACAATAGTGACATTTCCGAAACTATCAGCAGTAAATCAGAATTTTGAA
ATTCCCAGTCAAAAGTCGAGAAAACACAGCAAAAACACAG
>No_name
ATCCGAAACAATAGTGACATTTCCGAAACTATCAGCAGTAAATCAGAATTTTGAAATTCC
CAGTCAAAAGTCGAGAAAACACAGCAAAAACACAGAGAAT
>No_name
CTATTCTCTGTGTTTTTGCTGTGTTTTCTCGACTTTTGACTGGGAATTTCAAAATTCTGA
TTTACTGCTGATAGTTTCGGAAATGTCACTATTGTTTCGG
>No_name
AAGAAAGACTATTCTCTGTGTTTTTGCTGTGTTTTCTCGACTTTTGACTGGGAATTTCAA
AATTCTGATTTACTGCTGATAGTTTCGGAAATGTCACTAT
>No_name
TTGNAATAAATACTATTCTCTGTGTTTTTGCTGTGTTTTCTCGACTTTTGACTGGGAATT
TCAAAATTCTGATTTACTGCTGATAGTTTCGGAAATGTCA
>No_name
GTTGATTTGAAAGAAATACTATTCTCTGTGTTTTTGCTGTGTTTTCTCGACTTTTGACTG
GGAATTTCAAAATTCTGATTTACTGCTGATAGTTTCGGAA
>No_name
GTTGATTTGAAAAAAATACTATTCTCTGTGTTTTTGCTGTGTTTTCTCGACTTTTGACTG
GGAATTTCAAAATTCTGATTTACTGCTGATAGTTTCGGAA
>No_name
GTTGATTTGAAAGAAATACTATTCTCTGTGTTTTTGCTGTGTTTTCTCGACTTTTGACTG
GGAATTTCAAAATTCTGATTTACTGCTGATAGTTTCGGAA
>No_name
TTCCGAAACTATCAGCAGTAAATCAGAATTTTGAAATTCCCAGTCAAAAGTCGAGAAAAC
ACAGCAAAAACACAGAGAATAGTATTTCTTTCAAATCAAC
>No_name
CGAAACTATCAGCAGTAAATCAGAATTTTGAAATTCCCAGTCAAAAGTCGAGAAAACACA
GCAAAAACACAGAGAATAGTCTTTCTTTTAAATCAACAAC
>No_name
CNAAACTATCAGCAGTAAATCAGAATTTTGAAATTCCCAGTCAAAAGTCGAGAAAACACA
GCAAAAACACAGAGAATAGTATTTCTTTCAAATCAACAAC
>No_name
TATCAGCAGTAAATCAGAATTTTGAAATTCCCAGTCAAAAGTCGAGAAAACACAGCAAAA
ACACAGAGAATAGTATTTCTTTCAAATCAACAACAATCAC
>No_name
CAGCAGTAAATCAGAATTTTGAAATTCCCAGTCAAAAGTCGAGAAAACACAGCAAAAACA
CAGAGAATAGTATTTCTTTCAAATCAACAACAATCACATT
>No_name
CAGAATTTTGAAATTCCCAGTCAAAAGTCGAGAAAACACAGCAAAAACACAGAGAATAGT
CTTTCTTTTAAATCAACAACAACCACATTGTTCTTAGTTT
>No_name
CAGAATTTTGAAATTCCCAGTCAAAAGTCGAGAAAACACAGCAAAAACACAGAGAATAGT
CTTTCTTTTAAATCAACAACAATCACATTGTTATTAGTTT
>No_name
AGAATTTTGAAATTCCCAGTCAAAAGTCGAGAAAACACAGCAAAAACACAGCGAATAGAC
TTTCTTTTAAATCAACAACAATCACATTGTTATTAGTTTC
>No_name
ATTTTGAAATTCCCAGTCAAAAGTCGAGAAAACACAGCAAAAACACAGAGAATAGTCTTT
CTTTTAAATCAACAACAATCACATTGTTATTAGTTTCATT
>No_name
GAGAAAACACAGCAAAAACACAGAGAATAGAATTTCTTTCAAATCAACAACAATCACATT
GTTATTAGTTTCATTTTTTCAGATTTTAACCACTCTACCA
>No_name
CAAAAACACAGAGAATAGTATTTCTTTCAAATCAACAACAATCACATTGTTATTAGTTTC
ATTTTTTCAGATTTTAACCACTCTACCACTAGGAGCGGTT
>No_name
CAAAAACACAGAGAATAGTATTTCTTTCAAATCAACAACAATCACATTGTTATTAGTTTC
ATTTTTTCAGATTTTAACCACTCTACCACTAGGAGCGGTT
>No_name
GAATATTTGACAAATATAAACCGCTCCTAGTGGTAGAGTGGTTAAAATCTGAAAAAATGA
AACTAATAACAATGTGATTGTTGTTGATTTGAAAGAAATA
>No_name
GAATATTTGACAAATATAAACCGCTCCTAGTGGTAGAGTGGTTAAAATCTGAAAAAATGA
AACTAATAACAATGTGATTGTTGTTGATTTGAAAGAAATA
>No_name
TTCTTTTGAATCTACAACAATCACATTGTTATTAGTTTCATTTTTTCAGATTTTAACCAC
TCTACCACGAGGAGCGGTTTATATTTGTCAAATATTCTAT
>No_name
GGATAGAATATTTGACAAATATAAACCGCTCCTAGTGGTAGAGTGGTTAAAATCTGAAAA
AATGAAACTAATAACAATGTGATTGTTGTTGATTTGAAAG
>No_name
TTTCAAATCAACAACAATCACATTGTTATTAGTTTCATTTTTTCAGATTTTAACCACTCT
ACCACTAGGAGCGGTTTATATTTGTCAAATATTCTATCCG
>No_name
CGGATAGAATATTTGACAAATATAAACCGCTCCTAGTGGTAGAGTGGTTAAAATCTGAAA
AAATGAAACTAATAACAATGTGATTGTTGTTGATTTGAAA
>No_name
TTCAAATCAACAACAATCACATTGTTATTAGTTTCATTTTTTCAGATTTTAACCACTCTA
CCACTAGGAGCGGTTTATATTTGTCAAATATTCTATCCGG
>No_name
TTCCGGATAGAATATTTGACAAATATAAACCGCTCCTAGTGGTAGAGTGGTTAAAATCTG
AAAAAATGAAACTAATAACAATGTGATTGTTGTTGATTTG
>No_name
ATCAACAACAATCACATTGTTATTAGTTTCATTTTTTCAGATTTTAACCACTCTACCACT
AGGAGCGGTTTATATTTGTCAAATATTCTATCCGGAAGGC
>No_name
TGCATTGCCTTCCGGATAGAATATTTGACAAATATAAACCGCTCCTAGTGGTAGAGTGGT
TAAAATCTGAAAAAATGAAACTAATAACAATGTGATTGTT
>No_name
ATCACATTGTTANTAGTTTCATTTTTTCAGATTTTAACCACTCTAGCACTAGGAGCGGTT
TATATTTGTCAAATATTCTATCCGGAAGGCAATGCAACGT
>No_name
CTTNCTTTGCATTGCCTTCCGGATAGAATATTTGACAAATATAAACCGCTCCTAGTGGTA
GAGGGGTTAAAATCTGAAAAAATGAAACTAATAACAATGG
>No_name
GTTTAACAGCCGCTGCATTGCCTTCCGGATAGAATATTTGACAAATATAAACCGCTCCTA
GTGGAAGATGGGTTAAAATCTGAAAAAATGAAACTAATAA
>No_name
ATTNGTTTCATTTTTTCAGATTTTAACCACTCTACCACTAGGAGCGGTTTATATTTGTCA
AATATTCTATCCGGAAGGCAATGCAACGTCAGTTAAACAA
>No_name
ATCGTTTTGCATTTGTTTAACTGACGTTGCATTGCCTTCCGGATAGAATATTTGACAAAT
ATAAAACGCTCCTAGTGGTAGAGTGGTTAAAATCTGAAAA
>No_name
TTTCCAAATTGGATCGTTTTGCATTTGTTTAACTGACGTTGCATTGCCTTCCGGATAGAA
TATTTGACAAATATAAACCGCTCCTAGTGGTAGAGTGGTT
>No_name
TGAAAATGTTTTTTCCAAATTGGATCGTTTTGCATTTGTTTAACTGACGTTGCATTGCCT
TCCGGATAGAATATTTGACAAATATAAACCGCTCCTAGTG
>No_name
GGAGCGGTTTATATTTGTCAAATATTCTATCCGGAAGGCAATGCAACGTCAGTTAAACAA
ATGCAAAACGATCCAATTTGGAAAAAACATTTTCAAATGC
>No_name
AGCGGTTTATATTTGTCAAATATTCTATCCGGAAGGCAATGCAACGTCAGTTAAACAAAT
GCAAAACGATCCAATTTGGAAAAAAACATTTTCAAATGCA
>No_name
GTGNATTTGAAAATGTTTTTTTCAAATTGGATCGTTTTGCATTTGTTTAACTGACGTTGC
ATTGCCTTCCGGATAGCATATTTGACAAATATAAACCGCT
>No_name
TAGTTCTTTTGCACCGTGCATTTGAAAATGTTTTTTCCAAATTGGATCGTTTTGCATTTG
TTTAACTGACGTTGCATTGCCTTCCGGATAGAATATTTGA
>No_name
CAAATATTCAATCCGGAAGGCAATGCAACGTCAGTTAAACAAATGCAAAACGATCCAATT
TGGAAAAAGCATTTTCAAATGCACGGTGCAAAAGATATAA
>No_name
CCGGAAGGCAATGCAACGTCAGTTAAACAAATGCAAAACGATCCAATTTGGAAAAAACAT
TTTCAAATGCACGGTGCAAAAGATATAATAGATTTGCTAA
>No_name
CAACGTCAGTTAAACAAATGCAAAACGATCCAATTTGGAAAAAACATTTTCAAATGCACG
GTGCAAAAGATATAATAGATTTACTAAGTCTCTCTCATTA
>No_name
GTTAAACAAATGCAAAACGATCCAATTTGGAAAAAACATTTTCAAATGCACGGTGCAAAA
GATATAATAGATTTGCTAAGTCTCTCTCATTATTGTTTCA
>No_name
AACAAATGCAAAACGATCCAATTTGGAAAAAACATTTTCAAATGCACGGTGCAAAAGATA
TAATAGATTTGCTAAGTCTCTCTCATTATTGTTTCAACAT
>No_name
GCAAAACGATCCAATTTGGAAAAAACATTTTCAAATGCACGGTGCAAAAGATATAATAGA
TTTACTAAGTCTCTCTCATTATTGTTTCAACCTTGTCATT
>No_name
AAACGATCCAATTTGGAAAAAACATTTTCAAATGCACGGTGCAAAAGATATAATAGATTT
ACTAAGTCTCTCTCATTATTGTTTCAACATTGTCATTTAT
>No_name
GAAAAAACATTTTCAAATGCACGGTGCAAAAGATATAATAGATTTACTAAGTCTCTCTCA
TTATTGTTTCAACATTGTCATTTATTTGGCTTCTAGTCAT
>No_name
AAAAAACATCTTTAAATGCACGGTGCAAAAGATATAATAGATTTACTAAGTCTCTCTCAT
TATTGTTTCAACATTGTCATTTATTTGGCTTCTAGTCATT
>No_name
AATGACTAGAAGCCAAATAAATGACAATGTTGAAACAATAATGAGAGAGACTTAGTAAAT
CTATTATATCTTTTGCACCGTGCATTTGAAAATGTTTTTT
>No_name
AAGNACTAGAAGCCAAATAAATGACAATGTTGAAACAATAATGAGAGAGACTTAGTAAAT
CTATTATATCTTTTGCACCGTGCATTTGAAAATGTTTTTT
>No_name
AAANCATTTTCAAATGCACGGTGCAAAAGATATAATAGATTTGCTAAGTCTCTCTCATTA
TTGTTTCAACATTGTCATTTATTTGGCTTCTAGTCATTTA
>No_name
AACATTTTCAAATGCACGGTGCAAAAGATATAATAGATTTGCTAAGTCTCTCTCATTATT
GTTTCAACATTGTCATTTATTTGGCTTCTAGTCATTTATT
>No_name
GAAATAAATGACTAGAAGCCAAATAAATGACAATGTTGAAACAATAATGAGAGAGACTTA
GCAAATCTATTATATCTTTTGCACCGTGCATTTGAAAATG
>No_name
CGAAATAAATGACTAGAAGCCAAATAAATGACAATGTTGAAACAATAATGAGAGAGACTT
AGCAAATCTATTATATCTTTTGAACCGTGCATTTGAAAAT
>No_name
TTCNGAAATAAATGACTAGAAGCCAAATAAATGACAATGTTGAAACAATAATGAGAGAGA
CTTAGTAAATCTATTATATCTTTTGCACCGTGCATTTGAA
>No_name
AAGTGATTCCGAAATAAATGACTAGAAGCCAAATAAATGACAATGTTGAAACAATAATGA
GAGAGACTTAGCAAATCTATTATATCTTTTGCACCGTGCA
>No_name
CACGGTGCAAAAGATATAATAGATTTGCTAAGTCTCTCTCATTATTGTTTCAACATTGTC
ATTTATTTGGCTTCTAGTCATTTATTTCGGAATCACTTGA
>No_name
AAANGATATAATAGATTTACTAAGTCTCTCTCATTATTGTTTCAACATTGTCATTTATTT
GGCTTCTAGTCATTTATTTCGGAATCACTTGATGGGTTTT
>No_name
AAAAGATATAATAGATTTACTAAGTCTCTCTCATTATTGTTTCAACATTGTCATTTATTT
GGCTTCTAGTCATTTATTTCGGAATCACTTGATGGGTTTT
>No_name
ATANATTTACCAAGTCTCTCTCATTATTGTTTCAACATTGTCATTTATTTGGCTTCTAGT
CATTTATTTCGGAATCACTTGATGGGTTTTGTAAAATTAT
>No_name
TATAATTTTACAAAACCCATCAAGTGATTCCGAAATAAATGACTAGAAGCCAAATAAATG
ACAATGTTGAAACAATAATGAGAGAGACTTAGTAAATCTA
>No_name
TTCNAACATTGTCATTTATTTGGCTTCTAGTCATTTATTTCGGAATCACTTGATGGGTTT
TGTAAAATTATATTTAATGAGAAAAGAAAACAATAATTCT
>No_name
ATTTATTTGGCTTCTAGTCATTTATTTCGGAATCACTTGATGGGTTTTGTAAAATTATAT
TTAATGAGAAAAGAAAACAATAATTCTTTAAACAATTCTT
>No_name
ATTTATTTGGCTTCTAGTCATTTATTTCGGAATCACTTGATGGGTTTTGTAAAATTATAT
TTAATGAGAAAAGAAAACAATAATTCTTTAAACAATTCTT
>No_name
GTCATTTATTTCGGAATCACTTGATGGGTTTTGTAAAATTATATTTAATGAGAAAAGAAA
ACAATAATTCTTTAAACAATTCTTACTATAAACTAAGACA
>No_name
TTGACTTTGTCTTAGTTTATAGTAAGAATTGTTTAAAGAATTATTGTTTTCTTTTCTCAT
TAAATATAATTTTACAAAACCCATCAAGTGATTCCGAAAT
>No_name
CTTGACTTTGTCTTAGTTTATAGTAAGAATTGTTTAAAGAATTATTGTTTTCTTTTCTCA
TTAAATATAATTTTACAAAACCCATCAAGTGATTCCGAAA
>No_name
CTTGACTTTGTCTTAGTTTATAGTAAGAATTGTTTAAAGAATTATTGTTTTCTTTTCTCA
TTAAATATAATTTTACAAAACCCATCAAGTGATTCCGAAA
>No_name
CNTGACTTTGTCTTAGTTTATAGTAAGAATTGTTTAAAGAATTATTGTTTTCTTTTCTCA
TTAAATATAATTTTACAAAACCCATCAAGTGATTCCGAAA
>No_name
CTTGACTTTGTCTTAGTTTATAGTAAGAATTGTTTAAAGAATTATTGTTTTCTTTTCTCA
TTAAATATAATTTTACAAAACCCATCAAGTGATTCCGAAA
>No_name
TTCGGAATCACTTGATGGGTTTTGTAAAATTATATTTAATGAGAAAAGAAAACAATAATT
CTTTAAACAATTCTTACTATAAACTAAGACAAAGTCAAGA
>No_name
CNGAATCACTTGATGGGTTTTGTAAAATTATATTTAATGAGAAAAGAAAACAATAATTCT
TTAAACAATTCTTACTATAAACTAAGACAAAGTCAAGACA
>No_name
TGTGGGTGTCTTGACTTTGTCTTAGTTTATAGTAAGAATTGTTTAAAGAATTATTGTTTT
CTTTTCTCATTAAATATAATTTTACAAAACCCATCAAGTG
>No_name
GTTTTGTGGTTGNCTTGACTTTGTCTTAGTTTATAGTAAGAATTGTTTAAAGAATTATTG
TTTTCTTTACTCATTAAATATAATTTTACAAAACCCATCA
>No_name
GTTTTGTAAAATTATATTTAATGAGAAAAGAAAACAATAATTCTTTAAACAATTCTTACT
ATAAACTAAGACAAAGTCAAGACACCCACAAAACCGAAAT
>No_name
GTTTTGTAAAATTATATTTAATGAGAAAAGAAAACAATAATTCTTTAAACAATTCTTACT
ATAAACTAAGACAAAGTCAAGACACCCACAAAACCGAAAT
>No_name
TTAGGACTCGACAAGTTTTCGTCGAATGCTCATTTCGGTTTTGTGGGTGTCTTGACTTTG
TCTTAGTTTATAGTAAGAATTGTTTAAAGAATTATTGTTT
>No_name
CTTTAAACAATTCTTACTATAAACTAAGACAAAGTCAAGACACCCACAAAACCGAAATGA
GCATTCGACGAAAACTTGTCGAGTCCAAAGTCCCTCTACC
>No_name
CAATTCTTACTATAAACTAAGACAAAGTCAAGACACCCACAAAACCGAAATGAGCATTCG
ACGAAAACTTGTCGAGTCCAAAGTCCCTCTACCATTGGAG
>No_name
CTCCAATGGTAGAGGGACTTTGGACTCGACAAGTTTTCGTCGAATGCTCATTTCGGTTTT
GTGGGTGTCTTGACTTTGTCTTAGTTTATAGTAAGAATTG
>No_name
AAACCTCCAGTGTTAGAGGGACTTTGGACTCGACAAGTTTTCGTCGAATGCTCATTTCGG
TTTTGTGGGTGTCTTGACTTTGTCTTAGTTTATAGTAAGA
>No_name
CTAAGTTGCGAGAGAAACCTCCAATGGTAGAGGGACTTTGGACTCGACAAGTTTTCGTCG
AATGCTCATTTCGGTTTTGTGGGTGTCTTGACTTTGTCTT
>No_name
GTCTAAGTTGCGAGAGAAACCTCCAATGGTAGAGGGACTTTGGACTCGACAAGTTTTCGT
CGAATGCTCATTTCGGTTTTGTGGGTGTCTTGACTTTGTC
>No_name
AATTCTTTCAGGTCGTTACCAACTGTTCAACAAATAGTGGAAATTTCTCAGCTTCAGCAA
ATATAGAAAAAATATATCAAATAATATCTATAACATTGCT
>No_name
TTCATATATTCTACCAAATAAAACAACAACAGAGTCATTTGAAATATTAATTCAATAAAG
GAAAACCGAGCCAAAATTTGGTTCATTAATATTGGCATGT
>No_name
TTTTCATATATTCTACCAAATAAAACAACAACAGAGTCATTTGAAATATTAATTCAATAA
AGGAAAACCGAGCCAAAATTTGGTTCATTAATATTGGCAT
>No_name
CGGNAAACAAATATATACAGCGAAACAGCGCGTCCATAATTCCTGGATTTACGAATCGAG
ACGAAATTATGTATTCGTCTATTTTTATATATTCTACCAA
>No_name
GGAAAGGCTATCAATATTGCAAAACTGACAATTCCGAAAAAGTAAAAATTTATATTCGCT
GAGGTAACATATCGTTTCGTTCTCAACGGATAACAAATGC
>No_name
GTTCAAACATCCGAGGAAAGGCTATCAATATTGCAAAACTGACAATTCCGAAAAAGTAAA
AATTTATATTCGCTGAGGTAACATATCGTTTCGTTCTCAA
>No_name
CAATATTGATAGCCTTTCCTCGGATGTTTGAACAGACTTATACGTATTGTTTACAAACCG
GGGACGTTGTCAACGTGTCGGAAGCCTTTAGTAATGTTTC
>No_name
ATTTTTCGCAGCATTAAAATGCTTAAAATATTAACAGACAACAATGGAATACCGATTTGA
ATAAGAAAAACAAAAACGTTTAAATAGACAATCCGATATT
>No_name
AAAAAGAAATCATTCGCTGCCGACAAACTCGTCGTTGCGTTGTGCATTACATTTTTTACA
TTTGAAATGCCATCTTTTTTCTCAAAATTATTTCACAACA
>No_name
ATTCGCTGCCGACAAACTCGTCGTTGCGTTGTGCATTACATTTTTTACATTTGAAATGCC
ATCTTTTTTCTCAAAATTATTTCACAACAGCCATATTATT
>No_name
TTTCTTGTGACTAACTTTGGAGATCTGTTGTAGAACGGCTCCACGAAAAATTCTATTAGA
CACCAAATAAATCAACAAATTCATGCTAGAATCTATATAA
>No_name
GTCTAATACTTTGTCGTTGATACGGTTTTCTTGTGACTAACTTTGGAGATCTGTTGTAGA
ACGGCTCCACGAAAAATTCTATTAGACACCAAATAAATCA
>No_name
CTAATAGAATTTTTCGTGGAGCCGTTCTACAACAGATCTCCAAAGTTAGTCACAAGAAAA
CCGTATCAACGACAAAGTATTTGACGATAGCGAAAAAAGA
>No_name
ATCATTGTCAGCAGCATTTTATTTGTGCCGATCATTTTGTCATCAATTTGCGGCAACGTT
CTCGTATGTGCCGCAATTTGTACCGATTCGAATTTGCGGC
>No_name
CTGATCATTGTGGCATCAATTTGTGGCAACGTTCTCGTATGTGCCGCAATTTGTACCGAT
TCGAATTTGCGGCAACTTTCCAACAGTCTTTACGTTTCTT
>No_name
ATTTGCGGCAACGTTCTCGTATGTGCCGCAATTTGTACCGATTCGAATTTGCGGCAACTT
TCCAACAGTCTTTACGTTTCTTTAGCCGTAGCCGATTTGC
>No_name
TCGNGAGTGGCAAATGTCATTACCAATGATGAAACCAGCAAATCGGCTACGGCTAAAGAA
ACGTAAAGACTGTTGGAAAGTTGCCGCAAATTCGAATCGG
>No_name
ATCGACGCAGTGCTGCACATGATGTCCATAGAGAGAAAGAGATTGCAGAAAACCAATCCG
AAAACCCATTTACCCATGATCCAATCGAGAGTGGCAAATG
>No_name
ATGGGTTTTCGGATTGGTTTTCTGCAATCTCTTTCTCTCTATGGACATCATGTGCAGCAC
TGCGTCGATTTTAAATATTCTAGCGACAGCCATTGATAGA
>No_name
AAACGACATAATGGCACTGATGATCCAAATACAACCGATAAATCCTCCAACGAAATACTT
ATTAAAGATTCTTGAATAGTGAAACGGAGTGTGAACATGG
>No_name
TTCACACTCCGTTTCACTATTCAAGAATCTTTAATAAGTATTTCGTTGGAGGATTTATCG
GCTGTATTTGGATCATTAGTGGCATTATGTCGTTTTAGCC
>No_name
CGCGTATGACGGATTCAACTGCAACATGCACTTTGTTGAATTGAGGTCGACGGTTAAATT
GGATAAATGCCAACCCAAATGGATCGGCATAAACGAAATA
>No_name
ACCATAATAATACACGGCAAATAGAAACTGATAACGGATGAAATTATCGCGTATGACGGA
TTCAACTGCAACATGCACTTTGTTGAATTGAGGTCGACGG
>No_name
GAATTGTCATTTGTTTTGTTGGTCTTCACCGTATGCATTCTTGCAAATCTATACAGTTTT
ACGTAGAGAGCAACCATAATAATACACGGCAAATAGAAAC
>No_name
CATAAACGTTCCCATAATAACTCCCAATGTAACCGCGGCCTTCTGGTCAGTTTTAATCTT
TTTATAAATCAGTCTATGGCATCCAGCTGTGGTCGTTGAA
>No_name
GCATATCAAAAACGTTCCCATAATAACTCCCAATGTAACCGCGGCCTTCTGGTCAGTTTT
AATCTTTTTATAAATCAGTCTATGGCATCCAGCTGTGGTC
>No_name
GCATATCAAAAACGTTCCCATAATAACTCCCAATGTAACCGCGGCCTTCTGGTCAGTTTT
AATCTTTTTATAAATCAGTCTATGGCATCCAGCTGTGGTT
>No_name
AAGTCGCAATGTTAAAATATAGATCTGAAATACATTCCTGGCAAATTGATTTGACGCAAT
TTATGATAAAAAATGGTAACCAGCATATCAAAAACGTTCC
>No_name
TTTNGATATGCTGGTTACCATTTTTTATCATAAATTGCGTCAAATCAATTTGCCAGGAAT
GTATTTCAGATCTATATTTTAACATTGCGACTTGGTTGGG
>No_name
CTATAATATATCCTTTATTTAATACGGATTTCCGGAATGCATATAAAAAACTAATAATGC
GAGCTCTCTGTTCAACAAAATTATCAAGAAAAAAACTTAA
>No_name
CTCTGTTCAACAAAATTATCAAGAAAAAAAACTTAAATTCTCAATGCTCACCAACTCATT
TATTTCTTCGTACAATTTAAATGGTGCCAGTTTAAATATG
>No_name
TTTGCCTTCATCAATGGAGTTCATATTTAAACTGGCACCATTTAAATTGTACGAAGAAAT
AAATGAGTTGGTGAGCATTGAGAATTTAAGTTTTTTTCTT
>No_name
AAAAAAACTTAAATTCTCAATGCTCACCAACTCATTTATTTCTTCGTACAATTTAAATGG
TGCCAGTTTAAATATGAACTCCATTGATGAAGGCAAACAA
>No_name
CGCAGATCTACATTTATGTTCTTGTAAAGCTTCTTGTTTGCCTTCATCAATGGAGTTCAT
ATTTAAACTGGCACCATTTAAATTGTACGAAGAAATAAAT
>No_name
GAACAATTTAAATGGTGCCAGTTTAAATATGAACTCCATTGATGAAGGCAAACAAGAAGC
TTTACAAGAACATAAATGTAGATCTGCGAGATCTGACAGA
>No_name
CAAACATTACCAATCATTCGAAATATGCCTTTGCCAATGAAGTAGTGCTAGGAATTGTAT
TCTGTGTTCTGATTTTGGGAACTGCATTCGGAAACGGGTT
>No_name
CAANCATTACCAATCATTCGAAATATGCCTTTGCCAATGAAGTAGTGCTAGGAATTGTAT
TCTGTGTTCTGATTTTGGGAACTGCATTCGGAAACGGGTT
>No_name
CCAACCCGTTTCCGAATGCAGTTCCCAAAATCAGAACACAGAATACAATTCCTAGCACTA
CTTCATTGGCAAAGGCATATTTCGAATGATTGGTAATGTT
>No_name
CAGAATGTTGTTTGGCGTTTGAAGCCGTTTCGCTAGAAACACTGACAAAATAACCAACCC
GTTTGCGAATGCAGTTCCCAAAATCAGAACACAGAATACA
>No_name
CAAGATTGACTATCAGAATGTTGTTTGGCGTTTGAAGCCGTTTCGCTAGAATCACTGACA
AAATAACCAACCCGTTTCCGAATGCAGTTCCCAAAATCAG
>No_name
TGATAGTCAATCTTGCCGTCAGCGATATGTTGGTGGCGCTTTTGGTTTTGCCTTTGGCTA
CGATTTATCAGCTGAAAGGTTATTGGATGTTTAATGAGAT
>No_name
CTGAAAGGTTATTGGATGTTTAATGAGATTGTGTGCGACTTTTTCATTTGCTGCGATGGC
TTGTTGTGTACAGAATCGATTCTCAATCTGTGTGCGATTT
>No_name
GGTCAATGTATTTATAGCGATTGTTTAGGATATCAAATCTATGCGACTTTTGGAGCGTTT
TATATTCCATCGATTATTATGATTGTTCTTTACGGAAGAA
>No_name
GTGNACTTTTGTACGACGAATTACAGGAATGTATTGTCATTGGATCTTTGGAAATAGATC
CTCTGATACTTTTCAATTGAGAATCCATGGCAGCGCTTTT
>No_name
TGTCACTCTGTGAACTTTTGTACGACGAATTACAGGAATGTATTGTCATTGGATCTTTGG
AAATAGATCCTCTGATACTTTTCAATTGAGAATCCATGGC
>No_name
CTCGGTTGTTGTGCATGAACGATAAATGTTAGAATTTATATTGTGCTTCGTTGATGAAAT
TTGAGCACTGAATGATGTTTGACTTTGAATGTCACTCTGT
>No_name
CAAGAATGTCTCAGATCGGTTGTTGTGCATGAACGATAAATGTTAGAATTTATATTGTGC
TTCGTTGATGAAATTTGAGCACTGAATGATGTTTGACTTT
>No_name
CTAACATTTATCGTTCATGCACAACAACCGATCTGAGACATTCTTGCCAATTGACTTTAC
CTGAGAAAAGATTAGTTAGAAATTCTTTTCCAGGAATACC
>No_name
TTCACTTTGTGAAGACCGTTTTGACGAATGCATGATATCTTTCCATCTTTTAGTTAAAGT
ATCCCTAGAAGCTGAGAGTAGAACTCGAATCGTTGTAGAA
>No_name
CAAATGCAGTAAGATCCCATTATTACACCAAGTGTAAATATTGCTTTTCCTTCACTTTGT
GAAGACCGTTTTGACGAATGCATGATATCTTTCCATCTTT
>No_name
AACGATGAAAAATGGCAACCAGCAAATGCAGAAACATCCCATTATTACACCAAGTGTAAA
TATTGCTTTTCCTTCACTTTGTGAAGACCGTTTTGACGAA
>No_name
GGATTGAGAAAACTGTTAAAATATCCTAACCAAAGAAATAGTTCACTAACACTCTGCGGT
ATTGATAATAATGTCGCATTTGATTTGTTACCGTGAATAA
>No_name
ATTGTAACTTTTAGGATATTTTAACAGTTTTCTCAATCCGATTATCTACGTGAAATTTAA
CAAAGAATTTCGAACTCCATTCAAAGAAATTCTTTTCTGT
>No_name
GTAACTTTTAGGATATTTTAACAGTTTTCTCAATCCGATTATCTACGTGAAATTTAACAA
AGAATTTCGAACTCCATTCAAAGAAATTCTTTTCTGTCGA
>No_name
TNTTAGGATATTTTAACAGTTTTCTCAATCCGATTATCTACGTGAAATTTAACAAAGAAT
TTCGAACTCCATTCAAAGAAATTCTTTTCTGTCGATGTCG
>No_name
CTTACGACATCGACAGAAAAGAATTTCTTTGAATGGAGTTCGAAATTCTTTGTTAAATTT
CACGTAGGTAATCTGATTGAGAAAACTGGTAAAATATACT
>No_name
ATTTTAACAGTTTTCTCAATCCGATTATCTACGTGAAATTTAACAAAGAATTTCGAACTC
CATTCAAAGAAATTCTTTTCTGTCGATGTCGTAAGCTGAA
>No_name
GTTTTCTCAATCCGATTATCTACGTGAAATTTAACAAAGAATTTCGAACTCCATTCAAAG
AAATTCTTTTCTGTCGATGTCGTAAGCTGAACGCTCGAAT
>No_name
GTTNTCTCAATCCGATTATCTACGTGAAATTTAACAAAGAATTTCGAACTCCATTCAAAG
AAATTCTTTTCTGTCGATGTCGTAAGCTGAACGCTCGAAT
>No_name
TCGGATTCGAGCGTTCAGCTTACGACATCGACAGAAAAGAATTTCTTTGAATGGAGTTCG
AAATTCTTTGTTAAATTTCACGTAGATAATCGGATTGAGA
>No_name
CGATTATCTACGTGAAATTTAACAAAGAATTTCGAACTCCATTCAAAGAAATTCTTTTCT
GTCGATGTCGTAAGCTGAACGCTCGAATCCGATCAGAATC
>No_name
CGATTATCTACGTGAAATTTAACAAAGAATTTCGAACTCCATTCAAAGAAATTCTTTTCT
GTCGATGTCGTAAGCTGAACGCTCGAATCCGATCAGAATG
>No_name
CGATTATCTACGTGAAATTTAACAAAGAATTTCGAACTCCATTCAAAGAAATTCTTTTCT
GTCGATGTCGTAAGCTGAACGCTCGAATCCGATCAGAATC
>No_name
GTGAAATTTAACAAAGAATTTCGAACTCCATTCAAAGAAATTCTTTTCTGTCGATGTCGT
AAGCTGAACGCTCGAATCCGATCAGAATCTTACATGAGAC
>No_name
GTCTCATGTAAGTTTCTGATCGGATTCGAGCGTTCAGCTTACGACATCGACAGAAAAGAA
TTTCTTTGAATGGAGTTCGAAATTCTTTGTTAAATTTCAC
>No_name
GTGAAATTTAACAAAGAATTTCGAACTCCATTCAAAGAAATTCTTTTCTGTCGATGTCGT
AAGCTGAACGCTCGAATCCGATCAGAATCTTACATGAGAC
>No_name
GTGAAATTTAACAAAGAATTTCGAACTCCATTCAAAGAAATTCTTTTCTGTCGATGTCGT
AAGCTGAACGCTCGAATCCGATCAGAATCTTACATGAGAC
>No_name
GGGAAATTTAACAAAGAATTTCGAACTCCATTCAAAGAAATTTTTTTCTGTCGATGTCGT
AAGCTGAACGCTCGAATCCGATCAGAATCTTACATGAGAC
>No_name
ATTTGTCTCATGTAAGATTCTGATCGGATTCGAGCGTTCAGCTTACGACATCGACAGAAA
AGAATTTCTTTGAATGGAGTTCGAAATTCTTTGTTAAATT
>No_name
ATTTGTCTCATGTAAGATTCTGATCGGATTCGAGCGTTCAGCTTACGACATCGACAGAAA
AGAATTTCTTTGAATGGAGTTCGAAATTCTTTGTTAAATT
>No_name
CCCCAATTTGTCTCATGTAAGATTCTGATCGGATTCGAGCGATCAGCTTACGACATCGAC
AGAAAAGAATTTCTTTGAATGGAGTTCGAAATTCTTTGTT
>No_name
CCNCAATTTGTCTCATGTAAGATTCTGATCGGATTCGAGCGTTCAGCTTACGACATCGAC
AGAAAAGAATTTCTTTGAATGGAGTTCGAAATTCTTTGTT
>No_name
GAATTTCGAACTCCATTCAAAGAAATTCTTTTCTGTCGATGTCGTAAGCTGAACGCTCGA
ATCCGATCAGAATCTTACATGAGACAAATTGCGGAATTCC
>No_name
ATTTCGAACTCCATTCAAAGAAATTCTTTTCTGTCGATGTCGTAAGCTGAACGCTCGAAT
CCGATCAGAATCTTACATGAGACAAATTGGGGAATTCCGA
>No_name
ATTGTTCGGAATTCCCCAATTTGTCTCATGTAAGATTCTGATCGGATTCGAGCGTTCAGC
TTACGACATCGACAGAAAAGAATTTCTTTGAATGGAGTTC
>No_name
TTGATATTTTTCGGAATTCCCCAATTTGTCTCATGTAAGATTCTGATCGGATTCGAGCGT
TCAGCTTACGACATCGACAGAAAAGAATTTCTTTGAATGG
>No_name
GAAATTCTTTTCTGTCGATGTCGTAAGCTGAACGCTCGAATCCGATCAGAATCTTACATG
AGACAAATTGGGGAATTCCGAAAAATATCAAAACTCAGCA
>No_name
AAATTCTTTTCTGTCGATGTCGTAAGCTGAACGCTCGAATCCGATCAGAATCTTACATGA
GACAAATTGGGGAATTCCGAAAAATATCAAAACTCAGCAC
>No_name
AAGNTGCTGAGTTTTGATATTTTTCGGAATTCCCCAATTTGTCTCATGTAAGATTCTGAT
CGGATTCGAGCGTTCAGCTTACGACATCGACAGAAAAGAA
>No_name
CAANTGTTCTGAGTTTTGATATTTTTCGGAATTCCCCAATTTGTCTCATGTAAGATTCTG
ATCGGATTCGAGCGTTCAGCTTACGACATCGACAGAAAAG
>No_name
CAANAAATGTGCTGAGTTTTGATATTTTTCGGAATTCCCCAATTTGTCTCATGTAAGATT
CTGATCGGATTCGAGCGTTCAGCTTACGACATCGACAGAA
>No_name
CTGCAACAAAGGTGCTGAGTTTTGATATTTTTCGGAATTCCCCAATTTGTCTCATGTAAG
ATTCTGATCGGATTCGAGCGTTCAGCTTACGACATCGACA
>No_name
CTGCAACAAAGGTGCTGAGTTTTGATATTTTTCGGAATTCCCCAATTTGTCTCATGTAAG
ATTCTGATCGGATTCGAGCGTTCAGCTTACGACATCGACA
>No_name
CACGCTGCAACAAAGGTGCTGAGTTTTGATATTTTTCGGAATTCCCCAATTTGTCTCATG
TAAGATTCTGATCGGATTCGAGCGTTCAGCTTACGACATC
>No_name
CTTCGCACGCTGCAACAAAGGTGCTGAGTTTTGATATTTTTCGGAATTCCCCAATTTGTC
TCATGTAAGATTCTGATCGGATTCGAGCGTTCAGCTTACG
>No_name
CTGAACGCTCGAATCCGATCAGAATCTTACATGAGACAAATTGGGGAATTCCGAAAAATA
TCAAAACTCAGCACCTTTGTTGCAGCGTGCGAAGATAGAA
>No_name
GCGGAACGCTCGAATCCGATCAGAATCTTACATGAGACAAATTGGGGCATTCCGAAAAAT
ATCAAAACTCAGCACCTTTGTTGCAGCGTGCGAAGATAGA
>No_name
GAATGTTTTCTATCTTCGCACGCTGCAACAAAGGTGCTGAGTTTTGATATTTTTCGGAAT
TCCCCAATTTGTCTCATGTAAGATTCTGATCGGATTCGAG
>No_name
CTCTAATCCGATCAGAATCTTACATGAGACAAATTGGGGAATTCCGAAAAATATCAAAAC
TCAGCACCTTTGTTGCAGCGTGCGAAGATAGAAAACATTC
>No_name
CTCGAATCCGATCAGAATCTTACATGAGACAAATTGGGGAATTCCGAAAAATATCAAAAC
TCAGCACCTTTGTTGCAGCGTGCGAAGATAGAAAACATTC
>No_name
AGGAATGTTTTCTATCTTCGCACGCTGCAACAAAGGTGCTGAGTTTTGATATTTTTCGGA
ATTCCCCAATTTGTCTCATGTAAGATTCTGATCGGATTCG
>No_name
CAGGAATGTTTTCTATCTTCGCACGCTGCAACAAAGTTGCATAGGTTTGATATTTATCGG
GATTCCCCAATTTGTCTCATGTAAGATTCTGATCGGATTC
>No_name
CGCNCTAATCCGATCAGAATCTTACATGAGACAAATTGGGGAATTCCGAAAAATATCAAA
ACTCAGCACCTTTGTTGCAGCGTGCGAAGATAGAAAACAT
>No_name
CTCCAGGAATGTTTTCTATCTTCGCACGCTGCAACAAAGGTGCTGAGTTTTGATATTTTT
CGGAATTCCCCAATTTGTCTCATGTAAGATTCTGATCGGA
>No_name
GAATTATATCTCCAGGAATGTTTTCTATCTTCGCACGCTGCAACAAAGGTGCTGAGTTTT
GATATTTTTCGGAATTCCCCAATTTGTCTCATGTAAGATT
>No_name
CGGTATTATATCTCCAGGAATGTTTTCTATCTTCGCACGCTGCAACAAAGGTGCTGAGTT
TTGATATTTTTCGGAATTCCCCAATTTGTCTCATGTAAGA
>No_name
CGGNATTATATCTCCAGGAATGTTTTCTATCTTCGCACGCTGCAACAAAGGTGCTGAGTT
TTGATAATTTTCGGAATTCCCCAATTTGTCTCATGTAAGA
>No_name
GTCAGATTATTTTTTCTCGGTGTAATTCACGGAATTATATCTCCAGGAATGTTTTCTATC
TTCGCACGCTGCAACAAAGGTGCTGAGTTTTGATATTTTT
>No_name
CAAAGTCAGGTTATTTTTTCTCGGTGTAATTCACGGAATTATATCTCCAGGAATGTTTTC
TATCTTCGCACGCTGCAACAAAGGTGCTGAGTTTTGATAT
>No_name
GGAGATTAATAATAATAATTATCTTATTTTCATTGTTACCGACATGTCAAATGCAGAATA
TCGTACTGAATTGTTCAAACTACACGAATTATGTCAGAAT
>No_name
TAANTATCTTATTTTCATTGTTACCGACATGTCAAATGCAGAATATCGTACTGAATTGTT
CAAACTACACGAATTATGTCAGAATCAACAATCTGTCAAG
>No_name
TAATTATCTTATTTTCATTGTTACCGACATGTCAAATGCAGAATATCGTACTGAATTGTT
CAAACTACACGAATTATGTCAGAATCAACAATCTGTCAAG
>No_name
CTTTTTTTCATTGTTACCGACATGTCAAATGCAGAATATCGTACTGAATTGTTCAAACTA
CACGAATTATGTCAGAATCAACAATCTGTCAAGACTTGTC
>No_name
ATTTTCATTGTTACCGACATGTCAAATGCAGAATATCGTACTGAATTGTTCAAACTACAC
GAATTATGTCAGAATCAACAATCTGTCAAGACTTGTCGTT
>No_name
CGCNTTTTCATTGTTACCGACATGTCAAATGCAGAATATCGTACTGAATTGTTCAAACTA
CACGAATTATGTCAGAATCAACAATCTGTCAAGACTTGTC
>No_name
TTTCATTGTTATCGACATGTCAAATGCAGAATATCGTACTGAATTGTTCAAACTACACGA
ATTATGTCAGAATCAACAATCTGTCAAGACTTGTCGTTCC
>No_name
TTACCGACATGTCAAATGCAGAATATCGTACTGAATTGTTCAAACTACACGAATTATGTC
AGAATCAACAATCTGTCAAGACTTGTCGTTCCATTCGAAT
>No_name
CCGACATGTCAAATGCAGAATATCGTACTGAATTGTTCAAACTACACGAATTATGTCAGA
ATCAACAATCTGTCAAGACTTGTCGTTCCATTCGCATGCG
>No_name
CCGACATGGCAAATGCAGAATATCGTGCTGAATTGTTCAAACTACACGACTTATGTCAGA
ATCAACAATCTGTCAAGACTTGTCGTTCCATTCGAATGCG
>No_name
CGACATGTCAAATGCAGAATATCGTACTGAATTGTTCAAACTACACGAATTATGTCAGAA
TCAACAATCTGTCAAGACTTGTCGTTCCATTCGAATGCGA
>No_name
GCGCATTCGAATGGAACGACAAGTCTTGACAGATTGTTGATTCTGACATAATTCGTGTAG
TTTGAACAATTCAGTACGATATTCTGCATTTGACATGTCG
>No_name
GGATACTTTTCGCATTCGAATGGAACGACAAGTCTTGACAGATTGTTGATTCTGACATAA
TTCGTGTAGTTTGAACAATTCAGTACGATATTCTGCATTT
>No_name
CGACCGGATACTTTTCGCATTCGAATGGAACGACAAGTCTTGACAGATTGCTGAATCTGG
CATAATTCGTGTAGTTTGAACAATTCAGTACGATATTCTG
>No_name
CTTCCATCCCGACCGGATACTTTTCGCATTCGAATGGAACGACAAGTCTTGACAGATTGT
TGATTCTGACATAATTCGTGTAGTTTGAACAATTCAGTAC
>No_name
CCGAAATACTTCCATCCCGACCGGATACTTTTCGCATTCGAATGGAACGACAAGTCTTGA
CAGATTGTTGATTCTGACATAATTCGTGTAGTTTGAAAAA
>No_name
TGACAACGAAAATCATTCCCAGAAATACTTCCATCCCGACCGGATACTTTTCGCATTCGA
ATGGAACGCCAAGTCTTGACAGATTGTTGATTCTGACATA
>No_name
TNATAACGAAAATCATTCCCAGAAATACTTCCATCCCGACCGGATACTTTTCGCCTTCGA
ATGGAACGACAAGTCTTGACAGATTGTTGATTCTGAAATA
>No_name
TGANAACGAAAATCATTCCCAGAAATACTTCCATCCCGACCGGATACTTTTCGCATTCGA
ATGGAACGACAAGTCTTGACAGATTGTTGGTTCTGACATA
>No_name
CAATGACAACGAAAATCATTCCCAGAAATACTTCCATCCCGACCGGATACTTTTCGCATT
CGAATGGAACGACAAGTCTTGACAGATTGTTGATTCTGAC
>No_name
GTCAGAATCGACAATCTGTCAAGACTTGTCGTTCCATTCGAATGCGAAAAGTATCCGGTC
GGGATGGAAGTATTTCTGGGAATGATTTTCGTTGTCATTG
>No_name
AACNATGACAACGAAAATCATTCCCAGAAATACTTCCATCCCGACCGGATACTTTTCGCA
TTCGAATGGAACGACAAGTCTTGACAGATTGTTGATTCTG
>No_name
GACNGAATCAACAATCTGTCAAGACTTGTCGTTCCATTCGAATGCGAAAAGTATCCGGTC
GGGATGGAAGTATTTCTGGGAATGATTTTCGTTGTCATTG
>No_name
CCCACAACAATGACAACGAAAATCATTCCCAGAAATACTTCCATCCCGACCGGATACTTT
TCGCATTCGAATGGAACGACAAGTCTTGACAGATTGTTGA
>No_name
CAACAATCTGTCAAGACTTGTCGTTCCATTCGAATGCGAAAAGTATCCGGTCGGGATGGA
AGTATTTCTGGGAATGATTTTCGTTGTCATTGTTGTGGGA
>No_name
CATCAATCTGTCAAGACTTGTCGTTCCATTCGAATGCGAAAAGTATCCGGTCGGGATGGA
AGTATTTCTGGGAATGATTTTCGTTGTCATTGTTGTGGGA
>No_name
ATCGCTCCCACAACAATGACAACGAAAATCATTCCCAGAAATACTTCCATCCCGACCGGA
TACTTTTCGCATTCGAATGGAACGACAAGGCTTGACAGAT
>No_name
GAGCGCTCCCACAACAATGACAACGAAAATCATTCCCAGAAATACTTCCATCCCGACCGG
ATACTTTTCGCATTCGAATGGAACGACAAGTCTTGACAGA
>No_name
AAGACTTGTCGTTCCATTCGAATGCGAAAAGTATCCGGTCGGGATGGAAGTATTTCTGGG
AATGATTTTCGTTGTCATTGTTGTGGGAGCGATCGGTGGA
>No_name
CTTGTCGTTCCATTCGAATGCGAAAAGTATCCGGTCGGGATGGAAGTATTTCTGGGAATG
ATTTTCGTTGTCATTGTTGTGGGAGCGATCGGTGGAAACT
>No_name
AAAAAGTTTCCACCGATCGCTCCCACAACAATGACAACGAAAATCATTCCCAGAAATACT
TCCATCCTGACCGGATACGGTTGCTCTTCGAATGGAACGT
>No_name
CTAAAAAGTTTCCACCGATCGCTCCCACAACAATGACAACGAAAATCATTCCCAGAAATA
CTTCCATCCCGACCGGATACTTTTCGCATTCGAATGGAAC
>No_name
TTCCATTCGAATGCGAAAAGTATCCGGTCGGGATGGAAGTATTTCTGGGAATGATTTTCG
TTGTCATTGTTGTGGGAGCGATCGGTGGAAACTTTTTAGT
>No_name
GAATAACTAAAAAGTTTCCACCGATCGCTCCCACAACAATGACAACGAAAATCATTCCCA
GAAATACTTCCATCCCGACCGGATACTTTTCGCATTCGAA
>No_name
GAATGCGAAAAGTATCCGGTCGGGATGGAAGTATTTCTGGGAATGATTTTCGTTGTCATT
GTTGTGGGAGCGATCGGTGGAAAGTTTTTAGTTATTTTCG
>No_name
CGAGAATAATTAAAAAGTTTCCACCGATCGCTCCCACAACAATGACAACGAAAATCATTC
CCAGAAATCCTTCCATCCCGACCGGATACTTTTCGCATTC
>No_name
CGCGAGAATAACTAAAAAGTTTCCACCGATCGCTCCCACAACAATGACAACGAAAATCAT
TCCCAGAAATACTTCCATCCCGACCGGATACATTTCGCAT
>No_name
CGCGAGAATAACTAAAAAGTTTCCACCGATCGCTCCCACAACAATGACAACGAAAATCAT
TCCCAGAAATACTTCCATCCCGACCGGATACTTTTTGCAC
>No_name
GCGAAAAGTATCCGGTCGGGATGGAAGTATTTCTGGGAATGATTTTCGTTGTCATTGTTG
TGGGAGCGATCGGTGGAAACTTTTTAGTTATTCTCGCGAT
>No_name
GAAAAGTATCCGGTCGGGATGGAAGTATTTCTGGGAATGATTTTCGTTGTCATTGTTGTG
GGAGCGATCGGTGGCAATTTTTTAGTTATTCTCGCGATTT
>No_name
GAGAAATATCGCGAGAATAACTAAAAAGTTTCCACCGATCGCTCCCACAACAATGACAAC
GAAAATCATTCCCAGAAATACTTCCATCCCGACCGGATAC
>No_name
GTCGGGATGGAAGTATTTCTGGGAATGATTTTCGTTGTCATTGTTGTGGGAGCGATCGGT
GGAAACTTTTTAGTTATTCTCGCGATATTTCTCGTCAAAA
>No_name
TCGGGATGGAAGTATTTCTGGGAATGATTTTCGTTGTCATTGTTGTGGGAGCGATCGGTG
GAAACTTTTTAGTTATTCTCGCGATATTTCTCGTCAAAAA
>No_name
CGTGATGGAAGTATTTCTGGGAATGATTTTCGTTGTCATTGTTGTGGGAGCGATCGGTGG
AAACTTTTTCGTTATTCTCGCGAAATTTATTCTCAAAAAA
>No_name
TTGTAGTTTTTTGACGAGAAATATCGCGAGAATAACTAAAAAGTTTCCACCGATCGCTCC
CACAACAATGACAACGAAAATCATTCCCAGAAATACTTCC
>No_name
GTTTGTAGTTTTTTGACGAGAAATATCGCGAGAATAACTAAAAAGTTTCCACCGATCGCT
CCCACAACAATGACAACGAAAATCATTCCCAGAAATACTT
>No_name
CTGGGAGTTTGTAGTTTTTTGACGAGAAATATCGCGAGAATAACTAAAAAGTTTCCACCG
ATCGCTCCCACAACAATGACAACGAAAATCATTCCCAGAA
>No_name
AATTACTGGGAGTTTGTAGTTTTTTGACGAGAAATATCGCGAGAATAACTAAAAAGTTTC
CACCGATCGCTCCCACAACAATGACAACGAAAATCATTCC
>No_name
GAATGATTTTCGTTGTCATTGTTGTGGGAGCGATCGGTGGAAACTTTTTAGTTATTCTCG
CGATATTTCTCGTCAAAAAACTACAAACTCCCAGTAATTG
>No_name
GATTTTCGTTGTCATTGTTGTGGGAGCGATCGGTGGAAACTTTTTAGTTATTCTCGCGAT
ATTTCTCGTCAAAAAAATACAAACTCCCAGTAATTGGCTA
>No_name
TTCGTTGTCATTGTTGTGGGAGCGATCGGTGGAAACTTTTTAGTTATTCTCGCGATATTT
CTCGTCAAAAAACTACAAACTCCCAGTAATTGGCTAATTT
>No_name
GAAACTTTTTAGTTATTCTCGCGATATTTCTCGTCAAAAAAACTACAAACTCCCAGTAAT
TGGCTAATTTAAGTTTGGCTTTTAGTGATTTTTTTGTGTC
>No_name
CGACACAAAAAAATCACTAAAAGCCAAACTTAAAATTAGCCAATTACTGGGAGTTTGTAG
TTTTTTGACGAGAAATATCGCGAGAATAACTAAAAAGTTT
>No_name
CGACACAAAAAAATCACTAAAAGCCAAACTTAAAATTAGCCAATTACTGGGAGTTTGTAG
TTTTTTGACGAGAAATATCGCGAGAATAACTAAAAAGTTT
>No_name
CGACACAAAAAAATCACTAAAAGCCAAACTTAAAATTAGCCAATTACTGGGAGTTTGTAG
TTTTTTGACGAGAAATATCGCGAGAATAACTAAAAAGTTT
>No_name
AAACTTTTTAGTTATTCTCGCGATATTTCTCGTCAAAAAACTACAAACTCCCAGTAATTG
GCTAATTTGAAGTTTGGCTTTTAGTGATTTTTTTGTGTCG
>No_name
AAACTTTTTAGTTATTCTCGCGATATTTCTCGTCAAAAAACTACAAACTCCCAGTAATTG
GCTAATTTGAAGTTTGGCTTTTAGTGATTTTTTTGTGTCG
>No_name
TTTTTAGTTATTCTCGCGATATTTCTCGTCAAAAAAACTACAAACTCCCAGTAATTGGCT
AATTTTAAGTTTGGCTTTTAGTGATTTTTTTGTGTCGGTT
>No_name
CTCGCGATATTTCTCGTCAAAAAACTACAAACTCCCAGTAATTGGCTAATTTTAAGTTTG
GCTTTTAGTGATTTTTTTGTGTCGGGTTTGGGCATGCCTG
>No_name
CTCGCGATATTTCTCGTCAAAAAACTACAAACTCCCAGTAATTGGCTAATTTTAAGTTTG
GCTTTTAGTGATTTTTTTGTGTCGGGTTTTGTTCTTCCTG
>No_name
GCTTTATTTCTCGTCAAAAAACTACAAACTCCCAGTAATTGGCTAATTTTAAGTTTGGCT
TTTAGTGATTTTTTTTGTCTCGGTTTTGGTCATGCCTGTC
>No_name
CTGAACCTCATCAGTTGGTTGTAAACCGCGACAGGCATGACCAAAACCGACACAAAAAAA
TCACTAAAAGCCAAACTTAAAATTAGCCAATTACTGGGAG
>No_name
CNGAACCTCATCAGTTGGTTGTAAACCGCGACAGGCATGACCAAAACCGACACAAAAAAA
TCACTAAAAGCCAAACTTAAAATTAGCCAATTACTGGGAG
>No_name
TNAGAACCTCATCAGTTGGTTGTAAACCGCGACAGGCATGACCAAAACCGACACAAAAAA
ATCACTAAAAGCCAAACTTAAAATTAGCCAATTACTGGGA
>No_name
CAGTAATTGGCTAATTTTAAGTTTGGCTTTTAGTGATTTTTTTGTGTCGGTTTTTGTCAT
GCCTGTCGCGGTTTACAACCAACTGGTGAGGGTCAGATGG
>No_name
GTCTAGTTTTAAGTTTGGCTTTTAGTGATTTTTTTGTGTCGGGTTTGGTCCTGCCCGTCG
CGGTTTACAACCAACTGATGAGGGTCAGATGGCCGTTTTC
>No_name
CTAATTTTAAGTTTGGCTTTTAGTGATTTTTTTGTGTCGGTTTTGGTCATGCCTGTCGCG
GGTTACAACCAACTGATGAGGTTCAGATGGCCGTTTTCTG
>No_name
TTTAAGTTTGGCTTTTAGTGATTTTTTTGTGTCGGCTTTGGTCATGCCTGGCGCGGGTTA
CAAACAACTGAGGAAGTTCAGGAGGCCGGTTTCTGAATTT
>No_name
TTTAAGTTTGGCTTTTAGTGATTTTTTTGTGTCGGTTTTGGTCATGCCTGTCGCGGTTTA
CAACCAACTGATGAGGCTCAGATGGCCGTTTTCTGTATTG
>No_name
TTTAAGTTTCGCCTTTAGTGATTTTTTTGTGTCGGTTTTGGTCATGCCTGTCGCGGTTTA
CAACCAACTGATGAGGTTCAGATGGCCGTTTTCTGAATTG
>No_name
AAACAATTCAGAAAACGGCCATCTGAACCTCATCAGTTGGTTGTAAACCGCGACAGGCAT
GACCAAAACCGACACAAAAAAATCACTAAAAGCCAAACTT
>No_name
GNAATCGCAAAACAATTCAGAAAACGGCCATCTGAACCTCATCAGTTGGTTGTAAACCGC
GACAGGCATGACCAAAACCGACACAAAAAAATCACTAAAA
>No_name
GTCGGTTTTGGTCATGCCTGTCGCGGTTTACAACCAACTGATGAGGTTCAGATGGCCGTT
TTCTGAATTGTTTTGCGATTTCTTTATCATTTGTGATGTG
>No_name
CACATCACAAATGATAAAGAAATCGCAAAACAATTCAGAAAACGGCCATCTGAACCTCAT
CAGTTGGTTGTAAACCGCGACAGGCATGACCAAAACCGAC
>No_name
GNTTTGGTCATGCCTGTCGCGGTTTACAACCAACTGATGAGGTTCAGATGGCCGTTTTCT
GAATTGTTTTGCGATTTCTTTATCATTTGTGATGTGTTAC
>No_name
CATGCCTGTCGCGGTTTACAACCAACTGATGAGGTTCAGATGGCCGTTTTCTGAATTGTT
TTGCGATTTCTTTATCATTTGTGATGTGTTACTCTGCACA
>No_name
TCGCGGTTTACAACCAACTGATGAGGTTCAGATGGCCGTTTTCTGAATTGTTTTGCGATT
TCTTTATCATTTGTGATGTGTTACTCTGCACATCCAGCAT
>No_name
CGCGGTTTACAACCAACTGATGAGGTTCAGATGGCCGTTTTCTGAATTGTTTTGCGATTT
CTTTATCATTTGTGATGTGTTACTCTGCACATCCAGCATT
>No_name
CAAAGATTGAGAATGCTGGATGTGCAGAGTAACACATCACAAATGATAAAGAAATCGCAA
AACAATTCAGAAAACGGCCATCTGAACCTCATCAGTTGGT
>No_name
CAAAGATTGAGAATGCTGGATGTGCAGAGTAACACATCACAAATGATAAAGAAATCGCAA
AACAATTCAGAAAACGGCCATCTGAACCTCATCAGTTGGT
>No_name
CAAAGATTGAGAATGCTGGATGTGCAGAGTAACACATCACAAATGATAAAGAAATCGCAA
AACAATTCAGAAAACGGCCATCTGAACCTCATCAGTTGGT
>No_name
CAGATGGCCGTTTTCTGAATTGTTTTGCGATTTCTTTATCATTTGTGATGTGTTACTCTG
CACATCCAGCATTCTCAATCTTTGTGCGATTTCAATCGAT
>No_name
CAGATGGCCGTTTTCTGAATTGTTTTGCGATTTCTTTATCATTTGTGATGTGTTACTCTG
CACATCCAGCATTCTCAATCTTTGTGCGATTTCAATCGAT
>No_name
GGCCGTTTTCTGAATTGTTTTGCGATTTCTTTATCATTTGTGATGTGTTACTCTGCACAT
CCAGCATTCTCAATCTTTGTGCGATTTCAATCGATAGGTA
>No_name
GCCGTTTTCTGAATTGTTTTGCGATTTCTTTATCATTTGTGATGTGTTACTCTGCACATC
CAGCATTCTCAATCTTTGTGCGATTTCAATCGATAGGTAT
>No_name
GCCGTTTTCTGATTTGTTTTGCGATTTCTTTATCATTTGTGATGTGTTACTCTGCACATC
CAGCATTCTCAATCTTTGTGCGATTTCAATCGATAGGTAT
>No_name
GTTTTCTGAATTGTTTTGCGATTTCTTTATCATTTGTGATGTGTTACTCTGCACATCCAG
CATTCTCAATCTTTGTGCGATTTCAATCGATAGGTATTTA
>No_name
CGANTTATCACTAAATACCTATCGATTGAAATCGCACAAAGATTGAGAATGCTGGATGTG
CAGAGTAACACATCACAAATGATAAAGAAATCGCAAAACA
>No_name
TGCGATTTCTTTATCATTTGTGATGTGTTACTCTGCACATCCAGCATTCTCAATCTTTGT
GCGATTTCAATCGATAGGTATTTAGTGATAACTCGACCGA
>No_name
TGCATCGGTCGAGTTATCACTAAATACCTATCGATTGAAATCGCACAAAGATTGAGAATG
CTGGATGTGCAGAGTAACACATCACAAATGATAAAGAAAT
>No_name
CGANGTATTGCATCGGTCGAGTTATCACTAAATACCTATCGATTGAAATCGCACAAAGAT
TGAGAATGCTGGATGTGCAGAGGAACACATCACAAATGAT
>No_name
GACGACGTATTGCATCGGTCGAGTTATCACTAAATACCTATCGATTGAAATCGCACAAAG
ATTGAGAATGCTGGATGTGCAGAGTAACACATCACAAATG
>No_name
CTCTGCACATCCAGCATTCTCAATCTTTGTGCGATTTCAATCGATAGGTATTTAGTGATA
ACTCGACCGATGCAATACGTCGTCCGCCGGACTCCGCTTT
>No_name
TTAAAAGCGGAGTCCGGCGGACGACGTATTGCATCGGTCGAGCTATCACGAAATACCTAT
CGATTGAAATCGCACAAAGATTGAGAATGCTGGATGTGCA
>No_name
TGCACATCCAGCATTCTCAATCTTTGTGCGATTTCAATCGATAGGTATTTAGTGATAACT
CGACCGATGCAATACGTCGTCCGCCGGACTCCGCTTTTAA
>No_name
CATTCTCAATCTTTGTGCGATTTCAATCGATAGGTATTTAGTGATAACTCGACCGATGCA
ATACGTCGTCCGCCGGACTCCGCTTTTAATTGGAGGATTC
>No_name
AATCTTTGTGCGATTTCAATCGATAGGTATTTAGTGATAACTCGACCGATGCAATACGTC
GTCCGCCGGACTCCGCTTTTAATTGGAGGATTCATTGCAG
>No_name
CCTGCAATGAATCCTCCAATTAAAAGCGGAGTCCGGCGGCCGACGTATTGCAACGGTCAG
GTTATCACTAAATACCTTTCGATTGAAAACGAACAAAGAA
>No_name
CAAGCTCCTGCAATGAATCCTCCAATTAAAAGCGGAGTCCGGCGGACGACGTATTGCATC
GGTCGAGTTATCACTAAATACCTATCGATTGAAATCGCAC
>No_name
ATATGATCCAAGCTCCTGCAATGAATCCTCCAATTAAAAGCGGAGTCCGGCGGACGACGT
ATTGCATCGGTCGAGTTATCACTAAATACCTATCGATTGA
>No_name
ATATGATCCAAGCTCCTGCAATGAATCCTCCAATTAAAAGCGGAGTCCGGCGGACGACGT
ATTGCATCGGTCGAGGTATCACTAAATACCTATCGATTGA
>No_name
ATTAATCCTGATATGATCCAAGCTCCTGCAATGAATCCTCCAATTAAAAGCGGAGTCCGG
CGGACGACGTATTGCATCGGTCGAGGTATCACTAAATACC
>No_name
ATTTATCCTGATATGATCCAAGCTCCTGCAATGAATCCTCCAATTAAAAGCGGAGTCCGG
CGGACGACGTATTGCATCGGTCGAGTTATCACTAAATACC
>No_name
CTCGACCGATGCAATACGTCGTCCGCCGGACTCCGCTTTTAATTGGAGGATTCATTGCAG
GAGCTTGGATCATATCAGGATTAATTAGCATACCACCGGT
>No_name
CACACTATTACCGGTGGTATGCTAATTAATCCTGATATGATCCAAGCTCCTGCAATGAAT
CCTCCAATTAAAAGCGGAGTCCGGCGGATGACGTATTGCA
>No_name
CACACTATTACCGGTGGTATGCTAATTAATCCTGATATGATCCAAGCTCCTGCAATGAAT
CCTCCAATTCAAAGCGGAGCCCGGCGGACGACGTGTTGCA
>No_name
GCAATACGTCGTCCGCCGGACTCCGCTTTTAATTGGAGGATTCATTGCAGGAGCTTGGAT
CATATCAGGATTAATTAGCATACCACCGGTAATAGTGTTG
>No_name
CTTCCACACTATTACCGGTGGTATGCTAATTAATCCTGATATGATCCAAGCTCCTGCAAT
GAATCCTCCAATTAAAAGCGGAGTCCGGCGGGCGACGGAT
>No_name
AGGGTTCCTTCCACACTATTACCGGTGGTATGCTAATTAATCCTGATATGATCCAAGCTC
CTGCAATGAATCCTCCAATTAAAAGCGGAGTCCGGCGGAC
>No_name
CGCCGGACTCCGCTTTTAATTGGAGGATTCATTGCAGGAGCTTGGATCATATCAGGATTA
ATTAGCATACCACCGGTAATAGTGTGGAAGGAACACCTTA
>No_name
GGAGGATTCATTGCAGGAGCTTGGATCATATCAGGATTAATTAGCATACCACCGGTAATA
GTGTGGAAGGAACCCTTTAGACCTGGAACTTGCCAGTTGA
>No_name
CAAATTTTCCGTCAACTGGCAAGTTCCAGGTCTAAAGGGTTCCTTCCACACTATTACCGG
TGGTATGCTAATTAATCCTGATATGATCCAAGCTCCTGCA
>No_name
GGAGCTTGGATCATATCAGGATTAATTAGCATACCACCGGTAATAGTGTGGAAGGAACCC
TTTAGACCTGGAACTTGCCAGTTGACGGAAAATTTGGGAT
>No_name
CTTGGATCATATCAGGATTAATTAGCATACCACCGGTAATAGTGTGGAAGGAACCCTTTA
GACCTGGAACTTGCCAGTTGACGGAAAATTTGGGATACCA
>No_name
CTGNTATCCCAAATTTTCCGTCAACTGGCAAGTTCCAGGTCTAAAGGGCTCCTTCCACAC
TATTACCGGTGGTATGCTAATTAATCCTGATATGATCCAA
>No_name
CTGNTATCCCAAATTTTCCGTCAACTGGCAAGTTCCAGGTCTAAAGGGTTCCTTCCACAC
TATTACCGGTGGTATGCTAATTAATCCTGATATGATCCAA
>No_name
CAGNTATCCCAAATTTTCCGTCAACTGGCAAGTTCCAGGTCTAAAGGGTTCCTTCCACAC
TATTACCGGTGGTATGCTAATTAATCCTGATATGATCCAA
>No_name
GATTAATTAGCATACCACCGGTAATAGTGTGGAAGGAACCCTTTAGACCTGGAACTTGCC
AGTTGACGGAAAATTTGGGATACCAGATATATGCCACTCT
>No_name
GTAGAAGGCACCAAGAGAGGCATATATCTGGTATCCCAAATTTTCCGTCAACTGGCAAGT
TCCAGGTCTAAAGGGTTCCTTCCACACTATTACCGGTGGT
>No_name
TGGNATGTAGAAGGCACCAAGAGTGGCATATATCTGGTATCCCAAATTTTCCGTCAACTA
GCAAGTTCCAGGTCTAAAGGGTTCCTTCCACACTATTACC
>No_name
GAAGGAACCCTTTAGACCTGGAACTTGCCAGTTGACGGAAAATTTGGGATACCAGATATA
TGCCACTCTTGGTGCCTTCTACATTCCATTAATAATTATG
>No_name
GAACCCTTTAGACCTGGAACTTGCCAGTTGACGGAAAATTTGGGATACCAGATATATGCC
ACTCTTGGTGCCCTCTACATTCCATTAATAATTATGTTGG
>No_name
CTGTAACTTGCCAGTTGACGGAAAATTTGGGATACCAGATATATGCCACTCTTGGTGCCT
TCTACATTCCATTAATAATTATGTTGGTGCTATATTATCG
>No_name
GTTGACGGAAAATTTGGGATACCAGATATATGCCACTCTTGGTGCCTTCTACATTCCATT
AATAATTATGTTGGTGCTATATTATCGAATTTTTAAACTA
>No_name
ACGGAAAATTTGGGATACCAGATATATGCCACTCTTGGTGCCTTCTACATTCCATTAATA
ATTATGTTGGTGCTATATTATCGAATTTTTAAACTAGCAA
>No_name
GGAAAATTTGGGATACCAGATATATGCCACTCTTGGTGCCTTCTACATTCCATTAATAAT
TATGTTGGTGCTATATTATCGAATTTTTAAACTAGCAAGA
>No_name
GAAAATTTGGGATACCAGATATATGCCACTCTTGGTGCCTTCTACATTCCATTAATAATT
ATGTTGGTGCTATATTATCGAATTTTTAAACTAGCAAGAA
>No_name
GAAAATTTGGGATACCAGATATATGCCACTCTTGGTGCCTTCTACATTCCATTAATAATT
ATGTTGGTGCTATATTATCGAATTTTTAAACTAGCAAGAA
>No_name
GGGATACCAGATATATGCCACTCTTGGTGCCTTCTACATTCCATTAATAATTATGTTGGT
GCTATATTATCGAATTTTTAAACTAGCAAGAAATATGGCC
>No_name
GGGATACCAGATATATGCCACTCTTGGTGCCTTCTACATTCCATTAATAATTATGTTGGT
GCTATATTATCGAATTTTTAAACTAGCAAGAAATATGGCC
>No_name
CAGATATATGCCACTCTTGGTGCCTTCTACATTCCATTAATAATTATGTTGGTGCTATAT
TATCGAATTTTTAAACTAGCAAGAAATATGGCCCAAGAAG
>No_name
CAGATATATGCCACTCTTGGTGCCTTCTACATTCCATTAATAATTATGTTGGTGCTATAT
TATCGAATTTTTAAACTAGCAAGAAATATGGCCCAAGAAG
>No_name
GATATATGCCACTCTTGGTGCCTTCTACATTCCATTAATAATTATGTTGGTGCTATATTA
TCGAATTTTTAAACTAGCAAGAAATATGGCCCAAGAAGAT
>No_name
TGCCACTCTTGGTGCCTTCTACATTCCATTAATAATTATGTTGGTGCTATATTATCGAAT
TTTTAAACTAGCAAGAAATATGGCACAAGAAGATGCCAAG
>No_name
ATTTTCTCTTGGCATCTTCTTGGGCCATATTTCTTGCTAGTTTAAAAATTCGATAATATA
GCACCAACATAATTATTAATGGAATGTAGAAGGCACCAAG
>No_name
CTTNGTGCCTTCTACATTCCATTAATAATTATGTTGGTGCTATATTATCGAATTTTTAAA
CTAGCAAGAAATATGGCCCAAGAAGATGCCAAGAGAAAAG
>No_name
CCTGTACCTAATTTTCTCTTGGCATCTTCTTGGGCCATATTTCTTGCTAGTTTAAAAATT
CGATAATATAGCACCAACATAATTATTAATGGAATGTAGA
>No_name
CCTNTACCTAATTTTCTCTTGGCATCTTCTTGGGCCATATTTCTTGCTAGTTTAAAAATT
CGATAATATAGCACCAACATAATTATTAATGGAATGTAGA
>No_name
TGGTGGTATATTATCGAATTTTTAAACTAGCAAGAAATATGGCCCAAGAAGATGCCAAGA
GAAAATTAGGTACAGGTCAAATGACTGATGAAGAACAAAC
>No_name
CGANTTTTTAAACTAGCAAGAAATATGGCCCAAGAAGATGCCAAGAGAAAATTAGGTACA
GGTCAAATGACTGATGAAGAACAAACTTCATTGCCAAATC
>No_name
GAATTTTTAAACTAGCAAGAAATATGGCCCAAGAAGATGCCAAGAGAAAATTAGGTACAG
GTCAAATGACTGATGAAGAACAAACTTCATTGCCAAATCA
>No_name
CCTNACTGATTTGGCAATGAAGTTTGTTCTTCATCAGTCATTTGACCTGTACCTAATTTT
CTCTTGGCATCTTCTTGGGCCATATTTCTTGCTAGTTTAA
>No_name
ANTCTAGCAAGAAATATGGCCCAAGAAGATGCCAAGAGAAATTTAGGTACAGGTCAACTG
ACTGATGAAGAACAAACTTAATTGCCAAATCAGTCAGGAA
>No_name
ATTTGTTCTTCCTGACTGATTTGGCAATGAAGTTTGTTCTTCATCAGTCATTTGACCTGT
ACCTAATTTTCTCTTGGCATCTTCTTGGGCCATATTTCTT
>No_name
GGAATTTGTTCTTCCTGACTGATTTGGCAATGAAGTTTGTTCTTCATCAGTCATTTGACC
TGTACCTAATTTTCTCTTGGCATCTTCTTGGGCCATATTT
>No_name
CNGAATTTGTTCTTCCTGACTGATTTGGCAATGAAGTTTGTTCTTCATCAGTCATTTGAC
CTGTACCTAATTTTCTCTTGGCATCTTCTTGGGCCATATA
>No_name
CCCAAGAAGATGCCAAGAGAAAATTAGGTACAGGTCAAATGACTGATGAAGAACAAACTT
CATTGCCAAATCAGTCAGGAAGAACAAATTCCGCTGAAGA
>No_name
CTTCTTCAGCGGAATTTGTTCTTCCTGACTGATTTGGCAATGAAGTTTGTTCTTCATCAG
TCATTTGACCTGTACCTAATTTTCTCTTGGCATCTTCTTG
>No_name
AAGAAGTTTTCTGTCTTCGTCAGCGGAATTTGTTCTTCCTGACTGATTTGGCAATGAAGT
TTGTTCTTCATCAGTCATTTGACCTGTACCTAATTTTCTC
>No_name
GAAAATTAGGTACAGGTCAAATGACTGATGAAGAACAAACTTCATTGCCAAATCAGTCAG
GAAGAACAAATTCCGCTGAAGAAGACAGAAAACTTCTTCG
>No_name
GAAAATTAGGTACAGGTCAAATGACTGATGAAGAACAAACTTCATTGCCAAATCAGTCAG
GAAGAACAAATTCCGCTGAAGAAGACAGAAAACTTCTTCG
>No_name
TACAGGTCAAATGACTGATGAAGAACAAACTTCATTGCCAAATCAGTCAGGAAGAACAAA
TTCCGCTGAAGAAGACAGAAAACTTCTTCGGTTTGATCCC
>No_name
CAGGTCAAATGACTGATGAAGAACAAACTTCATTGCCAAATCAGTCAGGAAGAACAAATT
CCGCTGAAGAAGACAGAAAACTTCTTCGGTTTGATCCCAC
>No_name
GTGGGATCAAACCGAAGAAGTTTTCTGTCTTCTTCAGCGGAATTTGTTCTTCCTGACTGA
TTTGGCAATGAAGTTTGTTCTTCATCAGTCATTTGACCTG
>No_name
GAACAAACTTCATTGCCAAATCAGTCAGGAAGAACAAATTCCGCTGAAGAAGACAGAAAA
CTTCTTCGGTTTGATCCCACTCAAAGACCGAGTGAAGGAA
>No_name
AACAAACTTCATTGCCAAATCAGTCAGGAAGAACAAATTCCGCTGAAGAAGACAGAAAAC
TTCTTCGGTTTGATCCCACTCAAAGACCGAGTGAAGGAAA
>No_name
ACANACTTCATTGCCAAATCAGTCAGGAAGAACAAATTCCGCTGAAGAAGACAGAAAACT
TCTTCGGTTTGATCCCACTCAAAGACCGAGTGAAGGAAAT
>No_name
CAAACTTCATTGCCAAAATCAGTCAGGAAGAACAAATTCCGCTGAAGAAGACAGAAAACT
TCTTCGGTTTGATCCCACTCAAAGACCGAGTGAAGGAAAT
>No_name
AAANTTCATTGCCAAATCAGTCAGGAAGAACAAATTCCGCTGAAGAAGACAGAAAACTTC
TTCGGTTTGATCCCACTCAAAGACCGAGTGAAGGAAATCA
>No_name
CCTTGATTTCCTTCACTCGGTCTTTGAGTGGGATCAAACCGAAGAAGTTTTCTGTCTTCT
TCAGCGGAATTTGTTCTTCCTGACTGATTTGGCAATGAAG
>No_name
CTTNATTGCCAAATCAGTCAGGAAGAACAAATTCCGCTGAAGAAGACAGAAAACTTCTTC
GGTTTGATCCCACTCAAAGACCGAGTGAAGGAAATCAAGG
>No_name
CCCATTACCTTGATTTCCTTCACTCGGTCTTTGAGTGGGATCAAACCGAAGAAGTTTTCT
GTCTTCTTCAGCGGAATTTGTTCTTCCTGACTGATTTGGC
>No_name
GCCAAATCAGTCAGGAAGAACAAATTCCGCTGAAGAAGACAGAAAACTTCTTCGGTTTGA
TCCCACTCAAAGACCGAGTGAAGGAAATCAAGGTAATGGG
>No_name
AAATCAGTCAGGAAGAACAAATTCCGCTGAAGAAGACAGAAAACTTCTTCGGTTTGATCC
CACTCAAAGACAGAGCGCAGGAAATCAAGGCAATGGGTTC
>No_name
AAATCAGTCAGGAAGAACAAATTCCGCTGAAGAAGACAGAAAACTTCTTCGGTTTGATTC
AATACAAAGACCGAGTGAAGCAAATAAAGGTAACGGACAC
>No_name
CAACATCGAACCCATTACCTTGATTTCCTTCACTCGGTCTTTGAGTGGGATCAAACCGAA
GAAGTTTTCTGTCTTCTTCAGCGGAATTTGTTCTTCCTGA
>No_name
CAGGAAGAACAAATTCCGCTGAAGAAGACAGAAAACTTCTTCGGTTTGATCCCACTCAAA
GACCGAGTGAAGGAAATCAAGGTAATGGGTTCGATGTTGA
>No_name
GGAAGAACAAATTCCGCTGAAGAAGACAGAAAACTTCTTCGGTTTGATCCCACTCAAAGA
CCGAGTGAAGGAAATCAAGGTAATGGGTTCGATGTTGAGA
>No_name
TCTCAACATCGAACCCATTACCTTGATTTCCTTCACTCGGTCTTTGAGTGGGATCAAACC
GAAGAAGTTTTCTGTCTTCTTCAGCGGAATTTGTTCTTCC
>No_name
CTTNTCAACATCGAACCCATTACCTTGATTTCCTTCACTCGGTCTTTGAGTGGGATCAAA
CCGAAGAAGTTTTCTGTCTTCTTCAGCGGAATTTGTTCTT
>No_name
AACAAATTCCGCTGAAGAAGACAGAAAACTTCTTCGGTTTGATCCCACTCAAAGACCGAG
TGAAGGAAATCAAGGTAATGGGTTCGATGTTGAGAAGACT
>No_name
CAAATTCCGCTGAAGAAGACAGAAAACTTCTTCGGTTTGATCCCACTCAAAGACCGAGTG
AAGGAAATCAAGGTAATGGGTTCGATGTTGAGAAGACTGG
>No_name
AAATTCCGCTGAAGAAGACAGAAAACTTCTTCGGTTTGATCCCACTCAAAGACCGAGTGA
AGGAAATCAAGGTAATGGGTTCGATGTTGAGAAGACTGGA
>No_name
TTCCAGTCTTCTCAACATCGAACCCATTACCTTGATTTCCTTCACTCGGTCTTTGAGTGG
GATCAAACCGAAGAAGTTTTCTGTCTTCTTCAGCGGAATT
>No_name
CGCTGAAGAAGACAGAAAACTTCTTCGGTTTGATCCCACTCAAAGACCGAGTGAAGGAAA
TCAAGGTAATGGGTTCGATGTTGAGAAGACTGGAACTGGA
>No_name
CGCGGAAGAAGACAGAAAACTTCTTCGGTTTGATCCCACTCAAAGACCGAGTGAAGGAAA
TCAAGGTAATGGGTTCGATGTTGAGAAGACTGGAACTGGA
>No_name
TCCNTTTCCAGTCTTCTCAACATCGAACCCATTACCTTGATTTCCTTCACTCGGTCTTTG
AGTGGGATCAAACCGAAGAAGTTTTCTGTCTTCTTCAGCG
>No_name
GCTGAAGAAGACAGAAAACTTCTTCGGTTTGATCCCACTCAAAGACCGAGTGAAGGAAAT
CAAGGTAATGGGTTCGATGTTGAGAAGACTGGAACTGGAC
>No_name
AGAAGACAGAAAACTTCTTCGGTTTGATCCCACTCAAAGACCGAGTGAAGGAAATCAAGG
TAATGGGTTCGATGTTGAGAAGACTGGAACTGGACCTAAA
>No_name
GTTTTAGGTCCAGTTCCAGTCTTCTCAACATCGAACCCATTACCTTGATTTCCTTCACTC
GGTCTTTGAGTGGGATCAAACCGAAGAAGTTTTCTGTCTT
>No_name
ATTTGTTTTAGGTCCAGTTCCAGTCTTCTCAACATCGAACCCATTACCTTGATTTCCTTC
ACTCGGTCTTTGAGTGGGATCAAACCGAAGAAGTTTTCTG
>No_name
ATTTGTTTTAGGTCCAGTTCCAGTCTTCTCAACATCGAACCCATTACCTTGATTTCCTTC
ACTCGGTCTTTGAGTGGGATCAAACCGAAGAAGTTTTCTG
>No_name
CAGAAAACTTCTTCGGTTTGATCCCACTCAAAGACCGAGTGAAGGAAATCAAGGTAATGG
GTTCGATGTTGAGAAGACTGGAACTGGACCTAAAAAAAAT
>No_name
ATTTGTTTTAGGTCCAGTTCCAGTCTTCTCAACATCGAACCCATTACCTTGATTTCCTTC
ACTCGGTCTTTGAGTGGGATCAAACCGAAGAAGTTTTCTG
>No_name
ATTCGTTTTAGGTCCAGTTCCAGTCTTCTCAACATCGAACCCATGACCTTGATTTCCTTC
ACTCGGTCTTTGAGTGGGATCAAACCGAAGAAGTTTTCTG
>No_name
GAANACTTCTTCGGTTTGATCCCACTCAAAGACCGAGTGAAGGAAATCAAGGTAATGGGT
TCGATGTTGAGAAGACTGGAACTGGACCTAAAACAAATCC
>No_name
AAAACTTCTTCGGTTTGATCCCACTCAAAGACCGAGTGAAGGAAATCAAGGTAATGGGTT
CGATGTTGAGAAGACTGGAACTGGACCTAAAACAAATCCC
>No_name
CCGGGGATTTGTTTTAGGTCCAGTTCCAGTCTTCTCAACATCGAACCCATTACCTTGATT
TCCTTCACTCGGTCTTTGAGTGGGATCAAACCGAAGAAGT
>No_name
CCGGGGATTTGTTTTAGGTCCAGTTCCAGTCTTCTCAACATCGAACCCATTACCTTGATT
TCCTTCACTCGGTCTTTGAGTGGGATCAAACCGAAGAAGT
>No_name
CCGGGGATTTGTTTTAGGTCCAGTTCCAGTCTTCTCAACATCGAACCCATTACCTTGATT
TCCTTCACTCGGTCTTTGAGTGGGATCAAACCGAAGAAGT
>No_name
CCGGGGATTAGTCTTAGGTCCAGTTCCAGTCTTCTCAACATCGAACCCATTACCTTGATT
TCCTTCACGCGGTCTTTGAGTGGGATCAAACCGAAGAAGT
>No_name
CCGGGGATTAGTCTTAGGTCCAGTTCCAGTCTTCTCAACATCGAACCCATTACCTTGATT
TCCTTCACTCGGTCTTTGAGTGGGATCAAACCGAAGAAGT
>No_name
GTTTGATCCCACTCAAAGACCGAGTGAAGGAAATCAAGGTAATGGGTTCGATGTTGAGAA
GACTGGAACTGGACCTAAAACAAATCCCCGGAAAAAGAAA
>No_name
GTTTCTTTTTCCGGGGATTTGTTTTAGGTCCAGTTCCAGTCTTCTCAACATCGAACCCAT
TACCTTGATTTCCTTCACTCGGTCTTTGAGTGGGATCAAA
>No_name
TCCCACTCAAAGACCGAGTGAAGGAAATCAAGGTAATGGGTTCGATGTTGAGAAGACTGG
AACTGGACCTAAAACAAATCCCCGGAAAAAGAAACAGAGT
>No_name
CCCACTCAAAGACCGAGTGAAGGAAATCAAGGTAATGGGTTCGATGTTGAGAAGACTGGA
ACTGGACCTAAAACAAATCCCCGGAAAAAGAAACAGAGTA
>No_name
CTCAAAGACCGAGTGAAGGAAATCAAGGTAATGGGTTCGATGTTGAGAAGACTGGAACTG
GACCTAAAACAAATCCCCGGAAAAAGAAACAGAGTAACAA
>No_name
CAAAGACGGTGTCAAGGAAATCAAGGTAATGGGTTCGATGTTGAGAAGACTGGAACTGGA
CCTAAAACTAATCCCCGGAAAAAGAACCAGAGTAACAATG
>No_name
CAAAGACCGAGTGAAGGAAATCAAGGTAATGGGTTCGATGTTGAGAAGACTGGAACTGGA
CCTAAAACAAATCCCCGGAAAAAGAAACAGAGTAACAATG
>No_name
CAAAGACCGAGTGAAGGAAATCAAGGTAATGGGTTCGATGTTGAGAAGACTGGAACTGGA
CCTAAAACAAATCCCAGGAAAAAGAAACAGAGTAACAATG
>No_name
ATTCATTGTTACTCTGTTTCTTTTTCCGGGGATTTGTTTTAGGTCCAGTTCCAGTCTTCT
CAACATCGAACCCATTACCTTGATTTCCTTCACTCGGTCT
>No_name
TTTCGATTCATTGTTACTCTGTTTCTTTTTCCGGGGATTTGTTTTAGGTCCAGTTCCAGT
CTTCTCAACATCGAACCCATTACCTTGATTTCCTTCACTC
>No_name
TGGCGATTCATTGTTACTCTGTTTCTTTTTCCGGGGATTTGTTTTAGGTCCAGTTCCAGT
CTTCTCAACATCGAACCCATTACCTTGATTTCCTTCACTC
>No_name
CTTTCGATTCATTGTTACTCTGTTTCTTTTTCCGGGGATTTGTTTTAGGTCCAGTTCCAG
TCTTCTCAACATCGAACCCATTACCTTGATTTCCTTCACT
>No_name
GGAAATCAATGTTATGGGTTCGATGTTGAGAAGACTGGAACTGGACCTAAAACAAATCCC
CGGAAAAAGAAACAGAGTAACAATGAATCGAAAGCAATAA
>No_name
AAGGTAATGGGTTCGATGTTGAGAAGACTGGAACTGGACCTAAAACAAATCCCCGGAAAA
AGAAACAGAGTAACAATGAATCGAAAGCAATAACAACTCT
>No_name
CTAGAGTTGTTATTGCTTTCGATTCATTGTTACTCTGTTTCTTTTTCCGGGGATTTGTTT
TAGGTCCAGTTCCAGTCTTCTCAACATCGAACCCATTACC
>No_name
GTAATGGGTTCGATGTTGAGAAGACTGGAACTGGACCTAAAACAAATCCCCGGAAAAAGA
AACAGAGTAACAATGAATCGAAAGCAATAACAACTCTAGG
>No_name
GTGAAACAGCCCATAATAACTCCTAGAGTTGTTATTGCTTTCGATTCATTGTTACTCTGT
TTCTTTTTCCGGGGATTTGTTTTAGGTCCAGTTCCAGTCT
>No_name
TGGAACTGGACCTAAAACAAATCCCCGGAAAAAGAAACAGAGTAACAATGAATCGAAAGC
AATAACAACTCTAGGAGTTATTATGGGCTGTTTCACATTA
>No_name
CNGGAACTGGACCTAAAACAAATCCCCGGAAAAAGAAACAGAGTAACAATGAATCGAAAG
CAATAACAACTCTAGGAGTTATTATGGGCTGTTTCACATT
>No_name
CTGGACCTAAAACAAATCCCCGGAAAAAGAAACAGAGTAACAATGAATCGAAAGCAATAA
CAACTCTAGGAGTTATTATGGGCTGTTTCACATTATGTTG
>No_name
CTGTACCTAAAACAAATCCCCGGAAAAAGAAACAGAGTAACAATGAATCGAAAGCAATAA
CAACTCTAGGAGTTATTATGGGCTGTTTCACATTATGTTG
>No_name
CTGGACCTAAAACAAATCCCCGGAAAAAGAAACAGAGTAACAATGAATCGAAAGCAATAA
CAACTCTAGGAGTTATTATGGGCTGTTTCACATTATGTTG
>No_name
AGCNAACATAATGTGAAACAGCCCATAATAACTCCTAGAGTTGTTATTGCTTTCGATTCA
TTGTTACTCTGTTTCTTTTTCCGGGGATTTGTTTTAGGTC
>No_name
AATCCCCGGAAAAAGAAACAGAGTAACAATGAATCGAAAGCAATAACAACTCTAGGAGTT
ATTATGGGCTGTTTCACATTATGTTGGCTTCCATTTTTCA
>No_name
ATGNAAAATGGAAGCCAACATAATGTGAAACAGCCCATAATAACTCCTAGAGTTGTTATT
GCTTTCGATTCATTGTTACTCTGTTTCTTTTTCCGGGGAT
>No_name
CCGGAAAAAGAAACAGAGTAACAATGAATCGAAAGCAATAACAACTCTAGGAGTTATTAT
GGGCTGTTTCACATTATGTTGGCTTCCATTTTTCATAATT
>No_name
CGGAAAAAGAAACAGAGTAACAATGAATCGAAAGCAATAACAACTCTAGGAGTTATTATG
GGCTGTTTCACATTATGTTGGCTTCCATTTTTCATAATTC
>No_name
CTGAATTATGAAAAATGGAAGCCAACATAATGTGAAACAGCCCATAATAACTCCTAGAGT
TGTTATTGCTTTCGATTCATTGTTACTCTGTTTCTTTTTC
>No_name
CTGAATTATGAAAAATGGAAGCCAACATAATGTGAAACAGCCCATAATAACTCCTAGAGT
TGTTATTGCTTTCGATTCATTGTTACTCTGTTTCTTTTTC
>No_name
CTGAATTATGAAAAATGGAAGCCAACATAATGTGAAACAGCCCATAATAACTCCTAGAGT
TGTTATTGCTTTCGATTCATTGTTACTCTGTTTCTTTTTC
>No_name
CTGAATTATGAAAAATGGAAGCCAACATAATGTGAAACAGCCCATAATAACTCCTAGAGT
TGTTATTGCTTTCGATTCATTGTTACTCTGTTTCTTTTTC
>No_name
TCTGAATTATGAAAAATGGAAGCCAACATAATGTGAAACAGCCCATAATAACTCCTAGAG
TTGTTATTGCTTTCGATTCATTGTTACTCTGTTTCTTTTT
>No_name
GNAAAAGAAACAGAGTAACAATGAATCGAAAGCAATAACAACTCTAGGAGTTATTATGGG
CTGTTTCACATTATGTTGGCTTCCCTTTTTCATAATTCAG
>No_name
ATCNGAATTATGAAAAATGGAAGCCAACATAATGTGAAACAGCCCATAATAACTCCTAGA
GTTGTTATTGCTTTCGATTCATTGTTACTCTGTTTCTTTT
>No_name
ATCTGAATTATGAAAAATGGAAGCCAACATAATGTGAAACAGCCCATAATAACTCCTAGA
GTTGTTATTGCTTTCGATTCATTGTTACTCTGTTTCTTTT
>No_name
GAGAATCTGAATTATGAAAAATGGAAGCCAACATAATGTGAAACAGCCCATAATAACTCC
TAGAGTTGTTATTGCTTTCGATTCATTGTTACTCTGGTTC
>No_name
GAGAATCTGAATTATGAAAAATGGAAGCCAACATAATGTGAAACAGCCCATAATAACTCC
TAGAGTTGTTAATGCTTTCGATTCATTGTTACTCTGTTTC
>No_name
TGAGAATCTGAATTATGAAAAATGGAAGCCAACATAATGTGAAACAGCCCATAATAACTC
CTAGAGTTGTTATTGCTTTCGATTCATTGTTACTCTGTTT
>No_name
TGAGAATCTGAATTATGAAAAATGGAAGCCAACATAATGTGAAACAGCCCATAATAACTC
CTAGAGTTGTTATTGCTTTCGATTCATTGTTACTCTGTTT
>No_name
AAACAGAGTAACAATGAATCGAAAGCAATAACAACTCTAGGAGTTATTATGGGCTGTTTC
ACATTATGTTGGCTTCCATTTTTCATAATTCAGATTCTCA
>No_name
CAGAGTAACAATGAATCGAAAGCAATAACAACTCTAGGAGTTATTATGGGCTGTTTCACA
TTATGTTGGCTTCCATTTTTCATAATTCAGATTCTCAAAC
>No_name
GTTTGAGAATCTGAATTATGAAAAATGGAAGCCAACATAATGTGAAACAGCCCATAATAA
CTCCTAGAGTTGTTATTGCTTTCGATTCATTGTTACTCTG
>No_name
GTTTGNGAATCTGAATTATGAAAAATGGAAGCCAACATAATGTGAAACAGCCCATAATAA
CTCCTAGAGTTGTTATTGCTTTCGATTCATTGTTACTCTG
>No_name
CGGGTTTGAGAATCTGAATTATGAAAAATGGAAGCCAACATAATGTGAAACAGCCCATAA
TAACTCCTAGAGTTGTTATTGCTTTCGATTCATTGTTACT
>No_name
GTAACAATGAATCGAAAGCAATAACAACTCTAGGAGTTATTATGGGCTGTTTCACATTAT
GTTGGCTTCCATTTTTCATAATTCAGATTCTCAAACCCAT
>No_name
ATCGAAAGCAATAACAACTCTAGGAGTTATTATGGGCTGTTTCACATTATGTTGGCTTCC
ATTTTTCATAATTCAGATTCTCAAACCCATTCTCATTGTT
>No_name
ATCGAAAGCAATAACAACTCTAGGAGTTATTATGGGCTGTTTCACATTATGTTGGCTTCC
CTTTTTCATTATTCAGATTCTCAAACCCATTCTCATTGTT
>No_name
TAACAACTCTAGGAGTTATTATGGGCTGTTTCACATTATGTTGGCTTCCATTTTTCATAA
TTCAGATTCTCAAACCCATTCTCATTGTTTCTAAAGTTGA
>No_name
TCATGATCAACTTTAGAAACAATGAGAATGGGTTTGAGAATCTGAATTATGAAAAATGGA
AGCCAACATAATGTGAAACAGCCCATAATAACTCCTAGAG
>No_name
TTCATGATCAACTTTAGAAACAATGAGAATGGGTTTGAGAATCTGAATTATGAAAAATGG
AAGCCAACATAATGTGAAACAGCCCATAATAACTCCTAGA
>No_name
GTCATTATGGGCTGTTTCACATTATGTTGGCTTCCATTTTTCATAATTCAGATTCTCAAA
CCCATTCTCATTGTTTCTTAAGTTGATCATGAAAAGTATC
>No_name
GCAAAAGATACTTTTCATGATCAACTTTAGAAACAATGAGAATGGGTTTGAGAATCTGAA
TTATGAAAAATGGAAGCCAACATAATGTGAAACAGCCCAT
>No_name
GCAAAAGATACTTTTCATGATCAACTTTAGAAACAATGAGAATGGGTTTGAGAATCTGAA
TTATGAAAAATGGAAGCCAACATAATGTGAAACAGCCCAT
>No_name
CAAGGCAAAAGATACTTTTCATGATCAACTTTAGAAACAATGAGAATGGGTTTGAGAATC
TGAATTATGAAAAATGGAAGCCAACATAATGTGAAACAGC
>No_name
CACCAAGGCAAAAGATACTTTTCATGATCAACTTTAGAAACAATGAGAATGGGTTTGAGA
ATCTGAATTATGAAAAATGGAAGCCAACATAATGTGAAAC
>No_name
CTCGTAACACCAAGGCAAAAGATACTTTTCATGATCAACTTTAGAAACAATGAGAATGGG
TTTGAGAATCTGAATTATGAAAAATGGAAGCCAACATAAT
>No_name
CACAGAAACAGCTCGTAACACCAAGGCAAAAGATACTTTTCATGATCAACTTTAGAAACA
ATGAGAATGGGTTTGAGAATCTGAATTATGAAAAATGGAA
>No_name
TTCAGATTCTCAAACCCATTCTCATTGTTTCTAAAGTTGATCATGAAAAGTATCTTTTGC
CTTGGTGTTACGAGCTGTTTCTGTGGCTTTGTTTTTTCAA
>No_name
TACAGATTCTCAAACCCATTCTCATTGTTTCTAAAGTTGATCATGAAAAGTATCTTTTGC
CTTGGTGTTACGAGCTGTTTCTGTGGCTTTGGTTTCTCCA
>No_name
CAGATTCTCAAACCCATTCTCATTGTTTCTAAAGTTGATCATGAAAAGTATCTTTTGCCT
TGGTGTTACGAGCTGTTTCTGTGGCTTTGTTTTTTTAATA
>No_name
CGAAAAATAGATTCTCAAACCCATTCTCATTGTTTCTAAAGTTGATCATGAAAAGTATCT
TTTGCCTTGGTGTTACGAGCTGTTTCTGTGGCTTTGTTAT
>No_name
AAACTATTGAGATAACCAAGCCACAGAAACAGCTCGTAACACCAAGGCAAAAGAGACTTT
TCATGATCAACTTTAGAAACAATGAGAATGGGTTTGAGAA
>No_name
GAAACTATTGAGATAACCAAGCCACAGAAACAGCTCGTAACACCAAGGCAAAAGATACTT
TTCATGATCAACTTTAGAAACAATGAGAATGGGTTTGAGA
>No_name
CTCAAACCCATTCTCATTGTTTCTAAAGTTGATCATGAAAAGTATCTTTTGCCTTGGTGT
TACGAGCTGTTTCTGTGGCTTGGGTATCTCAATAGTTTTC
>No_name
CTCAAACCCATTCTCATTGTTTCTAAAGTTGATCATGAAAAGTATCTTTTGCCTTGGTGT
TACGAGCTGTTTCTGTGGCTTTGTTTTTTCCCTAGTTTCC
>No_name
CAGGAAACTATTGAGATAACCAAGCCACAGAAACAGCTCGTAACACCAAGGCAAAAGATA
CTTTTCATGATCAACTTTAGAAACAATGAGAATGGGTTTG
>No_name
CGGGATTCAGGAAACTATTGAGATAACCAAGCCACAGAAACAGCTCGTAACACCAAGGCA
AAAGATACTTTTCATGATCAACTTTAGAAACAATGAGAAT
>No_name
AGGNATTCAGGAAACTATTGAGATAACCAAGCCACAGAAACAGCTCGTAACACCAAGGCA
AAAGATACTTTTCATGATCAACTTTAGAAACAATGAGAAT
>No_name
CGGGATTCAGGAAACTATTGAGATAACCAAGCCACAGAAACAGCTCGTAACACCAAGGCA
AAAGATACTTTTCATGATCAACTTTAGAAACAATGAGAAT
>No_name
ACGGGATTCAGGAAACTATTGAGATAACCAAGCCACAGAAACAGCTCGTAACACCAAGGC
AAAAGATACTTTTCATGATCAACTTTAGAAACAATGAGAA
>No_name
ATTNAATTTGGCATATATCACGGGATTCAGGAAACTATTGAGATAACCAAGCCACAGAAA
CAGCTCGTAACACCAAGGCAAAAGATACTTTTCATGATCA
>No_name
ATTGAATTTGGCATATATCACGGGATTCAGGAAACTATTGAGATAACCAAGCCACAGAAA
CAGCTCGTAACACCAAGGCAAAAGATACTTTTCATGATCA
>No_name
TCCNTATTGAATTTGGCATATATCACGGGATTCAGGAAACTATTGAGATAACCAAGCCAC
AGAAACAGCTCGTAACACCAAGGCAAAAGATACTTTTCAT
>No_name
AAGTATCTTTTGCCTTGGTGTTACGAGCTGTTTCTGTGGCTTGGGTATCTCAATAGTTTC
CTGAATCCCCTGATATATGCCAAAATCAATAAAGAATTTC
>No_name
GTATCTTTTGCCTTGGTGTTACGAGCTGTTTCTGTGGCTTGGTTTTCTTTATAGTTTTCT
TTATACCGTGATTTATGCCACAATCAATTAAGAAATTCGT
>No_name
TCGAAATTCTCTATTGAATTTGGCATATATCACGGGATTCAGGAAACTATTGAGATAACC
AAGCCACAGAAACAGCTCGTAACACCAAGGCAAAAGATAC
>No_name
TGGGTTTCGAAATTCTCTATTGAATTTGGCATATATCACGGGATTCAGGAAACTATTGAG
ATAACCAAGCCACAGAAACAGCTCGTAACACCAAGGCAAA
>No_name
CTTGGTGTTACGAGCTGTTTCTGTGGCTTGGTTATCTCAATAATTTTCTTTATACCGGGT
TCAATAGCAAATTCAATAGAAAAATTAGAAACCCAATTAA
>No_name
CTTGGTGTTACGAGCTGTTTCTGTGGCTTGGTTATTCCAATAGTGTCCTGAATACGGCGA
TAACTGCCAACATCAAAAGAACAACTCCGAACCCATTTCA
>No_name
GGCTTGGTTCTCGCAATAGTTTCCTGAATCCCGTGATATATGCCAAATTCAATAGAGAAT
TTCGAAACCCATTTAAACAGATTTTATTTTTTCACTGTAT
>No_name
CTTGGTTATCTCAATAGTTTCCTGAATCCCGTGATATATGCCAAATTCAATAGAGAATTT
CGAAACCCATTTAAACAGATTTTATTTTTTCACTGTATAA
>No_name
CTCAATAGTTTCCTGAATCCCGTGATATATGCCAAATTCAATAGAGAATTTCGAAACCCA
TTTAAACAGATTTTATTTTTTCACTGTATAAATATCAATG
>No_name
CGAATTCGAGCATTGATATTTATACAGTGAAAAAATAAAATCTGTTTAAATGGGTTTCGA
AATTCTCTATTGAATTTGGCATATATCACGGGATTCAGGA
>No_name
CCTGAATCCCGTGATATATGCCAAATTCAATAGAGAATTTCGAAACGCATTTAAACAGGT
TTTATTTTTTCACTGTATAAATATCAATGATCGGATTCGA
>No_name
CTCGAATTCGAGCATTGATATTTATACAGTGAAAAAATAAAATCTGTTTAAATGGGTTTC
GAAATTCTCTATTGAATTTGGCATATATCACGGGATTCAG
>No_name
GTCGACTCGAATTCGAGCATTGATATTTATACAGTGAAAAAATAAAATCTGTTTAAATGG
GTTTCGAAATTCTCTATTGAATTTGGCATATATCACGGGA
>No_name
GTCGACTCGAATTCGAGCATTGATATTTATACAGTGAAAAAATAAAATCTGTTTAAATGG
GTTTCGAAATTCTCTATTGAATTTGGCATATATCACGGGA
>No_name
CCGTGATATATGCCAAATTCAATAGAGAATTTCGAAACCCATTTAAACAGATTTTATTTT
TTCACTGTATAAATATCAATGCTCGAATTCGAGTCGACAC
>No_name
CAAATGTGTCGAATCGAATTCGAGCATTGATATTTATACAGTGAAAAAATAAAATCTGTT
TAAATGGGTTTCGAAATTCTCTATTGAATTTGGCATATAT
>No_name
ATATATGCCAAATTCAATAGAGAATTTCGAAACCCATTTAAACAGATTTTATTTTTTCAC
TGTATAAATATCAATGCTCGAATTCGAGTCGACACATTTG
>No_name
CAAATGTGTCGACTCGAATTCGAGCATTGATATTTATACAGTGAAAAAATAAAATCTGTT
TAAATGGGTTTCGAAATTCTCTATTGAATTTGGCATATAT
>No_name
CGGCAAATGTGTCGACTCGAATTCGAGCATTGATATTTATACAGTGAAAAAATAAAATCT
GTTTAAATGGGTTTCGAAATTCTCTATTGAATTTGGCATA
>No_name
CCAAATTCAATAGAGAATTTCGAAACCCATTTAAACAGATTTTATTTTTTCACTGTATAA
ATATCAATGCTCGAATTCGAGTCGACACATTTGCCGAACA
>No_name
CAAATTTAACAGTGAATTTCGAAACCCATTTAAACAGATTTTATTTTTTCACTGTATAAA
TATCAATGCTCGAATTCGAGTCGACACATTTGCCGAACAA
>No_name
GAATTTCGAAACCCATTTAAACAGATTTTATTTTTTCACTGTATAAATATCAATGCTCGA
ATTCGAGTCGACACATTTGCCGAACAATACGGTTTACCAA
>No_name
GGTCGACATAGTTTTTTGCATTGGTAAACCGTATTGTTCGGCAAATGTGTCGACTCGAAT
TCGAGCATTGATATTTATACAGTGAAAAAATAAAATCTGT
>No_name
GTCGACATAGTTTTTTTGCATTGGTAAACCGTATTGTTCGGCAAATGTGTCGACTCGAAT
TCGAGCATTGATATTTATACAGTGAAAAAATAAAATCTGT
>No_name
CAGTTTTTATTTTTTCACTGTATAAATATCAATGCTCGAATTCGAGTCGACACATTTGCC
GAACAATACGGTTTACCAATGCAAAAAAACTATGTCGACC
>No_name
CTGAGAGGTCGACATAGTTTTTTGCATTGGTAAACCGTATTGTTCGGCAAATGTGTCGAC
TCGAATTCGAGCATTGATATTTATACAGTGAAAAAATAAA
>No_name
CGTACTGAGAGGTCGACATAGTTTTTTTGCATTGGTAAACCGTATTGTTCGGCAAATGTG
TCGACTCGAATTCGAGCATTGATATTTATACAGTGAAAAA
>No_name
ATTCAAGTGAGTNGTTTCGTACTGAGAGGTCGACATAGTTTTTTGCATTGGTAAACCGTA
TTGTTCGGCAAATGTGTCGACTCGAATTCGAGCATTGATA
>No_name
ATCCAAGTGAGTCGTTTCGTACTGAGAGGTCGACATAGTTTTTTTGCATTGGTAAACCGT
ATTGTTCGGCAAATGTGTCGACTCGAATTCGAGCATTGAT
>No_name
CTCGAATTCGAGTCGACACATTTGCCGAACAATACGGTTTACCAATGCAAAAAAACTATG
TCGACCTCTCAGTACGAAACGACTCACTTGAATACTCACG
>No_name
CTCGAATTCGAGTCGACACATTTGCCGAACAATACGGTTTACCAATGCAAAAAACTATGT
CGACCTCTCAGTACGAAACGACTCACTTGAATACTCACGT
>No_name
CTCGAATTCGAGTCGACACATTTGCCGAACAATACGGTTTACCAATGCAAAAAACTATGT
CGACCTCTCAGTACGAAACGACTCACTTGAATACTCACGT
>No_name
CGACTGTTAACGTGAGTATTCAAGTGAGTCGTTTCGTACTGAGAGGTCGACATAGTTTTT
TGCATTGGTAAACCGTATTGTTCGGCAAATGTGTCGACTC
>No_name
GTCGACACATTTGCCGAACAATACGGTTTACCAATGCAAAAAAACTATGTCGACCTCTCA
GTACGAAACGACTCACTTGAATACTCACGTTAACAGTCGT
>No_name
GACACATTTGCCGAACAATACGGTTTACCAATGCAAAAAACTATGTCGACCTCTCAGTAC
GAAACGAATCACTTGAATACTCACGTTAACAGTCGTCGTC
>No_name
CTTCGACGACGACTGTTAACGTGAGTATTCAAGTGAGTCGTTTCGTACTGAGAGGTCGAC
ATAGTTTTTTGCATTGGTAAACCGTATTGTTCGGCAAATG
>No_name
GAANTTCGACGACGACTGTTAACGTGAGTATTCAAGTGAGTCGTTTCGTACTGAGAGGTC
GACATAGTTTTTTTGCATTGGTAAACCGTATTGTTCGGCA
>No_name
TGAACTTCGACGACGACTGTTAACGTGAGTATTCAAGTGAGTCGTTTCGTACTGAGAGGT
CGACATAGTTTTTTGCATTGGTAAACCGTATTGTTCGGCA
>No_name
TGAACTTCGACGACGACTGTTAACGTGAGTATTCAAGTGAGTCGTTTCGTACTGAGAGGT
CGACATAGTTTTTTGCATTGGTAAACCGTATTGTTCGGCA
>No_name
GCCGAACAATACGGTTTACCAATGCAAAAAACTATGTCGACCTCTCAGTACGAAACGACT
CACTTGAATACTCACGTTAACAGTCGTCGTCGAAGTTCAG
>No_name
GCCGAACAATACGGTTTACCAATGCAAAAAAACTATGTCGACCTCTCAGTACGAAACGAC
TCACTTGAATACTCACGTTAACAGTTGTCGGCGGAGTTCA
>No_name
GCCGAACAATACGGTTTACCAATGCAAAAAAACTATGTCGACCTCTCAGTACGAAACGAC
TCACTTGAATACTCACGTTAACAGTCGTCGTCGAAGTTCA
>No_name
TGAACTTCGACGACGACTGTTAACGTGAGTATTCAAGTGAGTCGTTTCGTACTGAGAGGC
CGACATAGTTTTTTTGCATTGGTAAACCGTATTGTTCGGC
>No_name
CTGAACTTCGACGACGACTGTTAACGTGAGTATTCAAGTGAGTCGTTTCGTACTGAGAGG
TCGACATAGTTTTTTTGCATTGGTAAACCGTATTGTTCGG
>No_name
CCGAACAATACGGTTTACCAATGCAAAAAACTATGTCGACCTCTCAGTACGAAACGACTC
ACTTGAATACTCACGTTAACAGTCGTCGTCGAAGTTCAGT
>No_name
CGAACAATACGGTTTACCAATGCAAAAAACTATGTCGACCTCTCAGTACGAAACGACTCA
CTTGAATACTCACGTTAACAGTCGTCGTCGAAGTTCAGTA
>No_name
CGAACAATACGGTTTACCAATGCAAAAAACTATGTCGACCTCTCAGTACGAAACGACTCA
CTTGAATACTCACGTTAACAGTCGTCGTCGAAGTTCAGTA
>No_name
CGAACAATACGGTTTACCAATGCAAAAAACTATGTCGACCTCTCAGTACGAAACGACTCA
CTTGAATACTCACGTTAACAGTCGTCGTCGAAGTTCAGTA
>No_name
AAGGTACTGCACATCGACGACGACTGTTAACGTGAGTATTCAAGTGAGTCGTTTCGTACT
GAGAGGTCGACATAGTTTTTTGCATTGGTAAACCGTATTG
>No_name
ATACGGTTTACCAATGCAAAAAACTATGTCGACCTCTCAGTACGAAACGACTCACTTGAA
TACTCACGTTAACAGTCGTCGTCGAAGTTCAGTACCTTTC
>No_name
CAAAAAACTATGTCGACCTCTCAGTACGAAACGACTCACTTGAATACTCACGTTAACAGT
CGTCGTCGAAGTTCAGTACCTTTCACACCTGTAAGTAGGA
>No_name
ATTTTTCCTACTTACAGGTGTGAAAGGTACTGAACTTCGACGACGACTGTTAACGTGAGT
ATTCAAGTGAGTCGTTTCGTACTGAGAGGCCGACATAGTT
>No_name
AGTAGATTTATTTTTCCTACTTACAGGTGTGAAAGGTACTGAACTTCGACGACGACTGTT
AACGTGAGTATTCAAGTGAGTCGTTTCGTACTGAGAGGTC
>No_name
ANTGGCAAGAAGATTTATTTTTCCTACTTACAGGTGTGAAAGGTACTGAACTTCGACGAC
GACTGTTAACGTGAGTATTCAAGTGAGTCGTTTCGTACTG
>No_name
TCTTGATTGGCAAGAAGATTTATTTTTCCTACTTACAGGTGTGAAAGGTACTGAACTTCG
ACGACGACTGTTAACGTGAGTATTCAAGTGAGTCGTTTAG
>No_name
TCTTGATTGGCAAGAAGATTTATTTTTCCTACTTACAGGTGTGAAAGGTACTGAACTTCG
ACGACGACTGTTAACGTGAGTATTCAAGTGAGTCGTTTAG
>No_name
ANACGACTCACTTGAATACTCACGTTAACAGTCGTCGTCGAAGTTCAGTACCTTTCACAC
CTGTAAGTAGGAAAAATAAATCTTCTTGCCAATCAAGCCC
>No_name
GTCGGTCTTGATTGGCAAGAAGATTTATTTTTCCTACTTACAGGTGAGAAAGGTACTGAA
CTTCGACGACGACTGTTAACGTGAGTATTCAAGTGAGTCG
>No_name
CTCACTTGAATACTCACGTTAACAGTCGTCGTCGACGTTCAGTACTTTTCACACCTGTAA
GTAGGAAAAATAAATCTTCTTGCCAATCAAGACAGACCTC
>No_name
CTTGAATACTCACGTTAACAGTCGTCGTCGAAGTTCAGTACCTTTCACACCTGTAAGTAG
GAAAAATAAATCTTCTTGCCAATCAAGACCGACCTCAGAT
>No_name
CTGATCTGAGGTCGGTCTTGATTGGCAAGAAGATTTATTTTTCCTACTTACAGGTGTGAA
AGGTACTGAACTTCGACGACGACTGTTAACGTGAGTATTC
>No_name
CTGACTGATCTGAGGTCGGTCTTGATTGGCAAGAAGATTTATTTTTCCTACTTACAGGTG
TGAAAGGTACTGAACTTCGACGACGACTGTTAACGTGAGT
>No_name
TACTGACTGATCTGAGGTCGGTCTTGATTGGCAAGAAGATTTATTTTTCCTACTTACAGG
TGTGAAAGGTACTGAACTTCGACGACGACTGTTAACGTGA
>No_name
CGTTAACAGTCGTCGTCGAAGTTCAGTACCTTTCACACCTGTAAGTAGGAAAAATAAATC
TTCTTGCCAATCAAGACCGACCTCAGATCAGTCAGTAAAC
>No_name
GTTTACTGACTGATCTGAGGTCGGTCTTGATTGGCGAGAAGATTTATTTTTCCTACTTAC
AGGTGTGAAAGGTACTGAACTTCGACGACGACTGTTAACG
>No_name
TGTTTACTGACTGATCTGAGGTCGGTCTTGATTGGCAAGAAGATTTATTTTTCCTACTTA
CAGGTGTGAAAGGTACTGAACTTCGACGACGACTGTTAAC
>No_name
CTTGTTTACTGACTGATCTGAGGTCGGTCTTGATTGGCAAGAAGATTTATTTTTCCTACT
TACAGGTGTGAAAGGTACTGAACTTCGACGACGACTGTTA
>No_name
CGTGTTTACTGACTGATCTGAGGTCGGTCTTGATTGGCAAGAAGATTTATTTTTCCTACT
TACAGGTGTGAAAGGTACTGAACTTCGACGACGACTGTTA
>No_name
ATCNGGCCTTGTTTACTGACTGATCTGAGGTCGGTCTTGATTGGCAAGAAGATTTATTTT
TCCTACTTACAGGTGTGAAAGGTACTGAAGTTCGACGACG
>No_name
GCAATTAGCATAATTTCATCGACAATTATTTTATTCTTCGGTCTGATTGGAAATCTTTCA
GTGTCAATCATACTCACTTTTGCTAAAAATATGCAGTCCT
>No_name
TTTTATTCTTCGGTCTGATTGGAAATCTTTCAGTGTCAATCATTCTCACTTTTGCTAAAA
ATATGCAGTCCTCCACGAACTGCTATCTTGTGTCGGTTGC
>No_name
GAAACGGTACGATTGTCGACAGCAACACCAATATATCGGCAACCGCAACCGACACAAGAT
AGCAGTTCGTGGAGGACTGCATATTTTTAGCAAAAGTGAG
>No_name
GAGAAACGGTACGATTGTCGACAGCAACACCAATATATCGGCAACCGCAACCGACACAAG
ATAGCAGTTCGTGGAGGACTGCATATTTTTAGCAAACGCG
>No_name
CTCNTTTGGTTGCTCCTTGATCATCTACTTGCAATATCTCAGTGTCAATTCGTCCGCGTT
AACTATCACAAGTTTCTCATTTGAAAGATGGGTGGCCATC
>No_name
ATTCGTCCGCGTTAACTATCACAAGTTTCTCATTTGAAAGATGGGTGGCCATCTGCTACC
CTATGAAGGCGCATACGATGTGCACCATTTCTAGGGCTGT
>No_name
ATTTTTACAGCCCTAGAAATGGTGCACATCGTATGCGCCTTCATAGGGTAGCAGATGGCC
ACCCATCTTTCACATGAGAAACTTGTGATAGTTAACGAGG
>No_name
TGGCCATCTGCTACCCTATGAAGGCGCATACGATGGGCACCATTTCTAGGGCTGTAAACA
TTGTCATTGGGATTTGGATATTTAACTTGATCTACAATTC
>No_name
ATTNGTATTTGGATATTTAACTTGATCTACAATTCAAGTTGGATTTACCTGACGGGAATC
GTGAAAAAAGGCCCGCTGAATGGATCGTATAAATCCGTTT
>No_name
CGAAATGTACAAACGGATTTATACGATCCATTCAGCGGGCCTTTTTTCACGATTCCCGTC
AGGTAAATCCAACTTGAATTGTAGATCAAGTTAAATATCC
>No_name
TTGATCTACAATTCAAGTTGGATTTACCTGACGGGAATCGTGAAAAAAGGCCCGCTGAAT
GGATCGTATAAATCCGTTTGTACCTTTCGATTTGAACGCA
>No_name
TCTGCGTTCAAATCGAAATGTACAAACGGATTTATACGATCCATTCAGCGGGCCTTTTTT
CACGATTCCCGTCAGGTAAATCCAACTTGAATTGTAGATC
>No_name
AAAAAAGGCCCGCTGAATGGATCGTATAAATCCGTTTGTACATTTCGATTTGAACGCAGA
AAATACATGAATATATACATGTTTGATTTCATGTTGTTTT
>No_name
GGAATACAGTAAAACAACATGAAATCAAACATGTATATATTCATGTATTTTCTGCGTTCA
AATCGAAATGTACAAACGGCTTTATACGATCCATTCAGCG
>No_name
TTTGAACGCAGAAAATACATGAATATATACATGTTTGATTTCATGTTGTTTTACTGTATT
CCACTGCTTTTGACGACTTTTCTCTACTGTGCCATCATAA
>No_name
CTTATGATGGCACAGTAGAGAAAAGTCGTCAAAAGCAGTGGAATACAGTAAAACAACATG
AAATCAAACATGTATATATTCATGTATTTTCTGCGTTCAA
>No_name
CGGGCCTTATGATGGCACAGTAGAGAAAAGTCGTCAAAAGCAGTGGAATACAGTAAAACA
ACATGAAATCAAACATGTATATATTCATGTATTTTCTGCG
>No_name
AGGGTCCTTATGATGGCACAGTAGAGAAAAGTCGTCAAAAGCAGTGGAATACAGTAAAAC
AACATGAAATCAAACATGTATATATTCATGTATTTTCTGC
>No_name
AAATACATGAATATATACATGTTTGATTTCATGTTGTTTTACTGTATTCCACTGCTTTTG
ACGACTTTTCTCTACTGTGCCATCATAAGGACCCTCGTCA
>No_name
TTTNGACGACTTTTCTCTACTGTGCCATCATAAGGACCCTCGTCAAACGGCCAATGTCAG
GCACGACCTCGGGAAGAGATCCAAGAAAGCACATGAACCA
>No_name
CAGCCATTAACATTTTTACGACTTGCATTTTCGAGTGGTTCATGTGCTTTCTTGGATCTC
TTCCCGAGGACGTGACTGACATTGGCCGTTTGACCGGGGA
>No_name
CGAAAATGCAAGTCGTAAAAATGTTAATGGCTGTGGTGATCCTGTCTGCCATGTTGTGGT
TGCCATACCGCGCATTGATGGGTTACAACAGGTTCGCGTC
>No_name
CCAGATACGATTTTGACGCGAAACTGGTGTAAACCATCACTGCGCGGTATGGCAACCACA
ACATGGCAAACAGGATCACCACAGCCAATAACATTTATAC
>No_name
CACAAGTCCAGATACGATTTTGACGCGAAACTGTTGTAAACCATCAATGCGCGGTATGGC
AACCACAACATGGCAAACAGGATCACCACAGCCATTAACA
>No_name
TCGGATTGATGGCTGAGTTGATGAAGACCATGATCCTTGCGAACAACAGGAACCACAAGT
CCAGATACGATTTTGACGCGAAACTGTTGTAAACCATCAA
>No_name
CTAAACCTCATGTTTTCTCCCAACAGGATCTATATAGATAGGTATATGACCCTCATATGG
CTTCTAATTGGGTATATCGGTAATATTTTTTCTTTTATCA
>No_name
TATNACCCTCATATGGCTTCTAATTGGGTATATCGGTAATATTTTTTCTTTTATCATTTG
GATTGAACCGAAGATGAGAAGAGAAAATTCCTCAGCTATT
>No_name
CTGNAATATAAATAGCTGAGGAATTTTCTCTTCTCATCTTCGGTTCAATCCAAATGATAA
AAGAAAAAATATTACCGATATACCCAATTAGAAGCCATAT
>No_name
ATGGCTTCTAATTGGGTATATCGGTAATATTTTTTCTTTTATCATTTGGATTGAACCGAA
GATGAGAAGAGAAAATTCCTCCGCCATTTATCTTGCAGCC
>No_name
ATGGCTTCTAATTGGGTATATCGGTAATATTTTTTCTTTTATCATTTGGATTGAACCGAA
GATGAGAAGAGAAAATTCCTCAGCCATTTATCTTGCAGCC
>No_name
TGTTCTTTTATCATTTGGATTGAACCGAAGATGAGAAGAGAAAATTCCTCAGCTATTTAT
CTTGCAGCCTTATCTTTAAATGACTTTTTAGTTTTGGTTT
>No_name
GAGTAAATTCCTCAGCTATTTATCTTGCAGCCTTATCTTTAAATGACTTTTTAGTTTTGG
TTTTTGTAATGATTCAAGACTTGCAATATTCATGGAACAA
>No_name
ANATTCCTCAGCTATTTATCTTGCAGCCTTATCTTTAAATGACTTTTTAGTTTTGGTTTT
TGTAATGATTCAAGACTTGCAATATTCATGGAACAAGAAC
>No_name
AACAAAATGAATATCGCAAAACGTTCTTGTTCCATGAATATTGCAAGTCTTGAATCATTA
CAAAAACCAAAACTAAAAAGTCATTTAAAGATAAGGCTGC
>No_name
TAATGATTCAAGACTTGCAATATTCATGGAACAAGAACGTTTTGCGATATTCATTTTGTT
CGATTTACATGGTGCTGAGTACATGTAGTCAGCTATTCTC
>No_name
ATGACTTGCAATATTCATGGAACAAGAACGTTTTGCGATATTCATTTTGTTCGATTTACA
TGGTGCTGAGTACATGTAGTCAGCTATTCTCTCCAGTTCT
>No_name
ATTCAAAAGACAATCTCTCTGTACACCTAAAAGAGCTATTATCGTCAGTTTTACATTATA
CCTTTTCGTGCTCTGTTATAATATTTACAATGGGTTTATG
>No_name
ATTATCGTCAGTTTTACTTTATACCTTTTCGTGCTCTGTTATAATATTTACAATGGGTTT
ATGTGGATTTACAATGAAAGATTTGACTCGTGTGTTTTCA
>No_name
ATTTGTTTCAAGTTGATTGAAAACACACGAGTCAAATCTTTCATTGTAAATCCACATAAA
CCCATTGTAAATATTATAACAGAGCACGAAAAGGTATAAA
>No_name
GTGGATTTACAATGAAAGATTTGACTCGTGTGTTTTCAATCAACTTGAAACAAATGGAAC
TGACTTTCAAAAGCAATATATTTTCGCTACAGAGATTGTT
>No_name
ACGNAACACAACCACTGAAAACAATCTCTGTAGCGAAAATATATTGCTTTTGAAAGTCAG
TTCCATTTGTTTCAAGTTGATTGAAAACACACGAGTCAAA
>No_name
GTTTTCAATAAAATTGAAACAAATGGAACTGACTTTCAAAAGCAATATATTTTCGCTACA
GAGATTGTTTTCAGTGGTTGTGTTCCGTTGTTAATTTTGG
>No_name
GTTAATTTTTGGATTTAACATTCTCGTCATTAAGGAAATGTATCGAATTACTAAGTGTAA
TCGAACCAAAAGTATGGGAAATTGTCCACAATTCCACGAT
>No_name
CAAATAAAAACTTACGGCTAGCAGCATTATGGTTGTGAAAAGAAAAGATCTCTCATTGTT
GAATCTTTGGTTTGGATCGTGGAATTGTGGACAATTTCCC
>No_name
ATTGTCCACAATTCCACGATCCAAACCAAAGATTCAACAATGAGAGATCTTTTCTTTTCA
CAACCATAATGCTGCTAGCCGTGAGCTTTTATTTGTTTTT
>No_name
CGGCATTGTTATGACTTGTTGGAGAGCAAACATTATTCCTCCTGGGAGAGTAGGGAAAAA
CAAATAAAAGCTCACGGCTAGCAACATTTTGGATGTGCAA
>No_name
GATAAATTCATATTTTCATCAGGCATTGTTATGACTTGTTGGAGAGCAAACATTATTCCT
CCTGGGAGAGTAGTGAAAAACAAATAAAAGCTCACGGCTA
>No_name
GCCATTTTGGATCGGAAGGGATCTTAGATAAATTCATATTTTCATCAGGCATTGTTATGA
CTTGTTGGAGAGCAAACATTATTCCTCCTGGGAGAGTAGT
>No_name
CTGCCATTTTGGATCAGAAGGGATCTTAGATAAATTCATATTTTCATCAGGCATTGTTAT
GACTTGTTGGAGAGCAAACATTATTCCTCCTGGGAGAGGA
>No_name
CTCCAACAAGTCATAACAATGCCTGATGAAAATATGAATTTATCTAAGATCCCTTCCGAT
CCAAAATGGCAGTTCTATTTCAGAGTCAGCATCATCAAAG
>No_name
CAGNAACTAAATAAATGACGAAATTGAGTGCGTAATGAGAAATGCACAATTCGTCGATCA
CAGCTTTGATGATGCTGACTCTGAAATAGAACTGCCATTT
>No_name
ACCGACGAATTGTGCATTTCTCATTACGCACTCAATTTCGTCATTTATTTAGTTACTGGA
ACAGCTTTCCGAAAACAATTCATAGACAAAATCAGAAAAA
>No_name
ACGAATTGTGCATTTCTCATTACGCACTCAATTTCGTCATTTATTTAGTTACTGGAAAAG
CTTTCCGAAAACAATTCATAGACAAAATCAGAAAAATCAT
>No_name
GTTTTGTTTAGCGAAACCAATTCATTGGAGAAAAAGTTGTCAGTTAATTTAAATTTGGTA
ATGATTTTTCTGATTTTGTCTATGAATTGTTTTCGGAAAG
>No_name
GTTAGCATCATTTAAATGACAGAAATCCAAACTGTTTTCGCGGGTTAATTCCATTCGATT
TGTTTTGTTTAGCGAAACCAATTCATTGGAGAAAAAGTTG
>No_name
GTCTGTTCCGACGTGAATTGTTAGCATCATTTAAATGACAGAAATCCAAACTGTTTTCGC
GGGTTAATTCCATTCGATTTGTTTTGTTTAGCGAAACCAA
>No_name
ATCGCGCTTCTGAGAATAAATAATAAGCACCAAAAGGTTTCCTATTGATCCAATCACGCT
TATTATAATCAAAATTCCGATCGTTGTTGGAATTTGATTG
>No_name
ATGATATGTAAATCGTATTACTTTCTAAACAATAGTAGCATCCCATTTGGAGCTCTGCTA
ATAACTTTAATAGCTATTGATAGATTCTTCTGTGTTTGTT
>No_name
CTTTAATAGCTATTGATAGATTCTTCTGTGTTTGTTATCCATTTCTCTCTCTAATGACAG
TGAAACGGTCAAAAGTTTGTGATTTTATTGTCTTTATGAT
>No_name
CTTTAATAGATANTGATAGATTCTTCTGTGTTTGTTATCCATTTCTCTCTCTAATGACAG
TGAAACGGTCAAAAGTTTGTGTTTTTATTGTCTTTATGAT
>No_name
CAGACATCATAAAGACAATAAAAACACAAACTTTTGACCGTTTCACTGTCATTAGAGAGA
GAAATGGATAACAAACACAGAAGAATCTATCAATAGCTAT
>No_name
CAGACATCATAAAGACAATAAAAACACAAACTTTTGACCGTTTCACTGTCATTAGAGAGA
GAAATGGATAACAAACACAGAAGAATCTATCAATAGCTAT
>No_name
TAGCACGAATATGAACTCTACTCTAATCCAATCTGAATGCATTGACGTTTCAAGATACGC
CAACCCAACGAAGTATGAGCTTCTGTTTTTCACTATCGTT
>No_name
CGANTATGAACTCTACTCTAATCCAATCTGAATGCATTGACGTTTCAAGATACGCCAACC
CAACGAAGAATGAGCTTCTGTTTTTCACTATCGTTCAAAG
>No_name
AAACCTTTCAAGCGAGCTTTCTTTCTAGCAGCAGCTAAAACGAACCGATAAATGAGAATA
TAAAGACAAATTACTACACAAATACAAATGGCGTAACTGA
>No_name
CGTNACTTAAAAAACTTGTTCCAGAGAAAGGACGTCGTTGAAGAACTGTTTAAACCTTTC
AAGCGAGCTTTCTTTCTAGCAGCAGCTAAAACGAACCGAT
>No_name
GTTTGGCAAGGAACAGAAGTATCGTCGTTGTTCGAATCGGAATTTATTCGTTTGATCGAT
CGAGACTTAAAAAACTTGTTCCAGAGAAAGGACGTCGTTG
>No_name
GNTGGGCAAGGCACAGAAGTATCGTCGTTGTTCGAATCGGAATTTATTCGTTTGATCGAT
CGAGACTTAAAAAACTTGTTCCAGAGAAAGGACGTCGTTG
>No_name
CGACGTCCTTTCTCTGGAACAAGTTTTTTAAGTCTCGATCGATCAAACGAATAAATTCCG
ATTCGAACAACGACGATACTTCTGTGCCTTGCCAAACGAC
>No_name
CATTGTTTGATGGTCCGGGTTTTGTCATTAGTTCTTCCGTCGTTTGGCAAGGCACAGAAG
TATCGTCGTTGTTCGAATCGGAATTTATTCGTTTGATCGA
>No_name
GGCTTTGTCATTGTTTGATGGTCCGGGTTTTGTCATTAGTTCTTCCGTCGTTTGGCAAGG
CACAGAAGTATCGTCGTTGTTCGAATCGGAATTTATTCGT
>No_name
TAANCTTTCGCTTTATGGCTTTGTCATTGTTTGATGGTCCGGGTTTTGTCATTAGTTCTT
CCGTCGTTTGGCAAGGCACAGAAGTATCGTCGTTGTTCGA
>No_name
TCTCTTTAAACTTTCGCTTTATGGCTTTGTCATTGTTTGATGGTCCGGGTTTTGTCATTA
GTTCTTCCGTCGTTTGGCAAGGCACAGAAGTATCGTCGTT
>No_name
TCTNAATCAAAATAGTCTCTTTAAACTTTCGCTTTATGGCTTTGTCATTGTTTGATGGTC
CGGGTTTTGTCATTAGTTCTTCCGTCGTTTGGCAAGGCAC
>No_name
CAAAACCCGGACCATCAAACAATGACAAAGCCATAAAGCGAAAGTTTAAAGAGACTATTT
TGATTCAGAATTTCAAAACTGCTTTAATGTTGTTTGTTGT
>No_name
CGGCTGCATTGTTGATGTAATACATATAAAACACTGGCAAGTTTAAAGCGAGAGAACTGT
TAACCATTAAACATGCCGGCAAGAAGGTGACAATGTACGT
>No_name
TATGTATTACATCAACAATGCAGCCAATCCGATCATTTACTGTTTCATGAATAAGAATTT
CCGAGAAGATGTTGTCAACTTTTTCCACCAACATTTGATC
>No_name
ATTACATCAACAATGCAGCCAATCCGATCATTTACTGTTTCATGAATAAGAATTTCCGAG
AAGATGTTGTCAACTTTTTCCACCAACATTTGATCAAGAA
>No_name
CAACAATGCAGCCAATCCGATCATTTACTGTTTCATGAATAAGAATTTCCGAGAAGATGT
TGTCAACTTTTTCCACCAACATTTGATCAAGAAATAGATA
>No_name
TGAAAATCAAACTCACTGGTACGAACGGGTGCTCTACAACGATCCGGGACAACATGGAAA
TGTGACGAGAATTCCTGGAGAAACCCTTGACAGATATTGC
>No_name
TGAAAATCAAACTCACTGGTACGAACGGGTGCTCTACAACGATCCGGGACAACATGGAAA
TGTGACGAGAATTCCTGGAGAAACCCTTGACAGATATTGC
>No_name
TGAAAATCAAACTCACTGGTACGAACGGGTGCTCTACAACGATCCGGGACAACATGGAAA
TGTGACGAGAATTCCTGGAGAAACCCTTGACAGATATTGC
>No_name
AATCAAACTCACTGGTACGAACGGGTGCTCTACAACGATCCGGGACAACATGGAAATGTG
ACGAGAATTCCTGGAGAAACCCTTGACAGATATTGCCAGA
>No_name
CTTACTGGTACGAACGGGTGCTCTACAACGATCCGGGACAACATGGAAATGTGACGAGAA
TTCCTGGAGAAACCCTTGACAGATATTGCCAGATCTATTT
>No_name
GTGCTCTACAACGATCCGGGACAACATGGAAATGTGACGAGAATTCCTGGAGAAACCCTT
GACAGATATTGCCAGATCTATTTCCCCAGAAATGATAACA
>No_name
GTGNTCTACAACGATCCGGGACAACATGGAAATGTGACGAGAATTCCTGGAGAAACCCTT
GACAGATATTGCCAGATCTATTTCCCCAGAAATGATAACA
>No_name
CGTNTGCTCTACAACGATCCGGGACAACATGGAAATGTGACGAGAATTCCTGGAGAAACC
CTTGACAGATATTGCCAGATCTATTTCCCCAGAAATGATA
>No_name
GGAAATGTGACGAGAATTCCTGGAGAAACCCTTGACAGATATTGCCAGATCTATTTCCCC
AGAAATGATAACACTTTCACTTTGTTAGTGTATTCGAAAA
>No_name
GAATTTTCGAATACACTAACAAAGTGAAAGTGTTATCATTTCTGGGGAAATAGATCTGGC
AATATCTGTCAAGGGTTTCTCCAGGAATTCTCGTCACATT
>No_name
CAAACAATTAAAATGACTGGGATGAGAATTTTCGAATACACTAACAAAGTGAAAGTGTTA
TCATTTCTGGGGAAATAGATCTGGCAATATCTGTCAAGGG
>No_name
TGATAACACTTTCACTTTGTTAGTGTATTCGAAAATTCTCATCCCAGTCATTTTAATTGT
TTGTTTTACTAATACTTGTATTTGTTTGATATTAACTCGT
>No_name
CGACGAGTTAATATCAAACAAATACAAGTATTAGTAAAACAAACAATTAAAATGACTGGG
ATGAGAATTTTCGAATACACTAACAAAGTGAAAGTGTTAT
>No_name
CGAAAATTCTCATCCCAGTCATTTTAATTGTTTGTTTTACTAATACTTGTATTTGTTTGA
TATTAACTCGTCGACATATGATTTCAGCAACCAATATGAT
>No_name
GGCNATTGCTGTTAAGATCATATTGGTTGCTGAAATCATATGTCGACGAGTTAATATCAA
ACAAATACAAGTATTAGTAAAACAAACAATTAAAATGACT
>No_name
ATTAGCTATGGCAATTGCTGTTAAGATCATATTGGTTGCTGAAATCATATGTCGACGAGT
TAATATCAAACTAATACAAGGATTAGTAAAACAAACAATT
>No_name
GTTTGTTTTACTAATACTTGTATTTGTTTGATATTAACTCGTCGACATATGATTTCAGCA
ACCAATATGATCTTAACAGCAATTGCCATAGCTGATTTTC
>No_name
CNGAAACAAGCCAGTTAGAAAATCAGCTATGGCAATTGCTGTTAAGATCATATTGGTTGC
TGAAATCATATGTCGACGAGTTAATATCAAACAAATACAA
>No_name
CNTAAACAAGCCAGTTAGAAAATCAGCTATGGCAATTGCTGTTAAGATCATATTGGTTGC
TGAAATCATATGTCGACGAGTTAATATCAAACAAATACAA
>No_name
CGGAAACAAGCCAGTTAGAAAATCAGCTATGGCAATTGCTGTTAAGATCATATTGGTTGC
TGAAATCATATGTCGACGAGTTAATATCAAACAAATACAA
>No_name
ATCGGTTTGATATTAACTCGTCGACATATGATTTCAGCAACCAATATGATCTTAACAGCA
ATTGCCATAGCTGATTTTCTAACTGGCTTGTTTTCGTTGT
>No_name
CGANATATGATTTCAGCAACCAATATGATCTTAACAGCAATTGCCATAGCTGATTTTCTA
ACTGGCTTGGTTCCGTTGCCATTTTTTGTGATAAAAAACT
>No_name
ATTTCAGCAACCAATATGATCTTAACAGCAATTGCCATAGCTGATTTTCTAACTGGCTTG
TTTCCGTTGCCCTTTTATGTGATAAAAAACTTTTCATTTT
>No_name
AAAAATGAATAGATTTTTATCACATAAAATGGCAACGGAAACAAGCCAGTTAGAAAATCA
GCTATGGCAATTACTGTTAAGATCATATTGGTTGTTGAAA
>No_name
AATTGATGAAAATAATGAAAAGTTTTTTATCACATAAAATGGCAACGGAAACAAGCCAGT
TAGAAAATCAGCTATGGCAATTGCTGTTAAGATCATATTG
>No_name
GAGCTTAACAGCAATTGCCATAGCTGATTTTCTAACTGGCTTGTTTCCGTTGCCATTTTA
TGTGATAAAAAACTTTTCATTTTTTTTTATCAATTCGAAG
>No_name
ANAAAACTTTTCATTTTTTTCATCAATTCGAAGCAGAACTTTTGGATATTTTTACTATTT
CTCTGTCGTTGTAATACCGACAATTTGTCACACGATTTCA
>No_name
CGCTAACGCAACAGTCAACCAGATTGAAATCGTGTGACAAATTGTCGGTATTACAACGAC
AGAGAAATAGTAAAAATATCCAAAAGTTCTGCTTCGAATT
>No_name
CTTTTGGATATTTTTACTATTTCTCTGTCGTTGTAATACCGACAATTTGTCACACGATTT
CAATCTGGTTGACTGTTGCGTTAGCGGTTCAGCGATTCAT
>No_name
CTTTTGGATATTTTTACTATTTCTCTGTCGTTGTAATACCGACAATTTGTCACACGATTT
CAATCTGGTTGACTGTTGCGTTAGCGGTTCAGCGATCCAT
>No_name
GTTTTTCGCTTCTGTTGGCAGAGAAACGTAAATGAATCGCTGAACCGCTAACGCAACAGT
CAACCAGATTGAAATCGTGTGACAAATTGTCGGTATTACA
>No_name
TTTTTCGCTTCTGTTGGCAGAGAAACGTAAATGAATCGCTGAACCGCTAACGCAACAGTC
AACCAGATTGAAATCGAGTGAAAAATTGTAGGTATTACTA
>No_name
TGCAAATGTTTTTCGCTTCTGTTGGCAGAGAAACGTAAATGAATCGCTGAACCGCTAACG
CAACAGTCAACCAGATTGAAATCGTGTGACAAATTGTCGG
>No_name
TTTTCACGGTGCAAATGTTTTTCGCTTCTGTTGGCAGAGAAACGTAAATGAATCGCTGAA
CCGCTAACGCAACAGTCAACCAGATTGAAATCGTGTGACA
>No_name
GTTTTCACGGTGCAAATGTTTTTCGCTTCTGTTGGCAGAGAAACGTAAATGAATCGCTGA
ACCGCTAACGCAACAGTCAACCAGATTGAAATCGTGTGAC
>No_name
GTCACACGATTTCAATCTGGTTGACTGTTGCGTTAGCGGTTCAGCGATTCATTTACGTTT
CTCTGCCAACAGAAGCGAAACACATTTGCACCGCGAAAAC
>No_name
CACACGATTTCACTCTGGTTGACTGTTGCGTTAGCGGTTCAGCGATTCATTTACGTTTCT
CTGCCAACAGAAGCGAAAAACATTTGCACCGTGAAAACAT
>No_name
CACGATTTCAATCTGGTTGACTGTTGCGTTAGCGGTTCAGCGATTCATTTACGTTTCTCT
GCCAACAGAAGCGAAAAACATTTGCACCGTGAAAACATCG
>No_name
GTTAACTGTTGCGTTAGCGGTTCAGCGATTCATTTACGTTTCTCTGCCAACAGAAGCGAA
AAACATTTGCACCGTGAAAACATCGATTTACACTATTTTG
>No_name
CAGCGATTCATTTACGTTTCTCTGCCAACAGAAGCGAAAAACATTTGCACCGTGAAAACA
TCGATTTACACTATTTTGACGATTTGTGTTTTGTCTTTGG
>No_name
GCGAAAAACATTTGCACCGTGAAAACATCGATTTACACTATTTTGACAATTTGTGTTTTG
TCTTTGGTTTTTCACTTACAACTGTCAATTGTCAGTTTTG
>No_name
GTTTGCATGGATAGAAATAATAAGAATCAAAACTGACAATTGACAGTTGTAAGTGAAAAA
CCAAAGACAAAACACAAATTGTCAAAATAGTGTAAATCGA
>No_name
CNGATGTTTGCATGGATAGAAATAATAAGAATCAAAACTGACAATTGACAGTTGTAAGTG
AAAAACCAAAGACAAAACACAAATTGTCAAAATAGTGTAA
>No_name
GGTGTCTGATGTTTGCATGGATAGAAATAATAAGAATCAAAACTGACAATTGACAGTTGT
AAGTGAAAAACCAAAGACAAAACACAAATTGTCAAAATAG
>No_name
CCGGGGTCTGATGTTTGCATGGATAGAAATAATAAGAATCAAAACTGACAATTGACAGTT
GTAAGTGAAAAACCAAAGACAAAACACAAATTGTCAAAAT
>No_name
TTCCGGAGTCTGATGTTTGCATGGATAGAAATAATAAGAATCAAAACTGACAATTGACAG
TTGTAAGTGAAAAACCAAAGACAAAACACAAATTGTCAAA
>No_name
GTTTTGTCTCTGCTTTTTCACTTACAACTGTCAATTGTCAGTTTTGATTCTTATTATTTC
TATCCATGCAAACATCAGACTCCGGAATTTGTGATATTGA
>No_name
TAGCATTTCAATATCACAAATTCCGGAGTCTGATGCTTGCATGGATAGAAATAATAAGAA
TCAAAACTGACAATTGACAGTTGTAAGTGAAAAACCAAAG
>No_name
GTGNCATTTCAATATCACAAATTCCGGAGTCTGATGTTTGCATGGATAGAAATAATAAGA
ATCAAAACTGACAATTGACAGTTGTAAGTGAAAAACCAAA
>No_name
TAATAAGCAATTCTACGGTCCAGTTGCATTTCAATATCACAAATTCCGGAGTCTGATGTT
TGCATGGATAGAAATAATAAGAATCAAAACTGACAATTGA
>No_name
TGTCAGTTTTGATTCTTATTATTTCTATCCATGCAAGCATCAGACTCCGGAATTTGTGAT
ATTGAAATGCAACTGGACCGTAGAATTGCTTATTATATAC
>No_name
ATCCATGCAAGCATCAGACTCCGGAATTTGTGATATTGAAATGCAACTGGACCGTAGAAT
TGCTTATTATATACTATTGGTCTCGGACCGTATTAATGAA
>No_name
TGACATTCATTAATACGGTCCGAGACCAATAGTATATAATAAGCAATTCTACGGTCCAGT
TGCATTTCAATATCACAAATTCCGGAGTCTGATGCTTGCA
>No_name
CAAACATCAGACTCCGGAATTTGTGATATTGAAATGCAACTGGACCGTAGAATTGCTTAT
TATATACTACTGGTCTCGGACCGTATTAATGAATGTCATT
>No_name
CAGAATAAAGACTGTCAGTAATAAACACGGAATGACATTCATTAATACGGTCCGAGACCA
ATAGTATATAATAAGCAATTCTACGGTCCAGTTGCATTTC
>No_name
ATCNGACTCAGAATAAAGACTGTCAGCAATAAACACGGAATGACATTCATTAATACGGTC
CGAGACCAGTAGTATATAATAAGCAATTCTACGGTCCAGT
>No_name
CNCAATCAGACTCAGAATAAAGACTGTCAGTAATAAACACGGAATGACATTCATTAATAC
GGTCCGAGACCAATAGTATATAATAAGCAATTCTACGGTC
>No_name
GTTTATTATATACTATTGGTCTCGGACCGTATTAATGAATGTCATTCCGTGTTTATTACT
GACAGTCTTTATTCTGAGTCTGATTGTGGCAGTGGGGTCT
>No_name
TATNTACTACTGGTCTCGGACCGTATTAATGAATGTCATTCCGTGTTTATTGCTGACAGT
CTTTATTCTGAGTCTGATTGTGGCAGTGAGGGCTGCGGAA
>No_name
TGCNATTCCGTGTTTATTGCTGACAGTCTTTATTCTGAGTCTGATTGTGGCAGTGAGGTC
TGCGGAAAAGCATCGAAGAGTTTTACTTCAAACCTCTCAG
>No_name
CTTTATTCTGAGTCTGATTGTGGCAGTGAGGTCTGCGGAAAAGCATCGAAGAGTTTTACT
TCAAACCTCTCAGAAAAAAAGAATCGAGAAGATCAAAAGA
>No_name
TTTCATTCGGAATTTCGACAATTAAAAATAAACATAAAACCACTAGCAACATTTTTGAAG
TAGAATAAAACTCTTTTGATCTTCTCGATTCTTTTTTCTG
>No_name
GAATCGAGAAGATCAAAAGAGTTTTATTCTACTTCAAAAATGTTGCTAGTGGTTTTATGT
TTATTTTTAATTGTCGAAATTCCGAATGGAATAGCAATCA
>No_name
AAANGAGTTTTATTCTACTTCAAAAATGTTGCTAGTGGTTTTATGTTTATTTTTAATTGT
CGAAATTCCGAATGGAATAGCAATCACGCTGTATATGATT
>No_name
TTCTACTTCAAAAATGTTGCTAGTGGTTTTATGTTTATTTTTAATTGTCGAAATTCCGAA
TGGAATAGCAATCACGCTGTATATGATTCAAAAATCTTTC
>No_name
GAAAGATTTCTGAATCATATACAGCGTGATTGCTATTCCATTCGGAATTTCGACAATTAA
AAATAAACATAAAACCACTAGCAACATTTTTGAAGTAGAA
>No_name
GAAAGATTTTTGAATCATATACAGCGTGATTGCTATTCCATTCGGAATTTCGACAATTAA
AAATAAACATAAAACCACTAGCAACATTTTTGAAGTAGAA
>No_name
CTACTTCAAAAATGTTGCTAGTGGTTTTATGTTTATTTTTAATTGTCGAAATTCCGAATG
GAATAGCAATCACGCTGTATATGATTCAAAAATCTTTCTC
>No_name
GTTGGAAGAGAAAGATTTTTGAATCATATACAGCGTGATTGCTATTCCATTCGGAATTTC
GACAATTAAAAATAAACATAAAACCACTAGCAACATTTTT
>No_name
CAATCACGCTGTATATGATTCAAAAATCTTTCTCTTCCAACAACTCAAACGACAGTTTCT
GGGGGAAAATGAATTCAATTTGCAACATTCTTATCATCTT
>No_name
AAATCTTTCTCTTCCAACAACTCAAACGACAGTTTCTGGGGGAAAATGAATTCAATTTGC
AACATTCTTATCATCTTTTCCTATCCCTTAAACTTTCTCA
>No_name
AATTCTTTCTCTTCCAACAACTCAAACGACAGTTTCTGGGGGAAAATGAATTCAATTTGC
AACATTCTTATCATCTTTTCCTATCCCTTAAACTTTGTCA
>No_name
GTCTGTTTCTGGGGGAAAATGAATTCAATTTGCAACATTTTTATCATCTTTTCCTATCCC
TTACAATTTGTAATTTACTGCATAATGTCTAGATATTTTA
>No_name
CTATAATGAATTTTAGAGTTTCTCTAAAATTCCTAGACATTATGCAGTAAATGACAAAGT
TTAAGGGATAGGAAAAGATGATAAGAATGTTGCAAATTGA
>No_name
TTAGAAATTCCTATAATGAATTTTAGAGTTTCTCTAAAATTCCTAGACATTATGCAGTAA
ATGACAAAGTTTAAGGGATAGGAAAAGATGATAAGAATGT
>No_name
CAGAATTAGAAATTCCTATAATGAATTTTAGAGTTTCTCTAAAATTCCTAGACATTATGC
AGTAAATGACAAAGTTTAAGGGATAGGAAAAGATGATAAG
>No_name
GCAGAATTAGAAATTCCTATAATGAATTTTAGAGTTTCTCTAAAATTCCTAGACATTATG
CAGTAAATGACAAAGTTTAAGGGATAGGAAAAGATGATAA
>No_name
CTTNGTCATTTACTGCATAATGTCTAGGGATTTTAGAGAAACTCTAAAATTCATTATAGG
AATTTCTACTTCTGCTAATATTGTTACGAATGTCTCAGCT
>No_name
GTTNTTTACTGCATAATGTCTAGGAATTTTAGAGAAACTCTAAAATTCATTATAGGAATT
TCTAATTCTGCTAATATTGTTACGAATGTCTCAGCTGTTC
>No_name
GTCGAACTCCAGAACGAACAGCTGAGACATTCGTAACAATATTAGCAGAATTAGAAATTC
CTATAATGAATTTTAGAGTTTCTCTAAAATTCCTAGACAT
>No_name
GTTTTGGATTTTCTTTTTCCCAGCATTCAGTCGAACTCCAGAACGAACAGCTGAGACATT
CGTAACAATATTAGCAGAATTAGAAATTCCTATAATGAAT
>No_name
GTTTGAGAGTTTTGGATGTTTTTTTCCCAGCATTCAGTCGAACTCCAGAACGAACAGCTG
AGACATTCGTAACAATATTAGCAGAATTAGAAATTCCTAT
>No_name
CTGGTTTGAGAGTTTTGGATGTTTTTTTCCCAGCATTCAGTCGAACTCCAGAACGAACAG
CTGAGACATTCGTAACAATATTAGCAGAATTAGAAATTCC
>No_name
CGGTTTCGTTATTAAACTTTAAAGCTGTGATTTCTGGTTTGAGAGTTTTGGATGTTTTTT
TCCCAGCATTCAGTCGAACTCCAGAACGAACAGCTGAGAC
>No_name
TTGNGTATTCGTTATTAAACTTTAAAGCTGTGATTTCTGGTTTGAGAGTTTTGGATGTTT
TTTTCCCAGCATTCAGTCGAACTCCAGAACGAACAGCTGA
>No_name
CTGAATATTACATTTTCGGAACGGAATTAATCAACATGTTTCTTTCGGATTCGTTATTAA
ACTTTAAAGCTGTGATTTCTGGTTTGAGAGTTTTGGAGGT
>No_name
GCTGAATATTCCATTTTCGGAACGGAATTAATCAACATGTTTCTTTCGGATTCGTTATTA
AACTTTAAAGCTGTGATTTCTGGTTTGAGAGTTTTGGAGG
>No_name
GCTGAATATTCCATTTTCGGAACGGAATTAATCAACATGTTTCTTTCGGATTCGTTATTA
AACTTTAAAGCTGTGATTTCTGGTTTGAGAGTTTTGGAGG
>No_name
CNGCTGAATATTCCATTTTCGGAACGGAATTAATCAACATGTTTCTTTCGGATTCGTTAT
TAAACTTTAAAGCTGTGATTTCTGGTTTGGGAGTTTTGGA
>No_name
CGGAGCTGCTGAATATTCCATTTTCGGAACGGAATTAATCAACATGTTTCTTTCGGATTC
GTTATTAAACTTTAAAGCTGTGATTTCTGGTTTGAGAGTT
>No_name
CGGAGCTGCTGAATATTCCATTTTCGGAACGGAATTAATCAACATGTTTCTTTCGGATTC
GTTATTAAACTTTAAAGCTGTGATTTCTGGTTTGAGAGAT
>No_name
CAACAACCAATCTTTTCCCATAATTACTCGTTTACCATATTTTAAGCATTCAGGGCTGGT
AATTTGTATTTTGTCTATATGTTATGGAATGATATTTGTC
>No_name
CCAATCTTTTCCCATAATTACTCGTTTACCATATTTTAAGCATTCAGGGCTGGTAATTTG
TATTTTGTCTATATGTTATGGAATGATATTTGTCCTAACC
>No_name
GCGATATTTCCAATGATGGTTAGGACAAATATCATTCCATAACATATAGACAAAATACAA
ATTACCAGCCCTGAATGCTTAAAATATGGTAAACGAGTAA
>No_name
CTGCGATATTTCCAATGATGGTTAGGACAAATATCATTCCATAACATATAGACAAAATAC
AAATTACCAGCCCTGAATGCTTAAAATATGGTAAACGAGT
>No_name
TGATATTTGTCCTAACCATCATTGGAAATATCGCAGTTCTCTTGACGGTTATCCGAAACG
TCAGCATGAGGACCGTCAAAAACATTTTCATTTGTAATCT
>No_name
TTTGAAGCAGAGTAATTGGAAGAACAAACAGAGCGCAAAGAATATCAGCAATGCTGAGAT
TACAAATGAAAATGTTTATGACGGTCCTCATGCTGACGTG
>No_name
TGTATACTTTGAAGCAGAGTAATTGGAAGAACAAACAGAGCGCAAAGAATATCAGCAATG
CTGAGATTACAAATGAAAATGTTTATGACGGTCCTCATGC
>No_name
CAATAATTGACAATGTTGAAATTGAAGCACAAACTGTTGTTCCTTGAAGATACGGCGAGG
GACAACATAAGAGGGAACCAAAAAGCCACTAATTATGTAA
>No_name
TGGCATTTTGGTACTCTCTTATGTAGAGCCTCGCCGTATCTTCAAGGAACAACAGTTTGT
GCTTCAATTTCAACATTGACAATTATTGCTTTTGACAGAT
>No_name
GCTACGTATCTGTCAAAAGCAATAATTGTCAATGTTGAAATTGAAGCACAAACTGTTGTT
CCTTGAAGATACGGCGACGCTCTACATAAGAGAGTACCAA
>No_name
GAATAATTGCTGATGATATCCATATTCCAATCACTATTATGTAAGTGGTCTTTTTATTTA
TCACTCTTTTCATTGGATGGCATATGGCTACGTATCTGTC
>No_name
GAATAATTGCTGATGATATCCATATTCCAATCACTCTTATGTAAGTGGTCTTTTTATTTA
TCACTCTTTTCATTGGATGGCATATGGCTACGGTTATGTA
>No_name
CACGGTAAAAGAATAATTGCTGATGATATCCATATTCCAATCACTATTATGTAAGTGGTC
TTTTTATTTATCACTCTTTTCATTGGATGGCATATGGCTA
>No_name
CTTTTATTTGTATTTTATAATAAACTGCCCACGGTAAAAGAATAATTGCTGATGATATCC
ATATTCCAATCACTATTATGTAAGTGGTCTTTTTATTTAT
>No_name
ANTAAACAAATTTTTCGATGGAGTTGAAAGCTTCCATTCCAAGTTAGATTTGTGACTTTT
ATTTGTATTTTATAATAAACTGCCCACGGTAAAAGAATAA
>No_name
ATTCTTTTACCGTGGGCAGTTTATTATAAAATACAAATAAAAGTCACAAATCTAACTTGG
AATGGAAGCTTTCAACTCCATCGAAAAATTTGTTTAATGG
>No_name
AAAAAGTATTCTTTCCCTTCTCCTTTGTTTGGCCATTCCATTAAACAAATTTTTCGATGG
AGTTGAAAGCTTCCATTCCAAGTTAGATTTGTGACTTTTA
>No_name
GGATAACATAAAGAATAATAAAAATGACTCCCAAAAAGTATTCTTTCCCTTCTCCTTTGT
TTGGCCATTCCATTAAACAAATTTTTCGATGGAGTTGAAA
>No_name
CGCATGTGTGATTTAAACAAAACTTTTTACCACTATTATCTGTGCTCACGCGCTGCCAAA
CCTTTAATCCGACTGCTGCGTAAAAGATTGATATAAGAGT
>No_name
GCAAAGAAAACAACAACTGTCAGTAGCATTTTCACTAATTTTATTGACTTCTTTCTATCA
ATACCTCCGCATGTGTGATTTAAACAAAACTTTTTACCAC
>No_name
AAAAGTTTTGTTTAAATCACACATGCGGAGGTATTGATAGAAAGAAGTCAATAAAATTAG
TGAAAATGCTACTGACAGTTGTTGTTTTCTTTGCGATTTC
>No_name
CACACATGCGGAGGTATTGATAGAAAGAAGTCAATAAAATTAGTGAAAATGCTACTGACA
GTTGTTGTTTTCTTTGCGATTTCATGGTTGCCACTCTATA
>No_name
GCGGAGGTATTGATAGAAAGAAGACAATAAAATTAGTGAAAATGCTACTGACAGTTGTTG
TTTTCTTTGCGATTTCATGGCTGCCACTCTATATAAAGCT
>No_name
AAAGAAGAAGCGTTATATAGAGTGGCAACCATGAAATCGCAAAGAAAACAACAACTGTCA
GTAGCATTTTCACTAATTTTATTGACTTTTTTGTATCAAT
>No_name
TTTACTATTATTTAAACAATCAATCATGGAATGTCAATGTGAAAACAATCGTTTTGACTT
ATTTTCTGCCGATATTTCAAGTTTTAGGAGCATCAAACAA
>No_name
ANTAGATCGACAACAGATAACGGCATTAATTCCATCATGATACTTTCGAGAATAGTTATA
ATAAATAAATGGATTTATACAGTTGTTTGATGCTCCTAAA
>No_name
TTTAGGAGCATCAAACAACTGTATAAATCCATTTATTTATTATAACTATTCTCGAAAGTA
TCATGATGGAATTAATGCCGTTATCTGTTGTCGCTCTATT
>No_name
ATTNTAACTATTCTCGAAAGTATCATGATGGAATTAATGCCGTTATCTGTTGTCGATCTA
TTCCTGGCAATGGTTACCTTCAAGGAGCGTCAGGTTACAA
>No_name
CGAAAGTATCATGATGGAATTAATGCCGTTATCTGTTGTCGATCTATTCCTGGCAATGGT
TACCTTCAAGGAGCGTCAGGTTACAATGTCACTTTCGGAA
>No_name
TTTGCCTTTCTTCAAGAACAAGAGTTTGTTCCGAAAGTGACATTGTAACCTGACGCTCCT
TGAAGGTAACCATTGCCAGGAATAGATCGACAACAGATAA
>No_name
AGTCGCCTTTCTTAAAGAACAAGAGTTTGTTCCGAAAGTGACATTGTAACCTGACGCTCC
TTGAAGGTAACCATTGCCAGGAATAGATCGACAACAGATA
>No_name
CATTGGTTACCTTCAAGGAGCGTCAGGTTACAATGTCACTTTCGGAACAAACTCTTGTTC
TTTAAGAAAGGCAAATGAAGGCTTAGAAATAACAAACAAA
>No_name
TATAAGATTTGTTTGTTATTTCTAAGCCTTCATTTGCCTTTCTTAAAGAACAAGAGTTTG
TTCCGAAAGTGACATTGTAACCTGACGCTCCTTGAAGGTA
>No_name
CCCNCGGCAAACAGAACAAATCTATGGAGCACACAACTTACGGAACTTATGGAAATTAGA
TCGGGATTTAGAGGATTTAGAGCCGAAAATATTGTCGGAA
>No_name
TGGTGATGTTTAATTTATCATCGGAAAGTTGTACAAAATGGATTCAATATCGCGCGGGAA
AATCTGTCGAGTCTTACGTCATGTTTTTTGTTGTTTTATT
>No_name
GTTTAATTTATCATCGGAAAGTTGTACAAAATGGATTCAATATCGCGCGGGAAAATCTGT
CGAGTCTTACGTCATGTTTTTTGTTGTTTTATTGATATTC
>No_name
GGAAAATCTGTCGAGTCTTACGTCATGTTTTTTGTTGTTTTATTGATATTCATTTTCGGA
TTATTGGGAAATTTCGTTTTGATAATTATCATTCTCGCTA
>No_name
GTCGACAAGACGTGAGCCAAAAGAAAAATTGTATCCCCAACTGCTAGATTGACGATGAGA
AAATTTGGCAAAGTTCGCATTCGCTTGTTAGCGAGAATGA
>No_name
GTCGACTTTACCAACGTACATTTTATCGAAATTTCACGCGGATTCTACTTTGTGTAAATT
ATTAACTTTCACTAGAAACTACACTCTTGGGATCAGTATA
>No_name
CAAACTTCTGTGAAGAGACAGATGGTCTGATTGCCTTCATTTTCAATGCTTATGTTAATT
TTTGCTATATAACTATTTATTGCGTTGGGTGTTGATAAAA
>No_name
TATGCATTGAAAATGAAGGCAATCAGACCATCTGTCTCTTCACAGAAGTTTGTTCAAGTC
GAGCCGATTATCATTCCTATCAGGAAAAGATTTTTCAATT
>No_name
CAGGAAAAGATTTTTCAATTTTGGATAACGTTTTCTGCTTTTTTCCTAATTCCTTTTGTC
GTCATTGGCACTTGTTACACATTTATTGCACTGTATTTAA
>No_name
ATTTTGGATAACGTTTTCTGCTTTTTTCCTAATTCCTTTTGTCGTCATTGGCACTTGTTA
CACATTTATTGCACTGAATTTAATGTGCCATTCAAGGACC
>No_name
CTGCTTTTTTCCTAATTCCTTTTGTCGTCATTGGCACTTGTTACACATTTATTGCACTGT
ATTTAATGTGCCATTCAAGGACCCCGGGAAACATAAACTC
>No_name
CTATTTTGCAAGTTGCCGGAACAAATTCAAAAGTTCTGGATTATTTTTTACGATGTCGGT
TTTCAATTCGTACAAATTATGTGCGAAATTCTCACTTTTG
>No_name
CTACGATATGACAAACTCAAAATGCAAAGTGTCAAAGGATTAAGACACGGATACACAAAA
GTGAGAATTTCGCACATAATTTGTACGAATTGAAAACCGA
>No_name
AAAAACGTTTGCAATTTTTAGTATATGAAGAAGAATTATTAATCTTTGCAATTTTGTTAC
TACAAATGGATAATCTTTGATCCAGTGGGTGACCTGTCGT
>No_name
CTTTAATTCCAGATAGAAAAAAGCCAAAATAAGAAATATTAAATCCAACATTGCCGTCAC
CATCAACATTGTTTTAGTCGTTTTTGGAGTCATGTTGTCT
>No_name
ATAATAATGAAATATTTTGATATTTATCTTTGGTCGTCACACCGATTAAATGGGGAATTC
TCAATATTACAGATATGAGAGAACAGATTAATATCCCTAG
>No_name
GAACATTATCATGGGTCTCTTTAGTTTTTGAAGACATTGAAAGATTTGCTGATAAGTTTC
GAATTTGTTTTGCAATAGCAAAACTACAAACTAACAATAT
>No_name
GTTCGAGCATCTTCAATAAGTATTTCTCGCTCACAATTTAACAACACATCGAGAATTGAT
AGAGTAAGAACAAGAGTGCATAAAATGTTAATGGTCGTTT
>No_name
CGAGAATTGATAGAGTAAGAACAAGAGTGCATAAAATGTTAATGGTCGTTTTAATTATTT
TCACGGTTTGCGGAACTCCGTTTATAATAAATGCTGTTGT
>No_name
CAAAATGTTGCCAGCAATTGTAATGACACTGACGGCTACGGAGAGGGACATCGCAATGAC
TGACCAACTCATTGAGAACCTAAGGGAATTGCAAAACGGT
>No_name
GTCTGTCATTGCGATGACCCTCTCCGTAGCCGTCAGTGTCATTACAATTGCTGGCAACAT
TTTGGCCATTACAGCATTTGCGTTGGAGAAAAAGCTTCGA
>No_name
AATTGGTCTTTTTTCGATGAACTTATTCACTGTTTATCTTTTATTAGGTTGTTGGCCGTT
AGGTCAATTTTTATGTGATTTATGGTTGTCAGTGGATTAC
>No_name
GTCAATTTTTATGTGATTTATGGTTGTCAGTGGATTACACAGCCTGTCTCACGTCACAAT
GCACTGTGTTGTCCATAACGGTGGATCGTTATTGCTCAGT
>No_name
CAAGAATCGCAGTAAAGAATAGAATCGAGGGTACCAACCAAGCGATAGCAACCATTATAA
TAACCTTTGAACCGGTTCTCCAAGAACGATAGATGTTTGG
>No_name
CAGCGAAACATTCATGAATTAATCGCTTTCGTATTGTGAAAAGTGGCCAACCAAGAATCG
CAGTAAAGAATAGAATCGAGGGGACCAACCAAGCGATAGC
>No_name
CGCTTGGTTGGTACCCTCGATTCTATTCTTTACTGCGATTCTTGGTTGGCCACTTTTCAC
AATACGAAAGCGATTAATTCATGAATGTTTCGCTGACTTT
>No_name
TGGCCACTTTTCACAATACGAAAGCGATTAATTCATGAATGTTTCGCTGACTTTACGTCT
CAACCGGTTTTCAATACTCTTTTGACAGTTGGTTATTTTT
>No_name
CATGAATGTTTCGCTGACTTTACGTCTCAACCGGTTTTCAATACTCTTTTGACAGTTGGT
TATTTTTGGGTTCCACTTTTTATCATGCTGTTTCTATATT
>No_name
CGGCCATTGCCATGAGAGTTGTCATTTTTTTGTGTCTTTCATCAGATTTCTTTTGTAGAT
TGCAAGCGACATTATAAATCCCATAATATAGAAACAGCAT
>No_name
ATTTGATGAAAGACACAAAAAAAATGACAACTCTCATGGCAATGGCCGGTCAGACAATGT
CACGAATCGGAGTCGGGGTTAACTGGAATAACAATGAATC
>No_name
GAAAGACACAAAAAAATGACAACTCTCATGGCAATGGCCGGTCAGACAATGTCACGAATC
GGAGTCGGGGTTAACTGGAATAACAATGAATCGGAAAACC
>No_name
CAAACCGAAAAGCATCCGACATGTTCTAGCAATGCGCATAAAGCGCTTCCAAATGATCTG
GATTTTAAAATGAAATCAAATACATCAGAAACAAAGCTTC
>No_name
CCAAATGATATGAATTTTAAAATGAAATCAAATACATCAGAAACAAAGCTTTACTCGTCT
CCCGACAGTGGGAAATGCATTGAATTTATGGACAATGAAG
>No_name
CTCGGTCTAATTGATGAAGCTTTATCTCTTCATTGTCCATAAATTCAATGCATTTCCCAC
TGTCGGGAGACGAGTAAAGCTTTGTTTCTGATGTATTTGA
>No_name
CTTGGTTTTCCTCTCGGTCTAATTGATGAAGCTTTATCTCTTCATTGTCCATAAATTCAA
TGCATTTCCCACTGTCGGGAGACGAGTAAAGCTTTGTTTC
>No_name
GGTGTTTTGACTGGATGATTCCGCTTGGTTTTCCTCTCGGTCTAATTGATGAAGCTTTAT
CTCTTCATTGTCCATAAATTCAATGCATTTCCCACTGTCG
>No_name
GTTTGAGACTCGGTGTTTTGACTGGATGATTCCGCTTGGTTTTCCTCTCGGTCTAATTGA
TGAAGCTTTATCTCTTCATTGTCCATAAATTCAATGAATT
>No_name
CGGTAATGTAAGTTGTTGGAGATTTATCGGGAAATTTATTACCTTCATGAGTTTGAGACT
CGGTGTTTTGACTGGATGATTCCGCTTGGTTTTCCTCTCG
>No_name
CGGTAATGTAAGTTGTTGGAGATTTATCGGGAAATTTATTACCTTCATGAGTTTGAGACT
CGGTGTTTTGACTGGATGATTCCGCTTGGTTTTCCTCTCG
>No_name
CGGTAATGTAAGTTGTTGGAGATTTATCGGGAAATTTATTACCTTCATGAGTTTGAGACT
CGGTGTTTTGACTGGATGATTCCGCTTGGTTTTCCTCTCG
>No_name
CAGAATCGGTAATGTAAGTTGTTGGAGTTTTATCGGGAAATTTATTACCTTCATGAGTTT
GAGACTCGGAGTTTTGACTGGATGATTCCGCTTGGTTTTC
>No_name
CCGCTTTTAGTTCTTCTCTAATGGGAGTTCTAAAAAAGCCATATTACAATAAATTTGTCA
AACGTTCTAAACGAAACAAAACCATCTCTCGGTCAGAAAA
>No_name
CAAAACCATCTCTCGGTCAGAAAACCGCGCAAGAAAGGCATTTCGAACGATAAGTTTAAT
TCTGGGCGCATTTCTAGCATGCTGGACTCCATACCATGTT
>No_name
CTGGGCGCATTTCTAGCATGCTGGACTCCATACCATGTTCTGGTGATGATCAAAGGTTTC
TGTTATAATCGAAGCGAAATCTGTGTGAATGACCATTTGT
>No_name
ATTTCTAGCATGCTGGACTCCATACCATGTTCTGGTGATGATCAAAGGTTTCTGTTATAG
TCGAAGCGAAATCTGTGTGAATGACCATTTGTATAATATT
>No_name
CTGGACTCCATACCATGTTCTGGTGATGATCAAAGGTTTCTGTTATAATCGAAGCGAAAT
CTGTGTGAATGACCATTTGTATAATATTTCCTATTGGCTT
>No_name
ATTCATATAGCAAAGCCAATAGGAAATATTATACAAATGGTCATTCACACAGATTTCGCT
TCGATTATAACAGAAACCTTTGATCATCACCAGAACATGG
>No_name
AGAATTCATATAGCAAAGCCAATAGGAAATATTATACAAATGGTCATTCACACAGATTTC
GCTTCGATTATAACAGAAACCTTTGATCATCACCAGAACA
>No_name
ATCGAATATTTGCTAATGCATAACAGAAAGGATTAATGGGAGAATTCATATAGCAAAGCC
AATAGGAAATATTATACAAATGGTCATTCACACAGATTTC
>No_name
GTAGCCGTGACCCTCGAACGGGCAATAGTGATCTCGTTTCCATTTAAAGCGCACAATCTG
ATCCAGAAATCTCGAGCAATTGTTATTTCGATTTCAATGG
>No_name
AGCCATACGGTTTTAAAATTCCTATATGACTCCGAAAATCCACAGACAAAATTATTATCT
GTCGATTCAAACAACTGAGTACTATTAGTCAGATCCAATG
>No_name
GCTTGACAAACCTTAATCAGTATTATCACATTCAAAGCAAATATGAAAATAAAAGGAAGA
AAACTGTAAATGATAGCGTCAATCAAAAGCCATACGGTTT
>No_name
CTTTTGATTGACGCTATCATTTACAGTTTTCTTCCTTTTATTTTCATATTTGCTTTGAAT
GTGATAATACTGATTAAGGTTTGTCAAGCTAGAAGAACAA
>No_name
TTTNGATTGACGCTATCATTTACAGTTTTCTTCCTTTTATTTTCATATTTGCTTTGAATG
TGATAATACTGATTAAGGTTTGTCAAGCTAGAAGAACAAG
>No_name
GTCGTTGTGATGAGAAACGTTCCGCTAATCATCAAAAGCATTATTGTCAATTGTCTCGTA
CTTTCTGATCTGTACACACTCTTCTGCCCACGATTCAGAG
>No_name
CAAACATGCTCGAAATTTATTCCCACTCGCACAATACAGATAGAAATTCAGGGCGTGATT
CAAATGCATCAGAATCTCCGCAATTGAGTCAGCGAATTGT
>No_name
GATTTCTCGCCGTCGTTCATCCGATTTCGAGCTCACTGGTTCGTAGCGATCGGAACACTT
TTCTTGGAGTTGTTGTTATGTGGATTCTTTTTACGGGAAC
>No_name
CTGGTTCGTAGCGATCGGAACACTTTTCTTGGAGTTGTTGTTATGTGGATTCTTTTCACG
GGAACAAACTTACCACTGTTGTTGAATTCTGGAGTGATTA
>No_name
CCACCGCACTAAAGGTAGATATGAACAATAGTATACAACGCAATTAACTTTCGATTCTTT
TCGTCCTTTAATCACTCCAGAATTCAACAACAGTGGTAAG
>No_name
CCGAATTTGATGTCCACGACGTATTGGTCCGTCGTATCATTCCACCGCACTAAAGGTAGA
TATGAACAATAGTATACAACGCAATTAACTTTAGATTCTT
>No_name
CNGACCAATACGTCGTGGACATCAAATTCGGTAAAAGATTCTTTACAAGTTTCTTTATTT
TCGCCTACTTCTTACCACTGCTAATGATTAGTCTGTTATA
>No_name
GTTTAGAACAATTCACATTTTTAGTAACTGCCTCGCCTATGCGAATAGCATGGTCAATCC
GATTTTGTATGCGTTTTTATCGGAAAACTTTCGCAGATCA
>No_name
CTCGATTGTGACTGAAATGAGTCTTTTCGTATTCGACCCGAGACTGGGTTGCTTGACAGC
AAAGCAGATCCCTGAATGATCTGCGAAAGTTTTCCGATAA
>No_name
GTTTATTAAAACGTCATTTTGAGTAGTTTCAATGGCTCTCATCGACGACGTTTTCATGTC
ATTTCCGTCGTCTTTACTCTGTCTTCGAGTTCTGCCTTTG
>No_name
CATCTATTTTCAATCTCGCTTCAATCAGTATAGACAGGTATTACGCAGTAACGCAACCAT
TGAAGTATTCAAGGCACAGTCATCGTCGAATATATATAAC
>No_name
TTTATATTCCAGCGATCATCACTCTCGTTCTCTACTATCGGATATTCAAAGTCATCATTT
ATCGAAACAAAATTAAAAACACAAAACAAACAAATAATTA
>No_name
CTGGATAATTATTTGTTTGTTTTGTGTTTTTAATTTTGTTTCGATAAATGATGACTTTGA
ATATCCGATAGTAGAGAACGAGAGGGATGATCGCTGGAAT
>No_name
CCAGAAATTCATATTTGTGACAGTTTGACAATGGAAAATGATGAAAATATTCCCCTTGAA
GTCATCGAAAACAGAAATCTGACAGATGTAGGCTATAAAA
>No_name
CGGAAAGGACCTCATGAACTGGACATCAGATTGCTCACAAAACTTATTCTTGATCACTGT
ATCAGGACTATTTTCTAAGTTTTTATAGCCTACATCTGTC
>No_name
GGTAGATCGCGGAAAGGACCTCATGAACTGGACATCAGATTGCTCACAAAACTTATTCTT
GATCACTGTATCAGGACTATTTTCTAAGTTTTTATAGCCT
>No_name
CNCGATCTTCCATTAATTCCAATTCCATCATGGCCAATCCGGCTATAACTCGTGATGGAA
GTGACTTCCAGTCAATGGTTGATTTTCGTCGACATTTAAA
>No_name
ATTAATTCCAATTCCATCATGGCCAATCCGGCTATAACTCGTGATGGAAGTGACTTCCAG
TCAATGGTTGATTTTCGTCGACATTTAAAACAAAGAATTC
>No_name
AATTCATTCAGCAAAAGAAATTCAATTAAATAAAAGCGCGACATATTTGCGTCCTTTAAA
AGTCAAATTCATTCATTTTAAAATTCATAAAAACTCACAG
>No_name
CTTTGATATTCGTTTCCGGGACGCCGTCGATTTTGGTGTTGATTTTAAACATTTTAATGT
TAATCAAACTAAAAATTCGAAGATCCCTTTCAGCAGGAAA
>No_name
CTTGTACCAGAATTGAGAGACCTCATTGCACAAATCGCTGATAAATTCAAGTTCCAAGCA
ATAACTATTATGACACCGGCAAGTAGAAGATTGACAGGGA
>No_name
CTTGTACCAGAATTGAGAGACCTCATTGCACAAATCGCTGATAAATTCAAGATCCAAGCA
ATAACTATTATGACACCGGCAAGTAGAAGATTGACAGGGA
>No_name
GTTNCCTGTCAATCTTCTACTTGCCGGTGTCATAATAGTTATTGCTTGGATCTTGAATTT
ATCAGCGATTTGTGCAATGAGGTCTCTCAATTCTGGTACA
>No_name
GTTAATCTTCTACTTGCCGGTGTCATAATAGTTATTGCTTGGATCTTGAATTTATCAGCG
ATTTGTGCAATGAGGTCTCTCAATTCTGGTACAAGGGTCG
>No_name
TGCTACTTGCCGGTGTCATAATAGTTATTGCTTGGATCTTGAATTTATCAGCGATTTGTG
CAATGAGGTCTCTCAATTCTGGTACAAGGGTCGTTTATGC
>No_name
GGTGTCATAATAGTTATTGCTTGGATCTTGAATTTATCAGCGATTTGTGCAATGAGGTCT
CTCAATTCTGGTACAAGGGTCGTTTATGCATTTCTCAGTT
>No_name
CGCNCATTGAACTGAGAAATGCATAAACGACCCTTGTACCAGAATTGAGAGACCTCATTG
CACAAATCGCTGATAAATTCAAGATCCACGCAATAACTAT
>No_name
TGCTTGGATCTTGAATTTATCAGCGATTTGTGCAATGAGGTCTCTCAATTCTGGTACAAG
GGTCGTTTATGCATTTCTCAGTTCAATGTGCGTTGCCAAC
>No_name
CGGGGATCTTGAATTTATCAGCGATTTGTGCAATGAGGTCTCTCAATTCTGGTACAAGGG
TCGTTTATGCATTTCTCAGTTCAATGTGCGTTGCCAACCT
>No_name
ATTAGCGATTTGTGCAATGAGGTCTCTCAATTCTGGTACAAGGGTCGTTTATGCATTTCT
CAGTTCAATGTGCGTTGCCAACCTCTTTTTGGCCACGATA
>No_name
GAAAATCTATCGTGGCCAAAAAGAGGTTGGCAACGCACATTGAACTGAGAAATGCATAAA
CGACCCTTGTACCAGAATTGAGAGACCTCATTGCACAAAT
>No_name
GGAAAATCTATCGTGGCCAAAAAGAGGTTGGCAACGCACATTGAACTGAGAAATGCATAA
ACGACCCTTGTACCAGAATTGAGAGACCTCATTGCACAAA
>No_name
CTCAATTCTGGTACAAGGGTCGTTTATGCATTTCTCAGTTCAATGTGCGTTGCCAACCTC
TTTTTGGCCACGATAGATTTTCCACCGCCTATTATATCAA
>No_name
CTGNTACAAGGGTCGTTTATGCATTTCTCAGTTCAATGTGCGTTGCCAACCTCTTTTTGG
CCACGATAGATTTTCCACCGCCTATTATATCAAAAATATT
>No_name
GGTCGTTTATGCATTTCTCAGTTCAATGTGCGTTGCCAACCTCTTTTTGGCCACGATAGA
TTTTCCACCGCCTATTATATCAAAAATATTAGTATCAACG
>No_name
GTCCAGGATACACACATAATATGCTGCATAGACGTTGATACTAATATTTTTGATATAATA
GGCGGTGGAAAATCTATCGTGGCCAAAAAGAGGTTGGCAA
>No_name
TTTCCACCGCCTATTATATCAAAAATATTAGTATCAACGTCTATGCAGCATATTATGTGT
GTATCCTGGACTTATTTGGACACTTTGCTATGTAATGTTC
>No_name
CAGGATGAGAACATTACATAGCAAAGTGTCCAAATAAGTCCAGGATACACACATAATATG
CTGCATAGACGTTGATACTAATATTTTTGATATAATAGGC
>No_name
GGACACTTTGCTATGTAATGTTCTCATCCTGCATCTTCTTGGGTGCAGTCTGGACTCATA
TTTACGTCTTCGTCATCCATCTCGATACATGGATTCCACA
>No_name
CTGACAGTTTAAGGCAAGTTAATATTTGCTTTGTGGAATCCATGTATCGAGATGGATGAC
GAAGACGTAAATATGAGTCCAGACTGCACCCAAGAAGATG
>No_name
TCTCGATACATGGATTCCACAAAGCAAATATTAACTTGCCTTAAACTGTCTGCACCATGG
ACTTTAAGTTTCGTTCAGTCGACAGCTTTTATGGCCATTG
>No_name
TCGATACATGGATTCCACAAAGCAAATATTAACTTGCCTTAAACTGTCTGCACCATGGAC
TTTAAGTTTCGTTCAGTCGACAGCTTTTATGGCCATTGCT
>No_name
ATAGTAGATTCTGAAATCTGAGCAATGGCCATAAAAGCTGTCGACTGAACGAAACTTAAA
GTCCATGGTGCAGACAGTTTAAGGCAAGTTAATATTTGCT
>No_name
CAGATATAAAGCAAACACCGTCTTGAATAGTAGATTCTGAAATCTGAGCAATGGCCATAA
AAGCTGTCGACTGAACGAAACTTAAAGTCCATGGTGCAGA
>No_name
CAAGAAATTGGGATCAGATATAAAGCAAACACCGTCTTGAATAGTAGATTCTGAAATCTG
AGCAATGGCCATAAAAGCTGTCGACTGAACGAAACTTAAA
>No_name
CGACAGCTTTTATGGCCATTGCTCAGATTTCAGAATCTACTATTCAAGACGGTGTTTGCT
TTATATCTGATCCCAATTTCTTGATTCTTCGTTCGGTTAT
>No_name
TTTTATGGCCATTGCTCAGATTTCAGAATCTACTATTCAAGACGGTGTTTGCTTTATATC
TGATCCCAATTTCTTGATTCCTCGTTCGGTTATGTGTTTT
>No_name
CTCAGATTTCAGAATCTACTATTCAAGACGGTGTTTGCTTTATATCTGATCCCAATTTCT
TGATTCTTCGTTCGGTTATGTGTTTTGGATTTCCTATCTC
>No_name
AATACTAATATTGAACTAACTGAGATAGGAAATCCAAAACACATAACCGAACGAAGAATC
AAGAAATTGGGATCAGATATAAAGCAAACACCGTCTTGAA
>No_name
TCAAGACGGTGTTTGCTTTATATCTGATCCCAATTTCTTGATTCTTCGTTCGGTTATGTG
TTTTGGATTTCCTATCTCAGTTAGTTCAATATTAGTATTT
>No_name
GAAATACTAATATTGAACTAACTGAGATAGGAAATCCAAAACACATAACCGAACGAAGAA
TCAAGAAATTGGGATCAGAGATAAAGCAAACACCGTCTTG
>No_name
GTTTGCTTTATATCTGATCCCAATTTCTTGATTCTTCGTTCGGTTATGTGTTTTGGATTT
CCTATCTCAGTTAGTTCAATATTAGTATTTCTTGCTGCCA
>No_name
CTTTATTCTTCGTTCGGTTATGTGTTCTGGATTTCCTATCTCAGTTAGTTCAATATTAGT
ATTTCTTGCTGCCAAAAGTCTTTCTTCATTTGACAGAAAA
>No_name
GTAGTTTTCTGTCAAATGAAGAAAGACTTTTGGCAGCAAGAAATACTAATATTGAACTAA
CTGAGATAGGAAATCCAAAACACATAACCGAACGAAGAAT
>No_name
CTTCGTTCGGTTATGTGTTTTGGATTTCCTATCTCAGTTAGTTCAATATTAGTATTTCTT
GCTGCCAAAAGTCTTTCTTCATTTGACAGAAAACTACAAA
>No_name
TTCGGATTTCCTATCTCAGTTAGTTCAATATTAGTATTTCTTGCTGCCAAAAGTCTTTCT
TCATTTGACAGAAAACTACAAACCTATAAATCTAAAGAAA
>No_name
TCCTATCTCAGTTAGTTCAATATTAGTATTTCTTGCTGCCAAAAGTCTTTCTTCATTTGA
CAGAAAACTACAAACCTATAAATCTAAAGAAAAGAAAGAA
>No_name
ATCCCCTATCTCAGTTAGTTCAATATTAGTATTTCTTGCTGCCAAAAGTCTTTCTTCATT
TGACAGAAAACTACAAACCTATAAATCTAAAGAAAAGAAA
>No_name
ATATCTTCTTTCTTTTCTTTAGATTTATAGGTTTGTAGTTTTCTGTCAAATGAAGAAAGA
CTTTTGGCAGCAAGAAATACTAATATTGAACTAACTGAGA
>No_name
ATTTCTTGCTGCCAAAAGTCTTTCTTCATTTGACAGAAAACTACAAACCTATAAATCTAA
AGAAAAGAAAGAAGATATTATGACAACTGAAGCGGAAACA
>No_name
ATTTCTTGCTGCCAAAAGTCTTTCTTCATTTGACAGAAAACTACAAACCTATAAATCTAA
AGAAAAGAAAGAAGATATTATGACAACTGAAGCGGAAACA
>No_name
TGANATGTTTCCGCTTCAGTTGTCATAATATCTTCTTTCTTTTCTTTAGATTTATAGGTT
TGTAGTTTTCTGTCAAATGAAGAAAGACTTTTGGCAGCAA
>No_name
GTCTTTCTTCATTTGACAGAAAACTACAAACCTATAAATCTAAAGAAAAGAAAGAAGATA
TTATGACAACTGAAGCGGAAACATTTCAACTACTTTCTCC
>No_name
AGTTTCTTGAGTTTCATCTCTGTTGATTAAATTATGCCTAGGAGAAAGTAGTTGAAATGT
TTCCGCTTCAGTTGTCATAATATCTTCTTTCTTTTCTTTA
>No_name
TGACGTTCGCAAAATAGTTTCTTGAGTTTCATCTCTGTTGATTAAATTATGCCTAGGAGA
AAGTAGTTAAAATGTTTCCGCTTCAGTTGTCATAATATCT
>No_name
CGGAAACATTTCAACTACTTTCTCCTAGGCATAATTTAATCAACAGAGATGAAACTCAAG
AAACTATTTTGCGAACGTCAGACGATCCGAATACTGTAGT
>No_name
GGAAACATTTCAACTACTTTCTCCTAGGCATAATTTAATCAACAGAGATGAAACTCAAGA
AACTATTTTGCGAACGTCAGACGATCCGAATACTGTAGTC
>No_name
GAANCATTTCAACTACTTTCTCCTAGGCATAATTTAATCAACAGAGATGAAACTCAAGAA
ACTATTTTGCGAACGTCAGACGATCCGAATACTGTAGTCT
>No_name
AAACATTTCTACGACTTTCTCCTAGGCATAATTTAATCAACAGAGATGAAACTCAAGAAA
CTATTTTGCGAACGTCAGACGATCCGAATACTGTAGTCTC
>No_name
AAGAGACTACAGTATTCGGATCGTCTGCCGTTCGCAAAATGGTTTCTTGAGGTTCATCTC
TGTTGATTAAATTATGCCTAGGAGAAAGTAGTTGAAATGT
>No_name
TTCAACTACTTTCTCCTAGGCATAATTTAATCAACAGAGATGAAACTCAAGAAACTATTT
TGCGAACGTCAGACGATCCGAATACTGTAGTCTCTTCTCA
>No_name
AAATGTCTGAGAAGAGACTACAGTATTCGGATCGTCTGACGTTCGCAAAATAGTTTCTTG
AGTTTCATCTCTGTTGATTAAATTATGCCTAGGAGGAAGT
>No_name
TACTATCAAATGTCTGAGAAGAGACTACAGTATTCGGATCGTCTGACGTTCGCAAAATAG
TTTCTTGAGTTTCATCTCTGTTGATTAAATTATGCCTAGG
>No_name
GTGTATTGGTACAATCAAATGCCTGAGAAGAGACTACAGTATTCGGATCGTCTGACGTTC
GCAAAATAGTTTCTTGAGTTTCATCTCTGTTGATTAAATT
>No_name
ATAGTTTAGCGTTTTGGTACAATCAAATGCCTGAGAAGAGACTACAGTATTCGGATCGTC
TGACGTTCGCAAAATAGTTTCTTGAGTTTCATCTCTGTTG
>No_name
CAGAGATGAAACTCAAGAAACTATTTTGCGAACGTCAGACGATCCGAATACTGTAGTCTC
TTCTCAGACATTTGATTGTACCAATACACTAAACTATTAT
>No_name
CACTGATGATGATAATAGTTTAGTGTATTGGTACAATCAAATGTCTGAGAAGAGACTACA
GTATTCGGATCGTCTGACGTTCGCAAAATAGTTTCTTGAG
>No_name
CTCAGACATTTGATTGTACCAATACACTAAACTATTATCATCATCAGTGTCCTCAACATG
GAATTCTTTCCATTCCTATTGACCGAAGTGCCCATATTTT
>No_name
CGAATTCGGAAAAATATGGGCACTTCGGTCAATAGGAATGGAAAGAATTCCATGTTGAGG
ACACTGATGATGATAATAGTTTAGTGTATTGGTACAATCC
>No_name
CAACATGGAATTCTTTCCATTCCTATTGACCGAAGTGCCCATATTTTTCCGAATTCGAGC
CATGTTTCTAAATATGATCCATTCATTATGAGTCCATCTT
>No_name
GGANTTCTTTCCATTCCTATTGACCGAAGTGCCCATATTTTTCCGAATTCGAGCCATGTT
TCTAAATATGATCCATTCATTATGAGTCCATCTTGTGACA
>No_name
TGAACAACACTGATATAGTATGTCACAAGATGGACTCATAATGAATGGATCATATTTAGA
AACATGGCTCGCATTCCGGAAAACAAGGGCACCTCGGGCA
>No_name
GCTGCTTGTGTTGAACAACACTGATATAGTATGTCACAAGATGGACTCATAATGAATGGA
TCATATTTAGAAACATGGCTCGGATTTGGGAAAAAATGGG
>No_name
TGCTGCTTGTGTTGAACAACACTGATATAGTATGTCACAAGATGGACTCATAATGAATGG
ATCATATTTAGAAACATGGCTCCAATTTGGGAAAAAATGG
>No_name
GCTGCTTGTGTTGAACAACACTGATATAGTATGTCACAAGATGGACTCATAATGAATGGA
TCATATTTAGAAACATGGCTCGCATTCGGCAAAAGAAGGG
>No_name
CCGAATTCGAGCCATGTTTCTAAATATGATCCATTCATTATGAGTCCATCTTGTGACATA
CTATATCAGTGTTGTTCAACACAAGCAGCAATTAAAGAGC
>No_name
GGAAGGATAAATATAATTTGAAGTATAAACATTTTCAGAAAGAACCGATGGCTCTTTAAT
TGCTGCTTGTGTTGAACAACACTGATATAGTATGTCACAA
>No_name
CGGAAGGATAAATATAATTTGAAGTATAAACATTTTCAGAAAGAACCGATGGCTCTTTAA
TTGCTGCTTGTGTTGAACAACACTGATATAGTATGTCACA
>No_name
CGGNATGATAAATATAATTTGAAGTATAAACATTTTCAGAAAGAACCGATGGCTCTTTAA
TTGCTGCTTGTGTTGAACAACACTGATATAGTATGTCACA
>No_name
CATCAGGACAGTGTTTGGTGTCGGAAGGATAAATATAATTTGAAGTATAAACATTTTCAG
AAAGAACCGATGGCTCTTTAATTGCTGCTTGTGTTGAACA
>No_name
GNTGGAATAACATCAGGACAGTGTTTGGTGTCGGAAGGATAAATATAATTTGAAGTATAA
ACATTTTCAGAAAGAACCGATGGCTCTTTAATTGCTGCTT
>No_name
GATGGAATAACATCAGGACAGTGTTTGGTGTCGGAAGGATAAATATAATTTGAAGTATAA
ACATTTTCAGAAAGAACCGATGGCTCTTTAATTGCTGCTT
>No_name
GAGGACTGCATAGTTGGAATAACATCAGGACAGTGTTTGGTGTCGGAAGGATAAATATAA
TTTGAAGTATAAACATTTTCAGAAAGAACCGATGGCTCTT
>No_name
GGAGGACTGCATAGTTGGAATAACATCAGGACAGTGTTTGGTGTCGGAAGGATAAATATA
ATTTGAAGTATAAACATTTTCAGAAAGAACCGATGGCTCT
>No_name
GAGCCATCGGTTCTTTCTGAAAATGTTTATACTTCAAATTATATTTATCCTTCCGACACC
AAACACTGTCCTGATGTTATTCCAACTATGCAGTCCTCCA
>No_name
CTTTCTGAAAATGTTTATACTTCAAATTATATTTATCCTTCCGACACCAAACACTGTCCT
GATGTTATTCCAACTATGCAGTCCTCCACTAGCGATCCCA
>No_name
TTTGGATTCCTCAAAATGGAATTATTCACTAAAGGATTTGAAATGGGATCGCTAGTGGAG
GACTGCATAGTTGGAATAACATCAGGACAGTGTTTGGTGT
>No_name
CCTNATGTTATTCCAACTATGCAGTCCTCCACTAGCGATCCCATTTCAAATCCTTTAGTG
AATAATTCCATTTTGAGGAATCCAAATATGCATCAATCTA
>No_name
CTGATGTTATTCCAACTATGCAGTCCTCCACTAGCGATCCCATTTCAAATCCTTTAGTGA
ATAATTCCATTTTGAGGAATCCAAATATGCATCAATCTAG
>No_name
TGTTATTCCAACTATGCAGTCCTCCACTAGCGATCCCATTTCAAATCCTTTAGTGAATAA
TTCCATTTTGAGGAATCCAAATATGCATCAATCTAGATCG
>No_name
GCGATCCCATTTCAAATCCTTTAGTGAATAATTCCATTTTGAGGAATCCAAATATGCATC
AATCTAGATCGTCAGGAGACATTCTAGATTCACATCCTCA
>No_name
GTGTCCAGTAATGAGGATGTGAATCTAGAATGTCTCCTGACGATATAGATTGATGCATAT
TTGGATTCCTCAAAATGGAATTATTCACTAAAGGATTTGA
>No_name
GTGTACAGTAATGAGGATGTGAATCTAGAATGTCTCCTGACGATCTAGATTGATGCATAT
TTGGATTCCTCAAAATGGAATTATTCACTAAAGGATTTGA
>No_name
AAATCCTTTAGTGAATAATTCCATTTTGAGGAATCCAAATATGCATCAATCTAGATCGTC
AGGAGACATTCTAGATTCACATCCTCATTACTGTACACTT
>No_name
CGGAAGTGTACAGTAATGAGGATGTGAATCTAGAATGTCTCCTGACGATCTAGATTGATG
CATATTTGGATTCCTCAAAATGGAATTATTCACTAAAGGA
>No_name
CGGAAGTGTACAGTAATGAGGATGTGAATCTAGAATGTCTCCTGACGATCTAGATTGATG
CATATTTGGATTCCTCAAAATGGAATTATTCACTAAAGGA
>No_name
CGGAAGTGTACAGTAATGAGGATGTGAATCTAGAATGTCTCCTGACGATCTAGATTGATG
CATATTTGGATTCCTCAAAATGGAATTATTCACTAAAGGA
>No_name
CGGAAGTGTACAGTAATGAGGATGTGAATCTAGAATGTCTCCTGACGATCTAGATTGATG
CATATTTGGATTCCTCAAAATGGAATTATTCACTAAAGGA
>No_name
CGGAAGTGTACAGTAATGAGGATGTGAATCTAGAATGTCTCCTGACGATCTAGATTGATG
CATATTTGGATTCCTCAAAATGGAATTATTCACTAAAGGA
>No_name
GTGNATAATTCCATTTTGAGGAATCCAAATATGCATCAATCTAGATCGTCAGGAGACATT
CTAGATTCACATCCTCATTACTGTACACTTCCGCCAAGTC
>No_name
AAATAGGCATCAATCTAGATCGTCAGGAGACATTCTAGATTCACATCCTCATTACTGTAC
ACTTCCGCCAAGTCAATCTTTGGACTTTCAAAGAATATAT
>No_name
ATCTGATTTTCATATATTCTTTGAAAGTCCAAAGATTGACTTGGCGGAAGTGTACAGTAA
TGAGGATGTGAATCTGGAATGTCTCCTGACGATCTAGATT
>No_name
ATCCAGATCGTCAGGAGACATTCTAGATTCACATCCTCATTACTGTACACTTCCGCCAAG
TCAATCTTTGGACTTTCAAAGAATATATGAAAATCAAATA
>No_name
TCTAGATCGTCAGGAGACATTCTAGATTCACATCCTCATTACTGTACACTTCCGCCAAGT
CAATCTTTGGACTTTCAAAGAATATATGAAAATCAAATAA
>No_name
GAGACATTCTAGATTCACATCCTCATTACTGTACACTTCCGCCAAGTCAATCTTTGGACT
TTCAAAGAATATATGAAAATCAAATAATCCCAGAAACAAA
>No_name
GAGACATTCTAGATGCACATCCTCATTACTGTACACTTCCGCCAAGTCAATCTTTGGACT
TTCAAAGAATATATGAAAATCAAATAATCCCAGAAACAAA
>No_name
GAGACATTCTAGATTCACATCCTCATTACTGTACACTTCCGCCAAGTCAATCTTTGGACT
TTCAAAGAATATATGAAAAGCAAATAATCCCAGAAACAAA
>No_name
AGACATTCTAGATTCACATCCTCATTACTGTACACTTCCGCCAAGTCAATCTTTGGACTT
TCAAAGAATATATGAAAATCAAATAATCCCAGAAACAAAT
>No_name
TGATATTGAAGCCGAAGGTTTTTCAATATGAGATTTTGTAACATTTGTTTCTGGGATTAT
TTGATTTTCATATATTCTTTGAAAGTCCAAAGATTGACTT
>No_name
TTCNGTTATTGAAGCCGAAGGTTTTTCAATATGAGATTTTGTAACATTTGCTTCTGGGAT
TATTTGATTTTCATATATTCTTTGAAAGTCCAAAGATTGA
>No_name
GTTGTGTTATTGAAGCCGAAGGTTTTTCAATATGAGATTTTGTAACATTTGTTTCTGGGA
TTATTTGATTTTCATATATTCTTTGAAAGTCCAAAGATGA
>No_name
GAAAATCAAATAATCCCAGAAACAAATGTTACAAAATCTCATATTGAAAAACCTTCGGCT
TCAATAACAAAACCCCTAAATCTTGTAAGATCTCATGAAC
>No_name
CGTTCATGAGATCTTACAAGATTTAGGGGTTTTGTTATTGAAGCCGAAGGTTTTTCAATA
TGAGATTTTGTAACATTTGTTTCTGGGATTATTTGATTTT
>No_name
GTGCGTTCATGAGATCTTACAAGATTTAGGGGTTTTGTTATTGAAGCCGAAGGTTTTTCA
ATATGAGATTTTGTAACATTTGTTTCTGGGATTATTTGAT
>No_name
CNCAGAAACAAATGTTACAAAATCTCATATTGAAAAACCTTCGGCTTCAATAACAAAACC
CCTAAATCTTGTAAGATCTCATGAACGCACGACGATAGCG
>No_name
GAAACAAATGTTACAAAATCTCATATTGAAAAACCTTCGGCTTCAATAACAAAACCCCTA
AATCTTGTAAGATCTCATGAACGCACGACGATAGCGATTA
>No_name
AAAATATAATTGAGATAATGCAAAGAGATAAATTAATCGCTATCGTCGTGCGTTCATGAG
ATCTTACAAGATTTAGGGGTTTTGTTATTGAAGCCGAAGG
>No_name
CAATAACAAAACCCCTAAATCTTGTAAGATCTCATGAACGCACGACGATAGCGATTAATT
TATCTCTTTGCATTATCTCAATTATATTTTGGGGACCATT
>No_name
AAAACCCCTAAATCTTGTAAGATCTCATGAACGCACGACGATAGCGATTAATTTATCTCT
TTGCATTATCTCAATTATATTTTGGGGACCATTTATTATT
>No_name
CTGGATTAATGATCCAATAATAAATGGTCCCCAAAATATAATTGAGATAATGCAAAGAGA
TAAATTAATCGCTATCGTCGTGCGTTCATGAGATCTTACA
>No_name
CTTGATTAATGATCCAATAATAAATGGTCCCCAAAATATAATTGAGATAATGCAAAGAGA
TAAATTAATCGCTATCGTCGTGCGTTCATGAGATCTTACA
>No_name
CATACTCCCTGGATTAATGATCCAATAATAAATGGTCCCCAAAATATAATTGAGATAATG
CAAAGAGATAAATTAATCGCTATCGTCGTGCGTTCATGAG
>No_name
GGGGCATACTCCCTGGATTAATGATCCAATAATAAATGGTCCCCAAAATATAATTGAGAT
AATGCAAAGAGATAAATTAATCGCTATCGTCGTGCGTTCA
>No_name
GGTTTGCATACTCCCTGGATTAATGATCCAATAATAAATGGTCCCCAAAATATAATTGAG
ATAATGCAAAGAGATAAATTAATCGCTATCGTCGTGCGTT
>No_name
CGGGGGTTTGCATACTCCCTGGATTAATGATCCAATAATAAATGGTCCCCAAAATATAAT
TGAGATAATGCAAAGAGATAAATTAATCGCTATCGTCGTG
>No_name
AAAATACAATAACGGGGTTTGCATACTCCCTGGATTAATGATCCAATAATAAATGGTCCC
CAAAATATAATTGAGATAATGCAAAGAGATAAATTAATCG
>No_name
TTTGCATTATCTCAATTATATTTTGGGGACCATTTATTATTGGATCATTAATCCAGGGAG
TATGCAAACCCCCTTTTTGTATTTTACCCATTTCTAATTC
>No_name
CAATTATATTTTGGGGACCATTTATTATTGGATCATTAATCCAGGGAGTATGCAAACCCC
CTTTTTGTATTTTACCCATTTCTAATTCTCGTATCAATGA
>No_name
GAATGTCTCTATCAATGATTAGTATAACTAATGGATATATAATGCAAAGAACATAAGATA
ACCACTTGAATTCATTGATACGAGAATTAGAAATGGGTAA
>No_name
CTTTACGAATGTCTCTATCAATGATTAGTATAACTAATGGATATATAATGCAAAGAACAT
AAGATAACCACTTGAATTCATTGATACGAGAATTAGAAAT
>No_name
CTTTATTCTCAACATGGCAATGGCAGATTTGGTTATAATGTTGGTTGGAGATGAAGAAAT
AGTCCACCATATTTTAGACAAAGGATGGGTTTTATGGGCT
>No_name
GTGGAAACATGTATTTGAATAATTGCTTAAATTCTTCATCGCCAAAGAATGAATGGTGCA
CAGAACCGAGCATGGTGCGATTTCAGTTTGTTTTCAATGT
>No_name
GAATAATTGCTTAAATTCTTCATCGCCAAAGAATGAATGGTGCACAGAACCGAGCATGGT
GCGATTTCAGTTTGTTTTCAATGTTTTTATTGTGGGCTTG
>No_name
AATTGCTTAAATTCTTCATCGCCAAAGAATGAATGGTGCACAGAACCGAGCATGGTGCGA
TTTCAGTTTGTTTTCAATGTTTTTATTGTGGAGATCGGAA
>No_name
AGANTTGCTTAAATTCTTCATCGCCAAAGAATGAATGGTGCACAGAACCGAGCATGGTGC
GATTTCAGTTTGTTTTCAATGTTTTTATTGTGGGCTTGAT
>No_name
TTCTTCATCGCCAAAGAATGAATGGTGCACAGAACCGAGCATGGTGCGATTTCAGTTTGT
TTTCAATGTTTTTATTGTGGGCTTGATAATAATTTTCGGT
>No_name
GCACAGAACCGAGCATGGTGCGATTTCAGTTTGTTTTCAATGTTTTTATTGTGGGCTTGA
TAATAATTTTCGGTTTTGTTGGCAACTTTATATCAATATT
>No_name
AAAAACAGGACGTCATATACAGCCAATGTGCAAAGTAGCACATTCATGGATGATCTCTTC
CAGTCTTTCTTTAGTACCAATATTGATATAAAGTTGCCAA
>No_name
AGATCATCCATGAATGTGCTACTTTGCACATTGGCTGTATATGACGTCCTGTTTTTACTT
TTATCCTCATACTACATTGTATTTGCGAGAGGAATAATAA
>No_name
AGTAGATGAGAGAAGTAGATTATTATTCCTCTCGCAAATACAATGTAGTATGAGGATAAA
AGTAAAAACAGGACGTCATATACAGCCAATGTGCAAAGTA
>No_name
CCTGTTTTTACTTTTATCCTCATACTACATTGTGTTTGCGAGAGGAATAATAATCTTCTT
TTCTCATCTACTTCCTGAATTATCCAAAAATTTCATCTCA
>No_name
TCTACTTCTCTCATCTACTTCCTGAATTATCCAAAAATTTCATCTCATTAACTTGGTATT
TAGGAAACGTTACCAGATATGGTCGTAATTGGATTGCAGT
>No_name
CTGAATTATCCAAAAATTTCATCTCATTAACTTGGTATTTAGGAAACGTTACCAGATATG
GTCGTAATTGGATTGCAGTTTCTGTTGCATTGGATAGGTT
>No_name
GAANTATCCAAAAATTTCATCTCATTAACTTGGTATTTAGGAAACGTTACCAGATATGCT
CGTAATTGGCTTGCAGTTTCTGTTGCATTGGATAGGTTTT
>No_name
TCTAAAAGGATTTCTGACCATTATAAACCTATCCAATGCAACAGAAACTGCAATCCAATT
ACGACCATATCTGGTAACGTTTCCTAAATACCAAGTTAAT
>No_name
GANCTCTAAAAGGATTTCGGACCATTATAAACCTATCCAATGCAACAGAAACTGCAATCC
AATTACGACCATATCTGGTAACGTTTCCTAAATACCAAGT
>No_name
GGAAACGTTACCAGATATGGTCGTAATTGGATTGCAGTTTCTGTTGCATTGGATAGGTTT
ATAATGGTCAGAAATCCTTTTAGAGCTCACCAACGTAATA
>No_name
GAGGTATTACGTTGGTGAGCTCTAAAAGGATTTCGGACCATTATAAACCTATCCAATGCA
ACAGAAACTGCAATCCAATTACGACCATATCTGGTAACGT
>No_name
GTTTAGGTTTATAATGGTCCGAAATCCTTTTAGAGCTCACCAACGTAATACATCATTTAG
AGCTCAAATTGTAAGTGCATCCATTGCATTTGCTACTTTT
>No_name
AACAANAGTAGCAAATGCAATGGATGCACTTACAATTTGAGCTCTAAATGATGTATTACG
TTGGGGAGCTCTAAAAGGATTTCTGACCATTATAAACCTA
>No_name
TTTTAGAGCTCACCAACGTAATACATCATTTAGAGCTCAAATTGTAAGTGCATCCATTGC
ATTTGCTACTTTTGTTTACAATATTCCACGGTTCTGGGAT
>No_name
GTTCATTATTATTATCCATTTACACGTCCTTTTATCCCAAGCCTTTGCGTAATCCCAGAA
CCGTGGAATATTGTAAACAAAAGTAGCAAATGCAATGGAT
>No_name
ATTACGCAAAGGTTTGGGATAAAAGGACGTGTAAATGGATAATAATAATGAACCCTAACC
TTTCTAATTTCCATAAATATGTGTACAACATTATTTTACA
>No_name
ATTTACCCTAACCTTTCTAATTTCCATAAATATGTGTACAACATTATTTTACAGATGTTA
ATCATGATATATGGACCCATGATTCTTCTGATAGTTTTTA
>No_name
CGCGAGTTACAACCTATCAGAAGAATCATGGGTCCATATATCATGATTAACATCTGTAAA
ATAATGTTGTACACATATTTATGGAAATTAGAAAGGTTAG
>No_name
TTGTCTGACATTTTTTGCCCGCACTAAACTTATTGTTAAAAGCGAGTTAAAAACTATCAG
AAGAATCATGGGTCCATATATCATGATTAACATCTGTAAA
>No_name
TTTGTTTTGCCATTAGACTTTGTCGGACATTTTTTGCCCGCACTAAACTTATTGTTAAAA
GCGAGTTAAAAACTATCAGAAGAATCATGGGTCCATATAT
>No_name
CTTGATTTTGTTTTGCCATTAGACTTTGTCGGACATTTTTTGCCCGCACTAAACTTATTG
TTAAAAGCGAGTTAAAAACTATCAGAAGAATCATGGGTCC
>No_name
AAAAAATGTCCGACAAAGTCTAATGGCAAAACAAAATCAAGCTCGGCCCTCTGGACAAAT
GGAAACAAAAATGCTGATTGTAGTAATTGGTGTTTTCGTC
>No_name
GACAAAGTCTAATGGCAAAACAAAATCAAGCTCGGCCCTCTGGACAAATGGAAACAAAAA
TGCTGATTGTAGTAATTGGTGTTTTCCTCTTCACAGAACT
>No_name
GCGCGATTTTACAAGCAATCACGACGAAGAATTGTTTCTTCTATAGAATTCTAATCCCGA
TTTGTGATGGTCTGACGATTTTGAATTCCTCGATAAATTT
>No_name
TTAAAGTTCTTCTGGCGATTCAAAAGGTCTTGATCACGATTGGTTTTGAAAAACATCTTT
CTGAGATTCTCACGGAATCTTTGGCCACACATGCTGTAAA
>No_name
GCGAATTGTTTTGTGATTTGTGGTTGTCATTAGATTATACTGCATGTCTAACGTCTCAAT
ATACAGTCTTTTTCATAACTGTTGATAGATTCTGTTCCGT
>No_name
CCTGCATAAAGAATGACCATTACCATCAAAGTGATCCAAAAGTAAGCAATTGTTAAAATT
GTATTAAAGATTGGTTCTTTCGCGAATTCTGCATAGCACT
>No_name
GATCAATTCACTTATTCGCTTCTTTTTATGATCCGACTTAGCTTGCAGATTTAAAGCAAC
TTTGTATATTCCTGCATAAAGAATGACCATTACTATCAAA
>No_name
GGAATATACAAAGTTGCTTTAAATCTGCAAGCTAAGTCGGATCATAAAAAGAAGCGAATA
AGTGAATTGATCCCCTCGTCATCAAAACGAATGACTGAAA
>No_name
CTGAAACTAGTGAAAGTGGAATAAGAACCAGCAATGCTTCTCAAAGTCTATCAAATTCCA
TCAAACAATCTTCATATCATCTTGGAGATATCCAAATGTT
>No_name
GNTCTTTCGCGTCTTTTGGTGCTTTTATCCGATTTTTTATAAAAGTATTGAGCAACGAAT
TTAATTGGAGCAATTAATGATGAGGATCTTTTGTTAGCGT
>No_name
GTGAGATTATACAAATGGGAATTGACGCAAGTGTGCTTGTCCTTGGTGGAATCACAGAAT
CCTTTGATTAAAACAATAATATGAAAAGGAGTCCATGACA
>No_name
GTGAGATTATACAAATGGGAATTGACGCAAGTGTGCTTGTCCTTGGTGGAATCACAGAAT
CCTTTGATTAAAACAATAATATGAAAAGGAGTCCATGACA
>No_name
CCAAGCAAATAACCAAAGCTGCGTAGGGATACAACTGACCAAATACTTTCTGGAATTTCA
ACAGATGAGAAGAGCATTCATCAGTTATTTGAGAGGAGAG
>No_name
CGAGAATATCGCTTATGGCGATTGCCAAGAGAATTGTGTTTGTAGACGACCCCATTTTTC
TTTGCCCTAAAATGATAACATTACTGAGATTCGAGGCCAC
>No_name
GTTCTGACTGATTATTAGGGGAATTTGGGAAAGGCAAACGAGAATATCGCTTATGGCGAT
TGCCAAGAGAATTGTGTTTGTAGACGACCCCATTTTTCTT
>No_name
CAAAGAGACGCTGTATGCGCCAATAAAGCTGCACTATTAGTGCACAGATATGTAACAGAC
CAAAAGTAATAATGGAGATTATTGGGATTGTTCTGACTGA
>No_name
ATTACTTTTGGTCTGTTACATATCTGTGCACTAATAGTGCAGCCTTATTGGCGCATACAG
CGTCTCTTTGGTTGGGTGTTGTTTTGGCAATTTTTCGTCT
>No_name
CGGCACAAGAAGTAAGATCCAGATTGAGTATGTCAAAATAATTGAAATTTTAGCTCTCTG
GATTCCAAAGTATTGTTTGGCCGCTCGAGATGGATATAGC
>No_name
ATTGTAGTCAGATACGGCACAAGAAGTAAGATCCAGATTGAGTATGTCAAAATAATTGAA
ATTTTAGCTCTCTGGATTCCAAAGTATTGTTTGGCCGCTC
>No_name
GCCTAACAATACTTTGGAATCCAGAGAGCTAAAATTTCAATTATTTTGACATACTCAATC
TGGATCTTACTTCTTGTGCCGTATCTGACTACAATGCGTA
>No_name
TTGACATACTCAATCTGGATCTTACTTCTTGTGCCGTATCTGACTACAATGCGTATTACT
GAACAAAATATAGAAAATGTCACTCATTTCTTTCCAACAA
>No_name
GGAGCAAGGAAACATCTTTCCAAGAATCGCAATATTCCAAAAGATATACATTTCCAGTTT
GGAATTTTTGGTGCTTCTTGTTGGAAAGAAATGAGTGACA
>No_name
TGACACTCATTTCTTTCCAACAAGAAGCACCAAAAATTCCAAACTGGAAATGTATAACTT
TTGGAATATTGCGATTCTTGGAAAGATTTTTCATTGCTCC
>No_name
CTCNAATTCCGAGTAATTTGTCATGACGATCTCGGGTAAATTTTAAAGTTGACAATAAAC
AACAACCAAAAATTATCGTCAGGGAGCAAGGAAAAATCTT
>No_name
GATTTCCTGTGATAGAATTCTTATTCTCCTCTTTCTCCGATGAATCTCGAATTCCGAGTA
ATTTGTCATGACGATCTCGGGTAAATTTTAAAGTTGACAA
>No_name
CTGNGATTTCCTGTGATAGAATTCTTATTCTCCTCTTTCTCCGATGAATCTCGAATTCCG
AGTAATTTGTCATGACGATCTCGGGTAAATTTTAAAGTTG
>No_name
ATAGAGTTTTGTCGAAATGCTTTTCCTGTGATTTCCTGTGATAGAATTCTTATTCTCCTC
TTTCTCCGATGAATCTCGAATTCCGAGTAATTTGTCATGA
>No_name
CTTGACTTCTACGAGAGAGTTTTGTCGAAATGCTTTTCCTGTGATTTCCTGTGATAGAAT
TCTTATTCTCCTCTTTCTCCGATGAATCTCGAATTCCGAG
>No_name
CTACGATGATCTTGACTTCTACGAGAGAGTTTTGTCGAAATGCTTTTCCTGTGATTTCCT
GTGATAGAATTCTTATTCTCCTCTTTCTCCGATGAATCTC
>No_name
CAAAGAAAACATCAAATGTATTTATCTTCATCTTGGAGATCTTTTAGACTTTTTAAATCT
GTTAAAAAATTTCCTGACTTTTGTGCTATATTGTTCCATG
>No_name
CTCGACTTCGCTGTTTCTCAAAGGAACCAATGATCCTGGATTGTCAGATGTCTGTCGAAT
GATGAAAAATGGAACAAAAAGTCTTTTAAATTCACTTCGA
>No_name
TTANATCATTCGACAGACATCTGACAATCCAGGATCATTGGTTCCTTTGAGAAACAGCGA
AGTCGAGGCAGAACATAAAAGGTCGTTTATCAATATATCT
>No_name
GTTCCTTTGAGAAACAGCGAAGTCGAGGCAGAACATAAAAGGTCGTTTATCAATATATCT
AACACGGCAGACTTTCCTAAATACTGTTTAATCTCAGATA
>No_name
CGTTTATCAATATATCTAACACGGCAGACTTTCCTAAATACTGTTTAATCTCAGATAGCC
ATTTTCCAACGACAAGTTTTCGTAAAGACTTCAAAACTTA
>No_name
TCGAGGCTCACGAGACTCATTATATATGTGCTTAAATAGATGCTAAATGCTTGGCCCATC
TTCATCAGTTTACACAAGAAACTTCCTCCTCTCCAACTGA
>No_name
GGANCTCGATAGGCATCGAACAATAGCACTTGTGGAATAGCCAATAAAAAAGAATAAATC
CATAAGCATATGATAATTATTTTAATATTTCTATTCCAGC
>No_name
TGCTTATGGATTTATTCTTTTTTATTGGCTATTCCACAAGTGCTATTGTTCGATGCCTAT
CGAGGTCCATGGAAAACAGTAACATTCTATCAATGTACAA
>No_name
GTAACATTCTATCAATGTACAACATCCGATAATCTGAATATACTCCAAATGTATGTTTAC
CCCCTTGTGTATTGTGTTTTAATACTGCTCATTCCTATTG
>No_name
CTGTAAGTTTTGATTTTTGCCCGAGACATTAACTGCTGTTTTTTGTGTGAAAGAAGCTTT
TGGAAATTGTTCGAATTCTCACTTATTCGGTTGATGACGA
>No_name
CAACGGCACTCTATGTGAAGAATACAAGGCCGATCTGTCGCTCCAGAATTATCTGCTGCC
CATCTTTTATTCTGTCATCTTTTTGATGGGTTTGATGGGA
>No_name
CAACGGCACGCTCTGTGAAGAATACAAGGCCGATCTGTCGCTCCAGAATTATCTGCTGCC
CATCTTTTATTCTGTCATCTTTTTGATTGGTTTGATGGGA
>No_name
ACATGGCCGATCTGTCGCTCCAGAATTATCTGCTGCCCATCTTTTATTCTGTCATCTTTT
TGATGGGTTTGATGGGAAATATTACTGTTATTTACATAAT
>No_name
CGGGTTTAAAAAAGATTATGTAAATAACAGTAATATTTCCCATCAAACCCATCAAAAAGA
TGACAGAATAAAAGATGGGCAGCAGATAATTCTGGAGCGA
>No_name
AGCCTTTCATCTTTTTGATGGGTTTGATGGGAAATATTACTGTTATTTACATAATCTTTT
TTAAACCCGGCATGACCACTGTGCCCAATCTATTAATTGC
>No_name
TAAGTTCGCAATTAATAGATTGGGCACAGTGGTCATGCCGGGTTTAAAAAAGATTATGTA
AATAACAGTAATATTTCCCATCAAACCCATCAAAAAGATG
>No_name
ATTACTGTTATTTACATAATCTTTTTTAAACCCGGCATGACCACTGTGCCCAATCTATTA
ATTGCGAACTTATCGCTTGGAGATATAGTTTTCATATTCG
>No_name
CGGAAGCAGATACGAAGGAATCGAGAAGCACATATGTCCGAATATGAAAACTATATCTCC
AAGCGATAAGTTCGCAATTAATAGATTGGGCACAGTGGAT
>No_name
TATTAATTGCGAACTTATCGCTTGGAGATATAGTTTTCATATTCGGACATATGTGCTTCT
CGATTCCTTCGTATCTGCTTCCGGGATTCTAAGGAGGTAA
>No_name
TGCCAAGCCCACGGCATTTGACAAAGACCATCAATCGGCACAGGAAGTTACCTCCGTAGA
ATCCCGGAAGCAGATACGAAGGAATCGAGAAGCACATATG
>No_name
CTCGATTCCTTCGTATCTGCTTCCGGGATTCTACGGAGGTAACTTCCTGTGCCGATTGAT
GGTCTTTGTCAAATGCAGTTGTCTTGGCATTAGCATCTTC
>No_name
CTCGATTCCATCATATCTGCTTCCGGGATTCTACGGAGGTAACTTCCTGTGCCGATTGAT
GGTCTTTGTCAAATGCAGTTGTCTTGGCATTAGCATCTTC
>No_name
CTCGATTCCTTCGTATCTGCTTCCGGGATTCTACGGAGGTAACTTCCTGTGCCGATTGAT
GGTCTTTGTCAAATGCAGTTGTCTTGGCATTAGCATCTTC
>No_name
GTAACTTCCTGTGCCGATTGATGGTCTTTGTCAAATGCAGTTGTCTTGGCATTAGCATCT
TCACCTTGACATTTATGGCAGGTTACAGATATCTCAGGAT
>No_name
CTTNCTGTGCCGATTGATGGTCTTTGTCAAATGCAGTTGTCTTGGCATTAGCATCTTCAC
CTTGACATTTATGGCAGGTGACAGATTTCGCGCGGTTACT
>No_name
GGNTAATCGCGCGAAATCTGTCAACTGCCATAAATGTCAAGGTGAAGATGCTAATGCCAA
GACAACTGCATTTGACAAAGACCATCAATCGGCACAGGAA
>No_name
CTGCTGAGAGCCTGCTGATGAAGGGGGGGAGTAATCGCGCGAAATCTGTCAACTGCCATA
AATGTCAAGGTGAAGATGCTAATGCCAAGACAACTGCATT
>No_name
CGACTCGGCTGAGAGCCTGCTGATGAAGGGGGCGAGTAATCGCGCGAAATCTGTCAACTG
CCATAAATGTCAAGGTGAAGATGCTAATGCCAAGACAACT
>No_name
CGGCGACTCGGCTGAGAGCCTGCTGATGAAGGGGGCGAGTAATCGCGCGAAATCTGTCAA
CTGCCATAAATGTCAAGGTGAAGATGCTAATGCCAAGAAA
>No_name
CTCGCCCCCTTCATCAGCAGGCTCTCAGCCGAGTCGCCGTGATAACCGTCATGGTCACCA
TTTGGATATTCTCAATGGCGGCGTCCCTACCCACGATTAC
>No_name
CTTGATTTCGGTATACATAATCGTTGGTACGGACGCCGCCATTGAGAATATCCAAATGGT
GACCATGACGGTTATCACGGCGACTCGGCTGAGAGCCTGC
>No_name
GTTCGAAATTGGGTGGACCTTGATTTCAGTGTACATAATCGTTGGTACGGACGCCGCCAT
TGAGAATATCCAAATGGTGACCATGACGGTTATCACGGCG
>No_name
GTTGTTCGAAATTGGGTGGACCTTGATTTCAGTGTACATAATCGTTGGTACGGACGCCGC
CATTGAGAATATCCAAATGGTGACCATGACGGTTATCACG
>No_name
TCGTGTCGTAGTGCGAAATTGGGTGGACCTTGATTTCAGTGTACATAATCGTTGGTACGG
ACGCCGCCATTGAGAATATCCAAATGGTGACCATGACGGT
>No_name
CATTTGTCGTTGTTCGAAATTGGGTGGACCTTGATTTCAGTGTACATAATCGTTGGTACG
GACGCCGCCATTGAGCATATCCAAATGGTGACCCTGACGG
>No_name
GTTTGTACCAACGATTATGTACACTGAAATCAAGGTCCACCCAATTTCGAACAACGACAC
GTGCTTCATATTGCGATTCTGCAGCAGTGAACATCCTTAT
>No_name
TCCAAAATAAGGATGTTCACTGCTGCAGAATCGCAATATGAAGCACGTGTCGTTGTTCGA
AATTGGGTGGACCTTGATTTCAGTGTACATAATCGTTGGT
>No_name
CTGAANTCAAGGTCCACCCAATTTCGAACAACGACACGTGCTTCATATTGCGATTCTGCA
GCAGTGAACATCCTTATTTTGAAGTGATCACTTGGGTCAG
>No_name
CTGAAATCAAGGTCCACCCAATTTCGAACAACGACACGTGCTTCATATTGCGATTCTGCA
GCAGTGAACATCCTTATTTTGAAGTGATCACTTGGGTCAG
>No_name
GTCCACCCAATTTCGAACAACGACACGTGCTTCATATTGCGATTCTGCAGCAGTGAACAT
CCTTATTTTGAAGTGATCACTTGGGTCAGATTTTGCGTTT
>No_name
ATAAACGCAAAATCTGACCCAAGTGATCACTTCAAAATAAGGATGTTCACTGCTGCAGAA
TCGCAATATGAAGCACGTGTCGTTGTTCGAAATTGGGTGG
>No_name
CGAAATAGCAATGTAACAGAAACTAATGACAAAAAATGGGATAACAAAATAAACGCAAAA
TCTGACCCAAGTGATCACTTCAAAATAAGGATGTTCACTG
>No_name
TTTGAAGTGATCACTTGGGTCAGATTTTGCGCTTATTTTGTTATCCCATTTTTTGTCATT
AGTTTCTGTTACATTGCTATTTCGACTACACTGTGTAAAA
>No_name
GTTTTACACAGGGTAGTCGAAATAGCAATGTAACAGAAACTAATGACAAAAAATGGGATA
ACAAAATAAACGCAAAATCTGACCCAAGTGATCACTTCAA
>No_name
CAACAAGAAGCGATACATTTTGGGTTTTACACAGGGTAGTCGAAATAGCAATGTAACAGA
AACTCATGACAAAAAATGGGATAACAAAATAAACGCAAAA
>No_name
TTGTTAACAACAAGAAGCGATACATTTTGGGTTTTACACAGGGTAGTCGAAATAGCAATG
TAACAGAAACTAATGACAAAAAATGGGATAACAAAATAAA
>No_name
CCAAAGTTTTATTGTCCATATGATTTGTAACAACAAGAAGCGATACAATTTGGGTTTTAC
ACAGGGTAGTCGAAATAGCAATGTAACAGAAACTAATGAC
>No_name
CGATAATTTCCTTCTCGCTTCCATTTGTCTCCGAGGAATCGCCAAAGTTTTATTGTCCAT
ATGATTTGTAACAACAAGAAGCGATACATTTTGGGTTTTA
>No_name
CAACCGATAATTTCCTTCTCGCTTCCATTTGTCTCCGAGGAATCGCCAAAGTTTTATTGT
CCATATGATTTGTAACAACAAGAAGCGATACATTTTGGGT
>No_name
AAACAACAAATATCACAACAAGAGCTAATACGACAACCGATAATTTCCTTCTCGCTTCCA
TTTGTCTCCGAGGAATCGCCAAAGTTTTATTGTCCATATG
>No_name
CGGCAAACAACAAATATCACAACAAGAGCTAATACGACAACCGATAATTTCCTTCTCGCT
TCCATTTGTCTCCGAGGAATCGCCAAAGTTTTATTGTCCA
>No_name
GGACAATAAAACATTGGCGATTCCTCGGAGACAAATGGAAGCGAGAAGGAAATTATCGGT
TGTCGTATTAGCTCTTGTTGTGATATTTGTTGTTTGCCGC
>No_name
TATGGGATTCATATGGTAAGCGGCAAACAACAAATATCACAACAAGAGCTAATACGACAA
CCGATAATTTCCTTCTCGCTTCCATTTGTCTCCGAGGAAT
>No_name
CGAGAAGGAAATTATCGGTTGTCGTATTAGCTCTTGTTGTGATATTTGTTGTTTGCCGCT
TACCATATGAATCCCATTCGATCTTCTTGCTTTTGCAAAG
>No_name
AGAAGGAAATTATCGGTTGTCGTATTAGCTCTTGTTGTGATATTTGTTGTTTGCCGCTTA
CCATATGAATCCCATTCGAACTTCTTGCTTTTGTAAAATG
>No_name
GCTTACCATATGAATCCCATTCGATCTTCTTGCTTTTGCAAAGTGAAAGCATTCAGTGGT
GGTCAGCTGCGGCTAATGTTCTCCCCTCTTTTTTTTCGTC
>No_name
AGANTACCTAAAATTAAAGGATTATCGACGAATAGAAATAGAGGAGGACAGTAGCCGCAG
CTGACCACCACTGAATGCTTTCACTTTGCAAAAGCAAGAA
>No_name
CCACATTTTAAGCATAAACCGGCGGAAAGTTGGACTGAGAATACCTAAAATTAAAGGATT
TATCGACGAATAGAAATAGAGGAGGACAGTAGCCGCAGCT
>No_name
GCTGCGGCTACTGTCCTCCTCTATTTCTATTCGTCGATAAATCCTTTAATTTTAGGTATT
CTCAGTCCAACTTTCCGCCGGTTTATGCTTTAAATGTGGT
>No_name
TGAGTCTGGACGGTATTAGAAAAATTAAAAAAGCATCTGCACCACATTTTAAGCATAAAC
CGGCGGAAAGTTGGACTGAGAATACCTAAAATTAAAGGAT
>No_name
TCTCAGTCCAACTTTCCGCCGGTTTATGCTTAAAATGTGGTGCAGATGCTTTTTTAATTT
TTCTAATACCGTCCAGACTCATTCTGCTCCTCCGAATTCT
>No_name
GTTCGGTTGTATACGATCTTGGTAGAATTCGGAGGAGCAGAATGAGTCTGGACGGTATTA
GAAAAATTAAAAAAGCATCTGCACCACATTTTAAGCATAA
>No_name
TNTGTTCGTTCGGTTGTATACGATCTTGGTAGAATTCGGAGGAGCAGAATGAGTCTGGAC
GGTATTAGAAAAATTAAAAAAGCATCTGCACCACGTTTTA
>No_name
CTTTTTTAATTTTTCTAATACCGTCCAGACTCATTCTGCTCCTCCGAATTCTACCAAGAT
CGTATACAACCGAACGAACAGATCTCCTTCTCCTTGTGAA
>No_name
ATTTTAAATTTCGATTTGTTGACAGGATCAAAATAATTATTACAACAATTTTCTCTCTCT
CTATTCTAATCACCCTAATTGGAAATGGTATGCTCTTTTT
>No_name
GTGACATTTCTAGATGATTTCTTTTGAAAAATAACGAAAAAGAGCATACCATTTCCAATT
AGGGTGACTAGAATAGAGAGAGAGAAAATTGTTGTAATAA
>No_name
CAAAATTCCAAAATTTCACGAGATTGGCAGGAATGACAATAAATGAAAACAAAAATTGAA
CAACTGATAAATTAACCATTAGGATATTTGGGACATTTCT
>No_name
CTGGCATACATAGTCAGCACATGCATGAAACTAACGAAATAGCACGAGCCGACCCCAAAA
GGCCACTGGGCAAAATTCCAAAATTTCACGAGATTGGCAG
>No_name
CAGAAATCGTGACAAATAGTCGCAGCCTGCCAGTCCAGTTTTGCGATTGATACCTAAAAT
AGGCGATTGCCACTAGAGTATACGAGCTGGCATACATAGT
>No_name
CACAATTTCTGTCATTTGGGGTCTGTCGATAATGATTGCGTTTCCTCATTTGTTTTTCAT
CATAATGAATAAAAACCTGTCTCTCCAAAACTTTTTCAAG
>No_name
CAAATGGAGCTTGAAAAAGTTTTGGAGAGACAGGTTTTTATTCGTTATGATGAAAAACAA
CTGAGGAAACGCAATCATTATCGACAGACCCCAAATGACA
>No_name
TTCCGGTCAAATGGAGCTTGAAAAAGTTTTGGAGAGACAGGTTTTTATTCGTTATGATGA
AAAACAAATGAGGAAAAGCAATCAATATCGACAGAACCCA
>No_name
AACTTTTTCAAGCTCCATTTGACCGGATCAAAAAATTTCATGTCATGTAAGATTTTATTT
CCGTTTACGTGGAGAGTTTGGATTATTTTTACAAATTTTT
>No_name
ACTTTTTCAAGCTCCATTTGACCGGATCAAAAAATTTCATGTCATGTAAGATTTTATTTC
CGTTTAAGTGGAGAGTTTGGATTATTTTGACAAATTTTTT
>No_name
CGCACGCATACATGTAAATAATTGTCACAAGAGGAATAAAATATTGCAATAAAAAATTTG
TCAAAATAATCCAAACTCTCCACTTAAACGGAAATAAAAT
>No_name
ATAGAATCTGGAAAGCCAAACCTGTCCGGTCGAAGTTTGGTCAGATAATAACTTTCTCCT
CTGGATCATCGTCTGAACAGTCTTATGATACTTACCGAAG
>No_name
GTTGCCTAAAGTAAATCTGTTGAATAAAGATATTCCTTCGGTAAGTATCATAAGACTGTT
CAGACGATGATCCAGAGGAGAAAGTTATTATCTGACCAAA
>No_name
AAAAAACAAAGTAACGATTACTAACATAAGAATTGTAGACTTTTTGATGACATAATCTAT
ATTGCTTCGGCGCTGCCTAAAGTAAATCTGTTGAATAAAG
>No_name
TAAAAAACAAAGTAACGATTACTAACATAAGAATTGTAGACTTTTTGATGACATAATCTA
TATTGCTTCGGCGCTGCCTAAAGTAAATCTGTTGAATAAA
>No_name
TTTNTTCAACAGATTTACTTTAGGCAGCGCCGAAGCAATATAGATTATGTCATCAAAAAG
TCTACAATTCTTATGTTAGTAATCGTTACTTTGTTTTTTA
>No_name
TATTCAACAGATTTACTTTAGGCAGCGCCGAAGCAATATAGATTATGTCATCAAAAAGTC
TACAATTCTTATGTTAGTAATCGTTACTTTGTTTTTTATT
>No_name
AGAGAATGTAATAAATAAAGAAATTGTGCGGGATTCTTAAGGCCGTCAGAAATAAATAAA
TATGGAATGGAGCCCATGAAATAAAAAACAAAGTAACGAT
>No_name
CGAGCCAATAGAGAATGTAATAAATAAAGAAATTGTGCGGGATTCTTAAGGCCGTCAGAA
ATAAATAAATATGGAATGGAGCCCATGAAATAAAAAACAA
>No_name
CTTCTCAAAACATATTTCAAAAGATTTACATTATTTTTATTAACCCAATAATAAACGATC
AGATTGTACCAAATGTTACTAAAAGCGAGCCAATAGAGCA
>No_name
CACAAATGTCGAAAGAATGCCCCAGTCATATGAAATATTCTAATTTACGCCCCTTGTTTG
TTAAATATTGTTTTTCTTGGAGCTTTGCATTGCTGAGTTT
>No_name
CAAATGTCGAAAGAATGCCCCAGTCATATGAAATATTCTAATTTACGCCCCTTGTTTGTT
AAATATTGTTTTTCTTGGAGCTTTGCATTGCTGAGTTTGG
>No_name
CAGTCATATAAATTATTCTAATTTACGCCCCTTGTTTGTTAAATATTGTTTTTCTTGGAG
CTTTGCATTGCTGAGTTTGGCGGGCATTTTTGGAAGTCTA
>No_name
TTCNAATTTACGCCCCTTGTTTGTTAAATATTGTTTTTCTTGGAGCTTTGCATTGCTGAG
TTTGGCGGGCCTTTTTGGAAGTCTAATGTGCATCTTCGTC
>No_name
CGATGCTTCACAATGACGATGATGCACATTAGACTTCCAAAAATGCCCGCCAAACTCAGC
AATGCAAAGCTCCAAGAAAAACAATATTTAACAAACAAGG
>No_name
GAAAACTCGATGCTTCACAATGACGATGATGCACATTAGACTTCCAAAAATGCCCGCCAA
ACTCAGCAATGCAAAGCTCCAAGAAAAACAATATTTAACA
>No_name
TTTCGTTCCATGAATGAAAACTCGATGCTTCACAATGACGATGATGCACATTAGACTTCC
AAAAATGCCCGCCAAACTCAGCAATGCAAAGCTCCAAGAA
>No_name
CTGTGTTTGGCGGGCATTTTTGGAAGTCTAATGTGCATCATCGTCATTGTGAAGCATCGA
GTTTTCATTCATGGAACGAAATATTGGTTCATTTATTTGT
>No_name
ATTTTTGGAAGTCTAATGTGCATCATCGTCATTGTGAAGCATCGAGTTTTCATTCATGGA
ACGAAATATTGGTTCATTTATTTGTCTATGAGTGATTTTC
>No_name
CGTCATTGTGAAGCATCGAGTTTTCATTCATGGAACGAAATATTGGTTCATTTATTTGTC
TATGAGTGATTTTCTTATGCTGATTATTCCGGCCTGTGAT
>No_name
CTAACATATAGTAAAAGTATAAATCACAGGCCGGAATAATCAGCATAAGAAAATCACTCA
TAGACAAATAAATGAACCAATATTTCGTTCCATGAATGAA
>No_name
CTCCTCTAATATGTAGTAAAAGTATAAATCACAGGCCGGAATAATCAGCATAAGAAAATC
ACTCATAGACAAATAAATGAACCAATATTTCGTTCCATGA
>No_name
CNAAACGTTTGCATTCCAACTAAAGAAATTAATGGCAAAGTAGCGCAACTCACAACCGAA
AATACTCATCCTATTCAACGTCTTAATATAGTACTCCTCT
>No_name
GACGTTGAATAGGATGAGAATTTTCGGTTGGGAGTTGCGCTACTTTGCCATTAATTTCTT
TAGTTGGAATGCAAACGTTTTGCAGGCTGGCTTATTTATT
>No_name
CTGATAGTTCTTTCAATTGATAAGCCAGCCTGCAAAACGTTTGCATTCCAACTAAAGAAA
TTAATGGCAAAGTAGCGCAACTCACAACCGAAAATACTCA
>No_name
CGGATTCAAAACACTGATAGTTCTTTCAATTGATAAGCCAGCCTGCAAAACGTTTGCATT
CCAACTAAAGAAATTAATGGCAAAGTAGCGCAACTCACAA
>No_name
CTTTGCCATTAATTTCTTTAGTTGGAATGCAAACGTTTTGCAGGCTGGCTTATCAATTGG
AAGAACTATCAGTGTTTTGAATCCGATTCGCTCCAGAATT
>No_name
CGTAAAGATAATTCTTGAGCGAATCGGATTCAAAACACTGATAGTTCTTTCAATTGATAA
GCCAGCCTGCAAAACGTTTGCATTCCAACTAAAGAAATTA
>No_name
ATTNATTTCGACCTGTCGTAAAGATAATTCTTGAGCGAATCGGATTCAAAACACTGATAG
TTCTTTCAATTGATAAGCCAGCCTGCAAAACGTTTGCATT
>No_name
ATCNTATTCGCTCAAGAATTATCTTTACGACAGGTCGAACTAAATTTATTATCAGTGTCC
TAATTGGGTTCTGTTTTGTATCTTCTTCGGTTATCGATAT
>No_name
CCGCCTACAAGTCCCATTCACTCTTTCAAATGTTAGCATATCGATAACCGAAGAAGATAC
AAAACAGAACCCAATTAGGACACTGATAATAAATTTAGTT
>No_name
CCGCCTACAAGTCCCATTCACTCTTTCAAATGTTAGCATATCGATAACCGAAGAAGATAC
AAAACAGAACCCAATTAGGACACTGATAATAAATTTAGTT
>No_name
ATTTATTATCAGTGTCCTAATTGGGTTCTGTTTTGTATCTTCTTCGGTTATCGATATGCT
AACATTTGAAAGAGTGAATGGGACTTGTAGGCGGAAGACC
>No_name
ATCAAATCAATGGTGTATATAGAATGTGTCACGTCAATTGATGAATTTGGATGGGTCTTC
CGCCTACAAGTCCCATTCACTCTTTCAAATGTTAGCATAT
>No_name
ATCAAATCAATGGTGTATATAGAATGTGTCACGTCAATTGATGAATTTGGATGGGACTTC
CGCCTACAAGTCCCATTCACTCTTTCAAATGTTAGGATGT
>No_name
AAGAAATTAGCATCACTAGAAAAGGTATCGCTCGAAACACTATCAAATCAATGGTGTATA
TAGAATGTGTCACGTCAATTGATGAATTTGGATGGGTCTT
>No_name
CGATAATTATGGAAGAAATTAGCATCACTAGAAAAGGTATCGCTCGAAACAATATCAAAT
CAATGGTGTATATAGAATGTGTCACGTCAATTGATGAATT
>No_name
CATCAATTGACGTGACACATTCTATATACACCATTGATTTGATATTGTTTCGAGCGATAC
CTTTTCTAGTGATGCTAATTTCTTCCATAATTATCGTAAT
>No_name
AATTGACGTGACACATTCTATATACACCATTGATTTGATATTGTTTCGAGCGATACCTTT
TCTAGTGATGCTAATTTCTTCCATAATTATCGTAATCCTC
>No_name
TGAGGATTACGATAATTATGGAAGAAATTAGCATCACTAGAAAAGGTATCGCTCGAAACA
ATATCAAATCAATGGTGTATATAGAATGTGTCACGTCAAT
>No_name
TCTATATACACCATTGATTTGATATTGTTTCGAGCGATACCTTTTCTAGTGATGCTAATT
TCTTCCATAATTATCGTAATCCTCATGAAATTGCACAGCA
>No_name
ATANACCATTGATTTGATATTGTTTCGAGCGATACCTTTTCTAGTGATGCTAATTTCTTC
CATAATTATCGTAATCCTCATGAAATTGCACAGCATCAAA
>No_name
CGATTCGATCTCCTTTGATGCTGTGCAATTTCATGAGGATTACGATAATTATGGAAGAAA
TTAGCATCACTAGAAAAGGTATCGCTCGAAACAATATCAA
>No_name
CCATTTGATGGTGCCCGATTCGATCTCGTTTGATGCTGTGCAATTTCATGAGGATTACGA
TAATTATGGAAGAAATTAGCATCACTAGAAAAGGTATCGC
>No_name
CTTCCATAATTATCGTAATCCTCATGAAATTGCACAGCATCAAACGAGAGCGAATCGGGC
ACCATCAAATGGGAAATCCTAACAAAAAATACTCCCAGAA
>No_name
AATGATCGTAATCCTCATGAAATTGCACAGCATCAAACGAGATCGAATCGGGCACCATCA
AATGGGAAATCCTAACAAAAAATCCTCCCAGAAATATCGA
>No_name
GAAATTGCACAGCATCAAACGAGATCGAATCGGGCACCATCAAATGGGCAATCCTAACAA
AAAATCCTCCCAGAAATATCGAGAATTCAAAATGCCGGGT
>No_name
GCCACATTCATTGATATCAAGATAACCGACATTTTGAATTCTCGATATTTCTGGGAGGAT
TTTTTGTTAGGATTTCCCATTTGATGGTGCCCGATTCGAT
>No_name
TTACTAAGGTTGCCACATTCATTGATATCAAGATAACCGACATTTTGAATTCTCGATATT
TCTGGGAGGATTTTTTGTTAGGATTTCCCATTTGATGGTG
>No_name
ATTNTTCGTTAACTTTCCGTATTTCTGACCCTCCGAGCCCGCTCCGTCTATCAATTCGAA
AATCAAAAACAACGGATTCGTTACTAAGGTTGCCACATTC
>No_name
TTAAGACGTAAAATATCCAGTTTGTTTGATTGTTAAAATAGATCAGTGAATTAAAGAGCA
AATTGAAGAAATCTGAAACGCAGCGATTTTTCGTTAACTT
>No_name
CTGNAATTTCGCCCCAATTAAGACGTAAAATATCCAGTTTGTTTGATTGTTAAAATAGAT
CAGTGAATTAAAGAGCAAATTGAAGAAATCTGAAACGCAG
>No_name
ATAGTGCTGAAATTTCGCCCCAATTAAGACGTAAAATATCCAGTTTGTTTGATTGTTAAA
ATAGATCAGTGAATTAAAGAGCAAATTGAAGAAATCTGAA
>No_name
AGAAAATAGTGCTGAAATTTCGCCCCAATTAAGACGTAAAATATCCAGTTTGTTTGATTG
TTAAAATAGATCAGTGAATTAAAGAGCAAATTGAAGAAAT
>No_name
CTGGATATTTTACGTCTTAATTGGGGCGAAATTTCAGCACTATTTTCTCATGATCCTCTC
CAATTTTCTCCCGTTCCTCAAACGAGACATTGACGAATCA
>No_name
NGGATATTTTACGTCTTAATTGGGGCGAAATTTCAGCACTATTTTCTCATGATCCTCTCC
AATTTTCTCCCGTTCCTCAAACGAGACATTGACGAATCAG
>No_name
TTTAGCACTATTTTCTCATGATCCTCTCCAATTTTCTCCCGTTCCTCAAACGAGACATTG
ACGAATCAGCGAGTTTACCTTTCGAGTCGACGATGAACAT
>No_name
GAATCAGCGAGTTTACCTTTCGAGTCGACGATGAACATTGAAAAAAATCTTCAACGGAAT
TCTGAATTGAATCTTAAAAATAAGATTCAAAATTCAAATT
>No_name
GTTTATTTTCCAACATAAACACGAATATTTTCGTTGACAATTTGAATTTTGAATCTTATT
TTTAAGATTCAATTCAGAATTCCGTTGAAGATTTTTTTCA
>No_name
TCACGTTTGTTTATTTTCCAACATAAACACGAATATTTTCGTTGACAATTTGAATTTTGA
ATCTTATTTTTAAGATTCAATTCAGAATTCCGTTGAAGAT
>No_name
ATTGAATCTTAAAAATAAGATTCAAAATTCAAATTGTCAACGAAAATATTCGTGTTTATG
TTGGAAAATAAACAACCGAAATATCAAAAACAAAATTGAC
>No_name
AAATATTCGTGTTTATGTTGGAAAATAAACAACCGAAATATCAAAAACAAAATTGACGAT
TATGTTGAAACTTTAACAAACAACCAAAAAGAAACAGAGG
>No_name
GAAAGATTTCTTATGGTAAAATTTCCTACAAACTCTTTCTTGCGATCCTTAAAATTATGG
CACGGTTTGGTGGGAGTTGTCTCTTTATCAGTTTTTAATA
>No_name
CGGAACAAGACCATATATAATCAAAACTGCCCAATTTGAACCAAGTACGGTAATTTGCAA
TGCAGCACAAAAATTAACAATAACTATGCTTTCATAATAG
>No_name
GGGAAAAACAGCTTCACTAACATCAAACGAAAGTGAGGCGCCGTTACGACATAAAACAGA
AATTTTAGATATGAATTACTTAACAACAAGGTATAAAAAC
>No_name
GTTTTGATCATGGAAAGTGAAATAAACCGAACCGAAAATTTACAAAACAATTTAACTTTA
TTTCTTATACGAAAGTATTTATGGAGTTCTACGTTCTATT
>No_name
TTTGATCATGGAAAGTGAAATAAACCGAACCGAAAATTTACAAAACAATTTAACTTTATT
TCTTATACGAAAGTATTTATGGAGTTCTACGTTCTATTTG
>No_name
TGCAAATAGAACGTAGAACTCCATAAATACTTTCGTATAAGAAATAAAGTTAAATTGTTT
TGTAAATTTTCGGTTCGGTTTATTTCACTTTCCATGATCA
>No_name
AAAAAAACCGAACCGAAAATTTACAAAACAATTTAACTTTATTTCTTATACGAAAGTATT
TATGGAGTTCTACGTTCTATTTGCATCGCTATGGTTCTTT
>No_name
CCGAACCGAAAATTTACAAAACAATTTAACTTTATTTCTTATACGAAAGTATTTATGGAG
TTCTACGTTCTATTTGCATCGCTATGGTTCTTTGCTTTGG
>No_name
CCGAACCGAAAATTTACAAAACAATTTAACTTTATTTCTTATACGAAAGTATTTATGGAG
TTCTACGTTCTATTTGCATCGCTATGGTTCTTTGCTTTGG
>No_name
CATCAACCAAAGCAAAGAACCATAGCGATGCAAATAGAACGTAGAACTCCATAAATACTT
TCGTATAAGAAATAAAGTTAAATTGTTTTGTAAATTTTCG
>No_name
CANTTTAACTTTATTTCTTATACGAAAGTATTTATGGAGTTCTACGTTCTATTTGCATCG
CTATGGTTCTTTGCTTTGGTTGATGAGTGGACTTGTATTA
>No_name
TACNAAAGTATTTATGGAGTTCTACGTTCTATTTGCATCGCTATGGTTCTTTGCTTTGGT
TGATGAGTGGACTTGTATTAAACACTTTAGCCTTTATAAT
>No_name
GTTCATATTATAAAGGCTAAAGTGTTTAATACAAGTCCACTCATCAACCAAAGCAAAGAA
CCATAGCGATGCAAATAGAACGTAGAACTCCATAAATACT
>No_name
ATTCCATATTATAACGGCTAACGTGTTTAATACAAGTCCACTCATCAACCACAGCAACGA
ACCACAGCGATGCCACTAGAACGTCGAACTCCCTAAATAC
>No_name
GTTTGGTCTGGTCCATATTATAAAGGCTAAAGTGTTTAATACAAGTCCACTCATCAACCA
AAGCAAAGAACCATAGCGATGCAAATAGAACGTAGAACTC
>No_name
CTANGTTCTATTTGCATCGCTATGGTTCTTTGCTTTGGTTGATGAGTGGACTTGTATTAA
ACACTTTAGCCTTTATAATATGGACCAGACCAAGACTTAG
>No_name
TTTGCTTTGGTTGATGAGTGGACTTGTATTAAACACTTTAGCCTTTATAATATGGACCAG
ACCAAGACTTAGAAGATCAAATACATCCGCAAATTATTTG
>No_name
GCCAAATAATTTGCGGATGTATTTGATCTTCTAAGTCTTGGTCTGGTCCATATTATAAAG
GCTAAAGTGTTTAATACAAGTCCACTCATCAACCAAAGCA
>No_name
CTTNTCTTTGGTTGATGAGTGGACTTGTATTAAACACTTTAGCCTTTATAATATGGACCA
GACCAAGACTTAGAAGATCAAATACATCCGCAAATTATTT
>No_name
CTTTGGTTGATGAGTGGACTTGTATTAAACACTTTAGCCTTTATAATATGGACCAGACCA
AGACTTAGAAGATCAAATACATCCGCAAATTATTTGGCAG
>No_name
CTGACATGGCTATTCCTGCCAAATAATTTGCGGATGTATTTGATCTTCTAAGTCTTGGTC
TGGTCCATATTATAAAGGCTAAAGTGTTTAATACAAGTCC
>No_name
AACNCTTTAGCCTTTATAATATGGACCAGACCAAGACTTAGAAGATCAAATACATCCGCA
AATTATTTGGCAGGAATAGCCATGTCAGACACCATATTTT
>No_name
CCAAGACTTAGAGGATCAAATACATCCGCAAATTATTTGGCAGGAATAGCCATGTCAGAC
ACCATATTTTGGTTATTATACATTCTTCATTACATGCAAA
>No_name
CACGAAGTTTGCATGTAATGAAGAATGTATAATAACCAAAATATGGTGTCTGACATGGCT
ATTCCTGCCAAATAATTTGCGGATGTATTTGATCTTCTAA
>No_name
GNTCAAATACATCCGCAAATTATTTGGCAGGAATAGCCATGTCAGACACCATATTTTGGT
TATTATACATTCTTCATTACATGCAAACTTCGTGGGACAT
>No_name
CAAATACATCCGCAAATTATTTGGCAGGAATAGCCATGTCAGACACCATATTTTGGTTAT
TATACATTCTTCATTACATGCAAACTTCGTGGGACATTTG
>No_name
CAAATACATCCGCAAATTATTTGGCAGGAATAGCCATGTCAGACACCATATTTTGGTTAT
TATACATTCTTCATTACATGCAAACTTCGTGGGACATTTG
>No_name
GGAATATCTTGAACACAAATGTCCCACGAAGTTTGCATGTAATGAAGAATGTATAATAAC
CAAAATATGGTGTCTGACATGGCTATTCCTGCCTAATAAT
>No_name
TGGAATATCTTGAACACAAATGTCCCACGAAGTTTGCATGTAATGAAGAATGTATAATAA
CCAAAATATGGTGTCTGACATGGCTATTCCTGAGATCGGA
>No_name
GGAATAGCCATGTCAGACACCATATTTTGGTTATTATACATTCTTCATTACATGCAAACT
TCGTGGGACATTTGTGTTCAAGATATTCCAGTATGGTGTG
>No_name
AAANATTTCACACCATACTGGAATATCTTGAACACAAATGTCCCACGAAGTTTGCATGTA
ATGAAGAATGTATAATAACCAAAATATGGTGTCTGACATG
>No_name
CTTNAAATAAATAAACCTTGAAACATTTCACACCATACTGGAATATCTTGAACACAAATG
TCCCACGAAGTTTGCATGTAATGAAGAATGTATAATAACC
>No_name
AAAGTATTGACTTGAAATAAATAAACCTTGAAACATTTCACACCATACTGGAATATCTTG
AACACAAATGTCCCACGAAGTTTGCATGTAATGAAGAATG
>No_name
CTGCTATATATCTCTCCAATGAAAAAATCAAAACGAGAGGTACGGAAAAGGATTGACTTG
AAATAAATAAACCTTGAAACATTTCACACCATATTGGAAT
>No_name
ATGGCATACTGCTATATATCTCTCCAATGAAAAAATCAAAACGAGAGGTACGGAAAAGTA
TTGACTTGAAATAAATAAACCTTGAAACATTTCACACCAT
>No_name
GTGAAATGTTTCAAGGTTTATTTATTTCAAGTCAATACTTTTCCGTACCTCTCGTTTTGA
TTTTTTCATTGGAGAGATATATAGCAGTATGCCATCCATT
>No_name
TTTCAAGGTTTATTTATTTCAAGTCAATACTTTTCCGTACCTCTCGTTTTGATTTTTTCA
TTGGAGAGATATATAGCAGTATGCCATCCATTTAAAAGAG
>No_name
CGCNTTTCTATGAGTGCAGAGCTTTTCTCTTTTAAATGGATGGCATACTGCTATATATCT
CTCCAATGAAAAAATCAAAACGAGAGGAACGGAAAAGTAT
>No_name
AGCCTTTCTATGAGTGCAGAGCTTTTCTCTTTTAAATGGATGGCATACTGCTATATATCT
CTCCAATGAAAAAATCAAAACGAGAGGTACGGAAAAGTAT
>No_name
CTCGTTTTGATTTTTTCATTGGAGAGATATATAGCAGTATGCCATCCATTTAAAAGAGAA
AAGCTCTGCACTCATAGAAAGGCTCTGGTCAATACAATTG
>No_name
CAAACAATTGTATTGACCAGAGCCTTTCTATGAGTGCAGAGCTTTTCTCTTTTAAATGGA
TGGCATACTGCTATATATCTCTCCAATGAAAAAATCAAAA
>No_name
CCACAAACAATTGTATTGACCAGAGCCTTTCTATGAGTGCAGAGCTTTTCTCTTTTAAAT
GGATGGCATACTGCTATATATCTCTCCAATGAAAAAATCA
>No_name
GAGATATATAGCAGTATGCCATCCATTTAAAAGAGAAAAGCTCTGCACTCATAGAAAGGC
TCTGGTCAATACAATTGTTTGTGGAGTCACTGCGCTGATA
>No_name
CTAATATCAGCGCAGTGACTCCACAAACAATTGTATTGACCAGAGCCTTTCTATGAGTGC
AGAGCTTTTCTCTTTTAAATGGATGGCATACTGCTATATA
>No_name
TAGCAGTATGCCATCCATTTAAAAGAGAAAAGCTCTGCACTCATAGAAAGGCTCTGGTCA
ATACAATTGTTTGTGGAGTCACTGCGCTGATATTAGGATG
>No_name
GCAGTATGCCATCCATTTAAAAGAGAAAAGCTCTGCACTCATAGAAAGGCTCTGGTCAAT
ACAATTGTTTGTGGAGTCACTGCGCTGATATTAGGATGTT
>No_name
ATCCATTTAAAAGAGAAAAGCTCTGCACTCATAGAAAGGCTCTGGTCAATACAATTGTTT
GTGGAGTCACTGCGCTGATATTAGGATGTTCTCAGAGTAT
>No_name
GAAATACTCCGATAACATCCTAATATCAGCGCAGTGACTCCACAAACAATTGTATTGACC
AGAGCCTTTCTATGAGTGCAGAGCTTTTCTCTTTTAAATG
>No_name
TCGNAATACTCTGAGAACATCCTAATATCAGCGCAGTGACTCCACAAACAATTGTATTGA
CCAGAGCCTTTCTATGAGTGCAGAGCTTTTCTCTTTTAAA
>No_name
ATTTTCTTGAAATACTCTGAGAACATCCTAATATCAGCGCAGTGACTCCACAAACAATTG
TATTGACCAGAGCCTTTCTATGAGTGCAGAGCTTTTCTCT
>No_name
CTCATAGAAAGGCTCTGGTCAATACAATTGTTTGTGGAGTCACTGCGCTGATATTAGGAT
GTTCTCAGAGTATTTCAAGAGAATACAATGACGTATCGAA
>No_name
ATTTTTTCGATACGTCATTGTATTCTCTTGAAATACTCTGAGAACATCCTAATATCAGCG
CAGTGACTCCACAAACAATTGTATTGACCAGAGCCTTTCT
>No_name
CAATACAATTGTTTGTGGAGTCACTGCGCTGATATTAGGATGTTCTCAGAGTATTTCAAG
AGAATACAATGACGTATCGAAAAAATTTGATATTAGAGGA
>No_name
TATGTACAACACTTCCTCTAATATCACATTTTTTCGATACGTCATTGTATTCTCTTGAAA
TACTCTGAGAACATCCTAATATCAGCGCAGTGACTCCACA
>No_name
CGAGTATTTACAACACTTCCTCTAATATCACATTTTTTCGATACGTCATTGTATTCTCTT
GAAATACTCTGAGAACATCCTAATATCAGCGCAGTGACTC
>No_name
GACGTTCTCAGAGTATTTCAAGAGAATACAATGACGTATCGAAAAAATGTGATATTAGAG
GAAGTGATGTAAATACTCGCAATTGGTTCATATTTGCCAC
>No_name
AAGTTGCAAATGGCAGCAGCGCACTAATGAGTATTTCAGTCCCAGTGGCAAATATGAACC
AATTGCGAGTATTTACAACACTTCCTCTAATATCACATTT
>No_name
ATTNACTCGCAATTGGTTCATATTTGCCACTGGGACTGAAATACTCATTAGTGCGCTGCT
GCCATTTGCAACTTTAATCGTCAATATCTTAGTTATTATA
>No_name
CGTAATTGGTTCATATTTGCCACTGGGACTGAAATACTCATTAGTGCGCTGCTGCCGTTT
GCAACTTTAATCGTCAATATCTTAGTTATTATAGAACTGA
>No_name
TCAATGTAGTTTTACTTGTGATAGATTTCAATTCTATAATAACTAAGATATTGACGATTA
AAGTTGCAAATGGCAGCAACGCAATAAAGAGTATTTCTGT
>No_name
CAGTTACTGAGGGTTTTATCAATGTAGTTTTACTTGTGATAGATTTCAGTTCTATAATAA
CTAAGATATTGACGATTAAAGTTGCAAATGGCAGCAGCGC
>No_name
GTTAATGGAGCAGTTACTGAGGGTTTTATCAATGTAGTTTTACTTGTGATAGATTTCAGT
TCTATAATAACTAAGATATTGACGATTAAAGTTGCAAATG
>No_name
TGCAACTTTAATCGTCAATATCTTAGTTATTATAGAACTGAAATCTATCACAAGTAAAAC
TACATTGATAAAACCCTCAGTAACTGCTCCATTAACCTCC
>No_name
AACTTTAATCGTCAATATCTTAGTTATTATAGAACTGAAATCTATCACAAGTAAAACTAC
ATTGATAAAACCCTCAGTAACTGCTCCATTAACCTCCTCC
>No_name
TTAATCGTCAATATCTTAGTTATTATAGAACTGAAATCTATCACAAGTAAAACTACATTG
ATAAAACCCTCAGTAACTGCTCCATTAACCTCCTCCACTA
>No_name
CTANTGGAGGAGGTTAATGGAGCAGTTACTGAGGGTTTTATCAATGTAGTTTTACTTGTG
ATAGATTTCAGTTCTATAATAACTAAGATATTGACGATTA
>No_name
TGGTACTAGTGGAGGAGGTTAATGGAGCAGTTCCTGAGGGATTTATCAATGAAGTTTTAC
TTGTGATAGATTTCAGTTCTATAATAAATAAGACATTGAC
>No_name
CTCACTGGTAGTAGTGGAGGAGGTTAATGGAGCAGTTACTGAGGGTTTTATCAATGTAGT
TTTACTTGTGATAGATTTCAGTTCTATAATAACTAAGATA
>No_name
GTCNTTATAGAACTGAAATCTATCACAAGTAAAACTACATTGATAAAACCCTCAGTAACT
GCTCCATTAACCTCCTCCACTAGTACCAGTGAGCAACATC
>No_name
AATTTATCACAAGTAAAACTACATTGATAAAACCCTCAGTAACTGCTCCATTAACCTCCT
CCACTAGTACCAGTGAGCAACATCTTCAAATTCAAAGAAA
>No_name
TTCCGTACTACCTTGGTTTCTTTGAATTTGAAGATGTTGCTCACTGGTACTAGTGGAGGA
GGTTAATGGAGCAGTTACTGAGGGTTTTATCAATGTAGTT
>No_name
AAAACCCTCAGTAACTGCTCCATTAACCTCCTCCACTAGTACCAGTGAGCAACATCTTCA
AATTCAAAGAAACCAAGGTAGTACGGAAAAGCTAAATATC
>No_name
AAAACCCTCAGTAACTGCTCCATTAACCTCCTCCACTAGTACCAGTGAGCAACATCTTCA
AATTCAAAGAAACCAAGGTAGTACGGAAAAGCTAAATATC
>No_name
CCTCAGTAACTGCTCCATTAACCTCCTCCACTAGTACCAGTGAGCAACATCTTCAAATTC
AAAGAAACCAAGGTAGTACGGAAAAGCTAAATATCAAAAA
>No_name
ANCTGCTCCATTAACCTCCTCCACTAGTACCAGTGAGCAACATCTTCAAATTCAAAGAAA
CCAAGGTAGTACGGAAAAGCTAAATATCAAAAAGCATTCC
>No_name
CTTTTCTTTATTCTGTTGGCTAATGGAATGCTTTTTGATATTTAGCTTTTCCGTACTACC
TTGGTTTCTTTGAATTTGAAGATGTTGCTCACTGGTACTA
>No_name
GAACCAGTGAGCAACATCTTCAAATTCAAAGAAACCAAGGAAGTACGGAAAAGCTAAATA
TCAAAAAGCATTCCATTAGCCAACAGAATAAAGAAAAGAT
>No_name
AAGCACTCTTTTCTTTATTCTGTTGGCTAAAGGAATGCTTTTTGATATTTAGCTTTTCCG
TTCTACCTTGGCTTCTTTGAATTTGAAGATGTTGCTCACT
>No_name
CAACATCTTCAAATTCAAAGAAACCAAGGTAGTACGGAAAAGCTAAATATCAAAAAGAAT
TCCATTAGCCAACAGAATAAAGAAAAGAGTGCATTCAAAT
>No_name
GATTTGAATGCACTCTTTTCTTTATTCTGTTGGCTAATGGAATGCTTTTTGATATTTAGC
TTTTCCGTACTACCTTGGTTTCTTTGAATTTGAAGATGTT
>No_name
TGGATTTGAATGCACTCTTTTCTTTATTCTGTTGGCTAATGGAATGCTTTTTGATATTTA
GCTTTTCCGTACCACCTTGGTTTCTTTGAATTTGAAGATG
>No_name
CTTGATTTGAATGCACTCTTTTCTTTATTCTGTTGGCTAATGGAATGCTTTTTGATATTT
AGCTTTTCCGTACTACCTTGGTTTCTTTGAATTTGAAGAT
>No_name
CTGGATTTGAATGCACTCTTTTCTTTATTCTGTTGGCTAATGGAATGCTTTTTTGATATT
TAGCTTTTCCGTACTACCTTGGTTTCTTTGAATTTGAAGA
>No_name
CAAATTCAACGATACCAAGGTAGTACGGAAAAGCTAAATATCAAAAAGCATTCCATTAGC
CAACAGAATAAAGAAAAGAGTGCATTCAAATCCAGTACAA
>No_name
ATTCAAAGAAACCAAGGTAGTACGGAAAAGCTAAATATCAAAAAGCATTCCATTAGCCAA
CAGAATAAAGAAAAGAGTGCATTCAAATCCAGTACAATTT
>No_name
AAAGAAACCAAGGTAGTACGGAAAAGCTAAATATCAAAAAGCATTCCATTAGCCAACAGA
ATAAAGAAAAGAGAGCATTCAAATCCAGTACAATTTTGCA
>No_name
CGTGACACTTAAAAGCAAAATTGTACTGGATTTGAATGCACTCTTTTCTTTATTCTGTTG
GCTAATGGAATGCTTTTTGATATTTAGCTTTTCCGTACTA
>No_name
CGGAAAAGCTAAATATCAAAAAGCATTCCATTAGCCAACAGAATAAAGAAAAGAGTGCAT
TCAAATCCAGTACAATTTTGCTTTTAAGTGTCTCGTTTCT
>No_name
ATTAGAAGAAACGAGACACTTAAAAGCAAAATTGTACTGGATTTGAATGCACTCTTTTCT
TTATTCTGTTGGCTAATGGAATGCTTTTTGATATTTAGCT
>No_name
ATAAGCCAACAGAATAAAGAAAAGAGTGCATTCAAATCCAGTACAATTTTGCTTTTAAGT
GTCTCGTTTCTTCTAATAGTCACAACTCTACCAACCGGTT
>No_name
GAAAAGAGTGCATTCAAATCCAGTACAATTTTGCTTTTAAGTGTCTCGTTTCTTCTAATA
GTCACAACTCTACCAACCGGTTTCGTTTATGCGCTCCAAT
>No_name
TTCGTTTCCAACTGGACAGACAAATTGGAGCGCATAAACGAAACCGGTTGGTAGAGTTGT
GACTATTAGAAGAAACGAGACACTTAAAAGCAAAATTGTA
>No_name
AAAGTTTCGTTTCCAACTGGACAGACAAATTGGAGCGCATAAACGAAACCGGTTGGTAGA
GTTGTGACTATTAGAAGAAACGAGACACTTAAAAGCAAAA
>No_name
TTAAAGTTTCGTTTCCAACTGGACAGACAAATTGGAGCGCATAAACGAAACCGGTTGGTA
GAGTTGTGACTATTAGAAGAAACGAGACACTTAAAAGCAA
>No_name
TTAAAGTTTCGTTTCCAACTGGACAGACAAATTGGAGCGCATAAACGAAACCGGTTGGTA
GAGTTGTGACTATTAGAAGAAACGAGACACTTAAAAGCAA
>No_name
CTTAAAGTTTCGTTTCCAACTGGACAGACAAATTGGAGCGCATAAACGAAACCGGTTGGT
AGAGTTGTGACTATTAGAAGAAACGAGACACTTAAAAGCA
>No_name
CTTAAAGTTTCGTTTCCAACTGGACAGACAAATTGGAGCGCATAAACGAAACCGGTTGGT
AGAGTTGTGACTATTAGAAGAAACGAGACACTTAAAAGCA
>No_name
GACGCTTAAAGTTTCGTTTCCAACTGGACAGACAAATTGGAGCGCATAAACGAAACCGGT
TGGTAGAGTTGTGACTATTAGAAGAAACGAGACACTTAAA
>No_name
CGACGCTTAAAGTTTCGTTTCCAACTGGACAGACAAATTGGAGCGCATAAACGAAACCGG
TTGGTAGAGTTGTGACTATTAGAAGAAACGAGACACTTAA
>No_name
CGACGCTTAAAGTTTCGTTTCCAACTGGACAGACAAATTGGAGCGCATAAACGAAACCGG
TTGGTAGAGTTGTGACTATTACAAGAAACGAGACACTTAA
>No_name
CGANGCTTAAAGTTTCGTTTCCAACTGGACAGACAAATTGGAGCGCATAAACGAAACCGG
TTGGTAGAGTTGTGACTATTAGAAGAAACGAGACACTTAA
>No_name
TTAGTTCGACGCTTAAAGTTTCGTTTCCAACTGGACAGAAAAATTGCAGCGCATAAACGA
AACCGGTTGGTAGAGTTGTGACTATTAGAGGAAAGGAAAA
>No_name
CGACTTTCATTTGTTCGACGCTTAAAGTTTCGTTTCCAACTGGACAGACAAATTGGAGCG
CATAAACGAAACCGGTTGGTAGAGTTGTGACTATTAGAAG
>No_name
CGACTTTCATTTGTTCGACGCTTAAAGTTTCGTTTCCAACTGGACAGACAAATTGGAGCG
CATAAACGAAACCGGTTGGTAGAGTTGTGACTATTAGAAG
>No_name
CTAATAGTCACAACTCTACCAACCGGTTTCGTTTATGCGCTCCAATTTGTCTGTCCAGTT
GGAAACGAAACTTTAAGCGTCGAACAAATGAAAGTCGATC
>No_name
ATCTGGATCGACTTTCATTTGTTCGACGCTTAAAGTTTCGTTTCCAACTGGACAGACAAA
TTGGAGCGCATAAACGAAACCGGTTGGTAGAGTTGTGACT
>No_name
CACNACTCTACCAACCGGTTTCGTTTATGCGCTCCAATTTGTCTGTCCAGTTGGAAACGA
AACTTTAAGCGTCGAACAAATGAAAGTCGATCCAGATTGG
>No_name
TGANATTTAATAAACTTTATCCAATCTGGATCGACTTTCATTTGTTCGACGCTTAAAGTT
TCGTTTCCAACTGGACAGACAAATTGGAGCGCATAAACGA
>No_name
CCTCTTTTAAAATTTGATAGTTAATAAACTTTATCCAATCTGGATCGACTTTCATTTGTT
CGACGCTTAAAGTTTCGTTTCCAACTGGACAGACAAATTG
>No_name
GTCCAGTTGGAAACGAAACTTTAAGCGTCGAACAAATGAAAGTCGATCCAGATTGGATAA
AGTTTATTAACTATCAAATTTTAAAAGAGGTTGTTGACTT
>No_name
CGAAACTTTAAGCGTCGAACAAATGAAAGTCGATCCAGATTGGATAAAGTTTATTAACTA
TCAAATTTTAAAAGAGGTTGTTGACTTTTTTTCAATGATC
>No_name
GTCGAACAAATGAAAGTCGATCCAGATTGGATAAAGTTTATTAACTATCAAATTTTAAAA
GAGGTTGTTGACTTTTTTTCAATGATCCCTTTCAGTATAA
>No_name
AAAATTTATACTGAAATGGATCATTGAAAAAAAGTCAACAACCTCTTTTAAAATTTGATA
GTTAATAAAATTTATCCAATCTGGATCGACTTTCATTTGT
>No_name
AATAAATAACAAAATTTATACTGAAATGGATCATTGAAAAAAAGTCAACAACCTCTTTTA
AAATTTGATAGTTAATAAACTTTATCCAATCTGGATCGAC
>No_name
AGATAATAAATAACAAAATTTATACTGAAATGGATCATTGAAAAAAAGTCAACAACCTCT
TTTAAAATTTGATAGTTAATAAACTTTATCCAATCTGGAT
>No_name
CTTTGAATCGTTTTGCATTTTGAAACAGAAGGTAAAATTCTGTTCTAAAACTTTCGCCAG
TAATATAATAAATAACAAAATTTATACTGAAATGGATCAT
>No_name
GCCNTTGAATCGTTTTGCATTTTGAAACAGAAGGTAAAATTCTGTTCTAAAACTTTCGCC
AGTAATATAATAAATAACAAAATTTATACTGAAATGGATC
>No_name
GTCAGGACCTTTGAATCGTTTTGCATTTTGAAACAGAAGGTAAAATTCTGTTCTAAAACT
TTCGCCAGTAATATAATAAATAACAAAATTTATACTGAAA
>No_name
GACNTGACCTTTGAATCGTTTTGCATTTTGAAACAGAAGGTAAAATTCTGTTCTAAAACT
TTCGCCAGTAATATAATAAATAACAAAATTTATACTGAAA
>No_name
AAATTTTGTTATTTATTATATTACTGGCGAAAGTTTTAGAACAGAATTTTACCTTCTGTT
TCAAAATGCAAAACGATTCAAAGGTCCTGACGATACTTCC
>No_name
TNTCTATTTGAAAAATAGGAATTACCAATGGAAGTATCGTCAGGACCTTTGAATCGTTTT
GCATTTTGAAACAGAAGGTAAAATTCTGTTCTAAAACTTT
>No_name
CCCATTTCTATTTGAAAAATAGGAATTACCAATGGAAGTATCGTCAGGACCTTTGAATCG
TTTTGCATTTTGAAACAGAAGGGAAAATTCTGTTCTAAAA
>No_name
ACAGAATTTTACCTTCTGTTTCAAAATGCAAAACGATTCAAAGGTCCTGACGATACTTCC
ATTGGTAATTCCTATTTTTCAAATAGAAATGGGCACAATC
>No_name
CTCTCTGATTGTGCCCATTTCTATTTGAAAAATAGGAATTACCAATGGAAGTATCGTCAG
GACCTTTGAATCGTTTTGCATTTTGAAACAGAAGGTAAAA
>No_name
AACNATTCAAAGGTCCTGACGATACTTCCATTGGTAATTCCTATTTTTCAAATAGAAATG
GGCACAATCAGAGAGTTAATCACACCGAAATGCTCCGAAA
>No_name
GTTCGGCCTGTTTTCGGAGCATTTCGGTGTGATTAACTCTCTGATTGTGCCCATTTCTAT
TTGAAAAATAGGAATTACCAATGGAAGTATCGTCAGGACC
>No_name
GTGCGGCCTGTTTTCGGAGCATTTCGGTGTGATTAACTCTCTGATTGTGCCCATTTCTAT
TTGAAAAATAGGAATTACCAATGGAAGTATCGTCAGGACC
>No_name
CGATACTTCCATTGGTAATTCCTATTTTTCAAATAGAAATGGGCACAATCAGAGAGTTAA
TCACACCGAAATGCTCCGAAAACAGGCCGAACACACGACA
>No_name
ATTAGTAATTGTCGTGTGTTCGGCCTGTTTTCGGAGCATTTCGGTGTGATTAACTCTCTG
ATTGTGCCCATTTCTATTTGAAAAATAGGAATTACCAATG
>No_name
TGGTAATTCCTATTTTTCAAATAGAAATGGGCACAATCAGAGAGTTAATCACACCGAAAT
GCTCCGAAAACAGGCCGAACACACGACAATTACAAATATT
>No_name
TTTAATATTTGTAATTGTCGTGTGTTCGGCCTGTTTTCGGAGCATTTCGGTGTGATTAAC
TCTCTGATTGTGCCCATTTCTATTTGAAAAATAGGAATTA
>No_name
ATTAAATATTTGTAATTGTCGTGTGTTCGGCCTGTTTTCGGAGCATTTCGGTGTGATTAA
CTCTCTGATTGTGCCCATTTCTATTTGAAAAATAGGAATT
>No_name
AGTNAATATTTGTAATTGTCGTGTGTTCGGCCTGTTTTCGGAGCATTTCGGTGTGATTAA
CTCTCTGATTGTGCCCATTTCTATTTGAAAAATAGGAATT
>No_name
TTTTATTAAATATTTGTAATTGTCGTGTGTTCGGCCTGTTTTCGGAGCATTTCGGTGTGA
TTAACTCTCTGATTGTGCCCATTTCTATTTGAAAAATAGG
>No_name
ATTTTATTAAATATTTGTAATTGTCGTGTGTTCGGCCTGTTTTCGGAGCATTTCGGTGTG
ATTAACTCTCTGATTGTGCCCATTTCTATTTGAAAAATAG
>No_name
GATGAAGCACCTGAATGATGATTCGATTAGAAATGAATCAGAAAAACTCAAAGCATTATT
ACATTCGAAGTATGAATCAAAAGTTGGAGCTTTCAAATTA
>No_name
TCAGGTTTGATAATTTGAAAGCTCCAACTTTTGATTCATACTTCGAATGTAATAATGCTT
TGAGTTTTTCTGATTCATTTCTAATCGAATCATCATTCAG
>No_name
GAGNAGTGATGATGAAAATACAACACTTTGGATAAGATAATTAATCAGTTTGCACATAAA
GCTGCCAAGTATCCAATTCAACAGTAAATAATGAACACTC
>No_name
CGAAGAATGACTTTAAATGGCGCAAAATGGGCTTGTATCATTGGATGGTTTATTGGATTT
TCGATATCTACGCCATATTTTTACTATCATGATACAGAAA
>No_name
GAAATTAAAAAAGAAGTTAAATTTCCAGAGCATTATCGTGATAGCCTTATATCAAACGAT
ATCGTTAACAAAGTGAAAGCATCTAAACTTTTCAGGCGCC
>No_name
GGCAGATGCAGAAAAGGGTAACCAATCTAGTTTTATTAGTGACATCAGTATATGGTCTTT
GCTGGCTACCGATAAAAATCATAAACGCTTGGTACAATCT
>No_name
CTTNAACACCAGCTATGGAATATGTTAGATATGTCTCTCAAACTCTATCATTTTGTAGCG
CTTGCGTCAATCCGATCGTCTATTCAATAGCAAGCAAAGA
>No_name
GTGTAAGGTAAAATTCTTTAAAAATGGAAACCGATCTATGAAAGCACTTTTAAACGCTTT
GCTTGCTATTGAATAGACGATCGGATTGACGCAAGCGCTA
>No_name
TTTTTTTGTAAGGTAAAATTCTTTAAAAATGGAAACCGATCTATGAAAGCACTTTTAAAC
GCTTTGCTTGCTATTGAATAGACGATCGGATTGACGCAAG
>No_name
GGGGAATGTTTTCTGTGTAAGGTAAAATTCTTTAAAAATGGAAACCGATCTATGAAAGCA
CTTTTAAACGCTTTGCTTGCTATTGAATAGACGATCGGAT
>No_name
TTTAAAAGTGCTTTCATAGATCGGTTTCCATTTTTAAAGAATTTTACCTTACACAGAAAA
CATTCCCCGAAAACTGAAATTATATTAACAATAAACTAAG
>No_name
TTGAGGACAATACATATTGAGATATTTGTACTCATTAAAAATATAATAATAAACGGCAGA
ACTTTTGATTCTAAAAGAAGACTAAACTCTGGCTTTTTGA
>No_name
CTCCTACAAACGTCATCCTAATGTCGTTAGCATTAGCTGATATGTTTACAGGAGTTTTCC
CTCTGCCAGTTTATTTAATTAATAATTATCCAACATTTTT
>No_name
GTTTAAAACAAAAATTGCCACACTAATTGTAATATTATTTTGATATTGGGTTAAAAATGT
TGGATAATTATTAATTAAATAAACTGGCAGAGGGAAAACT
>No_name
TTANTTTTGCAATTTTTGTTTTAAACGTGGTTTTGCCCACAATTTGTCATACGGCATCAA
TCTGGTTAACGGTTATTTTAGCCATTCAAAGGTACATTTA
>No_name
CAGAACAAACCAAATTGAATTTTAAAAACTGAGGTGAAATAAGAGGCCAATTGAAACAAA
TTGAAAGAAAAATCACTGCAATGACCATTTTAATAGAATT
>No_name
CTTNAATGGCATTTCATAACCAAAATATGCGTGGAATTATCAGAACAAACCAAATTGAAT
TTTAAAAAACTGAGGTGAAATAAGAGGCCAATTGAAACAA
>No_name
TCGAATCCCAGCCAAGCATTCTGCTTTCAGCCTTTTTTGATAGATTTAGTAGTTTTCTTC
TTCGAATTGCTACTTTTTTCATTGCGATAATTAGCAAAAC
>No_name
AAAACTACTAAATCTATCAAAAAAGGCTGAAAGCAGAATGCTTGGCTGGGATTCGAATAC
CACCTCTCGAATGTTGGTGGTTGTTGTGACAATATTTTTA
>No_name
TAANAATATTGTCACAACAACCACCAACATTCGAGAGGTGGTATTCGAATCCCAGCCAAG
CATTCTGCTTTCAGCCTTTTTTGATAGATTTAGTAGTTTT
>No_name
ACTTTATTTGAAATTCTTAATATAACAAAAAAACCAATCATTGGAAGTTGCGAGATTCTC
TCCTAAACATGGTTGGATTCATGTTTATTTGACATCTGCC
>No_name
AGTTGCGAGATTCTCTCCTAAACATGGTTGGATTCATGTTTATTTGACATCTGCCGTGCT
CGGCTCTCTTATTCTATGCACTATAATTGGAAATGTTTTT
>No_name
GAAGATTCTATTNTAAAATTATGGCAGGAACGACAAAAAAATTTCCAATTATAGTGCATA
GAATAAGAGAGACGAGGACGGCAGATGTCAAATAAACATG
>No_name
CAGATCTGCAACGGCAAGGCTGAGAATAAGATAATTTGATACGCTTTGAAGATTCTTTTC
TAAAATTATGGCAGGGACAACAAAAAAAATTTCCATTATA
>No_name
GTCGGACATGGGAAAATGTCTACAAAAGTGTTGTAATTGATGGATTGTGTAACATAAATG
ATGAATATTTCTATACGATTTTCTCAACTGTCGGTGCTTT
>No_name
GTTTTTTTTTAACAGTATTAAAAAATTCCCATTTCGATGGCCGAAAAAAGCGAAATTTAT
CCCAGTAAAGAGAGAAATGAATAGAACTCATTGTTATCAA
>No_name
ATTTGAAGATAATTGTTTGTTTGACTAAAGTTAGAGCTGAATTGATAACGATGAGTACTA
TTCATTTCTCTCGTTACTGGGATAACTTTCACTTTTTTCG
>No_name
CGAAAAAAGTGAAATTTATCCCAGTAAAGAGAGAAATGAATAGTACTCATCGTTATCAAT
GCAGCTCTAACTTTAGTCAAACAAACAAATATCTTCAAAT
>No_name
AAAAAGTGAAATTTATCCCAGTAAAGAGAGAAATGAATAGTACTCATCGTTATCAATGCA
GCTCTAACTTTAGTCAAACAAACAATTATCTTCAAATGAA
>No_name
GTGNAATTTATCCCAGTAAAGAGAGAAATGAATAGTACTCATCGTTATCAATGCAGCTCT
AACTTTAGTCAAACAAACAATTATCTTCAAATGAAAATAG
>No_name
ATAGTACTCATCGTTATCAATGCAGCTCTAACTTTAGTCAAACAAACAATTATCTTCAAA
TGAAAATAGACATGCAATCATACGAAATCTCCTCATATTA
>No_name
GATTTTTCGACATATTTTTCCCATAATATGAGGAGATTTCGTATGATTGCATGTCTATTT
TCATTTGAAGATAATTGTTTGTTTGACTAAAGTTAGAGCT
>No_name
ACGAAATCTCCTCATATTATGGGAAAAATATGTCGAAAAATCAGGTAAACTCATATGATT
TAGATTCAGTGAATCAAAGTTCATGTGATCCTCAATCAAG
>No_name
GAAATCTCCTCATATTATGGGAAAAATATGTCGAAAAATCAGGTAAACTCATATGATTTA
GATTCAGTGAATCAAAGTTCATGTGATCCTCAATCAAGCT
>No_name
GNGAGGATGAGCTTGATTGAGGATCACATGAACTTTGATTCACTGAATCTAAATCATATG
AGTTTACCTGATTTTTCGACATATTTTTCCCATAATATGA
>No_name
TTTAGATTCAGTGAATCAAAGTTCATGTGATCCTCAATCAAGCTCATCCTCACATAAATA
TTGCAACTCAAGTTGTGAGCACATAAATATGAACAACCAG
>No_name
CTGGATACTGGTAGTTCATATTTATGTGCTCACAACTTGAGTTGCAATATTTATGTGAGG
ATGAGCTTGATTGAGGATCACATGAACTTTGATTCACTGA
>No_name
TTGCACTGGTATTGTTTGAAGATGCTATTTGATAACATATTCGAATCAACATTTGGATAC
TGGTTGTTCATATTTATGTGCTCACAACTTGAGTTGCAAT
>No_name
CCTTCTCATGTTTGCACTGGTATTGTTTGAAGATGCTATTTGATAACATATTCGAATCAA
CATTTGGATACTGGTTGTTCATATTTATGTGCTCACAACT
>No_name
CAAACATGAGAAGGATAAACTCCATTTTTCTATTTTACAATCTCCAGTGGTTTTGGAGGC
TGAGTTTGTTACTGATCCAGCTCAGTGTCTAGAAAACCAT
>No_name
ACANTCTCCAGTGGTTTTGGAGGCTGAGTTTGTTACTGATCCAGCTCAGTGTCTAGAAAA
CTATGACGAAAAGATCATTTGGAATTGGAAGGAAACAAGT
>No_name
TTTCTTTATATATTCTATGCAATCATGTCTTGGTCGATTAGGGCAAGTAATTCTCGGAGA
ACTGTTGAGACTACTTGTTTCCTTCCAATTCCAAATGATC
>No_name
TTTCTTTTGGTTTTCTTTATATATTCTATGCAATCATGTCTTGGTCGATTAGGGCAAGTA
ATTCTCGGAGAACTGTTGAGACTACTTGTTTCCTTCCAAT
>No_name
TTTTCTTTTGGTTTTCTTTATATATTCTATGCAATCATGTCTTGGTCGATTAGGGCAAGT
AATTCTCGGAGAACTGTTGAGACTACTTGTTTTCTTCCAA
>No_name
AAACAAGTAGTCTCAACAGTTCTCCGAGAATTACTTGCCCTAATCGACCAAGACATGATT
GCATAGAATATATAAAGAAAACCAAAAGAAAACTCCATTC
>No_name
TTCGGACTCAGTGAGTTCTGCGAATGGAGTTTTCTTTTGGTTTTCTTTATATATTCTATG
CAATCATGTCTTGGTCGATTAGGGCAAGTAATTCTCGGAG
>No_name
CGAGAATTACTTGCCCTAATCGACCAAGACATGATTGCATAGAATATATAAAGAAAACCA
AAAGAAAACTCCATTCGCAGAACTCACTGAGTCCGAATAT
>No_name
CAAGACATGATTGCATAGAATATATAAAGAAAACCAAAAGAAAACTCCATCCGCAGAACT
CACTGAGTCCGAATATTCATTACAAAATCACAGGAATATT
>No_name
GTTNACTCTATCCGGAACTAATATTCCTGTGATTTTGTAATGAATATTCGGACTCAGTGA
GTTCTGCGAATGGAGTTTTCTTTTGGTTTTCTTTATATAT
>No_name
AGAAAACCAAAAGAAAACTCCATTCGCAGAACTCACTGAGTCCGAATATTCATTACAAAA
TCACAGGAATATTAGTTCCGGATAGAGTAAACTTGCATGT
>No_name
ATTCTCAAAATTTTGCATGTTTAAATGATTTTTGATGTTTATTGAGTTATGGTTCACATG
CAAGTTTACTCTATCCGGAACTAATATTCCTGTGATTTTG
>No_name
AAACATCAACAACCATTTAAACATGCAAAATTTTGAAAATAGCACAATTAGCAAATCTCA
ATTACCAACTCATGGTTCTCGCACAGACACATATCCGAAA
>No_name
TCCAGTTTGTGTTTCTGTTGTTCAATAAAGGATTTCTTTGAGGTAAAATCACTGTTTGTT
ACAAAAGTTTTCGGATATGTGTCTGTGCGAGAACCATGAG
>No_name
TCCAGTTTGTGTTTCTGTTGTTCAATAAAGGATTTCTTTGAGGTAAAATCACTGTTTGTT
ACAAAAGTTTTCGGATATGTGTCTGTGCGAGAACCATGAG
>No_name
CCGAGCGGCTTTTCTTTCACGTTTGTGTTCCAGTTTCTGTTTCTGTTGTTCAATAAAGGA
TTTCTTTGAGGTAAAATCACTGTTTGTTACAAAAGTTTTC
>No_name
CTTTTGTAACAAACAGTGATTTTACCTCAAAGAAATCCTTTATTGAACAACAGAAACAGA
AACTGGAACACAAACGTGAAAGAAAAGCCGCTCGGACACT
>No_name
ATAGGATTCAAAAGAGAATTACAATATCCAAGCCATAGAAAAAACGAGCTAAAGATATCA
TTTGGAACACATTGCCGTCCGCAAAACGGCAAGTACAACG
>No_name
TNTCCTTACAATGTTTTCTAGGGAAATAGAATCTTCTGTACAAATGCGACTCTATTCAAT
GTCCAAGCGACATTTTGTAGTTGTAATATGCTTATTTTTT
>No_name
TTGTCTTACAATGTTTTCTAGGGAAATAGAATCTTCTGTACAAATGCGACTCTATTCAAT
GTCCAAGCGACATTTTGTAGTTGTAATATGCTTATTTTTT
>No_name
CTANCAATGTTTTCTAGGGAAATAGAATCTTCTGTACAAATGCGACTCTATTCAATGTCC
AAGCGACATTTTGTAGTTGTAATATGCTTATTTTTTCTCT
>No_name
GTTNTCTAGGGAAATAGAATCTTCTGTACAAATGCGACTCTATTCAATGTCCAAGCGACA
TTTTGTAGTTGTAATATGCTTATTTTTTCTCTCATTTACA
>No_name
GGGAAATAGAATCTTCTGTACAAATGCGACTCTATTCAATGTCCAAGCGACATTTTGTAG
TTGTAATATGCTTATTTTTTCTCTCATTTACATTAACTCT
>No_name
GGGAAATAGAATCTTCTGTACAAATGCGACTCTATTCAATGTCCAAGCGACATTTTGTAG
TTGTAATATGCTTATTTTTTCTCTCATTTACATTAACTCT
>No_name
GGGAAATAGAATCTTCTGTACAAATGCGACTCTATTCAATGTCCAAGCGACATTTTGTAG
TTGTAATATGCTTATTTTTTCTCTCATTTACATTAACTCT
>No_name
GGGAAATAGAATCTTCTGTACAAATGCGACTCTATTCAATGTCCAAGCGACATTTTGTAG
TTGTAATATGCTTATTTTTTCTCTCATTTACATTAACTCT
>No_name
AGAAGAGTTAATGTAAATGAGAGAAAAAATAAGCATATTACAACTACAAAATGTCGCTTG
GACATTGAATAGAGTCGCATTTGTACAGAAGATTCTATTT
>No_name
AGAAGAGTTAATGTAAATGAGAGAAAAAATAAGCATATTACAACTACAAAATGTCGCTTG
GACATTGAATAGAGTCGCATTTGTACAGAAGATTCTATTT
>No_name
AGANGAGTTAATGTAAATGAGAGAAAAAATAAGCATATTACAACTACAAAATGTCGCTTG
GACATTGAATAGAGTCGCATTTGTACAGAAGATTCTATTT
>No_name
ATAGAATCTTCTGTACAAATGCGACTCTATTCAATGTCCAAGCGACATTTTGTAGTTGTA
ATATGCTTATTTTTTCTCTCATTTACATTAACTCTTCTAA
>No_name
CAATTAGAAGAGTTAATGTAAATGAGAGAAAAAATAAGCATATTACAACTACAAAATGTC
GCTTGGACATTGAATAGAGTCGCATTTGTACAGAAGATTC
>No_name
ATCTTCTGTACAAATGCGACTCTATTCAATGTCCAAGCGACATTTTGTAGTTGTAATATG
CTTATTTTTTCTCTCATTTACATTAACTCTTCTAATTGGA
>No_name
TGCTATTCCAATTAGAAGAGTTAATGTAAATGAGAGAAAAAATAAGCATATTACAACTAC
AAAATGTCGCTTGGACATTGAATAGAGTCGCATTTGTACA
>No_name
CCTGCTATTCCAATTAGAAGAGTTAATGTAAATGAGAGAAAAAATAAGCATATTACAACT
ACAAAATGTCGCTTGGACATTGAATAGAGTCGCATTTGTA
>No_name
TACAAATGCGACTCTATTCAATGTCCAAGCGACATTTTGTAGTTGTAATATGCTTATTTT
TTCTCTCATTTACATTAACTCTTCTAATTGGAATAGCAGG
>No_name
AGGACCTGCTATTCCAATTAGAAGAGTTAATGTAAATGAGAGAAAAAATAAGCATATTAC
AACTACAAAATGTCGCTTGGACATTGAATAGAGTCGCATT
>No_name
CGACTCTATTCAATGTCCAAGCGACATTTTGTAGTTGTAATATGCTTATTTTTTCTCTCA
TTTACATTAACTCTTCTAATTGGAATAGCAGGTCCTCCAA
>No_name
AAATAATGATTGGAGGACCTGCTATTCCAATTAGAAGAGTTAATGTAAATGAGAGAAAAA
ATAGGCATATTACAACTACAAAATGTCGCTTGGACATTGA
>No_name
ATANTAAATAATGATTGGAGGACCTGCTATTCCAATTAGAAGAGTTAATGTAAATGAGAG
AAAAAATAAGCATATTACAACTACAAAATGTCGCTTGGAC
>No_name
GCGACATTTTGTAGTTGTAATATGCTTATTTTTTCTCTCATTTACATTAACTCTTCTAAT
TGGAATAGCAGGTCCTCCAATCATTATTTCATATTCTAAC
>No_name
GCGACATTTTGTAGTTGTAATATGCTTATTTTTTCTCTCATTTACATTAACTCTTCTAAT
TGGAATAGCAGGTCCTCCAATCATTATTTCATATTCTAAC
>No_name
GCGACATTTTGTAGTTGTAATATGCTTATTTTTTCTCTCATTTACATTAACTCTTCTAAT
TGGAATAGCAGGTCCTCCAATCATTATTTCATATTCTAAC
>No_name
CTTNACTGTTATTGTTAGAATATGAAATAATGATTGGAGGACCTGCTATTCCAATTAGAA
GAGTTAATGTAAATGAGAGAAAAAATAAGCATATTACAAC
>No_name
CTAACTTTACTGTTATTGTTAGAATATGAAATAATGATTGGAGGACCTGCTATTCCAATT
AGAAGAGTTAATGTAAATGAGAGAAAAAATAAGCATATTA
>No_name
GCTAACTTTACTGTTATTGTTAGAATATGAAATAATGATTGGAGGACCTGCTATTCCAAT
TAGAAGAGTTAATGTAAATGAGAGAAAAAATAAGCATATT
>No_name
ATTTTTTCTCTCATTTACATTAACTCTTCTAATTGGAATAGCAGGTCCTCCAATCATTAT
TTCATATTCTAACAATAACAGTAAAGTTAGCCAATCTAAT
>No_name
TTTTTCATTTCATTAAATTGGCTAACTTTACTGTTATTGTTAGAATATGAAATAATGATT
GGAGGACCTGCTATTCCAATTAGAAGAGTTAATGTAAATG
>No_name
TTTACATTAACTCTTCTAATTGGAATAGCAGGTCCTCCAATCATTATTTCATATTCTAAC
AATAACAGTAAAGTTAGCCAATCTAATGAAATGAAAAAAT
>No_name
AACNCTTCTAATTGGAATAGCAGGTCCTCCAATCATTATTTCATATTCTAACAATAACAG
TAAAGTTAGCCAATTTAATGAAATGAAAAAATTTTACTCA
>No_name
GTTTGAGTAAAATTTTTTCATTTCATTAGATTGGCTAACTTTACTGTTATTGTTAGAATA
TGAAATAATGATTGGAGGACCTGCTATTCCAATTAGAAGA
>No_name
CCGAATTTGAGTAAAATTTTTTCATTTCATTAAATTGGCTAACTTTACTGTTATTGTTAG
AATATGAAATAATGATTGGAGGTCCTGCTATTCCAATTAG
>No_name
CCGAATTTGAGTAAAATTTTTTCATTTCATTAAATTGGCTAACTTTACTGTTATTGTTAG
AATATGAAATAATGATTGGAGGACCTGCTATTCCAATTAG
>No_name
TTGGAATAGCAGGTCCTCCAATCATTATTTCATATTCTAACAATAACAGTAAAGTTAGCC
AATCTAATGAAATGAAAAAATTTTACTCAACCTCGGTCGT
>No_name
TGGAATAGCAGGTCCTCCAATCATTATTTCATATTCTAACAATAACAGTAAAGTTAGCCA
ATCTAATGAAATGAAAAAATTTTACTCAAACTCGGTCGTA
>No_name
AGCAGGTCCTCCAATCATTATTTCATATTCTAACAATAACAGTAAAGTTAGCCAATTTAA
TGAAATGAAAAAATTTTACTCAAATTCGGTCGTATCCAAA
>No_name
GCAGGTCCTCCAATCATTATTTCATATTCTAACAATAACAGTAAAGTTAGCCAATCTAAT
GAAATGAAAAAATTTTACTCAAACTCGGTCGTATCCAAAT
>No_name
CCTNCAATCATTATTTCATATTCTAACAATAACAGTAAAGTTAGCCAATCTAATGAAATG
AAAAAATTTTACTCAAACTCGGTCGTATCCAAATCAATGT
>No_name
CTGACATTGATTTGGATACGACCGAGTTTGAGTAAAATTTTTTCATTTCATTAGATTGGC
TAACTTTACTGTTATTGTTAGAATATGAAATAATGATTGG
>No_name
TCATTATTTCATATTCTAACAATAACAGTAAAGTTAGCCAATCTAATGAAATGAAAAAAT
TTTACTCAAACTCGGTCGTATCCAAATCAATGTCAGTGTT
>No_name
CATNATTTCATATTCTAACAATAACAGTAAAGTTAGCCAATTTAATGAAATGAAAAAATT
TTACTCAACTTCGGTCGTATCCAAATCAATGTCAGTGTTT
>No_name
TAAACACTGACATTGATTTGGATACGACCGAATTTGAGTAAAATTTTTTCATTTCATTAA
ATTGGCTAACTTTACTGTTATTGTTAGAATATGAAATAAT
>No_name
GTTTAACACTGACATTGATTTGGATACGACCGAGTTTGAGTAAAATTTTTTCATTTCATT
AGATTGGCTAACTTTACTGTTATTGTTAGAATATGAAATA
>No_name
TTCATATTCTAACAATAACAGTAAAGTTAGCCAATCTAATGAAATGAAAAAATTTTACTC
AAACTCGGTCGTATCCAAATCAATGTCAGTGTTTAACCAG
>No_name
CATNTTCTAACAATAACAGTAAAGTTAGCCAATTTAATGAAATGAAAAAATTTTACTCAA
ATTCGGTCGTATCCAAATCAATGTCAGTGTTTAACCAGCA
>No_name
TGTTGCTGGTTAAACACTGACATTGATTTGGATACGACCGAATTTGAGTAAAATTTTTTC
ATTTCATTAAATTGGCTAACTTTACTGTTATTGTTAGAAT
>No_name
AATAACAGTAAAGTTAGCCAATCTAATGAAATGAAAAAATTTTACTCAAACTCGGTCGTA
TCCAAATCAATGTCAGTGTTTAACCAGCAACTGTGGCTCA
>No_name
GGTGAGCCACAGTTGCTGGTTAAACACTGACATTGATTTGGATACGACCGAGTTTGAGTA
AAAATTTTTCATTTCATTAGATTGGCTAACTTTACTGTTA
>No_name
TAACAGTAAAGTTAGCCAATCTAATGAAATGAAAAAATTTTACTCAAACTCGGTCGTATC
CAAATCAATGTCAGTGTTTAACCAGCAACTGTGGCTCACC
>No_name
CGGTGAGCCACAGTTGCTGGTTAAACACTGACATTGATTTGGATACGACCGAATTTGAGT
AAAATTTTTTCATTTCATTAAATTGGCTAACTTTACTGTT
>No_name
GCGGTGAGCCACAGTTGCTGGTTAAACACTGACATTGATTTGGATACGACCGAGTTTGAG
TAAAATTTTTTCATTTCATTAGATTGGCTAACTTTACTGT
>No_name
AAGNTAGCCAATTTAATGAAATGAAAAAATTTTACTCAAATTCGGTCGTATCCAAATCAA
TGTCAGTGTTTAACCAGCAACTGTGGCTCACCGCAACAAT
>No_name
GCCAATCTAATGAAATGAAAAAATTTTACTCAAACTCGGTCGTATCCAAATCAATGTCAG
TGTTTAACCAGCAACTGTGGCTCACCGCAACAATAACTAC
>No_name
GAAGTTATTGTTGCGGTGAGCCACAGTTGCTGGTTAAACCCTGACGTTGATTTGGATACG
ACCGGATTTGAGTAAAATTTTTTCATTTCCTTTAATTGGC
>No_name
GCCAATTTAATGAAATGAAAAAATTTTACTCAAATTCGGTCGTATCCAAATCAATGTCAG
TGTTTAACCAGCAACTGTGGCTCACCGCAACAATAACTAC
>No_name
TGAAATGAAAAAATTTTACTCAAATTCGGTCGTATCCAAATCAATGTCAGTGTTTAACCA
GCAACTGTGGCTCACCGCAACAATAACTACAAAAGACGAC
>No_name
GTCGTCTTTTGTAGTTATTGTTGCGGTGAGCCACAGTTGCTGGTTAAAGACTGACATTGA
TTTGGAGACGACCGAATTTGTGTATAATTTTTTCATTTAA
>No_name
GAANAAATTTTACTCAAATTCGGTCGTATCCAAATCAATGTCAGTGTTTAACCAGCAACT
GTGGCTCACCGCAACAATAACTACAAAAGACGACGAAGAA
>No_name
AAAAAATTTTACTCAAACTCGGTCGTATCCAAATCAATGACAGTGTTTAACCAGCAACTG
TGGCTCACCGCAACAATAACTACAAAAGACGACGAAGAAA
>No_name
AAAAAATTTTACTCAAACTCGGTCGTATCCAAATCAATGTCAGTGTTTAACCAGCAACTG
TGGCTCACCGCAACAATAACTACAAAAGACGACGAAGAAA
>No_name
AAAAATTTTACTCAAACTCGGTCGTATCCAAATCAATGTCAGTGTTTAACCAGCAACTGT
GGCTCACCGCAACAATAACTACAAAAGACGACGAAGAAAA
>No_name
GAAATTTTTCTTCGTCGTCTTTTGTAGTTATTGTTGCGGTGAGCCACAGTTGCTGGTTAA
ACACTGACATTGATTTGGATACGACCGAGTTTGAGTAAAA
>No_name
CGGAAATTTTTCTTCGTCGTCTTTTGTAGTTATTGTTGCGGTGAGCCACAGTTGCTGGTT
AAACACTGACATTGATTTGGATACGACCGAATTTTAGTAA
>No_name
CTTCGGAAATTTTTCTTCGTCGTCTTTTGTAGTTATTGTTGCGGTGAGCCACAGTTGCTG
GTTAAACACTGACATTGATTTGGATACGACCGAGTTTGAG
>No_name
ACGNCTGAAATTTTTCTTCGTCGTCTTTTGTAGTTATTGTTGCGGTGAGCCACAGTTGCT
GGTTAAACACTGACATTGATTTGGATACGACCGAGTTTGA
>No_name
GTCGTATCCAAATCAATGTCAGTGTTTAACCAGCAACTGTGGCTCACCGCAACAATAACT
ACAAAAGACGACGAAGAAAAATTTCCGAAGGCAAATGTTA
>No_name
GTCGTATCCAAATCAATGTCAGTGTTTAACCAGCAACTGCGGCTCACCGCAACAATAACT
ACAAAAGACGACGAAGAAAAATTTCCGAAGGTAAATGTGA
>No_name
GTCNCATTTACCTTCGGAAATTTTTCTTCGTCGTCTTTTGTAGTTATTGTTGCGGTGAGC
CACAGTTGCTGGTTAAACACTGACATTGATTTGGATACGA
>No_name
ANCAATGTCAGTGTTTAACCAGCAACTGTGGCTCACCGCAACAATAACTACAAAAGACGA
CGAAGAAAAATTTCCGAAGGTAAATGTGACAGTGAATATT
>No_name
CGACAATATTCACTGTCACATTTACCTTCGGAAATTTTTCTTCGTCGTCTTTTGTAGTTA
TTGTTGCGGTGAGCCACAGTTGCTGGTTAAACACTGACAT
>No_name
CGACAATATTCACTGTCACATTTACCTTCGGAAATTTTTCTTCGTCGTCTTTTGTAGTTA
TTGTTGCGGTGAGCCACAGTTGCTGGTTAAACACTGACAT
>No_name
GTCAGTGTTTAACCAGCAACTGTGGCTCACCGCAACAATAACTACAAAAGACGACGAAGA
AAAATTTCCGAAGGTAAATGTGACAGTGAATATTGTCGGA
>No_name
CCCGACAATATTCACTGTCACATTTACCTTCGGAAATTTTTCTTCGTCGTCTTTTGTAGT
TATTGTTGCGGTGAGCCACAGTTGCTGGTTAAACACTGAC
>No_name
TTTTGACAATATTCACTGTCACATTTACCTTCGGAAATTTTTCTTCGTCGTCTTTTGTAG
TTATTGTTGCGGTGAGCCACAGTTGCTGGTTAAACACTGA
>No_name
CAGCAACTGTGGCTCACCGCAACAATAACTACAAAAGACGACGAAGAAAAATTTCCGAAG
GGAAATGAGACAGTGAATATTGTGGGAATCATTAAAGGAA
>No_name
GCAACTGTGGCTCACCGCAACAATAACTACAAAAGACGACGAAACAAAATTTCCGAAGGA
AAATGAGACAGTGAATATTGTCGGAATAATTAAAAGAAAA
>No_name
GCAACTGTGGCTCACCGCAACAATAACTACAAAAGACGACGAAGAAAAATTTCCGAAGGT
AAATGTGACAGTGAATATTGTCGGAATCATTAAAGGAAAC
>No_name
CTCNTTGTTTCCTTTAATGATTCCGACAATATTCACTGTCACATTTACCTTCGGAAATTT
TTCTTCGTCGTCTTTTGTAGTTATTGTTGCGGTGAGCCAC
>No_name
CTCATTGTTTCCTTTAATGATTCCGACAATATTCACTGTCACATTTACCTTCGGAAATTT
TTCTTCGTCGTCTTTTGTAGTTATTGTTGCGGTGAGCCAC
>No_name
CTCACCGCAACAATAACTACAAAAGACGACGAAGAAAAATTTCCGAAGGTAAATGTGACA
GAGAATATTGTCGGAATCATTAAAGGAAACAATGAGATAT
>No_name
CTCACCGCAACAATAACTACAAAAGACGACGAAGAAAAATTTCCGAAGGTAAATGTGACA
GTGAATATTGTCGGAATCATTAAAGGAAACAATGAGATAT
>No_name
TCAATATCTCATTGTTTCCTTTAATGATTCCGACAATATTCACTGTCACATTTACCTTCG
GAAATTTTTCTTCGTCGTCTTTTGTAGTTATTGTTGCGGT
>No_name
CCATTGTATATCAATATCTCATTGTTTCCTTTAATGATTCCGACAATATTCACTGTCACA
TTTACCTTCGGAAATTTTTCTTCGTCGTCTTTTGTAGTTA
>No_name
CAAAAGACGACGAAGAAAAATTTCCGAAGGTAAATGTGACAGTGAATATTGTCGGAATCA
TTAAAGGAAACAATGAGATATTGATATACAATGGCTCCAA
>No_name
CGACGAAGAAAAATTTCCGAAGGTAAATGTGACAGTGAATATTGTCGGAATCATTAAAGG
AAACAATGAGATATTGATATACAATGGCTCCAATAAATTC
>No_name
CGACGAAGAAAAATTTCCGAAGGTAAATGTGACAGTGAATATTGTCGGAATCATTAAAGG
AAACAATGAGATATTGATATACAATGGCTCCAATAAATTT
>No_name
CGANGAAGAAAAATTTCCGAAGGTAAATGTGACAGTGAATATTGTCGGAATCATTAAAGG
AAACAATGAGATATTGATATACAATGGCTCCAATAAAATC
>No_name
CGACGAAGACAACTTTCCGAAGGTAAATGTGACAGTGAATATTGTCGGAATCATTAAAGG
AAACAATGAGATATTGATATACAATGGCTCCAATAAATTC
>No_name
GACGAAGAAAAATTTCCGAAGGTAAATGTGACAGTGAATATTGTCGGAATCATTAAAGGA
AACAATGAGATATTGATATACAATGGCTCCAATAAATTCA
>No_name
GAAAAATTTCCGAAGGTAAATGTGACAGTGAATATTGTCGGAATCATTAAAGGAAACAAT
GAGATATTGATATACAATGGCTCCAATAAATTCAACCAGA
>No_name
GAAAAATTTCCGAAGGTAAATGTGACAGTGAATATTGTCGGAATCATTAAAGGAAACAAT
GAGATATTGATATACAATGGCTCCAATAAATTCACCCAGA
>No_name
CTCTGGGTGAATTTATTGGAGCCATTGTATATCAATATCTCATTGTTTCCTTTAATGATT
CCGACAATATTCACTGTAACATTTACCTTCGGAAATTTTT
>No_name
CTCTGGGTGAATTTATTGGAGCCATTGTATATCAATATCTCATTGTTTCCTTTAATGATT
CCGACAATATTCACTGTCACATTTACCTTCGGAAATTTTT
>No_name
CTCTGGGTGAATTTATTGGAGCCATTGTATATCAATATCTCATTGTTTCCTTTAATGATT
CCGACAATATTCACTGTCACATTTACCTTCGGAAATTTTT
>No_name
GTANAATTTCCGAAGGTAAATGTGACAGTGAATATTGTCGGAATCATTAAAGGAAACAAT
GAGATATTGATATACAATGGCTCCAATAAAATCAACCAGA
>No_name
ATTTTCTCTGGGTGAATTTATTGGAGCCATTGTATATCAATATCTCATTGTTTCCTTTAA
TGATTCCGACAATATTCACTGTCACATTTACCTTCGGAAA
>No_name
TAAATTTTCTCTGGGTGAATTTATTGGAGCCATTGTATATCAATATCTCATTGTTTCCTT
TAATGATTCCGACAATATTCACTGTCACATTTACCTTCGG
>No_name
CGCATTTAAATTTTCTCTGGGTGAATTTATTGGAGCCATTGTATATCAATATCTCATTGT
TTCCTTTAATGATTCCGACAATATTCACTGTCACATTTAC
>No_name
CGCNTTTAAATTTTCTCTGGGTGAATTTATTGGAGCCATTGTATATCAATATCTCATTGT
TTCCTTTAATGATTCCGACAATATTCACTGTCACATTTAC
>No_name
TAACGCATTTAAATTTTCTCTGGGTGAATTTATTGGAGCCATTGTATATCAATATCTCAT
TGTTTCCTTTAATGATTCCGACAATATTCACTGTCACATT
>No_name
CTTTGTCTTAACGCATTTAAATTTTCTCTGGGTGAATTTATTGGAGCCATTGTATATCAA
TATCTCATTGTTTCCTTTAATGATTCCGACAATATTCACT
>No_name
CTTTGTCTTAACGCATTTAAATTTTCTCTGGGTGAATTTATTGGAGCCATTGTATATCAA
TATCTCATTGTTTCCTTTAATGATTCCGACAATATTCACT
>No_name
GTGAATATTGTCGGAATCATTAAAGGAAACAATGAGATATTGATATACAATGGCTCCAAT
AAATTCACCCAGAGAAAATTTAAATGCGTTAAGACAAAGT
>No_name
CGCACTTTGTCTTAACGCATTTAAATTTTCTCTGGGTGAATTTATTGGAGCCATTGTATA
TCAATATCTCATTGTTTCCTTTAATGATTCCGACAATATT
>No_name
CGGAATCATTAAAGGAAACAATGAGATATTGATATACAATGGCTCCAATAAATTCACCCA
GAGAAAATTTAAATGCGTTAAGACAAAGTGCGAGGAAATC
>No_name
CGGAATCATTAAAGGAAACAATGAGATATTGATATACAATGGCTCCAATAAATTCACCCA
GAGAAAATTTAAATGCGTTAAGACAAAGTGCGAGGAAATC
>No_name
TGCAATGAAGATTTCCTCGCACTTTGTCTTAACGCATTTAAATTTTCTCTGGGTGAATTT
ATTGGAGCCATTGTATATCAATATCTCATTGTTTCCTTTA
>No_name
GNGCTATGAAGATTTCCTCGCACTTTGTCTTAACGCATTTAAATTTTCTCTGGGTGAATT
TATTGGAGCCATTGTATATCAATATCTCATTGTTTCCTTT
>No_name
ATTGCAATGAAGATTTCCTCGCACTTTGTCTTAACGCATTTAAATTTTCTCTGGGTGAAT
TTATTGGAGCCATTGTATATCAATATCTCATTGTTTCCTT
>No_name
AAACAATGAGATATTGATATACAATGGCTCCAATAAATTCACCCAGAGAAAATTTAAATG
CGTTAAGACAAAGTGCGAGGAAATCTTCATTGCACATATT
>No_name
CAATGAGATATTAATATACAATGGCTCCAATAAATTCACCCAGAGAAAAATTAAATGCGT
TAAGACAAAGTGCGAGGAAATCTTCATTGCACATATTAAT
>No_name
CAATGAGATATTGATATACAATGGCTCCAATAAATTCACCCAGAGAAAATTTAAATGCGT
TAAGACAAAGTGCGAGGAAATCTTCATTGCACATATTAAT
>No_name
CAATGAGATATTGATATACAATGGCTCCAATAAATTCACCCAGAGAAAATTTAAATGCGT
TAAGACAAAGTGCGAGGAAATCTTCATTGCACATATTAAT
>No_name
TGGCTCCAATAAATTCACCCAGAGAAAATTTAAATGCGTTAAGAAAAAGTGCGAGGAAAT
CTTCATTGCACATATTAATTTTATTTCACTGAAATTCTAT
>No_name
AGATTTTATAGATTTTCATTGAAATAAAATTAATATGTGCAATGAAGATTTCCTCGCACT
TTGTCTTAACGCATTTAAATTTTCTCTGGGTGAATTTATT
>No_name
ANTAAATTCACCCAGAGAAAATTTAAATGCGTTAAGACAAAGTGCGAGGAAATCTTCATT
GCACATATTAATTTTATTTCAATGAAAATCTATAAATTCT
>No_name
ATAGAATTTATAGATTTTCATTGAAATAAAATTAATATGTGCAATGAAGATTTCCTCGCA
CTTTGTCTTAACGCATTTAAATTTTCTCTGGGTGAATTTA
>No_name
TCCCACATAGAATTTATAGATTTTCATTGAAATAAAATTAATATGTGCAATGAAGATTTC
CTCGCACTTTGTCTTAACGCATTTAAATTTTCTCTGGGTG
>No_name
TCCCACATAGAATTTATAGATTTTCATTGAAATAAAATTAATATGTGCAATGAAGATTTC
CTCGCACTTTGTCTTAACGCATTTAAATTTTCTCTGGGTG
>No_name
CCCAGAGAAAATTTAAATGCGTTAAGACAAAGTGCGAGGAAATCTTCATTGCACATATTA
ATTTTATTTCAATGAAAATCTATAAATTCTATGTGGGAAT
>No_name
ATTTAAATGCGTTAAGACAAAGTGCGAGGAAATCTTCATTGCACATATTAATTTTATTTC
AATGAAAATCTATAAATTCTATGTGGGAATTTCTCATAAC
>No_name
ATTTTAAATGCGTTAAGACAAAGTGCGAGGAAATCTTCATTGCACATATTAATTTTATTT
CAATGAAAATCTATAAATTCTATGTGGGAATTTCTCATAA
>No_name
TTTAAATGCGTTAAGACAAAGTGCGAGGAAATCTTCATTGCACATATTAATTTTATTTCA
ATGAAAATCTATAAATTCTATGTGGGAATTTCTCATAACA
>No_name
ATTGGTTATGAGAAATTCCCACATAGAATTTATAGATTTTCATTGAAATAAAATTAATAT
GTGCAATGAAGATTTCCTCGCACTTTGTCTTAACGCATTT
>No_name
CAAATTGTTATGAGAAATTCCCACATAGAATTTATAGATTTTCATTGAAATAAAATTAAT
ATGTGCAATGAAGATTTCCTCGCACTTTGTCTTAACGCAT
>No_name
TTGATATCCAAATTGTTATGAGAAATTCCCACATAGAATTTATAGATTTTCATTGAAATA
AAATTAATATGTGCAATGAAGATTTCCTCGCACTTTGTCT
>No_name
TTGATATCCAAATTGTTATGAGAAATTCCCACATAGAATTTATAGATTTTCATTGAAATA
AAATTAATATGTGCAATGAAGATTTCCTCGCACTTTGTCT
>No_name
CAANGTGCGAGGAAATCTTCATTGCACATATTAATTTTATTTCAATGAAAATCTATAAAT
TCTATGTGGGAATTTCTCATAACAATTTGGATATCAAGAC
>No_name
GGAAATCTTCATTGCACATATTAATTTTATTTCAATGAAAATCTATAAATTCTATGTGGG
AATTTCTCATAACAATTTGGATATCAAGACTATCGAATTT
>No_name
GGAAATCTTCATTGCACATATTAATTTTATTTCAATGAAAATCTATAAATTCTATGTGGG
AATTTCTCATAACAATTTGGATATCAAGACTATCGAATTT
>No_name
CTTCATTGCACATATTAATTTTATTTCAATGAAAATCTATAAATTCTATGTGGGAATTTC
TCATAACAATTTGGATATCAAGACTATCGAATTTACATTT
>No_name
CTTTATTGCACATATTAATTTTATTTCAATGAAAATCTATAAATTCTATGTGGGAATTTC
TCATAACAATTTGGATATCAAGACTATCGAATTTACATTT
>No_name
GAAAATGTAAATTCGATAGTCTTGATATCCAAATTGTTATGAGAAATTCCCACATAGAAT
TTATAGATTTTCATTGAAATAAAATTAATATGTGCAATGA
>No_name
AAATGTTGAAAATGTAAATTCGATAGTCTTGATATCCAAATTGTTATGAGAAATTCCCAC
ATAGAATTTATAGATTTTCATTGAAATAAAATTAATATGT
>No_name
GTAACTACTAAATGTTGAAAATGTAAATTCGATAGTCTTGATCCAAATTGTTATGAGAAA
TTCCCACATAGAATTTATAGATTTTCATTGAAATAAAATT
>No_name
ATTTCAATGAAAATCTATAAATTCTATGTGGGAATTTCTCATAACAATTTGGATATCAAG
ACTATCGAATTTACATTTTCAACATTTAGCAGTTACTTTT
>No_name
TGAAAATCTATAAATTCTATGTGGGAATTTCTCATAACAATTTGGATATCAAGACTATCG
AATTTACATTTTCAACATTTAGCAGTTACTTTTCTCAGTT
>No_name
AATCTATAAATTCTATGTGGGAATTTCTCATAACAATTTGGATATCAAGACTATCGAATT
TACATTTTCAACATTTAGTAGTTACTTTTCTCAGTTGGAA
>No_name
TGGGAATTTCTCATAACAATTTGGATATCAAGACTATCGAATTTACATTTTCAACATTTA
GCAGTTACTTTTCTCAGTTGGAAATTTGGTTCAGATTTTC
>No_name
TGGGAATTTCTCATAACAATTTGGATATCAAGACTATCGAATTTACATTTTCAACATTTA
GCAGTTACTTTTCTCAGTTGGAAATTTGGTTCAGATTTTC
>No_name
GGGAATTTCTCATAACAATTTGGATATCAAGACTATCGAATTTACATTTTCAACATTTAG
TAGTTACTTTTCTCAGTTGGAAATTTGGTTCAGATTTTCA
>No_name
GAAATGAAAATCTGAACCAAATTTCCAACTGAGAAAAGTAACTGCTAAATGTTGAAAATG
TAAATTCGATAGTCTTGATATCCAAATTGTTATGAGAAAT
>No_name
AAGAAATGANAAGCTGAACCAAATTTCCAACTGAGAAAAGTAACTGCTAAATGTTGAAAA
TGTAAATTCGATAGTCTTGATATCCAAATTGATATGAGAA
>No_name
CAAGAAATGAAAATCTGAACCAAATTTCCAACTGAGAAAAGTAACTACTAAATGTTGAAA
ATGTAAATTCGATAGTCTTGATATCCAAATTGTTATGAGA
>No_name
CAAGAAATGAAAATCTGAACCAAATTTCCAACTGAGAAAAGTAACTGCTAAATGTTGAAA
ATGTAAATTCGATAGTCTTGATATCCAAATTGTTATGAGA
>No_name
CAAGAAATGAAAATCTGAACCAAATTTCCAACTGAGAAAAGTAACTGCTAAATGTTGAAA
ATGTAAATTCGATAGTCTTGATATCCAAATTGTTATGAGA
>No_name
CAAGAAATGAAAATCTGAACCAAATTTCCAACTGAGAAAAGTAACTACTAAATGTTGAAA
ATGTAAATTCGATAGTCTTGATATCCAAATTGTTATGAGA
>No_name
CTCATAACAATTTGGATATCAAGACTATCGAATTTACATTTTCAACATTTAGCAGTTACT
TTTCTCAGTTGGAAATTTGGTTCAGATTTTCATTTCTTGT
>No_name
AACAATTTGGATATCAAGACTATCGAATTTACATTTTCAACATTTAGTAGTTACTTTTCT
CAGTTGGAAATTTGGTTCAGATTTTCATTTCTTGTCCTTG
>No_name
AACAATTTGGATATCAAGACTATCGAATTTACATTTTCAACATTTAGCAGTTACTTTTCT
CAGTTGGAAATTTGGTTCAGATTTTCATTTCTTGTCCTTG
>No_name
CCCAAGGACAAGAAATGAAAATCTGAACCAAATTTCCAACTGAGAAAAGTAACTACTAAA
TGTTGAAAATGTAAATTCGATAGTCTTGATATCCAAATTG
>No_name
CCCAAGGACAAGAAATGAAAATCTGAACCAAATTTCCAACTGAGAAAAGTAACTGCTAAA
TGTTGAAAATGTAAATTCGATAGTCTTGATATCCAAATTG
>No_name
CCCAAGGACAAGAAATGAAAATCTGAACCAAATTTCCAACTGAGAAAAGTAACTGCTAAA
TGTTGAAAATGTAAATTCGATAGTCTTGATATCCAAATTG
>No_name
TTTGGATATCAAGACTATCGAATTTACATTTTCAACATTTAGTAGTTACTTTTCTCAGTT
GGAAATTTGGTTCAGATTTTCATTTCTTGTCCTTGGGTTT
>No_name
ATCGAATTTACATTTTCAACATTTAGCAGTTACTTTTCTCAGTTGGAAATTTGGTTCAGA
TTTTCATTTCTTGTCCTTGGGTTTATTGCTACAGTTATTT
>No_name
ATCGAATTTACATTTTCAACATTTAGCAGTTACTTTTCTCAGTTGGAAATTTGGTTCAGA
TTTTCATTTCTTGTCCTTGGGTTTATTGCTACAGTTATTT
>No_name
ATCNAATTTACATTTTCAACATTTAGTAGTTACTTTTCTCAGTTGGAAATTTGGTTCAGA
TTTTCATTTCTTGTCCTTGGGTTTATTGCTACAGTTATTT
>No_name
GAATTTACATTTTCAACATTTAGCAGTTACTTTTCTCAGTTGGAAATTTGGTTCAGATTT
TCATTTCTTGTCCTTGGGTTTATTGCTACAGTTATTTACA
>No_name
TTTACATTTTCAACATTTAGCAGTTACTTTTCTCAGTTGGAAATTTGGTTCAGATTTTCA
TTTCTTGTCCTTGGGTTTATTGCTACAGTTATTTACAATA
>No_name
CAACATTTAGTAGTTACTTTTCTCAGTTGGAAATTTGGTTCAGATTTTCATTTCTTGTCC
TTGGGTTTATTGCTACAGTTATTTACAATAACTCACTCAG
>No_name
TTCCTGAGTGAGTTATTGTAAATAACTGTAGCAATAAACCCAAGGACAAGAAATGAAAAT
CTGAACCAAATTTCCAACTGAGAAAAGTAACTGCTAAATG
>No_name
GNAAACTTCCTGAGTGAGTTATTGTAAATAACTGTAGCAATAAACCCAAGGACAAGAAAT
GAAAATCTGAACCAAATTTCCAACTGAGAAAAGTAACTGC
>No_name
AATAGAAAACTTCCTGAGTGAGTTATTGTAAATAACTGTAGCAATAAACCCAAGGACAAG
AAATGAAAATCTGAACCAAATTTCCAACTGAGAAAAGTAA
>No_name
CTTTTCTCAGTTGGAAATTTGGTTCAGATTTTCATTTCTTGTCCTTGGGTTTATTGCTAC
AGTTATTTACAATAACTCACTCAGGAAGTTTTCTATTAGA
>No_name
CTCTAATAGAAAACTTCCTGAGTGAGTTATTGTAAATAACTGTAGCAATAAACCCAAGGA
CAAGAAATGAAAATCTGAACCAAATTTCCAACTGAGAAAA
>No_name
CCAATCTCTAATAGAAAACTTCCTGAGTGAGTTATTGTAAATAACTGTAGCAATAAACCC
AAGGACAAGAAATGAAAATCTGAACCAAATTTCCAACTGA
>No_name
CCAATCTCTAATAGAAAACTTCCTGAGTGAGTTATTGTAAATAACTGTAGCAATAAACCC
AAGGACAAGAAATGAAAATCTGAACCAAATTTCCAACTGA
>No_name
CTCCAATCTCTAATAGAAAACTTCCTGAGTGAGTTATTGTAAATAACTGTAGCAATAAAC
CCAAGGACAAGAAATGAAAATCTGAACCAAATTTCCAACT
>No_name
CTCCAATCTCTAATAGAAAACTTCCTGAGTGAGTTATTGTAAATAACTGTAGCAATAAAC
CCAAGGACAAGAAATGAAAATCTGAACCAAATTTCCAACT
>No_name
CTCCAATCTCTAATAGAAAACTTCCTGAGTGAGTTATTGTAAATAACTGTAGCAATAAAC
CCAAGGACAAGAAATGAAAATCTGAACCAAATTTCCAACT
>No_name
CTCCAATCTCTAATAGAAAACTTCCTGAGTGAGTTATTGTAAATAACTGTAGCAATAAAC
CCAAGGACAAGAAATGAAAATCTGAACCAAATTTCCAACT
>No_name
GTTGGAAATTTGGTTCAGATTTTCATTTCTTGTCCTTGGGTTTATTGCTACAGTTATTTA
CAATAACTCACTCAGGAAGTTTTCTATTAGAGATTGGAGC
>No_name
GGAAATTTGGTTCAGATTTTCATTTCTTGTCCTTGGGTTTATTGCTACAGTTATTTACAA
TAACTCACTCAGGAAGTTTTCTATTAGAGATTGGAGCATG
>No_name
CCATGGTCCAATCTCTAATAGAAAACTTCCTGAGTGAGTTATTGTAAATAACTGTAGCAA
TAAACCCAAGGACAAGAAATGAAAATCTGAACCAAATTTC
>No_name
CTCCATGCTCCAATCTCTAATAGAAAACTTCCTGAGTGAGTTATTGTAAATAACTGTAGC
AATAAACCCAAGGACAAGAAATGAAAATCTGAACCAAATT
>No_name
ATTTGGTTCAGATTTTCATTTCTTGTCCTTGGGTTTATTGCTACAGTTATTTACAATAAC
TCACTCAGGAAGTTTTCTATTAGAGATTGGAGCATGGAGC
>No_name
ATTTGGTTCAGATTTTCATTTCTTGTCCTTGGGTTTATTGCTACAGTTATTTACAATAAC
TCACTCAGGAAGTTTTCTATTAGAGATTGGAGCATGGAGC
>No_name
TTTGGTTCATATTTTCATTTCTTGTCCTTGGGTTTATTGCTACAGTTATTTACAATAACT
CACTCAGGTAGTTTTCTATTAGAGATTGGAGCCTGGAGCA
>No_name
TTCAGATTTTCATTTCTTGTCCTTGGGTTTATTGCTACAGTTATTTACAATAACTCACTC
AGGAAGTTTTCTATTAGAGATTGGAGCATGGAGCAGAAAT
>No_name
TTCAGATTTTCATTTCTTGTCCTTGGGTTTATTGCTACAGTTATTTACAATAACTCACTC
AGGAAGTTTTCTATTAGAGATTGGAGCATGGAGCAGAAAT
>No_name
TCANATTTTCATTTCTTGTCCTTGGGTTTATTGCTACAGTTATTTACAATAACTCACTCA
GGAAGTTTTCTATTAGAGATTGGAGCATGGAGCAGAAATG
>No_name
CAGATTTTCATTTCTTGTCCTTGGGTTTATTGCTACAGTTATTTACAATAACTCACTCAG
GAAGTTTTCTATTAGAGATTGGAGCATGGAGCAGAAATGG
>No_name
TTATCATTTCTTGTCCTTGGGTTTATTGCTACAGTTATTTACAATAACTCACTCAGGAAG
TTTTCTATTAGAGATTGGAGCATGGAGCAGAAATGGGTGG
>No_name
CTTGTCCTTGGGTTTATTGCTACAGTTATTTACAATAACTCACTCAGGAAGTTTTCTATT
AGAGATTGGAGCATGGAGCAGAAATGGGTGGCTGTTTTGT
>No_name
AGATATGGCAACAAAACAGCCACCCATTTCTGCTCCATGCTCCAATCTCTAATAGAAAAC
TTCCTGAGTGAGTTATTGTAAATAACTGTAGCAATAAACC
>No_name
AAGAGATGGCAACAAAACAGCCACCCATTTCTGCTCCATGCTCCAATCTCTAATAGAAAA
CTTCCTGAGTGAGTTATTGTAAATAACTGTAGCAATAAAC
>No_name
CAAGAGATGGCAACAAAACAGCCACCCATTTCTGCTCCATGCTCCAATCTCTAATAGAAA
ACTTCCTGAGTGAGTTATTGTAAATAACTGTAGCAATAAA
>No_name
GNTTATTGCTACAGTTATTTACAATAACTCACTCAGGAAGTTTTCTATTAGAGATTGGAG
CATGGAGCAGAAATGGGTGGCTGTTTTGTTGCCATCTCTT
>No_name
CACAAGAGATGGCAACAAAACAGCCACCCATTTCTGCTCCATGCTCCAATCTCTAATAGA
AAACTTCCTGAGTGAGTTATTGTAAATAACTGTAGCAATA
>No_name
AATCACAAGAGATGGCAACAAAACAGCCACCCATTTCTGCTCCATGCTCCAATCTCTAAT
AGAAAACTTCCTGAGTGAGTTATTGTAAATAACTGTAGCA
>No_name
AATCACAAGAGATGGCAACAAAACAGCCACCCATTTCTGCTCCATGCTCCAATCTCTAAT
AGAAAACTTCCTGAGTGAGTTATTGTAAATAACTGTAGCA
>No_name
ATAAATCACAAGAGATGGCAACAAAACAGCCACCCATTTCTGCTCCATGCTCCAATCTCT
AATAGAAAACTTCCTGAGTGAGTTATTGTAAATAACTGTA
>No_name
ATAAATCACAAGAGATGGCAACAAAACAGCCACCCATTTCTGCTCCATGCTCCAATCTCT
AATAGAAAACTTCCTGAGTGAGTTATTGTAAATAACTGTA
>No_name
ATAAATCACAAGAGATGGCAACAAAACAGCCACCCATTTCTGCTCCATGCTCCAATCTCT
AATAGAAAACTTCCTGAGTGAGTTATTGTAAATAACTGTA
>No_name
ATANATCACAAGAGATGGCAACAAAACAGCCACCCATTTCTGCTCCATGCTCCAATCTCT
AATAGAAAACTTCCTGAGTGAGTTATTGTAAATAACTGTA
>No_name
TATAAATCACAAGAGATGGCAACAAAACAGCCACACATTTATGCTCCATGCTACAATCTC
TAATAGAAAACTTCCTGAGTGAGTTATTGTAAATAACTGT
>No_name
TATAAATCACAAGAGATGGCAACAAAACAGCCACCCATTTCTGCTCCATGCTCCAATCTC
CAATAGAAAACTTCCTGAGTGAGTTATTGTAAATAACTGT
>No_name
TATAAATCACAAGAGATGGCAACAAAACAGCCACCCATTTCTGCTCCATGCTCCAATCTC
TAATAGAAAACTTCCTGAGTGAGTTATTGTAAATAACTGT
>No_name
TATNAATCACAAGAGATGGCAACAAAACAGCCACCCATTTCTGCTCCATGCTCCAATCTC
TAATAGAAAACTTCCTGAGTGAGTTATTGTAAATAACTGT
>No_name
GGTTATTATAAATCACAAGAGATGGCAACAAAACAGCCACCCATTTCTGCTCCATGCTCC
AATCTCTAATAGAAAACTTCCTGAGTGAGTTATTGTAAAT
>No_name
ACTTACAATAACTCACTCAGGAAGTTTTCTATTAGAGATTGGAGCATGGAGCAGAAATGG
GTGGCTGTTTTGTTGCCATCTCTTGTGATTTATAATAACC
>No_name
TTACAATAAATCACTCAGGAAGTTTTCTATTAGAGATTGGAGCATGGAGCAGAAATGGGT
GGCTGTTTTGTTGCCATCTCTTGTGATTTATAATAACCCC
>No_name
CGGNGTTTATTATAAATCACAAGAGATGGCAACAAAACAGCCACCCATTTCTGCTCCATG
CTCCAATCTCTAATAGAAAACTTCCTGAGTGAGTTATTGT
>No_name
CAANAACTCACTCAGGAAGTTTTCTATTAGAGATTGGAGCATGGAGCAGAAATGGGTGGC
TGTTTTGTTGCCATCTCTTGTGATTTATAATAACCCCCTG
>No_name
AATAACTCACTCAGGAAGTTTTCTATTAGAGATTGGAGCATGGAGCAGAAATGGGTGGCT
GTTTTGTTGCCATCTCTTGTGATTTATAATAACCCCCTGG
>No_name
CGCGGGGGGGTATTATAAATCACAAGAGATGGCAACAAAACAGCCACCCATTTCTGCTCC
ATGCTCCAATCTCTAATAGAAAACTTCCTGAGTGAGTTAT
>No_name
AAATTTCAAAGGAACCAGGGGGTTATTATAAATCACAAGAGATGGCAACAAAACAGCCAC
CCATTTCTGCTCCATGCTCCAATCTCTAATAGAAAACTTC
>No_name
TAGAGATTGGAGCATGGAGCAGAAATGGGTGGCTGTTTTGTTGCCATCTCTTGTGATTTA
TCATAACCCCCTGGTTCCTTTGAAATTTATTGTCAATAGT
>No_name
CCAATACACTAGTAACAGGACTATTGACAATAAATTTCAAAGGAACCAGGGGGTTATTAT
AAATCACAAGAGATGGCAACAAAACAGCCACCCATTTCTG
>No_name
CAGAAATGGGTGGCTGTTTTGTTGCCATCTCTTGTGATTTATAATAACCCCCTGGTTCCT
TTGAAATTTATTGTCAATAGACCTGTTACTAGTGTATTTG
>No_name
ACCNAATACACTAGTAACAGGACTATTGACAATAAATTTCAAAGGAACCAGGGGGTTATT
ATAAATCACAAGAGATGGCAACAAAACAGCCACCCATTTC
>No_name
TGGGTGGCTGTTTTGTTGCCATCTCTTGTGATTTATAATAACCCCCTGGTTCCTTTGAAA
TTTATTGTCAATAGTCCTGTTACTAGTGTATTGGATAACA
>No_name
AAATAGTATCCAATACACTAGTAACAGGACTATTGACAATAAATTTCAAAGGAACCAGGG
GGTTATTATAAATCACAAGAGATGGCAACAAAACAGCCAC
>No_name
CTTNAAAATAGTATCCAATACACTAGTAACAGGACTATTGACAATAAATTTCAAAGGAAC
CAGGGGGTTATTATAAATCACAAGAGATGGCAACAAAACA
>No_name
GTTGCCATCTCTTGTGATTTATAATAACCCCCTGGTTCCTTTGAAATTTATTGTCAATAG
TCCTGTTACTAGTGTATTGGATAATATTTTCAAGGCAACA
>No_name
GTTGCCATCTCTTGTGATTTATAATAACCCCCTGGTTCCCTTGAAATTTATTGTCAATAG
TCCTGTTACTAGTGTATTGGATACTATTTTTCAAGCAACA
>No_name
TGTTGCCTTCAATATAGTATCCAATACACTAGTAACAGGACTATTGACAATAAATTTCAA
AGGAACCAGGGGGTTATTATAAATCACAAGAGATGGCAAC
>No_name
CAGACAAATGAATGTTGCCTTGAAAATAGTATCCAATACACTAGTAACAGGACTATTGAC
AATAAATTTCAAAGGAACCAGGGGGTTATTATAAATCACA
>No_name
GNGATTTATAATAACCCCCTGGTTCCTTTGAAATTTATTGTCAATAGTCCTGTTACTAGT
GTATTGGATACTATTTTTAAGGCAACATTCATTTTTCTGT
>No_name
CATTAACAGACAAATGAATGTTGCCTTGAAAATAGTATCCAATACACTAGTAACAGGACT
ATTGACAATAAATTTCAAAGGAACCAGGGGGTTATTATAA
>No_name
ATAACATTAACAGACAAATGAATGTTGCCTTGAAAATAGTATCCAATACACTAGTAACAG
GACTATTGACAATAAATTTCAAAGGAACCAGGGGGTTATT
>No_name
ATAACCTTAACAGACAAATGAATGTTGCCTTGAAAATAGTATCCAATACACTAGTAACAG
GACTATTGACAATAAATTTCAAAGGAACCCGGGGGTTATT
>No_name
ATAACATTAACAGACAAATGAATGTTGCCTTGAAAATAGTATCCAATACACTAGTAACAG
GACTATTGACAATAAATTTCAAAGGAACCAGGGGGTTATT
>No_name
ATTACATTAACAGACAAATGAATGTTGCCTTGAAAATAGTATCCAATACACTAGTAACAG
GACTATTGACAATAAATTTCAAAGGAACCAGGGGGTTATT
>No_name
ATANCCCCCTGGTTCCTTTGAAATTTATTGTCAATAGTCCTGTTACTAGTGTATTGGATA
CTATTTTCAAGGCAACATTCATTTGTCTGTTTATGTTATT
>No_name
ATAACATTAACAGACAAATGAATGTTGCCTTGAAAATAGTATCCAATACACTAGTAACAG
GACTATTGACAATAAATTTCAAAGGAACCAGGGGGTCTGA
>No_name
CCTGGTTCCTTTGAAATTTATTGTCAATAGTCCTGTTACTAGTGTATTGGATACAATTTT
TAAGGCAACATTTCTTTGTTTGTTTATGTTATTTTTGGGG
>No_name
CCTGGTTCCTTTGAAATTTATTGTCAATAGTCCTGTTACTAGTGTATTGGATAATATTTT
CAAAGCAACAATTCTTTGTCTGTTAATGTTTTTTTTGGTG
>No_name
CTGGTTCCTTTGAAATTTATTGTCAATAGTCCTGTTACTAGTGTATTGGATACCATTTTC
CAGGCAACATTCATTTGTCTTTTAATGGTTTTTTTGGTTT
>No_name
GTTCCTTTGAAATTTATTGTCAATAGTCCTGTTACTAGTGTATTGGATAATATTTTTAAG
GCAAAATTCATTTGTCTGTTAATGTTTTTTTTGGGGACAA
>No_name
TTGAAATTTATTGTCAATAGTCCTGTTACTAGTGTATTGGATACTATTTTTAAGGCAAAC
TTCATTTGTCTGTTTATGTTATTTTTGGGGGCAATTTATT
>No_name
GATAAATTGTCACCCAAAATAACATTAACAGACAAATGAATGTTGCCTTGAAAATAGTAT
CCAATACACTAGTAACAGGACTATTGACAATAAATTTCAA
>No_name
GATAAATTGTCACCCAAAATAACATTAACAGACAAATGAATGTTGCCTTGAAAATAGTAT
CCAATACACTAGTAACAGGACTATTGACAATAAATTTCAA
>No_name
GAAATTTATTGTCAATAGTCCTGTTACTAGTGTATTGGATACTATTTTTCAGGCAACATT
CATTTGTCTGTTAATGTTATTTTTGGTGACAATTTATCAT
>No_name
ATTTATTGTCAATAGTCCTGTTACTAGTGTATTGGATACTATTTTCAAGGCAACATTCAT
TTGTCTGTTAATGTTATTTTGGGTGACAATTTATCATGGA
>No_name
GTTGCATTCCATGATAAATTGTCACCCAAAATAACATTAACAGACAAATGAATGTTGCCT
TGAAAATAGTATCCAATACACTAGTAACAGGACTATTGAA
>No_name
GTCTGTTGCATTCCATGATAAATTGTCACCCAAAATAACATTAACAGACAAATGAATGTT
GCCTTGAAAATAGTATCCAATACACTAGTAACAGGACTAT
>No_name
TTTGTCTGTTTCATTCCATGATAAATTGTCACCCAAAATAACATTAACAGACAAATGAAT
GTTGCCTTGAAAATAGTATCCAATACACTAGTAACAGGAC
>No_name
TTTGTCTGTTGCATTCCATGATAAATTGTCACCCAAAATAACATTAACAGACAAATGAAT
GTTGCCTTGAAAATAGTATCCAATACACTAGTAACAGGAC
>No_name
TTTGTCTGTTGCATTCCATGATAAATTGTCACCCAAAATAACATTAACAGACAAATGAAT
GTTGCCTTGAAAATAGTATCCAATACACTAGTAACAGGAC
>No_name
TTTTGTCTGTTGCATTCCATGATAAATTGTCACCCAAAATAACATTAACAGACAAATGAA
TGTTGCCTTGAAAATAGTATCCAATACACTAGTAACAGGA
>No_name
CTTCTTTTTGTCTGTTGCATTCCATGATAAATTGTCACCCAAAATAACATTAACAGACAA
ATGAATGTTGCCTTGAAAATAGTATCCAATACACTAGTAA
>No_name
ATTGGATACTATTTTCAAGGCAACATTCATTTGTCTGTTAATGTTATTTTGGGTGACAAT
TTATCATGGAATGCAACAGACAAAAAGAAGGTGCCTCACA
>No_name
TAAAATGTGAGGCACCTTCTTTTTGTCTGTTGCATTCCATGATAAATTGTCACCCAAAAT
AACATTAACAGACAAATGAATGTTGCCTTGAAAATAGTAT
>No_name
CNATTTTCAAGGCAACATTCATTTGTCTGTTAATGTTATTTTGGGTGACAATTTATCATG
GAATGCAACAGACAAAAAGAAGGTGCCTCACATTTTATTT
>No_name
CTTTTTTCAAGGCAACATTCATTTGTCTGTTAATGTTATTTTGGGTGACAATTTATCATG
GAATGCAACAGACAAAAAGAAGGTGCCTCACATTTTATTT
>No_name
GTGAAATAAAATGTGAGGCACCTTCTTTTTGTCTGTTGCATTCCATGGTAAATTGTCACC
CAAAATAACATTAACAGACAAATGAATGTTGCCTTGAAAA
>No_name
TTTCAAGGCCACCTTCATTTGTCTGTTAATGTTATTTTGGGTGACAATTTATCATGGAAT
GCAACAGACAAAAAGAAGGTGCCTCACATTTTATTTCCCC
>No_name
TTTCAAGGCAACATTCATTTGTCTGTTAATGTTATTTTGGGTGACAATTTATCATGGAAT
GCAACAGACAAAAAGAAGGTGCCTCACATTTTATTTCCCA
>No_name
TTTNTTCAAGGCAACATTCATTTGTCTGTTAATGTTATTTTGGGTGACAATTTATCATGG
AATGCAACAGACAAAAAGAAGGCGCCTCACATTTTATTTC
>No_name
TGGGGAAATAAAATGTGAGGCACCTTCTTTTTGTCTGTTGCATTCCATGATAAATTGTCA
CCCAAAATAACATTAACAGACAAATGAATGTTGCCTTGAA
>No_name
CTTTGGGAAATAAAATGTGAGGCACCTTCTTTTTGTCTGTTGCATTCCATGATAAATTGT
CACCCAAAATAACATTAACAGACAAATGAATGTTGCCTTG
>No_name
CAAGGCAACATTCATTTGTCTGTTAATGTTATTTTGGGTGACAATTTATCATGGAATGCA
ACAGACAAAAAGAAGGTGCCTCACATTTTATTTCCCAAAG
>No_name
CAANTCTTGGGGAAATAAAATGTGAGGCACCTTCTTTTTGTCTGTTGCATTCCATGATAA
ATTGTCACCCAAAATAACATTAACAGACAAATGAATGTTG
>No_name
GCAAATCTTGGGGAAATAAAATGTGAGGCACCTTCTTTTTGTCTGTTGCATTCCATGATA
AATTGTCACCCAAAATAACATTAACAGACAAATGAATGTT
>No_name
GACGATGCAAATCTTTGGGAAATAAAATGTGAGGCACCTTCTTTTTGTCTGTTGCATTCA
ATGATAAATTGTCACCCAAAATAACATTAACAGACAAATG
>No_name
ATTTGTCTGTTAATGTTATTTTGGGTGACAATTTATCATGGAATGCAACAGACAAAAAGA
AGGTGCCTCACATTTTATTTCCCAAAGATTTGCATCGTCT
>No_name
ATTTGTCTGTTAATGTTATTTTGGGTGACAATTTATCATGGAATGCAACAGACAAAAAGA
AGGTGCCTCACATTTTATTTCCCCAAGATTTGCATCGTCT
>No_name
AGACGATGCAAATCTTTGGGAAATAAAATGTGAGGCACCTTCTTTTTGTCTGTTGCATTC
CATGATAAATTGTCACCCAAAATAACATTAACAGACAAAT
>No_name
CATATCAATAAGACGATGCAAATCTTGGGGAAATAAAATGTGAGGCACCTTCTTTTTGTC
TGTTGCATTCCATGATAAATTGTCACCCAAAATAACATTA
>No_name
GTTNTTTTGGGTGACAATTTATCATGGAATGCAACAGACAAAAAGAAGGTGCCTCACATT
TTATTTCCCCAAGATTTGCATCGTCTTATTGATATGGTTC
>No_name
ATGAACCATATCAATAAGACGATGCAAATCTTGGGGAAATAAAATGTGAGGCACCTTCTT
TTTGTCTGTTGCATTCCATGATAAATTGTCACCCAAAATA
>No_name
ATTTTGGGTGACAATTTATCATGGAATGCAACAGACAAAAAGAAGGTGCATCACATTTTA
TTTCCCCAAGATTTGCATCGTCTTATTGATATGGTTCATG
>No_name
ATTTTGGGTGACAATTTATCATGGAATGCAACAGACAAAAAGAAGGTGCCTCACATTTTA
TTTCCCAAAGATTTGCATCGTCTTATTGATATGGTTCATG
>No_name
ATTTTGGGTGACAATTTATCATGGAATGCAACAGACAAAAAGAAGGTGCCTCACATTTTA
TTTCCCAAAGATTTGCATCGTCTTATTGATATGGTTCATG
>No_name
CAANCATGAACCATATCAATAAGACGATGCAAATCTTTGGGAAATAAAATGTGAGGCACC
TTCTTTTTGTCTGTTGCATTCCATGATAAATTGTCACCCA
>No_name
AAGCATGAACCATATCAATAAGACGATGCAAATCTTGGGGAAATAAAATGTGAGGCACCT
TCTTTTTGTCTGCTGCATTCCATGATAAATTGTCACCCCA
>No_name
AAACAATCATGAACCATATCAATAAGACGATGCAAATCTTGGGGAAATAAAATGTGAGGC
ACCTTCTTTTTGTCTGTTGCATTCCATGATAAATTGTCAC
>No_name
ANGGAATGCAACAGACAAAAAGAAGGTGCCTCACATTTTATTTCCCCAAGATTTGCATCG
TCTTATTGATATGGTTCATGATTGTTTTATTGCCTGCTTT
>No_name
GGAATGCAACAGACAAAAAGAAGGTGCCTCACATTTTATTTCCCCAAGATTTGCATCGTC
TTATTGATATGGTTCATGATTGTTTTATTGCCTGCTTTTC
>No_name
GCAACAGACAAAAAGAAGGTGCCTCACATTTTATTTCCCAAAGATTTGCATCGTCTTATT
GATATGGTTCATGATTGTTTTATTGCCTGCTTTTCAAGCA
>No_name
CAACAGACAAAAAGAAGGTGCCTCACATTTTATTTCCCAAAGATTTGCATCGTCTTATTG
ATATGGTTCATGATTGTTTTATTGCCTGCTTTTCAAGCAA
>No_name
AATTGCTTGAAAAGCAGGCAATAAAACAATCATGAACCATATCAATAAGACGATGCAAAT
CTTGGGGAAATAAAATGTGAGGCACCTTCTTTTTGTCTGT
>No_name
AATTGCTTGAAAAGCAGGCAATAAAACAATCATGAACCATATCAATAAGACGATGCAAAT
CTTTGGGAAATAAAATGTGAGGCACCTTCTTTTTGTCTGT
>No_name
GCTTGNAAAGCAGGCAATAAAACAATCATGAACCATATCAATAAGACGATGCAAATCTTG
GGGAAATAAAATGTGAGGCACCTTCTTTTTGTCTGAAACC
>No_name
CTAATTGCTTGAAAAGCAGGCAATAAAACAATCATGAACCATATCAATAAGACGATGCAA
ATCTTGGGGAAATAAAATGTGAGGCACCTTCTTTTTGTCT
>No_name
CAAAAAGAAGGTGCCTCACATTTTATTTCCCCAAGATTTGCATCGTCTTATTGATATGGT
TCATGATTGTTTTATTGCCTGCTTTTCAAGCAATTAGAGA
>No_name
CAAAAAGAAGGTGCCTCACATTTTATTTCCCCAAGATTTGCATCGTCTTATTGATATGGT
TCATGATTGTTTTATTGCCTGCTTTTCAAGCAATTAGAGA
>No_name
CAAAAAGAAGGTGCCTCACATTTTATTTCCCCAAGATTTGCATCGTCTTATTGATATGGT
TCATGATTGTTTTATTGCCTGCTTTTCAAGCAATTAGAGA
>No_name
ATCTCTAATTGCTTGAAAAGCAGGCAATAAAACAATCATGAACCATATCAATAAGACGAT
GCAAATCTTTGGGAAATAAGATGTGAGGCACCTTCTTTTT
>No_name
ATCTCTAATTGCTTGAAAAGCAGGCAATAAAACAATCATGAACCATATCAATAAGACGAT
GCAAATCTTGGGGAAATAAAATGTGAGGCACCTTCTTTTT
>No_name
CTGAATCTCTAATTGCTTGAAAAGCAGGCAATAAAACAATCATGAACCATATCAATAAGA
CGATGCAAATCTTTGGGAAATAAAATGTAAGGCACCTTCT
>No_name
CTCACATTTTATTTCCCCAAGATTTGCATCGTCTTATTGATATGGTTCATGATTGTTTTA
TTGCCTGCTTTTCAAGCAATTAGAGATTCAGCTGATCCTA
>No_name
CATTTTATTTCCCCAAGATTTGCATCGTCTTATTGATATGGTTCATGATTGTTTTATTGC
CTGCTTTTCAAGCAATTAGAGATTCAGCTGATCCTACTTT
>No_name
TTTTATTTCCCCAAGATTTGCATCGTCTTATTGATATGGTTCATGATTGTTTTATTGCCT
GCTTTTCAAGCAATTAGAGATTCAGCTGATCCTACTTTTT
>No_name
TTTATTTCCCAAAGATTTGCATCGTCTTATTGATATGGTTCATGATTGTTTTATTGCCTG
CTTTTCAAGCAATTAGAGATTCAGCTGATCCTACTTTTTA
>No_name
ATTTCCCCAAGATTTGCATCGTCTTATTGATATGGTTCAGGATTGTTTTATTGCCTGCTT
TTCAAGCAATTAGAGATTCAGCTGATCCTACTTTTTATTA
>No_name
ATTTCCCAAAGATTTGCATCGTCTTATTGATATGGTTCATGATTGTTTTATTGCCTGCTT
TTCAAGCAATTAGAGATTCAGCTGATCCTACTTTTTATTA
>No_name
CCAAGATTTGCATCGTCTTATTGATATGGTTCATGATTGTTTTATTGCCTGCTTTTCAAG
CAATTAGAGATTCAGCTGATCCTACTTTTTATTACAAATT
>No_name
CCAAGATTTGCATCGTCTTATTGATATGGTTCATGATTGTTTTATTGCCTGCTTTTCAAG
CAATTAGAGATTCAGCTGATCCTACTTTTTATTACAAATT
>No_name
GTATTTTGTAATAAAAAGTAGGATCAGCTGAATCTCTAATTGCTTGAAAAGCAGGCAATA
AAACAATCATGAACCATATCAATAAGACGATGCAAATCTT
>No_name
TTTGCATCGTCTTATTGATATGGTTCATGATTGTTTTATTGCCTGCTTTTCAAGCAATTA
GAGATTCAGCTGATCCTACTTTTTATTACAAATTACAAAA
>No_name
TATTGATATGGTTCATGATTGTTTTATTGCCTGCTTTTCAAGCAATTAGAGATTCAGCTG
ATCCTACTTTTTATTACAAATTACAAAATACATTTTTGTT
>No_name
TATTGATATGGTTCATGATTGTTTTATTGCCTGCTTTTCAAGCAATTAGAGATTCAGCTG
ATCCTACTTTTTATTACAAATTACAAAATACATTTTTGTT
>No_name
TATNGATATGGTTCATGATTGTTTTATTGCCTGCTTTTCAAGCAATTAGAGATTCAGCTG
ATCCTACTTTTTATTACAAATTACAAAATACATTTTTGTT
>No_name
ATTTATAGAACAAAAATGTATTTTGTAATTTGTAATAAAAAGTAGGATCAGCTGAATCTC
TAATTGCTTGAAAAGCAGGCAATAAAACAATCATGAACCA
>No_name
GTTCATGATTGTTTTATTGCCTGCTTTTCAAGCAATTAGAGATTCAGCTGATCCTACTTT
TTATTACAAATTACAAAATACATTTTTGTTCTATAAATTC
>No_name
GTTTTATTGCCTGCTTTTCAAGCAATTAGAGATTCAGCTGATCCTACTTTTTATTACAAA
TTACAAAATACATTTTTGTTCTATAAATTCACTCTACTTG
>No_name
GTTTTATTGCCTGCTTTTCAAGCAATTAGAGATTCAGCTGATCCTACTTTTTATTACAAA
TTACAAAATACATTTTTGTTCTATAAATTCACTCTACTTG
>No_name
CTGCCAAGTAGAGTGAATTTATAGAACAAAAATGTATTTTGTAATTTGTAATAAAAAGTA
GGATCAGCTGAATCTCTAATTGCTTGAAAAGCAGGCAATA
>No_name
ATTTCCTGCTTTTCAAGCAATTAGAGATTCAGCTGATCCTACTTTTTATTACAAATTACA
AAATACATTTTTGTTCTATAAATTCACTCTACTTGGCAGT
>No_name
CTGCTTTTCAAGCAATTAGAGATTCAGCTGATCCTACTTTTTATTACAAATTACAAAATA
CATTTTTGTTCTATAAATTCACTCTACTTGGCAGTATCGT
>No_name
GACGATACTGCCAAGTAGAGTGAATTTATAGAACAAAAATGTATTTTGTAATTTGTAATA
AAAAGTAGGATCAGCTGAATCTCTAATTGCTTGAAAAGCA
>No_name
GACGATACTGCCAAGTAGAGAGAATTTATAGAACAAAAATGTATTTTGTAATTTGTAATA
AAAAGTAGGATCAGCTGAATCTCTAATTGCTTGAAAAGCA
>No_name
TGACGATACTGCCAAGTAGAGTGAATTTATAGAACAAAAATGTATTTTGTAATTTGTAAT
AAAAAGTAGGATCAGCTGAATCTCTAATTGCTTGAAAAGC
>No_name
GAGAATATAAATGACGATACTGCCAAGTAGAGTGAATTTATAGAACAAAAATGTATTTTG
TAATTTGTAATAAAAAGTAGGATCAGCTGAATCTCTAATT
>No_name
AGAGATTCAGCTGATCCTACTTTTTATTACAAATTACAAAATACATTTTTGTTCTATAAA
TTCACTCTACTTGGCAGTATCGTCATTTATATTCTCTATG
>No_name
TGCATAGAGAATATAAATGACGATACTGCCAAGTAGAGTGAATTTATAGAACAAAAATGT
ATTTTGTAATTTGTAATAAAAAGTAGGATCAGCTGAATCT
>No_name
AATGCATAGAGAATATAAATGACGATACTGCCAAGTAGAGTGAATTTATAGAACAAAAAT
GTATTTTGTAATTTGTAATAAAAAGTAGGATCAGCTGAAT
>No_name
AATTAATGCATAGAGAATATAAATGACGATACTGCCAAGTAGAGTGAATTTATAGAACAA
AAATGTATTTTGTAATTTGTAATAAAAAGTAGGATCAGCT
>No_name
GCTGATCCTACTTTTTATTACAAATTACAAAATACATTTTTGTTCTATAAATTCACTCTA
CTTGGCAGTATCGTCATTTATATTCTCTATGCATTATTTC
>No_name
GNAATAATGCATAGAGAATATAAATGACGATACTGCCAAGTAGAGTGAATTTATAGAACA
AAAATGTATTTTGTAATTTGTAATAAAAAGTAGGATCAGC
>No_name
GCTGATCCTACTTTTTATTACAAATTACAAAATACATTTTTGTTCTATAAATTCACTCTA
CTTGGCAGTATCGTCATTTATATTCTCTATGCATTATTTC
>No_name
GAGAAATAATGCATAGAGAATATAAATGACGATACTGCCAAGTAGAGTGAATTTATAGAA
CAAAAATGTATTTTGTAATTTGTAATAAAAAGTAGGATCA
>No_name
CGATGAGAAATAATGCATAGAGAATATAAATGACGATACTGCCAAGTAGAGTGAATTTAT
AGAACAAAAATGTATTTTGTAATTTGTAATAAAAAGTAGG
>No_name
CTTTTTATTACAAATTACAAAATACATTTTTGTTCTATAAATTCACTCTACTTGGCAGTA
TCGTCATTTATATTCTCTATGCATTATTTCTCATCATTAC
>No_name
CGGNAATGATGAGAAATAATGCATAGAGAATATAAATGACGATACTGCCAAGGAGAGTGA
ATTTATAGAACAAAAATGTATTTTGTAATTTGTAATAAAA
>No_name
ATTACAAATTACAAAATACATTTTTGTTCTATAAATTCACTCTACTTGGCAGTATCGTCA
TTTATATTCTCTATGCATTATTTCTCATCATTACCGCTTG
>No_name
CAAGTCTCCACAAGCGGTAATGATGAGAAATAATGCATAGAGAATATAAATGACGATACT
GCCAAGTAGAGTGAATTTATAGAACAAAAATATATTTTGT
>No_name
CTCAATTCTCCACAAGCGGTAATGATGAGAAATAATGCATAGAGAATATAAATGACGATA
CTGCCAAGTAGAGTGAATTTATAGAACAAAAATGTATTTT
>No_name
CATTTTTGTTCTATAAATTCACTCTACTTGGCAGTATCGTCATTTATATTCTCTATGCAT
TATTTCTCATCATTACCGCTTGTGGAGAATTGAGATCGGT
>No_name
ACCGATCTCAATTCTCCACAAGCGGTAATGATGAGAAATAATGCATAGAGAATATAAATG
ACGATACTGCCAAGTAGAGTGAATTTATAGAACAAAAATG
>No_name
TATAAATTCACTCTACTTGGCAGTATCGTCATTTATATTCTCTATGCATTATTTCTCATC
ATTACCGCTTGTGGAGAATTGAGATCGGTTCCTTATTTTA
>No_name
ATTTACTCTACTTGGCAGTATCGTCATTTATATTCTCTATGCATTATTTCTCATCATTAC
CGCTTGTGGAGAATTGAGATCGGTTCCTTATTTTTGTATA
>No_name
CTTGGCAGTATCGTCATTTATATTCTCTATGCATTATTTCTCATCATTACCGCTTGTGGA
GAATTGAGATCGGTTCCTTATTTTAATATTCGAATCCGAT
>No_name
GCTGTATCGTCATTTATATTCTCTATGCATTATTTCTCATCATTACCGCTTGTGGAGAAT
TGAGATCGGTTCCTTATTTTAATATTCGAATCCGATTTTT
>No_name
ATTTATATTATCGATGCATTATTTCTCATCATTACCGCTTGTGGAGAATTGAGATCGGTT
CCTTATTTTAATATTCGAATCCGATTTTTTGCTTGTTTTA
>No_name
ATTTATATTCTCTATGCATTATTTCTCATCATTACCGCTTGTGGAGAATTGAGATCGGTT
CCTTATTTTAATATTCGAATCCGATTTTTTGCTTGTTTCA
>No_name
TATNTTCTCTATGCATTATTTCTCATCATTACCGCTTGTGGAGAATTGAGATCGGTTCCT
TATTTTAATATTCGAATCCGATTTTTTGCTTGTTTCATGT
>No_name
CTGAAAACCAATACGATAAACATGAAACAAGCAAAAAATCGGATTCGAATATTAAAATAA
GGAACCGATCTCAATTCTCCACAAGCGGTAATGATGAGAA
>No_name
CTCATCATTACCGCTTGTGGAGAATTGAGATCGGTTCCTTATTTTAATATTCGAATCCGA
TTTTTTGCTTGTTTCATGTTTATCGTATTGGTTTTCAGCA
>No_name
CGCTTGTGGAGAATTGAGATCGGTTCCTTATTTTAATATTCGAATCCGATTTTTTGCTTG
TTTCATGTTTATCGTATTGGTTTTCAGCATCGTTATGATC
>No_name
CTTGTGGAGAATTGAGATCGGTTCCTTATTTTAATATTCGAATCCGATTTTTTGCTTGTT
TCATGTTTATCGTATTGGTTTTCAGCATCGTTATGATCGG
>No_name
GGAGAATTGAGATCGGTTCCTTATTTTAATATTCGAATCCGATTTTTTGCTTGTTTCATG
TTTATCGTATTGGTTTTCAGCATCGTTATGATCGGTTTGC
>No_name
GGAGAATTGAGATCGGTTCCTTATTTTAATATTCGAATCCGATTTTTTGCTTGTTTCATG
TTTATCGTATTGGTTTTCAGCATCGTTACGATCGGGTTGC
>No_name
GGAGAATAGTGACCGGTTCCTTATTTTAATATTCGAATCCGATTTTTTGCTTGTTTCATG
TTTATCGTATTGGTTTTCAGCATCGTTATGATCGGTTTGC
>No_name
GGAGAATTGAGATCGGTTCCTTATTTTAATATTCGAATCCGATTTTTTGCTTGTTTCATG
TTTATCGTATTGGTTTTCAGCATCGTTATGATCGGTTTGC
>No_name
CGCAAACCGATCATAACGATGCTGAAAACCAATACGATAAACATGAAACAAGCAAAAAAT
CGGATTCGAATATTAAAATAAGGAACCGATCTCAATTCTC
>No_name
CGCAAACCGATCATAACGATGCTGAAAACCAATACGATAAACATGAAACAAGCAAAAAAC
CGGATTCGAATATTAAAATAAGGAACCGATCTCAATTCTC
>No_name
CGCAAACCGATCATAACGATGCTGAAAACCAATACGATAAACATGAAACAAGCAAAAAAT
CGGATTCGAATATTAAAATAAGGAACCGATCTCAATTCTC
>No_name
ATCGCAAACTGAACATAACGATGCTGAAAACCAATACGATAAACATGAAACAAGCAAAAA
ATCGGATTCGAATATTAAAATAAGGAACCGATCTCAATTC
>No_name
TTGAGATCGGTTCCTTATTTTAATATTCGAATCCGATTTTTTGCTTGTTTCATGTTTATC
GTATTGGTTTTCAGCATCGTTATGATCGGTTTGCGATACG
>No_name
CGCCCGTATCGCAAACCGATCATAACGATGCTGAAAACCAATACGATAAACATGAAACAA
GCAAAAAATCGGATTCGAATATTAAAATAAGGAACCGATC
>No_name
CAGACCCGTATCGCAAACCGATCATAACGATGCTGAAAACCAATACGATAAACATGAAAC
AAGCAAAAAATCGGATTCGAATATTAAAATAAGGAACCGA
>No_name
CCTTATTTTAATATTCGAATCCGATTTTTTGCTTGTTTCATGTTTATCGTATTGGTTTTC
AGCATCGTTATGATCGGTTTGCGATACGGGTCTGGATTGT
>No_name
GAACAATCCAGACCCGTATCGCAAACCGATCATAACGATGCTGAAAACCAATACGATAAA
CATGAAACAAGCAAAAAATCGGATTCGAATATTAAAATAA
>No_name
TTTTAATATTCGAATCCGATTTTTTGCTTGTTTCATGTTTATCGTATTGGTTTTCAGCAT
CGTTATGATCGGTTTGCGATACGGGGCTGGATTGTTTCAC
>No_name
TTTTAATATTCGAATCCGATTTTTTGCTTGTTTCATGTTTATCGTATTGGTTTTCAGCAT
CGTTATGATCGGTTTGCGCTACGGGTCTGGATTGTTTAAC
>No_name
CGAATCCGATTTTTTTGCTTGTTTCATGTTTATCGTATTGGTTTTCAGCATCGTTATGAT
CGGTTTGCGATACGGGTCTGGATTGTTCAACCATAACTTT
>No_name
CACAAAGTTATTGTTGAACAATCCAGACCCGTATCGCAAACCGATCATAACGATGCTGAA
AACCAATACGATAAACATGAAACAAGCAAAAAAATCGGAT
>No_name
CTCGTTCAAACACAAAGTTATTGTTGAACAATCCAGACCCGTATCGCAAACCGATCATAA
CGATGCTGAAAACCAATACGATAAACATGAAACAAGCAAA
>No_name
TGCNTGTTTCATGTTTATCGTATTGGTTTTCAGCATCGTTATGATCGGTTTGCGATACGG
GTCTGGATTGTTCAACAATAACTTTGTGTTTGAACGAGCA
>No_name
TCTGCTTGCTCGTTCAAACACAAAGTTATTGTTGAACAATCCAGACCCGTATCGCAAACC
GATCATAACGATGCTGAAAACCAATACGATAAACATGAAA
>No_name
TGCATATCTGCTTGCTCGTTCAAACACAAAGTTATTGTTGAACAATCCAGACCCGTATCG
CAAACCGATCATAACGATGCTGAAAACCAATACGATAAAC
>No_name
TTTGCATATCTGCTTGCTCGTTCAAACACAAAGTTATTGTTGAACAATCCAGACCCGTAT
CGCAAACCGATCATAACGATGCTGAAAACCAATACGATAA
>No_name
ATCGTATTGGTTTTCAGCATCGTTATGATCGGTTTGCGATACGGGTCTGGATTGTTCAAC
AATAACTTTGTGTTTGAACGAGCAAGCAGATATGCAAATT
>No_name
ATTGGTTTTCAGCATCGTTATGATCGGTTTGCGATACGGGTCTGGATTGTTCAACAATAA
CTTTGTGTTTGAACGAGCAAGCAGATATGCAAATTCCGTG
>No_name
CACGGAATTTGCATATCTGCTTGCTCGTTCAAACACAAAGTTATTGTTGAACAATCCAGA
CCCGTATCGCAAACCGATCATAACCATGCTGAAAACCAAT
>No_name
TTGGTTTTCAGCATCGTTATGATCGGTTTGCGATACGGGTCTGGATTGTTCAACAATAAC
TTTGTGTTTGAACGAGCAAGCAGATATGCAAATTCCGTGG
>No_name
GTTTTCAGCATCGTTATGATCGGTTTGCGATACGGGTCTGGATTGTTCAACAATAACTTT
GTGTTTGAACGAGCAAGCAGATATGCAAATTCCGTGGAAT
>No_name
CAGAATTCCACGGAATTTGCATATCTGCTTGCTCGTTCAAACACAAAGTTATTGTTGAAC
AATCCAGACCCGTATCGCAAACCGATCATAACGATGCTGA
>No_name
CAGNATTCCACGGAATTTGCATATCTGCTTGCTCGTTCAAACACAAAGTTATTGTTGAAC
AATCCAGACCCGTATCGCAAACCGATCATAACGATGCTGA
>No_name
CANAATTCCACGGAATTTGCATATCTGCTTGCTCGTTCAAACACAAAGTTATTGTTGAAC
AATCCAGACCAGTATCGCAAACCGATCATAACGATGCTGA
>No_name
CGTTATGATCGGTTTGCGATACGGGTCTGGATTGTTCAACAATAACTTTGTGTTTGAACG
AGCAAGCAGATATGCAAATTCCGTGGAATTCTGTGCTCAA
>No_name
CGTTATGATCGGTTTGCGATACGGGTCTGGATTGTTCAACAATAACTTTGTGTTTGAACG
AGCAAGCAGATATGCAAATTCCGTGGAATTCTGTGCTCAA
>No_name
TTATGATCGGTTTGCGATACGGGTCTGGATTGTTCAACAATAACTTTGTGTTTGAACGAG
CAAGCAGATATGCAAATTCCGTGGAATTCTGTGCTCAATA
>No_name
TTATGATCGGTTTGCGATACGGGTCTGGATTGTTCAACAATAACTTTGTGTTTGAACGAG
CAAGCAGATATGCAAATTCCGTGGAATTCTGTGCTCAATA
>No_name
TTATGATCGGTTTGCGATACGGGTCTGGATTGTTCAACAATAACTTTGTGTTTGAACGAG
CAAGCAGATATGCAAATTCCGTGGAATTCTGTGCTCAATA
>No_name
ATTCCATATTGAGCACAGAATTCCACGGAATTTGCATATCTGCTTGCTCGTTCAAACACA
AAGTTATTGTTGAACAATCCAGACCCGTATCGCAAACCGA
>No_name
TATNATTCCATATTGAGCACAGAATTCCACGGAATTTGCATATCTGCTTGCTCGTTCAAA
CACAAAGTTATTGTTGAACAATCCAGACCCGTATCGCAAA
>No_name
AGATTTATCATTCCATATTGAGCACAGAATTCCACGGAATTTGCATATCTGCTTGCTCGT
TCAAACACAAAGTTATTGTTGAACAATCCAGACCCGTATC
>No_name
GNGATTTATCATTCCATATTGAGCACAGAATTCCACGGAATTTGCATATCTGCTTGCTCG
TTCAAACACAAAGTTATTGTTGAACAATCCAGACCCGTAT
>No_name
TAGAGATTTATCATTCCATATTGAGCACAGAATTCCACGGAATTTGCATATCTGCTTGCT
CGTTCAAACACAAAGTTATTGTTGAACAATCCAGACCCGT
>No_name
CGGGTCTGGATTGTTCAACAATAACTTTGTGTTTGAACGAGCAAGCAGATATGCAAATTC
CGTGGAATTCTGTGCTCAATATGGAATGATAAATCTCTAT
>No_name
CGGGTCTGGATTGTTCAACAATAACTTTGAGTTTGAACGAGCAAGCAGATATGCAAATTC
CGCGGAATTTTGTGCTCAATATGGAATGATAAATCTCTAT
>No_name
ATAGAGATTTATCATTCCATATTGAGCACAGAATTCCACGGAATTTGCATATCTGCTTGC
TCGTTCAAACACAAAGTTATTGTTGAACAATCCAGACCCG
>No_name
CAANTAGAGATTTATCATTCCATATTGAGCACAGAATTCCACGGAATTTGCATATCTGCT
TGCTCGTTCAAACACAAAGTTATTGTTGAACAATCCAGAC
>No_name
CTGGATTGTTCAACAATAACTTTGTGTTTGAACGAGCAAGCAGATATGCAAATTCCGTGG
AATTCTGTGCTCAATATGGAATGATAAATCTCTATTTGTT
>No_name
CTGNATTGTTCAACAATAACTTTGTGTTTGAACGAGCAAGCAGATATGCAAATTCCGTGG
AATTCTGTGCTCAATATGGAATGATAAATCTCTATTTGTT
>No_name
CTGGATTGTTCAACAATAACTTTGTGTTTGAACGAGCAAGCAGATATGCAAATTCCGTGG
AATTCTGTGCTCAATATGGAATGATAAATCTCTATTTGTT
>No_name
AAACAAATAGAGATTTATCATTCCATATTGAGCACAGAATTCCACGGAATTTGCATATCT
GCTTGCTCGTTCAAACACAAAGTTATTGTTGAACAATCCA
>No_name
TGATAAACAAATAGAGATTTATCATTCCATATTGAGCACAGAATTCCACGGAATTTGCAT
ATCTGCTTGCTCGTTCAAACACAAAGTTATTGTTGAACAA
>No_name
CAGGATAAACAAATAGAGATTTATCATTCCATATTGAGCACAGAATTCCACGGAATTTGC
ATATCTGCTTGCTCGTTCAAACACAAAGTTATTGTTGAAC
>No_name
CAATAACTTTGTGTTTGAACGAGCAAGCAGATATGCAAATTCCGTGGAATTCTGTGCTCA
ATATGGAATGATAAATCTCTATTTGTTTATCATGGCATAC
>No_name
GTATGCCATGATAAACAAATAGAGATTTATCATTCCATATTGAGCACAGAATTCCACGGA
ATTTGCATATCTGCTTGCTCGGTCAAACACAAAGTAATTG
>No_name
GCAGGGCATGATAAACAAATAGAGATTTATCATTCCATATTGAGCACAGAATTCCACGGA
ATTTGCATATCTGCTTGCTCGTTCAAACACAAAGTTATTG
>No_name
CAAAAACTTTGTGTTTGAACGAGCAAGCAGATATGCAAATTCCGTGGAATTCTGTGCTCA
ATATGGAATGATAAATCTCTATTTGTTTATCATGGCATAC
>No_name
ATAACTTTGTGTTTGAACGAGCAAGCAGATATGCAAATTCCGTGGAATTCTGTGCTCAAT
ATGGAATGATAAATCTCTATTTGTTTATCATGGCATACGC
>No_name
ATAACTTTGTGTTTGAACGAGCAAGCAGATATGCAAATTCCGTGGAATTCTGTGCTCAAT
ATGGAATGATAAATCTCTATTTGTTTATCATGGCATACGC
>No_name
AAGCGTATGCCATGATAAACAAATAGAGATTTATCATTCCATATTGAGCACAGAATTCCA
CGGAATTTGCATATCTGCTTGCTCGTTCAAACACAAAGTT
>No_name
TAAGCGTATGCCATGATAAACAAATAGAGATTTATCATTCCATATTGAGCACAGAATTCC
ACGGAATTTGCATATCTGCTTGCTCGTTCAAACACAAAGT
>No_name
TTGGGTTTGAACGAGCAAGCAGATATGCAAATTCCGTGGAATTCTGTGCTCAATATGGAA
TGATAAATCTCTATTTGTTTATCATGGCATACGCTTATTC
>No_name
GGAGAATAAGCGTATGCCATGATAAACAAATAGAGATTTATCATTCCATATTGAGCACAG
AATTCCACGGAATTTGCATATCTGCTTGCTCGTTCAAACA
>No_name
GGAGAATAAGCGTATGCCATGATAAACAAATAGAGATTTATCATTCCATATTGAGCACAG
AATTCCACGGAATTTGCATATCTGCTTGCTCGTTCAAACA
>No_name
GTTTGAACGAGCAAGCAGATATGCAAATTCCGTGGAATTCTGTGCTCAATATGGAATGAT
AAATCTCTATTTGTTTATCATGGCATACGCTTATTCTCCT
>No_name
ATTTTTTGCAGGAGAATAAGCGTATGCCATGATAAACAAATAGAGATTTATCATTCCATA
TTGAGCACAGAATTCCACGGAATTTGCATATCTGCTTGCT
>No_name
GGCATTTTTAGCGGGAGAATAAGCGTATGCCATGATAAACAAATAGAGATTTATCATTCC
ATATTGAGCACAGAATTCCACGGAATTTGCATATCTGCTT
>No_name
GGCATTTTTTGCAGGAGAATAAGCGTATGCCATGATAAACAAATAGAGATTTATCATTCC
ATATTGAGCACAGAATTCCACGGAATTTGCATATCTGCTT
>No_name
AGCAGATATGCAAATTCCGTGGAATTCTGTGCTCAATATGGAATGATAAATCTCTATTTG
TTTATCATGGCATACGCTTATTCTCCTGCAAAAAATGCCA
>No_name
CAGATATGCAAATTCCGTGGAATTCTGTGCTCAATATGGAATGATAAATCTCTATTTGTT
TATCATGGCATACGCTTATTCTCCTGCAAAAAATGCCATT
>No_name
CAGATATGCAAATTCCGTGGAATTCTGTGCTCAATATGGAATGATAAATCTCTATTTGTT
TATCATGGCATACGCTTATTCTCCTGCAAAAAATGCCATT
>No_name
CAGATATGCAAATTCCGTGGAATTCTGTGCTCAATATGGAATGATAAATCTCTATTTGTT
TATCATGGCATACGCTTATTCTCCTGCAAAAAATGCCATT
>No_name
CAGATATGCAAATTCCGTGGAATTCTGTGCTCAATATGGAATGATAAATCTCTATTTGTT
TATCATGGCATACGCTTATTCTCCTGCAAAAAATGCCATT
>No_name
CAGATATGCAAATTCCGTGGAATTCTGTGCTCAATATGGAATGATAAATCTCTATTTGTT
TATCATGGCATACGCTTATTCTCCTGCAAAAAATGCCATT
>No_name
CAGATATGCAAATTCCGTGGAATTCTGTGCTCAATATGGAATGATAAATCTCTATTTGTT
TATCATGGCATACGCTTATTCTCCTGCAAAAAATGCCATT
>No_name
CANTGGCATTTTTTGCAGGAGAATAAGCGTATGCCATGATAAACAAATAGAGATTTATCA
TTCCATATTGAGCACAGAATTCCACGGCATTTGCATATCT
>No_name
ATGAATGGCATTTTTTGCAGGAGAATAAGCGTATGCCATGATAAACAAATAGAGATTTAT
CATTCCATATTGAGCACAGAATTCCACGGAATTTGCATAT
>No_name
GCANATTCCGTGGAATTCTGTGCTCAATATGGAATGATAAATCTCTATTTGTTTATCATG
GCATACGCTTATTCTCCTGCAAAAAATGCCATTCATGAGG
>No_name
ATGAATTTACCATGAATGGCATTTTTTGCAGGAGAATAAGCGTATGCCATGATAAACAAA
TAGAGATTTATCATTCCATATTGAGCACAGAATTCCACGG
>No_name
ATGAATTTACCATGAATGGCATTTTTTGCAGGAGAATAAGCGTATGCCATGATAAACAAA
TAGAGATTTATCATTCCATATTGAGCACAGAATTCCACGG
>No_name
GAAAATTGGACTGATGAATGGCATTTTTTGCAGGAGAATAAGCGTATGCCATGATAAACA
AATAGAGATTTATCATTCCATATTGAGCACAGAATTCCAC
>No_name
TGAAAATTGGCCTCATGAATGGCATTTTTTGCAGGAGAATAAGCGTATGCCATGATAAAC
AAATAGAGATTTATCATTCCATATTGAGCACAGAATTCCA
>No_name
CTTGAAAATTGGCCTCATGAATGGCATTTTTTGCAGGAGAATAAGCGTATGCCATGATAA
ACAAATAGAGATTTATCATTCCATATTGAGCACAGAATTC
>No_name
CTTGAAAATTGGCCTCATGAATGGCATTTTTTGCAGGAGAATAAGCGTATGCCATGATAA
ACAAATAGAGATTTATCATTCCATATTGAGCACAGAATTC
>No_name
CTTGAAAATTGGCCTCATGAATGGCATTTTTTGCAGGAGAATAAGCGTATGCCATGATAA
ACAAATAGAGATTTATCATTCCATATTGAGCACAGAATTC
>No_name
CTTGAAAATTGGCCTCATGAATGGCATTTTTTGCAGGAGAATAAGCGTATGCCATGATAA
ACAAATAGAGATTTATCATTCCATATTGAGCACAGAATTC
>No_name
CTTGAAAATAGGCCTCATGAATGGCATTTTTTGCAGGAGAATAAGCGTATGCCATGCTAC
AGAAACAGAGCTTTCTCATTCCATATTGAGCACAGCATTC
>No_name
CTTNAAAATTGGCCTCATGAATGGCATTTTTTGCAGGAGAATAAGCGTATGCCATGATAA
ACAAATAGAGATTTATCATTCCATATTGAGCACAGAATTC
>No_name
CTTGAAAATTGGACTCATGAATGGCATTTTTTGCAGGAGAATAAGCGTATGCCATGATAA
ACAAATAGAGATTTATCCTTCCATATTGAGCACAGAATAC
>No_name
CATCTTGAAAATTGGCCTCATGAATGGCATTTTTTGCAGGAGAATAAGCGTATGCCATGA
TAAACAAATAGAGATTTATCATTCCATATTGAGCACAGAA
>No_name
GTCATCTTGAAAATTGGCCTCATGAATGGCATTTTTTGCAGGAGAATAAGCGTATGCCAT
GATAAACAAATAGAGATTTATCATTCCATATTGAGCACAG
>No_name
GTCATCTTGAAAATTGGCCTCATGAATGGCATTTTTTGCAGGAGAATAAGCGTATGCCAT
GATAAACAAATAGAGATTTATCATTCCATATTGAGCACAG
>No_name
GTCATCTTGAAAATTGGCCTCATGAATGGCATTTTTTGCAGGAGAATAAGCGTATGCCAT
GATAAACAAATAGAGATTTATCATTCCATATTGAGCACAG
>No_name
GTCTTCTTGAAAATTGGCCTCATGAATGGCATTTTTTGCAGGAGAATAAGCGTATGCCAT
GATAAACAAATAGAGATTTATCATTCCATATTGAGCACAG
>No_name
GGGTCATCTTGAAAATTGGCCTCATGAATGGCATTTTTTGCAGGAGAATAAGCGTATGCC
ATGATAAACAAATAGAGATTTATCATTCCATATTGAGCAC
>No_name
TGGGTCATCTTGAAAATTGGCCTCATGAATGGCATTTTTTGCAGGAGAATAAGCGTATGC
CATGATAAACAAATAGAGATTTATCATTCCATATTGAGCA
>No_name
GCTCAATATGGAATGATAAATCTCTATTTGTTTATCATGGCATACGCTTATTCTCCTGCA
AAAAATGCCATTCATGAGGCCAATTTTCAAGATGACCCTA
>No_name
GCACAATATGGAATGATAAATCTCTATTTGTTTATCATGGCATACGCTTATTCTCCTGCA
AAAAATGCCATTCATGAGGCCAATTTTCAAGATGACCCTA
>No_name
GAAAGATTAGGGTCATCTTGAAAATTGGCCTCATGAATGGCATTTTTTGCAGGAGAATAA
GCGTATGCGATGATAAACAAATAGAGATTTATCATTCCAT
>No_name
TGGAATGATAAATCTCTATTTGTTTATCATGGCATACGCTTATTCTCCTGCAAAAAATGC
CATTCATGAGGCCAATTTTCAAGATGACCCTAATCTTTCT
>No_name
TGGAATGATAAATCTCTATTTGTTTATCATGGCATACGCTTATTCTCCTGCAAAAAATGC
CATTCATGAGGCCAATTTTCAAGATGACCCTAATCTTTCT
>No_name
AATNATAAATCTCTATTTGTTTATCATGGCATACGCTTATTCTCCTGCAAAAAATGCCAT
TCATGAGGCCAATTTTCAAGATGACCCTAATCTTTCTATG
>No_name
GATAAATCTCTATTTGTTTATCATGGCATACGCTTATTCTCCTGCAAAAAATGCCATTCA
TGAGGCCAATTTTCAAGATGACCCTAATCTTTCTATGGTA
>No_name
TACCATAGAAAGATTAGGGTCATCTTGAAAATTGGCCTCATGCATGGAATTTTTTGCAGG
AGAATAAGCGTATGCAATGATAAACAAATAGAGATTTATC
>No_name
ATTCATTTACCATAGAAAGATTAGGGTCATCTTGAAAATTGGCCTCATGAATGGCATTTT
TTGCAGGAGAATAAGCGTATGCCATGATAAACAAATAGAG
>No_name
CTGATTCATTTACCATAGAAAGATTAGGGTCATCTTGAAAATTGGCCTCATGAATGGCAT
TTTTTGCAGGAGAATAAGCGTATGCCATGATAAACAAATA
>No_name
ATCATGGCATACGCTTATTCTCCTGCAAAAAATGCCATTCATGAGGCCAATTTTCAAGAT
GACCCTAATCTTTCTATGGTAAATGAATCAGACGAAGATG
>No_name
GGTATACGCTTATTCTCCTGCAAAAAATGCCATTCATGAGGCCAATTTTCAAGATGACCC
TAATCTTTCTATGGTAAATGAATCAGACGAAGATGTTCTC
>No_name
GCTTATTCTCCTGCAAAAAATGCCATTCATGAGGCCAATTTTCAAGATGACCCTCATCTT
TCTATGGTAAATGAATCAGACGAAGATGTTCTCTATGGTT
>No_name
GCTTATTCTCCTGCAAAAAATGCCATTCATGAGGCCAATTTTCAAGATGACCCTAATCTT
TCTATGGTAAATGAATCAGACGAAGATGTTCTCTATGGTT
>No_name
CTTATTCTCCTGCAAAAAATGCCATTCATGAGGCCAATTTTCAAGATGACCCTAATCTTT
CTATGGTAAATGAATCAGACGAAGATGTTCTCTATGGTTC
>No_name
GCATATTCTCCTGCAAAAAATGCCATTCATGAGGCCAATTTTCAAGATGACCCTAATCTT
TCTATGGTAAATGAATCAGACGAAGATGTTCTCTATGGTT
>No_name
TTCTCCTGCCAACAATGCCATTCATGAGGCCAATTTTCAAGATGACCCTAATCTTTCTAT
GGTAAATGAATCAGACGAAGATGTTCTCTATGGTTCTGAC
>No_name
CTATGTCAGAACCATAGAGAACATCTTCGTCTGATTCATTTACCATAGAAAGATTAGGGT
CATCTTGAAAATTGGCCTCATGAATGGCATTTTTTGCAGG
>No_name
AAAAATGCCATTCATGAGGCCAATTTTCAAGATGACCCTAATCTTTCTATGGTAAATGAA
TCAGACGAAGATGTTCTCTATGGTTCTGACATAGAAGAAG
>No_name
AAAATGCCATTCATGAGGCCAATTTTCAAGATGACCCTAATCTTTCTATGGTAAATGAAT
CAGACGAAGATGTTCTCTATGGTTCTGACATAGAAGAAGC
>No_name
CTTTGCTTCTTCTATGTCAGAACCATAGAGAACATCTTCGTCTGATTCATTTACCATAGA
AAGATTAGGGTCATCTTGAAAATTGGCCTCATGAATGGCA
>No_name
TAATAAATTTGCTTCTTCTATGTCAGAACCATAGAGAACATCTTCGTCTGATTCATTTAC
CATAGAAAGATTAGGGTCATCTTGAAAATTGGCCTCATGA
>No_name
CTTGATAATAAATTTGCTTCTTCTATGTCAGAACCATAGAGAACATCTTCGTCTGATTCA
TTTACCATAAAAAGATTAGGGTCATCTTGAAAATTGGCCT
>No_name
CTTNATAATAAATTTGCTTCTTCTATGTCAGAACCATAGAGAACATCTTCGTCTGATTCA
TTTACCATAGAAAGATTAGGGTCATCTTGAAAATTGGCCT
>No_name
CTTGATAATAAATTTGCTTCTTCTATGTCAGAACCATAGAGAACATCTTCGTCTGATTCA
TTTACCATAGAAAGATTAGGGTCATCTTGAAAATTGGCCT
>No_name
CTTGATAATAAATTTGCTTCTTCTATGTCAGAACCATAGAGAACATCTTCGTCTGATTCA
TTTACCATAGAAAGATTAGGGTCATCTTGAAAATTGGCCT
>No_name
GGCCAATTTTCAAGATGACCCTAATCTTTCTATGGTAAATGAATCAGACGAAGATGGTCT
CTATGGATCTGACATAGAAGAAGCAAATTTATTATCAAGA
>No_name
TTTCTTGATAATAAATTTGCTTCTTCTATGTCAGAACCATAGAGAACATCTTCGTCTGAT
TCATTTACCATAGAAAGATTAGGGTCATCTTGAAAATTGG
>No_name
CAATTTTCAAGATGACCCTAATCTTTCTATGGTAAATGAATCAGACGAAGATGTTCTCTA
TGGTTCTGACATAGAAGAAGCAAATTTATTATCAAGAAAA
>No_name
CNAATTTTCAAGATGACCCTAATCTTTCTATGGTAAATGAATCAGACGAAGATGTTCTCT
ATGGTTCTGACATAGAAGAAGCAAATTTATTATCAAGAAA
>No_name
ATTTGGTAGATTTTCTTGATAATAAATTTGCTTCTTCTATGTCAGAACCATAGAGAACAT
CTTCGTCTGATTCATTTACCATAGAAAGATTAGGGTCATC
>No_name
CTATGGTAAATGAATCAGACGAAGATGTTCTCTATGGTTCTGACATAGAAGAAGCAAATT
TATTATCAAGAAAATCTACCAAATCCAAATTAAACAGATC
>No_name
CTTNGGTAAATGAATCAGACGAAGATGTTCTCTATGGTTCTGACATAGAAGAAGCAAATT
TATTATCAAGAAAATCTACCAAATCCAAATTAAACAAACG
>No_name
GGTAAATGATTCNGACGAAGATGTTCTCTATGGTTCTGACATAGAAGAAGCAAATTTATT
ATCAAGAAAATCTACCAAATCCAAATTAAACAAACGTTGA
>No_name
GTAAATGAATCAGACGAAGATGTTCTCTATGGTTCTGACATAGAAGAAGCAAATTTATTA
TCAAGAAAATCTACCAAATCCAAATTAAACAAACGTTGAA
>No_name
CCGAAACCGGAAGGGTAAAGGACCACTGCATAATATTGACACTATGAGAGTAGAATGCAA
ATGTCTACCAAATTATTATTTCATCGTCTCTATATCTGTG
>No_name
CCGAAACCGGAAGGGTAAAGGACCACTGCATAATATTGACACTATGAGAGTAGAATGCAA
ATGTCTACCAAATTATTATTTCATCGTCTCTATATCTGTG
>No_name
CGGAAGGGTAAAGGACCACTGCATAATATTGACACTATGAGAGTAGAATGCAAATGTCTA
CCAAATTATTATTTCATCGTCTCTATATCTGTGGCCAATA
>No_name
CCACTGCATAATATTGACACTATGAGAGTAGAATGCAAATGTCTACCAAATTATTATTTC
ATCGTCTCTATATCTGTGGCCAATATCCTCGCCGTGTCCT
>No_name
AAAAACAATAATCATTGGCGGATTGAAGGACACGGCGAGGATATTGGCCACAGATATAGA
GACGATGAAATCAAAATTTGGTAGACATTTGGATTCTACT
>No_name
TTTCGATGGTTGAATTTCAATAACAATCCTCTATGGAAAGTCTACTGTTTGATAGAAATC
AGCATCAACACTATTTTCTGCAATCTAGCATTCCTACACA
>No_name
TAGAAATCAGCATCAACACTATTTTCTGCAATCTAGCATTCCTACACATTTTATTTTCAA
GTCTCGACACGTTTCTACGACTCTATTCCCCGAAAATGTA
>No_name
ATTTTCTGCAATCTAGCATTCCTACACATTTTATTTTCAAGTCTCGACACGTTTCTACGA
CTCTATTCCCCGAAAATGTATATATATAGTCAAAGACCCA
>No_name
CGATAATGTATATATATAGTCAAAGACCCAGTACTAACGTATTGCAAATATCAGCACCTT
GCGTAGTAACTTGTATCTAAGCAGGTTGGCAACTCTCTTT
>No_name
ACGTATTGAAAATATCAGCACCTTGGGTAGTAACTTGTATCCAAGCAGGTTGTCAACTAT
CTATAAGTAGTAAAGACAGTCTAAGATCGAGATTGCTTCA
>No_name
TTGTATCCAAGCAGGTTGTCAACTATCTATAAGTAGTAAAGACAGTCTAAGATCGAGATT
GCTTCATTGTCTCATTGATGATGTAAATTTCCTCATTCTT
>No_name
CAAGCAGGTTGTCAACTATCTATAAGTAGTAAAGACAGTCTAAGATCGAGATTGCTTCAT
TGTCTCATTGATGATGTAAATTTCCTCATTCTTTGAAGTG
>No_name
CTAAGATCGAGATTGCTTCATTGTCTCATTGATGATGTAAATTTCCTCATTCTTCGAAGT
GTCATTTCGTTTGCAGTTCCATTGTTGGCTTGTGTTATTT
>No_name
CTAAGATCGAGATTGCTTCATTGTCTCATTGATGATGTAAATTTCCTCATTCTTCGAAGT
GTCATTTCGTTTGCAGTTCCATTGTTGGCTTGTGTTATTT
>No_name
GATCGAGATTGCTTCATTGTCTCATTGATGATGTAAATTTCCTCATTCTTCGAAGTGTCA
TTTCGTTTGCAGTTCCATTGTTGGCTTGTGTTATTTTAAC
>No_name
GACAACTTTCTGAGAAAATACAATTGAAGAATTGTTAAAATAACACAAGCCAACAATGGA
ACTGCAAACGAAATGACACTTCGAAGAATGAGGAAATTTA
>No_name
CCTCATTCTTCGAAGTGTCATTTCGTTTGCAGTTCCATTGTTGGCTTGTGTTATTTTAAC
AATTCTTCAATTGTATTTTCTCAGAAAGTTGTCTCACATC
>No_name
CGGTGATGTTAGGCAACTTTCTGAGAAAATACAATTGAAGAATTGTTAAAATAACACAAG
CCAACAATGGAACTGCAAACGAAATGACACTTCGAAGAAT
>No_name
CCGGAAGTTCTAAATTATACAGATACGTTGAGAATAAGTGTCGCATAGTTTCGTCGGTGA
TGTGAGACAACTTTCTGAGAAAATACAATTGAAGAATTGT
>No_name
CAGAAAGTTGTCTCACATCACCGACGAAACTATGCGACACTTATTCTCAACGTATCTGTA
TAATTTAGAACTTCCGGAAAATTTTGTTTTGATTCATAGG
>No_name
GTATATATTGTTATTATTTTGAACAGACCTATGAATCAAAACAAAATTTTCCGGAAGTTC
TAAATTATACAGATACGTTGAGAATAAGTGTCGCATAGTT
>No_name
TTTTTGTTTACATTGTTTATATTGTTATTATTTTGAACAGACCTATGAATCAAAACAAAA
TTTTCCGGAAGTTCTAAATTATACAGATACGTTGAGAATA
>No_name
AAATAATAACAATATAAACAATGTAAACAATAATGACACTGAAATGAAAATAAATTTCCC
TTCTAATATTCCAAGAGATATAACTGGAGAAACTTTGGCT
>No_name
ATGACACTGAAATGAAAATAAATTTCCCTTCTAATATTCCAAGAGATATAACTGGAGAAA
CTTTGGCTTCAATTCAATCAACTACACTGGATGGTCCCAT
>No_name
CTGAAATGAAAATAAATTTCCCTTCTAATATTCCAAGAGATATAACTGGAGAAACTTTGG
CTTCAATTCAATCAACTACACTGGATGGTCCCATAATCCA
>No_name
ATTTCCCTTCTAATATTCCAAGAGATATAACTGGAGAAACTTTGGCTTCAATTCAATCAA
CTACACTGGATGCTCCAATAATCCATTTTCATCCCCAGGT
>No_name
AAGNGATATAACTGGAGAAACTTTGGCTTCAATTCAATCAACTACACTGGATGCTCCAAT
AATCCATTTTTATTCCCCGGTTGGGATGTCCCATGTTTCT
>No_name
ATTTGCAGTAAAATCTAATGCAACATGGGACATTCCAACCTGGGGATGAAAATGGATTAT
TGGAGCATCCAGTGTAGTTGATTGAATTGAAGCCAAAGTT
>No_name
GATTTGCAGTAAAATCTAATGCAACATGGGACATTCCAACCTGGGGATGAAAATGGATTA
TTGGAGCATCCAGTGTAGTTGATTGAATTGAAGCCAAAGT
>No_name
CTTATTTTCTGATATATTATTCGGACTTGTTTCTCTGGCGCTTTCAAGAGAAACTGATTT
TATGAGTTTAGCTTGTTGATGATTTGCAGTAAAATCTAAT
>No_name
ATTAGATTTGACTGCAAATCATCAACAAGCTAAACTCATAAAATCAGTTTCTCTTGAAAG
CGCCAGAGAAACAAGTCCGAATAATATATCAGAAAATAAG
>No_name
CTTGAAAGCGCCAGAGAAACAAGTCCGAATAATATATCAGAAAATAAGGTTCAGAAACGA
GTTCTATGGAACTTCATGTATCAAAGAGAACAGATGTCAA
>No_name
TGGCCATGTTGAGCGCAATTGACATCTGTTCTCTTTGATACATGAAGTTCCATAGAACTC
GTTTCTGAACCTTATTTTCTGATATATTATTCGGACTTGT
>No_name
CTCGATTGTTCACAGAGCCTGAATGTCAATGTGGATAAAATCAAAGGAGACCATATCCCA
ATGGCAACGATGCATGAGGCCATGTTGAGCGCAATTGACA
>No_name
CACCAATGAAAATTACTTATTCTTTCAACAGGAATTTGGAAAAAGCAACTCGATTGTTCA
CAGAGCCTGAATGTCAATGTGGATAAAATCAAAGGAGACC
>No_name
CGGCAAAAGCCCGCCAATGAAAATTACTTATTCTTTCAACAGGAATTTGGAAAAAGCAAC
TCGATTGTTCACAGAGCCTGAATGTCAATGTGGATAAAAT
>No_name
CGGCAAAAGACCTCCAATGAAAATTACTTATTCTTTCAACAGGAATTTGGAAAAAGCAAC
TCGATTGTTCACAGAGCCTGAATGTCAATGTGGATAAAAT
>No_name
CAGAGGAGCACCAATACGTCTTAAGTTTTTATCCAAACACATATAAACTATAGGATAAAT
GGCTCCACCGGCAAAAGACCACCAATGAAAATTACTTATT
>No_name
CTTTTAAAAGGATTTCTTAACACAATATACCGATCGAGTGAAATAACGCACAGGTGAATT
ATTGATGATGACGTAAAGAATACGTCCAAGCTGAACCAGA
>No_name
ATTTATTTTAGCATACAGAATTCAACACCAAGAAAAGATATCTTACAAAGGATGCGGACC
AAATGAAACTTATTTTATAGTTTTGTCAACAGTTTTGACA
>No_name
CTGAAACTCAAGTGGTAATGGGAGTGAGTTTCATTTCTTCAGTTCCAAACCATATAGAAG
ATATTGGCTGGTTTTTTTGGTTTTTTTTTCTCTGTTAATT
>No_name
AAAAGATTTCCAAAAATAGTTAACACTGGAAACAAAAGCAAAGAAAGCAGCCAATATCTT
CTATATGGTTTGGAACTGAAGAAATGAAACTCACTCCCAT
>No_name
AGCCAAGCTAACAATGAAATAATTTGTTGCGTTTCGGAGATTTTTCTCTCGAATTACGCT
AAGCACGACTAAAAGATTTCCAAAAATAGTTAACACTGGA
>No_name
CGTGAGTCTACATTACGATTGCGATAACTTGGGTGCTTTCATTTTTTATAGCTCTACCGA
TAGCTTGCGGACTCAACAACACAACCCAACGCCATACGAA
>No_name
CNGCATTCGTTCGTATGGCGTTTGGTTGTGTTGTTGAGTCCGCAAGCTATCGGTAGAGCT
ATAAAAAATGAAAGCACCCAAGTTATCGCAATCGTAATGT
>No_name
CGCGAATTTGGATAACTTTGAAAATCCTATAATACAAAATGAGCAAAATCACCGCTGGGA
TATAAAACGACCCTAAAGACGATAAAATTATGAAATTCGA
>No_name
GTGNTTTTGCTCATTTTGTATTATAGGATTTTCAAAGTTATCCAAATTCGCGGCAAACGA
AATTCCGAATTTAATAAGGGAAGAATCATTCACAATAACA
>No_name
GTTATATTCGATACTTTTGATAGATTCGGCATTTCTTCATTCCTAGCCGGTTGTCAAATA
TCCCCTGATTTGGATGACAATTTTTTGTCAATTCCAAATA
>No_name
CTAAAATTTAATAGCAGCATCAGACAAAAATTCAATCGAAAAACATTTACTAAATCTCTT
CGGATGATTTCCTTCAAATCTATTAGGAAACGAAAACAAA
>No_name
CNAAAAGAGAAAAGAAAGCAACAAAAACTCTAGTCATTGTTTTAGTGATTTTTTTAGTAT
GTTGGGTGCCATTTTTTACGCTAAATATCACTCAGGCGTT
>No_name
TGATGAGTCGTCGAATTTCAAACAAAACGCCTGAGTGTTATTTAGCGTAAAAAATGGCAC
CCAACATACTAAAAAAATCACTAAAACAATGACTAGAGCT
>No_name
TACGGATTCTATTTATTTGTTCTGGGATATTTGTCAATGGAATTCTACTAAGCTTCCTCT
TTATCAACCGGATCGGATCTGTCAGCAGCAATATTTTGGT
>No_name
GAAAACATAGCGAAAATGACACTAATCAACGACAAGATGTCTACAATGGTTTGCAAACGA
ACCAAAATATTGCTGCTGACAGATCCGATCCGGTTGATAA
>No_name
GGAAAACATAGCGAAAATGACACTAATCAACGACAAGATGTCTACAATGGTTTGCAAACG
AACCAAAATATTGCTGCTGACAGATCCGATCCGGTTGATA
>No_name
TGCCTCTTGATGGGAAAACATAGCGAAAATGACACTAATCAACGACAAGATGTCTACAAT
GGTTTGCAAACGAACCAAAATATTGCTGCTGACAGATCCG
>No_name
AGAATATAACCCCTAAATACCATGGAAAACCAAAATAAATAATTTGTGTGAAATATTCGA
CAATAAATTTGATAAATCACCAAATTATCAATCCAAATTG
>No_name
TACCCACTCAAGTATCGGGACATCCGAATGAGTAGGTATCGAATATGTATTGTCCTAGCT
TTTATTCTTTCATTTTTTCTGGTATTACCTGTATTGTGGG
>No_name
CAACAACAGTTGTTTCCCACAATACAGGTAATACCAGAAAACATGAAAGAATAAAAGCTA
GGACAATACATATTCGATACCTACTCATTCGGATGTCCCG
>No_name
GAAAAATTGTAAGCTATATTCCCAACAACAGTTGTTTCCCACAATACAGGTAATACCAGA
AAAAATGAAAGAATAAAAGCTAGGACAATACATATTCGAT
>No_name
CTGNTTTTGGGAATATAGCTTACAATTTTTCAACGCAACCTCTTATTTTGAAATATAAAT
GTTATTTTGAATGGGAATCACCCGCATTCTCGTTGTTTTG
>No_name
CNGGGTAGGAAATAGCTGAAAATTAACCAAATGTAAGAATAAACTTTCCAAAACAACGAG
AATGCGGGTGATTCCCATTCAAAATAACATTTATATTTCA
>No_name
TTGNATTCCGTTATGATTTTGAGATAAATCCCTATCATCACAGAAGCGGGTAGGAAATAG
CTGAAAATTAACCAAATGTAAGAATAAACTTTCCAAAACA
>No_name
CGCATTTGTACCCAGTAAGAAATTACAATAATAATAATATTTACTCGCATCATAAAAAGT
GAGTAATTCCATCATATTTAGAACAAAAATGACGCAGTCA
>No_name
CGCATTTGTACCCAGTAAGAAATTACAATAATAATAATATTTACTCGCATCATCAAAAGG
GAGTAATTCCATCATATTTAGAACAAAAATGACGCAGTCA
>No_name
ATAATCAACAGAGTGAGAATGAAATGAATTATCCCGTGTTTCAACTGGAATCCCGGAAAT
GCGCTGGAATTCAGGGCCTTCACCGTGTGATTGTGGACCA
>No_name
CGGGATAATTCATTTCATTCTCACTCTGTTGATTTTGGAAACTTTTATTATGCTAACAAT
TGTGGGAAATATTCTTGTCGTTTTGGCTGTACTTTTGGAA
>No_name
CTTTAGTTCTTTTCCAAAAGTACAGCCAAAACGACAAGAATATTTCCCACAATTGTTAGC
ATAATAAAAGTTTCCAAAATCAACAGAGTGAGAATGAAAT
>No_name
GAAACTTTTGTTCTGCTAACAATTGTGGGAAATATTCTTGTCGTTTTGGCTGTACTTTTG
GAAAAGAAGTTAAGAAATCTTTCAAACTATCTGATCCTCA
>No_name
GAAATATTCTTGTCGTTTTGGCTGTACTTTTGGAAAAGAACTTAAGAAATCTTTCAAACT
ATCTGATCCTCAGTATGGCGATCACAGATTTGGTAGTAGC
>No_name
ATCGGTTCGAAATTTCATAAACTGCGCTCAAATTCATTACAAATATCGCTACTACCAAAT
CTGTGATCGCCATACTGAGGATCAGATAGTTTGAAAGATT
>No_name
CTGATCCTCAGTATGGCGATCACATTTGGTAGTAGCGATATTTGTAATGAATTTGAGCGC
AGTTTATGAAATTTCGAACCGATGGTTTTTGGGTATAGCA
>No_name
GCTATCTAGGGCTATTGTGACCAAATGGAAGATTGAAGCCGAACAGCTCATAACATCAGT
AAATATCCAGAAATCACACCATGCTATCCCAAAAAACCAT
>No_name
TGGATATTTACTGATGTTATGAGCTGTTCGGCTTCAATCTTCCATTTGGTCACAATAGCC
CTAGATAGGTATTGGACAGTGACCAGAATCGAGTATAAAC
>No_name
CGATTGTGTTTATACTCGATTCTGGTCACTGTCCAATACCTATCTAGGGCTATTGTGACC
AAATGGAAGATTGAAGCCGAACAGCTCATAACATCAGTAA
>No_name
TGTGATTGTGTTTATACTCGATTCTGGTCACTGTCCAATACCTATCTAGGGCTATTGTGT
CCAAATGAAAGATTGAAGCCGAACAGCTCATAACATCAGT
>No_name
AAATCATCCAAATCGAAAGAATTGTGAAAATCAATTGTGACATTGTGCGATTGTGTTTAT
ACTCGATTCTGGTCACTGTCCAATACCTATCTAGGGCTAT
>No_name
AGGAACTGCAATCATGAGAGAAATCATCCAAATCGAAAGAATTGTGAAAATCAATTGTGA
CATTGTGCGATTGTGTTTATACTCGATTCTGGTCACTGTC
>No_name
CCAGAATCGAGTATAAACACAATCGCACAATGTCACAATTGATTTTCACAATTCTTTCGA
TTTGGATGATTTCTCTCATGATTGCAGTTCCTTCTAGGTT
>No_name
CNTATATTACGACTTCCTGGAACATTTGTGTTTCTAGTCTGTGGAAATGAAACCTAGAAG
GAACTGCAATCATGAGAGAAATCATCCAAATCGAAAGAAT
>No_name
TAAACATCGTCCTTTTATTACGACTTCCTGGAACATTTGTGTTTCTAGTCTGTGGAAATG
AAACCTAGAAGGAACTGCAATCATGAGAGAAATCATCCAA
>No_name
CTGTTGATTAAACATCGTCCTTTTATTACGACTTCCTGGAACATTTGTGTTTCTAGTCTG
TGGAAATGAAACCTAGAAGGAACTGCAATCATGAGAGAAA
>No_name
CTAGAAACACAAATGTTCCAGGAAGTCGTAATAAAAGGACGATGTTTAATCAACAGCGGT
TATTTCTATACTTTGCTATCAACGGTCATTGCTTTCTACG
>No_name
GTCGCTTAGCTATTTGGAATATTTTCCAATATATTATTATCATAAAAATCATTGGAGCGT
AGAAAGCAATGACCGTTGATAGCAAAGTATAGAAATAACC
>No_name
GCCGATATTTCCACTGCTGTCACAGGACAACTGAATCAGAGTTCTCTACAACTGGAGACC
AATACCTTATCAATAGCAGTGTGAAAAGTAAATACACTTG
>No_name
CCGATATTTCCACTGCTGTCACAGGACAACTGAATCAGAGTTCTCTACAACTGGAGACAA
ATACCTTATCAATAGTAGTGGGAAAAGTAAATAAACTTGC
>No_name
GAANCTTTCAACGTTCTCAAAGATGAAAGACTGCTCATCCTTGCAATATGAACATCGTTG
ACATTCAGTTGGTATTTTATTTCGGAATTTATAGAATTGA
>No_name
GAAACTTTCAACGTTCTCAAAGATGAAAGACTGCTCATCCTTGCAATATGAACATCGTTG
ACATTCAGTTGGTATTTTATTTCGGAATTTATAGAATTGA
>No_name
CTGAAACTTTCAACGTTCTCAAAGATGAAAGACTGCTCATCCTTGCAATATGAACATCGT
TGGCATTCAGTTGGTATTTTATTTCGGAATTTATAGAATT
>No_name
CAACGATGTTCATATTGCAAGGATGAGCAGTCTTTCATCTTTGAGAACGTTGAAAGTTTC
AGTTATGCCCTACAACCTAACGAAAACTATCGAAGAGCAA
>No_name
GAAAGTTTCAGTTATGCCCTACAACCTAACGAAAACTATCGAAGAGCAACGACACAAAGT
CGAAGTGAAACGTGAAAGAAAGGCTATAATCACTGTCGGC
>No_name
GAAAGTTTCAGTTATGCCCTACAACCTAACGAAAACTATCGAAGAGCAACGACACAAAGT
CGAAGTGAAACGTGAAAGAAAGGCTATAATCACTGTCGGC
>No_name
CGTCATATTGGTGACCATTCGGATTCATTAGTAGATAGAAAGAGATGCATTTCTGAATTG
TGAACTCGAATCAGAGTGTTTGGTATTTGAAGTTCAGAAA
>No_name
CTGNTTCCAATAGAAACATGAAGACGTGAGGCGTGAAGGAGTACTTGAGCAATATACAAT
AACGGTAAAATTCTTGATGATCAGTTTTGATCAGATCTCG
>No_name
CGGATGATGAGATTGTTTCCCGCGGATTTAATTAATTTAATTAAACTAACATTTAACCAT
AAAACGCAAGCAACCGGACCGATTGCTACTAGAACTGCAT
>No_name
CAAGACAATAGATGAGGAAGTTACTCGATGATTTCAACGTTACTAAGGCATTGCTGAGAC
TGACTGTATAGATCATTGGACTGTCATGGCTGGGTGGTGT
>No_name
TCGTAGTGTAAATCTAAACTTCTTACCGCCAAGACAATAGATGAGGAAGTTACTCGATGA
TTTCAACGTTACTAAGGCATTGCTGAGACTGACTGTATAG
>No_name
ATTTATCCGACTCTGAATATCTCAATCAAAAAATGGGACCCCCAAGGGATAATTTATTTC
TTTTAATTCCGTTGAATATCATCTATAGCATAATATTTGT
>No_name
AATTGCACAATACCTCTCCACCGTAAAGGCAATGACAGTTAAAACTGATGTGCAAACGCA
TATTTCTCCAATGTAACTTTTAAGAAAACATATCGTATGT
>No_name
TATAATTTTAAAGGTTCTCTTAATTCCTTGAACGTCATTTGGAGAGCCTGAAACCGCTTG
AGAGCATCGATGGGGTTGACAAATGGCACAATACCTCTCC
>No_name
CGCTAAAGGTAATACAAAAAGAAGGATAGTGCTGAGTATGGAAAGATACTTGGCGGAAAC
ACTGTCGTAAAAAGTACATTGAGCACTTGTAGGAAGAATT
>No_name
TGGNGATGCCCTTGCCTCTGTGTTTCTGTTATTGCCAAAATGGCTTAAAAATGCTTTTAA
ACTCGATCCATTTTCTGTTTCAGAGGTTTCCTGTAGAATA
>No_name
CTGACATTGAAATAACAATAAATGATAATGAAACTAGGAACGATGAATTGCAGTAAAAAC
CCGAATAAGGCAAACACTTCCTTAGACGACTCTTCTGGCC
>No_name
GAATTTTCTCGTGAATTTCGTGGCGAATTGCTTCGAATACATCGAATGGTCTTGGTTCTT
TCTTCCGTATCAATATCAAGGATTTTTAATTGTAACGATT
>No_name
ATTTCACTTTGTTGATTTCATACGATAGATGGCGAGCTATTTGTCAACCTTTGAAAAGTG
CTCGTTCGATGTATTCATCGAAACTTCTCGTCAGAATAAT
>No_name
TGTTAATATGCGCTCTATTCATCGGACCATTAATGAGATTCGAGAATTTACGAGTTATAT
TTTTTAAAATATTCTATCCTCCAGCTCTTGTAGCTCAAAC
>No_name
CTGAGTTGTTAATAGACATTGGGATTTCTTCTAGCCATCTTGGTACATTGTAGAAAATTG
AAAATAGAGATATCAAAATGACACACCAGAAAGATTTTTT
>No_name
GTTTGACAAAGGTATGTTCTGAGTTGTTAATAGACATTGGGATTTCTTCTAGCCATCTTG
GTACATTGTAGAAAATTGAAAATAGAGATATCAAAATGAC
>No_name
TGATAATACAAGTAATGGAATGAAAAACATGATCACAATGTAAGCATATGAATAATAGAA
TTTGTGAAACCCAATAGTTGAGTCGGAATGGTTGACAAAG
>No_name
TGATAATACAAGTAATGGAATGAAAAACATGATCACAATGTAAGCATATGAATAATAGAA
TTTGTGAAACCCAATAGTTGAGTCGGAATGGTTGACAAAG
>No_name
CTTAGAGCTTATTAGACTTTTATTTGTATCATTTAAAACGTAGAGCTGAGAATTTTTCAG
CTCTCGTATTAGCATATAATTCATGCTTGATAATACAAGT
>No_name
GAATGATCGTAGTGGTCGTCTCTATTTTTATATTCTGTCAATTTCCTGCACTTATTTATA
ACATAAAATTTGGCATTCAGCCCGCAAATGACATTTCGTG
>No_name
AAACTTTTTAGTCATTTTAAATTCAGCTGTAAATTTCATTCTCTACTGTGCTTTTGGTCA
AAAATTTCGACGAACATTTGTCCATGTAATAATTCCATGC
>No_name
CGCAGCATCGTATTTGTCACATTGTTCGTCAATGAACGGCGATTGACGACGTTTTCATTT
TCATTGCATGGAATTATTAAATGGACAAATGTTCGTCGAA
>No_name
ATTTTTTTGTGAGTTTCTTGTAATAAAGAGGAAAGACAATACAGACAAATCTATCAAACG
ATATTAATACCACAATATAAACACTCATATTACTTAAAAA
>No_name
GTCTCAAATAAATTTATTCTTAAGTATAACAATGACATCGCTCAATACATTGGTCCTAGC
CTTGGCAATTCCGGGGAATATTTTAGTTATTTTAATACTT
>No_name
GTANAGTTTTGATGACATCGCAGTGAGGATTTTTGGATGGAGACTAATTTTCTATATTTC
GGATTTATACAAAAATAAATAATTGGATTATAGCAGCTGG
>No_name
AAACAGAATAATGAGAGCAAAAATATTAAACATGGCCATGATGTACATTTGTCTAAGTTC
TTCTTTTATTAATAAATTATCCTTCAGAGTGGAGTTTAAA
>No_name
CTTTTTCTTGGGTTCTGTTTGTCTTTTGCACTATTTTGTAATTATCTTTCTATGTATGGT
TTACGATTGGAGGAAAATAATACTTATAGCTTGATGTGCT
>No_name
TTGGTCTTTTGCACTATTTTGTAATTATCTTTCTATGTATGGTTTACGATTGGAGGAAAA
TAATACTTATAGCTGTGATGTGCTGGCGGAAATTATGGAG
>No_name
TTCTTCTTTTGCACTATTTTGTAATTATCTTTCTATGGATGGTTTACGATTGGAGGAAAA
TAATACTTCGAGCTGCGATGTGCTGGCGGCACTGATGGCG
>No_name
GGAGTTTTTAATTCCTCAAACGGTAACTATTTTGTCAATTGTAACAATGGCGATTCTGTT
ATGTCACACTCAAAGATTGAAACTAGGCCTATTTGTGAGG
>No_name
GAAAAATCTAACCTCGGATAATATCTGGCAATGGACAAGCTTTAAAGTGATTCTTTTTTT
CCTCTACTCTGTTATTTTTGTTTTGGCATCTATCGGTAAT
>No_name
CTCGGATAATATCTGGCAATGGACAAGCTTTAAAGTGATTCTTTTTTTCCTCTACTCTGT
TATTTTTGTTTTGGCATCTATCGGTAATTACTTGGTTGTG
>No_name
TAGCAATAAGAGTCGTCAAAATATCTGAAAGAGCGAGATTTGTGATAAACATATTCGTGA
TTGTTTGCATTGACTTATTTCGTAAAACTACGTACACAAC
>No_name
CCGCAATCGGGGTGAAAGGAATAGCAATAAGAGTCGTCAAAATATCTGAAAGAGCGAGAT
TTGCGATAAACATATTCGTGATTGTTTGCATTGACTTATT
>No_name
CACGAATATGTTTATCACAAATCTCGCTCTTTCAGATATTTTGACGACTCTTATTGCTAT
TCCTTTCACCCCGATTGCGGTTTATTTGGAAGAATGGATA
>No_name
ATAGACGGATAATCCCATTGTCATAGGAAGTAATTTACAAAGGAATGCTGGAAATATCCA
TTCTTCCAAATAAACCGCAATCGGGGTGAAAGGAATAGCA
>No_name
ATTCATTCCAAGAATGAAAATGAAGGTCTGCATTTTATTAATTTTCCTGATTTGGGTTGT
TGGTACTTTAATAACGTTACCTCTTGCAGTTTATCAGTCC
>No_name
ATTCATTCCTAGAATGAAAATGAAGGTCTGCATTTTATTAATTTTCCTGATTTGGGTTGT
TGGTACTTTAATAACGTTACCTCTTGCAGTTTATCAGTCC
>No_name
CACACTTCAACACAATCCGTTCTATTAGTGCTGTTCATAAACAGCTTGGACTGATAAACT
GCAAGAGGTAACGTTATTAAAGTACCAACAACCCAAATCA
>No_name
TTGGAGTTTGCCACACTTCAACACAATCCGTTCTATTAGTGCTGTTCATAAACAGCTTGG
ACTGATAAACTGCAAGAGGTAACGTTATTAAAGTACCAAC
>No_name
TTTAATAACGTTACCTCTTGCAGTTTATCAGTCCAAGCTGTTTATGAACAGCACTAATAG
AACGGATTGTGTTGAAGTGTGGCAAACTCCAAAATCAAGG
>No_name
ATAAAATTGAATGATGTATAAATCTCCCTTGATTTTGGAGTTTGCCACACTTCAACACAA
TCCGTTCTATTAGTGCTGTTCATAAACAGCTTGGACTGAT
>No_name
GGGCATTATAAATTGTAAAATAAAATTGAATGATGTATAAATCTCCCTTGATTTTGGAGT
TTGCCACACTTCAACACAATCCGTTCTATTAGTGCTGTTC
>No_name
AGAACGGATTGTGTTGAAGTGTGGCAAACTCCAAAATCAAGGGAGATTTATACATCATTC
AATTTTATTTTACAATTTATAATGCCCTGTTTAATTACCT
>No_name
CAAACTCCAAAATCAAGGGAGATTTATACATCATTCAATTTTATTTTACAATTTATAATG
CCCTGTTTTAATTACCTCAATTTGTTATTTTCAAGTGAGT
>No_name
CAATTCTTCGCTATCTCGACTTTTTATTCGACAACCAATTTTGTTAGCCCCTCTCATATT
TAAAACTTTACTCACTTGAAAATAACAAATTGAGGTAATT
>No_name
TCAATTTGTTATTTTCAAGTGAGTAAAGTTTTAAATATGAGAGGGGCTAACAAAATTGGT
TGTCGAATAAAAAGTCGAGAAAGAGAAGAATTGGAAGTGA
>No_name
TTCGTTTCACTTCCAATTCTTCTCTTTCTCGACTTTTTATTCGACAACCAATTTTGTTAG
CCCCTCTCATATTTAAAACTTTACTCACTTGAAAATAACA
>No_name
GTTATTTTCAAGTGAGTAAAGTTTTAAATATGAGAGGGGCTAACAAAATTGGTTGTCGAA
TAAAAAGTCGAGAAAGAGAAGAATTGGAAGTGAAACGAAA
>No_name
CCACAATAGATTTAGAGGAGTCCAACACATGACAAATATTATTACCATTGCTATTAGCAT
GTGATTTGTTCTTCTTTTTCGTTTCACTTCCAATTCTTCT
>No_name
AAGAATTGGAAGTGAAACGAAAAAGAAGAACAAATCACATGCTAATAGCAATGGTAATAA
TATTTGTCATGTGTTGGACTCCTCTAAATCTATTGTGGAT
>No_name
AACNAATCACATGCTAATAGCAATGGTAATAATATTTGTCATGTGTTGGACTCCTCTAAA
TCTATTGTGGATATTTGGAGAGATTCTCCAAAAGTTTGAC
>No_name
ATCTCATGCTAATAGCAATGGTAATAATATTTGTCATGTGTTGGACTCCTCTAAATCTAT
TGTGGATATTTGGAGAGATTCTCCAAAAGTTTGACATTTC
>No_name
AAAGAAATGTCAAACTTTTGGAGAATCTCTCCAAATATCCACAATAGATTTAGAGGAGTC
CAACACATGACAAATATTATTACCATTGCTATTAGCATGT
>No_name
AAAAAAAAGAAAAAAATGACCACTCTGTGATAAAGAAATGTCAAACTTTTGGAGAATCTC
TCCAAATATCCACAATAGATTTAGAGGAGTCCAACACATG
>No_name
TTTNTTCTTTGTTTTCATTTGATTGCCATGAGTGGCACAATGTACAATCCTTTTCTTTAT
GGATGGATGAATAAAAACTTTCGTCTGGAATTTCAGAAGG
>No_name
GGANTTTTCAAACACGGTAAAACCTTCTGAAATTCCAGACGAAAGTTTTTATTCATCCAT
CCATAAAGAAAAGGATTGTACATTGTGCCACTCATGGCAA
>No_name
GTTCGACAGGAATTTTCAAACACGGTAAAACCTTCTGAAATTCCAGACGAAAGTTTTTAT
TCATCCATCCATAAAGAAAAGGATTGTACATTGTGCCACT
>No_name
CTATTGTCTTTGTATCTGGTTCGACAGGAATTTTCAAACACGGTAAAACCTTCTGAAATT
CCAGACGAAAGTTTTTATTCATCCATCCATAAAGAAAAGG
>No_name
CTCGTTTAAAATGTGTATTATCTTCAACTAATGTCTTTGTATCTGGTTCGACAGGAATTT
TCAAACACGGTAAAACCTTCTGAAATTCCAGACGAAAGTT
>No_name
CTGGAATTTCAGAAGGTTTTACCGTGTTTGAAAATTCCTGTCGAACCAGATACAAAGACA
TTAGTTGAAGATAATACACATTTTAAACGAGAGATCGGAA
>No_name
AATGACATTAGTTGAAGATAATACACATTTTAAACGAGGAAGTGGTTTTCAAGAGAACTA
TGTCAATCAAGAACTGTCCTTGCACAACAGAGCGTCAGTT
>No_name
AGATAATACACATTTTAAACGAGGAAGTGGTTTTCAAGAGAACTATGTCAATCAAGAACT
GTCCTTGCACAACAGAGCGTCAGTTGATAGTATAGAGATC
>No_name
GAAATAACTGGAGTTTGGAACTTGTAAAAGAAGAGATTTGTTGTAATCTATACTATCAAC
TGACGCTCTGTTGTGCAAGGACAGTTCTTGATTGACATAG
>No_name
ATTGAAATAACTGGAGTTTGGAACTTGTAAAAGAAGAGATTTGTTGTAATCTATACTATC
AACTGACGCTCTGTTGTGCAAGGACAGTTCTTGATTGACA
>No_name
CAAGAACTGTCCTTGCACAACAGAGCGTCAGTTGATAGTATAGATTACAACAAATCTCTT
CTTTTACAAGTTCCAAACTCCAGTTATTTCAATGGAAGAT
>No_name
ACGTTTTCCACTCTCATGTCGAAAACCGCCATTTTGGAAATCATCAAATTTCAATTTGAA
AATGCAAACAATGAAAACTTTTCTTTTGCAAGTCTTTCCG
>No_name
CGAAAACCGCCATTTTGGAAATCATCAAATTTCAATTTGAAAATGCAAACAATGAAAACT
TTTCTTTTGCAAGTCTTTCCGATAATGAATTGTTGAAATT
>No_name
TTCAATTTGAAAATGCAAACAATGAAAACTTTTCTTTTGCAAGTCTTTCCGATAATGAAT
TGTTGAAATTTAAACGTTGCGTTGATGAGTGCATTCAAAT
>No_name
TNTTTTGCAAGTCTTTCCGATAATGAATTGTTGAAATTTAAACGTTGCGTTGATGAGTGC
ATTCAAATCATGACGGAAATCAAAACGGGAAAATCAGGCG
>No_name
TTTAAATCATGACGGAAATCAAAACCGGAAAATCCGGCGGGAAAAATCGCGCATTTGGAA
ATTGGTGCAACAGATCTGCACAGGCTTGGGTCCCTGAACT
>No_name
CTTCCGGTGACCGCTTCCAGAGCACATAGTACAGTTCATGGAACCAAGCCTGTGCAGATC
TGTTGCACCAATTTCCAACTGCGCGATTTTTCCCGCCGGA
>No_name
CNGATCTGCACAGGCTTGGTTCCATGAACTGTACTATGTGCTCTGGAAGCGGTCACCGGA
AGTAAATGTGCTGAAAAACGTCGTTGAGCCGTATTTGGTT
>No_name
CCANGTTAGAAATATCGGAACCAAATACGGCTCAACGACGTTTTTCAGCACATTTACTTC
CGGTGACCGCTTCCAGAGCACATAGTACAGTTCATGGAAC
>No_name
CTTGGTGTATCATTCAAATAGCTATTATGGCGATATTGTTGCTGTGTTTTACTCAATTAC
GCAAATCCAATTCACTTTGGCTTTTTCTGTTTTGGTATTG
>No_name
TCTACAAGCAATACCAAAACAGAAAAAGCCAAAGTGAATTGGATTTGCGTAATTGAGTAA
AACACAGCAACAATATCGCCATAATAGCTATTTGAATGAT
>No_name
TTCAGCCTCACTCGACAAGCAATACCAAAACAGAAAAAGCCAAAGTGAATTGGATTTGCG
TAATTGAGTAAAACACAGCAACAATATCGCCATAATAGCT
>No_name
GTTTTACTCAATTACGCAAATCCAATTCACTTTGGCTTTTTCTGTTTTGGTATTGCTTGT
CGAGTGAGGCTGAATTGGTTATTTTCACTTTGTTGTTTAA
>No_name
CGCAAATCCAATTCACTTTGGCTTTTTCTGTTTTGGTATTGCTTGTCGAGTGAGGCTGAA
TTGGTTATTGTCACTTTGTTGTTTAATATTTTTGCTAACA
>No_name
CCGGAGGCAAATTAGAACATCTCAAAGACGTCAAAGATTGATTAAACAAGGCCTCGGCTA
AAATCCAGTGAGGAATCGCCGACAAAGTAGACGAAATGAA
>No_name
CTTGTTTAATCAATCTTTGACGTCTTTGAGATGTTCTAATTTGCCTCCGGTTGCGGCGTT
GGGTACGAAAATTATCATCACTTGTTCAGTTGTAGCGATT
>No_name
GTTNCATTTGTTTTCATACTGATCGACGCTGTAAAGCCATAAAGAATGAGCATTTAAAAC
AACAATCGCTACAACTGAACAAGTGATGATAATTTTCGTA
>No_name
GTTGAATGTTGCATTTGTTTTCATACTGATCGACGCTGTAAAGCCATAAAGAATGAGCAT
TTAAAACAACAATCGCTACAACTGAACAAGTGATGATAAT
>No_name
CAATTTCACTACCCCCGATTCTTCTCTCAAACCATTTAATGAACTGAAAATGACAACAAT
TATCAAATTTGTTGTGGATTTCTTTGCAAATCAGTCAAAC
>No_name
CTGAAAATGACAACAATTATCAAATTTGTTGTGGATTTCTTTGCAAATCAGTCAAACTTT
TTCATTCTGCCTATAGTATTCGGTTCCAGTCCTATTTTTC
>No_name
ATCAAATTTGTTGTGGATTTCTTTGCAAATCAGTCAAACTTTTTCATTCTGCCTATAGTA
TTCGGTTCCAGTCCTATTATTCGAATAACTACACAAAAAC
>No_name
GTTGTGGATTTCTTTGCAAATCAGTCAAACTTTTTCATTCTGCCTATAGTATTCGGTTCC
AGTCCTATTATTCGAATAACTACACAAAAACTACTTGAGA
>No_name
CGAGTTTTCAAGTCAATTTCCAAAGAGTTGACATCTGGAATTTTAGGTTTCAACATTTCT
CTCAGACGCCTCACTTGCTTCTCAAGTAGTTTTTGTGTAG
>No_name
GTTGGATGGTGTATATATGCACCTGAGAACGTATCCGTTGATTATCATTTTGATCATTGG
ATTGATTGGAAACTGTTTTATTTTCGCTATATTTCTGCGA
>No_name
TGGATGGTGTATATATGCACCTGAGAACGTATCCGTTGATTATCATTTTGATCATTGGAT
TGATTGGAAACTGTTTTATTTTCGCTATATTTCTGCGAAA
>No_name
TGGATGGTGTATATATGCACCTGAGAACGTATCCGTTGATTATCATTTTGATCATTGGAT
TGATTGGAAACTGTTTTATTTTCGCTATATTTCTGCGAAA
>No_name
CTTTCGCAGAAATATAGCGAAAATAAAACAGTTTCCAATCAATCCAATGATCAAAATGAT
AATCAACGGATACGTTCTCAGGTGCATATATACACCATCC
>No_name
GGAGGGTGTATATATGCACCTGAGAACGTATCCGTTGATTATCATTTTGATCATTGGATT
GATTGGAAACTGTTTTATTTTCGCTATATTTCTGCGAAAG
>No_name
GGATGGTGTATATATGCACCTGAGAACGTATCCGTTGATTATCATTTTGATCATTGGATT
GATTGGAAACTGTTTTATTTTCGCTATATTTCTGCGAAAG
>No_name
GTTTGGCGTATATATGCACCTGAGAACGTATCCGTTGATTATCATTTTGATCATTGGATT
GATTGGAAACTGTTTTATTTTCGCTATATTTCTGCGAAAG
>No_name
GTTCTTTCGCAGAAATATAGCGAAAATAAAACAGTTTCCAATCAATCCAATGATCAAAAT
GATAATCAACGGATACGTTCTCAGGTGCATATATACACCA
>No_name
AAGTTCTTTTGCAGAAATATAGCGAAAATAAAACAGTTTCCAATCAATCCAATGATCAAA
ATGATAATCAACGGATACGTTCTCAGGTGCATATATACAC
>No_name
TGTATATATGCACCTGAGAACGTATCCGTTGATTATCATTTTGATCATTGGATTGATTGG
AAACTGTTTTATTTTCGCTATATTTCTGCGAAAGAACTTT
>No_name
GAAAGTTCTTTCGCAGAAATATAGCGAAAATAAAACAGTTTCCAATCAATCCAATGATCA
AAATGATAATCAACGGATACGTTCTCAGGTGCCTATATAC
>No_name
GAAAGTTCTTTCGCAGAAATATAGCGAAAATAAAACAGTTTCCAATCAATCCAATGATCA
AAATGATAATCAACGGATACGTTCTCAGGTGCATATATAC
>No_name
TATATATGCACCTGAGAACGTATCCGTTGATTATCATTTTGATCATTGGATTGATTGGAA
ACTGTTTTATTTTCGCTATATTTCTGCGAAAGAACTTTCG
>No_name
TATTTATGCACCTGAGAACGTATCCGTTGATTATCATTTTGATCATTGGATTGATTGGAA
ACTGTTTTATTTTCGCTATATTTCTGCGAAAGAACTTTCG
>No_name
CGANAGTTCTTTCGCAGAAATATAGCGAAAATAAAACAGTTTCCAATCAATCCAATGATC
AAAATGATAATCAACGGATACGTTCTCAGGTGCATATATA
>No_name
CGAAAGTTCCTTCGCAGAAATATAGCGAAAATAAAACAGTTTCCAATCAATCCAATGATC
AAAATGATAATCAACGGATACGTTCTCAGGTGCATATATA
>No_name
CGAAAGTTCTTTCGCAGAAATATAGCGAAAATAAAACAGTTTCCAATCAATCCAATGATC
AAAATGATAATCAACGGATACGTTCTCAGGTGCATATATA
>No_name
TCGAAAGTTCTTTCGCAGAAATATAGCGAAAATAAAACAGTTTCCAATCAATCCAATGAT
CAAAATGATAATCAACGGATACGTTCTCAGGTGCATATAT
>No_name
TTCGAAAGTTCTTTCGCAGAAATATAGCGAAAATAAAACAGTTTCCAATCAATCCAATGA
TCAAAATGATAATCAACGGATACGTTCTCAGGGGCATATA
>No_name
TTCGAAAGTTCTTTCGCAGAAATATAGCGAAAATAAAACAGTTTCCAATCAATCCAATGA
TCAAAATGATAATCAACGGATACGTTCTCAGGTGCATATA
>No_name
TTCNAAAGTTCTTTCGCAGAAATATAGCGAAAATAAAACAGTTTCCAATCAATCCAATGA
TCAAAATGATAATCAACGGATACGTTCTCAGGTGCATATA
>No_name
TATATGCACATGGGAACGTATCCGTTGATTATCATTTTGATCATTGGATTGATTGGAAAC
TGTTTTATTTTCGCTATATTTCTGCGAAAGAACTTTCGAA
>No_name
TGCACCTGAGAACGTATCCGTTGATTATCATTTTGATCATTGGATTGATTGGAAACTGTT
TTATTTTCGCTATATTTCTGCGAAAGAACTTTCGAACCAG
>No_name
TGCACCTGAGAACGTATCCGTTGATTATCATTTTGATCATTGGATTGATTGGAAACTGTT
TTATTTTCGCTATATTTCTGCGAAAGAACTTTCGAACCAG
>No_name
CTGGTTCGAAAGTTCTTTCGCAGAAATATAGCGAAAATAAAACAGTTTCCAATCAATCCA
ATGATCAAAATGATAATCAACGGATACGTTCTCAGGTGCA
>No_name
CTGGTTCGAAAGTTCTTTCGCAGAAATATAGCGAAAATAAAACAGTTTCCAATCAATCCA
ATGATCAAAATGATAATCAACGGATACGTTCTCAGGTGCA
>No_name
GCANGGTCGAAAGTTCTTTCGCAGAAATATAGCGAAAATAAAACAGTTTCCAATCAATCC
AATGATCAAAATGATAATCAACGGATACGTTCTCCGGTGC
>No_name
CACCTGAGAACGTATCCGTTGATTATCATTTTGATCATTGGATTGATTGGAAACTGTTTT
ATTTTCGCTATATTTCTGCGAAAGAACTTTCGAACCAGCA
>No_name
CACCTGAGAACGTATCCGTTGATTATCATTTTGATCATTGGATTGATTGGAAACTGTTTT
ATTTTCGCTATATTTCTGCGAAAGAACTTTCGAACCAGCA
>No_name
CTGAGAACGTATCCGTTGATTATCATTTTGATCATTGGATTGATTGGAAACTGTTTTATT
TTCGCTATATTTCTGCGAAAGAACTTTCGAACCAGCACAA
>No_name
CTGAGAACGTATCCGTTGATTATCAATTTGATCATTGGCTTGATTGGAAACTGCTTTATT
TTCGCTATATTTCTGCGAAAGAACTTTCGAACCAGCACAA
>No_name
CNGAGAACGTATCCGTTGATTATCATTTTGATCATTGGATTGATTGGAAACTGTTTTATT
TTCGCTATATTTCTGCGAAAGCACTTTCGAACCAGCACAA
>No_name
CGGAGAACGTATCCGTTGATTATCATTTTGATCATTGGATTGATTGGAAACTGTTTTATT
TTCGCTATATTTCTGCGAAAGAACTTTCGAACCAGCACAA
>No_name
AGAACGTATCCGTTGATTATCATTTTGATCATTGGATTGATTGGAAACTGTTTTATTTTC
GCTATATTTCTGCGAAAGAACTTTCGAACCAGCACAATAA
>No_name
TTATTGTGCTGGTTCGAAAGTTCTTTCGCAGAAATATAGCGAAAATAAAACAGTTTCCAA
TCAATCCAATGATCAAAATGATAATCAACGGATACGTTCT
>No_name
GTATCCGTTGATTATCATTTTGATCATTGGATTGATTGGAAACTGTTTTATTTTCGCTAT
ATTTCTGCGAAAGAACTTTCGAACCAGCACAATAACAATA
>No_name
ATCCGTTGATTATCATTTTGATCATTGGATTGATTGGAAACTGTTTTATTTTCGCTATAT
TTCTGCGAAAGAACTTTCGAACCAGCACAATAACAATATA
>No_name
CGTTGATTATCATTTTGATCATTGGATTGATTGGAAACTGTTTTATTTTCGCTATATTTC
TGCGAAAGAAATTTCGAACCAGCACAATAACAATATACAT
>No_name
TTCGAATGTATATTGTTATTGTGCTGGTTCGAAAGTTCTTTCGCAGAAATATAGCGAAAA
TAAAACAGTTTCCAATCAATCCAATGATCAAAATGATAAT
>No_name
ATTCGAATGAATTTTGTTATTGTGCTGGTTCGAAAGTTCTTTCGCAGAAATATAGCGAAA
ATAAAACAGTTTCCAATCAATCCAATGATCAAAATGATAA
>No_name
AAGCGAATGTATATTGTTATTGTGCTGGTTCGAAAGTTCTTTCGCAGAAATATAGCGAAA
ATAAAACAGTTTCCAATCAATCCAATGATCAAAATGATAA
>No_name
ATTTTGATCATTGGATTGATTGGAAACTGTTTTATTTTCGCTATATTTCTGCGAAAGAAC
TTTCGAACCAGCACAATAACAATATACATTCGAATATTGG
>No_name
ATTTTGATCATTGGATTGATTGGAAACTGTTTTATTTTCGCTATATTTCTGCGAAAGAAC
TTTCGAACCAGCACAATAACAATATACATTCGAATATTGG
>No_name
ATTTTTATCATTGGATTGATTGGAAACTGTTTTATTTTCGCTATATTTCTGCGAAAGAAC
TTTCGAACCAGCACAATAACAATATACATTCGAATATTGG
>No_name
GCCAATATTCGAATGTATATTGTTATTGTGCTGGTTCGAAAGTTCTTTCGCAGAAATATA
GCGAAAATAAAACAGTTTCCAATCAATCCAATGATCAAAA
>No_name
GGCCAATATTCGAATGTATATTGTTATTGTGCTGGTTCGAAAGTTCTTTCGCAGAAATAT
AGCGAAAATAAAACAGTTTCCAATCAATCCAATGATCAAA
>No_name
GGCNAATATTCGAATGTATATTGTTATTGTGCTGGTTCGAAAGTTCTTTCGCAGAAATAT
AGCGAAAATAAAACAGTTTCCAATCAATCCAATGATCAAA
>No_name
GCCACGGCCCATATTCGAATGTATATTGTTATTGTGCTGGTTCGAAAGTTCTTTCGCAGA
AATATAGCGAAAATAAAACAGTTTCCAATCAATCCAATGA
>No_name
CTGGCTGCCACGGCCAATATTCGAATGTATATTGTTATTGTGCTGGTTCGAAAGTTCTTT
CGCAGAAATATAGCGAAAATAAAACAGTTTCCAATCAATC
>No_name
ATTGGAAACTGTTTTATTTTCGCTATATTTCTGCGAAAGAACTTTCGAACCAGCACAATA
ACAATATACATTCGAATATTGGCCGTGGCAGACAGTGTTC
>No_name
ATTGGAAACTGTTTTATTTTCGCTATATTTCTGCGAAAGAACTTTCGAACCAGCACAATA
ACAATATACATTCGAATATTGGCCGTGGGCGACAGAGTTC
>No_name
TTGGAAACTGTTTTATTTTCGCTATATTTCTGCGAAAGAACTTTCGAACCAGCACAATAA
CAATATACATTCGAATATTGGCCGTGGCAGACAGTGTTCT
>No_name
GAGAACACTGTCTGCCACGGCCAATATTTGAATGTATATTGTTATTGTGCTGGTTCGAAA
GTTCTTTCGCAGAAATATAGCGAAAATAAAACAGTTTCCA
>No_name
ATGGGAAACTGTTTTATTTTCGCTATATTTCTGCGAAAGAACTTTCGAACCAGCACAATA
ACAATATACATTCGAATATTGGCCGTGGCAGACCGTGGTC
>No_name
GGAAACTGTTTTATTTTCGCTATATTTCTGCGAAAGAACTTTCGAACCAGCACAATAACA
ATATACATTCGAATATTGGCCGTGGCAGACAGTGTTCTCC
>No_name
GTTTTATTTTCGCTATATTTCTGCGAAAGAACTTTCGAACCAGCACAATAACAATATACA
TTCGAATATTGGCCGTGGCAGACAGTGTTATCCTGTTGGC
>No_name
GTTGTATTTTCGCTATATTTCTGCGAAAGAACTTTCGAACCAGCACAATAACAATATACA
TTCGAATATTGGCCGTGGCAGACAGTGTTCTCCTGTTGGC
>No_name
GTTTTATTTTCGCTATATTTCTGCGAAAGAACTTTCGAACCAGCACAATAACAATATACA
TTCGAATATTGGCCGTGGCAGACAGTGTTCTCCTGTTGGC
>No_name
GTTTTATTTTCGCTATATTTCTGCGAAAGAACTTTCGAACCAGCACAATAACAATATACA
TTCGAATATTGGCCGTGGCAGGCAGAGTTCTCCTGTTTGG
>No_name
GTTGTATTTTCGCTATATTTCTGCGAAAGAACTTTCGAACCAGCACAATAACAATATACA
TTCGAATATTGGCCGTGGCAGACCGTTTTCTTCTTTTGGG
>No_name
TTTTATTTTCGCTATATTTCTGCGAAAGAACTTTCGAACCAGCACAATAACAATATACAT
TCGAATATTGGCCGTGGCAGACAGTGGTTTCCTGTTGGCT
>No_name
GTATTATTTTCGCTATATTTCTGCGAAAGAACTTTCGAACCAGCACAATAACAATATACA
TTCGAATATTGGCCGTGGCAGACAGTGTTCTCCTGTTGGC
>No_name
ATTTTCGCTATATTTCTGCGAAAGAACTTTCGAACCAGCACAATAACAATATACATTCGA
ATATTGGCCGCGGCAGACAGTGTTCTTCTGTTGGCAGTAG
>No_name
ATTGTCGCTATATTTCTGCGAAAGAACTTTCGAACCAGCACAATAACAATATACATTCGA
ATATTGGCCGTGGCAGACAGTGTTCTCCTGTTGGCTGCAG
>No_name
TTTTCGCTATATTTCTGCGAAAGAACTTTCGAACCAGCACAATAACAATATACATTCGAA
TATTGGCCGTGGCAGACAGTGTTATCCTGTTGGCTGCAGC
>No_name
CTATATTTCTGCGAAAGAACTTTCGAACCAGCACAATAACAATATACATTCGAATATTGG
CCGTGGCAGACAGTGTTCTCCTGTTGGCTGCAGCCGGACC
>No_name
ATTCGGTACTGCTGCAGCCAACAGGAGAACACTGTCTGCCACGGCCAATATTCGAATGTA
TATTGTTATTGTGCTGGTTCGAAAGTTCTTTCGCAGAAAT
>No_name
AAATATTCGGTACTGCTGCAGCCAACAGGAGAACACTGTCTGCCACGGCCAATATTCGAA
TGTATATTGTTATTGTGGTGGTTCGAAAGTTCTTTCGCAG
>No_name
AAATATTCGGTACTGCTGCAGCCAACAGGAGAACACTGTCTGCCACGGCCAATATTCGAA
TGTATATTGTTATTGTGCTGGTTCGAAAGTTTTTTCGCAG
>No_name
GTAAATATTCGGTACTGCTGCAGCCAACAGGAGAACACTGTCTGCCACGGCCAATATTCG
AATGTATATTGTTATTGTGCTGGTTCGAAAGTTCTTTCGC
>No_name
GTANATATTCGGTACTGCTGCAGCCAACAGGAGAACACTGTCTGCCACGGCCAATATTCG
AATGTATATTGTTATTGTGCTGGTTCGAAAGTTCTTTCGC
>No_name
TGTAAATATTCGGTACTGCTGCAGCCAACAGGAGAACACTGTCTGCCACGGCCAATATTC
GAATGTATATTGTTATTGTGCTGGTTCGAAAGTTCTTTCG
>No_name
AAAGAACTTTCGAACCAGCACAATAACAATATACATTCGAATATTGGCCGTGGCAGACAG
TGTTCTCCTGATGGCTGCAGCCGGACCGAATATTTATAGA
>No_name
AAAGAACTTTCGAACCAGCACAATAACAATATACATTCGAATATTGGCCGTGGCAGACAG
TGTTCTCCTGTTGGCTGCAGCAGTTCCGAAAAATTTCAAA
>No_name
AAGAACTTTCGAACCAGCACAATAACAATATACATTCGAATATTGGCCGTGGCAGACAGT
GTTCTCCTGTTGGCTGCAGCAGTACCGAATATTTGCAGAG
>No_name
AGAACTTTCGAACCAGCACAATAACAATATACATTCGAATATTGGCCGTGGCAGACAGTG
TTCTCCTGTTGGCTGCAGCAGTACCGAATATTTACAGAGG
>No_name
GAACTTTCGAACCAGCACAATAACAATATACATTCGAATATTGGCCGTGGCAGTCAGAGT
TCTCCTGGTGGCTGCAGCAGTACCGGATATTTACAAAGGG
>No_name
GAACTTTCGAACCAGCACAATAACAATATACATTCGAATATTGGCCGTGGCAGACAGTGT
TCTCCTGTTGGCGGGAGCCGGACCGAATATTTACAGAGGA
>No_name
GAACTTTCGAACCAGCACAATAACAATATACATTCGAATATTGGCCGTGGCAGACAGGGT
TCTCCCGTTGGCTGGAGGAGGACCGGATATTTCCAGGGGG
>No_name
TTTCGAACCAGCACAATAACAATATACATTCGAATATTGGCCGTGGCAGACAGTGTTCTC
CTGTTGGCTGGAGCAGGACCGAATATTTACAGAGGATTTC
>No_name
GTGTAATCCTCTGTAAATATTCGGTACTGCTGCAGCCAACAGGAGAACACTGTCTGCCAC
GGCCAATATTCGAATGTATATTGTTATTGTGCTGGTTCGA
>No_name
CNGTGAAATCCTCTGTAAATATTCGGTACTGCTGCAGCCAACAGGAGAACACTGTCTGCC
ACGGCCAATATTCGAATGTATATTGTTATTGTGCTGGTTC
>No_name
TTTNTAACCAGCACAATAACAATATACATTCGAATATTGGCCGTGGCAGACAGTGTTCTC
CTGTTGGCTGGCGCAGAACCGAATATTTACAGAGGAATTC
>No_name
AACTAGCACAATAACAATATACATTCGAATATTGGCCGGGGCAGACAGGGTTCTCCTGTT
GGCTGCCGGAGCAACGTATCTTTATAAAGGGTTTAAGGGA
>No_name
CAGCACAATAACAATATACATTCGAATATTGGCCGTGGCAGACAGTGTTCTCCTGTTGGC
TGCAGCAGTACCGAATATTTACAGAGGATTTCACGGGGGT
>No_name
CCAGATCTCCGTGAAATCCTCTGTAAATATTCGGTACTGCTGGAGCCAACAGGAGAACAC
TGTCTGCCACGGCCAATATTCGAATGTATATTGTTATTGT
>No_name
CCTTTATCTCCGTGAAATCCTCTGTAAATATTCGGTACTGCTGCAGCCAACAGGAGAACA
CTGTCTGCCACGGCCAATATTCGAATGTATATTGTTATTG
>No_name
CTCCCATATCTCCGTGAAATCCTCTGTAAATATTCGGTACTGCTGCAGCCAACAGGAGAA
CACTGTCTGCCACGGCCAATATTCGAATGTATATTGTTAT
>No_name
CTCCCATATCTCCGTGAAATCCTCTGTAAATATTCGGTACTGCTGCAGCCAACAGGAGAA
CACTGTCTGCCACGGCCAATATTCGAATGTATATTGTTAT
>No_name
TAACAATATACATTCGAATATTGGCCGTGGCAGACAGTGTTCTCCTGTTGGCTGCAGCAG
GACCGAATATTTACAGAGGACTTCACGGAGAAATGGGAGC
>No_name
ATTTCTCCCATATCTCCGTGAAATCCTCTGTAAATATTCGGTACTGCTGCAGCCAACAGG
AGAACACTGTCTGCCACGGCCAATAATCGAATGTACATTG
>No_name
CAATTTCTCCCATATCTCCGTGAAATCCTCTGTAAATATTCGGTACTGCTGCAGCCAACA
GGAGAACACTGTCTGCCACGGCCAATATTCGAATGTATAT
>No_name
GTCAATTTCTCCCATATCTCCGTGAAATCCTCTGTAAATATTCGGTACTGCTGCAGCCAA
CAGGAGAACACTGTCTGCCGCGGCCCATATTCGAATGTAT
>No_name
GGCAATTTCTCCCATATCTCCGTGAAATCCTCTGTAAATATTCGGTACTGCTGCAGCCAA
CAGGAGAACACTGTCTGCCACGGCCAATCTTCAAATGTAT
>No_name
GTCNATTTCTCCCATATCTCCGTGAAATCCTCTGTAAATATTCGGTACTGCTGCAGCCAA
CAGGAGAACACTGTCTGCCACGGCCAATATTCGAATGTCT
>No_name
TTCGAATATTGGCCGTGGCAGACAGTGTTCTCCTGTTGGCTGCAGCAGTACCGAATATTT
TCAGAGGGATTCACGGAGATATTGGAAAAATTGGCAGAAA
>No_name
CGAATATTGGCCGTGGCAGACAGTGTTCTCCTGTTGGCTGCAGCAGTACCGAATATTTAC
AGAGGATTTCACGGAGATATGGGAGAAATTGACAGAACTT
>No_name
CGAATATTGGCCGTGGCAGACAGTGTTCTCCTGTTGGCTGCAGCAGTACCGAATATTTAC
AGAGGAATTCACGGAGATATGGGAGGAATTGAAAGCACTT
>No_name
GCCGTGGCAGACAGTGTTCTCCTGTTGGCTGCAGCAGTACCGAATATTTACAGAGGATTT
CACGGAGATATGGGAGAAATTGACCGAACTTCAGTTGATT
>No_name
GTGGCAGACAGTGTTCTCCTGTTGGCTGCAGCAGTACCGAATATTTACAGAGGATTTCAC
GGAGATATGGGAGAAATTGACAGAACTTCAGTTGCTTGTG
>No_name
GGCAGACAGTGTTCTCCTGTTGGCTGCAGCAGTACCGAATATTTACAGAGGGTTTCACGG
AGATATGGGAGAAATTGACAGAACTTCAGTTGCTTGTGTT
>No_name
GGTAGACAGTGTTCTCCTGTTGGCTGCAGCAGTACCGAATATTTACAGAGGATTTCACGG
AGATATGGGAGAAATTGACAGAACTTCAGTTGCTTGGGTT
>No_name
GATGACACAAGCAACTGAAGTTCTGTCAATTTCTCCCATATCTCCGTGAAATCCTCTGTA
AGTATTCGGTACTGCTGCAGCCAACAGGAGAACACTGTCT
>No_name
GGATAACACAAGCAACTGAAGTTCTGTCAATTTCTCCCATATCTCCGTGAAATCCTCTGT
AAATATTCGGTACTGCTGCAGCCAACAGGAGAACACTGTC
>No_name
GGATGACACAAGCAACTGAAGTTCTGTCAATTTCTCCCATATCTCCGTGAAATCCTCTGT
AAATATTCGGTACTGCTGCAGCCAACAGGAGAACACTGTC
>No_name
CATACAGTGTTCTCCTGTTGGCTGCAGCAGTACCGAATATTTACAGAGGATTTCACGGAG
ATATGGGAGAAATTGACAGAACTTCAGTTGCTTGTGTTAT
>No_name
CATACAGTGTTCTCCTGTTGGCTGCAGCAGTACCGAATATTTACAGAGGATTTCACGGAG
GTATGGGAGAAATTGGCAGAAATTCAGTTGCTTGGGTTAT
>No_name
CNGTGTTCTCCTGTTGGCTGCAGCAGTACCGAATATTTACAGAGGATTTCACGGAGATAT
GGGAGAAATTGACAGAACTTCAGTTGCTTTTGTTATCCAA
>No_name
GCCTTTGGATAACACAAGCAACTGAAGTTCTGTCAATTTCTCCCATATCTCCGTGAAATC
CTCTGTAAATATTCGGTACTGCTGCAGCCAACAGGAGAAC
>No_name
CTCCTGTTGGCTGCAGAAGTACCGAATATTTACAGAGGATTTCACGGAGATATGGGAGAA
ATTGACAGAACTTTAGTTGCTTGTGTTATCCAAAGGCTGG
>No_name
CTCAGCCTTTGGATGACACAAGCAACTGAAGTTCTGTCAATTTCTCCCATATCTCCGTGA
AATCCTCTGTAAATATTCGGTACTGCTGCAGCCAACAGGA
>No_name
CCTGTTGGCTGCAGCAGTACCGAATATTTACAGAGGATTTCACGGAGATATGGGAGAAAT
TGACAGAACTTCAGTTGCTTGTGTTATCCAAAGGAGATCG
>No_name
TATCAGCCTTTGGATAACACAAGCAACTGAAGTTCTGTCAATTTCTCCCATATCTCCGTG
AAATCCTCTGTAAATATTCGGTACTGCTGCAGCCAACAGG
>No_name
CTGTTGGCTGCAGCAGTACCGAATATTTACAGAGGATTTCACGGAGATATGGGAGAAATT
GACAGAACTTCAGTTGCTTGTGTCATCCAAAGGCTGATAA
>No_name
GTTGGCTGCAGCAGTACCGAATATTTACAGAGGATTTCACGGAGATATGGGAGAAATTGA
CAGAACTTCAGTTGCTTGTGTTATCCAAAGGCTGATAATG
>No_name
AAACATTATCAGCCTTTGGATGACACAAGCAACTGAAGTTCTGTCAATTTCTCCCATATC
TCCGTGAAATCCTCTGTAAATATTCGGTACTGCTGCAGCC
>No_name
CATCAATAAACATTATCAGCCTTTGGATAACACAAGCAACTGAAGTTCTGTCAATTTCTC
CCATATCTCCGTGAAATCCTCTGTAAATATTCGGTACTGC
>No_name
CAGCACCGAATATTTACAGAGGATTTCACGGAGATATGGGAGAAATTGACAGAACTTCAG
TTGCTTGTGTTATCCAAAGGCTGATAATGTTTATTGCTGG
>No_name
GTANCGAATATTTACAGAGGATTTCACGGAGATATGGGAGAAATTGACAGAACTTCAGTT
GCTTGTGTCATCCAAAGGCTGATAATGTTTATTGCTGGTG
>No_name
CCGAATATTCACTGAGGATTTCACGGAGATATGGGAGAAATTGACAGAACTTCAGTTGCT
TGTGTCATGCAAAGGCTGATAATGTTTATTGCTGGTGATA
>No_name
CCGNATATTTACAGAGGATTTCACGGAGATATGGGAGAAATTGACAGAACTTCAGTTGCT
TGTGTCATCCAAAGGCTGATAATGTTTATTGCTGGTGATA
>No_name
CGAATATTTACAGAGGATTTCACGGAGATATGGGAGAAATTGACAGAACTTCAGTTGCTT
GTGTCATCCAAAGGCTGATAATGTTTATTGCTGGGGATAT
>No_name
CGAATATTTACAGAGGATTTCACGGAGATATGGGAGAAATTGACAGAACTTCAGTTGCTT
GTGTTATCCAAAGGCTGATAATGTTTATTGCTGGTGATAT
>No_name
CGAATATTTACAGAGGATTTCACGGAGATATGGGAGAAATTGACAGAACTTCAGTTGCTT
GTGTCATCCAAAGGCTGATAATGTTTATTGCTGGTGATAA
>No_name
CGAATATTTACAGAGGATTTCACGGAGATATGGGAGAAATTGACAGAACTTCAGTTGCTT
GTGTTATCCAAAGGCTGATAATGTTTATTGCTGGTGATAT
>No_name
CGTATATTTACAGAGGATTTCACGGAGATATGGGAGAAATTGACAGAACTTCAGTTGCTT
GTGTCATCCAAAGGCTGATAATGTTTATTGCTGGTGATAT
>No_name
CGAGATATCACCAGCAATAAACATTATCAGCCTTTGGATGACACAAGCAACTGAAGTTCT
GTCAATTTCTCCCATATCTCCGTGAAATCCTCTGTAAATA
>No_name
CGAGATATCACAAGCAATAAACATTATCAGCCTTTGGATGACACAAGCAACTGAAGTTCT
GTCAATTTCTCCCATATCTCCGTGAAATCATCTGTAAATA
>No_name
CGAGATATCACCAGCAATAAACATTATCAGCCTTTGGATAACACAAGCAACTGAAGTTCT
GTCAATTTCTCCCATATCTCCGTGAAATCCTCTGTAAATA
>No_name
CGAGATATCACCAGCAATAAACATTATCAGCCTTTGGATAACACAAGCAACTGAAGTTCT
GTCAATTTCTCCCATATCTCCGTGAAGTCCTCTGTAAATA
>No_name
CCGAGATATCACCAGCAATAAACATTATCAGCCTTTGGATAACACAAGCAACTGAAGTTC
TGTCAGTTTCTCCCATATCTCCGTGAAATCCTCTGTAAAT
>No_name
CCGAGATATCACCAGCAATAAACATTATCAGCCTTTGGATGACACAAGCAACTGAAGTTC
TGTCAATTTCTCCCATATCTCCGTGAAATCCTCTGTAAAT
>No_name
CNGAGATATCACCAGCAATAAACATTATCAGCCTTTGGATGACACAAGCAACTGAAGTTC
TGTCAATTTCTCCCATATCTCCGTGAAATCCTCTGTAAAT
>No_name
CCGNGATATCACCAGCAATAAACATTATCAGCCTTTGGATAACACAAGCAACTGAAGTTC
TGTCAATTTCTCCCATATCTCCGTGAAATCCTCTGTAAAT
>No_name
ATTTACAGAGGATTTCACGGAGATATGGGAGAAATTGACAGAACTTCAGTTGCTTGTGTC
ATCCAAAGGCTGATAATGTTTATTGCTGGTGATATCTCGG
>No_name
AGANGATTTCACGGAGATATGGGAGAAATTGACAGAACTTCAGTTGCTTGTGTCATCCAA
AGGCTGATAATGTTTATTGCTGGTGATATCTCGGTTTGGT
>No_name
AAAGTCCAAACCGAGATATCACCAGCAATAAACATTATCAGCCTTTGGATGACACAAGCA
ACTGAAGTTCTGTCAATTTCTCCCATATCTCCGTGAAATC
>No_name
CAAAGTCCAAACCGAGATATCACCAGCAATAAACATTATCAGCCTTTGGATAACACAAGC
AACTGAAGTTCTGTCAATTTCTCCCATATCTCCGTGAAAT
>No_name
TCTAAGTCCAAACCGAGATATCACCAGCAATAAACATTATCAGCCTTTGGATGACACAAG
CAACTGAAGTTCTGTCAATTTCTCCCATATCTCCGTGAAA
>No_name
TCAAAGTCCAAACCGAGATATCACCAGCAATAAACATTATCAGCCTTTGGATAACACAAG
CAACTGAAGTTCTGTCAATTTCTCCCATATCTCCGTGAAA
>No_name
TCAAAGTCCAAACCGAGATATCACCAGCAATAAACATTATCAGCCTTTGGATGACACAAG
CAACTGAAGTTCTGTCAATTTCTCCCATATCTCCGTGAAA
>No_name
CACGGAGATATGGGAGAAATTGACAGAACTTCAGTTGCTTGTGTTATCCAAAGGCTGATA
ATGTTTATTGCTGGTGATATCTCGGTTTGGACTTTGACAG
>No_name
CGGAGATATGGGAGAAATTGACAGAACTTCAGTTGCTTGTGTTATCCAAAGGCTGATAAT
GTTTATTGCTGGTGATATCTCGGTTTGGACTTTGACAGCA
>No_name
GGAGATATGGGAGAAATTGACAGAACTTCAGTTGCTTGTGTCATCCAAAGGCTGATAATG
TTTATTGCTGGTGATATCTCGGTTTGGACTTTGAAAGCAA
>No_name
ATAGCTGTCAAAGTCCAAACCGAGATATCACCAGCAATAAACATTATCAGCCTTTGGATA
ACACAAGAAACTGAAGTTCTGTCAATTTCTCCCATATCTC
>No_name
CGTAGATATGGGAGAAATTGACAGAACTTCAGTTGCTTGTGTTATCCAAAGGCTGATAAT
GGTTATTGCTGGTGATATCTCGGTTTGGACTTTGACAGAA
>No_name
GTGATTGCTGTCAAAGTCCAAACCGAGATATCACCAGCAATAAACATTATCAGCCTTTGG
ATGACACAAGCAACTGAAGTTCTGTCAATTTCTCCCATAT
>No_name
TTGNGATGGCTGTCAAAGTCCAAACCGAGATATCACCAGCAATAAACATTATCAGCCTTT
GGATAACACAAGCAACTGAAGTTCTGTCAATTTCTCCCAT
>No_name
GGGNGAAATTGACAGAACTTCAGTTGCTTGTGTCATCCAAAGGCTGATAATGTTTATTGC
TGGTGATATCTCGGTTTGGACTTTGACCGCAATCACAATT
>No_name
CAATTGTGATTGCTGTCAAAGTCCAAACCGAGATATCACCAGCAATAAACATTATCAGCC
TTTGGATAACACAAGCAACTGAAGTTCTGTCAATTTCTCC
>No_name
GAGAAATTGACAGAACTTCAGTTGCTTGTGTCATCCAAAGGCTGATAATGTTTATTGCTG
GTGATATCTCGGTTTGGACTTTGACAGCAATCACAATTGA
>No_name
GAGNAATTGACAGAACTTCAGTTGCTTGTGTCATCCAAAGGCTGATAATGTTTATTGCTG
GTGATATCTCGGTTTGGACTTTGACAGCAATCACAATTGA
>No_name
GAGTAATTGACAGAACTTCAGTTGCTTGTGTTATCCAAAGGCTGATAATGTTTATTGCTG
GTGATATCTCGGGTTGGACTTTGACAGCAATCACAATTGA
>No_name
GAGAAATTGACAGAACTTCAGTTGCTTGTGTCATCCAAAGGCTGATAATGTTTATTGCTG
GTGATATCTCGGTTTGGATTTTGACAGCAATCACAATTGA
>No_name
GAGAAATTGACAGAACTTCAGTTGCTTGTGTTATCCAAAGGCTGATAATGTTTATTGCTG
GTGATATCTCGGTTTGGACTTTGACAGCAATCACAATTGA
>No_name
GTCAATTGTGATTGCTGTCAAAGTCCAAACCGAGATATCACCAGCAATAAACATTATCAG
CCTTTGGATGACACAAGCAACTGAAGTTCTGTCAATTTCT
>No_name
GAAATTGACAGAACTTCAGTTGCTTGTGTTATCCAAAGGCTGATAATGTTTATTGCTGGT
GATATCTCGGTTTGGACTTTGACAGCAATCACAATTGATC
>No_name
GAAATTGACAGAACTTCAGTTGCTTGTGTTATCCAAAGGCTGATAATGTTTATTGCTGGT
GATATCTCGGTTTGGACTTTGACAGCAATCACAATTGATC
>No_name
GTCTATCAATTGTGATTGCTGTCAAAGTCCAAACCGAGATATCACCAGCAATAAACATTA
TCAGCCTTTGGATGACACAAGCAACTGAAGTTCTGTCAAT
>No_name
GTCGATCAATTGTGATTGCTGTCAAAGTCCAAACCGAGATATCACCAGCAATAAACATTA
TCAGCCTTTGGATAACACAAGCAACTGAAGTTCTGTCAAT
>No_name
GTCGATCAATTGTGATTGCTGTCAAAGTCCAAACCGAGATATCACCAGCAATAAACATTA
TCAGCCTTTGGATAACACAAGCAACTGAAGTTCTGTCAAT
>No_name
ANTCGATCAATTGTGATTGCTGTCAAAGTCCAAACCGAGATATCACCAGCAATAAACATT
ATCAGCCTTTGGATGACACAAGCAACTGAAGTTCTGTCAA
>No_name
AAACGACAGAACTTCAGTTGCTTGTGTCATCCAAAGGCTGATAATGTTTATTGCTGGTGA
TATCTCGGTTTGGACTTTGACAGCAATCACAATTGATCGA
>No_name
GACAGAACTTCAGTTGCTTGTGTTATCCAAAGGCTGATAATGTTTATTGCTGGTGATATC
TCGGTTTGGACTTTGACAGCAATCACAATTGATCGACTAG
>No_name
CTAGTCGATCAATTGTGATTGCTGTCAAAGTCCAAACCGAGATATCACCAGCAATAAACA
TTATCAGCCTTTGGATAACACAAGCAACTGAAGTTCTGTC
>No_name
CAGAACTTCAGTTGCTTGTGTTATCCAAAGGCTGATAATGTTTATTGCTGGTGATATCTC
GGTTTGGACTTTGACAGCAATCACAATTGATCGACTAGTG
>No_name
CACTAGTCGATCAATTGTGATTGCTGTCAAAGTCCAAACCGAGATATCACCAGCAATAAA
CATTATCAGCCTTTGGATAACACAAGCAACTGAAGTTCTG
>No_name
CAGAACTTCAGTTGCTTGTGTCATCCAAAGGCTGATAATGTTTATTGCTGGTGATATCTC
GGTTTGGACTTTGACAGCAATCACAATTGATCGACTAGTG
>No_name
CAGAACTTCGGTNGCTTGTGTCATCCAAAGGCTGATAATGTTTATTGCTGGTGATATCTC
GGTTTGGACTTTGACAGCAATCACAATTGATCGACTAGTG
>No_name
CAGAACTTCAGTCGCTTGTGTCATCCAAAGGCTGATAATGTTTATTGCTGGTGATATCTC
GGTTTGGACTTTGACAGCAATCACAATTGATCGACTAGTG
>No_name
CAGAACTTCAGTTGCTTGTGTTATCCAAAGGCTGATAATGTTTATTGCTGGTGATATCTC
GGTTTGGACTTTGACAGCAATCACAATTGATCGACTAGTG
>No_name
CAGAACTTCAGTTGCTTGTGTTATCCAAAGGCTGATAATGTTTATTGCTGGTGATATCTC
GGTTTGGACTTTGACAGCAATCACCATTGATCGACTAGTG
>No_name
CCACTAGTCGATCAATTGTGATTGCTGTCAAAGTCCAAACCGAGATATCACCAGCAATAA
ACATTATCAGCCTTTGGATAACACAAGCAACTGAAGTTCT
>No_name
CCACTAGTCGATCAATTGTGATTGCTGTCAAAGTCCAAACCGAGATATCACCAGCAATAA
ACATTATCAGCCTTTGGATAACACAAGCAACTGAAGTTCC
>No_name
GCCACTAGTCGATCAATTGTGATTGCTGTCAAAGTCCAAACCGAGATATCACCAGCAATA
AACATTATCAGCCTTTGGATAACACAAGCAACTGAAGTTC
>No_name
GAANTTCAGTTGCTTGTGTTATCCAAAGGCTGATAATGTTTATTGCTTGTGATATCTCGG
TTTGGTCTTTGACAGCCATCACAATTGATTGAATATTGGC
>No_name
TGCCACTAGTCGATCAATTGTGATTGCTGTCAAAGTCCAAACCGAGATATCACCAGCAAT
AAACATTATCAGCCTTTGGATGACACAAGCAACTGAAGTT
>No_name
CTGNCACTAGTCGATCAATTGTGATTGCTGTCAAAGTCCAAACCGAGATATCACCAGCAA
TAAACATTATCAGCCTTTGGATGACACAAGCAACTGAAGT
>No_name
CTGNCACTAGTCGATCAATTGTGATTGCTGTCAAAGTCCAAACCGAGATATCACCAGCAA
TAAACATTATCAGCCTTTGGATAACACAAGCAACTGAAGT
>No_name
ACTGCCACTAGTCGATCAATTGTGATTGCTGTCAAAGTCCAAACCGAGATATCACCAGCA
ATAAACATTATCAGCCTTTGGATGACACAAGCAACTGAAG
>No_name
CGACTGCCACTAGTCGATCAATTGTGATTGCTGTCAAAGTCCAAACCGAGATATCACCAG
CAATAAACATTATCAGCCTTTGGATGACACAAGCAACTGA
>No_name
CGACTGCCACTAGTCGATCAATTGTGATTGCTGTCAAAGTCCAAACCGAGATATCACCAG
CAATAAACATTATCAGCCTTTGGATGACACAAGCAACTGC
>No_name
AACGACTGCCACTAGTCGATCAATTGTGATTGCTGTCAAAGTCCAAACCGAGATATCACC
AGCAATAAACATTATCAGCCTTTGGATAACACAAGCAACT
>No_name
AACGACTGCCACTAGTCGATCAATTGTGATTGCTGTCAAAGTCCAAACCGAGATATCACC
AGCAATAAACATTATCAGCCTTTGGATGACACAAGCAACT
>No_name
AACGACTGCCACTAGTCGATCAATTGTGATTGCTGTCAAAGTCCAAACCGAGATATCACC
AGCAATAAACATTATCAGCCTTTGGATAACACAAGCAACT
>No_name
AACGACTGCCACTAGTCGATCAATTGTGATTGCTGTCAAAGTCCAAACCGAGATATCACC
AGCAATAAACATTATCAGCCTTTGGATGACACAAGCAACT
>No_name
AAACGACTGCCACTAGTCGATCAATTGTGATTGCTGTCAAAGTCCAAACCGAGATATCAC
CAGCAATAAACATTATCAGCCTTTGGATAACACAAGCAAC
>No_name
TAAACGACTGCCACTAGTCGATCAATTGTGATTGCTGTCAAAGTCCAAACCGAGATATCA
CCAGCAATAAACATTATCAGCCTTTGGATAACACAAGCAA
>No_name
GTAAACGACTGCCACTAGTCGATCAATTGTGATTGCTGTCAAAGTCCAAACCGAGATATC
ACCAGCAATAAACATTATCAGCCTTTGGATAACACAAGCA
>No_name
GTANACGACTGCCACTAGTCGATCAATTGTGATTGCTGTCAAAGTCCAAACCGAGATATC
ACCAGCAATAAACATTATCAGCCTTTGGATAACACAAGCA
>No_name
GGGTAAACGACTGCCACTAGTCGATCAATTGTGATTGCTGTCAAAGTCCAAACCGAGATA
TCACCAGCAATAAACATTATCAGCCTTTGGATAACACAAG
>No_name
GGGTAAACGACTGCCACTAGTCGATCAATTGTGATTGCTGTCAAAGTCCAAACCGAGATA
TCACCAGCAATAAACATTATCAGCCTTTGGATGACACAAG
>No_name
CTTGTGTTATCCAAAGGCTGATAATGTTTATTGCTGGGGATATCTCGGTTTGGACTTTGA
CAGCAATCACAATTGATCGAATAGCGGCAGTTCGTTACCC
>No_name
ATCCAAAGGCTGATAATGTTTATTGCTGGTGATATCTCGGTTTGGACTTTGACAGCAATC
ACAATTGATCGACTAGTGGCAGGCGTTTTACCCCACCCAA
>No_name
AACGAATTTTGGTGTGGGTAAACGACTGCCACTAGTCGATCAATTGTGATTGCTATCAAA
GTCCAAACCGAGATATCACCAGCAATAAACATTATCAGCC
>No_name
AAACGAATTTTGGTGTGGGTAAACGACTGCCACTAGTCGATCAATTGTGATTGCTGTCAA
AGTCCAAACCGAGATATCACCAGCAATAAACATTATCAGC
>No_name
CAAAACGAATTTTGGTGTGGGTAAACGACTGCCACTAGTCGATCAATTGTGATTGCTGTC
AAAGTCCAAACCGAGATATCACCAGCAATAAACATTATCA
>No_name
TGATAATGTTTATTGCTGGTGATATCTCGGTTTGGACTTTGACAGCAATCACAATTGATC
GACTAGTGGCAGGCGTTTACCCACACCAAAAATCGTTTTT
>No_name
CCTAAACGAATTTTGGTGTGGGTAAACGACTGCCACTAGTCGATCAATTGTGATTGCTGT
CAAAGTCCAAACCGAGATATCACCAGCAATAAACATTATC
>No_name
CCAAAACGAATTTTGGTGTGGGTAAACGACTGCCACTAGTCGATCAATTGTGATTGCTGT
CAAAGTCCAAACCGAGATATCACCAGCAATAAACATTATC
>No_name
TCCAAAACGAATTTTGGTGTGGGTAAACGACTGCCACTAGTCGATCAATTGTGATTGCTG
TCAAAGTCCAAACCGAGATATCACCAGCAATAAACATTAT
>No_name
TCTAAAACGAATTTTGGTGTGGGTAAACGACTGCCACTAGTCGATCAATTGTGATTGCTG
TCAAAGTCCAAACCGAGATATCACCAGCAATAAACATTAT
>No_name
TAATGTTTATTGCTGGTGATATCTCGGTTTGGACTTTGACAGCAATCACAATTGATCGAC
TAGTGGCAGGCGTTTACCCACACCCAAATTCGGTTTGGGA
>No_name
GATTTCCAAAACGAATTTTGGTGTGGGTAAACGACTGCCACTAGTCGATCAATTGTGATT
GCTGTCAAAGTCCAAACCGAGATATCACCAGCAATAAACA
>No_name
GTTTATTGCTGGTGATATCTCGGTTTGGACTTTGACAGCAATCACAATTGATCGACTAGT
GGCAGTCGGTTACCCACACCAAAATTCGTTTTGGAAATTC
>No_name
TGGATTTCCAAAACGAATTTTGGTGTGGGTAAACGACTGCCACTAGTCGATCAATTGTGA
TTGCTGTCAAAGTCCAAACCGAGATATCACCAGCAATAAA
>No_name
TGGATTTCCAAAACGAATTTTGGTGTGGGTAAACGACTGCCACTAGTCGATCAATTGTGA
TTGCTGTCAAAGTCCAAACCGAGATATCACCAGCAATAAA
>No_name
TGGATTTCCAAAACGAATTTTGGTGTGGGTAAACGACTGCCACTAGTCGATCAATTGTGA
TTGCTGTCAAAGTCCAAACCGAGATATCACCAGCAATAAA
>No_name
ATTGGATTTCCAAAACGAATTTTGGTGTGGGTAAACGACTGCCACTAGTCGATCAATTGT
GATTGCTGTCAAAGTCCAAACCGAGATATCACCAGCAATA
>No_name
ATTGCTGGTGATATCTCGGTTTGGACTTTGACAGCAATCACAATTGATCGACTAGTGGCA
GTCGTTTACCCACACCAAAATTCGTTTTGGAAATCCAATA
>No_name
GCTGGTGATATCTCGGTTTGGACTTTGACAGCAATCACAATTGATCGACTAGTGGCAGTC
GTTTACCCACACCAAAATTCGTTTTGGAAATCCAATAAAA
>No_name
TTTNATTTGATTTCCAAAACGAATTTTGGTGTGGGTAAACGACTGCCACTAGTCGATCAA
TTGTGATTGCTGTCAAAGTCCAAACCGAGATATCACCAGC
>No_name
CTGGTGATATCTCGGTTTGGACTTTGACAGCAATCACAATTGATCGACTAGCGGCAGGCG
CTTACCCACACCCAAATTTGCTTTGGGAATACAAAAAAAA
>No_name
CTGGTGATATCTCGGTTTGGACTTTGACAGCAATCACAATTGATCGACTAGTGGCAGTCG
TTTACCCACACCAAAATTCGTTTTGGAAATCCAATAAAAA
>No_name
CTGGTGATATCTCGGTTTGGACTTTGACAGCAATCACAATTGATCGACTAGTGGCAGTCG
TTTACCCACACCAAAATTCGTTTTGGAAATCCAATAAAAA
>No_name
TGTTGGTGATATCTCGGTTTGGACTTTGACAGCAATCACAATTGATCGACTAGTGGCAGT
CGGTTACCCAAAACAAAAATCGATTTGGAAACTCAATAAA
>No_name
TGGTGATATCTCGGTTTGGACTTTGACAGCAATCACAATTGATCGACTAGTGGCAGGCGT
TTACCCACACCAAAATTCGTTTTGGAAATCCAATAAAAAC
>No_name
GTGATATCTCGGTTTGGACTTTGACAGCAATCACAATTGATCGACTAGTGGCAGTCGTTT
ACCCACACCAAAATTCGTTTTGGAAATCCAATAAAAACAC
>No_name
GTGATATCTCGGTTTGGACTTTGACAGCAATCACAATTGATCGACTAGTGGCAGTCGTTT
ACCCACACCAAAATTCGGTTTTGAAATCCAATAAAAACAC
>No_name
CTTTTGATATCTCGGTTTGGACTTTGACAGCAATCACAATTGATCGACTAGTGGCAGGCG
GTTAACCACACCAAAATTCGTTTTTGAAAACCAATAAAAA
>No_name
TGTGTTTTTATTGGATTTGCAAAACGAATTTTGGTGTGGGTAAACGACTGCCACTAGTCG
ATCAATTGTGATTGCTGTCAAAGTCCAAACCGAGACATCA
>No_name
CTCGGTTTGGACTTTGACAGCAATCACAATTGATCGACTAGTGGCAGTCGTTTACCCACA
CCAAAATTCGTTTTGGAAATCCAATAAAAACACATTATTT
>No_name
CTCGGTTTGGACTTTGACAGCAATCACAATTGATCGACTAGTGGCAGTCGTTTACCCACA
CCAAAATTCGTTTTGGAAATCCAATAAAAAAGATCGGAAG
>No_name
CTCGGTTTGGACTTTGACAGCAATCACAATTGATCGACTAGTGGCAGTCGTTTACCCACA
CCAAAATTCGTTTTGGAAATCCAATAAAAACACATTATTT
>No_name
CTCGGTTTGGACTTTGACAGCAATCACAATTGATCGACTAGTGGCAGTCGTTTACCCACA
CCAAAATTCGTTTTGGAAATCCAATAAAAACACATTATTT
>No_name
TCGGTTTGGACTTTGACAGCAATCACAATTGATCGACTAGTGGCAGTCGTTTACCCACAC
CAAAATTCGTTTTGGAAATCCAATAAAAACACATTATTTG
>No_name
TCGNTTTGGACTTTGACAGCAATCACAATTGATCGACTAGTGGCAGCAGTTTACCCACAC
CACAATTCGTTTTGGAGATCCAACAAAAACACATTATTTG
>No_name
GGTTTGGACTTTGACAGCAATCACAATTGATCGACTAGTGGCAGTCGTTTACCCACACCA
AAATTCGTTTTGGAAATCCAATAAAAACACATTATTTGTT
>No_name
AAAACAAATAATGTGTTTTTATTGGATTTCCAAAACGAATTTTGGTGTGGGTAAACGACT
GCCACTAGTCGATCAATTGTGATTGCTGTCAAAGTCCAAA
>No_name
AAAACAAATAATGTGTTTTTATTGGATTTCCAAAACGAATTTTGGTGTGGGTAAACGACT
GCCACTAGTCGATCAATTGTGATTGCTGTCAAAGTCCAAA
>No_name
GTGTGGACTTTGACAGCAATCACAATTGATCGACTAGTGGCAGTCGTTTACCCACACCAA
AATTCGTTTTGGAAATCTAATAAAAACACATTATTTGTTT
>No_name
CTTTGACAGCAATCACAATTGATCGACTAGTGGCAGTCGTTTACCCACACCAAAATTCGT
TTTGGAAATCCAATAAATACACATTATTTGATTTTATAGT
>No_name
TTGACAGCAATCACAATTGATCGACTAGTGGCAGTCGTTTACCCACACCAAAATTCGTTT
TGGAAATCCAATAAAAACACATTATTTGTTTTAATAGTCA
>No_name
CAGCAATCACAATTGATCGACTAGTGGCAGTCGTTTACCCACACCAAAATTCGTTTTGGA
AATCCAATAAAAACACATTATTTGTTTTAATAGTCATATT
>No_name
AGCAATCACAATTGATCGACTAGTGGCAGTCGTTTACCCACACCAAAATTCGTTTTGGAA
ATCCAATAAAAACACATTATTTGTTTTAATAGTCATATTT
>No_name
AATNACAATTGATCGACTAGTGGCAGTCGTTTACCCACACCAAAATTCGTTTTGGAAATC
CAATAAAAACACATTATTTGTTTTAATAGTCATATTTGCA
>No_name
CACAATTGATCGACTAGTGGCAGTCGTTTACCCACACCAAAATTCGTTTTGGAAATCCAA
TAAAAACACATTATTTGTTTTAATAGTCATATTTGCATTG
>No_name
AATTGATCGACTAGTGGCAGGCGTTTACCCACACCAAAATTCGTTTTGGAAATCCAATAA
AAACACATTATTTGTTTTTATAGTCATATTTGCATTGTCT
>No_name
CGACTAGTGGCAGTCGTTTACCCACACCAAAATTCGTTTTGGAAATCCAATAAAAACACA
TTATTTGTTTTAATAGTCATATTTGCATTGTCTCTGTTGA
>No_name
TTTNCAACAGAGACAATGCAAATATGACTATTAAAACAAATAATGTGTTTTTATTGGATT
TCCAAAACGAATTTTGGTGTGGGTAAACGACTGCCACTAG
>No_name
GTTTTTCAACAGAGACAATGCAAATATGACTATTAAAACAAATAATGTGTTTTTATTGGA
TTTCCAAAACGAATTTTGGTGTGGGTAAACGACTGCCACT
>No_name
GTTNTTCAACAGAGACAATGCAAATATGACTATTAAAACAAATAATGTGTTTTTATTGGA
TTTCCAAAACGAATTTTGGTGTGGGTAAACGACTGCCACT
>No_name
GTTTTTCAACAGAGACAATGCAAATATGACTATTAAAACAAATAATGTGTTTTTATTGGA
TTTCCAAAACGAATTTTGGTGTGGGTAAACGACTGCCACT
>No_name
GTGGCAGTCGTTTACCCACACCAAAATTCGTTTTGGAAATCCAATAAAAACACATTATTT
GTTTTAATAGTCATATTTGCATTGTCTCTGTTGAAAAACT
>No_name
GAAAGTTTTTCAACAGAGACAATGCAAATATGACTATTAAAACAAATAATGTGTTTTTAT
TGGATTTCCAAAACGAATTTTGGTGTGGGTAAACGACTGC
>No_name
GAAAGTTTTTCAACAGAGACAATGCAAATATGACTATTAAAACAAATAATGTGTTTTTAT
TGGATTTCCAAAACGAATTTTGGTGTGGGTAAACGACTGC
>No_name
GNAAGTTTTTCAACAGAGACAATGCAAATATGACTATTAAAACAAATAATGTGTTTTTAT
TGGATTTCCAAAACGAATTTTGGTGTGGGTAAACGACTGC
>No_name
GAAAGTTTTTCAACAGAGACAATGCAAATATGACTATTAAAACAAATAATGTGTTTTTAT
TGGATTTCCAAAACGAATTTTGGTGTGGGTAAACGACTGC
>No_name
GGAAAGTTTTTCAACAGAGACAATGCAAATATGACTATTAAAACAAATAATGTGTTTTTA
TTGGATTTCCAAAACGAATTTTGGTGTGGGTAAACGACTG
>No_name
CAGTCGTTTACCCACACCAAAATTCGTTTTGGAAATCCAATAAAAACACATTATTTGTTT
TAATAGTCATATTTGCATTGTCTCTGTTGAAAAACTTTCC
>No_name
GGAAAGTTTTTCAACAGAGACAATGCAAATATGACTATTAAAACAAATAATGTGTTTTTA
TTGGATTTCCAAAACGAATTTTGGTGTGGGTAAACGACTG
>No_name
CGGAAAGTTTTTCAACAGAGACAATGCAAATATGACTATTAAAACAAATAATGTGTTTTT
ATTGGATTTCCAAAACGAATTTTGGTGTGGGTAAACGACT
>No_name
CCGGAAAGTTTTTCAACAGAGACAATGCAAATATGACTATTAAAACAAATAATGTGTTTT
TATTGGATTTCCAAAACGAATTTTGGTGTGGGTAAACGAC
>No_name
CGTTTACCCACACCAAAATTCGTTTTGGAAATCCAATAAAAACACATTATTTGTTTTAAT
AGTCATATTTGCATTGTCTCTGTTGAAAAACTTTCCGGTA
>No_name
GTTGACCCACACCAAAATTCGTTTTGGAAATCCAATAAAAACACATTATTTGTTTTAATA
GTCATATTTGCATTGTCTCTGTTGAAAAACTTTCCGGTAT
>No_name
CGANTACCCACACCAAAATTCGTTTTGGAAATCCAATAAAAACACATTATTTGTTTTAAT
AGTCATATTTGCATTGTCTCTGTTGAAAAACTTTCCGGTA
>No_name
TACNCACACCAAAATTCGTTTTGGAAATCCAATAAAAACACATTATTTGTTTTAATAGTC
ATATTTGCATTGTCTCTGTTGAAAAACTTTCCGGTATTTT
>No_name
AAAAATACCGGAAAGTTTTTCAACAGAGACAATGCAAAAATGACTATTAAAACAAATAAT
GTGTTTTTATTGGATTTCCAAAACGAATTTTGGAGTGGGT
>No_name
CCCACACCAAAATTCGTTTTGGAAATCCAATAAAAACACATTATTTGTTTTAATAGTCAT
ATTTGCATTGTCTCTGTTGAAAAACTTTCCGGTATTTTTC
>No_name
CCCACACCAAAATTCGTTTTGGAAATCCAATAAAAACACATTATTTGTTTTAATAGTCAT
ATTTGCATTGTCTCTGTTGAAAAACTTTCCGGTATTTTTC
>No_name
GAAAAATACCGGAAAGTTTTTCAACAGAGACAATGCAAATATGACTATTAAAACAAATAA
TGTGTTTTTATTGGATTTCCAAAACGAATTTTGGTGTGGG
>No_name
CCACACCAAAATTCGTTTTGGAAATCCAATAAAAACACATTATTTGTTTTAATAGTCATA
TTTGCATTGTCTCTGTTGAAAAACTTTCCGGTATTTTTCA
>No_name
GAGAAAAATACCGGAAAGTTTTTCAACAGAGACAATGCAAATATGACTATTAAAACAAAT
AATGTGATTTTATTGGTTTTCCAAAACGAATTTTGGGGTG
>No_name
GGGAAAAATACCGGAAAGTTTTTCAACAGAGACAATGCAAATATGACTATTAAAACAAAT
AATGTGTTTTTATTGGATTTCCAAAACGAATTTTGGTGTG
>No_name
GAGTGAAAAATACCGGAAAGTTTTTCAACAGAGACAATGCAAATATGACTATTAAAACAA
ATAATGTGTTTTTATTGGATTTCCAAAACGAATTTTGGTG
>No_name
CAAAATTCGTTTTGGAAATCCAATAAAAACACATTATTTGTTTTAATAGTCATATTTGCA
TTGTCTCTGTTGAAAAACTTTCCGGTATTTTTCACTCTTG
>No_name
CAAAATTCGTTTTGGAAATCCAATAAAAACACATTATTTGTTTTAATAGTCATATTTGCA
TTGTCTCTGTTGAAAAACTTTCCGGTATTTTTCACTCTTG
>No_name
CATGAGTGAAAAATACCGGAAAGTTTTTCAACAGAGACAATGCAAATATGACTATTAAAA
CAAATAATGTGTTTTTATTGGATTTCCAAAACGAATTTTG
>No_name
CAAGAGTGAAAAATACCGGAAAGTTTTTCAACAGAGACAATGCAAATATGACTATTAAAA
CAAATAATGTGTTTTTATTGGATTTCCAAAACGAATTTTG
>No_name
GCAAGAGTGAAAAATACCGGAAAGTTTTTCAACAGAGACAATGCAAATATGACTATTAAA
ACAAATAATGTGTTTTTATTGGATTTCCAAAACGAATTTT
>No_name
GCAAGAGTGAAAAATACCGGAAAGTTTTTCAACAGAGACAATGCAAATATGACTATTAAA
AAAAATAATGTGTTTTTATTGGATTTCCAAAACGAATTTT
>No_name
AATNCGTTTTGGAAATCCAATAAAAACACATTATTTGTTTTAATAGTCATATTTGCATTG
TCTCTGTTGAAAAACTTTCCGGTATTTTTCACTCTTGCAT
>No_name
ATGCAAGAGTGAAAAATACCGGAAAGTTTTTCAACAGAGACAATGCAAATATGACTATTA
AAACAAATAATGTGTTTTTATTGGATTTCCAAAACGAATT
>No_name
CGGATGCAAGAGTGAAAAATACCGGAAAGTTTTTCAACAGAGACAATGCAAATATGACTA
TTAAAACAAATAATGTGTTTTTATTGGATTTCCAAAACGA
>No_name
GTTGGATGCAAGAGTGAAAAATACCGGAAAGTTTTTCAACAGAGACAATGCAAATATGAC
TATTAAAACAAATAATGTGTTTTTATTGGATTTCCAAAAC
>No_name
CACGGATGGATGCAAGAGTGAAAAATACCGGAAAGTTTTTCAACAGAGACAATGCAAATA
TGACTATTAAAACAAATAATGTGTTTTTATTGGATTTCCA
>No_name
CATNGATGGATGCAAGAGTGAAAAATACCGGAAAGTTTTTCAACAGAGACAATGCAAATA
TGACTATTAAAACAAATAATGTGTTTTTATTGGATTTCCA
>No_name
TTCGGAAATCCAATAAAAACACATTATTTGTTTTAATAGTCATATTTGCATTGTCTCTGT
TGAAAAACTTTCCGGAATTTTTCACTCTTGCATCCATCAA
>No_name
TNGAAATCCAATAAAAACACATTATTTGTTTTAATAGTCATATTTGCATTGTCTCTGTTG
AAAAACTTTCCGGTATTTTTCACTCTTGCATCCATCAATG
>No_name
GTACCATTGATGGATGCAAGAGTGAAAAATACCGGAAAGTTTTTCAACAGAGACAATGCA
AATATGACTATTAAAACAAATAATGTGTTTTTATTGGATT
>No_name
CGANTACCATTGATGGATGCAAGAGTGAAAAATACCGGAAAGTTTTTCAACAGAGACAAT
GCAAATATGACTATTAAAACAAATAATGTGTTTTTATTGG
>No_name
CGATTACCATTGATGGATGCAAGAGTGAAAAATACCGGAAAGTTTTTCAACAGAGACAAT
GCAAATATGACTATTAAAACAAATAATGTGTTTTTATTGG
>No_name
GCGAGTACCATTGATGGATGCAAGAGTGAAAAATACCGGAAAGTTTTTCAACAGAGACAA
TGCAAATATGACTATTAAAACAAATAATGTGTTTTTATTG
>No_name
GTGGGTACCATTGATGGATGCAAGAGTGAAAAATACCGGAAAGTTTTTCAACAGAGACAA
TGCAAATATGACTATTAAAACAAATAATGTGTTTTTATTG
>No_name
ATCGAGTACCATTGATGGATGCAAGAGTGAAAAATACCGGAAAGTTTTTCAACAGAGACA
ATGCAAATATGACTATTAAAACAAATAATGTGTTTTTATT
>No_name
AGCGAGTACCATTGATGGATGCAAGAGTGAAAAATACCGGAAAGTTTTTCAACAGAGACA
ATGCAAATATGACTATTAAAACAAATAATGTGTTTTTATT
>No_name
CAGCGAGTACCATTGATGGATGCAAGAGGGAAAAATACCGGAAAGTTTTTCAACAGAGAC
AATGCAAATATGACTATTAAAACAAATAAAGTGTTTTTAT
>No_name
CAGCGAGTACCATTGATGGATGCAAGAGCGAAAAATACCGGAAAGCTTTTCAACAGAGAC
AATGCAAATATGGCTATTAAAACAAAAAATGAGATTTTAT
>No_name
CAGCGAGTACCATTGATGGATGCAAGAGTGAAAAATACCGGAAAGTTTTTCAACAGAGAC
AATGCAAATATGACTATTAAAACAAATAATGTGTTTTTAT
>No_name
CAGCGAGTACCATTGATGGATGCAAGAGTGAAAAATACCGGAAAGTTTTTCAACAGAGAC
AATGCAAATATGACTATTAAAACAAATAATGTGTTTTTAT
>No_name
CAGCGAGCACCATTGATGGATGCAAGAGTGAAAAATACCGGAAAGTTTTTCAACAGAGAC
AATGGAAATATGACTATTGAAAAAAATAATGTGGTTTTAT
>No_name
CAGCGAGTACCATTGATGGATGCAAGAGGGAAAAATACCGGAAAGTTTTTCAACAGAGAC
AATGCAAATATGACTATTAAAACAAATAATGTGTTTTTAT
>No_name
TAAAAACACATTATTTGTTTTAATAGTCATATTTGCATTGTCTCTGTTGCAAAACTTTCC
GGTATTTTTCACTCTTGCATCCATCAATGGTACTCGCTGT
>No_name
ACAGCGAGTACCATTGATGGATGCAAGAGTGAAAAATACCGGAAAGTTTTTCAACAGAGA
CAATGCAAATATGACTATTAAAACAAATAATGTGTTTTTA
>No_name
ACAGCTAGTACCATTGATGGATGCAAGAGTGAAAAATACCGGAAAGTTTTTCAACAGAGA
CAATGCAAATATGACTATTAAAACAAATAATGTGTTTTTA
>No_name
ATTNGTTTTAATAGTCATATTTGCATTGTCTCTGTTGAAAAACTTTCCGGTATTTTTCAC
TCTTGCATCCATCAATGGTACTCGCTGTACAGCCCGAACG
>No_name
GGACGTTCGGGCTGTACAGCGAGTACCATTGATGGATGCAAGAGAGAAAAATACCGGAAA
GTTTTTCAACAGAGACAATGCAAATATGACTATTAAAACA
>No_name
GTTTTAATAGTCATATTTGCATTGTCTCTGTTGAAAAACTTTCCGGTATTTTTCACTCTT
GCATCCATCAATGGTACTCGCTGTACAGCCCGAACGTCCT
>No_name
AAGNACGTTCGGGCTACACAGCGAGTACCATTGATGGATGCAAGAGTGAAAAATACCGGA
AAGTTTTTCAACAGAGACAATGCAAATATGACTATTAAAA
>No_name
TTTNGTTTAATAGTCATATTTGCATTGTCTCTGTTGAAAAACTTTCCGGTATTTTTCACT
CTTGCATCCATCAATGGTACTCGCTGTGCAGCCCGAACGT
>No_name
TTTNATAGTCATATTTGCATTGTCTCTGTTGAAAAACTTTCCGGTATTTTTCACTCTTGC
ATCCATCAATGGTACTCGCTGTGCAGCCCGAACGTCCTTC
>No_name
AAATTTCGAAGGACGTTCGGGCTGCACAGCGAGTACCATTGATGGATGCAAGAGTGAAAA
ATACCGGAAAGTTTTTCAACAGAGACAATGCAAATATGAC
>No_name
GTCATATTTGCATTGTCTCTGTTGAAAAACTTTCGGGTATTTTTCACTCTTGCATCCATC
AATGGTACTCGCTGTACAGCCCGAACGTCCTTCGAAATTT
>No_name
AAATTTCGAAGGACGTTCGGGCTGTACAGCGAGTACCATTGATGGATGCAAGAGTGAAAA
ATACCGGAAAGTTTTTCAACAGAGACAATGCCAATATGAC
>No_name
TGCATTGTCTCTGTTGAAAAACTTTCCGGTATTTTTCACTCTTGCATCCATCAATGGTAC
TCGCTGTGCAGCCCGAACGTCCTTCGAAATTTATGAAGAC
>No_name
TGCATTGTCTCTGTTGAAAAACTTTCCGGTATTTTTCACTCTTGCATCCATCAATGGTAC
TCGCTGTACAGCCCGAACGTCCTTCGAAATTTATGAAGAC
>No_name
CGAACACTGTCTTCATAAATTTCGAAGGACGTTCGGGCTGCACAGCGAGTACCATTGATG
GATGCAAGAGGGAAAAATACCGGACAGTTTTTCAACAGAG
>No_name
CGAACACTGTCTTCATAAATTTCGAAGGACGTTCGGGCTGCACAGCGAGTACCATTGATG
GATGCAAGAGAGAAAAATACCGGAAAGCTTTTCAACAGAG
>No_name
CTAACACTGTCTTCATAAATTTCGAAGGACGTTCGGGCTGCACAGCGAGTACCATTGATG
GATGCAAGAGTGAAAAATACCGGAAAGTTTTTCAACAGAG
>No_name
CGAACACTGTCTTCATAAATTTCGAAGGACGTTCGGGCTGTACAGCGAGTACCATTGATG
GATGCAAGAGTGAAAAATACCGGAAAGTTTTTCAACAGAG
>No_name
GNCGAACACTGTCTTCATAAATTTCGAAGGACGTTCGGGCTGCACAGCGAGTACCATTGA
TGGATGCCAGAGTGAAAAATACCGGAAAGTTTTTCAACAG
>No_name
CTGTTGAAAAACTTTCCGGTATTTTTCACTCTTGCATCCATCAATGGTACTCGCTGTACA
GCCCGAACGTCCTTCGAAATTTATGAAGACAGTGTTCGAC
>No_name
GTTGAAAAACTTTCCGGTATTTTTCACTCTTGCATCCATCAATGGTACTCGCTGTACAGC
CCGAACGTCCTTCGAAATTTATGAAGACAGTGTTCGACCG
>No_name
GAAAAACTTTCCGGTATTTTTCACTCTTGCATCCATCAATGGTACTCGCTGTACAGCCCG
AACGCCCTTCGAAATTTATGAAGACAGCGTTCGACAGATA
>No_name
GAAAAACTTTCCGGTATTTTTCACTCTTGCATCCATCAATGGTACTCGCTGTACAGCCCG
AACGTCCTTCGAAATTTATGAAGACAGTGTTCGACCGATA
>No_name
AAAACTTTCCGGTATTTTTCACTCTTGCATCCATCAATGGTACTCGCTGTGCAGCCCGAA
CGTCCTTCGAAATTTATGAAGACAGTGTTCGACCGATAAT
>No_name
AAACTTTCCGGTATTTTTCACTCTTGCATCCATCAATGGAACTCGCTGTACAGCCCGAAC
GTCCTTCGAAATTTATGAAGACAGTGTTCGACCGATAATC
>No_name
CTTTCCGGTATTTTTCACTCTTGCATCCATCAATGGTACTCGCTGTGCAGCCCGAACGTC
CTTCGAAATTTATGAAGACAGTGTTCGACCGATAATCAGT
>No_name
ANATTTTCCGGTATTTTTCACTCTTGCATCCATCAATGGTACTCGCTGTACAGCCCGAAC
GTCCTTCGAAATTTATGAAGACAGTGTTCGACCGATAATC
>No_name
TTCCGGTATTTTTCACTCTTGCATCCATCAATGGTACTCGCTGTGCAGCCCGAACGTCCT
TCGAAATTTATGAAGACAGTGTTCGACCGATAATCAGTTT
>No_name
CGGTATTTTTCACTCTTGCATCCATCAATGGAACTCGCTGTACAGCACGAACGTCCTTCG
AAATTTATGAAGACAATGATCGACCGATAATCAGTTTGAT
>No_name
CGGAATTTTTCACTCTTGCATCCATCAATGGTACTCGCTGTACAGCCCGAACGTCCTTCG
AAATTTATGAAGACAGTGTTCGACCGATAATCAGTTTGAT
>No_name
CGGNATTTTTCACTCTTGCATCCATCAATGGTACTCGCTGTGCAGCCCGAACGTCCTTCG
AAATTTATGAAGACAGTGTTCGACCGATAATCAGTTTGAT
>No_name
ATTTTTCACTCTTGCATCCATCAATGGTACTCGCTGTACAGCCCGAACGTCCTTCGAAAT
TTATGAAGACAGTGTTCGACCGATAATCAGTTTGATTCTT
>No_name
TTTCACTCTTGCATCCATCAATGGTACTCGCTGTACAGCCCGAACGTCCTTCGAAATTTA
TGAAGACAGTGTTCGACCGATAATCAGTTTGATTCTTTAT
>No_name
TTCACTCTTGCATCCATCAATGGTACTCGCTGTGCAGCCCGAACGTCCTTCGAAATTTAT
GAAGACAGTGTTCGACCGATAATCAGTTTGATTCTTTATT
>No_name
CTCTTGCATCCATCAATGGTACTCGCTGTGCAGCCCGAACGTCCTTCGAAATTTATGAAG
ACAGTGTTCGACCGATAATCAGTTTGATTCTTTATTATTT
>No_name
CTTGCATCCATCAATGGTACTCGCTGTACAGCCCGAACGTCCTTCGAAATTTATGAAGAC
AGTGTTCGACCGATAATCAGTTTGATTCTTTATTATTTGA
>No_name
CTTGCATCCTTCAATGGTACTCGCTGTGCAGCCCGAACGTCCTTCGAAATTTATGAAGAC
AGTGTTCGACCGATAATCAGTTTGATTCTTTATTATTTGA
>No_name
ATCNAATAATAAAGAATCAAACTGATTATCGGTCGAACACTGTCTTCATAAATTTCGAAG
GACGTTCGGGCTGTACAGCGAGTACCATTGATGGATGCAA
>No_name
GAATCAAATAATAAAGAATCAAACTGATTATCGGTCGAACACTGTCTTCATAAATTTCGA
AGGACGTTCGGGCTGTACAGCGAGTACCATTGATGGATGC
>No_name
CGGAATCAAATAATAAAGAATCAAACTGATTATCGGTCGAACACTGTCTTCATAAATTTC
GAAGGACGTTCGGGCTGCACAGCGAGTACCATTGATGGAT
>No_name
CGGNATCAAATAATAAAGAATCAAACTGATTATCGGTCGAACACTGTCTTCATAAATTTC
GAAGGACGTTCGGGCTGCACAGCGAGTACCATTGATGGAT
>No_name
TCGGAATCAAATAATAAAGAATCAAACTGATTATCGGTCGAACACTGTCTTCATAAATTT
CGAAGGACGTTCGGGCTGCACAGCGAGTACCATTGATGGA
>No_name
TCGGAATCAAATAATAAAGAATCAAACTGATTATCGGTCGAACACTGTCTTCATAAATTT
CGAAGGACGTTCGGGCTGCACAGCGAGTACCATTGATGGA
>No_name
GTCGGAATCAAATAATAAAGAATCAAACTGATTATCGGTCGAACACTGTCTTCATAAATT
TCGAAGGACGTTCGGGCTGTACAGCGAGTACCATTGATGG
>No_name
GTCGGAATCAAATAATAAAGAATCAAACTGATTATCGGTCGAACACTGTCTTCATAAATT
TCGAAGGACGTTCGGGCTGCACAGCGAGTACCATTGATGG
>No_name
GTCGGAATCAAATAATAAAGAATCAAACTGATTATCGGTCGAACACTGTCTTCATAAATT
TCGAAGGACGTTCGGGCTGCACAGCGAGTACCATTGATGG
>No_name
GTCGGAATCAAATAATAAAGAATCAAACTGATTATCGGTCGAACACTGTCTTCATAAATT
TCGAAGGACGTTCGGGCTGCACAGCGAGTACCATTGATGG
>No_name
CAATGGTACTCGCTGTGCAGCCCGAACGTCCTTCGAAATTTATGAAGACAGTGTTCGACC
GATAATCAGTTTGATTCTTTATTATTTGATTCCGACAATC
>No_name
CAATGGTACTCGCTGTACAGCCCGAACGCCCTTCGAAATTTATGAAGACAGTGTTCGACC
GATAATCAGTTTGATTATTTATTATTTTATTCCGACAATC
>No_name
GGTGATTGTCGGAATCAAATAATAAAGAATCAAACTGATTATCGGTCGAACACTGTCTTC
ATAAATTTCGAAGGACGTTCGGGCTGCACAGCGAGTACCA
>No_name
ACGNTACTCGCTGTACAGCCCGAACGTCCTTCGAAATTTATGAAGACAGTGTTCGACCGA
TAATCAGTTTGATTCTTTATTATTTGATTCCGACAATCAC
>No_name
CTCGCTGTGCAGCCCGAACGTCCTTCGAAATTTATGAAGACAGTGTTCGACCGATAATCA
GTTTGATTCTTTATTATTTGATTCCGACAATCACCATGAC
>No_name
CCGTCATGGTGATTGTCGGAATCAAATAATAAAGAATCAAACTGATTATCGGTCGAACAC
TGTCTTCATAAATTTCGAAGGACGTTCGGGCTGTACAGCG
>No_name
GCTGTGCAGCCCGAACGTCCTTCGAAATTTATGAAGACAGTGTTCGACCGATAATCAGTT
TGATTCTTTATTATTTGATTCCGACAATCACCATGACGGT
>No_name
AAACCGTCATGGTGATTGTCGGAATCAAATAATAAAGAATCAAACTGATTATCGGTCGAA
CACTGTCTTCATAAATTTCGAAGGACGTTCGGGCTGTACA
>No_name
TGCTAACCGTCATGGTGATTGTCGGAATCAAATAATAAAGAATCAAACTGATTATCGGTC
GAACACTGTCTTCATAAATTTCGAAGGACGTTCGGGCTGT
>No_name
TGTAAACCGTCATGGTGATTGTCGGAATCAAATAATAAAGAATCAAACTGATTATCGGTC
GAACACTGTCTTCATAAATTTCGAAGGACGTTCGGGCTGT
>No_name
CNGGGCAGCCCGAACGTCCTTCGAAATTTATGAAGACAGTGTTCGACCGATAATCAGTTT
GATTCTTTATTATTTGATTCCGACAATCACCATGACGGTT
>No_name
CAAACCGTCATGGTGATTGTCGGAATCAAATAATAAAGAATCAAACTGATTATCGGTCGA
ACACTGTCTTCATAAATTTCGAAGGACGTTCGGGCTGCAC
>No_name
TGCAGCCCGAACGTCCTTCGAAATTTATGAAGACAGTGTTCGACCGATAATCAGTTTGAT
TCTTTATTATTTGATTCCGACAATCACCATGACGGTTTGC
>No_name
GTGCAAACCGTCATGGTGATTGTCGGAATCAAATAATAAAGAATCAAACTGATTATCGGT
CGAACACTGTCTTCATAAATTTCGAAGGACGTTCGGGCTG
>No_name
TGCNGCCCGAACGTCCTTCGAAATTTATGAAGACAGTGTTCGACCGATAATCAGTTTGAT
TCTTTATTATTTGATTCCGACAATCACCATGACGGTTTGC
>No_name
GCCCGAACGTCCTTCGAAATTTATGAAGACAGTGTTCGACCGATAATCAGTTTGATTCTT
TATTATTTGATTCCGACAATCACCATGACGGTTTGCACGG
>No_name
CCCGAACGTCCTTCGAAATTTATGAAGACAGTGTTCGACCGATAATCAGTTTGATTCTTT
ATTATTTGATTCCGACAATCACCATGACGGTTTGCACGGT
>No_name
CCCGAACGTCCTTCGAAATTTATGAAGACAGTGTTCGACCGATAATCAGTTTGATTCTTT
ATTATTTGATTCCGACAATCACCATGACGGTTTGCACGGT
>No_name
CGCCGTGCAAACCGTCATGGTGATTGTCGGAATCAAATAATAAAGAATCAAACTGATTAT
CGGTCGAAAACAGTCTTCATAAATTTAGAAAGAAGTTCGG
>No_name
CGAACGTCCTTCGAAATTTATGAAGACAGTGTTCGACCGATAATCAGTTTGATTCTTTAT
TATTTGATTCCGACAATCACCATGACGGTTTGCACGGTAA
>No_name
CGTCCTTCGAAATTTATGAAGACAGTGTTCGACCGATAATCAGTTTGATTCTTTATTATT
TGATTCCGACAATCACCATGACGGTTTGCACGGTAATGAT
>No_name
CTTCGAAATTTATGAAGACAGTGTTCGACCGATAATCAGTTTGATTCTTTATTATTTGAT
TCCGACAATCACCATGACGGTTTGCACGGTAATGATCCTT
>No_name
TCGAAATTTATGAAGACAGTGTTCGACCGATAATCAGTTTGATTCTTTATTATTTGATTC
CGACAATCACCATGACGGTTTGCACGGTAATGATCCTTAA
>No_name
CGAAATTTATGAGGACAGTGTTCGACCGATAATCAGTTTGATTCTTTATTATTTGATTCC
GACAATCACCATGACGGTTTGCACGGTAATGATCCTTAAG
>No_name
CGAAATTTATGAAGACAGTGTTCGACCGATAATCAGTTTGATTCTTTATTATTTGATTCC
GACAATCACCATGACGGTTTGCACGGTAATGATCCTTAAG
>No_name
GAAATTTATGAAGACAGTGTTCGACCGATAATCAGTTTGATTCTTTATTATTTGATTCCG
ACAATCACCATGACGGTTTGCACGGTAATGATCCTTAAGG
>No_name
AAATTTATGAAGACAGTGTTCGACCGATAATCAGTTTGATTCTTTATTATTTGATTCCGA
CAATCACCATGACGGTTTGCACGGTAATGATCCTTAAGGA
>No_name
AATCTATGAAGACAGTGTTCGACCGATAATCAGTTTGATTCTTTATTATTTGATTCCGAC
AATCACCATGACGGTTTGCACGGTAATGATCCTTAAGGAA
>No_name
TTTCCTTAAGGATCATTACCGTGCAAACCGTCATGGTGATTGTCGGAATCAAATAATAAA
GAATCAAAGTGATTATCGGTCGAACACTGTCTTCATAAAT
>No_name
ATGTTATGAAGACAGTGTTCGACCGATAATCAGTTTGATTCTTTATTATTTGATTCCGAC
AATCACCATGACGGTTTGCACGGTAATGATCCTTAAGGAA
>No_name
TCTNATTTCCTTAAGGATCATTACCGTGCAAACCGTCATGGTGATTGTCGGAATCAAATA
ATAAAGAAACAAACTGATTATCGGTCGAACACTGTCTTCA
>No_name
TTTCATTTCCTTAAGGATCATTACCGTGCAAACCGTCATGGTGATTGTCGGAATCAAATA
ATAAAGAATCAAACTGATTATCGGTCGAACACTGTCTTCA
>No_name
AGACAGTGTTCGACCGATAATCAGTTTGATTCTTTATTATTTGATTCCGACAATCACCAT
GACGGTTTGCACGGTAATGATCCTTAAGGAAATGAGAAAG
>No_name
CTTTCTCATTTCCTTAAGGATCATTACCGTGCAAACCGTCATGGTGATTGTCGGAATCAA
ATAATAAAGAATCAAACTGATTCTCGGTCGAACACTGTCT
>No_name
CTTTCTCATTTCCTTAAGGATCATTACCGTGCAAACCGTCATGGCGATTGTCGGAATCAA
ATACTAAAGAATCAAACTGATTATCGGTCGAACACTGTCT
>No_name
CTTTCTCATTTCCTTAAGGATCATTACTGTGCAAACCGTCATGGAGATTGTCGGCATCAA
ATAATAAAGAATCAAACTGATTATCAGTAGAAAACTGTCT
>No_name
CAGTGTTCGACCGATAATCAGTTTGATTCTTTATTATTTGATTCCGACAATCACCATGAC
GGTTTGCACGGTAATGATCCTTAAGGAAATGAGAAAGATA
>No_name
GTTCGACCGATAATCAGTTTGATTCTTTATTATTTGATTCCGACAATCACCATGACGGTT
TGCACGGTAATGATCCTTAAGGAAATGAGAAAGATAGGTG
>No_name
GCCAACTATCTTTCTCATTTCCTTAAGGATCATTACCGTGCAAACCGTCATGGTGATTGT
CGGAATCAAATAATAAAGAATCAAACTGATTATCGGTCGA
>No_name
GCCAACTATCTTTCTCATTTCCTTAAGGATCATTACCGTGCAAACCGTCATGGTGATTGT
CGGAATCAAATAATAAAGAATCAAACTGATTATCGGTCGA
>No_name
CGANCGATAATCAGTTTGATTCTTTATTATTTGATTCCGACAATCACCATGACGGGTTGC
ACGGTAATGATCCTTAAGGAAATGAGAAAGATAGTTGGCA
>No_name
TCGCCAACTATCTTTCTCATTTCCTTAAGGATCATTACCGTGCAAACCGTCATGGTGATT
GTCGGAATCAAATAATAAAGAATCAAACTGATTATCGGTC
>No_name
CTTGCCAACTATCTTTCTCATTTCCTTAAGGATCATTACCGTGCAAACCGTCATGGTGAT
TGTCGGAATCAAATAATAAAGAATCAAACTGATTATCGGT
>No_name
CGATAATCAGTTTGATTCTTTATTATTTGATTCCGACAATCACCATGACGGTTTGCACGG
TAATGATCCTTAAGGAAATGAGAAAGATAGTTGGCAAGAT
>No_name
CGATAATCAGTTTGATTCTTTATTATTTGATTCCGACAATCACCATGACGGTTTGCACGG
TAATGATCCTTAAGGAAATGAGAAAGATAGTTGGCAAGAT
>No_name
CGATAATCAGTTTGATTCTTTATTATTTGATTCCGACAATCACCATGACGGTTTGCACGG
TAATGATCCTTAAGGAAATGAGAAAGATAGTTGGCAAGAT
>No_name
CGATAATCAGTTTGATTCTTTATTATTTGATTCCGACAATCACCATGACGGTTTGCACGG
TAATGATCCTTAAGGAAATGAGAAAGATAGTTGGCAAGAT
>No_name
CGATAATCAGTTTGATTCTTTATTATTTGATTCCGACAATCACCATGACGGTTTGCACGG
TAATGATCCTTAAGGAAATGAGAAAGATAGTTGGCAAGAT
>No_name
CGANAATCAGTTTGATTCTTTATTATTTGATTCCGACAATCACCATGACGGTTTGCACGG
TAATGATCCTTAAGGAAATGAGAAAGATAGTTGGCAAGAT
>No_name
AATCTTGCCAACTATCTTTCTCATTTCCTTAAGGATCATTACTGTGCAAAACGTCATGGT
GATTGTCGGGATCAAATAATAAAGATTCAAACTGATTATC
>No_name
GAAGCTTGCCAACTATCTTTCTCATTTCCTTAAGGATCATTACCGTGCAAACCGTCATGG
TGATTGTCGGAATCAAATAATAAAGAATCAAACTGATTAT
>No_name
CGAATCTTGCCAACTATCTTTCTCATTTCCTTAAGGATCATTACCGTGCAAACCGTCATG
GTGATTGTCGGAATCAAATAATAAAGAATCAAACTGATTA
>No_name
TCGAATCTTGCCAACTATCTTTCTCATTTCCTTAAGGATCATTACCGTGCAAACCGTCAT
GGTGATTGTCGGAATCAAATAATAAAGAATCAAACTGATT
>No_name
CTCGAATCTTGCCAACTATCTTTCTCATTTCCTTAAGGATCATTACCGTGCAAACCGTCA
TGGTGATTGTCGGAATCAAATAATAAAGAATCAAACTGAT
>No_name
ATCAGTTTGATTCTTTATTATTTGATTCCGACAATCACCATGACGGTTTGCACGGTAATG
ATCCTTAAGGAAATGAGAAAGATAGTTGGCAAGATTCGAG
>No_name
CTCGAATCTTGCCAACTATCTTTCTCATTTCCTTAAGGATCATTACCGTGCAAACCGTCA
TGGTGATTGTCGGAATCAAATAATAAAGAATCAAACTGAT
>No_name
CTTGAATCTTGCCAACTATCTTTCTCATTTCCTTAAGGATCATTACCGTGCAAACCGTCA
TGGTGATTGTCGGAATCAAATAATAAAGAATCAAACTGAT
>No_name
CTCGAATCTTGCCAACTATCTTTCTCATTTCCTTAAGGATCATTACCGTGCAAACCGTCA
TGGTGATTGTCGGAATCAAATAATAAAGAATCAAACTGAT
>No_name
CTCGAATCTTGCCAACTATCTTTCTCATTTCCTTAAGGATCATTACCGTGCAAACCGTCA
TGGTGATTGTCGGAATCAAATAATAAAGAATCAAACTGAT
>No_name
CTCNAATCTTGCCAACTATCTTTCTCATTTCCTTAAGGATCATTACCGCGCAAACCGTCA
TGGTGATTGGCGGAATCAAATAATAAAGAATCAAACTGAT
>No_name
TTGCTCGAATCTTGCCAACTATCTTTCTCATTTCCTTAAGGATCATTACCGTGCAAACCG
TCATGGTGATTGTCGGAATCAAATAATAAAGAATCAAACT
>No_name
GTTTGATTCTTTATTATTTGATTCCGACAATCACCATGACGGTTTGCACGGAAATGATCC
TTAAGGAAATGAGAAAGATAGTTGGCAAGATTCGAGCAAT
>No_name
GTTTGATTCTTTATTATTTGATTCCGACAATCACCATGACGGTTTGCACGGTAATGATCC
TTAAGGAAATGAGAAAGATAGTTGGCAAGATTCGAGCAAT
>No_name
CATTGCTCGAATCTTGCCAACTATCTTTCTCATTTCCTTAAGGATCATTACCGTGCAAAC
CGTCATGGTGATTGTCGGAATCAAATAATAAAGAATCAAA
>No_name
CATTGCTCGAATCTTGCCAACTATCTTTCTCATTTCCTTAAGGATCATTACCGTGCAAAC
CGTCATGGTGATTGTCGGAATCAAATAATAAAGAATCAAA
>No_name
TTTGATTCTTTATTATTTGATTCCGACAATCACCATGACGGTTTGCACGGTAATGATCCT
TAAGGAAATGAGAAAGATAGTTGGCAAGATTCGAGCAATG
>No_name
TTGATTCTTTATTATTTGATTCCGACAATCACCATGACGGTTTGCACGGTAATGATCCTT
AAGGAAATGAGAAAGATAGTTGGCAAGATTCGAGCAATGA
>No_name
GTATGATTCTTTATTATTTGATTCCGACAATCACCATGACGGTTTGCACGGTAATGATCC
TTAAGGAAATGAGAAAGATAGTTGGCAAGATTCGAGCAAT
>No_name
GCTCATTGCTCGAATCTTGCCAACTATCTTTCTCATTTCCTTAAGGATCATTACCGTGCA
AACCGTCATGGTGATTGTCGGAATCAAATAATAAAGAATC
>No_name
TTCTTTATTATTTGATTCCGACAATCACCATGACGGTTTGCACGGTAATGATCCTTAAGG
AAATGAGAAAGATAGTTGGCAAGATTCGAGCAATGAGCAA
>No_name
CTTTATTATTTGATTCCGACAATCACCATGACGGTTTGCACGGTAATGATCCTTAAGGAA
ATGAGAAAGATAGTTGGCAAGATTCGAGCAATGAGCAATC
>No_name
GGATTGCTCATTGCTCGAATCTTGCCAACTATCTTTCTCATTTCCTTAAGGATCATTACC
GTGCAAACCGTCATGGTGATTGTCGGAATCAAATAATAAA
>No_name
ATTNGTTATTATTTGATTCCGACAATCACCATGACGGTTTGCACGGTAATGATCCTTAAG
GAAATGAGAAAGATAGTTGGCAAGATTCGAGCAATGAGCA
>No_name
ATTTGATTCCGACAATCACCATGACGGTTTGCACGGTAATGATCCTTAAGGAAATGAGAA
AGATAGTTGGCAAGATTCGAGCAATGAGCAATCCCAACAG
>No_name
CCGACAATCACCATGACGGTTTGCACGGTAATGATCCTTAAGGAAATGAGAAAGATAGTT
GGCAAGATTCGAGCAATGAGCAATCCCAACAGAAATTCTG
>No_name
CAGAATTTCTGTTGGGATTGCTCATTGCTCGAATCTTGCCAACTATCTTTCTCATTTCCT
TAAGGATCATTACCGTGCAAACCGTCATGGTGATTGTCGG
>No_name
CCGACAATCACCATGACGGTTTGCACGGTAATGATCCTTAAGGAAATGAGAAAGATAGTT
GGCAAGATTCGAGCAATGAGCAATCCCAACAGAAATTCTG
>No_name
CATTATTTCTGTTGGGATTGCTCATTGCTCGAATCTTGCCAACTATCTTTCTCATTTCCT
TAAGGATCATTACCGTGCAAACCGTCATGGTGATTGTCGG
>No_name
CCGATACAGAATTTCTGTTGGGATTGCTCATTGCTCGAATCTTGCCAACTATCTTTCTCA
TTTCCTTAAGGATCATTACCGTGCAAACCGTCATGGTGAT
>No_name
GCCGATACAGAATTTCTGTTGGGATTGCTCATTGCTCGAATCTTGCCAACTATCTTTCTC
ATTTCCTTAAGGATCATTACCGTGCAAACCGTCATGGTGA
>No_name
GCCGATACAAAAGTTCTGTTGGGATTGCTCATTGCTCGAATCTTGCCAACTATCTTTCTC
ATTTCCTTGAGGATCATTACCGTGCAAACCGTCATGGTGA
>No_name
CGCCGATACAGAATTTCTGTTGGGATTGCTCATTGCTCGAATCTTGCCAACTATCTTTCT
CATTTCCTTAAGGATCATTACCGTGCAAACCGTCATGGTG
>No_name
CGCCGATACAGAATTTCTGTTGGGATTGCTCATTGCTCGAATCTTGCCAACTATCTTTCT
CATTTCCTTAAGGATCATTACCGTGCAAACCGTCATGGTG
>No_name
CGCCGATACAGAATTTCTGTTGGGATTGCTCATTGCTCGAATCTTGCCAACTATCTTTCT
CATTTCCTTAAGGATCATTACCGTGCAAACCGTCATGGTG
>No_name
CGCCGATACAGAATTTCTGTTGGGATTGCTCATTGCTCGAATCTTGCCAACTATCTTTCT
CATTTCCTTAAGGATCATTACCGTGCAAACCGTCATGGTG
>No_name
CGCCGATACAGAATTTCTGTTGGGATTGCTCATTGCTCGAATCTTGCCAACTATCTTTCT
CATTTCCTTAAGGATCATTACCGTGCAAACCGTCATGGTG
>No_name
CGCCGATACAGAATTTCTGTTGGGATTGCTCATTGCTCGAATCTTGCCAACTATCTTTCT
CATTTCCTTAAGGATCATTACCGTGCAAACCGTCATGGTG
>No_name
CGCCGATACAGAATTTCTGTTGGGATTGCTCATTGCTCGAATCTTGCCAACTATCTTTCT
CATTTCCTTAAGGATCATTACCGTGCAAACCGTCATGGTG
>No_name
CGCCGATACAGAATTTCTGTTGGGATTGCTCATTGCTCGAATCTTGCCAACTATCTTTCT
CATTTCCTTAAGGATCATTACCGTGCAAACCGTCATGGTG
>No_name
CCGCCGATACAGAATTTCTGTTGGGATTGCTCATTGCTCGAATCTTGCCAACTATCTTTC
TCATTTCCTTAAGGATCATTACCGTGCAAACCGTCATGGT
>No_name
CNGCCGATACAGAATTTCTGTTGGGATTGCTCATTGCTCGAATCTTGCCAACTATCTTTC
TCATTTCCTTAAGGATCATTACCGTGCAAACCGTCATGGT
>No_name
CCGNCTATACAGAATTTCTGTTGGGATTGCTCATTGCTCGAATCTTGCCAACTATCTTTC
TCATTTCCTTAAGGATCATTACCGTGCAAACCGTCATGGT
>No_name
CCGCCGATACAGAATTTCTGTTGGGATTGCTCATTGCTCGAATCTTGCCAACTATCTTTC
TCATTTCCTTAAGGATCATTACCGTGCAAACCGTCATGGT
>No_name
CCGCCGATACAGAATTTCTGTTGGGATTGCTCATTGCTCGAATCTTGCCAACTATCTTTC
TCATTTCCTTAAGGATCATTACCGTGCAAACCGTCATGGT
>No_name
TCCGCCGATACAGAATTTCTGTTGGGATTGCTCATTGCTCGAATCTTGCCAACTATCTTT
CTCATTTCCTTAAGGATCATTACCGTGCAAACCGTCATGG
>No_name
ACGGTTTGCACGGTAATGATCCTTAAGGAAATGAGAAAGATAGTTGGCAAGATTCGAGCA
ATGAGCAATCCCAACAGAAATTCTGTATCGGCGGATTACA
>No_name
GGTTTGCACGGTAATGATCCTTAAGGAAATGAGAAAGATAGTTGGCAAGATTCGAGCAAT
GAGCAATCCCAACAGAAATTCTGTATCGGCGGATTACATG
>No_name
GGTNTGCACGGTAATGATCCTTAAGGAAATGAGAAAGATAGTTGGCAAGATTCGAGCAAT
GAGCAATCCCAACAGAAATTCTGTATCGGCGGGTTACATG
>No_name
GTTTGCACGGTAATGATCCTTAAGGAAATGAGAAAGATAGTTGGCAAGATTCGAGCAATG
AGCAATCCCAACAGGAAGTCTGTATCGGCGGATTGCCTGA
>No_name
GTTTGCACGGTAATGATCCTTAAGGAAATGAGAAAGATAGTTGGCAAGATTCGAGCAATG
AGCAATCCCAACAGAAATTCTGTATCGGCGGATTAAATGA
>No_name
GTTTGCACGGTAATGATCCTTAAGGAAATGAGAAAGATAGTTGGCAAGATTCGAGCAATG
AGCAATCCCAACAGAAATTCTGTATCGGCGGGTTACATGA
>No_name
CCTTCATGTAATCCGCCGATACAGAATTTCTGTTGGGATTGCTCATTGCTCGAATCTTGC
CAACTATCTTTCTCATTTCCTTAAGGATCATTACCGTGCA
>No_name
GCACGGTAATGATCCTTAAGGAAATGAGAAAGATAGTTGGCAAGATTCGAGCAATGAGCA
ATCCCAACAGAAATTCTGTATCGGCGGATTACATGAAGAA
>No_name
CGGTAATGATCCTTAAGGAAATGAGAAAGATAGTTGGCAAGATTCGAGCAATGAGCAATC
CCAACAGAAATTCTGTATCGGCGGATTACATGAAGAATCA
>No_name
CGGAAATGATCCTTAAGGAAATGAGAAAGATAGTTGGCATGATTCGAGCAATGAGCAATC
CCAACAGAAATTCTGTATCGGCGGAGTTACTGAAGAATCA
>No_name
CGGTAATGATCCTTAAGGAAATGAGAAAGATAGTTGGCAAGATTCGAGCAATGAGCAATC
CCAACAGAAATTCTGTATCGGCGGATTACATGAAGAATCA
>No_name
TTGNACATTAATGATCCTTAAGGAAATGAGAAAGATAGTTGGCAAGATTCGAGCAATGAG
CAATCCCAACAGAAATTCTGTATCGGCGGATTACATGAAG
>No_name
CNTAAGGAAATGAGAAAGATAGTTGGCAAGATTCGAGCAATGAGCAATCCCAACAGAAAT
TCTGTATCGGCGGATTACATGAAAAATCAATATTCAAAAA
>No_name
AAGNAAATGAGAAAGATAGTTGGCAAGATTCGAGCAATGAGCAATCCCAACAGAAATTCT
GTATCGGCGGATTACATGAAGAATCAGTATTTAAAATCTT
>No_name
GGAAATGAGCAAGATAGTTGGCAAGATTCGAGCAATGAGCAATCCCAACAGAAATTCTGT
ATCGGCGGATTTCATGAAGAATCATTATTCAAAATCTTTG
>No_name
GGAAATGAGAAAGATAGTTGGCAAGATTCGAGCAATGAGCAATCCCAACAGAAATTCTGT
ATCGGCGGATTACAATAAAAATCATTAATCAACAACTTTT
>No_name
GAAATGAGAAAGATAGTTGGCAAGATTCGAGCAATGAGCAATCCCAACAGAAATTCTGTA
TCGGCGGAGTACATGAAGAAACATTATTCAAAATCTTTGA
>No_name
GAGAAAGATAGTTGGCAAGATTCGAGCAATGAGCAATCCCAACAGAAATTCTGTATCGGC
GGATTACATGAAGAATCATTATTCAAAATCTTTGACTAAA
>No_name
GAAAGATAGTTGGCAAGATTCGAGCAATGAGCAATCCCAACAGAAATTCTGTATCGGCGG
ATTACATGAAGAATCATTATTCAAAATCTTTGACTAAAAT
>No_name
AGATAGTTGGCAAGATTCGAGCAATGAGCAATCCCAACAGAAATTCTGTATCGGCGGGAT
AAATGAAGAATCATTATTCAAAATCATTGACTAAAATGGT
>No_name
GATACTTGGCAAGATTCGAGCAATGAGCAATCCCAACAGAAATTCTGTATCGGCGGGTTA
CATGAAGAATCATTATTCAAAATCTTTGACTAAAATGTCA
>No_name
TGACATTTTAGTCAAAGATTTTGAATAATGATTCTTCATGTAATCCGCCGATACAGAATT
TCTGTTGGGATTGCTCATTGCTCGAATCTTGCCAACTATC
>No_name
TTGNCATTTTAGTCAAAGATTTTGAATAATGATTCTTCATGTAATCCGCCGATACAGAAT
TTCTGTTGGGATTGCTCATTGCTCGAATCTTGCCAACTAT
>No_name
TAGTTGGCAAGATTCGAGCAATGAGCAATCCCAACAGAAATTCTGTATCGGCGGATTACA
TGAAGAATCATTATTCAAAAACTTTTACTAAAATTTCAAT
>No_name
TGCAATTGACATTTTAGTCAAAGATTTTGAATAATGATTCTTCATGTAATCCGCCGATAC
AGAATTTCTGTTGGGATTGCTCATTGCTCGAATCTTGCCA
>No_name
TGGCAAGATTCGAGCAATGAGCAATCCCAACAGAAATTCTGTATCGGCGGATTACATGAA
GAATCATTATTCAAAATCTTTGACTAAAATGTCAATTGCA
>No_name
TTGNAATTGACATTTTAGTCAAAGATTTTGAATAATGATTCTTCATGTAATCCGCCGATA
CAGAATTTCTGTTGGGATTGCTCATTGCTCGAATCTTGCC
>No_name
CAAGATTCGAGCAATGAGCAATCCCAACAGAAATTCTGTATCGGCGGATTAAATGAAGAA
TAATTATTCAAAATCTTTGACTAAAAAGTCGAATGCAATC
>No_name
CAAGATTCGAGCAATGAGCAATCCCAACAGAAATTCTGTATCGGCGGATTACATGAAAAA
TCATTATTTAAAATCTTTGACTAAAATGTCAATTGCAATC
>No_name
CAAGATTCGAGCAATGAGCAATCCCAACAGAAATTCTGTATCGGCGGATTACATGAAGAA
TCATTATTCAAAATCTTTGACTAAAATGTCAAATGCAATC
>No_name
CAAGATTCGAGCAATGAGCAATCCCAACAGAAATTCTGTATCGGCGGATTACATGAAGAA
TCATTATTCAAAATCTTTGATTAAAATGTCAATTGCAATC
>No_name
CNAGATTCGAGCAATGAGCAATCCCAACAGAAATTCTGTATCGGCGGATTACATGAAGAA
TCATTATTCAAAATCTTTGACTAAAATGTCAATTGCAATC
>No_name
CTAGATTCGAGCAATGAGCAATCCCAACAGAAATTCTGTATCGGCGGATTACATGAAGAA
TCATTATTCAAAAACTTTGACTAAAATCTCAATTGCCATC
>No_name
ATTCGAGCAATGAGCAATCCCAACAGAAATTCTGTATCGGCGGATTACATGAAGAATCAT
TATTCAAAATCTTTGACTAAAATGTCAATTGCAATCAACA
>No_name
CGAGCAATGAGCAATCCCAACAGAAATTCTGTATCGGCGGATTACATGAAGAATCATTAT
TCAAAATCTTTGACTAAAATGTCAATTGCAATCAACATTC
>No_name
AGATTGTTGATTGCAATTGACATTTTAGTCAAAGATTTTGAATAATGATTCTTCATGTAA
TCCGCCGATACAGAATTTCTGTTGGGATTGCTCATTGCTC
>No_name
AGAATGTTGTTTACAATTGACATTTTAGTCAAAGATTTTGAATAATGATTCTTCATGTAA
TCCGCCGATACAGAATTTCTGTTGGGATTGCTCATTGCTC
>No_name
AGCAATCCCTACAGAAATTCTGTATCGGCGGATTACATGAAGAATCATTATTCAAAATCT
TTGACTAAAATGTCAATTGCAATCAACATTCTATTCTTTG
>No_name
AGCAATCCCAACAGAAATTCTGTATCGGCGGATTACATGAAGAATCATTATTCAAAATCT
TTGACTAAAATGTCAATTGCAATCAACATTCTATTCTTTG
>No_name
GCAATCCCAACAGAAATTCTGTATCGGCGGATTACATGAAGAATCATTATTCAAAATCTT
TGACTAAAATGTCAATTGCAATCAACATTCTATTCTTTGT
>No_name
CAATCCCAACAGAAATTCTGTATCGGCGGATTACATGAAGAATCATTATTCAAAATCTTT
GACTAAAATGTCAATTGCAATCAACATTCTATTCTTTGTT
>No_name
AAACAAAGAATAGAATGTTGATTGCAATTGACATTTTAGTCAAAGATTTTGAATAATGAT
TCTTCATGTAATCCGCCGATACAGAATTTCTGTTGGGATT
>No_name
AAAACAAAGAATAGAATGTTGATTGCAATTGACATTTTAGTCAAAGATTTTGAATAATGA
TTCTTCATGTAATCCGCCGATACAGAATTTCTGTTGGGAT
>No_name
TTAAAACAAAGAATAGAATGTTGATTGCAATTGACATTTTAGTCAAAGATTTTGAATAAT
GATTCTTCATGTAATCCGCCGATACAGAATTTCTGTTGGG
>No_name
CCCAACAGAAATTCTGTATCGGCGGATTACATGAAGAATCATTATTCAAAATCTTTGACT
AAAATGTCAATTGCAATCAACATTCTATTCTTTGTTTTAA
>No_name
TCTCAACAGAAATTCTGTATCGGCGGATTACATGAAGAATCATTATTCAAAATCTTTGAC
TAAAATGTCAATTGCAATCAACATTCTATTCTTTGTTTTA
>No_name
CAGAAATTCTGTATCGGCGGATTACATGAAGAATCATTATTCAAAATCTTTGACTAAAAT
GTCAATTGCAATCAACATTCTATTCTTTGTTTTAATAACT
>No_name
AGGAATTAAAACAAAGAATAGAATGTTGATTGCAATTGACATTTTAGTCAAAGATTTTGA
ATAATGATTCTTCATGTAATCCGCCGATACAGAATTTCTG
>No_name
AGAAATTCTGTATCGGCGGATTACATGAAGAATCATTATTCAAAATCTTTGACTAAAATG
TCAATTGCAATCAACATTCTATTCTTTGTTTTAATAACTC
>No_name
AGAAATTCTGTATCGGCGGATTACATGAAGAATCATTATTCAAAATCTTTGACTAAAATG
TCAATTGCAATCAACATTCTATTCTTTGTTTTAATAACTC
>No_name
CTGAAATTCTGTATCGGCGGATTACATGAAGAATCATTATTCAAAATCTTTGACTAAAAT
GTCAATTGCAATCAACATTCTATTCTTTGTTTTAATAACT
>No_name
CATAAATTCTGTATCGGCGGGTTACATGAAGAATCATTATTCAAAATCTTTGACTAAAAT
GTCAATTGCAATCAACATTCTATTCTTTGTTTTTATAACT
>No_name
TTGGAGTTATTAAAACAAAGAATAGAATGTTGATTGCAATTGACATTTTAGTCAAAGATT
TTGAATAATGATTCTTCATGTAATCCGCCGATACAGAATT
>No_name
CTTGGAGTTATTAAAACAAAGAATAGAATGTTGATTGCAATTGACATTTTAGTCAAAGAT
TTTGAATAATGATTCTTCATGTAATCCGCCGATACAGAAT
>No_name
CTTGGAGTTATTAAAACAAAGAATAGAATGTTGATTGCAATTGACATTTTAGTCAAAGAT
TTTGAATAATGATTCTTCATGTAATCCGCCGATACAGAAT
>No_name
CTCGGAGTTATTAAAACAAAGAATAGAATGTTGATTGCAATTGACATTTTAGTCAAAGAT
TTTGAATAATGATTCTTCATGTAATCCGCCGATACAGAAT
>No_name
CTTGGAGTTATTAAAACAAAGAATAGAATGTTGATTGCAATTGACATTTTAGTCAAAGAT
TTTGAATAATGATTCTTCATGTAATCCGCCGATACAGAAT
>No_name
CTAGGAGTTATTAAAACAAAGAATAGAATGTTGATTGCAATTGACATTTTAGTCAAAGAT
TTTGAATAATGATTCTTCATGTAATCCGCCGATACAGAAT
>No_name
TCTGTATCGGCGGATTACATGAAGAATCATTATTCAAAATCTTTGACTAAAATGTCAATT
GCAATCAACATTCTATTCTTTGTTTTAATAACTCCAAGCA
>No_name
TCGGCGGATTACATGAAGAATCATTATTCAAAATCTTTGACTAAAATGTCAATTGCAATC
AACATTCTATTCTTTGTTTTAATAACTCCAAGCATAACTA
>No_name
ANTAGTTATGCTTGGAGTTATTAAAACAAAGAATAGAATGTTGATTGCAATTGACATTTT
AGTCAAAGATTTTGAATAATGATTCTTCATGTAATCCGCC
>No_name
GNGGATTACATGAAGAATCATTATTCAAAATCTTTGACTAAAATGTCAATTGCAATCAAC
ATTCTATTCTTTGTTTTAATAACTCCAAGCATAACTATTT
>No_name
AGTNCATGAAGAATCATTATTCAAAATCTTTGACTAAAATGTCAATTGCAATCAACATTC
TATTCTTTGTTTTAATAACTCCAAGCATAACTATTTGGAC
>No_name
CATGAAGAATCATTATTCAAAATCTTTGACTAAAATGTCAATTGCAATCAACATTCTATT
CTTTGTTTTAATAACTCCAAGCATAACTATTTGGACTCTG
>No_name
CAGAGTCCAAATAGTTATGCTTGGAGTTATTAAAACAAAGAATAGAATGTTGATTGCAAT
TGACATTTTAGTCAAAGATTTTGAATAATGATTCTTCATG
>No_name
TCAGAGTCCAAATAGTTATGCTTGGAGTTATTAAAACAAAGAATAGAATGTTGATTGCAA
TTGACATTTTAGTCAAAGATTTTGAATAATGATTCTTCAT
>No_name
TGACATCAGAGTCCAAATAGTTATGCTTGGAGTTATTAAAACAAAGAATAGAATGTTGAT
TGCAATTGACATTTTAGTCAAAGATTTTGAATAATGATTC
>No_name
CATTATTCAAAATCTTTGACTAAAATGTCAATTGCAATCAACATTCTATTCTTTGTTTTA
ATAACTCCAAGCATAACTATTTGGACTCTGATGTCATATG
>No_name
CATTATTCAAAATCTTTGACTAAAATGTCAATTGCAATCAACATTCTATTCTTTGTTTTA
ATAACTCCAAGCATAACTATTTGGACTCTGATGTCATATG
>No_name
ATTATTCAAAATCTTTGACTAAAATGTCAATTGCAATCAACATTCTATTCTTTGTTTTAA
TAACTCCAAGCATAACTATTTGGACTCTGATGTCATATGC
>No_name
ATTATTCAAAATCTTTGACTAAAATGTCAATTGCAATCAACATTCTATTCTTTGTTTTAA
TAACTCCAAGCATAACTATTTGGACTCTGATGTCATATGC
>No_name
GGCNTATGACATCAGAGTCCAAATAGTTATGCTTGGAGTTATTAAAACAAAGAATAGAAT
GTTGATTGCAATTGACATTTTAGTCAAAGATTTTGAATAA
>No_name
TTGGCATATGACATCAGAGTCGAAATAGTTATGCTTGGAGTTATTAAAACAAAGAATAGA
ATGTTGATTGCAATTGACATTTTAGTCAAAGATTTTGAAT
>No_name
CTTTGGCATATGACATCAGAGTCCAAATAGTTATGCTTGGAGTTATTAAAACAAAGAATA
GAATGTTGATTGCAATTGACAGTTTAGTCAAAGATTTTGA
>No_name
CAAAATCTTTGACTAAAATGTCAATTGCAATCAACATTCTATTCTTTGTTTTAATAACTC
CAAGCATAACTATTTGGACTCTGATGTCATATGCCAAAGA
>No_name
CAAAATCTTTGACTAAAATGTCAATTGCAATCAACATTCTATTCTTTGTTTTAATAACTC
CAAGCATAACTATTTGGACTCTGATGTCATATGCCAAAGA
>No_name
CAAAATCTTTGACTAAAATGTCAATTGCAATCAACATTCTATTCTTTGTTTTAATAACTC
CAAGCATAACTATTTGGACTCTGATGTCATATGCCAAAGA
>No_name
AAAATCTTTGACTAAAATGTCAATTGCAATCAACATTCTATTCTTTGTTTTAATAACTCC
AAGCATAACTATTTGGACTCTGATGTCATATGCCAAAGAT
>No_name
AAAATCTTTGACTAAAATGTCAATTGCAATCAACATTCTATTCTTTGTTTTAATAACTCC
AAGCATAACTATTTGGACTCTGATGTAATATGCCAAAGAT
>No_name
AAAATCATTGACTAAAATGTCAATTGCAATCAACATTCTATTCTTTGTTTTAATAACTCC
AAGCATAACTATTTGGACTCTGATGTCATATGCCAAAGAT
>No_name
ATCCTTGGCATATGACATCAGAGTCCAAATAGTTATGCTTGGAGTTATTAAAACAAAGAA
TAGAATGTTGATTGCAATTGACATTTTAGTCAAAGATTTT
>No_name
AAATCTTTGACTAAAATGTCAATTGCAATCAACATTCTATTCTTTGTTTTAATAACTCCA
AGCATAACTATTTGGACTCTGATGTCATATGCCAAAGATA
>No_name
AAATCTTTGACTAAAATGTCAATTGCAATCAACATTCTATTCTTTGTTTTAATAACTCCA
AGCATAACTATTTGGACTCTGATGTCATATGCCAAAGATA
>No_name
ANAATCTTTGACTAAAATGTCAATTGCAATCAACATTCTATTCTTTGTTTTAATAACTCC
AAGCATAACTATTTGGACTCTGATGTCATATGCCAAAGAT
>No_name
ATCGTTGACTAAAATGTCAATTGCAATCAACATTCTATTCTTTGTTTTAATAACTCCAAG
CATAACTATTTGGACTCTGATGTCATATGCCAAAGATATT
>No_name
TTAATATCTTTGGCATATGACATCAGAGTCCAAATAGTTATGCTTGGAGTTATTAAAACA
AAGAATAGGATGTTGATTGCAATTGACATTTTAGTCAAAG
>No_name
CTTTGACTAAAATGTCAATTGCAATCAACATTCTATTCTTTGTTTTAATAACTCCAAGCA
TAACTATTTGGACTCTGATGTCATATGCCAAAGATATTAA
>No_name
AATTAATATCTTTGGCATATGACATCAGAGTCCAAATAGTTATGCTTGGAGTTATTAAAA
CAAAGAATAGAATGTTGATTGCAATTGACATTTTAGTCAA
>No_name
TTGGACTAAAATGTCAATTGCAATCAACATTCTATTCTTTGTTTTAATAACTCAAAGCAT
AACTATTAGGACTCTGATGTCATATGCCAAAGATATTAAT
>No_name
TCTGCATTAATATCTTTGGCATATGACATCAGAGTCCAAATAGTTATGCTTGGAGTTATT
AAAACAAAGAATAGAATGTTGATTGCAATTGACATTTTAG
>No_name
GTCTGCATTAATATCTTTGGCATATGACATCAGAGTCCAAATAGTTATGCTTGGAGTTAT
TAAAACAAAGAATAGAATGTTGATTGCAATTGACATTTTA
>No_name
GTCAATTGCAATCAACATTCTATTCTTTGTTTTAATAACTCCAAGCATAACTATTTGGAC
TCTGATGTCATATGCCAAAGATATTAATGCAGACGCAATA
>No_name
GCTATTGCGTCTGCATTAATATCTTTGGCATATGACATCAGAGTCCAAATAGTTATGCTT
GGAGTTATTAAAACAAAGAATAGAATGTTGATTGCAATTG
>No_name
CAATTGCAATCAACATTCTATTCTTTGTTTTAATAACTCCAAGCATAACTATTTGGACTC
TGATGTCATATGCCAAAGATATTAATGCAGACGCAATAGC
>No_name
GCTATTGCGTCTGCATTAATATCTTTGGCATATGACATCAGAGTCCAAATAGTTATGCTT
GGAGTTATTAAAACAAAGAATAGAATGTTGATTGCAATTG
>No_name
ATGCTATTGCGTCTGCCTTAATATCTTTGGCATATGACATCAGAGTCCAAATAGTTATGC
TTGGAGTTATTAAAACAAAGAATAGAATGTTGATTGCAAT
>No_name
TTGTAATCAACATTCTATTCTTTGTTTTAATAACTCCAAGCATAACTATTTGGACTCTGA
TGTCATATGCCAAAGATATTAATGCAGACGCAATAGCATT
>No_name
TGCAATCAACATTCTATTCTTTGTTTTAATAACTCCAAGCATAACTATTTGGACTCTGAT
GTCATATGCCAAAGATATTAATGCAGACGCAATAGCATTA
>No_name
GCAATCAACATTCTATTCTTTGTTTTAATAACTCCAAGCATAACTATTTGGACTCTGATG
TCATATGCCAAAGATATTAATGCAGACGCAATAGCATTAT
>No_name
TAACATAATGCTATTGCGTCTGCATTAATATCTTTGGCATATGACATCAGAGTCCAAATA
GTTATGCTTGGAGTTATTAAAACAAAGAATAGAATGTTGA
>No_name
ATAACATAATGCTATTGCGTCTGCATTAATATCTTTGGCATATGACATCAGAGTCCAAAT
AGTTATGCTTGGAGTTATTAAAACAAAGAATAGAATGTTG
>No_name
ATAACATAATGCTATTGCGTCTGCATTAATATCTTTGGCATATGACATCAGAGTCCAAAT
AGTTATGCTTGGAGTTATTAAAACAAAGAATAGAATGTTG
>No_name
ATAACATAATGCTATTGCGTCTGCATTAATATCTTTGGCATATGACATCAGAGTCCAAAT
AGTTATGCTTGGAGTTATTAAAACAAAGAATAGAATGCTG
>No_name
ATCATAACATAATGCTATTGCGTCTGCATTAATATCTTTGGCATATGACATCAGAGTCCA
AATAGTTATGCTTGGAGTTATTAAAACAAAGAATAGAATG
>No_name
ATATCATAACATAATGCTATTGCGTCTGCATTAATATCTTTGGCATATGACATCAGAGTC
CAAATAGTTATGCTTGGAGTTATTAAAACAAAGAATAGAA
>No_name
GTTATATCATAACATAATGCTATTGCGTCTGCATTAATATCTTTGGCATATGACATCAGA
GTCCAAATAGTTATGCTTGGAGTTATTAAAACAAAGAATA
>No_name
CTTTGTTTTAATAACTCCAAGCATAACTATTTGGACTCTGATGTCATATGCCAAAGATAT
TAATGCAGACGCAATAGCATTATGTTATGATATAACCAAC
>No_name
TTTGTTTTAATAACTCCAAGCATAACTATTTGGACTCTGATGTCATATGCCAAAGATATT
AATGCAGACGCAATAGCATTATGTTATGATATAACCAACA
>No_name
TGTTGGTTATATCATAACATAATGCTATTGCGTCTGCATTAATATCTTTGGCATATGACA
TCAGAGTCCAAATAGTTATGCTTGGAGTTATTAAAACAAA
>No_name
GTTTTAATAACTCCAAGCATAACTATTTGGACTCTGATGTCATATGCCAAAGATATTAAT
GCAGACGCAATAGCATTATGTTATGATATAACCAACATTC
>No_name
GTTTTAATAACTCCAAGCATAACTATTTGGACTCTGATGTCATATGCCAAAGATATTAAT
GCAGACGCAATAGCATTATGTTATGATATAACCAACATTC
>No_name
TTTTAATAACTCCAAGCATAACTATTTGGACTCTGATGTCATATGCCAAAGATATTAATG
CAGACGCAATAGCATTATGTTATGATATAACCAACATTCT
>No_name
TTTAATAACTCCAAGCATAACTATTTGGACTCTGATGTCATATGCCAAAGATATTAATGC
AGACGCAATAGCATTATGTTATGATATAACCAACATTCTA
>No_name
TTTAATAACTCCAAGCATAACTATTTGGACTCTGATGTCATATGCCAAAGATATTAATGC
AGACGCAATAGCATTATGTTATGATATAACCAACATTCTA
>No_name
CTAGAATGTTGGTTATATCATAACATAATGCTATTGCGTCTGCATTAATATCTTTGGCAT
ATGACATCAGAGTCCAAATAGTTATGCTTGGAGTTATTAA
>No_name
CTTGAATGTTGGTTATATCATAACATAATGCTATTGCGTCTGCATTAATATCTTTGGCAT
ATGACATCAGAGTCCAAATAGTTATGCTTGGAGTTATTAA
>No_name
CTAGAATGTTGGTTATATCATAACATAATGCTATTGCGTCTGCATTAATATCTTTGGCAT
ATGACATCAGAGTCCAAATAGTTATGCTTGGAGTTATTAA
>No_name
CTAGAATGTCGGCTATATCATAACATAATGCTATTGCGTCTGCATTAATATCTTTGGCAT
ATGACATCAGAGTCCAAATAGTTATGCTTGGAGTTATTAA
>No_name
CTAGAATGTTGGTTATATCATAACATAATGCTATTGCGTCTGCATTAATATCTTTGGCAT
ATGACATCAGAGTCCAAATAGTTATGCTTGGAGTTATTAA
>No_name
CTAGAATGTTGGTTATATCATAACATAATGCTATTGCGTCTGCATTAATATCTTTGGCAT
ATGACATCAGAGTCCAAATAGTTATGCTTGGAGTTATTAA
>No_name
CTAGAATGTTGGTTATATCATAACATAATGCTATTGCGTCTGCATTAATATCTTTGGCAT
ATGACATCAGAGGCCAAATAGTTATGCTTGGAGTTATTAA
>No_name
CTTGAATGTTGGTTATATCATAACATAATGCTATTGCGTCTGCATTAATATCTTTGGCAT
ATGACATCAGAGTCCAAATAGTTATGCTTGGAGGTATTAA
>No_name
CTTGAATGTTGGTTATATCATAACATAATGCTATTGCGTCTGCATTAATATCTTTGGCAT
ATGACATCAGAGTCCAAATAGTTATGCTTGGAGCTATTAA
>No_name
CTAGAATGTTGGTTATATCATAACATAATGCTATTGCGTCTGCATTAATATCTTTGGCAT
ATGACATCAGAGTCCAAATAGTTATGCTTGGAGTTATTAA
>No_name
CTANAATGTTGGTTATATCATAACATAATGCTATTGCGTCTGCATTAATATCTTTGGCAT
ATGACATCAGAGTCCAAATAGGTATGCTTGGAGTTATTAA
>No_name
CTAGAATGTTGGTTATATCATAACATAATGCTATTGCGTCTGCATTAATATCTTTGGCAT
ATGACATCAGAGTCCAAATAGTTATGCTTGGAGTTATTAA
>No_name
CTTTAATGTTGGTTATATCATAACATAATGCTATTGCGTCTGCATTAATATCTTTGGCAT
ATGACATCAGAGTCCAAATAGTTATGCTTGGAGTTATTAA
>No_name
AATNACTCCAAGCATAACTATTTGGACTCTGATGTCATATGCCAAAGATATTAATGCAGA
CGCAATAGCATTATGTTATGATATAACCAACATTCTAGTA
>No_name
ATACTAGAATGTTGGTTATATCATAACATAATGCTATTGCGTCTGCATTAATATCTTTGG
CATATGACATCAGAGTCCAAATAGTTATGCTTGGAGTTAT
>No_name
TGAATACTAGAATGTTGGTTATATCATAACATAATGCTATTGCGTCTGCATTAATATCTT
TGGCATATGACATCAGAGTCCAAATAGTTATGCTTGGAGT
>No_name
TGAATACTAGAATGTTGGTTATATCATAACATAATGCTATTGCGTCTGCATTAATATCTT
TGGCATATGACATCAGAGTCCAAATAGTTATGCTTGGAGT
>No_name
TGATTACTAGAATGTTGGTTATATCATAACATAATGCTATTGCGTCTGCATTAATATCTT
TGGCATATGACATCAGAGGCCAAATAGTTATGCTTGGAGT
>No_name
TGAATACTAGAATGTTGGTTATATCATAACATAATGCTATTGCGTCTGCATTAATATCTT
TGGCATATGACATCAGAGTCCAAATAGTTATGCTTGGAGT
>No_name
TGAATACTAGAATGTTGGTTATATCATAACATAATGCTATTGCGTCTGCATTAATATCTT
TGGCATATGACATCAGAGTCCAAATAGTTATGCTTGGAGT
>No_name
TGAATACTAGAATGTTGGTTATATCATAACATAATGCTATTGCGTCTGCATTAATATCTT
TGGCATATGACATCAGAGTCCAAATAGTTATGCTTGGAGT
>No_name
CTAGAATGTTGGTTATATCATAACATAATGCTATTGCGTCTGCATTAATATCTTTGGCAT
ATGACATCAGAGTCCCAATAGTTATGCTTGGAGAGATCGG
>No_name
CTGAATACTAGAATGTTGGTTATATCATAACATAATGCTATTGCGTCTGCATTAATATCT
TTGGCATATGACATCAGAGTCCAAATAGTTATGCTTGGAG
>No_name
GCTNAATACTAGAATGTTGGTTATATCATAACATAATGCTATTGCGTCTGCATTAATATC
TTTGGCATATGACATCAGAGTCCAAATAGTTATGCTTGGA
>No_name
CAANCATAACTATTTGGACTCTGATGTCATATGCCAAAGATATTAATGCAGACGCAATAG
CATTATGTTATGATATAACCAACATTCTAGTATTCAGCCA
>No_name
CATTCATAACTATTTGGACTCTGATGTCATATGCCAAAGATATTAATGCAGACGCAATAG
CATTATGTTATGATCTAACCACCATTCTAGTATTCAGCCA
>No_name
ATTTGGACTCTGATGTCATATGCCAAAGATATTAATGCAGACGCAATAGCATTATGTTAT
GATATAACCAACATTCTAGTATTCAGCCATCATTCTCTAA
>No_name
TTTGGACTCTGATGTCATATGCCAAAGATATTAATGCAGACGCAATAGCATTATGTTATG
ATATAACCAACATTCTAGTATTCAGCCATCATTCTCTAAA
>No_name
TTTGGACTCTGATGTCATATGCCAAAGATATTAATGCAGACGCAATAGCATTATGTTATG
ATATAACCAACATTCTAGTATTCAGCCATCATTCTCTAAA
>No_name
TTTGGACTCTGATGTCATATGCCAAAGATATTAATGCAGACGCAATAGCATTATGTTATG
ATATAACCAACATTCTAGTATTCAGCCATCATTCTCTAAA
>No_name
TTGGACTCTGATGTCATATGCCAAAGATATTAATGCAGACGCAATAGCATTATGTTATGA
TATAACCAACATTCTAGTATTCAGCCATCATTCTCTAAAT
>No_name
GGACTCTGATGTCATATGCCAAAGATATTAATGCAGACGCTATAGCATTATATTATGATA
TAACCAACATTCTAGTATTCAGCCATCATTCTCTATCTTT
>No_name
CTCTGATGTCATATGCCAAAGATATTAATGCAGACGCAATAGCATTATGTTATGATATAA
CCAACATTCTAGTATTCAGCCATCATTCTCTAAATTTCTA
>No_name
CTCTGATGTCATATGCCAAAGATATTAATGCAGACGCAATAGCATTATGTTATGATATAA
CCAACATTATAGTATTCAGCCATCATTCTCTAAATTTCTA
>No_name
CTCTGATGTCATATGCCAAAGATATTAATGCAGACGCAATAGCATTATGTTATGATATAA
CCAACATTCTAGTATTCAGCCATCATTCTCTAAATTTCTA
>No_name
CTGATGTCATATGCCAAAGATATTAATGCAGACGCAATAGCATTATGTTATGATATAACC
AACATTCTAGTATTCAGCCATCATTCTCTAAATTTCTATT
>No_name
TGATGTCATATGCCAAAGATATTAATGCAGACGCAATAGCATTATGTTATGATATAACCA
ACATTCTAGTATTCAGCCATCATTCTCTAAATTTCTATTT
>No_name
AAAATAAATAGAAATTTAGAGAATGATGGCTGAATACTAGAATGTTGGTTATATCATAAC
ATAATGCTATGCGTCTGCATTAATATCTTTGGCATATGAC
>No_name
AAAAAATAAATAGAAATTTAGAGAATGATGGCTGAATACTAGAATGTTGGTTATATCATA
ACATGATGCTATTGCGTCTGCATTAATATCTTTGGCATAT
>No_name
AAAAAAATAAATAGAAATTTAGAGAATGATGGCTGAATACTAGAATGTTGGTTATATCAT
AACATAATGCTATTGCGTCTGCATTAATATCTTTGGCATA
>No_name
AAAAAAATAAATAGAAATTTAGAGAATGATGGCTGAATACTAGAATGTTGGTTATATCAT
AACATAATGCTATTGCGTCTGCATTAATATCTTTGGCATA
>No_name
AAAAAAAATAAATAGAAATTTAGAGAATGATGGCTGAATACTAGAATGTTGGTTATATCA
TAACATAATGCTATTGCGTCTGCATTAATATCTTTGGCAT
>No_name
GCCAAAGATATTAATGCAGACGCAATAGCATTATGTTATGATATAACCAACATTCTAGTA
TTCAGCCATCATTCTCTAAATTTCTATTTATTTTTTTTTA
>No_name
CAAAGATATTAATGCAGACGCAATAGCATTATGTTATGATATAACCAACATTCTAGTATT
CAGCCATCATTCTCTAAATTTCTATTTATTTTTTTTTACT
>No_name
CAAAGATATTAATGCAGACGCAATAGCATTATGTTATGATATAACCAACATTCTAGTATT
CAGCCATCATTCTCTAAATTTCTATTTATTTTTTTTTACT
>No_name
CAAAGATATTAATGCAGACGCAATAGCATTATGTTATGATATAACCAACATTCTAGTATT
CAGCCATCATTCTCTAAATTTCTATTTATTTTTTTTTTAC
>No_name
CAANGATATTAATGCAGACGCAATAGCATTATGTTATGATATAACCAACATTCTAGTATT
CAGCCATCATTCTCTAAATTTCTATTTATTTTTTTTTACT
>No_name
CAGTAAAAAAAAATAAATAGAAATTTAGAGAATGATGGCTGAATACTAGAATGTTGGTTA
TATCATAACATAATGCTATTGCGTCTGCATTAATATCTTT
>No_name
CATAGATATTAATGCAGACGCAATAGCATTATGTTATGATATAACCAACATTCTAGTATT
CAGCCATCATTCTCTAAATTTCTATTTATTTTTTTTTACT
>No_name
GACCAGTAAAAAAAAATAAATAGAAATTTAGAGAATGATGGCTGAATACTAGAATGTTGG
TTATATCATAACATAATGCTATTGCGTCTGCATTAATATC
>No_name
GGANCAGTAAAAAAAAATAAATAGAAATTTAGAGAATGATGGCTGAATACTAGAATGTTG
GTTATATCATAACATAATGCTATTGCGTCTGCATTAATAT
>No_name
GGACCAGTAAAAAAAAATAAATAGAAATTTAGAGAATGATGGCTGAATACTAGAATGTTG
GTTATATCATAACATAATGCTATTGCGTCTGCATTAATAT
>No_name
CGGACCAGTAAAAAAAAATAAATAGAAATTTAGAGAATGATGGCTGAATACTAGAATGTT
GGTTATATCATAACATAATGCTATTGCGTCTGCATTAATA
>No_name
GCGNACCAGTAAAAAAAAATAAATAGAAATTTAGAGAATGATGGCTGAATACTAGAATGT
TGGTTATATCATAACATAATGCTATTGCGTCTGCATTAAT
>No_name
GCAGACGCAATAGCATTATGTTATGATATAACCAACATTCTAGTATTCAGCCATCATTCT
CTAAATTTCTATTTATTTTTTTTTACTGGTCCGCGATTTC
>No_name
TTCGAAATCGCGGACCAGTAAAAAAAAATAAATAGAAATTTAGAGAATGATGGCTGAATA
CTAGAATGTTGGTTATATCATAACATAATGCTATTGCGTC
>No_name
TCGAAATCGCGGACCAGTAAAAAAAAAATAAATAGAAATTTAGAGAATGATGGCTGAATA
CTAGAATGTTGGTTATATCATAACATAATGCTATTGCGTC
>No_name
CTTCGAAATCGCGGACCAGTAAAAAAAAATAAATAGAAATTTAGAGAATGATGGCTGAAT
ACTAGAATGTTGGTTATATCATAACATAATGCTATTGCGT
>No_name
CTTCGAAATCGCGGACCAGTAAAAAAAAATAAATAGAAATTTAGAGAATGATGGCTGAAT
ACTAGAATGTTGGTTATATCATAACATAATGCTATTGCGT
>No_name
CGCAATAGCATTATGTTATGATATAACCAACATTCTAGTATTCAGCCATCATTCTCTAAA
TTTCTATTTATTTTTTTTTACTGGTCCGCGATTTCGAAGA
>No_name
CGCAATAGCATTATGTTATGATATAACCAACATTCTAGTATTCAGCCATCATTCTCTAAA
TTTCTATTTATTTTTTTTACTGGTCCGCGATTTCGAAGAG
>No_name
CAATAGCATTATGTTATGATATAACCAACATTCTAGTATTCAGCCATCATTCTCTAAATT
TCTATTTATTTTTTTTTACTGGTCCGCGATTTCGAAGAGA
>No_name
CAATAGCATTATGTTATGATATAACCAACATTCTAGTATTCAGCCATCATTCTCTAAATT
TCTATTTATTTTTTTTTACTGGTCCGCGATTTCGAAGAGA
>No_name
TTCTCTTCGAAATCGCGGACCAGTAAAAAAAAATAAATAGAAATTTAGAGAATGATGGCT
GAATACTAGAATGTTGGTTATATCATAACATAATGCTATT
>No_name
GCTTCTCTTCGAAATCGCGGACCAGTAAAAAAAAATAAATAGAAATTTAGAGAATGATGG
CTGAATACTAGAATGTTGGTTATATCATAACATAATGCTA
>No_name
TAGCATTATGTTATGATATAACCAACATTCTAGTATTCAGCCATCATTCTCTAAATTTCT
ATTTATTTTTTTTTTACTGGTCCGCGATTTCGAAGAGAAG
>No_name
CACTTCTCTTCGAAATCGCGGACCAGTAAAAAAAAATAAATAGAAATTTAGAGAATGATG
GCTGAATACTAGAATGTTGGTTATATCATAACATAATGCT
>No_name
CACGTCTCTTCGAAATCGCGGACCAGTAAAAAAAAATAAATAGAAATTTAGAGAATGATG
GCTGAATACTCGAATGTTGGTTATATCATAACCTAATGCT
>No_name
GNGCACTTCTCTTCGAAATCGCGGACCAGAAAAAAAAAATAAATAGAAATTTAGAGAATG
ATGGCTGAATACTAGAATGTTGGTTATATCATAACAAAAT
>No_name
TTANGTTATGATATAACCAACATTCTAGTATTCAGCCATCATTCTCTAAATTTCTATTTA
TTTTTTTTTACTGGTCCGCGATTTCGAAGAGAAGTGCTCA
>No_name
TTATGATATCACCAACATTCTAGTATTCAGCCATCATTCTCTCAAGTTCTCTTTATTTGT
CTTTACTGGTCCGCGACTTCGAAGAGCAGTGCTCATGAGT
>No_name
TTATGATATCACTAACATTCTAGTATTCAGCCATCATTCTCTAAATTTCTATTTATTTTT
TTTTACTGGTCCGCGATTTCGAAGAGAAGTGCTCATTATT
>No_name
GAAAATAATGAGCACTTCTCTTCGAAATCGCGGACCAGTAAAAAAAAATAAATAGAAATT
TAGAGAATGATGGCTGAATACTAGAATGTTGGTTATATCA
>No_name
TGAAAATAATGAGCACTTCTCTTCGAAATCGCGGACCAGTAAAAAAAAATAAATAGAAAT
TTAGAGAATGATGGCTGAATACTAGAATGTTGGTTATATT
>No_name
GAGNTAACCAACATTCTAGTATTCAGCCATCATTCTCTAAATTTCTATTTATTTTTTTTT
TTACTGGTCCGCGATTTCGAAGAGAAGTGCTCATTATTTT
>No_name
ATCATTGAAGATCATGAGCACTTCTCTTCGAAATCGCGGACCAGTAAAAAAAAATAAATA
GAAATTTAGAGAATGATGGCTGAATACTAGAATGTTGGTT
>No_name
TATCCAACATTCTAGTATTCAGCCATCATTCTCTAAATTTCTATTTATTTTTTTTTACTG
GTCCGCGATTTCGAAGAGAAGTGCTCATTATTTTCAATGA
>No_name
CCAACATTCTAGTATTCAGCCATCATTCTCTAAATTTCTATTTATTTTTTTTTACTGGTC
CGCGATTTCGAAGAGAAGTGCTCATTATTTTCAATGATAA
>No_name
TTATCATTGAAAATAATGAGCACTTCTCTTCGAAATCGCGGACCAGTAAAAAAAAATAAA
TAGAAATTTAGAGAATGATGGCTGAATACTAGAATGTTGG
>No_name
TTATCATTGAAAATAATGAGCACTTCTCTTCGAAATCGCGGACCAGTAAAAAAAAATAAA
TAGAAATTTAGAGAATGATGGCTGAATACTAAAATGTTGG
>No_name
CAACATTCTAGTATTCAGCCATCATTCTCTAAATTTCTATTTATTTTTTTTTACTGGTCC
GCGATTTCGAAGAGAAGTGCTCATTATTTTCAATGATAAA
>No_name
CAACATTCTAGTATTCAGCCATCATTCTCTAAATTTCTATTTATTTTTTTTTACTGGTCC
GCGATTTCGAAGAGAAGTGCTCATTATTTTCAATGATAAA
>No_name
CAACATTCTAGTATTCAGCCATCATTCTCTAAATTTCTATTTATTTTTTTTTACTGGTCC
GCGATTTCGAAGAGAAGTGCTCATTATTTTCAATGATAAA
>No_name
CAACATTCTCGTCTTCAGCCATCATTCTCTAAATTTCTATTTATTTTTTTTTACTGGTCC
GCGATTTCGAAGAGAAGTGCTCATTATTTTCAATGATAAA
>No_name
CAACATTCTAGTCTTCAGCCATCATTCTCTAAATTTCTATTTATTTTTTTTTACTGGTCC
GCGATTTCGAAGAGAAGTGCTCATTATTTTCAATGATAAA
>No_name
ATTTATCATTGAAAATAATGAGCACTTCTCTTCGAAATCGCGGACCAGTAAAAAAAAATA
AATAGAAATTTAGAGAATGATGGCTGAATACTAGAATGTT
>No_name
TTCCAGTATTCAGCCATCATTCTCTAAATTTCTATTTATTTTTTTTTACTGGTCCGCGAT
TTCGAAGAGAAGTGCTCATTATTTTCAATGATAAATATGC
>No_name
GGCATATTTATCATTGAAAATAATGAGCACTTCTCTTCGAAATCGCGGACCAGTAAAAAA
AAATAAATAGAAATTTAGAGAATGATGGCTGAATACTAGA
>No_name
GGCATATTTATCATTGAAAATAATGAGCACTTCTCTTCGAAATCGCGGACCAGTAAAAAA
AAATAAATAGAAATTTAGAGAATGATGGCTGAATACTAGA
>No_name
TGGCATATTTATCATTGAAAATAATGAGCACTTCTCTTCGAAATCGCGGACCAGTAAAAA
AAAATAAATAGAAATTTAGAGAATGATGGCTGAATACTAG
>No_name
TAGTATTCAGCCATCATTCTCTAAATTCCTATTTATTTTTTTTTACTGGTCCGCGATTTC
GAAGAGAAGTGCTCATTATTTTCAATGATAAATATGCCAA
>No_name
GTAACATTGGCATATTTATCATTGAAAATAATGAGCACTTCTCTTCGAAATCGCGGACCA
GTAAAAAAAAATAAATAGAAATTTAGAGAATGATGGCTGA
>No_name
TCATTCTCTAAATTTCTATTTATTTTTTTTTACTGGTCCGCGATTTCGAAGAGAAGTGCT
CATTATTTTCAATGATAAATATGCCAATGTTACTGATTCT
>No_name
CAGNATTCTCTAAATTTCTATTTATTTTTTTTTACTGGTCCGCGATTTCGAAGAGAAGTG
CTCATTATTTTCAATGATAAATATGCCAATGTTACTGATT
>No_name
CTCGAGAATCAGTAACATTGGCATATTTATCATTGAAAATAATGAGCACTTCTCTTCGAA
ATCGCGGACCAGTAAAAAAAATAAATAGAAATTTAGAGAA
>No_name
CTCGAGAATCAGTAACATTGGCATATTTATCATTGAAAATAATGAGCACTTCTCTTCGAA
ATCGCGGACCAGTAAAAAAAAATAAATAGAAATTTAGAGA
>No_name
CTCGAGAATCAGTAACATTGGCATATTTATCATTGAAAATAATGAGCACTTCTCTTCGAA
ATCGCGGACCAGTAAAAAAAAATAAATAGAAATTTAGAGA
>No_name
CTCGAGAATCAGTAACATTGGCATATTTATCATTGAAAATAATGAGCACTTCTCTTCGAA
ATCGCGGACCAGTAAAAAAAAATAAATAGAAATTTAGAGA
>No_name
CNCGAGAATCAGTAACATTGGCATATTTATCATTGAAAATAATGAGCACTTCTCTTCGAA
ATCGCGGACCAGTAAAAAAAAATAAATAGAAATTTAGAGA
>No_name
CNCGAGAATCAGTAACATTGGCATATTTATCATTGAAAATAATGAGCACTTCTCTTCGAA
ATCGCGGACCAGTAAAAAAAAAATAAATAGAAATTTAGAG
>No_name
CTAAATTTCTATTTATTTTTTTTTACTGGTCCGCGATTTCGAAGAGAAGTGCTCATTATT
TTCAATGATAAATATGCCAATGTTACTGATTCTCGAGATT
>No_name
ANATTTCTATTTATTTTTTTTTACTGGTCCGCGATTTCGAAGAGAAGTGCTCATTATTTT
CAATGATAAATATGCCAATGTTACTGATTCTCGAGATTAT
>No_name
TTTCTATTTATTTTTTTTTACTGGTCCGCGATTTCGAAGAGAAGTGCTCATTATTTTCAA
TGATAAATATGCCAATGTTACTGATTCTCGAGATTATTCA
>No_name
GTTTGAATAATCTCGAGAATCAGTAACATTGGCATATTTATCATTGAAAATAATGAGCAC
TTCTCTTCGAAATCGCGGACCAGTAAAAAAAAATAAATAG
>No_name
GTTTGAATAATCTCGAGAATCAGTAACATTGGCATATTTATCATTGAAAATAATGAGCAC
TTCTCTTCGAAATCGCGGACCAGTAAAAAAAAAATAAAAA
>No_name
ATTCGTTTTGTTTGAATAATCTCGAGAATCAGTAACATTGGCATATTTATCATTGAAAAT
AATGAGCACTTCTCTTCGAAATCGCGGACCAGTAAAAAAA
>No_name
ATTCGTTTTGTTTGAATAATCTCGAGAATCAGTAACATTGGCATATTTATCATTGAAAAT
AATGAGCACTTCTCTTCGAAATCGCGGACCAGTAAAAAAA
>No_name
ATTCGTTTTGTTTGAATAATCTCGAGAATCAGTAACATTGGCATATTTATCATTGAAAAT
AATGAGCACTTCTCTTCGAAATCGCGGACCAGTAAAAAAA
>No_name
GGGCCGTTTTGTTTGAATAATCTCGAGAATCAGTAACATTGGCATATTTATCATTGAAAA
TAATGAGCACTTCTCTTCGAAATCGCGGACCAGTAAAAAA
>No_name
GGGTTTCGTTTTGTTTGAATAATCTCGAGAATCAGTAACATTGGCATATTTATCATTGAA
AATAATGAGCACTTCTCTTCGAAATCGCGGACCAGTAAAA
>No_name
CGGGATTCGTTTTGTTTGAATAATCTCGAGAATCAGTAACATTGGCATATTTATCATTGA
AAATAATGAGCACTTCTCTTCGAAATCGCGGACCAGTAAA
>No_name
CGGGATTCGTTTTGTTTGAATAATCTCGAGAATCAGTAACATTGGCATATTTATCATTGA
AAATAATGAGCACTTCTCTTCGAAATCGCGGACCAGTAAA
>No_name
CGGGATTCGTTTTGTTTGAATAATCTCGAGAATCAGTAACATTGGCATATTTATCATTGA
AAATAATGAGCACTTCTCTTCGAAATCGCGGACCAGTAAA
>No_name
CGGGATTCGTTTTGTTTGAATAATCTCGAGAATCAGTAACATTGGCATATTTATCATTGA
AAATAATGAGCACTTCTCTTCGAAATCGCGGACCAGTAAA
>No_name
CGTGATTCGTTTTGTTTGAATAATCTCGAGAATCAGTAACATTGGCATATTTATCATTGA
AAATAATGAGCACTTCTCTTCGAAATCGCGGACCAGTAAA
>No_name
GCGGGATTCGTTTTGTTTGAATAATCTCGAGAATCAGTAACATTGGCATATTTATCATTG
AAAATAATGAGCACTTCTCTTCGAAATCGCGGACCAGTAA
>No_name
GCGGGATTCGTTTTGTTTGAATAATCTCGAGAATCAGTAACATTGGCATATTTATCATTG
AAAATAATGAGCACTTCTCTTCGAAATCGCGGACCAGTAA
>No_name
GCTGGATTCGTTTTGTTTGAATAATCTCGAGAATCAGTAACATTGGCATATTTATCATTG
AAAATAATGAGCACTTCTCTTCGAAATCGCGGACCAGTAA
>No_name
GCGGGATTCGTTTTGTTTGAATAATCTCGAGAATCAGTAACATTGGCATATTTATCATTG
AAAATAATGAGCACTTCTCTTCGAAATCGCGGACCAGTAA
>No_name
GCGCGATTCGTTTTGTTTGAATATTCTCGAGAATCAGTAACATTGGCATATTTATCATTG
AAAATAATGAGCACTTCTCTTCGAAATCGCGGACCAGTAA
>No_name
GCGGGATTCGTTTTGTTTGAATAATCTCGAGAATCAGTAACATTGGCATATTTATCATTG
AAAATAATGAGCACTTCTCTTCGAAATCGCGGACCAGTAA
>No_name
GCGNGATTCGTTTTGTTTGAATAATCTCGAGAATCAGTAACATTGGCATATTTATCATTG
AAAATAATGAGCACTTCTCTTCGAAATCGCGGACCAGTAA
>No_name
GCGGGATTCGTTTTGTTTGAATAATCTCGAGAATCAGTAACATTGGCATATTTATCATTG
AAAATAATGAGCACTTCTCTTCGAAATCGCGGACCAGTAA
>No_name
GTGGGATTCGTTTTGTTTGAATAATCTCGAGAATCAGTAACATTGGCATATTTATCATTG
AAAATAATGAGCACTTCTCTTCGAAATCGCGGACCAGTAA
>No_name
CGCGGGATTCGTTTTGTTTGAATAATCTCGAGAATCAGTAACATTGGCATATTTATCATT
GAAAATAATGAGCACTTCTCTTCGAAATCGCGGACCAGTA
>No_name
CGACGGGATTCGTTTTGTTTGAATAATCTCGAGAATCAGTAACATTGGCATATTTATCAT
TGAAAATAATGAGCACTTCTCTTCGAAATCGCGGACCAGT
>No_name
CGGCGGGATTCGTTTTGTTTGAATAATCTCGAGAATCAGTAACATTGGCATATTTATCAT
TGAAAATAATGAGCACTTCTCTTCGAAATCGCGGACCAGT
>No_name
CTTCGGCGGCATGCGTTTTGTTTGAATAATCTCGAGAATCAGTAACATTGGCATATTTAT
CATTGAAAATAATGAGCACTTCTCTTCGAAATCGCGGACC
>No_name
CCGCGATTTCGAAGAGAAGTGCTCATTATTTTCAATGATAAATATGCCAATGTTACTGAT
TCTCGAGATTATTCAAACAAAACGAATCCCGCCGAAGCAA
>No_name
CGCGATTTCGAAGAGAAGTGCTCATTATTTTCAATGATAAATATGCCAATGTTACTGATT
CTCGAGATTATTCAAACAAAACGAATCCCGCCGAAGCAAT
>No_name
GCGGGATTCGTTTTGTTTGAATAATCTCGAGAATCAGTAACATTGGCATATTTATCATTG
AAAATAATGAGCACTTCTCTTCGAAATCGCAGATCGGAAG
>No_name
CGATTTCGAAGAGAAGTGCTCATTATTTTCAATGATAAATATGCCAATGTTACTGATTCT
CGAGATTATTCAAACAAAACGAATCCCGCCGAAGCAATTC
>No_name
TTTCGAAGAGAAGTGCTCATTATTTTCAATGATAAATATGCCAATGTTACTGATTCTCGA
GATTATTCAAACAAAACGAATCCCGCCGAAGCAATTCAAT
>No_name
ATTGAATTGCTTCGGCGGGATTCGTTTTGTTTGAATAATCTCGAGAATCAGTAACATTTG
CATATTTATCATTGGAAAAAATTGGCACTTTTCTTCGAAA
>No_name
TTCGAAGAGAAGTGCTCATTATTTTCAATGATAAATATGCCAATGTTACTGATTCTCGAG
ATTATTCAAACAAAACGAATCCCGCCGAAGCAATTCAATA
>No_name
GNATTGAATTGCTTCGGCGGGATTCGTTTTGTTTGAATAATCTCGAGAATCAGTAACATT
GGCATATTTATTATTGAAAATAATGAGCACTTCTCTTCGA
>No_name
CGAAGAGAAGTGCTCATTATTTTCAATGATAAATATGCCAATGTTACTGATTCTCGAGAT
TATTCAAACAAAACGAATCCCGCCGAAGCAATTCAATACA
>No_name
CGAAGAGAAGTGCTCATTATTTTCAATGATAAATATGCCAATGTTACTGATTCTCGAGAT
TATTCAAACAAAACGAATCCCGCCGAAGCAATTCAATACA
>No_name
CGAAGAGAAGTGCTCATTATTTTCAATGATAAATATGCCAATGTTACTGATTCTCGAGAT
TATTCAAACAAAACGAATCCCGCCGAAGCAATTCAATACA
>No_name
AAGAGAAGTGCTCATTATTTTCAATGATAAATATGCCAATGTTACTGATTCTCGAGATTA
TTCAAACAAAACGAATCCCGCCGAAGCAATTCAATACAAA
>No_name
TTTTTATTGAATTGCTTCGGCGGGTTTCGTTTTGTTTTAATAATCTCGAGAACCAGTAAA
ATTGGCATATTTATCTTTGAAAAAAATGAGCTATTCTCTT
>No_name
CTTTGTATTCAATTGCTTCGGCGGGATTCGTTTTGTTTGAATAATCTCGAGTAACAGAAA
ACTTGGCACATTTATCATTGAAAAAAAAAAGCACTTCTCT
>No_name
AGAGAAGTGCTCATTATTTTCAATGATAAATATGCCAATGTTACTGATTCTCGAGATTAT
TCAAACAAAACGAATCCCGCCGAAGCAATTCAATACAAAG
>No_name
CTATGTATTGAATTGCTTCGGCGGGATTCGTTTTGTTTGAATAATCTCGAGAATCAGTAA
CATTGGCATATTTATCATTGAAAATAAAGAGCAATTCTCT
>No_name
CTTTGTATTGAATTGCTTCGGCGGGGTTCGTTTTGTTTGAATAATCTCGAGAATCAGTAA
CATTGGCATATTTATCATTGAAAATAATGAGCACTTCTCT
>No_name
TTTGTATTGAATTGCTTCGGCGGGATTCGGTTTGTTTGAATAATTTCGTGAATCAGGTAC
ATTGGCATATTTATCATTGAAAATAATGAGCAATTCTCCT
>No_name
GAGAAGTGCTCATTATTTTCAATGATAAATATGCCAATGTTACTGATTCTCGAGATTATT
CAAACAAAACGAATCCCGCCGAAGCAATTCAATACAAAGA
>No_name
AACTTGTTTCTTTGTATTGAATTGCTTCGGCGGGATTCGGTTTGTTTGAATAATCTCGAG
AATCAGTAACATTGGCATATTTATCATTGAAAATAGTGAG
>No_name
TTGAAACTTGTTTCTTTGTATTGAATTGCTTCGGCGGGGTTCGTTTTGTTTGAATAATCT
CGAGAATCAGTAACATTGGCATATTTATCATTGAAAATAA
>No_name
CGAGATTATTCAATGATAAATATGCCAATGTTACTGATTCTCGAGATTATTCAAACAAAA
CGAATCCCGCCGAAGCAATTCAATACAAAGAAACAAGTTT
>No_name
CTCATTTGAAACTTGTTTCTTTGTATTGAATTGCTTCGGCGGGATTCGTTTTGTTTGAAT
AATCTCGAGAATCAGTAACATTGGGATATTTATCATTGAA
>No_name
CTCATTTGAAACTTGTTTCTTTGTATTGAATTGCTTCGGCGGGATTCGTTTTGTTTGAAT
AATCTCGAGAAACAGTAACATTGGCATATTTATCATTGAA
>No_name
CNCTTTTGAAACTTGTTTCTTTGTATTGAATTGCTTCGGCGGGATTCGTTTTGTTTGAAT
AATCTCGGGAATCAGTAACATTGGGCTATTTATCATTGAA
>No_name
CTCATTTGAAACTTGTTTCTTTGTATTGAATTGCTTCGGCGGGATTCGTTTTGTTTGAAT
AATCTCGAGAATCAGTAACATTGGGATATTTTTCATTGGA
>No_name
CTCATTTGAAACTTGTTTCTTTGTATTGAATTGCTTCGGCGGGGTTCGTTTTGTTTGAAT
AATTTCGAGAATCAGTAACATTGGCATATTTATCATTTAA
>No_name
CTCATTTGAAACTTGTTTCTTTGTATTGAATTGCTTCGGCGGGAGTTGTTTTGTTTGAAT
AATCTCGAGAAGCAGTAACATTGGCATATTTATCATTTTA
>No_name
ATCCACTCATTTGAAACTTGTTTCTTTGTATTGAATTGCTTCGGCGGGATTCGTTTTGTT
TGAATAATCTCGAGAATCAGTAACATTGGGATATTTTTCA
>No_name
ATTTGATCCACTCATTTGAAACTTGTTTCTTTGTATTGAATTGCTTCGGCGGGATTCGTT
TTGTTTGAATAATCTCGAGAATCAGTAACATTGGCATATT
>No_name
ANTGGATCCACTCATTTGAAACTTGTTTCTTTGTATTGAATTGCTTCGGCGGGATTCGTT
TTGTTTGAATAATCTCGAGAATCAGTAACATTGGCATATT
>No_name
ATTNTATCCACTCATTTGAAACTTGTTTCTTTGTATTGAATTGCTTCGGCGGGATTCGTT
TTGTTTGAATAATCTCGAGAATCCGTAACACTGGCATATT
>No_name
ATTNTATCCACTCATTTGAAACTTGTTTCTTTGTATTGAATTGCTTCGGCGGGATTCGTT
TTGTTTTAATAATCTCGAGAATCAGTAACATTGGCATATT
>No_name
ATTTGATCCACTCATTTGAAACTTGTTTCTTTGTATTGAATTGCTTCGGCGGGATTCGTT
TTGTTTTAATAATCTCGAGGATCAGTAACATTGGCATATT
>No_name
ATTTGATCCACTCATTTGAAACTTGTTTCTTTGTATTGAATTGCTTCGGCGGGATTTGTT
TTGTTTGAATAATATCGAGAATCAGTAACATTTGCATATT
>No_name
ATTTGATCCACTCATTTGAAACTTGTTTCTTTGTATTGAATTGCTTCGGCGGGATTCGTT
TTGTTTGAATAATCTCGAGAATCAGTAACAATGGGATATT
>No_name
ATTTGATCCACTCATTTGAAACTTGTTTCTTTGTATTGAATTGCTTCGGCGGGGTTCGTT
TTGTTTGAATAATCTCGAGAATCAGTAACATTGGCATATT
>No_name
ATTTGATCCACTCATTTGAAACTTGTTTCTTTGTATTGAATTGCTTCGGCGGGGTTCGGT
TTGTTTTGATAATTTCCGGAATCAGGAACATTTGCATAAT
>No_name
AATGTTGATCCACTCATTTGAAACTTGTTTCTTTGTATTGAATTGCTTCGGCGGGATTCG
TTTTGTTTGAATAATCTCGAGAATCAGTAACATTGGCATA
>No_name
GTATATTTGATCCACTCATTTGAAACTTGTTTCTTTGTATTGAATTGCTTCGGCGGGATT
CGTTTTGTTTGAATAATCTCGAGAATCAGGAAAATTGGCA
>No_name
GTAAATTTGATCCACTCATTTGAAACTTGTTTCTTTGTATTGAATTGCTTCGGCGGGATT
CGTTTTGTTTGAATAATCTCGAGAATCAGTAACATTGGCA
>No_name
GTAAATTTGATCCACTCATTTGAAACTTGTTTCTTTGTATTGAATTGCTTCGGCGGGATT
CGGTTTGTTTGAATAATCTCGAGAATCAGTAACATTGGCA
>No_name
GTAAATTTGATCCACTCATTTGAAACTTGTTTCTTTGTATTGAATTGCTTCGGCGGGATT
CGTTTTGTTTGTATAATCTCCAGGATCAGTAACATTTGCA
>No_name
GTAAATTTGATCCACTCATTTGAAACTTGTTTCTTTGTATTGAATTGCTTCGGCGGGGTT
CGTTTTGTTTGAATAAACTCGAGAATCAGTAACATTGGCA
>No_name
GTAAATTTGATCCACTCATTTGAAACTTGTTTCTTTGTATTGAATTGCTTCGGCGGGATT
CGTTTTGTTTGAATAATCTGTAGAATCAGTAACATTGGGC
>No_name
CGGTAAATTTGATCCACTCATTTGAAACTTGTTTCTTTGTATTGAATTGCTTCGGCGGGA
ATCGTTTTTTTTTGATAATCTCGCGCAACAGTAAAATTTG
>No_name
TCGAGATTATTCAAACAAAACGAATCCCGCCGAAGCAATTCAATACAAAGAAACAAGTTT
CAAATGAGTGGATCAAATTTACCGCTAATTTTTTTATATA
>No_name
AAAGTATATAAAAAATTAGCGGTAAATTTGATCCACTCATTTGAAACTTGTTTCTTTGTA
TTGAATTGCTTCGGCGGGGTTCGTTTTGTTTGAATAATCT
>No_name
CGANGCCCGCCGAAGCAATTCAATACAAAGAAACAAGTTTCAAATGAGTGGATCAAATTT
ACCGCTAATTTTTTATATACTTTTTTTACTATACTTTTTC
>No_name
CTAATAAGCCAAAGATGACAACAGGAGGCATAAAAATTGCCATAAACCACATGACACAAT
TTGTTCCTATGGGAGAGAAAATTTTGTCACTACAGTTTGA
>No_name
GAATTTCCTAATAAGCCAAAGATGACAACAGGAGGCATAAAAATTGCCATAACCCACATG
ACACAATTTGTTCCTATGGGAGAGAAAATTTTGTCACTAC
>No_name
TGACAAAATTTTCTCTCCCATAGGAACAAATTGTGTCATGTGGTTTATGGCAATTTTTAT
GCCTCCTGTTGTCATCTTTGGCTTATTAGGAAATTCGTTG
>No_name
AAAATTTTCTCTCCCATAGGAACAAATTGTGTCATGTGGTTTATGGCAATTTTTATGCCT
CCTGTTGTCATCTTTGGCTTATTAGGAAATTCGTTGTCAT
>No_name
TTTCCTCTCCCATAGGAACAAATTGTGTCATGTGGGTTATGGCAATTTTTATGCCTCCTG
TTGTCATCTTTGGCTTATTAGGAAATTCGTTGTCATTCAT
>No_name
TTTCAAAATTATGAATGACAACGAATTTCCTAATAAGCCAAAGATGACAACAGGAGGCAT
AAAAATTGCCATAAACCACATGACACAATTTGTTCCTATG
>No_name
CATGTGGGTTATGGCAATTTTTATGCCTCCTGTTGTCATCTTTGGCTTATTAGGAAATTC
GTTGTCATTCATAATTTTGAAAGACTCGTCTCGAAAAGGG
>No_name
ATGAGGGTTATGGCAATTTTTATGCCTCCTGTTGTCATCTTTGGCTTATTAGGAAATTCG
TTGTCATTCATAATTTTGAAAGACTCGTCTCGAAAAGTGT
>No_name
GTGGTTTATGGCAATTTTTATGCCTCCTGTTGTCATCTTTGGCTTATTAGGAAATTCGTT
GTCATTCATAATTTTGAAAGACTCGTCTCGAAAAGTGTCA
>No_name
GGCAATTTTTATGCCTCCTGTTGTCATCTTTGGCTTATTAGGAAATTCGTTGTCATTCAT
AATTTTGAAAGACTCGTCTCGAAAAGTGTCAAGTTTCTTT
>No_name
CAATTTTTATGCCTCCTGTTGTCATCTTTGGCTTATTAGGAAATTCGTTGTCATTCATAA
TTTTGAAAGACTCGTCTCGAAAAGTGTCAAGTTTCTTTTA
>No_name
CAATTTTTATGCCTCCTGTTGTCATCTTTGGCTTATTAGGAAATTCGTTGTCATTCATAA
TTTTGAAAGACTCGTCTCGAAAAGTGTCAAGTTTCTTTTA
>No_name
AAGATTTATGCCTCCTGTTGTCATCTTTGGCTTATTAGGAAATTCGTTGTCATTCACAAT
TTTGAAAGACTCGTCTCGAAAAGTGTCAAGTTTCTTTTAT
>No_name
TTGTCATCTTTGGCTTATTAGGAAATTCGTTGTCATTCATAATTTTGAAAGACTCGTCTC
GAAAAGTGTCAAGTTTCTTTTATATCAGATGCTTAACAAT
>No_name
ATATTGTTAAGCATCTGATATAAAAGAAACTTGACACTTTTCGAGACGAGTCTTTCAAAA
TTATGAATGACAACGAATTTCCTAATAAGCCAAAGATGAC
>No_name
AAATATTGTTAAGCATCTGATATAAAAGAAACTTGACACTTTTCGAGACGAGTCTTTCAA
AATTATGAATGACAACAAATTTCCTAATAAGCCAAAGATG
>No_name
GGCTTATTAGGAAATTCGTTGTCATTCATAATTTTGAAAGACTCGTCTCGAAAAGTGTCA
AGTTTCTTTTATATCAGATGCTTAACAATATTTGATAGCC
>No_name
AGGCTATCAAATATTGTTAAGCATCTGATATAAAAGAAACTTGACACTTTTCGAGACGAG
TCTTTCAAAATTATGAATGACAACGAATTTCCTAATAAGC
>No_name
CTTATTAGGAAATTCGTTGTCATTCATAATTTTGAAAGACTCGTCTCGAAAAGTGTCAAG
TTTCTTTTATATCAGATGCTTAACAATATTTGATAGCCTG
>No_name
ATTAGGAAATTCGTTGTCATTCATAATTTTGAAAGACTCGTCTCGAAAAGTGTCAAGTTT
CTTTTATATCAGATGCTTAACAATATTTGATAGCCTGTCT
>No_name
CAANGACAGGCTATCAAATATTGTTAAGCATCTGATATAAAAGAAACTTGACACTTTTCG
AGACGAGTCTTTCAAAATTATGAATGACAACGAATTTCCT
>No_name
GGAAATTCGTTGTCATTCATAATTTTGAAAGACTCGTCTCGAAAAGTGTCAAGTTTCTTT
TATATCAGATGCTTAACAATATTTGATAGCCTGTCTTTGA
>No_name
GAAATTCGTTGTCATTCATAATTTTGAAAGACTCGTCTCGAAAAGTGTCAAGTTTCTTTT
ATATCAGATGCTTAACAATATTTGGTAGCCTGTCTTTGAT
>No_name
GTTTATATCAAAGACAGGCTATCAAATATTGTTAAGCATCTGATATAAAAGAAACTTGAC
ACTTTTCGAGACGAGTCTTTCAAAATTATGAATGACAACG
>No_name
GTTAATATCAAAGACAGGCTATCAAATATTGTTAAGCATCTGATATAAAAGAAACTTGAC
ACTTTTCGAGACGAGTCTTTCAAAATTATGAATGACAACG
>No_name
GTGNATATCAAAGACAGGCTATCAAATATTGTTAAGCATCTGATATAAAAGAAACTTGAC
ACTTTTCGAGACGAGTCTTTCAAAATTATGAATGACAACG
>No_name
AGTNAATATCAAAGACAGGCTATCAAATATTGTTAAGCATCTGATATAAAAGAAACTTGA
CACTTTTCGAGACGAGTCTTTCAAAATTATGAATGACAAC
>No_name
AGTTAATATCAAAGACAGGCTATCAAATATTGTTAAGCATCTGATATAAAAGAAACTTGA
CACTTTTCGAGACGAGTCTTTCAAAATTATGAATGACAAC
>No_name
GTCATTCATAATTTTGAAAGACTCGTCTCGAAAAGTGTCAAGTTTCTTTTATATCAGATG
CTTAACAATATTTGACAGCCTGTCTTTGATATTAACTATG
>No_name
CCCAACATAGTTAATATCAAAGACAGGCTATCAAATATTGTTAAGCATCTGATATAAAAG
AAACTTGACACTTTTCGAGACGAGCCTTTCAAAATTATGA
>No_name
[truncated: 3,265,279 more chars]
