# Supplementary material for: GPCRs Direct Germline Development and Somatic Gonad Function in Planarians
Source: PLoS Biol. 2016 May 10;14(5):e1002457. doi: 10.1371/journal.pbio.1002457 (PMC4862687; doi:10.1371/journal.pbio.1002457)
Supplement: S6 Data — (ZIP) [file pbio.1002457.s006.zip › TC_control_asexual_1.fa]

>No_name
GGTGACACCAATTCGTCTCTCATAGGCCCAGGCATGGGCACCTACTTCGTTGGGGTTCTG
TTTGGGATTCTCGTTTTGACAACAATATCTGGAAACATTC
>No_name
CTCGTTTTAACAACAATATCTGGAAACATTCTCGTCATTGTGTCGGTGATAATGGAACGC
AATCTAAGGACAATTACTAATTTCTTTATTGTCTCGCTGG
>No_name
TCTCGTCATTGTGTCGGTGATAATGGAACGCAATCTAAGGACAATTACTAATTTCTTTAT
TGTCTCGCTGGCTTTTGCCGATTTTTTGATGGGATGCGTC
>No_name
CCCGAATATCCAATAGCCGGCACTGAGTTCGGAATACGCAGAAAATGGCATCACCACGCA
TCCCATCAACAAATCGGCACAAGCCAGCGAGACAATAAAG
>No_name
CACCAATGATACCCGAATATCCAATAGCCGGCACTGAGTTCGGAATACGCAGAAAACGGC
ATCACCACGCATCCCATCAACAAATCGGCACAAGCCAGAG
>No_name
GCTTGTGCCGATTTGTTGATGGGATGCGTGGTGATGCCGTTTTCTGCGTATTCCGAACTC
AGTGCCGGCTATTGGATATTCGGGTATCATTGGTGTGATC
>No_name
TGGATATTCGGGTATCATTGGTGTGATCTTTGGCATGCGTTTGATGTTTTGAGTTCGACC
GCAAGTATTCTCAATTTATGCATGATTGCAATCGAGAGAT
>No_name
GTTTTCCGTCGCCCAAAATCTCTCGATTGCAATCATGCATAAATTGAGAATACTTGCGGT
CGAACTCAAAACATCAAACGCATGCCAAAGATCACACCAA
>No_name
CTTGATCCGTAAGTTATGGGGTTTTCCGTCGCCCAAAATCTCTCGATTGCAATCATGCAT
AAATTGAGAATACTTGCGGTCGAACTCAAAACATCAAACG
>No_name
CTTGATCCGTAAGTTATGGGGTTTTCCGTCGCCCAAAATCTCTCGATTGCAATCATGCAT
AAATTGAGAATACTTGCGGTCGAACTCAAAACATCAAACG
>No_name
GCAATCGAGAGATTTTGGGCGACGGAAAACCCCATAACTTACGGATCAAGGATGAGTCAC
AAAAGATGTATTGTCATGATTGCCATAGTTTGGATGTGTT
>No_name
GTCATGATTGCCATAGTTTGGATGTGTTCGTCTTTGATTTCTTTTCCAGCTATTCTATGG
TGGCATGTAATGGAGTCACAGAAAAATCTTACGAAAATCC
>No_name
TGGAGTCACAGAAAAATCTTACGAAAATCCTATTGGTTGACCGAACAACCTTGTGTGAGT
TTCCCGATGATAAGGCTTATTTAATAATATCTTCAACTAT
>No_name
GGATATAGTTGAAGATATTATTAAATAAGCCTTATCATCGGGAAACTCACACAAGGTTGT
TCGGTCAACCAATAGGATTTTCGTAAGATTTTTCTGTGAT
>No_name
CGATGATAAGGCTTATTTAATAATATCTTCAACTATATCCTTTTACATTCCTCTAATTAT
TATGATAGTTGTTTACATTAGAATATACCGAACGGCAACA
>No_name
CTTTTACATTCCTCTAATTATTATGATAGTTGTTTACATTAGAATATACCGAACGGCAAC
AACAGTCATGAAAACTCTTACGACTGGAACGAAAATTGTA
>No_name
ATGATAGTTGTTTACATTAGAATATACCGAACGGCGACAACAGTCATGAAAACTCTTACG
ACTGGAACGAAAATTGTATACAAAAACAGTCAAAGCGGAG
>No_name
GTTTACATTAGAATATACCGAACGGCAACAACAGTCATGAAAACTCTTACGACTGGAACG
AAAATTGTATACAAAAACAGTCAAAGCGGAGAGGTATTAC
>No_name
ATTGTATACAAAAACAGTCAAAGCGGAGAGGTATTACGTCTTGGTATTCACCGTGGAGGA
GTTTACAATAGCAATAATAAAAGCAACAATTCATCAGATA
>No_name
GTAAACATTATTATCTGATGAATTGTTGCTTTTATTATTGCTATTGTAAACTCCTCCACG
GTGAATACCAAGACGTAATACCTCTCCGCTTTGACTGTTT
>No_name
CGGAGAGGTATTACGTCTTGGTATTCACCGTGGAGGAGTTTACAATAGCAATAATAAAAG
CAACAATTCATCAGATAATAATGTTTACCACCAAAAGAGT
>No_name
AGATAATAATGTTTACCACCAAAAGAGTAAAGTCAACGGAAACATTAAATCTGAAAAGTC
ATTTTTATGTTTCAAATATTCTGTCAAACTCAGACCTAAA
>No_name
ACGAAAACGAGGATGGATATGAGCTCGAAACCAAATGAATTGGACTATATTTTCTTTCGA
AAGACACTTTGAGACCAGTCAAAGAAACATCTTTAGGTCT
>No_name
CTTTCGCTTGCACAACTTTGAAATGTTGGCGACGAAAACGAGGATGGATATGAGCTCGAA
ACCAAATGAATTGGACTATATTTTCTTTCGAAAGACACTT
>No_name
GAACTTTCGCTTGCACAACTTTGAAATGTTGGCGACGAAAACGAGGATGGATATGAGCTC
GAAACCAAATGAATTGGACTATATTTTCTTTCGAAAGACA
>No_name
AGAACTTTCGCTTGCACAACTTTGAAATGTTGGCGACGAAAACGAGGATGGATATGAGCT
CGAAACCAAATGAATTGGACTATATTTTCTTTCGAAAGAC
>No_name
CTTTTTCAAAGTATGCTTCAGTGAGTTAGAATTACTGGCAGAACTTTCGCTTGCACAACT
TTGAAATGTTGGCGACGAAAACGAGGATGGATATGAGCTC
>No_name
CTCATATCCATCCTCGTTTTCGTCGCCAACATTTCAAAGTTGTGCAAGCGAAAGTTCTGC
CAGTAATTCTAACTCACTGAAGCATACTTTGAAAAAGAAA
>No_name
GAAAAAGAAACGCTACAAAAGATCTGTGTCGATTTCTTTGGGTAAGAAATTTAAAAAGTT
TGCTAGAGAACAGAAAGCCGCCAAAACTCTTGGCATTGTC
>No_name
CCAGCAAATAATAAAAATCCCCATGACAATGCCAAGAGATTTGGAGGCTTTCTGTTCTCT
ACCAAACTTCTTAAATTTCTTAACCAAATAAATCTACACA
>No_name
CAGAAAGCCGCCAAAACTCTTGGCATTGTCATGGGGATTTTTATTTTTTGCTGGTTGCCA
TTTTTTGTTTGTAACATTCTTTCTGCTGTTTACAATGAAG
>No_name
CTGACCAAACGCTTGATTGTAAACAGCAGAAAGAATGTTACAAACAAAAAATGGCAACCA
GCAAATAATAAAAATCCCCATGACAATGCCAAGAGTTTTG
>No_name
CTTGGCATTGTCATGGGGATTTTTATTTTTTGCTGGTTGCCATTTTTTGTTTGTAACATT
CTTTCTGCTGTTTACAATGAAGCGTTTGGTCAGAGCAAAG
>No_name
CTACACCTTTGCTCTGACCAAACGCTTCATTGTAAACAGCAGAAAGAATGTTACAAACAA
AAAATGGCAACCAGCAAAAAATAAAAATCCCCATGACAAT
>No_name
TTTTATTATTTGCTGGTTGCCATTTTTTGTTTGTAACATTCTTTCTGCTGTTTACAATCA
AGCGTTTGGTCAGAGCAAAGGTGTAGTTATGATTGTAGTT
>No_name
CGTAACTACAATCATAACTACACCTTTGCTCTGACCAAACGCTTCATTGTAAACAGCAGA
AAGAATGTTACAAACAAAAAATGGCAACCAGCAAAAAATA
>No_name
CAACCACGTAACTACAATCATAACTACACCTTTGCTCTGACCAAACGCTTCATTGTAAAC
AGCAGAAAGAATGTTACAAACAAAAAATGGCAACCAGCAA
>No_name
ATTTTTTGTTTGTAACATTCTTTCTGCTGTTTACAATCAAGCGTTTGGTCAGAGCAAAGG
TGTAGTTATGATTGTAGTTACGTGGTTGGGTTATATCAAT
>No_name
GTAACATTCTTTCTGCTGTTTACAATGAAGCGTTTGGTCAGAGCAAAGGTGTAGTTATGA
TTGTAGTTACGTGGTTGGGTTATATCAATTCAGCCGTCAA
>No_name
ATCGGATTGACGGCTGAATTGATATAACCCAACCACGTAACTACAATCATAACTACACCT
TTGCTCTGACCAAACGCTTGATTGTAAACAGCAGAAAGAA
>No_name
ATCGGATTGACGGCTGAATTGATATAACCCAACCACGTAACTACAATCATAACTACACCT
TTGCTCTGACCAAACGCTTCATTGTAAACAGCAGAAAGAA
>No_name
GTCAGAGCAAAGGTGTAGTTATGATTGTAGTTACGTGGTTGGGTTATATCAATTCAGCCG
TCAATCCGATGATATATGCTCATTCTATGAGGGATTTTAG
>No_name
GGTGTAGTTATGATTGTAGTTACGTGGTTGGGTTATATCAATTCAGCCGTCAATCCGATG
ATATATGCTCATTCTATGAGGGATTTTAGACGGGCTTTCA
>No_name
GAAAATTTGAGAACGAAGGGGACATAAACCACAAAGAATGTGTATGAAAGCCCGTCTAAA
ATCACTCATAGAATGAGCATATATCATCGGATTGACGGCT
>No_name
CTTTCATACACATTCTTTGTGGTTTATGTCCCCTTCTTTCTCAAATTTTCCGATTATCTC
GGGCGGATGTAAATCGAAACGTAATAACACCTTCATCCTC
>No_name
CGAGGATGAAGGTGTTATTACGTTTCGATTTACATCCGCCCGAGATAATCGGAAAATTTG
AGAACGAAGGGGACATAAACCACAAAGAATGTGTATGAAA
>No_name
CTGCGAACCCGAACCGAGGATGAAGGTGTTATTACGTTTCGATTTACATCCGCCCGAGAT
AATCGGAAAATTTGAGAAAGAAGGGGACATAAACCACAAA
>No_name
GATGGCTGCGAACCCGAACCGAGGATGAAGGTGTTATTACGTTTCGATTTACATCCGCCC
GAGATAATCGGAAAATTTGAGAACGAAGGGGACATAAACC
>No_name
CTTGGGAATTGCATGGTGATTTTGGCGGTCTGCTATGAACGGAAATTAAGAATAGCTTGC
AACCTTTATCTTATTAGTTTGTCCATTTCGGACCTCCTTA
>No_name
CCAGACCTTTTTGATTTCGTAAATTGACGACAAAGGAACGACAAGACCACCAATAAGGAG
GTCCGAAATGGACAAACTAATAAGATAAAGGTTGCAAGCT
>No_name
TGCTCTCCGACTGGTAGAAAACTGAGGATAACTCATCGGCCTTGAAATTGCTCTCCATCG
ATCCATACTGATGGCGCATAGGTTAAAAATGGAGGCAGTG
>No_name
TGAGGGAGAAAAAAAGATAAACTGGATGAATAAATAGTGAAGATTGGGTCATTGTCCAAA
GCACAATGCTCTGGGGACTGTTTTGATTGTCCCCATCCGA
>No_name
ATCAAAACAGTCCCCAGAGCATTGTGCTTTGGACAATGACCCAATCTTCACTATTTATTC
ATCCAGTTTATCTTTTTTTCTCCCTTTAGCTGTGATGATT
>No_name
CTATTTATTCATCCAGTTTATCTTTTTTTCTCCCTTTAGCTGTGATGATTTTCTTTTACA
GTCGTATTTATCAGATTGCTACGAAGCACAAAACCGAAAT
>No_name
CGAAAATCGAGACCTCCTGGAGCCTCTATAAAAAGATGAACGAGCGGAAATTAGAGACCT
ACTCGAAATCGAATGAGTCCTGCTCCCAATATCCTGACTA
>No_name
CTTGAATGAATTATGGACAAAATTCTTCTCTTCTTCGATATAATTGCTTTCCGTATCATT
TTTAAAACTCGACCTTGGACTTAGAGGGCCAGGAAAATAT
>No_name
CTTGAATGAATTATGGACAAAATTCTTCTCTTCTTCGATATAATTGCTTTCCGTATCATT
TTTAAAACTCGACCTTGGACTTAGAGGGCCAGGAAAATAT
>No_name
TATGGATCAGAATTGCACAGTGAGAAATTCAACGCCCAATCTTTCAGCGAAATTGATAAT
GAAAATCTCTCCTGGAATGACATTTGTGGCCATTTTATTA
>No_name
CCAAACTGTTGCCGAGAATCGTCAACAACGAACAGCAAGATAATAAAATGGCCACAAATG
TCATTCCAGGAGAGATTTTCATTATCCATTTCGCTGAAAG
>No_name
CGATTCTCGGCAACAGTTTGGTGATAATTGCCGTTTTGAAGGAGCGATGTCTGAGGTCGG
TGACAAATTATTTCATTGTCTCCTTAGCAGCTGCGGATTT
>No_name
CTCGGCAACAGTTTGGTGATAATTGCCGTTTTGAAGGAGCGATGTCTGAGGTCGGTGACA
AATTATTTCATTGTCTCCTTAGCAGCTGCGGATTTGGTTA
>No_name
CTCGGCAACAGTTTGGTGATAATTGCCGTTTTGAAGGAGCGATGTCTGAGGTCGGTGACA
AATTATTTCATTGTCTCCTTAGCAGCTGCGGATTTGGTTA
>No_name
TGCGGATTTGGTTATGGGTTTGATCGTGATGCCATTTGCTGTCTCAGAAGAGATTCTTCA
AGGGGTTTGGATTTATGGGTCTGTCTGGTGTGACTTTTGG
>No_name
CAAACATCAGTGGCATGCCAAAAGTCACACCAGACAGACCCATAAATCCAAACCCCTTGA
AGAATCTCTTCTGAGACAGCGAATGGCATCACGATCAAAC
>No_name
CCAAACATCAGTGGCATGCCAAAAGTCACACCAGACAGACCCATAAATCCAAACCCCTTG
AAGAATCTCTTCTGAGACAGCAAATGGCATCACGATCAAA
>No_name
CGTGATGCCATTTGCTGTCTCAGAAGAGATTCTTCAAGGGGTTTGGATTTATGGGTCTGT
CTGGTGTGACTTTTGGCATGCCACTGATGTTTGGAGTTCA
>No_name
ATTTAATATACTACAAGTTGAACTCCAAACATCAGTGGCATGCCAAAAGTCACACCAGAC
AGACCCATAAATCCAAACCCCTTGAAGAATCTCTTCTGAG
>No_name
TTCTTCAAGGGGTTTGGATTTATGGGTCTGTCTGGTGTGACTTTTGGCATGCCACTGATG
TTTGGAGTTCAACTTGTAGTATATTAAATCTATGTGCAAT
>No_name
ATTGCGCATAGGTTTAATATGCTACAGGTTGAACTCCAAACATCTGTGGCATGCCAAAAA
TCACACCATATAGACCCATAAACCCAGACTCCTTGTAGAA
>No_name
ATGCAACTCACAATCCGATTTTACATGCGGCGCGAATAAGTCGGCAGCGAAGTGGTTTTA
CAATCGCTGGAATATGGCTGTTCCCTTCAATTATTTTATT
>No_name
CTTGCCACCATAAAATGGCAGGAAATGAAATGATGGCAGAGAACAGCCATATTCCAGCGA
TTGTAAAACCACTTCGCTGCCGACTTATTCGCGCCGCATG
>No_name
CTGGAATATGGCTGTTCTCTGCCATCATTTCATTTCCTTCCATTTTATGGTGGCAAGCCA
GGATGGATTATTCACGCAATGAAAATGCATGTCCTTTTAC
>No_name
CCATTATATCATTTCCTGCTATTTTATGGTGGCAAGCCAGAATGGATTATCCTCGTAACA
AAAACGAATGCCCCTTTACCAATGATAGTTCGTACTTATT
>No_name
CCAGGATGGATTATCCACGCAATGAAAATGCATGTCCTTTTACTAATGATAGTTCGTATT
TATTATTGTCATCAATATTATCCTTTTATATGCCTCTGGT
>No_name
AGCAATTTTATATATTTTATAATATACAAAAACCATAATAACCAGAGGCATATAAAATGA
TAAAATTGAAGATAATAATAAGTACGAACTATCATTGGTA
>No_name
CCGAAGGGTGTCTGTAGCAATTTTATATATTTTATAATATACAAAAACCATAATAACCAG
AGGCATATAAAATGATAAAATTGAAGATAATAATAAGTAC
>No_name
TTTTATTACTCTAAAACCAGATTTCAATGACCGAAGGGTGTCTGTAGCAATTTTATATAT
TTTATAATATACAAAAACCATAATAACCAGAGGCATATAA
>No_name
AGTTACGCCTCGATGAACGTTAAGAATGATTTTAGTATCACCATGTTCAGATTTATCTTT
TATTACTCTAAAACCAGATTTCAATGACCGAAGGGTGTCT
>No_name
CGAGGCGTAAATATAGACTCTCACTCCTCTCGGAGTCCATCTATCGTTACTCCGTTTAAA
ATTGACTCCAAAAAGGTAAATTATTCTCCATGTGTAAACA
>No_name
TTTAAACTTTGTTGGAAGCTTGACCGATCAATCGGATTGCCGTCGTCACATAAGAATTTA
GTGGTGTTTACACATGGAGAATAATTTACCTTTTTGGAGT
>No_name
CTCCAAAAAGGTAAATTATTCTCCATGTGTAAACACCACTAAATTCTTTTGTGACGACGG
CAAACCGATTGATCGGTCAAGCTTCCAGCAAAGTTTAAAT
>No_name
AAATTATTCTCCATGTGTAAACACCACTAAATTCTTTTGTGACGACGACAAACCGATTGA
TCGGTCAAGCTTCCAACAAAGTTTAAATAACTATTCCAGT
>No_name
CTAAATTCTTTTGTGACGACGGCAAACCGATTGATCGGTCAAGCTTCCAACAAAGTTTAA
ATAACTATTCCAGTCATTTAAGTCCAAGATTTCATCAAAC
>No_name
CGACGGCAAACCGATTGATCGGTCAAGCTTCCAACAAAGTTTAAATAACTATTCCAGTCA
TTTAAGTCCAAGATTTCATCAAACAAGTCCATCGGTTTCA
>No_name
GATTGATCGGTCAAGCTTCCAACAAAGTTTAAATAACTATTCCAGTCATTTAAGTCCAAG
ATTTCATCAAACAAGTCCATCGGTTTCAAAACTAAAATCA
>No_name
ATATATTCTCTGATTTTAGTTTTGAAACCGATGGACTTGTTTGATGAAATCTTGGACTTA
AATGACTGGAATAGTTATTTAAACTTTGTTGGAAGCTTGA
>No_name
CAAGCTTCCAACAAAGTTTAAATAACTATTCCAGTCATTTAAGTCCAAGATTTCATCAAA
CAAGTCCATCGGTTTCAAAACTAAAATCAGAGAATATATA
>No_name
CCTCTACCCATATAAATATTCTCTGATTTTAGTTTTGAAACCGATGGACTTGTTTGATGA
AATCTTGGACTTAAATGACTGGAATAGTTATTTAAACTTT
>No_name
ATCGGTTTCAAAACTAAAATCAGAGAATATTTATATGGGTAGAGGAGATTCTCGGTATTC
TTTGTGCATAGAACCAAATTTTGGTAACTCCTCGCCACAT
>No_name
GTAGAGGAGATTCTCGGTATTCTTTGTGCATAGAACCAAATTTTGGTAACTCCTCGCCAC
ATAGTAGAAGTAGTATAGCAAGTCCAGTAAAAGTCTTAAC
>No_name
GTTTGTTGGTTAAGACTTTTACTGGACTTGCTATACTACTTCTACTATGTGGCGAGGAGT
TACCAAAATTTGGTTCTATGCACAAAGAATACCGAGAATC
>No_name
GATATTATGTTACACAGTTTGTTGGTTAAGACTTTTACTGGACTTGCTATACTACTTCTA
CTATGTGGCGAGGAGTTACCAAAATTTGGTTCTATGCACA
>No_name
CAAATTTTGGTAACTCCTCGCCACATAGTAGAAGTAGTATAGCAAGTCCAGTAAAAGTCT
TAACCAACAAACTGTGTAACATAATATCAGGAAAAAGAGC
>No_name
CGCCACATAGTAGAAGTAGTATAGCAAGTCCAGTAAAAGTCTTAACCAACAAACTGTGTA
ACATAATATCAGGAAAAAGAGCAAAGAATTTCTTACGAGA
>No_name
CTCTGATCACGTAGGAGACTTTTCGCCCTTTTTCCTGATATCATGTTAAACAATTTGTTT
GTCAACACTTTTACTGGACTTGCAATGCTATTTCTACTGT
>No_name
CTCTTTGATCTCGTAAGAAATTCTTTGCTCTTTTTCCTGATATTATGTTACACAGTTTGT
TGGTTAAGACTTTTACTGGACTTGCTATACTAGCTACTAT
>No_name
GTCCAGTAAAAGTCTTAACCAACAAACTGTGTAACATAATATCAGGAAAAAGAGCAAAGA
ATTTCTTACGAGATCAAAGAGCAGCCAAAACTCTAGGAAT
>No_name
CAAAAAACGGTAACCAACATAAAACAAAGATCCCCATGACAATTCCTAGAGTTTTGGCTG
CTCTTTGATCTCGTAAGAAATTCTTTGCTCTTTTTCCTGA
>No_name
CGAGAATGTTGCACACAAAAAACGGTAACCAACATAAAACAAAGATCCCCATGACAATTC
CTAGAGTTTTGGCTGCTCTTTGATCTCGTAAGAAATTCTT
>No_name
CCAAAACTCTAGGAATTGTCATGGGGATCTTTGTTTTATGTTGGTTACCGTTTTTTGTGT
GCAACATTCTCGTAGCGATCGACGGAGAGATATTGAAACC
>No_name
CTCGTGTTTGGTTTCAATATCTCTCCGTCGATCGCTACGAGAATGTTGCACACAAAAAAC
GGTAACCAACATAAAACAAAGATCCCCATGACAATTCCTA
>No_name
CGAAAACATCTAAAATCGTCATTACTGTCGTTACATGGTTGGGCTATGTCAATTCGAGCA
TCAATCCGATTATCTATGCCCATTCAATGAGAGATTTTAG
>No_name
CGCCATTCTAAAATCTCTCATTGAATGGGCATAGATAATCGGATTGATGCTCGAATTGAC
ATAGCCCAACCATGTAACGACAGTAATGACGATTTTAGAT
>No_name
ATTTTTACAAACGCCATTCTAAAATCTCTCATTGAATGGGCATAGATAATCGGATTGATG
CTCGAATTGACATAGCCCAACCATGTAACGACAGTAATGA
>No_name
ATTTTAGAATGGCGTTTGTAAAAATCCTCACCTGTTTAGACTTAAAGTCCTGGTTGTGTA
GGACCTCAGAATTCGAAAACTCAAGAAAGTTGTCCGGATT
>No_name
CCAAGGATGGATTTTGATTTATAAAAATCACTGTTGAATCCGGACAACTTTCTTGAGTTT
TCGAATTCTGAGGTCCTACACAACCAGGACTTTAAGTCTA
>No_name
TTGAGACTTAAAGTCCTGGTTGTGTAGGACCTCAGAATTCGAAATCTCAAGAAAGTTGTC
CGGATTCAACAGTGATTTTTATAAATCAAAATCCATCCTT
>No_name
CCTGGTTGTGTAGGACCTCAGAATTCGAAAACTCAAGAAAGTTGTCCGGATTCAACAGTG
ATGTTTATAAATCAAAATCCATCCTTGGCATCAACATGAA
>No_name
TGATTTCATGTTGATGCCAAGGATGGATTTTGATTTATAAAAATCACTGTTGAATCCGGA
CAACTTTCTTGAGTTTTCGAATTCTGAGGTCCTACACAAC
>No_name
CCTCAGAATTCGAAAACTCAAGAAAGTTGTCCGGATTCAACAGTGATTTTTATAAATCAA
AATCCATCCTTGGCATCAACATGAAATCAGCCTCTTCGAA
>No_name
GAATTCGAAAACTCAAGAAAGTTGTCCGGATTCAACAGTGATTTTTATAAATCAAAATCC
ATCCTTGGCATCAACATGAAATCAGCCTCTTCGAATGAAT
>No_name
GCGATTCATTCGAAGAGGCTGATTTCATGTTGATGCCAAGGATGGATTTTGATTTATAAA
AATCACTGTTGAATCCGGACAACTTTCTTGAGTTTTCGAA
>No_name
CTTTTTTTGAACCATTTAATGCTTCAATTTCATCAAATAAACTCGGCATTTCTTCCCAAA
TCATAGCTAAATGCATCAAAACCTTGCTTTTGTCTACAAT
>No_name
CCGAAGTACACTGACTATTACGAGACCATTTCCAAATATTGCGATGGCAATTATTGTAGA
CAAAAGCAAGGTTTTGATGCATTTAGCTATGATTTGGGAA
>No_name
CGAATTATTACCAATCGGTTCGTTGTGTCGCTTGCGCTGGCTGACTTATTGGTTTCTTGT
TGCGTAATGACTTTCAGCGCAAGCATGGTTGCGTCGGGTG
>No_name
GCCAAATGAGCAATTGAGGCGGTGGAAAATAAAACATCATTGGCGTTAAATAGATCACAG
AGAAACGGTCCGAACAGCCACAGTCCATCCGACGCAACCA
>No_name
GTCATAATTTGATTGTATTGAAATGGCATTTTAATGGAAATGTACCTATCCATACTTATG
CTGGCCAAATGAGCAATTGAGGCGGTGGAAAATAAAACAT
>No_name
GTCCGGTGAAAATCGGAATGTACGAGACGACAAGAGCGTAAATCCAACAACCGATGAGCA
TTAAGATAGATTTTCGACTTGTCATAATTTGATTGTATTG
>No_name
GCGGAATTCACACTTGGTCGGATTGGATTTTTGCCACTGAAAGTTTTCAGCCGATGAATA
AAGTCCGGTGAAAATCGGAATGTACGAGACGACAAGAGCG
>No_name
CTTGCATCTTTGTAAATCAACCCGTAAACTATTGTCATCACTATGCAAGGAATCCAAAAT
GAAATTATTGACGAGCCAATTCCAAAAAACGGATTGACGC
>No_name
CTGTTTTCTTGCATTTGAAATATTTGATTTTCCTGTTTTCTTGCATCTTTGTAAATCAAC
CCGTAAACTATTGTCATCACTATGCAAGGAATCCAAAATG
>No_name
GTTGATTTACAAAGATGCAAGAAAACAGGAAAATCAAATATTTCAAATGCAAAAACGGAC
TTTTAGTCACGGACACCGATCGAGTGTGAAATGTGATCAT
>No_name
ATTCGTTCTTCTTTGTAGAGGGTTTTCTTTTTGTCGTTGAGATTTATCGAGTTATGATCA
CATTTCACACTCGATCGGTGTCCGTGACTAAAAGTCCGTT
>No_name
GAAAAAATGGCAACCAACAAACTATAAAGACACCCATAATGATACCAAGAGTTTTTGCTG
CCTTGTGTTCTTTCTGCAGCATAATTCGTTCTTCTTTGTA
>No_name
GTTGAAATAACCGATCCAAAACAAAGTGTCCACCAAAATTGGATGGAGCTCTGGACATCG
CAAGCAAGCATTTTTTATGGTCATCCACAGAAAAAATGGC
>No_name
CGCCCGTCGAAAATCCTGTTGATAAAATGCATAAATAGCTGGATTGAGTGTAGAGTTGAA
ATAACCGATCCAAAACAAAGTGTCCACCAAAATTGGATGG
>No_name
CAACAACTTTTCAATTGGATTTTGAAAGCCCGTCGAAAATCCTGTTGATAAAATGCATAA
ATAGCTGGATTGAGTGTAGAGTTGAAATAACCGATCCAAA
>No_name
CGGGCTTTCAAAATCCAATTGAAAAGTTGTTGCTGCATTTTCCAAAGAGCTGTTTGCTGT
TTAAAATCTAACCGAAATTCATTAACAAACTCCTATGAAT
>No_name
TTTTATTATTAATCTCGCTGTCAGTGACTTGTTGTTGGGAATTATTGTTTTGCCTCTCTC
TATTGGTAATCAAGTGTTAAATCGGCGATGGCTTTTCGGA
>No_name
ATCGGCGATGGGTTTTCGGAAACGCTCTTTGTAAGATTTGGCTAGCATCGGACGTCCCGT
TATGTACGGAAAGTATTTTAAATTTAACCGTGATATCATT
>No_name
GGAAACGCTCTTTGTAAGATTTGGCTAGCATCGGACGTCCTGTTATGTACGGCAAGTATT
TTAAATTTAACCGTGATATCATTCGACCGCTATATCGCAA
>No_name
CTGCTACTATCCGTTCGGAAACCGCCGCAATGAACTCTCATGATAATCGTTTTGCCATCT
CGATTCTTTAAACGACCTTTTGCAATACCACAAATCGTTT
>No_name
GGCAAAACGATTATCATGAGAGTTCATTGCGGCGGTTTCCGAACGGATAGTAGCAGTAAA
TCTCAGAGTTTGGAAAGTTCCGATGAAACAGGAAAATTGA
>No_name
CAAAACTTGAAAGGGCAATTACTGATTCGATGCCTAGGAGTTGACTGAATCAATTTTCCT
GTTTCATCGGAACTTTCCAAACACTGAGATTTACTGCTAC
>No_name
AGATTATACCGGTGCCATTGAGTAGAATGCAAAGAGAGGCTAAAGCAGCGAGGATGTTGG
GCATTATTTGTGGAGCTTTCATTTTATGTTGGCTTCCATT
>No_name
CGAGGATGTTGGGCATTATTTGTGGAGCTTTCATTTTATGTTGGCTTCCATTCTTTATCG
TTTACGTTACAGGGGCATTTTATAAAAACATTCCAGATAG
>No_name
CAACCAAAAAACCCCGTCGAACCAACTATCTGGAATGTTTTTATAAAATGCCCCTGTAAC
GTAAACGATAAAGAATGGAAGCCAACATAAAATGAAAGCT
>No_name
CGTATATCCAAGGATTTAACAGAGAATTACAATAACCCAACCAAAAAACCCCGTCGAACC
AACTATCTGGAATGTTTTTATAAAATGCCCCTGTAACGTA
>No_name
GTGTTGTTTTACGAATATGAAAACGTTACAGAATCTCAGATCGCTCGATTCTCTCCGAGA
TTGTCGTGGATTCAGTTTTATATAACCGCCTTATTCTTGG
>No_name
CACCCCCAAGAATAAGGCGGTTATATAAAACTGAATCCACGACAATCTCGGAGAGAATCG
AGCGATCTGAGATTCTGTAACGTTTTCATATTCGTAAAAC
>No_name
CAGAATCTCAGATCGCTCGATTCTCTCCGAGATTGTCGTGGATTCAGTTTTATATAACCG
CCTTATTCTTGGGGGCTATAATTCTTTGGACTATTATTGG
>No_name
GCCAATAATAGTCCAAAGAATTATAGCCCCCAAGAATAAGGCGGTTATATAAAACTGAAT
CCACGACAATCTCGGAGAGAATCGAGCGATCTGAGATTCT
>No_name
CTCGATTCTCTCCGAGATTGTCGTGGATTCAGTTTTATATAACCGCCTTATTCTTGGGGG
CTATAATTCTTTGGACTATTATTGGCAATGTTTTTGTTGT
>No_name
CCGCTACAACAAAAACATTGCCAATAATAGTCCAAAGAATTATAGCCCCCAAGAATAAGG
CGGTTATATAAAACTGAATCCACGACAATCTCGGAGAGAA
>No_name
GTTTTATATAACCGCCTTATTCTTGGGGGCTATAATTCTTTGGACTATTATTGGCAATGT
TTTTGTTGTAGCGGCAATTGTCCTAGAGCGAACTTTAAAG
>No_name
CTTTAAAGTTCGCTCTAGGACAATTGCCGCTACAACAAAAACATTGCCAATAATAGTCCA
AAGAATTATAGCCCCCAAGAATAAGGCGGTTATATAAAAC
>No_name
TGGGCACATTCTTTAAAGTTCGCTCTAGGACAATTGCCGCTACAACAAAAACATTGCCAA
TAATAGTCCAAAGAATTATAGCCCCCAAGAATAAGGCGGT
>No_name
CCGCCTTATTCTTGGGGGCTATAATTCTTTGGACTATTATTGGCAATGTTTTTGTTGTAG
CGGCAATTGTCCTAGAGCGAACTTTCAAGAATGTGTCCAA
>No_name
CTTGGGGGCTATAATTCTTTGGACTATTATTGGCAATGTTTTTGTTGTAGCGGCAATTGT
CCTAGAGCGAACTTTAAAGAATGTGTCCAATTATCTAATA
>No_name
CGCAAGGCTTAATATAGATAATTGGACACATTCTTTAAAGTTCGCTCTAGGACAATTGCC
GCTACAACAAAAACATTGCCAATAATAGTCCAAAGAATTA
>No_name
TGCCATTAGATCTGCAACCGCAAGGCTTAATATTAGATAATTGGACACATTCTTTAAAGT
TCGCTCTAGGACAATTGCCGCTACAACAAAAACATTGCCA
>No_name
CGGCAATTGTCCTAGAGCGAACTTTAAAGAATGTGTCCAATTATCTAATATTAAGCCTTG
CGGTTGCAGATCTAATGGTAGCTATCCTAGTAATGCCAAT
>No_name
CTGATTGGCATTACTAGGATAGCTACCATTAGATCTGCAACCGCAAGGCTTAATATTAGA
TAATTGGACACATTCTTTAAAGTTCGCTCTAGGACAATTG
>No_name
AGCGAACTTTAAAGAATGTGTCCAATTATCTAATATTAAGCCTTGCGGTTGCAGATCTAA
TGGTAGCTATCCTAGTAATGCCAATCAGTGCGATTAAAGA
>No_name
TATTAAGCCTTGCGGTTGCAGATCTAATGGTAGCTATCCTAGTAATGCCAATCAGTGCGA
TTAAAGAAGTTTCAAGTACTTGGTGGTTAGGCATTGAATT
>No_name
CGTCCACAGATCACATAATTCAATGCCTAACCACCAAGTACTTGAAACTTCTTTAATCGC
ACTGATTGGCATTACTAGGATAGCTACCATTAGATCTGCA
>No_name
AAACACGTCCACAGATCACATAATTCAATGCCTAACCACCAAGTACTTGAAACTTCTTTA
ATCGCACTGATTGGCATTACTAGGATAGCTACCATTAGAT
>No_name
ATGGTAGCTATCCTAGTAATGCCAATCAGTGCGATTAAAGAAGTTTCAAGTACTTGGTGG
TTAGGCATTGAATTATGTGATCTGTGGACGTGTTTTGATG
>No_name
CCTAGTAATGCCAATCAGTGCGATTAAAGAAGTTTCAAGTACTTGGTGGTTAGGCATTGA
ATTATGTGATCTGTGGACGTGTTTTGATGTACTAAGCTGT
>No_name
AAGCTGTACAGCTTAGTACATCAAAACACGTCCACAGATCACATAATTCAATGCCTAACC
ACCAAGTACTTGAAACTTCTTTAATCGCACTGATTGGCAT
>No_name
ATTGAAGCTGTACAGCTTAGTACATCAAAACACGTCCACAGATCACATAATTCAATGCCT
AACCACCAAGTACTTGAAACTTCTTTAATCGCACTGATTG
>No_name
AAAGAAGTTTCAAGTACTTGGTGGTTAGGCATTGAATTATGTGATCTGTGGACGTGTTTT
GATGTACTAAGCTGTACAGCTTCAATACTCCATTTAGTTG
>No_name
CAAGTACTTGGTGGTTAGGCATTGAATTATGTGTTCTGTGGACGTGTTTTGTTGTACTAA
GCTGTACAGCTTCAATACTCCATTTAGTTGTAATAGCAAT
>No_name
GTACTTGGTGGTTAGGCATTGAATTATGTGATCTGTGGACGTGTTTTGATGTACTAAGCT
GTACAGCTTCAATACTCCATTTAGTTGTAATAGCAATTGA
>No_name
GTTACCGCCCAATAGCGGTCAATTGCTATTACAACTAAATGGAGTATTGAAGCTGTACAG
CTTAGTACATCAAAACACGTCCACAGATCACATAATTCAA
>No_name
TTTTGATGTACTAAGCTGTACAGCTTCAATACTCCATTTAGTTGTAATAGCAATTGACCG
CTATTGGGCGGTAACGGACATCAACTACCTCCATAGAAGA
>No_name
GTTCTTCTATGGAGGTAGTTGATGTCCGTTACCGCCCAATAGCGGTCAATTGCTATTACA
ACTAAATGGAGTATTGAAGCTGTACAGCTTAGTACATCAA
>No_name
GGAAGTTCTTCTATGGAGGTAGTTGATGTCCGTTACCGCCCAATAGCGGTCAATTGCTAT
TACAACTAAATGGAGTATTGAAGCTGTACAGCTTAGTACA
>No_name
CTGGAAGTTCTTCTATGGAGGTAGTTGATGTCCGTTACCGCCCAATAGCGGTCAATTGCT
ATTACAACTAAATGGAGTATTGAAGCTGTACAGCTTAGTA
>No_name
GCTGTACAGCTTCAATACTCCATTTAGTTGTAATAGCAATTGACCGCTATTGGGCGGTAA
CGGACATCAACTACCTCCATAGAAGAACTTCCAGCAGAAT
>No_name
CTTCAATACTCCATTTAGTTGTAATAGCAATTGACCGCTATTGGGCGGTAACGGACATCA
ACTACCTCCATAGAAGAACTTCCAGCAGAATCATTTTGAT
>No_name
CAATACTCCATTTAGTTGTAATAGCAATTGACCGCTATTGGGCGGTAACGGACATCAACT
ACCTCCATAGAAGAACTTCCAGCAGAATCATTTTGATGAT
>No_name
CGATAATCATCAAAATGATTCTGCTGGAAGTTCTTCTATGGAGGTAGTTGATGTCCGTTA
CCGCCCAATAGCGGTCAATTGCTATTACAACTAAATGGAG
>No_name
CCGGGATTATGACCGAAATAAGCCACACGCCGATAATCATCAAAATGATTCTGCTGGAAG
TTCTTCTATGGAGGTAGTTGATGTCCGTTACCGCCCAATA
>No_name
GAAGGAACCGAGATTATGACCGAAATAAGCCACACGCCGATAATCATCAAAATGATTCTG
CTGGAAGTTCTTCTATGGAGGTAGTTGATGTCCGTTACCG
>No_name
CGGACATCAACTACCTCCATAGAAGAACTTCCAGCAGAATCATTTTGATGATTATCGGCG
TGTGGCTTATTTCGGTCATAATCTCGGTTCCTTCAAGATT
>No_name
CGGACATCAACTACCTCCATAGAAGAACTTCCAGCAGAATCATTTTGATGATTATCGGCG
TGTGGCTTATTTCGGTCATAATCTCGGTTCCTTCAAGATT
>No_name
CGTGTGGCTTATTTCGGTCATAATCTCGGTTCCTTCAAGATTCCATACTCATAGAAATAA
TGCAGAATGGCTGAGAGTCATTGTAAATGGCAGCTGCATC
>No_name
GGCTTATTTCGGTCATAATCTCGGTTCCTTCAAGATTCCATACTCATAGAAATAATGCAG
AATGGCTGAGAGTCATTGTAAATGGCAGCTGCATCATCAA
>No_name
CTTATTTCGGTCATAATCTCGGTTCCTTCAAGATTCCATACTCATAGAAATAATGCAGAA
TGGCTGAGAGTCATTGTAAATGGCAGCTGCATCATCAATG
>No_name
TTGGAAAATACTGTATAACTGACAGATTCATTGATGATGCAGCTGCCATTTACAATGACT
CTCAGCCATTCTGCATTATTTCTATGAGTATGGAATCTTG
>No_name
GGTAAATAGAAAGCGCCTAAATTGGAAAATACTGTATAACTGACAGATTCATTGATGATG
CAGCTGCCATTTACAATGACTCTCAGCCATTCTGCATTAT
>No_name
GGGTAAATAGAAAGCGCCTAAATTGGAAAATACTGTATAACTGACAGATTCATTGATGAT
GCAGCTGCCATTTACAATGACTCTCAGCCATTCTGCATTA
>No_name
CTGAGAGTCATTGTAAATGGCAGCTGCATCATCAATGAATCTGTCAGTTATACAGTATTT
TCCAATTTAGGCGCTTTCTATTTACCCATGGCATTTATGT
>No_name
AATGAATCTGTCAGTTATACAGTATTTTCCAATTTAGGCGCTTTCTATTTACCCATGGCA
TTTATGTCTGTAATTTATTTGAGGATTTATATTTTTGCTA
>No_name
CCAATTTAGGCGCTTTCTATTTACCCATGGCATTTATGTCTGTAATTTATTTGAGGATTT
ATATTTTTGCTAGATCTCGAATTAGATATAAAAGAAAAAA
>No_name
ATTTATGTCTGTAATTTATTTGAGGATTTATATTTTTGCTAGATCTCGAATTAGATATAA
AAGAAAAAAGATGAAGCAGAATCATTGCCTTTCTAACACC
>No_name
TTTTGCTAGATCTCGAATTAGATATAAAAGAAAAAAAGATGAAGCAGAATCATTGCCTTT
CTAACACCGATCATAAATCGTGTACTGATCAAACGAAACC
>No_name
ATTAGATATAAAAGAAAAAAGATGAAGCAGAATCATTGCCTTTCTAACACCGATCATAAA
TCGTGTACTGATCAAACGAAACCAACAGAAAATACTGGAC
>No_name
CTTTCTAACACCGATCATAAATCGCGTACTGATCAAACGAAACCAACAGCAAATACTGGA
CAATGTCCTTGCAATAAACGAAAAATTGATGAAATCAGTT
>No_name
CACAGTTGAGAATATAACTGATTTCATCAATTTTTCGTTTATTACAAGGACATTGTCCAG
TATTTTCTGTTGGTTTCGTTTGATCAGTACACGATTTATG
>No_name
TTACAGTGTTCACAGTTGAGAATATAACTGATTTCATCAATTTTTCGTTTATTACAAGGA
CATTGTCCAGTATTTTCTGTTGGTTTCGTTTGATCAGTAC
>No_name
CAATGTCCTTGTAATAAACGAAAAATTGATGAAATCAGTTATATTCTCAACTGTGAACAC
TGTAAACTTGAATCTTTAGTTATTCAAAATCAAAATCGCA
>No_name
CTCATGTGTTTGTCGAACCATTCTTTGCGATTTTGATTTTGAATAACTAAAGATTCAAGT
TTACAGTGTTCACAGTTGAGAATATAACTGATTTCATCAA
>No_name
CAGTTATATTCTCAACTGTGAACACTGTAAACTTGAATCTTTAGTTATTCAAAATCAAAA
TCGCAAAGAATGGTTCGACAAACACATGAGCCTTCTTGAA
>No_name
GCGAATTCAAGAAGGCTCATGTGTTTGTCGAACCATTCTTTGCGATTTTGATTTTGAATA
ACTAAAGATTCAAGTTTACAGTGTTCACAGTTGAGAATAT
>No_name
AGCGAATTCAAGAAGGCTCATGTGTTTGTCGAACCATTCTTTGCGATTTTGATTTTGAAT
AACTAAAGATTCAAGTTTACAGTGTTCACAGTTGAGAATA
>No_name
CAACTGTGAACACTGTAAACTTGAATCTTTAGTTATTCAAAATCAAAATCGCAAAGAATG
GTTCGACAAACACATGAGCCTTCTTGAATTCGCTGATGAA
>No_name
CCTTCATCAGCGAATTCAAGAAGGCTCATGTGTTTGTCGAACCATTCTTTGCGATTTTGA
TTTTGAATAACTAAAGATTCAAGTTTACAGTGTTCACAGT
>No_name
CACCTTCATCAGCGAATTCAAGAAGGCTCATGTGTTTGTCGAACCATTCTTTGCGATTTT
GATTTTGAATAACTAAAGATTCAAGTTTACAGTGTTCACA
>No_name
GAACACTGTAAACTTGAATCTTTAGTTATTCAAAATCAAAATCGCAAAGAATGGTTCGAC
AAACACATGAGCCTTCTTGAATTCGCTGATGAAGGCGAAA
>No_name
AATTGACAAAGAATCGTTTTCACCTTCATCAGCGAATTCAAGAAGGCTCATGTGTTTGTC
GAACCATTCTTTGCGATTTTGATTTTGAATAACTAAAGAT
>No_name
AAAGAATGGTTCGACAAACACATGAGCCTTCTTGAATTCGCTGATGAAGGTGAAAACGAT
TCTTTGTCAATTCAGAGCAACTTTTATGCTACAACATTTG
>No_name
AAACACATGAGCCTTCTTGAATTCGCTGATGAAGGTGAAAACGATTCTTTGTCAATTCAG
AGCAACTTTTATGCTACAACATTTGCCAATGTAAAATTCG
>No_name
CTCGAATTTTACATTGGCAAATGTTGTAGCATAAAAGTTGCTCCGAATTGACAAAGAATC
GTTTTCACCTTCATCAGCGAATTCAAGAAGGCTCATGTGT
>No_name
CTCGAATTTTACATTGGCAAATGTTGTAGCATAAAAGTTGCTCTGAATTGACAAAGAATC
GTTTTCACCTTCATCAGCGAATTCAAGAAGGCTCATGTGT
>No_name
CTTTTATGCTACAACATTTGCCAATGTAAAATTCGAGAACGTTGATCATGTGGCCAACGT
CAACTGCGTCGGCGAGAATGATCGAAACAAAGCTGAAACG
>No_name
CTACAACATTTGCCAATGTAAAATTCGAGAACGTTGATCATGTGGCCAACGTCAACTGCG
TCGGCGAGAATGATCGAAACAAAGCTGAAACGATGGCCAA
>No_name
CTGTGAATGGTTGGACATCGTTTCAGCTTTGTTTCGATCATTCTCGCCGACGCAGTTGAC
GTTGGCCACATGATCAACGTTCTCGAATTTTACATTGGCA
>No_name
GTAAAATTCGAGAACGTTGATCATGTGGCCAACGTCAACTGCGTCGGCGAGAATGATCGA
AACAAAGCTGAAACGATGTCCAACCATTCACAGAAAAAAA
>No_name
ATTTTTTTCTGTGAATGGTTGGACATCGTTTCAGCTTTGTTTCGATCATTCTCGCCGACG
CAGTTGACGTTGGCCACATGATCAACGTTCTCGAATTTTA
>No_name
CAATTTGTTGTCTGATTTATTTTTTTCTGTGAATGGTTGGACATCGTTTCAGCTTTGTTT
CGATCATTCTCGCCGACGCAGTTGACGTTGGCCACATGAT
>No_name
GGCCAATTTGTTGTCTGATTTATTTTTTTCTGTGAATGGTTGGACATCGTTTCAGCTTTG
TTTCGATCATTCTCGCCGACGCAGTTGACGTTGGCCACAT
>No_name
CGGTGACCAATTTGTTGTCTGATTTATTTTTTTTCTGTGAATGGTTGGACATCGTTTCAG
CTTTGTTTCGATCATTCTCGCCGACGCAGTTGACGTTGGC
>No_name
CCAACGTCAACTGCGTCGGCGAGAATGATCGAAACAAAGCTGAAACGATGTCCAACCATT
CACAGAAAAAAATAAATCAGACAACAAATTGGTCACCGAA
>No_name
CAAAGCTGAAACGATGTCCAACCATTCACAGAAAAAAATAAATCAGACAACAAATTGGTC
ACCGAAATTAATATTTTATATTTACAAAGCCAAGCTTTTG
>No_name
CAACCATTCACAGAAAAAAAACAAATCAGACAACAAATTGGTCACCGAAATTAATATTTT
ATAATTACAAAGCCAAGCTTTTGAATTTTAAAAATGATTT
>No_name
GTCACCGAAATTAATATTTTATAATTACAAAGCCAAGCTTTTGAATTTTAAAAATGATTT
ATCATTTAAAGGTTCTAACAAATCATCTGAGTTGCAATTC
>No_name
CCGAAATTAATATTTTATAATTACAAAGCCAAGCTTTTGAATTTTAAAAATGATTTATCA
TTTAAAGGTTCTAACAAATCATCTGAGTTGCAATTCAACG
>No_name
CTTCGGTCGTCGTTGAATTGCAACTCAGATGATTTGTTAGAACCTTTAAATGATAAATCA
TTTTTAAAATTCAAAAGCTTGGCTTTGTAATTATAAAATA
>No_name
CGAAGATTGGCTTCGGTCGTCGTTGAATTGCAACTCAGATGATTTGTTAGAACCTTTAAA
TGATAAATCATTTTTAAAATTCAAAAGCTTGGCTTTGTAA
>No_name
CTTGAAACTCAACGAAGATTGGCTTCGGTCGTCGTTGAATTGCAACTCAGATGATTTGTT
AGAACCTTTAAATGATAAATCATTTTTAAAATTCAAAAGC
>No_name
TTGAATTTTAAAAATGATTTATCATTTAAAGGTTCTAACAAATCATCTGAGTTGCAATTC
AACGACGACCGAAGCCAATCTTCGTTGAGTTTCAAGGACA
>No_name
TTAAAAATGATTTATCATTTAAAGGTTCTAACAAATCATCTGAGTTGCAATTCAACGACG
ACCGAAGCCAATCTTCGTTGAGTTTCAAGGACAACAAATT
>No_name
AAATGATTTATCATTTAAAGGTTCTAACAAATCATCTGAGTTGCAATTCAACGACGACCG
AAGCCAATCATCGTTGAGTTTCAAGGACAACAAATTCAAT
>No_name
TTCTAATAGACGCAGAATTCATGGCATTGAATTTGTTGTCCTTGAAACTCAACGAAGATT
GGCTTCGGTCGTCGTTGAATTGCAACTCAGATGATTTGTT
>No_name
ATCTGAGTTGCAATTCAACGACGACCGAAGCCAATCTTCGTTGAGTTTCAAGGACAACAA
ATTCAATGCCATGAATTCTGCGTCTATTAGAAACAAGGTC
>No_name
CTGAGTTGCAATTCAACGACGACCGAAGCCAATCTTCGTTGAGTTTCAAGGACAACAAAT
TCAATGCCATGAATTCTGCGTCTATTAGAAACAAGGTCGA
>No_name
CTTTTTTGTTCGACCTTGTTTCTAATAGACGCAGAATTCATGGCATTGAATTTGTTGTCC
TTGAAACTCAACGAAGATTGGCTTCGGTCGTCGTTGAATT
>No_name
CTCTTTTTTGTTCGACCTTGTTTCTAATAGACGCAGAATTCATGGCATTGAATTTGTTGT
CCTTGAAACTCAACGAAGATTGGCTTCGGTCGTCGTTGAA
>No_name
GCCAATCTTCGTTGAGTTTCAAGGACAACAAATTCAATGCCATGAATTCTGCGTCTATTA
GAAACAAGGTCGAACAAAAAAGAGAAAGAAAAGCCGCTAG
>No_name
ATTCAATGCCATGAATTCTGCGTCTATTAGAAACAAGGTCGAACAAAAAAGAGAAAGAAA
AGCCGCTAGAACGTTGGCCATTATTACAGGATGTTTCATT
>No_name
CCATGAATTCTGCGTCTATTAGAAACAAGGTCGAACAAAAAAGAGAAAGAAAAGCCGCTA
GAACGTTGGCCATTATTACAGGATGTTTCATTATTTGCTG
>No_name
CGCCAGCAAATAATGAAACATCCTGTAATAATGGCCAACGTTCTAGCGGCTTTTCTTTCT
CTTTTTTGTTCGACCTTGTTTCTAATAGACGCAGAATTCA
>No_name
AATCAAGGTCGAACAAAAAAGAGAAAGAAAAGCCGCTAGAACGTTGGCCATTATTACAGG
ATGTTTCATTATTTGCTGGCTTCCATTCGGAATTAATAAC
>No_name
CTACGTTATTAATTCCGAATGGAAGCCAGCAAATAATGAAACATCCTGTAATAATGGCCA
ACGTTCTAGCGGCTTTTCTTTCTCTTTTTTGTTCGACCTT
>No_name
CGCTACGTTATTAATTCCGAATGGAAGCCAGCAAATAATGAAACATCCTGTAATAATGGC
CAACGTTCTAGCGGCTTTTCTTTCTCTTTTTTGTTCGACC
>No_name
TCGCTACGTTATTAATTCCGGATGGAAGCCAGCAAATAATGAAACATCCTGTAATAATGG
CCAACGTTCTAGCGGCTTTTCTTTCTCTTTTTTGTTAGAC
>No_name
AAAAGAGAAAGAAAAGCCGCTAGAACGTTGGCCATTATTACAGGATGTTTCATTATTTGC
TGGCTTCCATTCGGAATTAATAACGTAGCGTACGCGTTTT
>No_name
GAAAAGCCGCTAGAACGTTGGCCATTATTACAGGATGTTTCATTATTTGCTGGCTTCCAT
TCGGAATTAATAACGTAGCGCACGCGTTTTGTAATACGGA
>No_name
GTTCCGTATTACAAAACGCGTGCGCTACGTTATTAATTCCGAATGGAAGCCAGCAAATAA
TGAAACATCCTGTAATAATGGCCAACGTTCTAGCGGCTTT
>No_name
AGCCGCTAGAACGTTGGCCATTATTACAGGATGTTTCATTATTTGCTGGCTTCCATTCGG
AATTAATAACGTAGCGCACGCGTTTTGTAATACGGAACCG
>No_name
CGCTAGAACGTTGGCCATTATTACAGGATGTTTCATTATTTGCTGGCTTCCATTCGGAAT
TAATAACGTAGCGCACGCGTTTTGTAATACGGCACCGTGT
>No_name
CACACGGTTCCGTATTACAAAACGCGTGCGCTACGTTATTAATTCCGAATGGAAGCCAGC
AAATAATGAAACATCCTGTAATAATGGCCAACGTTCTAGC
>No_name
CAGGATGTTTCATTATTTGCTGGCTTCCATTCGGAATTAATAACGTAGCGCACGCGTTTT
GTAATACGGAACCGTGTGGAAGTGCTTTATTCGATAGTCT
>No_name
CTGGATTAAGGCCTGAGTTCACATAGCCTAGCCATAAACAGAGACTATCGAATAAAGCAC
TTCCACACGGTTCCGTATTACAAAACGCGTGCGCTACGTT
>No_name
ACGCGTTTTGTAATACGGAACCGTGTGGAAGTGCTTTATTCGATAGTCTCTGTTTATGGC
TAGGCTTTGTGAACTCAGGCCCTAATGCAGGGAGTTTCAC
>No_name
CGGAACCGTGTGGAAGTGCTTTATTCGATAGTCTCTGTTTATGGCTAGGCTATGTGAACT
CAGGCCTTAATCCAGTGATTTACACTGTCTTCTCTCCAGA
>No_name
CTTTCTGAAAGCAGTTCGAAAATCTGGAGAGAAGACAGTGTAAATCACTGGATTAAGGCC
TGAGTTCACATAGCCTAGCCATAAACAGAGACTATCGAAT
>No_name
CCTTCCTGAAAGCAGTTCGAAAATCTGGAGAGAAGACAGTGTAAATCACTGGATTAAGGC
CTGAGTTCACATAGCCTAGCCATAAACAGAGACTATCGAA
>No_name
TGATAATGTCCCAATAAAATCTTTCTGAAAGCAGTTCGAAAATCTGGAGAGAAGACAGTG
TAAATCACTGGATTAAGGACTGAGTTCACATAGCCTAGCC
>No_name
CCTTGTGTGATAATGTCCCAATAAAATCTTTCTGAAAGCAGTTCGAAAATCTGGAGAGAA
GACAGTGTAAATCACTGGATTAAGGCCTGAGTTCACATGG
>No_name
CTCCTCGTGTGATAATGTCCCAATAAAATCTTCCTGAAAGCAGTTCGAAAATCTGGAGAG
AAGACAGTGTAAATCACTGGATTAAGGCCTGAGTTCACAT
>No_name
CTCAGGCCTTAATCCAGTGATTTACACTGTCTTCTCTCCAGATTTTCGAACTGCTTTCAG
GAAGATTTTATTGGGACATTATCACACGAGGAGGAGAGAT
>No_name
GGCCTTAATCCAGTGATTTACACTGTCTTCTCTCCAGATTTTCGAACTGCTTTCAGGAAG
ATTTTATTGGGACATTATCACACGAGGAGGTGTTTAAAAT
>No_name
CCAATATCGGTCAAGTGCAATGGCACATAAATTCAATATCGACGCAGTGCAACAGAATAC
ATCGGAAGTCAACCAAAAATCACACAAAACAGATCCAAAT
>No_name
CAGGCGCCACAAATGACTGATAATATTGTGCGAATTGTTCGCTTATTTACATAATCTAAT
GGATAATTGATCGCCCAATATCGGTCAAGTGCAATGGCAC
>No_name
CTTTTTCTAATTGCGAAATAGATTCGAATATAAACGAAAAAGATAACAACAGTGGGAATA
ATGAATGAACCAAACGCTGAGAATAACACGTAAATTCTGT
>No_name
CTCCTTGCTATCCTTTCTTTTATTTTTCACTGTTTCCTTTTTCATCAGTAACCTGTCATT
TTGATTTATAAATTTTATTTTATCTCTCAATCTTTTTCTA
>No_name
CTGTTATTGACACTGGAAAAATTAGTGTTTTCATTGTTGACTTTATTGGAACATGTCGGC
GTAATTTTACAAGTTTCATTTTCTAATGAACTATTCTCCT
>No_name
CAAAAATACTTCAACTCTTTGATTTCTGTTCTGGCAAACGCTGGCGCTGCAAAACGGTAC
TATTACATACATGAGGAAAAACGGACTCCAACATATCACA
>No_name
CAAAAATACTTCAACTCTTTGATTTCTGTTCTGGCAAACGCTGGCGCTGCAAAACGGTAC
TATTACATACATGAGGAAAAATGGACTCCAACATATCACA
>No_name
CGGATGAATACGATTTGTTGTTTTGGAAATGAAACTGTCAGTGTAATCAGCATAGCCTCA
ATTAAAATGTTCCTGTCATTCGGAACAATCTTCGGAAATA
>No_name
CTATAATGACCAAACTATTTCCGAAGATTGTTCCGAATGACAGGAACATTTTAATTGAGG
CTATGCTGATTACACTGACAGTTTCATTTCCAAAACAACA
>No_name
ATTTCATCGTGTCGTTGGCTTGCGCAGATCTGCTAATGGGGTTGGTCGTTATGCCTTTTG
CAATGCTCAATGAGCTTGGACAAGAGGTTTGGATATTTGG
>No_name
GTCGTTGGCTTGCGCAGATCTGCTAATGGGGTTGGTCGTTATGCCTTTTGCAATGCTCAA
TGAGCTTGGACAAGAGGTTTGGATATTTGGTCAAATCTGG
>No_name
CAAAGATTCAATATACTTGCAGTGGTACTAAGAACGTCAAACGCGTGCCACATGTCACAC
CAGATTTGACCAAATATCCAAACCTCTTGTCCAAGCTCAT
>No_name
GTCAAATCTGGTGTGACATGTGGCACGCGTTTGACGTTCTTAGTACCACTGCAAGTATAT
TGAATCTTTGTATGATTGCGATAGAAAGATACAAAGTAAC
>No_name
CTTGTGGTTACTTTGTATCTTTCTATCGCAATCATACAAAGATTCAATATACTTGCAGTG
GTACTAAGAACGTCAAACGCGTGCCACATGTCACACCAGA
>No_name
CAAAAGAGGACTTGTGGTTACTTTGTATCTTTCTATCGCAATCATACAAAGATTCAATAT
ACTTGCAGTGGTACTAAGAACGTCAAACGCGTGCCACATG
>No_name
CCGGCCAAAAGAGGACTTGTGGTTACTTTGTATCTTTCTATCGCAATCATACAAAGATTC
AATATACTTGCAGTGGTACTAAGAACGTCAAACGCGTGCC
>No_name
CCACCATATGATCGCTGGAAAGGATATGCAAGCCGAACAAAACCATACGAGAAAAATCAT
GATTATACAGTTTTTGTTTGTTAAGTGACGGCCGGCCAAA
>No_name
TCTCCACCATATGATCGCTGGAAAGGATATGCAAGCCGAACAAAACCATACGAGAAAAAT
CATGATTATACAGTTTTTGCTTGTTAAGTGACGGCCGGCC
>No_name
GGAGACAAAGTTCTGATACATATGATTCAGTTTGTTCTTGTAAATTTCCAACTGATCCAT
TTTATATTTCTATTTCTTCGATTGTTTCCTTCTATGCACC
>No_name
CAACATTAAAACAAGAGGTGCATAGAAGGAAACAATCGAAGAAATAGAAATATAAAATGG
ATCAGTTGGAAATTTACAAGAACAAACTGAATCATATGTA
>No_name
GATCCATTTTATATTTCTATTTCTTCGATTGTTTCCTTCTATGCACCTCTTGTTTTAATG
TTGGTTCTTTATTGGAAAATATACCGAACCGCAAAACGAA
>No_name
CGAACCGCAAAACGAATGATAATTTGTCTACAGAAAGGCGAACAAGTAATTGAAGACGGA
GACAAAGCTTTAAACAATCCTCCGGTAAGATTAAGAATTC
>No_name
CCGCCTTTATGAATTCTTAATCTTACCGGAGGATTGTTTAAAGCTTTGTCTCCGTCTTCA
ATTACTCGTTCGCCTTTCTGTAGACAAATTATCATTCGTT
>No_name
TAAATCCGCCTTTATGAATTCTTAATCTTACCGGAGGATTGTTTAAAGCTTTGTCTCCGT
CTTCAATTACTTGTTCGCCTTTCTGTAGACAAATTATCAT
>No_name
CTAAATCCGCCTTTATGAATTCTTAATCTTACCGGAGGATTGTTTAAAGCTTTGTCTCCG
TCTTCAATTACTCGTTCGCCTTTCTGTAGACAAATTATCA
>No_name
ATTCATAAAGGCGGATTTAGGGCTCTTCAAAAACCAAATTTGTATCAAAATAGTAAAAAT
AAATCAAAATGGTTTTCTTGGAAAACGAAACCAATGGGAA
>No_name
GCCGAAGACGTTACGGGACCACTGCATAGATCTGCTACACAACTCAAAGGTTCAGATATT
CCCATTGGTTTCGTTTTCCAAGAAAACCATTTTGATTTAT
>No_name
GTGAAATGTCTCAATTTAAATGCTATAGAAGCCGAAGACGTTACGGGACCACTGCATAGA
TCTGCTACACAACTCAAAGGTTCAGATATTCCCATTCGTT
>No_name
GCAGATCTATGCAGTGGTCCCGTAACGTCTTCGGCTTCTATAGCATTTAAATTGAGACAT
TTCACTTTAGGTAAAAAAATTAATTAAATTTAACACCGAA
>No_name
TGTCCCCATTACAAATCCAAGAGTTCTTGCTGCTTTTTGTTCGGTGTTAAATTTAATTAA
TTTTTTACCTAAAGTGAAATGTCTCAATTTAAATGCTATA
>No_name
AGACATTTCACTTTAGGTAAAAAATTAATTAAATTTAACACCGAACAAAAAGCAGCAAGA
ACTCTTGGATTTGTAATGGGGACTTTTATCTTGTGTTGGT
>No_name
CGTGCGGTAGAATATGATCTCCAATGGATCCGGTTCGAAATAATTTATTCTGATTATCTA
GTGAATTGAGAATATTGCAAATGAAAAAAGGCAACCAACA
>No_name
CAACCATGTGACGAGCGGTAGAATATGATCTCCAATGGATCCGGTTCGAAATAATTTATT
CTGATTATCTAGTGAATTGAGAATATTGCAAATGAAAAAA
>No_name
TCAGAATAAATTATTTCGAACCGGATCCATTGGAGATCATATTCTACCGCTCGTCACATG
GTTGGGCTATCTCAACTCATGCATGAATCCAATTATCTAT
>No_name
ATTCTACCGCTCGTCACATGGTTGGGCTATCTCAACTCATGCATGAATCCAATTATCTAT
GCCCATTCTATGAGACATTTTAGAATGGCATTTATACGGC
>No_name
TTTAGAATGGCATTTATACGGCTGCTATGCCCAATATATTATCGTCGAATGATTCAAAGA
GAAATTAACAGTAGTAGTTTTCAAGCCCGTCTATTGTAAA
>No_name
CAAATTCCGTGGACTTTCAATGAAAAGGTGATGATAATTATTTCTTATTCAACTTCTATC
AGTTTATCTCTTTTTGGAAATGTCGTCGTGATTATTGTTT
>No_name
CGCAAAATAAGCTTATTAATAAATCTGACACAGCAAGATTTGTCAAGAACTGTCGAACTT
CATTATTGCGATTGGGTCGACATGTTCCAAGCCAAAAAAC
>No_name
GCTTATTTTGCGTTCCATTCACCTTTACTTATATATTATTATGGGACTGGCCATTTCCAT
ATTTATTCTGTCCAGTTGTTCTTTCTATCCAATTACTAGC
>No_name
CTGGTAATACGGGATTTCATTGGATAAATGACGACCCAAAATCTATCTAAACCAATCACC
ATGTTCGTTATTGAAGAAGCGGTTACGGCTAGTAATTGGA
>No_name
GTTTAGATAGATTTTGGGTCGTCATTTATCCAATGAAATCCCGTATTACCAGGAAAAGAT
CTGGATTGGTAATTGGATGTATTTGGGTGAGCTCAATCCT
>No_name
GAAAACAGGATTGAGCTCACCCAAATACATCCAATTACCAATCCAGATCTTTTCCTGGTA
ATACGGGATTTCATTGGATAAATGACGACCCAACATCTAT
>No_name
GCTCGACTTACGAAACATTGAACCGAAGAAAACAGGATTGAGCTCACCCAAATACATCCA
ATTACCAATCCAGATCTTTTCCTGGAAATACGGGATTTCA
>No_name
GAGCATTCGGTGTATCCACCTTCTCTAATGGATGCTCGACTTACGAAACATTGAACCGAA
GAAAACAGGATTGAGCTCACCCAAATACATCCAATTACCA
>No_name
GAAAATATGTTATTAAAAGTATTGAGATCGTATATGAAATTTGTAGATTATTATTATTCC
AATTTTCTGAGCATTCGGTGTATCCACCTTCTCTAATGGA
>No_name
CGATTAATGGTAGAAAATATGTTATTAAAAGTATTGAGATCGTATATGAAATTTGTAGAT
TATTATTATTCCAATTTTCTGAGCATTCGGTGTATCCACC
>No_name
CCGTATTTCATCAGCTTCTCCTGGTAAGGATCGCTTCCAAAGTTTTATCCCAACAATTGT
ATATGTCACAGTGAGAACGATTAATGGTAGAAAATATGTT
>No_name
CGGGACGCAAAACATATGAAATCAAAAGTCAAAGTAATAAAAATGTTATCAATAATTGTC
ATATGCTTTGGATTGTGTTGGCTTCCTCTGCATTTATTCT
>No_name
ATGAAATCAAAAGTCAAAGTAATAAAAATGTTATCAATAATTGTCATATGCTTTGGATTG
TGTTGGCTTCCTCTGCATTTATTCTTCGTTGTCACCCATG
>No_name
CCGGGTTGACGAAGCTGTTCGACATTGCGATCCAATGGCAAACGACATACGCGATATTGA
GATTCTTTGTGTATCCCTGAAACTGGTTCACATGGGTGAC
>No_name
CCGGGTTGACGAAGCTGTTCGACATTGCGATCCAATGGCAAACGACATACGCGATATTGA
GATTCTTTGCGTCTCCCGGAGGCGGGTTCACAGGGGGGAC
>No_name
TACCGGGTTGACGAAGCTGTTCGACATTGCGATCCAATGGCAAACGACATACGCGATATT
GAGATTCTTTGTGTATCCCTGAGACTGGTTCACATGGGTG
>No_name
CTGTAGACTACCGGGTTGACGAAGCTGTTCGACATTGCGATCCAATGGCAAACGACATAC
GCGATATTGAGATTCTTTGTGTATCCCTGAGACTGGTTCA
>No_name
CGCGTATGTCGTTTGCCATTGGATCGCAATGTCGAACAGCTTCGTCAACCCGGTAGTCTA
CAGCTTCATGAATGATTCATTTAAATCTGATTTTCGATGG
>No_name
GTTGTGTTGAAGTTGATCTTTCTTGACCAGGATTGTCGTTGACAAAGTCCACAACATTTG
TGATAGACAAGCCATCGAAAATCAGATTTAAATGAATCAT
>No_name
CACAAATGTTGTGGACTTTGTCAACGACAATCCTGGTCAAGAAAGATCAACTTCAACACA
ACGAGTGCTCGAAATAGTGTTTCTAATAACTTTTCTCCAG
>No_name
AGTGTTTCTAATAACTTTTCTCCAGCACTAACGATCCAAAACAGAAAATACAACGACAAA
TTCCCGTCTCGAGATCACTCATCACCAGAAAGGTCCAAGG
>No_name
CGACAAATTCCCGTCTCGAGATCACTCATCACCAGAAAGGTCCAAGGAGATTCAATTCCT
GTTCAACAAAGACAACAACGAATGTGTGAACCATAATTCA
>No_name
GGTTTTGATTTAACTTGGAACTCTCTCGGTAAGTCTATTGAATTATGGTTCACACATTCG
TTGTTGTCTTTGTTGAACAGGAATTGAATCTCCTTGGACC
>No_name
GAGAATTTTTATTTTGTTCATATTTGTTGACAAGGGTTTTGATTTAACTTGGAACTCTCT
CGGTAAGTCTATTGAATTATGGTTCACACATTCGTTGTTG
>No_name
ATTCGATTCTTCTCAACTTCGGCATCAAGAATGAGAATTTTTATTTTGTTCATATTTGTT
GACAAGGGTTTTGATTTAACTTGGAACTCTCTCGGTAAGT
>No_name
GTAATTATTTGGTAGTTTTGGTTGGTAAATATTCGATTCTTCTCAACTTCGGCATCAAGA
ATGAGAATTTTTATTTTGTTCATATTTGTTGACAAGGGTT
>No_name
GTCAGTTTCAAGTGGATTTCTTAATGGTACAACAACGGCATCAACTATTATTCTCAGTAA
AGTCAATCATACTTTGCTTTTCCCATTGCCTGTAACAGCA
>No_name
GTGGATTTCTTAATGGTACAACAACGGCATCAACTATTATTCTCAGTAAAGTCAATCATA
CATTGCTTTTCCCATTGCCTGTAACAGCAATCCTCGGATT
>No_name
GTGGATGTCTTAATGGTACAACAACGGCATCAACTATTATTCTCAGTAAAGTCAATCATA
CATTGCTTTTCCCATTGCCTGTAACAGCAATCCTCGGATT
>No_name
AGAAATCCGAGGATTGCTGTTACAGGCAATGGGAAAAGCAATGTATGATTGACTTTACTG
AGAATAATAGTTGATGCCGTTGTTGTACCATCAAGAAATC
>No_name
CTTAATGGTACAACAACGGCATCAACTATTATTCTCAGTAAAGTCAATCATACATTGCTT
TTCCCATTGCCTGTAACAGCAATCCTCGGATTTCTAGCTG
>No_name
GCCCTTTCAACGAAAAACGATGTAATTACTAGCAAGTTACCAGCGACGGTTGCCAAACTG
ACAACTCCAGCTAGAAATCCGAGGATTGCTGTTACAGGCA
>No_name
CAGCAATCCTCGGATTTCTAGCTGGAGTTGTCAGTTTGGCAACCGTCGCTGGTAACTTGC
TAGTAATTACATCGTTTTTCGTTGAAAGGGCTTTGAGAAA
>No_name
CAGCAATCCTCGGATTTCTAGCTGGAGTTGTCAGTTTGGCAACCGTCGCTGGTAACTTGC
TAGTAATTACATCGTTTTTCGTTGAAAGGGCTTTGAGAAA
>No_name
CAGCAATCCTCGGATTTCTAGCTGGAGTTGTCAGTTTGGCAACCGTCGCTGGTAACTTGC
TAGTAATTACATCGTTTTTCGTTGAAAGGGCTTTGAGAAA
>No_name
CGTCGGATTTCTCAAAGCCCTTTCAACGAAAAACGATGTAATTACTAGCAAGTTACCAGC
GACGGTTGCCAAACTGACAACTCCAGCTAGAAATCCGAGG
>No_name
CGGATTTCTAGCTGGAGTTGTCAGTTTGGCAACCGTCGCTGGTAACTTGCTAGTAATTAC
ATCGTTTTTCGTTGAAAGGGCTTTGAGAAATCCGACGAAT
>No_name
GTCACGGCTAATGATGCAATAAAATAATTCGTCGGATTTCTCAAAGCCCTTTCAACGAAA
AACGATGTAATTACTAGCAAGTTACCAGCGACGGTTGCCA
>No_name
CTGGTAACTTGCTAGTAATTACATCGTTTTTCGTTGAAAGGGCTTTGAGAAATCCGACGA
ATTATTTTATTGCATCATTAGCCGTGACGGACCTTTTGAT
>No_name
ATTTTATTGCATCATTAGCCGTGACGGACCTTTTGATTGGAATATTTTCGATGAACTTCT
ATACGATTTATTTGCTTTTGAACTATTGGCCATTGGGTGA
>No_name
GACAACGATAAATCACAAAACATTTCACCCAATGGCCAATAGTTCAAAAGCAAATAAATC
GTATAGAAGTTCATCGAAAATATTCCAATCAAAAGGTCCG
>No_name
CGGACCTTTTGATTGGAATATTTTCGATGAACTTCTATACGATTTATTTGCTTTTGAACT
ATTGGCCATTGGGTGAAATGTTTTGTGATTTATGGTTGTC
>No_name
GAGACGTTAAACAAGCTGTATAATCCAACGACAACCATAAATCACAAAACATTTCACCCA
ATGGCCAATAGTTCAAAAGCAAATAAATCGTATAGAAGTT
>No_name
CTTCTATACGATTTATTTGCTTTTGAACTATTGGCCATTGGGTGAAATGTTTTGTGATTT
ATGGTTGTCGTTGGATTATACAGCTTGTTTAACGTCTCAA
>No_name
TTGAGACGTTAAACAAGCTGTATAATCCAACGACAACCATAAATCACAAAACATTTCACC
CAATGGCCAATAGTTCAAAAGCAAATAAATCGTATAGAAG
>No_name
CAAAAACGATCGACAGTTATAAAAAATACGGTATATTGAGACGTTAAACAAGCTGTATAA
TCCAACGACAACCATAAATCACAAAACATTTCACCCAATG
>No_name
CAGGAATGTGGACTGAACAAAAACGATCGACAGTTATAAAAAATACGGTATATTGAGACG
TTAAACAAGCTGTATAATCCAACGACAACCATAAATCACA
>No_name
TCTGGATTATACAGCTTGTTTAACGTCTCAATATACCGTATTTTTTATAACTGTCGATCG
TTTTTGTTCAGTCCACATTCCTGCAAAATACAGAAATTGG
>No_name
CTTTGTTGTCAGTTCTCCAATTTCTGTATTTTGCAGGAATGTGGACTGAACAAAAACGAT
CGACAGTTATAAAAAATACGGTATATTGAGACGTTAAACA
>No_name
CCGCTACCATGATTAGGACTTTGTTGTCAGTTCTCCAATTTCTGTATTTTGCAGGAATGT
GGACTGAACAAAAACGATCGACAGTTATAAAAAATACGGT
>No_name
AAAATATCGAAGAAGGAATTATCCAAGTTGCCGCTACCATGATTAGGACTTTGTTGTCAG
TTCTCCAATTTCTGTATTTTGCAGGAATGTGGACTGAACA
>No_name
CAAAATACAGAAATTGGAGAACTGACAACAAAGTCCTAATCATGGTAGCGGCAACTTGGA
TAATTCCTTCTTCGATATTTTTCACTTGCATTCTTGGTTG
>No_name
CAGAAATTGGAGAACTGACAACAAAGTCCTAATCATGGTAACGGCAACTTGGATAATTCC
TTCTTCGATATTTTTCACTTGCATTCTTGGTTGGCCGTTT
>No_name
CCTAATCATGGTAGCGGCAACTTGGATAATTCCTTCTTCGATATTTTTCACTTGCATTCT
TGGTTGGCCGTTTTTTACCGGCAAACGAGGCTGCCCACAA
>No_name
CGGCAACTTGGATAATTCCTTCTTCGATATTTTTCACTTGCATTCTTGGTTGGCCGTTTT
TTACCGGCAAACGAGGCTGCCCACAAAACGAATGTTGGGC
>No_name
ATCGGTTTGAAATCCAGCCCAACATTCGTTTTGTGGGCAGCCTCGTTTGCCGGTAAAAAA
CGGCCAACCAAGAATGCAAGTGAAAAATATCGAAGAAGGA
>No_name
TTCGATATTTTTCACTTGCATTCTTGGTTGGCCGTTTTTTACCGGCAAACGAGGCTGCCC
ACAAAACGAATGTTGTGCTGGATTTCAAACCGATGTTTTT
>No_name
AAAAAACATCGGTTTGAAATCCAGCCCAACATTCGTTTTGTGGGCAGCCTCGTTTGCCGG
TAAAAAACGGCCAACCAAGAATGCAAGTGAAAAATATCGA
>No_name
AAAAAACATCGGTTTGAAATCCAGCCCAACATTCGTTTTGTGGGCAGCCTCGTTTGCCGG
TAAAAAACGGCCAACCAAGAATGCAAGTGAAAAATATCGA
>No_name
TTTCACTTGCATTCTTGGTTGGCCGTTTTTTACCGGCAAACGAGGCTGCCCACAAAACGA
ATGTTGGGCTGGATTTCAAACCGATGTTTTTTTCAACACA
>No_name
ATTAAAGTCAACCAGAAATAACCTATTGTTAGAATTGTGTTGAAAAAAACATCGGTTTGA
AATCCAGCCCAACATTCGTTTTGTGGGCAGCCTCGTTTGC
>No_name
CAAAGAAAGTCTGCCCACAAAACGAATGTTGGGCTGGATTTCAAACCGATGTTTTTTTCA
ACACAATTCTAACAATCGGTTATTTCTGGTTGACTTTAAT
>No_name
CAAAACGAATGTTGGGCTGGATTTCAAACCGATGTTTTTTTCAACACAATTCTAACAATC
GGTTATTTCTGGTTGACTTTAATCGTCATGTGTAGCCTTT
>No_name
ATAAAGGCTACACATGACGATTAAAGTCAACCAGAAATAACCTATTGTTAGAATTGTGTT
GAAAAAAACATCGGTTTGAAATCCAGCCCAACATTCGTTT
>No_name
ATAAATTCCCCCATAAAGGCTACACATGACGATTAAAGTCAACCAGAAATAACCTATTGT
TAGAATTGTGTTGAAAAAAACATCGGTTTGAAATCCAGCC
>No_name
AGACTTTCTTTGGAGATTCAATGCAACATGATAAATTCCCCCATAAAGGCTACACATGAC
GATTAAAGTCAACCAGAAATAACCTATTGTTAGACTTGTG
>No_name
CAGACTTTCTTTGGAGATTCAATGCAACATGATAAATTCCCCCATAAAGGCTACACATGA
CGATTAAAGTCAACCAGAAATAACCTATTGTTAGAATTGT
>No_name
CATCAGACTTTCTTTGGAGATTCAATGCAACATGATAAATTCCCCCATAAAGGCTACACA
TGACGATTAAAGTCAACCAGAAATAACCGATTGTTAGAAT
>No_name
TTCTTCTTTTAGCATCAGACTTTCTTTGGAGATTCAATGCAACATGATAAATTCCCCCAT
AAAGGCTACACATGACGATTAAAGTCAACCAGAAATAACC
>No_name
GTTGACTTTAATCGTCATGTGTAGCCTTTATGGGGGAATTTATCATGTTACATTGAATCT
CCAAAGAAAGTCTGATGCTAAAAGAAGAAAAATGACTAGT
>No_name
CGCCATTGAAACAAGACTAGTCATTTTTCTTCTTTTAGCATCAGACTTTCTTTGGAGATT
CAATGCAACATGATAAATTCCCCCCTAAAGGCTACACATG
>No_name
GGAATTTATCATGTTGCATTGAATCTCCAAAGAAAGTCTGATGCTAAAAGAAGAAAAATG
ACTAGTCTTGTTTCAATGGCTGGACAAACAATGTCCAGAA
>No_name
GGAATTTATCATGTTGCATTGAATCTCCAAAGAAAGTCTGATGCTAAAAGAAGAAAAATG
ACTAGTCTTGTTTCAATGGCTGGACAAACAATGTCCAGAA
>No_name
CTCCGATTCTGGACATTGTTTGTCCAGCCATTGAAACAAGACTAGTCATTTTTCTTCTTT
TAGCATCAGACTTTCTTTGGAGATTCAATGCAACATGATA
>No_name
TGTCATTCCAACTCCGATTCTGGACATTGTTTGTCCAGCCATTGAAACAAGACTAGTCAT
TTTTCTTCTTTTAGCATCAGACTTTCTTTGGAGATTCAAT
>No_name
GTTTGTCATTCCAACTCCGATTCTGGACATTGTTTGTCCAGCCATTGAAACAAGACTAGT
CATATTACGTCTTTTAGCATCAGACTTTCTTTGGAGATTC
>No_name
CTCCAAAGAAAGTCTGATGCTAAAAGAAGAAAAATGACTAGTCTTGTTTCAATGGCTGGA
CAAACAATGTCCAGAATCGGAGTTGGAATGACAAACGATG
>No_name
CTTCGTTCTCATCGTTTGTCATTCCAACTCCGATTCTGGACATTGTTTGTCCAGCCATTG
AAACAAGACTAGTCATTTTTCTTCTTTTAGCATCAGACTT
>No_name
GTCTGATGCTAAAAGAAGAAAAATGACTAGTCTTGTTTCAATGGCTGGACAAACAATGTC
CAGAATCGGAGTTGGAATGACAAACGATGAGAACGAAGAT
>No_name
CTGATGCTAAAAGAAGAAAAATGACTAGTCTTGTTTCAATGGCTGGACAAACAATGTCCA
GAATCGGAGGTGGAATGACAAACGATGAGAACGAAGAAGA
>No_name
GTCAAATATTTCATCTTCGTTCTCATCGTTTGTCATTCCAACTCCGATTCTGGACATTGT
TTGTCCAGCCATTGAAACAAGACTAGTCATTTTTCTTCTT
>No_name
GTCCAGAATCGGAGTTGGAATGACAAACGATGAGAACGAAGACGAAATATTTGACCATCG
TAAACCAACAAATAATATGGTTCTTGATGAAATGACACCT
>No_name
CTTCACCAGGTGTCATTTCATCAAGAACCATATTATTTGTTGGTTTACGATGGTCAAATA
TTTCGTCTTCGTTCTCATCGTTTGTCATTCCAACTCCGAT
>No_name
ACGATGAGAACGAAGATGAAATATTTGACCATCGTAAACCAACAAATAATATGGTTCTTG
ATGAAATGACACCTGGTGAAGACAATCCTAAGAAGTCGAA
>No_name
CTGATGACTTCCTGATTGATCAACCTTGTTGCCATGCCAATGAAATCCTTTCGACTTCTT
AGGATTGTCTTCACCAGGTGTCATTTCATCAAGAACCATA
>No_name
TTCTTGATGAAATGACACCTGGTGAAGACAATCCTAAGAAGTCGAAAGGATTTCATTGGC
ATGGCAACAAGGTTGATCAATCAGGAAGGCATCAGAAATT
>No_name
TTTTAATTTCTGATGACTTCCTGATTGATCAACCTTGTTGCCATGCCAATGAAATCCTTT
CGACTTCTTAGGATTGTCTTCACCAGGTGTCATTTCATCA
>No_name
CTAGATCGATCATCTTGTTTTTCTGAATGTTTCTTTTGTTTTAATTTCTGATGACTTCCT
GATCGATCAACCTTGTTGCCATGCCAATGAAATCCTTTCG
>No_name
CGAAAGGATTTCATTGGCATGGCAACAAGGTTGATCAATCAGGAAGTCATCAGAAATTAA
AACAAAAGAAACATTCAGAAAAACAAGATGATCGATCTAG
>No_name
ATTGGCATGGCAACAAGGTTGATCAATCAGGAAGTCATCAGAAATTAAAACAAAAGAAAC
ATTCAGAAAAACAAGATGATCGATCTAGTAGCCCTACCTT
>No_name
GGAAAGGTAGGGCTACTAGATCGATCATCTTGTTTTTCTGAATGTTTCTTTTGTTTTAAT
TTCTGATGACTTCCTGATTGATCAACCTTGTTGCCATGCC
>No_name
ATCAGAAGGAAAGGTAGGGCTACTAGATCGATCATCTTGTTTTTCTGAATGTTTCTTTTG
TTTTAATTTCTGATGACTTCCTGATTGATCAACCTTGTTG
>No_name
ATTAAAACAAAAGAAACATTCAGAAAAACAAGATGATCGATCTAGTAGCCCTACCTTTCC
TTCTGATTCTGATATCGTATCAATTGATAATCTTCAACAA
>No_name
ATTAAAACAAAAGAAACATTCAGAAAAACAAGATGATCGATCTAGTAGCCCTACCTTTCC
TTCTGATTCTGATATCGTATCAATTGATAATCTTCAACAA
>No_name
GTTGTTTTAGGACCTTGTTGAAGATTATCAATTGATACGATATCAGAATCAGAAGGAAAG
GTAGGGCTACTAGATCGATCATCTTGTTTTTCTGAATGTT
>No_name
GAAAAACAAGATGATCGATCTAGTAGCCCTACCTTTCCTTCTGATTCTGATATCGTATCA
ATTGATAATCTTCAACAAGGTCCTAAAACAACGGATACTG
>No_name
TCTGATTCTGATATCGTATCAATTGATAATCTTCAACAAGGTCCTAAAACAACGGATACT
GTTTTATTAACTTGTCAAGACTTAATTATAACAAAGAAGA
>No_name
ATAATCTTCAACAAGGTCCTAAAACAACGGATACTGTTTTATTAACTTGTCAAGACTTAA
TTATAACAAAGAAGATTCAATCTCCTGTTATTTTAGATGA
>No_name
CTTCAACAAGGTCCTAAAACAACGGATACTGTTTTATTAACTTGTCAAGACTTAATTATA
ACAAAGAAGATTCAATCTCCTGTTATTTTAGATGATTCTC
>No_name
GATACTGTTTTATTAACTTGTCAAGACTTAATTATAACAAAGAAGATTCAATCTCCTGTT
ATTTTAGATGATTCTCCAAGTCCATCAGAAACTTCTCCGT
>No_name
CTTGTCAAGACTTAATTATAACAAAGAAGATTCAATCTCCTGTTATTTTAGATGATTCTC
CAAGTCCATCAGAAACTTCTCCGTTTAATTTCTTCCAATA
>No_name
AGAAGATTCAATCTCCTGTTATTTTAGATGATTCTCCAAGTCCATCAGAAACTTCTCCGT
TTAATTTCTTCCAATATGGTAACATGAGTACGGTTACAAC
>No_name
GAAACTTCTCCGTTTAATTTCTTCCAATATGGTAACATGAGTACGGTTACAACCACATCA
AGCTCAAGATTTTATCGTCAAATGAAGAACAACTACATAG
>No_name
AACTTCTCCGTTTAATTTCTTCCAATATGGGAACATGAGTACGGTTACAACCACATCAAG
CTCAAGATTTTATCGTCAAATGAAGAACAACTACATAGGA
>No_name
ATCGGAGTCATTTGAATAAGCTGAAACAGCTCCTATGTAGTTGTTCTTCATTTGACGATA
AAATCTTGAGCTTGATGTGGTTGTAACCGTACTCATGTTA
>No_name
GTTACAACCACATCAAGCTCAAGATTTTATCGTCAAATGAAGAACAACTACATAGGAGCT
GTTTCAGCTTATTCAAATGACTCCGATTATCAAACCGCCA
>No_name
ATTCGGTAGAAAATCCACTGGCGGTTTGATAATCGGAGTCATTTGAATAAGCTGAAACAG
CTCCTATGTAGTTGTTCTTCATTTGACGATAAAATCTTGA
>No_name
CAAGATTTTATCGTCAAATGAAGAACAACTACATAGGAGCTGTTTCAGCTTATTCAAATG
ACTCCGATTATCAAACCGCCAGTGGATTTTCTACCGAATA
>No_name
CTGAAACGTATTCGGTAGAAAATCCACTGGCGGTTTGATAATCGGAGTCATTTGAATAAG
CTGAAACAGCTCCTATGTAGTTGTTCTTCATTTGACGATA
>No_name
AGCTGTTTCAGCTTATTCAAATGACTCCGATTATCAAACCGCCAGTGGATTTTCTACCGA
ATACGTTTCAGAATGGCGTCATAATAACTCATATCATCAC
>No_name
ATGACTCCGATTATCAAACCGCCAGTGGATTTTCTACCGAATACGTTTCAGAATGGCGTC
ATAATAACTCATATCATCACAGTAATAATAGGCACAGTTC
>No_name
CTTGATCAGAACTGTGCCTATTATTACTGTGATGATATGAGTTATTATGACGCCATTCTG
AAACGTATTCGGTAGAAAATCCACTGGCGGTTTGATAATC
>No_name
CAAACCGCCAGTGGATTTTCTACCGAATACGTTTCAGAATGGCGTCATAATAACTCATAT
CATCACAGTAATAATAGGCACAGTTCTGATCAAGGAATTA
>No_name
ATTAGATTTATTAATTCCTTGATCAGAACTGTGCCTATTATTACTGTGATGATATGAGTT
ATTATGACGCCATTCTGAAACGTATTCGGTAGAAAATCCA
>No_name
GGATTTTCTACCGAATACGTTTCAGAATGGCGTCATAATAACTCATATCATCACAGTAAT
AATAGGCACAGTTCTGATCAAGGAATTAATAAATCTAATA
>No_name
GTAGACCAGTAGCTGTTGTATTAGATTTATTAATTCCTTGATCAGAACTGTGCCTATTAT
TACTGTGATGATATGAGTTATTATGACGCCATTCTGAAAC
>No_name
GTTTCAGAATGGCGTCATAATAACTCATATCATCACAGTAATAATAGGCACAGTTCTGAT
CAAGGAATTAATAAATCTAATACAACAGCTACTGGTCTAC
>No_name
GCGTCATAATAACTCATATCATCACAGTAATAATAGGCACAGTTCTGATCAAGGAATTAA
TAAATCTAATACAACAGCTACTGGTCTACAATATATAGAT
>No_name
ATGGACAAAATCCGTTTGCAGGAGAAATGTTCAATATCAATTTGGATCTTGAATTCTGAA
GACTATTTGAATCTATATATTGTAGACCAGTAGCTGTTGT
>No_name
TTCGGTAGATGGACAAAATCCGTTTGCAGGAGAAATGTTCAATATCAATTTGGATCTTGA
ATTCTGTAGACTATTTGAATCTATATATTGTAGACCAGTA
>No_name
CAATATATAGATTCAAATAGTCTTCAGAATTCAAGATCCAAATTGATATTGAACATTTCT
CCTGCAAACGGATTTTGTCCATCTACCGAAAATAATTCTC
>No_name
TATAGATTCAAATAGTCTTCAGAATTCAAGATCCAAATTGATATTGAACATTTCTCCTGC
AAACGGATTTTGTCCATCTACCGAAAATAATTCTCCTGTG
>No_name
ATTCAAATAGTCTTCAGAATTCAAGATCCAAATTGATATTGAACATTTCTCCTGCAAACG
GATTTTGTCCATCTACCGAAAATAATTCTCCTGTGTGGAT
>No_name
TTCAAATAGTCTTCAGAATTCAAGATCCAAATTGATATTGAACATTTCTCCTGCAAACGG
ATTTTGTCCATCTACCGAAAATAATTCTCCTGTGTGGATC
>No_name
TCCAAATTGATATTGAACATTTCTCCTGCAAACGGATTTTGTCCATCTACCGAAAATAAT
TCTCCTGTGTGGATCAAAAGGAAAGTTGACTTACAGGTTT
>No_name
TTTTTCATCATCTGAAACCTGTAAGTCAACTTTCCTTTTGATCCACACAGGAGAATTATT
TTCGGTAGATGGACAAAATCCGTTTGCAGGAGAAATGTTC
>No_name
TTTTTCATCATCTGAAACCTGTAAGTCAACTTTCCTTTTGATCCACACAGGAGAATTATT
TTCGGTAGATGGACAAAATCCGTTTGCAGGAGAAATGTTC
>No_name
ATTTTGTCCATCTACCGAAAATAATTCTCCTGTGTGGATCAAAAGGAAAGTTGACTTACA
GGTTTCAGATGATGAAAAAGACACGTCCGTTGAGAACAAC
>No_name
CTTGCTCATGACCGTTGTTGTTCTCAACGGACGTGTCTTTTTCATCATCTGAAACCTGTA
AGTCAACTTTCATTTTGATCCACACAGGAGAATTATTTTC
>No_name
AAATAATTCTCCTGTGTGGATCAAAAGGAAAGTTGACTTACAGGTTTCAGATGATGAAAA
AGACACGTCCGTTGAGAACAACAACGGTCATGAGCAAGAT
>No_name
ATGGGATCTTGCTCATGACCGTTGTTGTTCTCAACGGACGTGTCTTTTTCATCATCTGAA
ACCTGTAAGTCAACTTTCCTTTTGATCCACACAGGAGAAT
>No_name
ATGGGATCTTGCTCATGACCGTTGTTGTTCTCAACGGACGTGTCTTTTTCATCATCTGAA
ACCTGTAAGTCAACTTTCCTTTTGATCCACACAGGAGAAT
>No_name
AAGGAAAGTTGACTTACAGGTTTCAGATGATGAAAAAGACACGTCCGTTGAGAACAACAA
CGGTCATGAGCAAGATCCCATGGGAACCGAAAATTTTGTT
>No_name
GAAAAAGACACGTCCGTTGAGAACAACAACGGTCATGAGCAAGATCCCATGGGAACCGAA
AATTTTGTTCAACGTAATTCTACTAAAGCTGAAGGCGTCA
>No_name
ATTGAATGTGACTCGATTTGACGCCTTCAGCTTTAGTAGAATTACGTTGAACAAAATTTT
CGGTTCCCATGGGATCTTGCTCATGACCGTTGTTGTTCTC
>No_name
CAAGATCCCATGGGAACCGAAAATTTTGTTCAACGTAATTCTACTAAAGCTGAAGGCGTC
AAATCGAGTCACATTCAATTCTGTGAAATTCCTAATCAAA
>No_name
TCGTGCCTTTGAAAAGTTTGATTAGGAATTTCACAGAATTGAATGTGACTCGATTTGACG
CCTTCAGCTTTAGTAGAATTACGTTGAACAAAATTTTCGG
>No_name
CGAAAATTTTGTTCAACGTAATTCTACTAAAGCTGAAGGCGTCAAATCGAGTCACATTCA
ATTCTGTGAAATTCCTAATCAAACTTTTCAAAGGCACGAT
>No_name
CGAAAATTTTGTTCAACGTAATTCTACTAAAGCTGAAGGCGTCAAATCGAGTCACATTCA
ATTCTGTGAAATTCCTAATCAAACTTTTCAAAGGCACGAT
>No_name
CGAAAATTTTGTTCAACGTAATTCTACTAAAGCTGAAGGCGTCAAATCGAGTCACATTCA
ATTCTGTGAAATTCCTAATCAAACTTTTCAAAGGCACGAT
>No_name
GTTTTGATATCGTGCCTTTGAAAAGTTTGATTAGGAATTTCACAGAATTGAATGTGACTC
GATTTGACGCCTTCAGCTTTAGTAGAATTACGTTGAACAA
>No_name
TTCTATTAAAGCTGAAGGCGTCAAATCGAGTCACATTCAATTCTGTGAAATTCCTAATCA
AACTTTTCAAAGGCACGATATCAAAACATTGAACAAAACT
>No_name
GTTTAGTTTTGTTCAATGTTTTGATATCGTGCCTTTGAAAAGTTTGATTAGGAATTTCAC
AGAATTGAATGTGACTCGATTTGACGCCTTCAGCTTTAGT
>No_name
GTCAAATCGAGTCACATTCAATTCTGTGAAATTCCTAATCAAACTTTTCAAAGGCACGAT
ATCAAAACATTGAACAAAACTAAACGACAGTCATCGTATC
>No_name
GTCAAATCGAGTCACATTCAATTCTGTGAAATTGCTAATCAAACTTTTCAAAGGCACGAT
ATCAAAACATTGAACAAAACTAAACGACAGTCATCGTATC
>No_name
GATACGATGACTGTCGTTTAGTTTTGTTCAATGTTTTGATATCGTGCCTTTGAAAAGTTT
GATTAGGAATTTCACAGAATTGAATGTGACTCGATTTGAC
>No_name
CTTCGATACGATGACTGTCGTTTAGTTTTGTTCAATGTTTTGATATCGTGCCTTTGAAAA
GTTTGATTAGGAATTTCACAGAATTGAATGTGACTCGATT
>No_name
CGCGTCTTCGATACGATGACTGTCGTTTAGTTTTGTTCAATGTTTTGATATCGTGCCTTT
GAAAAGTTTGATTAGGAATTTCACAGAATTGAATGTGACT
>No_name
CGCGTCTTCGATACGATGACTGTCGTTTAGTTTTGTTCAATGTTTTGATATCGTGCCTTT
GAAAAGTTTGATTAGGAATTTCACAGAATTGAATGTGACT
>No_name
ATTCAATTCTGTGAAATTCCTAATCAAACTTTTCAAAGGCACGATATCAAAACATTGAAC
AAAACTAAACGACAGTCATCGTATCGAAGACGCATCAATT
>No_name
CAATTCTGTGAAATTCCTAATCAAACTTTTCAAAGGCACGATATCAAAACATTGAACAAA
ACTAAACGACAGTCATCGTATCGAAGACGCATCAATTTAA
>No_name
CTCGAACTCGAAGGAAGAATGCTCTTAAATTGATGCGTCTTCGATACGATGACTGTCGTT
TAGTTTTGTTCAATGTTTTGATATCGTGCCTTTGAAAAGT
>No_name
TTTTCAAAGGCACGATATCAAAACATTGAACAAAACTAAACGACAGTCATCGTATCGAAG
ACGCATCAATTTAAGAGCATTCTTCCTTCGAGTTCGAGAT
>No_name
TTCAAAGGCACGATATCAAAACATTGAACAAAACTAAACGACAGTCATCGTATCGAAGAC
GCATCAATTTAAGAGCATTCTTCCTTCGAGTTCGAGATAT
>No_name
TTCAAAGGCACGATATCAAAACATTGAACAAAACTAAACGACAGTCATCGTATCGAAGAC
GCATCAATTTAAGAGCATTCTTCCTTCGAGTTCGAGATAT
>No_name
GAATGATATCTCGAACTCGAAGGAAGAATGCTCTTAAATTGATGCGTCTTCGATACGATG
ACTGTCGTTTAGTTTTGTTCAATGTTTTGATATCGTGCCT
>No_name
CACGATATCAAAACATTGAACAAAACTAAACGACAGTCATCGTATCGAAGACGCATCAAT
TTAAGAGCATTCTTCCTTCGAGTTCGAGATATCATTCAAC
>No_name
CGATATCAAAACATTAAACAAAACTAAACGACAGTCATCGTATCGAAGACGCATCAATTT
AAGAGCATTCTTCCTTCGAGTTCGAGATATCATTCAACAG
>No_name
CAAAACTAAACGACAGTCATCGTATCGAAGACGCATCAATTTAAGAGCATTCTTCCTTCG
AGTTCGAGATATCATTCAACAGATCATTTATCGAATCACT
>No_name
GCTCGTTCGATGAGTGATTCGATAAATGATCTGTTGAATGATATCTCGAACTCGAAGGAA
GAATGCTCTTAAATTGATGCGTCTTCGATACGATGACTGC
>No_name
GTTCTCGGCAAGGCTTTGCTCTCGTTCGATGAGTGATTCGATAAATGATCTGTTGAATGA
TATCTCGAACTCGAAGGAAGAATGCTCTTAAATTGATGCG
>No_name
ATCAATTTAAGAGCATTCTTCCTTCGAGTTCGAGATATCATTCAACAGATCATTTATCGA
ATCACTCATCGAACGAGAGCAAAACCTTGCCGAGAACCAA
>No_name
CTCGAAAATTTCTTTTGGTTCTCGGCAAGGTTTTGCTCTCGTTCGATGAGTGATTCGATA
AATGATCTGTTGAATGATATCTCGAACTCGAAGGAAGAAT
>No_name
CCACGCTCGAAAATTTCTTTTGGTTCTCGGCAAGGTTTTGCTCTCGTTCGATGAGTGATT
CGATAATGATCTGTTGAATGATATCTCGAACTCGAAGGAA
>No_name
CCTCAATGCTTTTCTCGCTCGGTTTTCAGTTCGACCACGCTCGAAAATTTCTTTTGGTTC
TCGGCAAGGATTTGCTCTCGTTCGATGAGTGATTCGATAA
>No_name
CCTCAATGCTTTTCTCGCTCGGTTTTCAGTTCGACCACGCTCGAAAATTTCTTTTGGTTC
TCGGCAAGGTTTTGCTCTCGTTCGATGAGTGATTCGATAA
>No_name
CCTCAATGCTTTTCTCGCTCGGTTTTCAGTTCGACCACGCTCGAAAATTTCTTTTGGTTC
TCGGCAAGGTTTTGCTCTCGTTCGATGAGTGATTCGATAA
>No_name
CACTCATCGAACGAGAGCAAAACCTTGCCGAGAACCAAAAGAAATTTTCGAGCGTGGTCG
AACTGAAAACCGAGCGAGAAAAGCATTGAGGACAATAACA
>No_name
CCGAGAATTAATGTTATTGTCCTCAATGCTTTTCTCGCTCGGTTTTCAGTTCGACCACGC
TCGAAAATTTCTTTTGGTTCTCGGCAAGGTTTTGCTCTCG
>No_name
CAAAACCTTGCCGAGAACCAAAAGAAATTTTCGAGCGTGGTCGAACTGAAAACCGAGCGA
GAAAAGTATTGAGGACAATAACATTAATTCTCGGAGCTTT
>No_name
CAAAACCTTGCCGAGAACCAAAAGAAATTTTCGAGCGTGGTCGAACTGAAAACCGAGCGA
GAAAAGCATTGAGGACAATAACATTAATTCTCGGAGCTTT
>No_name
AAGAAATTTTCGAGCGTGGTCGAACTGAAAACCGAGCGAGAAAAGCATTGAGGACAATAA
CATTAATTCTCGGAGCTTTTGTCATTTGTTGGACTCCTTT
>No_name
GTCGAACTGAAAACCGAGCGAGAAAAGCATTGAGGACAATAACATTAATTCTCGGAGCTT
TTGTCATTTGTTGGACTCCTTTTCACATATTGGTATTGCT
>No_name
CGAACTGAAAACCGAGCGAGAAAAGCATTGAGGACAATAACATTAATTCTCGGAGCTTTT
GTCATTTGTTGGACTCCTTTTCACATATTGGTATTGCTGA
>No_name
GAGAAAAGCATTGAGGACAATAACATTAATTCTCGGAGCTTTTGTCATTTGTTGGACTCC
TTTTCACATATTGGTATTGCTGAAAGGATATTATCCAGAT
>No_name
CAGATCTGGATAATATCCTTTCAGCAATACCAATATGTGAAAAGGAGTCCAACAAATGAC
AAAAGCTCCGAGAATTAATGTTATTGTCCTCAATGCTTTT
>No_name
ATGAAAGATTGAAAAAATGAACATTGACCAGATCTGGATAATATCCTTTCAGCAATACCA
ATATGTGAAAAGGAGTCCAACAAATGACAAAAGCTCCGAG
>No_name
CCAAAGCATAACAAAAAGGATTAATCGGACTGTTAGCATAGCATAGCCAATATGAAAGAT
TGAAAAAATGAACATTGACCAGATCTGGATAATATCCTTT
>No_name
CCAAAGCATAACAAAAAGGATTAATCGGACTGTTAGCATAGCATAGCCAATATGAAAGAT
TGAAAAAATGAACATTGACCAGATCTGGATAATATCCTTT
>No_name
CCAAAGCATAACAAAAAGGATTAATCGGACTGTTAGCATAGCATAGCCAATATGAAAGAT
TGAAAAAATGAACATTGACCAGATCTGGATAATATACTTT
>No_name
ATATTATCCAGATCTGGTCAATGTTCATTTTTTCAATCTTTCATATTGGCTATGCTATGC
TAACAGTCCGATTAATCCTTTTTGTTATGCTTTGGCCAAT
>No_name
CAGATCTGGTCAATGTTCATTTTTTCAATCTTTCATATTGGCTATGCTATGCTAACAGTC
CGATTAATCCTTTTTGTTATGCTTTGGCCAATGCACAATT
>No_name
CTTTCTTGAATTGTGCATTGGCCAAAGCATAACAAAAAGGATTAATCGGACTGTTAGCAT
AGCATAGCCAATATGAAAGATTGAAAAAATGAACATTGAC
>No_name
TTCATTTTTTCAATCTTTCATATTGGCTATGCTATGCTAACAGTCCGATTAATCCTTTTT
GTTATGCTTTGGCCAATGCACAATTCAAGAAAGCATTCTT
>No_name
CCCGAAGTAATCTTAAGAATGCTTTCTTGAATTGTGCATTGGCCAAAGCATAACAAAAAG
GATTAATCGGACTGTTAGCATAGCATAGCCAATATGAAAG
>No_name
ATTGCATGGAAAATGGGTCCTAGGGAAGCATGTCTGCCAGTTTTGGGTGTCAATGGATAT
TTTACTTTGTACAGCATCTATTCTTAATTTGTGCTGCATT
>No_name
TCGCCATATATCGATCAATCGAAATGCAGCACAAATTAAGAATAGATGCTGTACAAAGTA
AAATATCCATTGACACCCAAAACTGGCAGACATGCTTCCC
>No_name
ATTTTACTTTGTACAGCATCTATTCTTAATTTGTGCTGCATTTCGATTGATCGATATATG
GCGATCACTAAGCCCTTGGTATATGCCACAAAACGATCAT
>No_name
TTGGTATATGCCACAAAACGATCATATAAATTAGCAGGTTGTATGATATTAATCGCTTGG
ATCTTGTCAGTAATTATATCGGTGCCCCCGGTAATCGGTT
>No_name
TAAAAAACGATCCCAGTGATGAATAGATTCTAAATCCAAGATGAATACTGATTTCACAAG
TAGTGTTGGTAAAATTATGATCTGACCAACCGATTACCGG
>No_name
GTTTTTTATCCCGTTAATCCTCATGATTTTTGTTTACTTGAGAATCTTCGCCATAGCCAA
CTATCGTAAAATTTTACTCAACAGTCATCAATCTTCGAGA
>No_name
TGGATGTTTGGAAATCGAGGGATTTATATGATAAAGAATTCGAAGAATTTTTATTTGATT
TAATGTTTCTCGAAGATTGATGACTGTTGAGTAAAATTTT
>No_name
CTTGTCGACGTTGTTGAGACGAGGGATTGGATGTTTGGAAATCGAGGGATTTATATGATA
AAGAATTCGAAGAATTTTTATTTGATTTAATGTTTCTCGA
>No_name
TCCAAATCTAACGCTTGTCGACGTTGTTGAGACGAGGGATTGGATGTTTGGAAATCGAGG
GATTTATATGATAAAGAATTAGAAGAATTTTTATTTGATT
>No_name
CAACAACGTCGACAAGCGTTAGATTTGGAGTCCAATCCGAAACACGCTCAAGCTTTGAAA
TTAAATTCTTATCTTTGCCAGAGGCCCATTCATAGAAGCT
>No_name
CTTTGAAATTAAATTCTTATCTTTGCCAGAGGCCCATTCATAGAAGCTGCGCACTTCAGA
ATCTAATTTACAAATCTGGAAATCTACAGAATTTCACCAA
>No_name
TGCAGTTTTGAGTTCGGGATTAAGTCAAAGCCAAAAAGGCAAAGAAACCGCAGCATTTTT
GCGAGAACATAAAACTGCCAAAGTCATTGCAATGGTAATT
>No_name
GCAGCCAGCACACTACAAAGCATCCAATTACCATTGCAATGACTTTGGCAGTTTTATGTT
CTCGCAAAAATGCTGCGGTTTCTTTGCCTTTTTGGCTTTG
>No_name
AGAATCCGTTGAGAACATAAGCTTTCCAGCACGTAAATAGTGAAAAATGGCAGCCAGCAC
ACTACAAAGCATCCAATTACCATTGCAATGACTTTGGCAG
>No_name
GATATGGACAGAGAATCCGTTGAGAACATAAGCTTTCCAGCACGTAAATAGTGAAAAATG
GCAGCCAGCACACTACAAAGCATCCAATTACCATTGCAAT
>No_name
GCTTTGTAGTGTGCTGGCTGCCATTTTTCACTATTTACGTGCTGGAAAGCTTATGTTCTC
AACGGATTCTCTGTCCATATCCCATCGGATCGTTGTTGGT
>No_name
GAGAAACGGATTCAAAGCGCTGTTAATGTATCCTAGCCAAGTCACTGATTTTACCAACAA
CGATCCGATGGGATATGGACAGAGAATCCGTTGAGAACAT
>No_name
CTGGAATATAACTGTGCCAATATTTAGTCCTCGGTTTTCATGGCTTCACGTTTGGACTTG
TGGACCTATTCTTGTTATGCTGATTTTATGGACAATCATA
>No_name
CTGGAATATAACTGTGCCAATATTTAGTCCTCGGTTTTCATGGCTTCACGTTTGGACTTG
TGGACCTATTCTTGTTATGCTGATTTTATGGACAATCATA
>No_name
GAATCTTCAGAGTGTCTCCAACTATCTCATTCTGAGTCTGGCAGTAGCAGATTTGATGGT
GGCGGTACTCGTAATGCCGATCAGCGTCATTAATGAAATC
>No_name
ATTGCGATTGCTACAAGATGCAAAACGGATGCTGTGCAGCATAATACATCAAAGAAAATC
CAAATATCACAGAGACTCATCCCCATCCACCAACTACTGG
>No_name
CGGCCCAGTATCTGTCTATTGCGATTGCTACAAGATGCAAAACGGATGCTGTGCAGCATA
ATACATCAAAGAAAATCCAAATATCACAGAGACTCATCCC
>No_name
TAGCAATCGCAATAGACAGATACTGGGCCGTTACGCAAATAAATTTTATTCGAAAAAAAT
CTGGTGCTCGTAAATAAATTCTAATAATGATATTTTGTGT
>No_name
TGACAATTGAAACACTCCAAACACAAAATATCATTATTAGAATTTGTTTACGAGCACCAG
ATTTTTTTCGAATAAAATTTATTTGCGTAACGGCCCAGTA
>No_name
CGAAAAAAATCTGGTGCTCGTAAACAAATTCTAATAATGATATTTTGTGTTTGGAGTGTT
TCAATTGTCATATCAATTCCATCAAGATTTCACGGTCACA
>No_name
TGGTGCTCGTAAACAAATTCTAATAATGATATTTTGTGTTTGGAGTGTTTCAATTGTCAT
ATCAATTCCATCAAGATTTCACGGTCACAGAAATCAGTTT
>No_name
GTAAGTATGATTCGTGTTCATTCGGCAGACTCCGTCTTCTGAGGTTAGAAACTGATTTCT
GTGACCGTGAAATCTTGATGGAATTGATATGACAATTGAA
>No_name
CGCCGATATTAGCAACGATGATGTAAGTATGATTCGTGTTCATTCGGCAGACTCCGTCTT
CTGAGGTTAGAAACTGATTTCTGTGACCGTGAAATCTTGA
>No_name
GCGCATTCTTTCTCCCTATGTTAATTATGGTGGCTATCTATATTCGGATTTATGTATTTG
CAAAAAGACAAATCAGAAAACGTTCCACCAAGTTTCGACC
>No_name
GTTCCACCAAGTTTCGACCCCCTGACATCCACACCCTTTCCAATCTCAACCCCAAATCCA
CTAGAACTGGAAAGGAAAATAAAATAGTTTATTTTTCATC
>No_name
ATTTCAGTGAAAACTAATACAAAAAACAATCAAGACCAGCTAGTTTTCAAAGATGCAAAT
CATGACAATAATGTCATTAAAGATTCTGAATTGGATAAAG
>No_name
GTGAAAACTAATACAAAAAACAATCAAGACCAGCTAGTTTTCAAAGATGCAAATCATGAC
AATAATGTCATTAAAGATTCTGAATTGGATAAAGTAAAAG
>No_name
AAAACAATCAAGACCAGCTAGTTTTCAAAGATGCAAATCATGACAATAATGTCATTAAAG
ATTCTGAATTGGATAAAGTAAAAGGAGGTAAAGATATAGA
>No_name
ATTAAAGATTCTGAATTGGATAAAGTAAAAGGAGATAAAGATATAGAACATATTGGAGAT
TATATTATGAATCCTAATAATATATCAAAAAGACAAATTT
>No_name
TCCACGTAAGGTATATCTGAAAGTTGTGACCCAAAACTCATTAAGGAAATTTGTCTTTTT
GATATATTATTAGGATTCATAATATAATCTCCAATATGTT
>No_name
ATTTCCTTAATGAGTTTTGGGTCACAACTTTCAGATATACCTTACGTGGATGAGGATGAA
GTCATCAAACATGATTCTTCGTTGTCTAAAAAAAATTCAC
>No_name
AAAAAATTCACCGCAACCTTCAAAGCTTTCTAGCCCTTCGTGTTCTTCTCTTGTAACTGC
AATTGAAAAGCAGGCAAATAATAATATAAACAACAATATT
>No_name
TTCTCTTGTAACTGCAATTGAAAAGCAGGCAAATAATAATATAAACAACAATATTGTGAC
AATTTCCGGGGAATCATCTACACAAACCATGATTGCTTCT
>No_name
TGCAATTGAAAAGCAGGCAAATAATAATATAAACAACAATATTGTGACAATTTCCGGGGA
ATCATCTACACAAACCATGATTGCTTCTCAATTTCATCGA
>No_name
CGATACTCATCTGACGACACAAATGAAATAAGGTCTCCGTCAGTTTCTTGTCGGTCCAGT
AACAGCGGAACAGACTTCCAAGTAGATAGTGAATCAGTAT
>No_name
GTATTTGAATCTAATAATAGTACCAAACACGGATCACAAGAGCTTTTCTGCGAAAACTGT
ATAAATGCTTTGGATTCAGAATTAGAGTCATCAGGATTCC
>No_name
TTTGAATCTAATAATAGTACCAAACACGGATCACAAGAGCTTTTCTGCGAAAACTGTATA
AATGCTTTGGATTCAGAATTAGAGTCATCAGGATTCCCAA
>No_name
CTTTTCTGCGAAAACTGTATAAATGCTTTGGATTCAGAATTAGAGTCATCAGGATTCCCA
ATAAGTAGTACTGAATTAGAAGAACATTTAGCTTGTGCTA
>No_name
CATGTCATATCTTATGGTCATCAAGATGATATTGTAGCGAGAAGTATTTCGAGTAGAGAA
GAGAAAATAAGTCTGAGAGTGAATGCCAACGCTCATATGT
>No_name
TGATATTGTAGCGAGAAGTATTTCGAGTAGAGAAGAGAAAATAAGTCTGAGAGTGAATGC
CAACGCTCATATGTGTACAAAAGAGCCAGCTTGTAGACAG
>No_name
TTCCGCAAGAGACTGTCTACAAGCTGGCTCTTTTGTACACATATGAGCGTTGGCATTCAC
TCTCAGACTTATTTTCTCTTCTCTACTCGAAATACTTCTC
>No_name
AGTATTTCGAGTAGAGAAGAGAAAATAAGTCTGAGAGTGAATGCCAACGCTCATATGTGT
ACAAAAGAGCCAGCTTGTAGACAGTCTCTTGCGAAAAATA
>No_name
TTCGAGTAGAGAAGAGAAAATAAGTCTGAGAGTGAATGCCAACGCTCATATGTGTACAAA
AGAGCCAGCTTGTAGACAGTCTCTTGCGAAAAATAAAAAT
>No_name
GCGGCTTTTCTCTCACGTCGCTGTTCAATTTTTATGCGAGATCGGATTTTTAGTTGATGC
CACATTGCATTCGAAAGACGATTTTTATTTTTCGCAAGAG
>No_name
TCTGAGTAGCAAACGGCAGCCAACAAATGAGAAAACAACCGGTAATAATTGCTAAAGTTC
TGGCGGCTTTTCTCTCACGTCGCTGTTCAATTTTTATGCG
>No_name
TTTAGCAATTATTACCGGTTGTTTTCTCATTTGTTGGCTGCCGTTTGCTACTCAGAACAT
GATAAATCTGATTTCAGACTCACCAAATAATACAAATCAT
>No_name
GTCGATTAAAAGAGCTTTATAACTGGTATGATTTGTATTATTTGGTGAGTCTGAAATCAG
ATTTATCATGTTCTGAGTAGCAAACGGCAGCCAACAAATG
>No_name
TCACCAAATAATACAAATCATACCAGTTATAAAGCTCTTTTAATCGACAGTTTTATATTA
TGGTTAGGTTATACTAATTCGTGCCTAAATCCCATAATCT
>No_name
CGAGCGTCGAAAATCGGGAGAAAATACAGTATAGATTATGGGATTTAGGCACGAATTAGT
ATAACCTAACCATAATATAAAACTGTCGATTAAAAGAGCT
>No_name
GTTAGGTTATACTAATTCGTGCCTAAATCCCATAATCTATACTGTATTTTCTCCCGATTT
TCGACGCTCGTTTAGGAAGATCCTATTTGGTCGGTATTAC
>No_name
GGAAATTATTGCGACCTTTTACCACGGTGGTAATACCGACCAAATAGGATCTTCCTAAAC
GAGCGTCGAAAATCGGGAGAAAATACAGTATAGATTATGG
>No_name
TGCCTATGCTGGTGCAAGTGGACGCCAAAATGATAACAACATTTTTGGAATATCCAATAT
CAATTGATAGAGATATATTTCTTGAAATTGTTGAATGCAT
>No_name
CCATGATAAAAGCTGTAATTATCAATCCATTCCCAAACACGGTGCCTATGCTGGTGCAAG
TGGACGCCAAAATGATAACAACATTTTTGGAATATCCAAT
>No_name
ATTGGATATTCCAAAAATGTTGTTATCATTTTGGCGTCCACTTGCACCAGCATAGGCACC
GTGTTTGGGAATGGATTGATAATTACAGCTTTTATCATGG
>No_name
ATTTTGGCGTCCACTTGCACCAGCATAGGCACCGTGTTTGGGAATGGATTGATAATTACA
GCTTTTATCATGGAGAAAAAGATTCGGATACCCAGCAATT
>No_name
AAATATTACAAAGAATGTACCCCAAAGGCCAATAACCTAAAACAACATAAATAGAAAATA
AATTCATCGAAAACAGTCCAATTAAGATATCTGTGATTGC
>No_name
CTGGAATTTTGACCGAACAATATCTATCGACAGTAATCAAAAGTACCGTATACTGAGAGG
TTAGACATACGGTATAATCGAATGACAACCAAATATTACA
>No_name
GTAATATTTGGTTGTCATTCGATTATACCGTATGTCTAACCTCTCAGTATACGGTACTTT
TGATTACTGTCGATAGATATTGTTCGGTCAAAATTCCAGC
>No_name
TCTCAGTATACGGTACTTTTGATTACTGTCGATAGATATTGTTCGGTCAAAATTCCAGCA
AAGTATAGAATTTGGAGAACCGAAAAAAAGGTATACTTAT
>No_name
GGGGATAATCCAAGCCAAAACAATTAATAAGTATACCTTTTTTTCGGTTCTCCAAATTCT
ATACTTTGCTGGAATTTTGACCGAACAATATCTATCGACA
>No_name
GGCAATTCCAAATGATGATAATCGTTATAAATAAGAAAGCGGGGATAATCCAAGCCAAAA
CAATTAATAAGTATACCTTTTTTTCGGTTCTCCAAATTCT
>No_name
CTTATTAATTGTTTTGGCTTGGATTATCCCCGCTTTCTTATTTATAACGATTATCATCAT
TTGGAATTGCCGTTCCCAGTCTCCATCCGTTGACAGTCAG
>No_name
CCGCTCTCTTATTTATAACGATTATCATCATTTGGAATTGCCGTTCCCAGTCTCCATCCG
TTGACAGTCAGCAATGCTTTGCGGAATTTACTCTTTATCC
>No_name
ATCATTTGGAATTGCCGTTCCCAGTCTCCATCCGTTGACAGTCAGCAATGCTTTGCGGAA
TTTACTCTTTATCCGATTTTCAATACAGTCTTTACAATAG
>No_name
GGGTTATCCAAAAATAAGCTATTGTAAAGACTGTATTGAAAATCGGATAAAGAGTAAATT
CCGCAAAGCATTGCTGACTGTCAACGGATGGAGACTGGGA
>No_name
CGCACATGATAATGAGGGTTATCCAAAAATAAGCTATTGTAAAGACTGTATTGAAAATCG
GATAAAGAGTAAATTCCGCAAAGCATTGCTGATTGTCAAC
>No_name
GACAGTCAGCAATGCTTTGCGGAATTTACTCTTTATCCGATTTTCAATACAGTCTTTACA
ATAGCTTATTTTTGGATAACCCTCATTATCATGTGCGTTT
>No_name
CTTTGCGGAATTTACTCTTTATCCGATTTTCAATACAGTCTTTACAATAGCTTATTTTTG
GATAACCCTCATTATCATGTGCGTTTTATATATTGGAATA
>No_name
CCGAATTTTGATGGAGTCGGCGAGCGACACGATATATTCCAATATATAAAACGCACATGA
TAATGAGGGTTATCCAAAAATAAGCTATTGTAAAGACTGT
>No_name
TTTGTATCCGAATTTTGATGGAGTCGGCGAGCGACACGATATATTCCTATATATAAAACG
CACATGATAATGAGGGTTATCCAAAAATAAGCTATTGTAA
>No_name
CTTATTTTTGGATAACCCTCATTATCATGTGCGTTTTATATATTGGAATATATCGTGTCG
CTCGCCGACTCCATCAAAATTCGGATACAAAACGCAAACG
>No_name
CAAAATTCGGATACAAAACGCAAACGGTTGACCTCTCTTATGGCAACTGCCGGTCAAACA
ATGTCAAAAATTGGGGTTGGATTAAGTTTAGCAAATTTGG
>No_name
TTGACCTCTCTTATGGCAACTGCCGGTCAAACAATGTCAAAAATTGGGGTTGGATTAAGT
TTAGCAAATTTGGATGTCAATGTTCAATTTAAAAACTTTT
>No_name
CGAGAACTGTCCGGATAAAGACAGTTATCATTTAAAAGATTTCTCTCGGTTGTCGTTTCG
TTAAACGGATTATCTTTCAAAAAGTTTTTAAATTGAACAT
>No_name
ACGAAACGACAACCGAGAGAAATCTTTTAAATGATAAATGTCTTTATCCGGACAGTTCTC
GGAATAATTACTCAATAAGTTCACGGGTGTCACCTTCTGA
>No_name
GACAGTTCTCGGAATAATTACTCAATAAGTTCACGGGTGTCACCTTCTGAGGAAACGAAT
AGTTTAATGATAAATAATATTTTCCCCAAATCTCACAGTG
>No_name
CACGGGTGTCACCTTCTGAGGAAACGAATAGTTTAATGATAAATAATATTTTCCCCAAAT
CTCACAGTGAAACCTTGTTCACTGATAGTCTACGTTTTTC
>No_name
CTGAGGAAACGAATAGTTTAATGATAAATAATATTTTCCCCAAATCTCACAGCGAAACCT
TGTTCACTGATAGTCTACGTTTTTCTCCGAAATCTAATAA
>No_name
GAGGAAACGAATAGTTTAATGATAAATAATATTTTCCCCAAATCTCACAGTGAAACCTTG
TTCACTGATAGTCTACGTTTTTCTCCGAAATCTAATAAAG
>No_name
TGAAACCTTGTTCACTGATAGTCTACGTTTTTCTCCGAAATCTAATAAAGATAAATGTCC
TAATCTTTTTGAAGATATTCAGTATATTGACGAAGACTCA
>No_name
GTCCTAATCTTTTTGAAGATATTCAGTATATTGACGAAGACTCAAGTGGGAACAGTAAAA
CAAACTATGAATTTAATATCTCAAATTTCTACACAAATAG
>No_name
CTTTTTGAAGATATTCAGTATATTGACGAAGACTCAAGTGGGAACAGTAAAACAAACTAT
GAATTTAATATCTCAAATTTCTACACAAATAGATACAACT
>No_name
TTTTTGAAGATATTCAGTATATTGACGAAGACTCAAGTGGGGACAGTAAAACAAACTATG
AATTTAATATCTCAAATTTCTACACAAATAGATACAACTT
>No_name
CGAAGACTCAAGTGGGAACAGTAAAACAAACTATGAATTTAATATCTCAAATTTCTACAC
AAATAGATACAACTTACCAAGCATAAACATTTCCCAATCA
>No_name
CGAAGACTCAAGTGGGGACAGTAAAACAAACTATGAATTTAATATCTCAAATTTCTACAC
AAATAGATACAACTTACCAAGCATAAACATTTCCCAATCA
>No_name
GGGGACAGTAAAACAAACTATGAATTTAATATCTCAAATTTCTACACAAATAGATACAAC
TTACCAAGCATAAACATTTCCCAATCAGAAGTCCATGGGA
>No_name
CTCCAAATGAAATTTCCCATGGACTTCTGATTGGGAAATGTTTATGCTTGGTAAGTTGTA
TCTATTTGTGTAGAAATTTGAGATATTAAATTCATAGTTT
>No_name
TGAATTTAATATCTCAAATTTCTACACAAATAGATACAACTTACCAAGCATAAACATTTC
CCAATCAGAAGTCCATGGGAAATTTCATTTGGAGAATAAT
>No_name
CAACTTACCAAGCATAAACATTTCCCAATCAGAAGTCCATGGGAAATTTCATTTGGAGAA
TAATAGGGAAATAAAATACAAATCCTGGGACAACACAGTT
>No_name
CCGATTTGGAAACTGTGTTGTCCCAGGATTTGTATTTTATTTCCCTATTATTCTCCAAAT
GAAATTTCCCATGGACTTCTGATTGGGAAATGTTTATGCT
>No_name
GGGAAATAAAATACAAATCCTGGGACAACACAGTTTCCAAATCGGCATTGAAAGCCATGA
GGTTTCTTAAAAGTGTTCACAACATGTCAAAAAGAATCGA
>No_name
AAAATACAAATCCTGGGACAACACAGTTTCCAAATCGGCATTGAAAGCCATGAGGTTTCT
TAAAAGTGTTCACAACATGTCAAAAAGAATCGACATTCGT
>No_name
ATCCTGGGACAACACAGTTTCCAAATCGGCATTGAAAGCCATGAGGTTTCTTAAAAGTGT
TCACAACATGTCAAAAAGAATCGACATTCGTAATCACAGC
>No_name
ATCGCTTTGCTGTGATTACGAATGTCGATTCTTTTTGACATGTTGTGAACACTTTTAAGA
AACCTCATGGCTTTCAATGCCGATTTGGAAACTGTGTTGT
>No_name
TTTCCAAATCGGCATTGAAAGCCATGAGGTTTCTTAAAAGTGTTCACAACATGTCAAAAA
GAATCGACATTCGTAATCACAGCAAAGCGAAAAAATCTTT
>No_name
GCAACTTTTAGGAGGGTTATCACAAAATCCTTTTATTAAAATGAGAACATGATACGGAGT
CCAACAAATTATAAAAGCACCCAGAATAAAACTAATTGTT
>No_name
CGTTGATGCAACTTTTAGGAGGGTTATCACAAAATCCTTTTATTAAAATGAGAACATGAT
ACGGAGTCCAACAAATTATAAAAGCACCCAGAATAAAACT
>No_name
GTTTTATTCTGGGTGCTTTTATAATTTGTTGGACTCCGTATCATGTTCTCATTTTAATAA
AAGGATTTTGTGATAACCCTCCTAAAAGTTGCATCAACGA
>No_name
GGAGAATTTATATAGCACAACCAGTAGCTTGCGTTATACAATACGTCGTTGATGCAACTT
TTAGGAGGGTTATCACAAAATCCTTTTATTAAAATGAGAA
>No_name
ATTGTATAACGCAAGCTACTGGTTGTGCTATATAAATTCTCCGATTAACCCTTTCTGTTA
TGCCCTTTCAAATTCGCAATTTAAAAAGACTCTTTTGAAA
>No_name
CAGGATCTTGAAAAATCTCCTTTGATCAATTTCAAAAGAGTCTTTTTAAATTGCGAATTT
GAAAGGGCATAACAGAAAGGGTTAATCGGAGAATTTATAT
>No_name
TGATGATCAAATTCCCGATGACAGTCCACAAGGTTATCATTGAAGGAATAATTGAAAATA
TATACAATGCCCATTCTGGAATGGATTCCATTTCAGAACT
>No_name
CAATGATAACCTTGTGGACTGTCATCGGGAATTTGATCATCATTATAACAATCTCCCATA
ACCGATTTCTAAGAACAACCGCAAACTTATTAATCGGGAA
>No_name
GGCTGCCAATAACATGTCACTCAAAGCGAGATTCCCGATTAATAAGTTTGCGGTTGTTCT
TAGAAATCGGTTATGGGAGATTGTTATAATGATGATCAAA
>No_name
GGCTGCCAATAACATGTCACTCAAAGCGAGATTCCCGATTAATAAGTTTGCGGTTGTTCT
TAGAAATCGGTTATGGGAGATTGTTATAATGATGATCAAA
>No_name
TACAAATATGAACTCCAAATGGCCAGTGTCCACAAAAGTCATTGACTATTGCTAATGGTA
AAACTGTAGCTGCCAATAACATGTCACTCAAAGCGAGATT
>No_name
TACAAATATGAACTCCAAATGGCCAGTGTCCACAAAAGTCATTGACTATTGCTAATGGTA
AAACTGTAGCTGCCAATAACATGTCACTCAAAGCGAGATT
>No_name
TGAGAACTTGACCTATACCAAATTGGAAACTTAGTGGCGGTATAACGATCCCAAGCTATC
ATCACTAGACTCCATACAGAGGCCGGAAAATACAGTACAT
>No_name
CGGGTGTATACATTCGAATATTTACAATTATCAATCAAAAAAAGAATCTATTTTCCAAAT
CAGACACTCAAAATACAGATGATAACTGCTCGTCCTACAA
>No_name
GTTGGTTGGTTGTAGGACGAGCAGTTATCATCTGTATTTTGAGTGTCTGATTTGGAAAAT
AGGTTCTTTTTTTGATTGATAATTGTAAATATTCAGATCG
>No_name
ATTGTCCAAATCAGACACTCAAAATACAGATGATAACTGCTCGTCCTACAACCAACCAAC
AGCGACATTGTTAAAATCAAAATTTATTTCCTCAATGAAA
>No_name
GAACTATTTTCATCGGTTTCTGTGTGCATTTTCATTGAGGAAATAAATTTTGGTTTTAAC
AATGTCGCTGTTGGTTGGTTGTAGGACGAGCAGTTATCAT
>No_name
CCCCTTTATGGGAAATGAAATTAAGCACAAACAACTCAGAACTCAATCCCAATGAGGATT
CAAAGAGATTCACTAAGAAAAGCTACAGATCCAATTACAA
>No_name
CAAAAAACGTCGACGAGCAAATAGTATAGTTCGTGCGGAAAAACGAGAGACACGCGCCAC
GAAGATCATGTTATTAATAATGGTTATTTTTATTTTATGC
>No_name
AGAATATATTATGATTTCTGGCAGTGATAAACCTTTTGTGTAGGCTGATCCAGTTCTGTT
CGTCAAATTGACACTAGTAAAATAGTACTGATCGTTGTTG
>No_name
CCGACCACCGTTATGATGACGACTATTCCTCCCAATATAGAATATATTATGATTTCTGGC
AGTGATAAACCTTTTGCGTAGGCTGATCCAGTTCTGTTTG
>No_name
AGTCGTCATCATAACGGTGGTCGGCAATTTACTGGTTTTGACGAGTTTCATCGTTGAAAG
ACAGCTTCGATCTATCAGCAATTACTTTTTACTTTCCTTG
>No_name
GGCGACAGCCAAGGAAAGTAAAAAGTAATTGCTGATAGATCGAAGCTGTCTTTCAACGAT
GAAACTCGTCAAAACCAGTAAATTGCCGACCACCGTTATG
>No_name
ATCCAGTATAGAGAGGCATTGAAACTAATCCAATCATCAAATCGGCGACAGCCAAGGAAA
GTAAAAAGTAATTGCTGATAGATCGAAGCTGTCTTTCAAC
>No_name
GATAGCCAAAGATCACAAATATAGTATGGTAAAGGCCATTCTCCAACAACTAAATATCCA
GTATAGAGAGGCATTGAAACTAATCCAATCATCAAATCGG
>No_name
CTGAACAATACCGATCTATGGAGATGATCAACAAATTTGCAACACTGGCATTAGACATGG
TGTAATCTATAGATAGCCAAAGATCACAAATATAGTATGG
>No_name
TCCATATTGAAACCTTTTTAGAGGTTCTCTTGATTCGATAAGTCAATGGTCGAGTGACTG
AATAATACCGATCTATGGAGATGATCAACAAATTTGCAAC
>No_name
GACTCCTTTAATCTACTTATGGCCAATCATCGATGGAAAAAGGCACGTCAAACCAAAGGA
ATGTTATATTCAATTTATTCAATCTAGTTATCTTTTGACT
>No_name
CTTTAATCTACTTATGGCCAATCATCGATGGAAAAAGGCACGTCAAACCAAAGGAATGTT
ATATTCAATTTATTCAATCTAGTTATCTTTTGACTCTATT
>No_name
TGTTAATAGAGTCAAAAGATAACTAGATTGAATAAATTGAATATAACATTCCTTTGGTTT
GACGTGCCTTTTTCCATCGATGATTGGCCATAAGTAGATT
>No_name
TTGCTGTTAATAGAGTCAAAAGATAACTAGATTGAATAAATTGAATATAACATTCCTTTG
GTTTGACGTGCCTTTTTCCATCGATGATTGGCCATAAGTA
>No_name
CGAAAATACAATATTGATATGATTGTTACTGGTATAAAATAAGCTAGACTTGCTGTTAAT
AGAGTCAAAAGATAACTAGATTGAATAAATTGAATATAAC
>No_name
AACCATTTGATGATTGATAACTTGTTTTAATAGGCAACCCGTGCATTTTTTTCAACACTT
TCTGTCTCAAATTAGTCTCTCGATAAATACGAAAATACAA
>No_name
AAAAATCATTCAAGGGAGAATCCTTTTCAAAATTTAATAAAGAAAATAAATTCTCTGCGA
AGTTCGTCGTCAAATGGGAAAAATAATATTTCTGCAAACA
>No_name
CAAAATTTAATAAAGAAAATAAATTCTCTGCGAAGTTCGTCGTCAAATGGGAAAAATAAT
ATTTCTGCAAACAGTTTTAAATCTCACCCGTTTCGACCTA
>No_name
GGAGGTTTGAGTTGAAAGCCCTGTCGCTGAGTTAGGTCGAAACGGGTGAGATTTAAAACT
GTTTGCAGAAATATTATTTTTCCCATTTGACGACGAACTT
>No_name
TGAGGTTTGAGTTGAAAGCCCTGTCGCTGAGTTAGGTCGAAACGGGTGAGATTTAAAACT
GTTTGCAGAAATATTATTTTTCCCATTTGACGACGAACTT
>No_name
AATAATATTTCTGCAAACAGTTTTAAATCTCACCCGTTTCGACCTAACTCAGCGACAGGG
CTTTCAACTCAAACCTCTATTTATCAGGAAAGAGATCGGA
>No_name
CTGCAAACAGTTTTAAATCTCACCCGTTTCGACCTAACTCAGCGACAGGGCTTTCAACTC
AAACCTCTATTTATCAGGAAGGCGAGAGCTCAAAATTTGA
>No_name
CTTCCATATTCAAATTTTGAGCTCTCGCCTTCCTGATAAATAGAGGTTTGAGTTGAAAGC
CCTGTCGCTGAGTTAGGTCGAAACGGGTGAGATTTAAAAC
>No_name
CTCACCCGTTTCGACCTAACTCAGCGACAGGGCTTTCAACTCAAACCTCTATTTATCAGG
AAGGCGAGAGCTCAAAATTTGAATATGGAAGATCCATTTA
>No_name
GGCTTTCAACTCAAACCTCTATTTATCAGGAAGGCGAGAGCTCAAAATTTGAATATGGAA
GATCCATTTATTCAGAACTTAGTGCATCTAATCATCGGTT
>No_name
TTGGGATTTACTGTATCGTAACCGATGATTAGATGCACTAAGTTCTGAATAAATGGATCT
TCCATATTCAAATTTTGAGCTCTCGCCTTCCTGATAAATA
>No_name
CGAGAGCTCAAAATTTGAATATGGAAGATCCATTTATTCAGAACTTAGTGCATCTAATCA
TCGGTTACGATACAGTAAATCCCAATCGCTTGATTCCAAT
>No_name
GAGAGCTCAAAATTTGAATATGGAAGATCCATTTATTCAGAACTTAGTGCATCTAATCAT
CGGTTACGATACAGTAAATCCCAATCGCTTGATTCCAATT
>No_name
CGGTAAAGATGAATTGGAATCAAGCGATTGGGATTTACTGTATCGTAACCGATGATTAGA
TGCACTAAGTTCTGAATAAATGGATCTTCCATATTCAAAT
>No_name
CTAATCATCGGTTACGATACAGTAAATCCCAATCGCTTGATTCCAATTCATCTTTACCGG
AACCGATTTTCACCAATAGAAATGACACCTCAAAGACCGT
>No_name
CTGCATTTGTATACGGTCTTTGAGGTGTCATTTCTATTGGTGAAAATCGGTTCCGGTAAA
GATGAATTGGAATCAAGCGATTGGGATTTACTGTATCGTA
>No_name
CGATACAGTAAATCCCAATCGCTTGATTCCAATTCATCTTTACCGGAACCGATTTTCACC
AATAGAAATGACACCTCAAAGACCGTATACAAATGCAGCA
>No_name
CTCAAAGACCGTATACAAATGCAGCATAGGAAACATAAACATTCCAGAAGAAGTCAAATC
AGACCGAACAGAATCGATTCTCCAATACGACATCTTTCGT
>No_name
GTCAAAATCAGACCGAACAGAATCGATTCTCCAATACGACATCTTTCGTTGAAATCTCAA
AGAAAATCTTGTGATGCCGAAAGCTTGAATCATTTAGTTA
>No_name
ATCGATTCTCCAATACGACATCTTTCGTTGAAATCTCAAAGAAAATCTTGTGATGCCGAA
AGCTTGAATCATTTAGTTATCGTGAATCCAAATGCAAAAG
>No_name
CCGGAATAATGTGACAACATAACCATAGCGTTACTGGTGCTAGGTTGATTGGGGAATTCT
TTTGCATTTGGATTCACGATAACTAAATGATTCAAGCTTT
>No_name
CACATTATTCCGGTTCACAAAAATCTGAAAATAAAGCTGCTAAAACTCTTAGCGCAATTT
TGTTAGCATTTTTTATAACATGGACTCCATATAACATTTT
>No_name
GTCGAGTTCAAATAGCATAACCAATATCCTAAATTATACACCGTAGTCCCTATCGGCTGA
GTTTCAACCGTATAGAAAGCATTTATCACCGTGAAAATGT
>No_name
CTTTCTATACGGTTGAAACTCAGCCGATAGGGACTACGGTGTATAATTTAGGATATTGGT
TATGCTATTTGAACTCGACAGTCAATCCATTGCTCTATGC
>No_name
CTTTCTATACGGTTGAAACTCAGCCGATAGGGACTACGGTGTATAATTTAGGATATTGGT
TATGCTATTTGAACTCGACAGTCAATCCATTGCTCTATGC
>No_name
TTTTCCGGAAAGTAACGTTGCATAACGCATAGAGCAATGGATTGACTGTCGAGTTCAAAT
AGCATAACCAATATCCTAAATTATACACCGTAGTCCCTAT
>No_name
CTACGGTGTATAATTTAGGATATTGGTTATGCTATTTGAACTCGACAGTCAATCCATTGC
TCTATGCGTTATGCAACGTTACTTTCCGGAAAACATTCAT
>No_name
CTTTCAATGTACTGCAATGCCACCTCTGTTGATCCGATTCTTGAGCATATCAGATTAATT
TGTACCAAAATTATTCTACCAGTCATCTGTTGGCCGGGAA
>No_name
TAGGACGATGATGTTTAAAATATTGCACATTATTCCCGGCCAACAGATGACTGGTAGAAT
AATTTTGGTACAAATTAATCTGATATGCTCAAGAATCGGA
>No_name
CTTGAGCATATCAGATTAATTTGTACCAAAATTATTCTACCAGTCATCTGTTGGCCGGGA
ATAATGTGCAATATTTTAAACATCATCGTCCTTACTCGCC
>No_name
GCAATATTTTAAACATCATCGTCCTTACTCGCCGTTCAATGATCAGTTCAACGAATATCT
ATCTTTTGTCCGTGTCAATTATGGATATTTCATATTTACT
>No_name
TTTTAAACATCATCGTCCTTACTCGCCGTTCAATGATCAGTTCAACGAATATCTATCTTT
TGTCCGTGTCAATTATGGATATTTCATATTTACTCTCGAT
>No_name
CATCATCGTCCTTACTCGCCGTTCAATGATCAGTTCAACGAATATCTATCTTTTGTCCGT
GTCAATAATGGATATTTCATATTTACTCTCGATGTTTTGC
>No_name
CTGAAGTGAAACGCAAAACATCGAGAGTAAATATGAAATATCCATTATTGACACGGACAA
AAGATAGATATTCGTTGAACTGATCATTGAACGGCGAGTA
>No_name
GACGAACTCTCTTGTAAAGCTGAAGTGAAACGCAAAACATCGAGAGTAAATATGAAATAT
CCATTATTGACACGGACAAAAGATAGATATTCGTTGAACT
>No_name
GTTCAACGAATATCTATCTTTTGTCCGTGTCAATAATGGATATTTCATATTTACTCTCGA
TGTTTTGCGTTTCACTTCAGCTTTACAAGAGAGTTCGTCA
>No_name
GTCAACCATGAAGTGGCATTGCTGGAGAATGAAGTCAAGGGAGAAAATATCCAGACGATT
GCAAATAATAAATTCTGTGACTGACGAACTCTCTTGTAAA
>No_name
CCGGTTGAAAATCGCATTTAATTTCCCTCGAAAAAATCTCTGGACTTGTCAAAATAAAAG
CCGTCGACAGGCATAGAACTATCACCTTTTTCGCTTTTGT
>No_name
CTATGCCTGTCGACGGCTTTTATTTTGACAAGTCCAGAGATTTTTTCGAGGGAAATTAAA
TGCGATTTTCAACCGGATAATACAGTCATGATTTGCTGTA
>No_name
CGACGGCTTTTATTTTGACAAGTCCAGAGATTTTTTCGAGGGAAATTAAATGCGATTTTC
AACCGGATAATACAGTCATGATTTGCTGTATTAGGAAGAC
>No_name
TTTTATTTTGACAAGTCCAGAGATTTTTTCGAGGGAAATTAAATGCGATTTTCAACCGGA
TAATACAGTCATGATTTGCTGTATTAGGAAGACTTCGTTT
>No_name
GGATAATACAGTCATGATTTGCTGTATTAGGAAGACTTCGTTTTATAATCGTATTCAGCG
CCATGGGTATTTTAAAATGAGTGCGGTTTTGTTTATAATG
>No_name
GTCTATTGTTGATCAAGGATCTGTCTTGTTGACTGAACGTTGACGAGTTGGCATCGATGT
TCAACCGAGTCGAATGTTGAGAGTTGTGTAACCTTAGATT
>No_name
CTTAAGTCTATTGTTGATCAAGGATCTGTCTTGTTGACTAAACGTTGACGAGTTGGCATC
GATGTTCAACCGAGTCGAATGCTGAGAGTTGTGTAAACTT
>No_name
CGAGTGCTTAAGTCTATTGTTGATCAAGGATCTGTCTTGTTGACTAAACGTTGACGAGTT
GGCATCGATGTTCAACCGAGTCGAATGCTGAGAGTTGTGT
>No_name
ACAACTCTCAGCATTCGACTCGGTTGAACATCGATGCCAACTCGTCAACGTTTAGTCAAC
AAGACAGATCCTTGATCAACAATAGACTTAAGCACTCTAC
>No_name
CATCGATGCCAACTCGTCAACGTTCAGTCAACAAGACAGATCCTTGATCAACAATAGACT
TAAGCACTCTACAAATGTCATAGATCAGTACAAGACCACA
>No_name
AAAAATTAATTTCGATATAGATCTATTTGGCCTCGTTTCAACGATTACGTAATTAATTGC
GCTGGGGGTCTGCAAACAGCAAAATGTCACCACAACAATG
>No_name
CAGCGCAATTAATTACGTAATCGTTGAAACGAGGCCAAATAGATCTATATCGAAATTAAT
TTTTGGGAATTTTTGTAATCTACTTTTGGCAGTGAGCGCT
>No_name
CCAGTTCTGAATGTTCTTCAGCCGATAATCAGTAGAAATAGCTATTAGAACTAAAGAATT
TCCGGCAACTATTAATACTAATAGTAAAATCACAGACAAG
>No_name
ACAAAAGGACGTCAATTGCCAACCAAAGAGAGCACAAAAGTCTTCCAAATATCCAACGGC
CGAATATCTCATTAAATAATGAAAATGGCAAGATCAAAAT
>No_name
CAGAAATGTGAACTGACCCAAAACCGAGCCTATGTTCTATACTCATCAATTGGATCGTTT
TACATTCCACTACTCATCATTATCATTGTGTATTTGCAAG
>No_name
GTCGGCTGCCGTTTTTCACCTCCTATTTGATTGTGATTTTCTGTAAATGCATGAATGAGC
ATTTATTTGGATTTTTCTTCTGGTTGGGTTACTGCAATAG
>No_name
AATCCTGATCCGTTTATGGCATTGCCATTTTATCAGATTCTGATCTATTCTTTGATTGCA
ACTATTCTTAGTTTGGCCACAGCTTGTGGCAATCTTCTTG
>No_name
CATTGCCATTTTATCAGATTCTGATCTATTCTTTGATTGCAACTATTCTTAGTTTGGCCA
CAGCTTGTGGCAATCTTCTTGTTCTCATTTCTTTTTGTAT
>No_name
CTTAGTTTGGCCACAGCTTGTGGCAATCTTCTTGTTCTCATTTCTTTTTGTATTGAAGGT
CAGCTAAGGACAATTAGTAATTATTATCTTCTTTCTTTGG
>No_name
CACAGCTTGTGGCAATCTTCTTGTTCTCATTTCTTTTTGTATTGAAGGTCAGCTAAGGAC
AATTAGTAATTATTATCTTCTTTCTTTGGCAGATCGGAAG
>No_name
CAGCTAAGGACAATTAGTAATTATTATCTTCTTTCTTTGGCCGTTTCAGACTTTCTTATT
GGAATTATTTCAATGCCACTTTATTCCACATTTCTTATTA
>No_name
GTTTCAGACTTTCTTATTGGAATTATTTCAATGCCACTTTATTCCACATTTCTTATTATG
CAGTTCTGGCCATTTAATTCTACAACTTGTGATTTGTGGT
>No_name
GGGATTATTTCAATGCCACTTTATTCCACATTTCTTATTATGCAGTTCTGGCCATTTAAT
TCTACAACTTGTGATTTGTGGTTATCACTTGACTATACAG
>No_name
TGAAGCATTCGATACTGTATAGTCAAGTGATAACCACAAATCACAAGTTGTAGAATTAAA
TGGCCAGAACTGCATAATAAGAAATGTGGAATAAAGTGGC
>No_name
ATTTAATTCTACAACTTGTGATTTGTGGTTATCACTTGACTATACAGTATCGAATGCTTC
ATCGGCAAATCTAGTTCTTATATCTTATGACCGATATAAA
>No_name
CAATGGACAAGTAAGGGTTTTATATCGGTCATAAGATATAAGAACTAGATTTGCCGATGA
AGCATTCGATACTGTATAGTCAAGTGATAACCACAAATCA
>No_name
ATCGAATGCTTCATCGGCAAATCTAGTTCTTATATCTTATGACCGATATAAAACCCTTAC
TTGTCCATTGACGTATAGATGCAAAAGATCACCAAGAAAA
>No_name
CGAATGCTTCATCGGCAAATCTAGTTCTTATATCTTATGACCGATATAAAACCCTTACTT
GTCCATTGACGTATAGATGCAAAAGATCACCAAGAAAAAC
>No_name
AGAATAATAATTATAGTTTTTCTTGGTGATCTTTTGCATCTATACGTCAATGGACAAGTA
AGGGTTTTATATCGGTCATAAGATATAAGAACTAGATTTG
>No_name
GCCAGATATAAATCAAGGGAGTCCATAATAGTGCACAAATTATCCATGTTAATAGAATAA
TAATTATAGTTTTTCTTGGTGATCTTTTGCATCTATACGT
>No_name
CAAAAGATCACCAAGAAAAACTATAATTATTATTCTATTAACATGGATAATTTGTGCACT
ATTATGGACTCCCTTGATTTATATCTGGCCAATTATTGAT
>No_name
CAAAAGATCACCAAAAAAAACTATAATTATTATTCTATTAACATGGATAATTTGTGCACT
ATTATGGACTCCCTTGATTTATATCTGGCCAATTATTGAT
>No_name
GATAATTTGTGCACTATTATGGACTCCCTTGATTTATATCTGGCCAATTATTGATGGAAA
AAGAACAGTGCCACAGGGTAAATGTTATGTGCAATTTATG
>No_name
GGATTCCATAAATTGCACATAACATTTACCCTGTGGCACTGTTCTTTTTCCATCAATAAT
TGGCCAGATATAAATCAAGGGAGTCCATAATAGTGCACAA
>No_name
ATTAAATATCCAATTGCACAGGTGAGCAGAGTTAGCAGTGTGCTGGATTCCATAAATTGC
ACATAACATTTACCCTGTGGCACTGTTCTTTTTCCATCAA
>No_name
AAAACAATGATGATAAAGAGAGGTATTAAATATCCAATTGCACAGGTGAGCAGAGTTAGC
AGTGTGCTGGATTCCATAAATTGCACATAACATTTACCCT
>No_name
TAAAGTTTGAAGATTTTTATTTCGATGCCGAGTTACGCGATATATTTGTATTGCGAAAAC
AATGATGATAAAGAGAGGTATTAAATATCCAATTGCACAG
>No_name
GGATATTTAATACCTCTCTTTATCATCATTGTTTTCGCAATACAAATATATCGCGTAACT
CGGCATCGAAATAAAAATCTTCAAACTTTAGGTTACGCGA
>No_name
CGCGTAACTCGGCATCGAAATAAAAATCTTCAAACTTTAGGTTACGCGACTCCGGTTTAT
GGAGGAGCAGCTTTGAAATACAATCATCGAGACAATTATA
>No_name
CTCCGGTTTATGGAGGAGCAGCTTTGAAATACAATCATCGAGACAATTATAAGAACATGG
ATTCTTCGACCGACACTGAAATCAGTAATAGAAATCCAAA
>No_name
AGAGAATTCGGTTGAAATTTGTGAACTTTTTTAATACATTTTTCTTTTGGATTTCTATTA
CTGATTTCAGTGTCGGTCGAAGAATCCATGTTCTTATAAT
>No_name
TCCAAAAGAAAAATGTATTAAAAAAGTTCACAAATTTCAACCGAATTCTCTTATTCTCAC
TCCACAAAATTTAAATTATTCGAGTGTCACTTCAAGCAAT
>No_name
TATAAGTGTAAAAAGATTATATGGAAACCACGTGACGAAAAATGCAATGATTATTGCTGC
AAGAGTTTTGGCGGCTTTGCTAGAGGAAGGCTTTTTTCGC
>No_name
CGAGAATATAAATTTATAAGTGTAAAAAGATTATATGGAAACCACATGACGAAAAATGCA
ATGATTATTGCTGCAAGAGTTTTGGCGGCTTTGCTAGAGG
>No_name
CGAGAATATAAATTTATAAGTGTAAAAAGATTATATGGAAACCACGTGAGGAAAAATGCA
ATGATTATTGCTGCAAGAGTTTTGGCGGCTTTGCTAGAGG
>No_name
GTGGGATTGGACTTTGACCGAGAATATAAATTTATAAGTGTAAAAAGATTATATGGAAAC
CACGTGACGAAAAATGCAATGATTATTGCTGCAAGAGTTT
>No_name
GTGGAATTCAAATAACATAAATAATAGCCAAAACCATAAAGAAGTGTCCCTATGGTGGGA
TTGGACTTTGACCGAGAATATAAATTTATAAGTGTAAAAA
>No_name
AAAGGCTATTATTTATGTTATTTGAATTCCACAATCAATCCAATATTGTATGCTTATTGC
AATATTATGTTTCGTAGAACATTTTGGAGAATTCTAATAT
>No_name
AACGACTTGTGTTGCTCTTAGACCGGCCGCATATTAGAATTCTCCAAAATGTTCTACGAA
ACATAATATTGCAATAAGCATACAATATTGGATTGATTGT
>No_name
GTTTCGTAGAACATTTTGGAGAATTCTAATATGCGGCCGGTCTAAGAGCAACACAAGTCG
TTTCTCTTCAATGCCATCGTATGCCTTCTTCTGCTTGATA
>No_name
GTTTCGTAGAACATTTTGGAGAATTCTAATATGCGGCCGGTCTAAGAGCAACACAAGTCG
TTTCTCTTCAATGCCATCGTATGCCGTCTTCAGCTTGAAA
>No_name
CTATATTCAACTAGAAGAAGCATTCGATGGCATTGAAGAGAAACGACTTGTGTTGCTCTT
AGACCGGCCGCATATTAGAATTCTCCAAAATGTTCTACGA
>No_name
GCTAATGAGATTTGAGACAGCACGGAATATCTTTCGAAATTAAAAGATCTATTGGATTTC
AATGAAGAATTGATCATTTCTTCAACATCAAAATCGAAGA
>No_name
CTAAACTAAAGACTAAACAATTGCTGGGAGTGTGAAGCCTCCTTACCAGAAACACGGCAA
TGATGATCAAAAGGTTCCCAACAATTGTTCCCACACAGAT
>No_name
GTGAATTCACTGAAAAGCCAATATCCTTTGATCTGGGTTATGATAGCGAACGGAATGACA
GCAACTGCAACAAGAAAATCACTACAAGCTAAACTAAAGA
>No_name
CAAAGATTCAAAATCGAAGCGGTACAAAGTAAAATATCCAAAAAGATAAAAAAATCACAC
GTGAATTCACTGAAAAGCCAATATCCTTTGATCTGGGTTA
>No_name
CTTTGTACCGCTTCGATTTTGAATCTTTGCTGCATTTCAATTGATAGATATTTCACAATT
CTTCAACCTCTCAGTCAATACGGAACGAACTTTCGGTCGG
>No_name
TTCACAATTCTTCAACCTCTCAGTCAATACGGAACGAACTTTCGGCCGGTTTTCTTGATG
ATTTGTATAATTTGGATTCTTTCCGGATTGATATCGATAC
>No_name
GTTTGATACCACAAACTCTCACTATATGTACAGTGACCTAAGTGGAAAGGTTCTTTCCAA
CCCGTCACAGGAGGTATCGATATCAATCCGGAAAGAATCC
>No_name
CGTTATTATTTTTAGCAATTTTTTTGGCGACTTGATAAATTCTGCTGTAAAGTATCAACA
TGACAACAAGAGGAATATAAAATGCACCAAGGGTGGCATA
>No_name
AAATAATCGGTTTTCCCAGGTTTTGACTACCGAAAATTCTTTTTACAAATATAATATTAA
TGATGACATACTTTCTGTGTCAAAATTGCAGCAACGTAAA
>No_name
CCGGGTTTTGACTACCGAAAATTCTTTTTACAAATATAATATTAATGATGACATACTTTC
TGTGTCAAAATTGCAGCAACGTAAAAGTGATGAATCTGAC
>No_name
GTTTTAACTACCGAAAATTCTTTTTACAAATATAATATTAATGATGACATACTTTCTGTG
TCAAAATTGCAGCAACGTAAAAGTGATGAATCTGACATGA
>No_name
CAGAGTTTTTATGGCTTTACTTTCAGAAATAATTTTTTTTGATAAATATTTCTGTCTGGC
TTTCTTAGATTTGATAGAGTTCCAATAATCGGAATTCGTC
>No_name
CAGACAGAAATATTTATCAAAAAAAATTATTTCTGAAAGTAAAGCCATAAAAACTCTGGG
AATATTAATGGGTTGCTTCACCTTTTGTTGGTTTCCCTTT
>No_name
CGGTGATTAAAACATATAATATTAATACGAAATACATTCCGATGTGGGTCAGAGAAACAT
TTTTATGGCTGGGGGATTTTTACAGTTTTCTCAATCCAAT
>No_name
GGATATTTTAACAGTTTTCTCAATCCAATTATCTACGCCAAATTCAATAAGGATTTTAGA
CAGCCATTTAAAGAGATTCTATCATGCCACTGTAAGTCCA
>No_name
GGACAAATGATTTTCCAAATTGTTCTGTATATGAAGCAGTTCGTAGCCGGTTGTTTATGG
ACTTACAGTGGCATGATAGAATCTCTTTAAATGGCTGTGA
>No_name
CCGTCTTTGGACAAATGATTTTCCAAATTGTTCTGTATATGAAGCAGTTCGTAGCCGGTT
GTTTATGGACTTACAGTGGCATGATAGAATCTCTTTAAAT
>No_name
TAAAGAGATTCTATCATGCCACTGTAAGTCCATAAACAACCGGCTACGAACTGCTTCATA
TACAGAACAATTTGGAAAATCATTTGTCCAAAGACGGCGC
>No_name
TAAAGAGATTCTATCATGCCACTGTAAGTCCATAAACAACCGGCTACGAACTGCTTCATA
TACAGAACAATTTGGAAAATCATTTGTCCAAAGACGGCGC
>No_name
AAGAGATTCTATCATGCCACTGTAAGTCCATAAACAACCGGCTACGAACTGCTTCATATA
CAGAACAATTTGGAAAATCATTTGTCCAAAGACGGCGCTC
>No_name
AAGAGATTCTATCATGCCACTGTAAGTCCATAAACAACCGGCTACGAACTGCTTCATATA
CAGAACAATTTGGAAAATCATTTGTCCAAAGACGGCGCTC
>No_name
CTGCTACTTCGACGGGAGGCAGGAAGTTGCAAAGTGCTCTCGTAGCCAGAGCGCCGTCTT
TGGACAAATGATTTTCCAAATTGTTCTGTATATGAAGCAG
>No_name
CGGCAATGTTCTCGTCATGGTCACTATTGTTACTGAGCTCAATATTAAGAATTCCTCCAA
TCATTTGATATTCAGTTTAGCAGTGACTGATTTGTTCGTC
>No_name
CAATTACCAAACTGACATACAATAGAAATCGTTCAACGGTTTCGACAACAGCTATGATTA
CATCTTCCTGGATCGCTGCGGCTCTTGTCTCCATTCCATC
>No_name
CTATGATTACATCTTCCTGGATCGCTGCGGCTCTTGTCTCCATTCCATCTAGATTCTATT
TACAAAGGAATAATACAGCCGAAAGAATAACAGTCAATTA
>No_name
CTTCCTGGATCGCTGCGGCTCTTGTCTCCATTCCATCTAGATTCTATTTACAAAGGAATA
ATACAGCCGAAAGAATAACAGTCAATTATAATGGAACATG
>No_name
CGAGTTTCCTTCATTAATAAGACATGTTCCATTATAATTGACTGTTATTCTTTCGGCTGT
ATTATTCCTTTGTAAATAGAATCTAGATGGAATGGAGACA
>No_name
CACAATTCTTGCAAATTTCTTATCTTTTTGTTTTCCGCTTATATTAATGGGCATCGTTTA
TTTTAAGATTTTTATTTTTATTAAAAAACAAACAAAAAAT
>No_name
TGCTTTTCTATTTTTTGTTTGTTTTTTAATAAAAATAAAAATCTTAAAATAAACGATGCC
CATTAATATAAGCGGAAAACAAAAAGATAAGAAATTTGCA
>No_name
CATAAATAGAAGACCAGATTTCTGACTGCGGAAATGGAGACGCTGTGGATTTAGAATAGC
AAATATCCGACGCAAAAGTTGTTGAAAGAGCATCAGATCC
>No_name
AGCGTCTCCATTTCCGCAGTCAGAAATCTGGTCTTCTATTTATGACGACTCAAAAATAAT
TATAGATGAAAATTCCTTTGAAAGCACAGTGACAGAGTCT
>No_name
CTCGTCGGCATACTGAAATTTAGAACATTCTTCATTGACCCATTTCGTTTTCTCCAAAGA
CTCTGTCACTGTGCTTTCAAAGGAATTTTCATCTATAATT
>No_name
CCGTCTTCCTCGTCGGCATACTGAAAATTCGAACATTCTTCATTGACCCATTTCGTTTTC
TCCAAAGACTCTGTCACTGTGCTTTCAAAGGAATTTTCAT
>No_name
ATTTATCTAGACAATATAAATATTTATTAGTAACATTTTCTGACAGATTATTATTAGACT
TTGACTGATTTTCGTCTTCCTCGTCGGCATACTGAAAATT
>No_name
CTCAGTGGATGATTTATCTAGACAATATAAATATTTATTAGTAACATTTTCTGACAGATT
ATTATTAGACTTTGACTGATTTTCGTCTTCCTCGTCGGCA
>No_name
TGGAAAGCTCTCAGTGGATGATTTATCTAGACAATATAAATATTTATTAGTAACATTTTC
TGACAGATTATTATTAGACTTTGACTGATTTTCGTAGATC
>No_name
GAGCTTTCCAATGTCATCACTTTATTTGAACCCTCTTACAATGAAAACTTATTCAGATAT
ATACACAACTTCCAATCTTGCTAAAACTGAAACAATGAGC
>No_name
AAAATCTCCCAATTCCAACAAGTCTATAATCAAACCCTCGACTTCAAATTCCAGAAAGTT
AAAATCTCCGACTTTGTCGTGGTCACCAAAGTTAACGTTC
>No_name
CTCGGTTTTGATTGCCGATATGGAAAGAACGTTAACTTTGGTGACCACGACAAAGTCGGA
GATTTTAACTTTCTGGAATTTGAAGTCGAGGGTTTGATTA
>No_name
CTCGGTTTTGATTGCCGATATGGAAAGAACGTTAACTTTGGTGACCACGACAAAGTCGGA
GATTTTAACTTTCTGGAATTTGAAGTCGAGGGTTTGATTA
>No_name
AAACCCTCGACTTCAAATTCCAGAAAGTTAAAATCTCCGACTTTGTCGTGGTCACCAAAG
TTAACGTTCTTTCCATATCGGCAATCAAAACCGAGCATTA
>No_name
CCATTTTTAATGCTCGGTTTTGATTGCCGATATGGAAAGAACGTTAACTTTGGTGACCAC
GACAAAGTCGGAGATTTTAACTTTCTGGAATTTGAAGTCG
>No_name
TACGAAATTAAACCCATTTTTAATGCTCGGTTTTGATTGCCGATATGGAAAGAACGTTAA
CTTTGGTGACCACGACAAAGTCGGAGATTTTAACTTTCTG
>No_name
CGCTTCTACGAAATTAAACCCATTTTTAATGCTCGGTTTTGATTGCCGATATGGAAAGAA
CGTTAACTTTGGTGACCACGACAAAGTCGGAGATTTTAAC
>No_name
GTTGAGACTGTCGGAAATTTGAGTTTGAAAGTGTTCATTGTTTGAGTGGTTGTGGTTTTT
CAACGGACTACTTATCGAACTCAATAAAGAGTAGTTTGCT
>No_name
CGCGAAAGAGTTATCGTTGAGACTGTCGGAAATTTGAGTTTGAAAGTGTTCATTGTTTGA
GTGGTTGTGGTTTTTCAACGGACTACTTATCGAACTCAAT
>No_name
CTCTTTCGCGTCTTTAGCAGTCCGGGTAAAAAGAATTAATCAAAAACGTGAATATAAAGT
TGTAAGGACGTTATTCATCATTACGGGTCTATTTATAATA
>No_name
TTAATCAAAAACGTGAATATAAAGTTGTAAGGACGTTATTCATCATTACGGGTCTATTTA
TAATATGTTGGCTACCATTCGCAATCAACAACCTTTTACG
>No_name
CTGAAATTCAGTTGAGAAAATTGTGTAAATAATTGGATTTAACCCGGAATTTACGTACCC
CAACCAAAGAAATATACTGTCCATAATTCTATTTATTTCC
>No_name
CTGAAATTCGCAACGCCAGCGCAAAGAAACAACATGAATCCGTTGAACGTACACCAGATA
TCTTTGACCATAAGGAAACAATTTATCCTGTAATAAATTG
>No_name
CTTTTTTCTCTTGTGTTTCAAGTTGCGTTACTCCAATCTGTTGACCACGAATCACTGAAG
AATTCACGGAAACGGATTGAGTAATTTTCCTTTTGATTTT
>No_name
GCGATAATAAGTGCAGTAGTGGCTTTCGTGTTTTTCAACACCTGTTGGACACCTTATTGT
ATTCATGTTTATATTGACCATTTTGCGTTTTCAATTCCTC
>No_name
AAACTTGAATTTATCATTGCCATCCAAATAATTGTTTTGTGAACCAATGGAGGAATTGAA
AACGCAAAATGGTCAATATAAACATGAATACAATAAGGTG
>No_name
CTCAAATTTGCATCGAATAATATTCATTATAGAAAATCTAAATTTCGTGTTCAAAAGTCC
ATAAATTATGGGATTAAAACTTGAATTTATCATTGCCATC
>No_name
TCCTCCAATAGTTACTATGCTCAATATTATTGAAAAGAATAAAATAATGGAGGTTTCAAA
AAGTGACATTGGTGAATCAACTAATCCTAAATTTAAGGTT
>No_name
AGGATTAGTTGATTCACCAATGTCACTTTTTGAAACCTCCATTATTTTATTCTTTTCAAT
AATATTGAGCATAGTAACTATTGGAGGAAATCTGTTAGTG
>No_name
CACAACACTAACAGATTTCCTCCAATAGTTACTATGCTCAATATTATTGAAAAGAATAAA
ATAATGGAGGTTTCAAAAAGTGACATTGGTGAATCAACTA
>No_name
CACCAATGTCACTTTTTGAAACCTCCATTATTTTATTCTTTTCAATAATATTGAGCATAG
TAACTATTGGAGGAAATCTGTTAGTGTTGTGTTCGTTTTA
>No_name
CCGTAACTGCCAAAGAAGCAATGAAGTAATTGGAAGATACCCTCAGACCGGGCTCCAAAT
AAAACGAACACAACACTAACAGATTTCCTCCAATAGTTAC
>No_name
GTTAGTGTTGTGTTCGTTTTATTTGGAGCCCGGTCTGAGGGTATCTTCCAATTACTTCAT
TGCTTCTTTGGCAGTTACGGATTTGTTAATTGGATTGTTT
>No_name
GTGTTGTGTTCGTTTTATTTGGAGCCCGGTCTGAGGGTATCTTCCAATTACTTCATTGCT
TCTTTGGCAGTTACGGATTTGTTAATTGGATTGTTTTCAA
>No_name
AGGGTATCTTCCAATTACTTCATTGCTTCTTTGGCAGTTACGGATTTGTTAATTGGATTG
TTTTCAATGAATCCTTATACAGTCTACATTGTTCTTAAAT
>No_name
GCCACGATTAAGAACAATGTAGACTGTATAAAGATTCATTGAAAACAATCCAATTAACAA
ATCCGTAACTGCCAAAGAAGCAATGAAGTAATTGGAAGAT
>No_name
GTGTAATCCATTGACAGCCACAAGTCACACATGAGTTGACTAAGTGGCCACGATTTAAGA
ACAATGTAGACTGTATAAAGATTCATTGAAAACAATCCAA
>No_name
CAAGCAGGCCGTGTAATCCATTGACAGCCACAAGTCACACATGAGTTGACTAAGTGGCCA
CGATTTAAGAACAATGTAGACTGTATAAAGATTCATTGAA
>No_name
GAAATACCGTATATTGGGACGTCAAGCAGGCCGTGTAATCCATTGACAGCCACAAGTCAC
ACATGAGTTGACTAAGTGGCCACGATTTAAGAACAATGTA
>No_name
TGTCAACTGTTATCAGAAATACCGTATATTGGGACGTCAAGCAGGCCGTGTAATCCATTG
ACAGCCACAAGTCACACATGAGTTGACTAAGTGGCCACGA
>No_name
GTCAACTCATGTGTGACTTGTGGCTGTCAATGGATTACACGGCCTGCTTGACGTCCCAAT
ATACGGTATTTCTGATAACAGTTGACAGATTTTGCTCCAT
>No_name
CTTGATGGAGCAAAATCTGTCAACTGTTATCAGAAATACCGTATATTGGGACGTCAAGCA
GGCCGTGTAATCCATTGACAGCCACAAGTCACACATGAGT
>No_name
CTCCATTTATTGTATCGCATTGGCATCTTGATGGAGCAAAATCTGTCAACTGTTATCAGA
AATACCGTATATTGGGACGTCAAGCAGGCCGTGTAATCCA
>No_name
CCTGCTTGACGTCCCAATATACGGTATTTCTGATAACAGTTGACAGATTTTGCTCCATCA
AGATGCCAATGCGATACAATAAATGGAGAAGTGATCGGGT
>No_name
GTTAAAAATATCATGAAAAATATAACCCGATCACTTCTCCATTTATTGTATCGCATTGGC
ATCTTGATGGAGCAAAATCTGTCAACTGTTATCAGAAATA
>No_name
CACGTTAAAAATATCATGAAAAATATAACCCGATCACTTCTCCATTTATTGTATCGCATT
GGCATCTTGATGGAGCAAAATCTGTCAACTGTTATCAGAA
>No_name
GCCCTTTGTCGGCCAACAACGTAAGGCCAACTCATTATAATTGAATAGAACACAATTGAT
GGAATGGACCACGTTAAAAATATCATGAAAAATATAACCC
>No_name
GTTTAATTGAGAATTCCGCGTAGCATTCATTTGTAGCCCTTTGTCGGCCAACAACGTAAG
GCCAACTCATTATAATTGAATAGAACACAATTGATGGAAT
>No_name
CCGGTTTAATTGAGAATTCCGCGTAGCATTCATTTGTAGCCCTTTGTCGGCCAACAACGT
AAGGCCAACTCATTATAATTGAATAGAACACAATTGATGG
>No_name
CAACGGGCTACAAATGAATGCTACGCGGAATTCTCAATTAAACCGGTTTTTATTACAATT
CTTACTGTTTGTTACTTTTGGCTAACTCTAATAGTTATGA
>No_name
CCGATCATAACTATTAGAGTTAGCCAAAAGTAACAAACAGTAAGAATTGTAATAAAAACC
GGTTTAATTGAGAATTCCGCGTAGCATTCATTTGTAGCCC
>No_name
CCAATGTAAAGTCCGATCATAACTATTAGAGTTAGCCAAAAGTAACAAACAGTAAGAATT
GTAATAAAAACCGGTTTAATTGAGAATTCCGCGTAGCATT
>No_name
CTTCTTTGGAGAGTCAGAGCAACTTGATATATTCCAATGTAAAGTCCGATCATAACTATT
AGAGTTAGCCAAAAGTAACAAACAGTAAGAATTGTAATAA
>No_name
CTGGCGTCAGATCTTCTTTGGAGAGTCAGAGCAACTTGATATATTCCAATGTAAAGTCCG
ATCATAACTATTAGAGTTAGCCAAAAGTAACAAACAGTAA
>No_name
CTGCTTTTCTGGCGTCAGATCTTCTTTGGAGAGTCAGAGCAACTTGATATATTCCAATGT
AAAGTCCGATCATAACTATTAGAGTTAGCCAAAAGTAACA
>No_name
GGACTTTACATTGGAATATATCAAGTTGCTCTGACTCTCCAAAGAAGATCTGACGCCAGA
AAAGCAAAGGTTAATAAATACTTTCTTCTTTCTTTGACAA
>No_name
GGACTTTACATTGGAATATATCAAGTTGCTCTGACTCTCCAAAGAAGATCTGACGCCAGA
AAAGCAAAGGTTAATAAATACTTTCTTCTTTCTTTGACAA
>No_name
GTCGATTTGTCAAAGAAAGAAGAAAGTATTTATTAACCTTTGCTTTTCTGGCGTCAGATC
TTCTTTGGAGAGTCAGAGCAACTTGATATATTCCAATGTA
>No_name
CTCTGACTCTCCAAAGAAGATCTGACGCCAGAAAAGCAAAGGTTAATAAATACTTTCTTC
TTTCTTTGACAAATCGACAAACGAATCAGTTAATTAAAAA
>No_name
AGAAGATCTGACGCCAGAAAAGCAAAGGTTAATAAATACTTTCTTCTTTCTTTGACAAAT
CGACAAACGAATCACTTAATTAAAAATGCGAAGGAAATTG
>No_name
CGACAAACGAATCACTTAATTAAAAATGCGAAGGAAATTGGATCGGATTCCAATAAGGAT
GATGAAATTGATACAAGTTCATACAAAACAAATGACTAGA
>No_name
CGACAAACGAATCACTTAATTAAAAATGCGAAGGAAATTGGATCGGATTCCAATAAGGAT
GATGAAATTGATACAAGTTCATACAAAACAAACGACTAGA
>No_name
AATAAGGATGATGAAATTGATACAAGTTCATACAAAACAAATGACTACGACTCAGAGAGT
TTGCGACACTCTCATTCAAGCTGTTTCATTTTATACTCTG
>No_name
ACAAGTTCATACAAAACAAATGACTACGACTCAGAGAGTTTGCGACACTCTCATTCAAGC
TGTTTCATTTTATACTCTGGCCAACTTCCGAATATCGAAT
>No_name
ATTCGATATTCGGAAGTTGGCCAGAGTATAAAATGAAACAGCTTGAATGAGAGTGTCGCA
AACTCTCTGAGTCGTAGTCATTTGTTTTGTATGAACTTGT
>No_name
CTGATATACTGGAGAATCGCTTCTAGAGTGTTTAGGATTATCTTCACATAAAAGAGGGGA
TTCGATATTCGGAAGTTGGCCAGAGTATAAAATGAAACAG
>No_name
GCGATTCTCCAGTATATCAGTGCAATAAGTTCCTCAGTCGAACTATTTCATTCCAAACCC
AAATTAATTACAGATCTGACGAGATCCATCACCATTGCCA
>No_name
CGATTCTCCAGTATATCAGTGCAATAAGTTCCTCAGTCGAACTATTTCATTCCAAACCCA
AATTAATTACAGATCTGACGAGATCCATCACCATTGCCAT
>No_name
CCTCAGTCGAACTATTTCATTCCAAACCCAAATTAATTACAGATCTGACGAGATCCATCA
CCATTGCCATTGTAACATTCATCACAATAACTCGACCTTA
>No_name
ATTTCATTCCAAACCCAAATTAATTACAGATCTGACGAGATCCATCACCATTGCCATTGT
AACATTCATCACAATAACTCGACCTTATTTTGTTTTCATC
>No_name
CCGGGAATTTCGGTGCAATTTTTATGATGAAAACAAAATAAGGTCGAGTTATTGTGATGA
ATGTTACAATGGCAATGGTGATGGATCTCGTCAGATCTGT
>No_name
CTAGACCTTATTTTGTTTTCATCATAAAAATTGCACCGAAATTCCCGGTTACCAATTCAT
TGATGTTGAAAATCTCAAGTCTTCATTTAACATGAATTTA
>No_name
GTCGGCGATGAGCAAAGTTTTAGAGTTTTTCCTGAATTTTCCAGGTCCGTTAAATTCATG
TTAAATGAAGACTTGAGATTTTCAACATCAATGAATTGGT
>No_name
TGAAAATCTCAAGTCTTCATTTAACATGAATTTAACGGACCTGGAAAATTCAGGAAAAAC
TCTAAAACTTTGCTCATCGCCGATTTGGAAGCAGCAGCAT
>No_name
CGGACCTGGAAAATTCAGGAAAAACTCTAAAACTTTGCTCATCGCCGATTTGGAAGCAGC
AGCATCCAGTTGAGTCGAATTGCGCAAAGGACACTAAATA
>No_name
CTTTTGCAATGGTGACTTCAAAGTAAAAGAGGTTGCTTTATCATCACTTTCATTTGGGAG
ATATTTAGTGTCCTTTGCGCAATTCGACTCAACTGGATGC
>No_name
CGTTTTTAGAGCTTTTTTAGCACGATTTCGATTTTGAGTAATCGTACTTTGCACCCCTTT
CGTTTTTTGCAGTGCTCCATAGAATTTTTTCGCAACCTTT
>No_name
AACTGATCGTTTTTAGAGCTTTTTTAGCACGATTTCGATTTTGAGTAATCGTACTTTGCA
CCCCTTTCGTTTTTTGCAGTGCTCCATAGAATTTTTTCGC
>No_name
GTGCAAAGTACGATTACTCAAAATCGAAATCGTGCTAAAAAAGCTCTAAAAACGATCAGT
TTTATTTTAGGCGCTTTTATTATTTGTTGGACTCCATTCC
>No_name
CGATTACTCAAAATCGAAATCGTGCTAAAAAAGCTCTAAAAACGATCAGTTTTATTTTAG
GCGCTTTTATTATTTGTTGGACTCCATTCCACGTGGTCAT
>No_name
GATTACTCAAAATCGAAATCGTGCTAAAAAAGCTCTAAAAACGATCAGTTTTATTTTAGG
CGCTTTTATTATTTGTTGGACTCCATTCCACGTGGTCATT
>No_name
CCAAAGCATAGCAAAATGGGTTGATAGGACTGTTAATATAGCACAACCAATAAGCAAGAC
GATAAATGTGCTCATTCATGCATGAACGGTTTAAGGAGTG
>No_name
CTTTGATTTGAGTGTTGGCCAAAGCATAGCAAAATGGGTTGATAGGACTGTTAATATAGC
ACAACCAATAAGCAAGACGATAAATGTGCTCATTCATGCA
>No_name
CGCTTCTTTGATTTGAGTGTTGGCCAAAGCATAGCAAAATGGGTTGATAGGACTGTTAAT
ATAGCACAACCAATAAGCAAGACGATAAATGTGCTCATTC
>No_name
CACGCCCGAACGGAACTGGCGCACGCTGAATGAGTGCTTTGATTTTTGGATCCGAAAAAA
TCAATAATCACTTCAAAATCAATCATTTGCATTGATTTGA
>No_name
GTTCCGGCCAACATTGAGGAGGCAGATTGTAAAGACCTGTCATATTCCACGCCCGAACGG
ACTTGGCGCACGCTGAATGAGTGCCTTGATTTTTGGATGC
>No_name
ATCGTTCCGGCCAACATTGAGGAGGCAGATTGTAAAGTCCTGTCATATTCCACGCCCGAA
CGGAACTGGCGCACGCTGAATGAGTGCTTTGATTTTTGGA
>No_name
CATTTTGAACGTGCGCCAAGTCCGTTCGGGCGTGGAATATGACAGGACTTTACAATCTGC
CTCCTCAATGATGGCCGGAACGATATCATCCTGTAACATT
>No_name
CCGGAACGATATCATCCTGTAACATTAATTGTTTTATATGTGATGCTGTCAATTCTTTTC
CTCGGAACTGTCATTGGGAATTCGTTGATGATTTTTGCAT
>No_name
GTAACATTAATTGTTTTATATGTGATGCTGTCAATTCTTTTCCTCGGAACTGTCATTGGG
AATTCGTTGATGATTTTTGCATTTTTCTTGGTACGTCGAT
>No_name
CCCACCATCAAATCTGTAACTGCTAAATTGATGATTAACATGTTGCAAGGAGTTCGTAAT
CGACGTACCAAGAAAAATGCAAAAATCATCAACGAATTCC
>No_name
TTCCCACCATCAAATCTGTAACTGCTAAATTGATGATTAACATGTTGCAAGGAGTTCGTA
ATCGACGTACCAAGAAAAATGCAAAAATCATCAACGAATT
>No_name
TTTGATTTGATAAATACTTGCCATTGGTATCACCAAGGTTCCCACCATCAAATCTGTAAC
TGCTAAATTGATGATTAACATGTTGCAAGGAGTTCGTAAT
>No_name
CTTTGATTTGATAAATACTTGCCATTGGTATCACCAAGGTTCCCACCATCAAATCTGTAA
CTGCTAAATTGATGATTAACATGTTGCAAGGAGTTCGTAA
>No_name
CTTTGATTTGATAAATACTTGCCATTGGTATCACCAAGGTTCCCACCATCAAATCTGTAA
CTGCTAAATTGATGATTAACATGTTGCAAGGAGTTCGTAA
>No_name
CCGCTGCATATGTAATCATTGAATATCCAATACCCTTTGATTTGATAAATACTTGCCATT
GGTATCACCAAGGTTCCCACCATCAAATCTGTAACTGCTA
>No_name
TTTAAAATGGACGATGTGCACAATAAGACATCAAATAAAATAAATCCGCTGCATATGTAA
TCATTGAATATCCAATACCCTTTGATTTGATAAATACTTG
>No_name
GTTATTATAAAATACCGGTCCACAGAAATTGCGCATAAATTTAAAATGGACGATGTGCAC
AATAAGACATCAAATAAAATAAATCCGCTGCATATGTAAT
>No_name
TGCATATCGAAATGGTTGTGTTATTATAAAATACCGGTCCACAGAAATTGCGCATAAATT
TAAAATGGACGATGTGCACAATAAGACATCAAATAAAATA
>No_name
CTTGCATATCGAAATGGTTGTGTTATTATAAAATACCGGTCCACAGAAATTGCGCATAAA
TTTAAAATGGACGATGTGCACAATAAGACATCAAGTAAAA
>No_name
TTTCGATATGCAACACACAGGACAACAAAACGAATGCTACTTATGATTTTCATAGTTTGG
GCTGCCTCAGCACTGATAAGTGTACCCCCTTTGTTCGGAT
>No_name
CACAGGACAACAAAACGAATGCTACTTATGATTTTCATAGTTTGGGCTGCCTCAGCACTG
ATAAGTGTACCCCCTTTGTTCGGATGGAGTAATCCGAAAT
>No_name
CGAGATTCTCGCTATAATCACAGTAGTATTTGGATTTCGGATTACTCCATCCGAACAAAG
GGGGTACACTTATCAGTGCTGAGGCAGCCCAAACTATGAA
>No_name
CTGCCTCAGCACTGATAAGTGTACCCCCTTTGTTCGGATGGAGTAATCCGAAATCCAAAT
ACTACTGTGATTATAGCGAGAATCTCGGCTATCAAATATA
>No_name
CTGCCTCAGCACTGATAAGTGTACCCCCTTTGTTCGGATGGAGTAATCCGAAATCCAAAT
ACTACTGTGATTATAGCGAGAATCTCGGCTATCAAATATA
>No_name
CCGAAATCCAAATACTACTGTGATTATAGCGAGAATCTCGGCTATCAAATATATGCAACA
TTTATAGCCTTCTATTTACCTCTGATTGTCATGTTGGTTT
>No_name
GTCCGTATAAAACCAACATGACAATCAGAGGTAAATAGAAGGCTATAAATGTTGCATATA
TTTGATAGCCGAGATTCTCGCTATAATCACAGTAGTATTT
>No_name
CGGCTATCAAATATATGCAACATTTATAGCCTTCTATTTACCTCTGATTGTCATGTTGGT
TTTATACGGACGTATTTTTAGACTTGCAAATTATATTTAT
>No_name
ATCAAATATATGCAACATTTATAGCCTTCTATTTACCTCTGATTGTCATGTTGGTTTTAT
ACGGACGTATTTTTAGACTTGCAAATTATATTTATGTCCA
>No_name
ATGCAACATTTATAGCCTTCTATTTACCTCTGATTGTCATGTTGGTTTTATACGGACGTA
TTTTTAGACTTGCAAATTATATTTATGTCCAGGAGAAAAT
>No_name
CTTCTATTTACCTCTGATTGTCATGTTGGTTTTATACGGACGTATTTTTAGACTTGCAAA
TTATATTTATGTCCAGGAGAAAATGGGTGGTAAAGAAACA
>No_name
GTTTTGTTTCTTTACCACCCATTTTCTCCTGGACATAAATATAATTTGCAAGTCTAAAAA
TACGTCCGTATAAAACCAACATGACAATCAGAGGTAAATA
>No_name
TGTTATTGTTGTTATCGTTGAAATTATTTCTGAAATTAGAATTTCTTTTAGACTGTTTTG
TTTCTTTACCACCCATTTTCTCCTGGACATAAATATAATT
>No_name
CTTGGATTTGTCTATAATGCTATTGTTATTGTTGTTATCGTTGAAATTATTTCTGAAATT
GGAATTTCTTTTAGACTGTTTTGTTTCTTTACCACCCATT
>No_name
CTTGGAGTTGTCTATAATGCTATTGTTATTGTTGTTATCGTTGAAATTATTTCTGAAATT
AGAATTTCTTTTAGACTGTTTTGTTTCTTTAGATCGGAAG
>No_name
CAAAACAGTCTAAAAGAAATTCTAATTTCAGAAATAATTTCAACGATAACAACAATAACA
ATAGCATTATAGACAAATCCAAGTTTGAGAAAAACCTTAA
>No_name
AAAAAAACAGTCTAAAAGAAATTCTAATTTCAGAAATAATTTCAACGATAACAACAATAA
CAATAGCATTATAGACAAATCCAAGTTTGAGAAAAAACTT
>No_name
ATTAAGTTTTTTCTCAAACTTGGATTTGTCTATAATGCTATTGTTATTGTTGTTATCGTT
GAAATTATTTCTGAAATTAGAATTTCTTTTAGACTGTTTT
>No_name
GCATTATAGACAAATCCAAGTTTGAGAAAAAACTTAATAATGAAGAATCAAATAAACATT
TAAATGTTCCAGATATCAAAATTAATTTTGCAGAATCTGA
>No_name
CCGAACTATATTTGGTTTTAGAATTGTGATGGAGTTCCTCATCAGATTCTGCAAAATTAA
TTTTGATATCTGGAACATTTAAATGTTTATTTGATTCTTC
>No_name
CCCGAACTATATTTGGTTTTAGAATTGTGATGGAGTTCCTCATCAGATTCTGCAAAATTA
ATTTTGATATCTGGAACATTTAAATGTTTATTTGATTCTT
>No_name
CCCGAACTATATTTGGTTTTAGAATTGTGATGGAGTTCCTCATCAGATTCTGCAAAATTA
ATTTTGATATCTGGAACATTTAAATGTTTATTTGATTCTT
>No_name
CTCCAAGAGTTTTGATGGCTTTAGCTTCATTATTTCTTTTACCCGAACTATATTTGGTTT
TAGAATTGTGATGGAGTTCCTCATCAGATTCTGCAAAATT
>No_name
TAATTCTCGTCTCAATTGGTGGCAATGTTCTCGTTTGCATTGCGGTTTGTCAAGATAGAA
AACTTAGAAAACCCAGCAATTCTTTGTACGTTTCTTTGGC
>No_name
CACAAAAATAGACAGCAATAAATCGGCTATCGCCAAAGAAACGTACAAAGAATTGCTGGG
TTTTCTAAGTTTTCTATCTTGACAAACCGCAATGCAAACG
>No_name
CAGCAATTCTTTGTACGTTTCTTTGGCGATAGCCGATTTATTGCTGTCTATTTTTGTGAT
GCCATTCGCGGCGGTGAATGAATTGAACTTCAATTGGATG
>No_name
ATGAAAATTAACATTGAAATAAAAGCCCATTTTGTCATTTTCTCCACGTAATGAAAGGGA
TCCCTGACATGATAATACCGATCAAACGCTATTGCGCATA
>No_name
CCGCTACACAACCAAATGAAAATTAACATTGAAATAAAAGCCCATTTTGTCATTTTCTCC
ACGTAATGAAAGGGATCCCTGACATGATAATACCGATCAA
>No_name
AAATTACCAATCTTCCGTAAGTCCAGATAATAATGCAACAATGTTATTTGAGTGCACCCT
TCATTTAAATATAACTTATGCGATAGTTTCTTCAACGATA
>No_name
CTTCCGTAAGTCCAGATAATAATGCAACAATGTTATTTGAGTGCACCCTTCATTTAAATA
TAACTTATGCGATAGTTTCTTCAACGATAAGTTATTTTAT
>No_name
CCAGATAATAATGCAACAATGTTATTTGAGTGCACCCTTCATTTAAATATAACTTATGCG
ATAGTTTCTTCAACGATAAGTTATTTTATACCTTGCATTT
>No_name
CAACAATGTTATTTGAGTGCACCCTTCATTTAAATATAACTTATGCGATAGTTTCTTCAA
CGATAAGTTATTTTATACCTTGCATTTGTTTATTGTTTTT
>No_name
CGATAAGTTATTTTATACCTTGCATTTGTTTTTTGTTTTTGTACTTTAAACTTTACCGTG
AAGCCACTCGTCATGCTCAAGTCATTCACAATCAGAATAA
>No_name
TGAGTTATTCCACTTTTTGCTGACTTTATTGGGTCCAGGAGACGAGTTACTGACAAATGT
TTCATAATCTGAGGATATACAACTTGAAACGTTGTATTTA
>No_name
GTTTCAAGTTGTATATCCTCAGATTATGAAACATTTGTCAGTAACTCGTCTCCTGGACCC
AATAAAGTCAGCAAAAAGTGGAATAACTCAGATCATAAAG
>No_name
AAAAAGTGGAATAACTCAGATCATAAAGCTGCAATCACTCTGGGAATAATAACTGGTACC
TTTTTATTTTGCTGGACGCCATTCTTCATTATCAATGTAA
>No_name
ATTGAGAAATGAGTTAAGATATCCGAGCCATGTAAGAGTTGAAAATATTATATTTGAAAT
ACATTGACAAAAGGTTCCTGTTACATTGATAATGAAGAAT
>No_name
CAGGAACTTTTTGTCAATGTATTTCAAATATAATATTTTCAACTCTTACATGGCTCGGAT
ATCTTAACTCATCTCTCAATCCCATTATTTATACGGTCTT
>No_name
ATTTGCAATGATTCGGTTAGAATGACAGAGGACAAATTGAATTTATAGCAAGATAAAATC
CTTTTAAATGCGTTTCTGAATTCAGCATTAAAGACCGTAT
>No_name
ATACGGTCTTTAATGCTGAATTCAGAAACGCATTTAAAAGGATTTTATCTTGCTATAAAT
TCAATTTGTCCTCTGTCATTCTAACCGAATCATTGCAAAT
>No_name
TGACGATTTGCTGGCAATGTTGGATTCATTTGCAATGATTCGGTTAGAATGACAGAGGAC
AAATTGAATTTATAGCAAGATAAAATCCTTTTAAATGCGT
>No_name
TTTTATCTTGCTATAAATTCAATTTGTCCTCTGTCATTCTAACCGAATCATTGCAAATGA
ATCCAACATTGCCAGCAAATCGTCAACAAAAACAGTTGAT
>No_name
GTAGTTCGTATATTCACTAGTATTTTCACAGCTGATATGAGTTGGGTTGATATTATTTGC
TGGGCGGCTGGCTTTCAATGTAGGGTGGCGGCAATTTGGA
>No_name
CCGGATTTATCATTAAAATACCATTTATTATTGTTGTCGTTGTTGTAGTTCGTATATTCA
CTAGTATTTTCACAGCTGATATGAGTTGGGTTGATATTAT
>No_name
CTTCGTCAATATACTCCAAATCAAAACTCAGTTTCATGTGAAAAGATGCGGACCCGGATT
TATCATTAAAATACCATTTATTATTGTTGTCGTTGTTGTA
>No_name
CGATCTTCGTCAATATACTCCAAATCAAAACTCAGTTTCATGTGAAAAGATGCGGACCCG
GATTTATCATTAAAATACCATTTATTATTGTTGTCGTTGT
>No_name
TCAACCGTGACCAATTACGAACTTCTTCTCTCGAATTTCAGTTCTCAACTTGGATTCGAA
ATTTGTAAATTTTACTATGAATTGCTGAATAACAACAGCA
>No_name
TACCGACCAAGGTTGAAAAGGTTAAAATACTCAAAATCAAACCGATGAAAACTTCTTGAG
TCGGGGTATACTTTCGACATATTTGAGGTATTTCAAAGAA
>No_name
CTCAAATATGTCGAAAGTATACCCCGACTCAAGAAGTTTTCATCGGTTTGATTTTGAGTA
TTTTAACCTTTTCAACCTTGGTCGGTAACATTCTCATAAT
>No_name
GATCGCTCGTGGCGAGATTTACTATCAAAAGATTGCTGGGTGTTTGAAGTTTTTTCACCA
AAGTTACCGCAATAATTATGAGAATGTTACCGACCAAGGT
>No_name
GATTTTGGCCGTTTTCGGAATTTTTGTGTGACACTTTCATCTTATCGGATGTACTGTTAT
GCACATGCTCAATTCTCAGTTTGTGTATCATATCGATTGA
>No_name
CTCGACCGTTGCAATACGCATCTAAGCGTACGACTGGTCGGATTTCGATCATGATCGTCT
CGGTTTGGGTGCTAGCTGGATTGATAAGTGTGCCACCGTT
>No_name
TTTATGTGCCACTTTTTATCATGTTGTTCTTATACGGGAAAATTCTTCTGTTGGCAAAAC
GAATCGCTAATCTCGATCTCAAACAACGCAGTCAAAAGAC
>No_name
CCACTTTTTATCATGTTGTTCTTATACGGGAAAATTCTTCTGTTGGCAAAACGAATCGCT
AATCTCGATCTCAAACAACGCAGTCAAAAGACGTCAAGAC
>No_name
AAAATTCTTCTGTTGGCAAAACGAATCGCTAATCTCGATCTCAAACAACGCAGTCAAAAG
ACGTCAAGACGCAATTCTACTGTTGTTTTTTCAAATCACA
>No_name
CTGCAATGAAGGTTTTCTATTTTCTGTCGTATTGTGATTTGAAAAAACAACAGTAGAATT
GCGTCTTGACGTCTTTTGACTGCGTTGTTTGAGATCGAGA
>No_name
CGCAATTCTACTGTTGTTTTTTCAAATCACAATACGACAGAAAATAGAAAACCTTCATTG
CAGCAAACAATGAACTGTTCTTTCATTCAACATGACCATA
>No_name
GCCATCTCTTCGGACTTGTCATTGGATTCTCTATGGTCATGTTGAATGAAAGAACAGTTC
ATTGTTTGCTGCAATGAAGGTTTTCTATTTTCTGTCGTAT
>No_name
AAAATAGAAAACCTTCATTGCAGCAAACAATGAACTGTTCTTTCATTCAACATGACCATA
GAGAATCCAATGACAAGTCCGAAGAGATGGCCTTCAGCAA
>No_name
GTTTGCTGAAGGCCATCTCTTCGGACTTGTCATTGGATTCTCTATGGTCATGTTGAATGA
AAGAACAGTTCATTGTTTGCTGCAATGAAGGTTTTCTATT
>No_name
ATTCAGGCTCGTTCTGTTATAGAGCTTCGTAATTGTATACCGTTTGCTGAAGGCCATCTC
TTCGGACTTGTCATTGGATTCTCTATGGTCATGTTGAATG
>No_name
TTTGGATTTTTTGTACAGATTCAGGCTCGTTCTGTTATAGAGCTTCGTAATTGTATACCG
TTTGCTGAAGGCCATCTCTTCGGACTTGTCATTGGATTCT
>No_name
CAATGACAAGTCCGAAGAGATGGCCTTCAGCAAACGGTATACAATTACGAAGCTCTATAA
CAGAACGAGCATGAATCTGTACAAAAAATCCAAATTATCA
>No_name
AATCTGTACAAAAAATCCAAATTATCATCTGAAGTGAAAGCAATTAAAACTTTAGGCATA
ATTATGGGATACTTTACCATATGTTGGTGCCCGTTTTTTA
>No_name
AAAAAATCCAAATTATCATCTGAAGTGAAAGCAATTAAAACTTTAGGCATAATTATGGGA
TGCTTTACCATTTGTTGGTGCCCGTTTTTTATTATTCAGC
>No_name
CTGAAGTGAAAGCAATTAAAACTTTAGGCATAATTATGGGATGCTTTACCATTTGTTGGT
GCCCGTTTTTTATTATTCAGCTAACGATTCCAATAGCAAA
>No_name
TTTTGCTATAGGAATCGTTAGCTGAATAATAAAAAACGGGCACCAACAAATGGTAAAGCA
TCCCATAATTATGCCTAAAGTTTTAATTGCTTTCACTTCA
>No_name
CAAGATCCGAATTTCGTACCTCCAACTGTCATTGAAATATTCCTCTGGCTGGGTTATTTC
AATAGTTTTCTCAACCCGATTATTTACGCAAAATTCAATC
>No_name
CAAGATCCGAATTTCGTACCTCCAACTGTCATTGAAATATTCCTCTGGCTGGGTTATTTC
AATAGTTTTCTCAACCCGATTATTTACGCAAAATTCAATC
>No_name
ATTCCATACTGTTCTACATACGATTCCGATCTCATTCGTCGGTTGATAGTTCGGCAGCGG
AATAAAAGTATTTCTTTGAATGGAGTGCGAAAATCCCGAT
>No_name
CGAGCGGCGCCTATTCATCATTCCATACTGTTCTACATACGATTCCGATCTCATTCGTCG
GTTGATAGTTCGGCAGCGGAATAAAAGTATTTCTTTGAAT
>No_name
GAATTATTGAAATCTTCTCTTGTTTTTGTCATTTTCCTCGCCGTATTGTTGTACGTAACA
TCCAATGTCGAGCGGCGCCTATTCATCATTCCATACTGTT
>No_name
CAAACTGTTACCCCACATACTCAACATTGGAATAATAAACAGACCGACATAAGCCCAATT
GTATCGAGAATGGAAACTCATGTTAAAAATAGGAAAAGTC
>No_name
CCAACCTCAACCCAAACAGAAATACATACCAAACTGTTACCCCACATACTCAACATTGGA
ATAATAAACAGACCGACATAAGCCCAATTGTATCGAGAAT
>No_name
TCTCGATACAATTGGGCTTATGTCGGTCTGTTTATTATTCCAATGTTGAGTATGTGGGGT
AACAGTTTGGTATGTATTTCTGTTTGGGTTGAGGTTGGTC
>No_name
CTTATGTCGGTCTGTTTATTATTCCAATGTTGAGTATGTGGGGTAACAGTTTGGTATGTA
TTTCTGTTTGGGTTGAGGTTGGTCTCAGAAAAAGCTTCAA
>No_name
CGGAAATTGGCATGACGAGAATAGCACAAAGAAAATCACTCATAGCTAATGAAACAAGAA
AATAATTGAATCTTTTTCTGAGACCAACCTCAACCCAAAC
>No_name
NTCAAACACCATTGATGGTTAATGGTTTCTAGATAATAATTATCAATCATTTTCCAAGCG
GAAATTGGCATGACGAGAATAGCACAAAGAAAATCACTCA
>No_name
CTAGAAACCATTAACCATCAATGGTGTTTGATTTGGTACAGTTTGGATGTGTTTTTTACA
GCCTCTACAATCATTCACTTGTGTACAATCTCAATTGACA
>No_name
AACGTTATAGATCATTAGTTGTCCAATTGGTATGCGCTTGGATAATACCTTTCAGTATTG
CTTGTCCTTTGTTTTTGTTTGCTTTGGAACTGGACAAGAC
>No_name
CTTTGAATGACGAATGCTCTCTAGTCTTGTCCAGTTCCAAAGCAAACAAAAACAAAGGAC
AAGCAATACTGAAAGGTATTATCCAAGCGCATACCAATTG
>No_name
CAATTAATATGAAATAAGCGTTTTGTGGACCACATCCTTTGAATGACGAATGCTCTCTAG
TCTTGTCCAGTTCCAAAGCAAACAAAAACAAAGGACAAGC
>No_name
CTGTTAACACATACGTAACTGTCATTATTATTAATGGAATGAAAAATGTCACAATTGTAG
CAATTAATATGAAATAAGCGTTTTGTGGACCACATCCTTT
>No_name
CAAAACGCTTATTTCATTTTAATTGCTACAATTGTGACATTTTTCATTCCATTAATAATA
ATGACAGTTACGTATGTGTTAACAGTGAAAATTCTCTACG
>No_name
CTTCCGTTGGACGTAGAGAATTTTCACTGTTAACACATACGTAACTGTCATTATTATTAA
TGGAATGAAAAATGTCACAATTGTAGCAATTAATATGAAA
>No_name
CGCTCATAACCTTTGTCGATGGTGTTCTGGTAAACTTGGCCAAAGAACTTGAAAGCTTTG
GTTTGAAAACAAGAGAAGCTACAGCATTCGAATAAAGATT
>No_name
GCATTGCTGACGAGTTTTCATTTTTTCCGTTTAATTTCTTTTCGCTCATAACCTTTGTCG
ATGGTGTTCTGGTAAACATGGCCAAAGAACTTGAAAGCTT
>No_name
GACTTGTTGAAATTGATCTCCTATGCATTGCTGACGAGTTTTCATTTTTTCCGTTTAATT
TCTTTTCGCTCATAACCTTTGTCGATGGTGTTCTGGTAAA
>No_name
AACCATAATCACTTTGAAATGACTCCTTTGTTAGCAAAAACGACGAGAAATAATTTTGTT
GAAAATACATCAATGAATCTCTGTGGTTCAGACAATTTGA
>No_name
AAATAATTTTGTTGAAAATACATCAATGAATCTCTGTGGTTCAGACAATTTGAAACCACC
TTTACAAGAAGACCAATATAAACAGACCTTACCTCAGAGG
>No_name
GTGATAATAAAGCAAGAGGATTTTCCAGCACAGTACAAACTGTGTTTGACTTCCAATAAT
GATTTTTAGTTTTTTTTTGCTGTTCTCTAAAAGAAACTTG
>No_name
GATAATAAAGCAAGAGGATTTTCCAGCACAGTACAAACTGTGTTTGACTTCCAATAATGA
TTTTTAGTTTTTTGCTGTTCTCTAAAAGAAACAGATCGGA
>No_name
CAACGTTTGTACGGCTTTTCTTGACCGATTAATTTGTTTCAGCTGTTTTTCCGTTTCTTT
CTTTTTCGTATAGAAAGCTGAATATTCATCAGTTTTGGTT
>No_name
CCCAACGTTTGTACGGCTTTTCTTGACCGATTAATTTGTTTCAGCTGTTTTTCCGTTTCT
TTCTTTTTCGTATAGAAAGCTGAATATTCATCAGTTTTGG
>No_name
CTCAGTTTCCTCAACAGCGGAAAAAATGCTTACTTTCCTCGAATGGATGGGTTATTCAGG
TTCGATGTTCAATCCGATTGTTTATCACTTTTTTAATCCC
>No_name
AAATGCTTACTTTCCTCGAATGGATGGGTTATTCAGGTTCGATGTTCAATCCGATTGTTT
ATCACTTTTTTAATCCCATCTTTCGACATACCTATCAAAG
>No_name
TTTATATCTGACAATGAAGAAAATCTGGGGTTAATAATTATTCTTATTGTGTTGAATTTC
GTTTTACCAACATTAGTAAGCACTTGTTTTTACACAATTC
>No_name
CACGACAATCGGAGGAATTGGAAACATCCTCACGATCATTGCCATCACTACAATCAAAGA
ACTGAATACGACGGGTAACATGTTTGTGGTAAACCTGGCT
>No_name
GGCATAATGCTCCTACCAATTCACAGAGCCATCTATTTACACGAAAGAACATCTCACCGA
TTATTACCCCTGCAATGTTAAATAGATTAACAAATAAGCT
>No_name
GGACGATGAAAATATAACGATTGAACCCAACACTGGTGATGCTGAGAATGGAACAAATGC
AAACCGTCAGGCATAATGCTCCTACCAATTCACAGAGCCA
>No_name
GGCGAGTATAGACTTTGTGATATAAAGAGTTGTGGACGATGAAAATATAACGATTGAACC
CAACACTGGTGATGCTGAGAAGGGAACAAATGCAAACCGT
>No_name
GCTGAGTGTCTTCCTATCGAATGCATTGTCCCCCCAACCGATCTCGTTACCCATTTGGGC
GATAAATGCAATTATCCACAATCCTATACAAAACAAAACT
>No_name
GTTGCATTTATAGTCGAACAGCTGCAAGATCATTTACAAATTTCTTTGCCGGATTTCTGG
TGATGGCACCAATCATATTTACTGCCGTATGTTACATTCT
>No_name
CTCGGATGCTTTTTGTGATTTATTTCACGTTTGTAATGTGTTGGTTCCCCTATGCTGTGA
TTGTGTTGATTGATGTCCATGATTCTTTCCCAGCCGAGGT
>No_name
GAATCCTTTTTTGGGAATAGTTCCAATTCGACTGGATCAAATCGGTTTGATTATTATTTG
TATTCCCAGGATATTACATATCTCTGTATCAATATCGTGT
>No_name
GCACGATATTGATACAGAGATATGTAATATCCTGGGAATACAAATAATAATCAAACCGAT
TTGATCCAGTCGAATTGGAACTATTCCCAAAAAAGGATTC
>No_name
TTCAATTTATGCGTCCCCTTTGCCATATCCGTAGATAAAAAACTCTGGATATCAAGTAAC
TTCCTCATCCTTAATATCATTATTGTTGACCTTATGGTCT
>No_name
CCATATCCGTAGATAAAAAACTCTGGATATCAAGTAACTTCCTCATCCTTAATATCATTA
TTGTTGACCTTATGGTCTGTTGTTACATCCTTCCTGTGAC
>No_name
AAAACTCTGGATATCAAGTAACTTCCTCATCCTTAATATCATTATTGTTGACCTTATGGT
CTGTTGTTACATCCTTCCTGTGACGCTGGCTAATCGGATC
>No_name
CTGGCTAATCGGATCTTATCAAGAAATGTTATGGGCTACATCGGGTGTCACGTGAATTCT
TTTCTCACATTCATCAGCATGGGAATAAACAATTTCATAT
>No_name
GTTTATGAAAAATAAACAAATATCTATCGAATGAAATTATCATGAATATGAAATTGTTTA
TTCCCATGCTGATGAACGTGAGAAAAGAATTCACGTGACA
>No_name
CGTGAATTCTTTTCTCACGTTCATCAGCATGGGAATAAACAATTTCATATTCATGATAAT
TTCATTCGATAGATATTTGTTTATTTTTCATAAACTATCC
>No_name
ATTCGATAGATATTTGTTTATTTTTCATAAACTATCCCATACGCAGTTGTTTACAATCTC
CAACACTCTTATCCTGATTGCACTGGTATGGCTGTTTTGG
>No_name
GAGATTCCGTATCCAATCCAAAACAGCCATACCAGTGCAATCAGGATAAGAGTGTTGGAG
ATTGTAAACAACTGCGTATGGGATAGTTTATGAAAAATAA
>No_name
TTTGGATTGGATACGGAATCGCTCTCAGTTTTTTCAAAGGATTCGGTTACGAGTCCGACG
CATTTGTCTGTTTTATTCTTGACACGAACGGCAACATTGT
>No_name
TGTCACTTTGTTTTTCTTGACAGTTTTCAATTTCCTTTTGCCGATTTCTGTCAGCACAGG
ATTTTACACGATTCTTCTGGTAAAGCTATTCAAAACCAAA
>No_name
TTTCCTTTTGCCGATTTCTGTCAGCACAGGATTTTACACGATTCTTCTGGTAAAGCTATT
CAAAACCAAACGCAACTTGAGCATTCAAAAAGAATTCAAG
>No_name
TTTCCTTTTGCCGATTTCTGTCAGCACAGGATTTTACACGATTCTTCTGGTAAAGCTATT
CAAAACCAAACGCAACTTGAGCATTCAAAAAGAATTCAAG
>No_name
GTTGGATGTCAGAGAGTCGCTTGAATTCTTTTTGAATGCTCAAGTTGCGTTTGGTTTTGA
ATAGCTTTACCAGAAGAATCGTGTAAAATCCTGTGCTGAC
>No_name
CCACCATTCTCATTTCATTCTTGTCTCGTTGGATGTCAGAGAGTCGCTTGAATTCTTTTT
GAATGCTCAAGTTGCGTTTGGTTTTGAATAGCTTTACCAG
>No_name
CCCAACCGTTACAATCAACAAAACCACCATTCTCATTTCATTCTTGTCTCGTTGGATGTC
AGAGAGTCGCTTGAATTCTTTTTGAATGCTCAAGTTGCGA
>No_name
CGCAACTTGAGCATTCAAAAAGAATTCAAGCGACTCTCTGACATCCAACGAGACAAGAAT
GAAATGAGAATGGTGGTTTTGTTGATTGTAACGGTTGGGA
>No_name
CGCAACTTGAGCATTCAAAAAGAATTCAAGCGACTCTCTGACATCCAACGAGACAAGAAT
GAAATGAGAATGGTGGTTTTGTTGATTGTAACGGTTGGGA
>No_name
CAGCAAAGGAAAAATGTCCCAACCGTTACAATCAACAAAACCACCATTCTCATTTCATTC
TTATCTCGTTGGATGTCAGAGAGTCGCTTGAATTCTTTTT
>No_name
AAGAATTCAAGCGACTCTCTGACATCCAACGAGACAAGAATGAAATGAGAATGGTGGTTT
TGTTGATTGTAACGGTTGGGACATTTTTCCTTTGCCGAGA
>No_name
GTGAAAAGTATACGGAGCCCAGCAAAGGAAAAATGACCCAACCGTTACAATCAACAAAAC
CACCATTCTCATTTCATTCTTGTCTCGTTGGATGTCAGAG
>No_name
AAGAAACCGTGAAAAGTATACGGAGCCCAGCAAAGGAAAAATGTCCCAACCGTTACAATC
AACAAAACCACCATTCTCATTTCATTCTTGTCTCGTTGGA
>No_name
CAACGAGACAAGAATGAAATGAGAATGGTGGTTTTGTTGATTGTAACGGTTGGGACATTT
TTTCTTTGCTGGGCTCCGTATACTTTTCATGGGTTTTTTT
>No_name
CCCGTGAATTCATGACTCCAAACAACCATCCATTCAATGTTGCATTTGTTAGTGTTCCCC
AGTATATCACCCGATGTAAGGGGGCACTTAATGTGCCACC
>No_name
CTACTTCAATGATTTCCTAAACCGTGAATTCATGACTCCAAACAACCATCCATTCAATGT
TGCATTTGTTAGTGTTCCCCAGTATATCACCCGATGTAAG
>No_name
TTCGTGATTTGCTCTGAAAAATCTGCTTCAATGATTTCCTAAACCGTGAATTCATGACTC
CAAACAACCATCCATTCAATGTTGCATTTGTTAGTGTTCC
>No_name
CGAAGTTTGCCTTGCTTGGTTCAGCCTCGATGTGTTCTTTACAGCTACTACGATCATTCA
CCTGTGCACTATATCCCTTGATCGGTATTTCGCTCTGAAC
>No_name
CAAAGATTTTCAAATAAAGCCTGGATGATTGATGCTTGTCTCTTCTGTATTTCAAAGGAT
TGTTCAGAGCGAAATACCGATCAAGGGATATAGTGCACAG
>No_name
CGGACAAGCAATCGAAAAAGGAATTATCCATGAAGCAAAGATTTTCAAATAAAGCCTGGA
TGATTGATGCTTGTCTCTTCTGTATTTCAAAGGATTGTTC
>No_name
GAGACAAGCATCAATCATCCAGGCTTTATTTGAAAATCTTTGCTTCATGGATAATTCCTT
TTTCGATTGCTTGTCCGTTGTTTATTCTTGCAATATATTT
>No_name
CAAGCATCAATCATCCAGGCTTTATTTGAAAATCTTTGCTTCATGGATAATTCCTTTTTC
GATTGCTTGTCCGTTGTTTATTCTTGCAATATATTTAGAT
>No_name
CACAACCTTTGTATGATCCGTTTGTTCGATCTAAATATATTGCAAGAATAAACAACGGAC
AAGCAATCGAAAAAGGAATTATCCATGAAGCAAAGATTTT
>No_name
TTTCGATTGCTTGTCCGTTGTTTATTCTTGCAATATATTTAGATCGAACAAACGGATCAT
ACAAAGGTTGTGGACCGCAAAGTGCACTTTTTATACTGAC
>No_name
ATCAAATCGTCTTGTTTGAACGATAATTGTATGGACCGTTAGAATGTAAGTGATTATCAT
AATTATTAATGGTATAACAAATGTGACTATTACGGCTGTC
>No_name
TGTTTATCATCATTTCATCGAATCGTCTTGTTTGAACGATAATTGTATGGACCGTTAGAA
TGTAAGTGATTATCATAATTATTAATGGTATAACAAATGT
>No_name
CTTCAAGTGACGTATCGCAGCTGCCATTTTGCACACACATGTTTCTTTTGGGTTTCGAAT
GGCTGAAAAACTCAAATTTCGACAACGCCGGGGACTTAAT
>No_name
CGGCGTTGTCGAAATTTGAGTTTTTCAGCCATTCGAAACCCAAAAGAAACATGTGTGTGC
AAAATGGCAGCTGCGATACGTCACTTGAAGGATAAGATCG
>No_name
GTCGAAATTTGAGTTTTTCAGCCATTCGAAACCCAAAAGAAACATGTGTGTGCAAAATGG
CAGCTGCGATACGTCACTTGAAGGATCTAACAGTAGTTAT
>No_name
TGTGTGTGCAAAATGGCAGCTGCGATACGTCACTTGAAGGATCTAACAGTAGTTATCATT
ATTCAGAAAAATATGAACTAAAACCGATGATTAACATGAA
>No_name
GTAGTTATCATTATTCAGAAAAATATGAACTAAAACCGATGATTAACATGAATGGCAAAC
CATACAAAAGTTCTAAAGAAAGAAAATGTTTTCCTCAATC
>No_name
CTGAATTCATTTTTACCAAAGAAAAAGTTGATTGAGGAAAACATTTTCTTTCTTTAGAAC
TTTTGTATGGTTTGCCATTCATGTTAATCATCGGTTTTAG
>No_name
ACCATACAAAAGTTCTAAAGAAAGAAAATGTTTTCCTCAATCAACTTTTTCTTTGGTAAA
AATGAATTCAGATGAAAACTATGAGCTAGATTCAAAGAAA
>No_name
CAAAAGTTCTAAAGAAAGAAAATGTTTTCCTCAATCAACTTTTTCTTTGGTAAAAATGAA
TTCAGATGAAAACTATGAGCTAGATTCAAAGAAAACTTTG
>No_name
AAAATGTTTTGCAGTTTCAAAGTTTTCTTTGAATCTAGCTCATAGTTTTCATCTGAATTC
ATTTTTACCAAAGAAAAAGTTGATTGAGGAAAACATTTTC
>No_name
GAAAATGTTTTGCAGTTTCAAAGTTTTCTTTGAATCTAGCTCATAGTTTTCATCTGAATT
CATTTTTACCAAAGAAAAAGTTGATTGAGGAAAACATTTT
>No_name
GTTTTGATATAATTTTCTTCATCATAACTGTGGAAAATGTTTTGCAGTTTCAAAGTTTTC
TTTGAATCTAGCTCATAGTTTTCATCTGAATTCATTTTTA
>No_name
GTCAAGAGTTTTGATATAATTTTCTTCATCATAACTGTGGAAAATGTTTTGCAGTTTCAA
AGTTTTCTTTGAATCTAGCTCATAGTTTTCATCTGAATTC
>No_name
AAAGAGTGTCAAGAGTTTTGATATAATTTTCTTCATCATAACTGTGGAAAATGTTTTGCA
GTTTCAAAGTTTTCTTTGAATCTAGCTCATAGTTTTCATC
>No_name
CTATGAGCTAGATTCAAAGAAAACTTTGAAACTGCAAAACATTTTCCACAGTTATGATGA
AGAAAATTATATCAAAACTCTTGACACTCTTTACAGGCCG
>No_name
GTTAAAATCAATAGAAGATCTCGGCCTGTAAAGAGTGTCAAGAGTTTTGATATAATTTTC
TTCATCATAACTGTGGAAAATGTTTTGCAGTTTCAAAGTT
>No_name
GTTGAGTGTTAAAATCAATAGAAGATCTCGGCCTGTAAAGAGTGTCAAGAGTTTTGATAT
AATTTTCTTCATCATAACTGTGGAAAATGTTTTGCAGTTT
>No_name
GTTATGATGAAGAAAATTATATCAAAACTCTTGACACTCTTTACAGGCCGAGATCTTCTA
TTGATTTTAACACTCAACATCTATGTTCTTCTTATTATTC
>No_name
GTATATTCTGATCAGAAAATCTTTGATCCTTTTCTATAGAATAATAAGAAGAACATAGAT
GTTGAGTGTTAAAATCAATAGAAGATCTCGGCCTGTAAAG
>No_name
CTTTGGTATATTCTGATCAGAAAATCTTTGATCCTTTTCTATAGAATAATAAGAAGAACA
TAGATGTTGAGTGTTAAAATCAATAGAAGATCTCGGCCTG
>No_name
CTTCTATTGATTTTAACACTCAACATCTATGTTCTTCTTATTATTCTATAGAAAAGGATC
AAAGATTTTCTGATCAGAATATACCAAAGCAACATTTTTT
>No_name
GTTTGACAAAAAATGTTGCTTTGGTATATTCTGATCAGAAAATCTTTGATCCTTTTCTAT
AGAATAATAAGAAGAACATAGATGTTGAGTGTTAAAATCA
>No_name
CGAGATACATAATGTTTGACAAAAAATGTTGCTTTGGTATATTCTGATCAGAAAATCTTT
GATCCTTTTCTATAGAATAATAAGAAGAACATAGATGTTG
>No_name
AATTGGGGTCGAGTATTATCTACTTTGAGATACATAATGTTTGACAAAAAATGTTGCTTT
GGTATATTCTGATCAGAAAATCTTTGATCCTTTTCTATAG
>No_name
AATTGGGGTCGAGTATTATCTACTTTGAGATACATAATGTTTGACAAAAAATGTTGCTTT
GGTATATTCTGATCAGAAAATCTTTGATCCTTTTCTATAG
>No_name
TCGAGCTAATTGGGGTCGAGTATTATCTACTTTGAGATACATAATGTTTGACAAAAAATG
TTGCTTTGGTATATTCTGATCAGAAAATCTTTGATCCTTT
>No_name
GTTCGAGCTAATTGGGGTCGAGTATTATCTACTTTGAGATACATAATGTTTGACAAAAAA
TGTTGCTTTGGTATATTCTGATCAGAAAATCTTTGATCCT
>No_name
TTTCTGATCAGAATATACCAAAGCAACATTTTTTGTCAAACATTATGTATCTCAAAGTAG
ATAATACTCGACCCCAATTAGCTCGAACAATAAGCTATGA
>No_name
GAAGCATTTCAGGTCGGTCCAATGCTCTTGTCTCATCATAGCTTATTGTTCGAGCTAATT
GGGGTCGAGTATTATCTACTTTGAGATACATAATGCTTGA
>No_name
ATTTGTTTGTTCTGTTGGTAGGTGAAGCATTTCAGGCCGGTCCAATGCTCTTGTCTCATC
ATAGCTTATTGTTCGAGCTAATTGGGGTCGAGTATTATCT
>No_name
CGGTAATTTAATGAGAGTGAATCCTGTGAAACTAATGTGTGATTTTGTTCAATTGTTACT
GTTAATGTCTCAGCACTGACTTGGTTTTTTTCCGATTCAT
>No_name
TTGTTCTTTAAGAAAGGGGTTGAAGCATTAAGAGGTCGGTAATTTAATGAGAGTGAATCC
TGTGAAACTAATGTGTGATTTTGTTCAATTGTTACTGTTA
>No_name
AGCAGATTTGTTCTTTAAGAAAGGGGTTGAAGCATTAAGAGGTCGGTAATTTAATGAGAG
TGAATCCTGTGAAACTAATGTGTGATTTTGTTCAATTGTT
>No_name
CAATTGAACAAAATCACACATTAGTTTCACAGGATTCACTCTCATTAAATTACCGACCTC
TTAATGCTTCAACCCCTTTCTTAAAGAACAAATCTGCCAG
>No_name
GATTTTTCAATACTGGCAGATTTGTTCTTTAAGAAAGGGGTTGAAGCATTAAGAGGTCGG
TAATTTAATGAGAGTGAATCCTGTGAAACTAATGTGTGAT
>No_name
GATTTTTCAATACTGGCAGATTTGTTCTTTAAGAAAGGGGTTGAAGCATTAAGAGGTCGG
TAATTTAATGAGAGTGAATCCTGTGAAACTAATGTGTGAT
>No_name
ATTCACTCTCATTAAATTACCGACCTCTTAATGCTTCAACCCCTTTCTTAAAGAACAAAT
CTGCCAGTATTGAAAAATCTCCAATCAAATGTTTTCCAAA
>No_name
GTTTTAATGGATATTTTGGAAAACATTTGATTGGAGATTTTTCAATACTGGCAGATTTGT
TCTTTAAGAAAGGGGTTGAAGCATTAAGAGGTCGGTAATT
>No_name
CTTTCTTAAAGAACAAATCTGCCAGTATTGAAAAATCTCCAATCAAATGTTTTCCAAAAT
ATCCATTAAAACTAACAGATAGAATGAAATTTAATAATGT
>No_name
TTTCTTAAAGAACAAATCTGCCAGTATTGAAAAATCTCCAATCAAATGTTTTCCAAAATA
TCCATTAAAACTAACAGATAGAATGAAATTTAATAATGTT
>No_name
GTCATGGACAACAGAGGAACATTATTAAATTTCATTCTATCTGTTAGTTTTAATGGATAT
TTTGGAAAACATTTGATTGGAGATTTTTCAATACTGGCAG
>No_name
GTGATTTTGAAATCTTTGACTTTGCTTGCTTGTCATGGACAACAGAGGAACATTATTAAA
TTTCATTCTATCTGTTAGTTTTAATGGATATTTTGGAAAA
>No_name
GTGATTTTGAAATCTTTGACTTTGCTTGCTTGTCATGGACAACAGAGGAACATTATTAAA
TTTCATTCTATCTGTTAGTTTTAATGGATATTTTGGAAAA
>No_name
TTCTAATATTTCTTTTCGTGTGATTTTGAAATCTTTGACTTTGCTTGCTTGTCATGGACA
ACAGAGGAACATTATTAAATTTCATTCTATCTGTTAGTTT
>No_name
CCCAATACTTGCACGGCTTTTCGACTTTTTCTAATATTTCTTTTCGTGTGATTTTGAAAT
CTTTGACTTTGCTTGCTTGTCATGGACAACAGAGGAACAT
>No_name
TGACAAGCAAGCAAAGTCAAAGATTTCAAAATCACACGAAAAGAAATATTAGAAAAAGTC
GAAAAGCCGTGCAAGTATTGGGAACGCTATTTGGTCTTTT
>No_name
CAAAGTCAAAGATTTCAAAATCACACGAAAAGAAATATTAGAAAAAGTCGAAAAGCCGTG
CAAGTATTGGGAACGCTATTTGGTCTTTTTCTGCTTTGTT
>No_name
AAATATTAGAAAAAGTCGAAAAGCCGTGCAAGTATTGGGAACGCTATTTGGTCTTTTTCT
GCTTTGTTATTTGCCGTTTTTCTTAGTGTATATTTTTGAT
>No_name
CGCTATTTGGTCTTTTTCTGCTTTGTTATTTGCCGTTTTTCTTAGTGTATATTTTTGATT
TCTTCTGTCCCTCATGTAATAGATCATTGAAAGACGTAAT
>No_name
CTGAATATCCCACCCATTCTAAATGCCGAATTACGTCTTTCAATGATCTATTACATGAGG
GACAGAAGAAATCAAAAATATACACTAAGAAAAACGGCAA
>No_name
CGACGCTGAATATCCCACCCATTCTAAATGCCGAATTACGTCTTTCAATGATCTATTACA
TGAGGGACAGAAGAAATCAAAAATATACACTAAGAAAAAC
>No_name
ATTTTTGATTTCTTCTGTCCCTCATGTAATAGATCATTGAAAGACGTAATTCGGCATTTA
GAATGGGTGGGATATTCAGCGTCAATGCTTAATCCAGTTG
>No_name
ATTTCTTCTGTCCCTCATGTAATAGATCATTGAAAGACGTAATTCGGCATTTAGAATGGG
TGGGATATTCAGCGTCAATGCTTAATCCAGTTGTTTATCA
>No_name
ATTTCCATGAAGAAGTCGTCGAAATGTCATTTTGAAAATTGGATTAAATATATGATAAAC
AACTGGATTAAGCATTGACGCTGAATATCCCACCCATTCT
>No_name
GGGATATTCAGCGTCAATGCTTAATCCAGTTGTTTATCATATATTTAATCCAATTTTCAA
AATGACATTTCGACGACTTCTTCATGGAAATTGTCAGAAA
>No_name
TGGATTTCTGACAATTTCCATGAAGAAGTCATCGAAATGTCATTTTGAAAATTGGATTAA
ATATATGATAAACAACTGGATTAAGCATTGACGCTGAATA
>No_name
GCTTAATCCAGTTGTTTATCATATATTTAATCCAATTTTCAAAATGACATTTCGACGACT
TCTTCATGGAAATTGTCAGAAATCCAGAAATAATCCACAT
>No_name
TAAGTTATGTGGATTATTTCTGGATTTCTGACAATTTCCATGAAGAAGTCGTCGAAATGT
CATTTTGAAAATTGGATTAAATATGATAAACAACTGGATT
>No_name
GCCAAATTTTACCACCGAGTCCATCATAACTGAAATGGTTGCCCCGTCAATTTTTGGAGT
GATTGTCGTATTTGGATTTTTTGGAAAGCTTTTGGTCATC
>No_name
CAAATTTTACCACCGAGTCCATCATAACTGAAATGGTTGCCCCGTCAATTTTTGGAGTGA
TTGTCGTATTTGGATTTTTTGGAAACCTTTTGGTCATCCT
>No_name
GTCGTATTTGGATTTTTTGGAAACCTTTTGGTCATCCTGGTCGTCTCCATAAATAAGCAG
TTGCGAAATGGTACAAATATCCTCATCGCATCTCTAGCGA
>No_name
TATCGCTAGAGATGCGATGAGGATATTTGTACCATTTCGCAACTGCTTATTTATGGAGAC
GACCAGGATGACCAAAAGGTTTCCAAAAAATCCAAATACG
>No_name
CAGCTATCGCTAGAGATGCGATGAGGATATTTGTACCATTTCGCAACTGCTTATTTATGG
AGACGACCAGGATGACCAAAAGGTTTCCAAAAAATCCAAA
>No_name
GTCAGCTATCGCTAGAGATGCGATGAGGATATTTGTACCATTTCGCAACTGCTTATTTAT
GGAGACGACCAGGATGACCAAAAGGTTTCCAAAAAATCCA
>No_name
ATTTTTTGGAAACCTTTTGGTCATCCTGGTCGTCTCCATAAATAAGCAGTTGCGAAATGG
TACAAATATCCTCATCGCATCTCTAGCGATAGCTGACATA
>No_name
TTTTGGTCATCCTGGTCGTCTCCATAAATAAGCAGTTGCGAAATGGTACAAATATCCTCA
TCGCATCTCTAGCGATAGCTGACATAACATTTATTACTTT
>No_name
GGAACACAAAAAGTAATAAATGTTATGTCAGCTATCGCTAGAGATGTGATGAGGATATTT
GTACCATTTCGCAACTGCTTATTTATGGAGACGACCAGGA
>No_name
GTCGCAGTTAAAGGAACACAAAAAGTAATAAATGTTATGTCAGCTATCGCTAGAGATGCG
ATGAGGATATTTGTACCATTTCGCAACTGCTTATTTATGG
>No_name
GCGAAATGGTACAAATATCCTCATCGCATCTCTAGCGATAGCTGACATAACATTTATTAC
TTTTTGTGTTCCTTTAACTGCGACGATTTTCATTAAAAAA
>No_name
GCCTTTTTTAATGAAAATCGTCGCAGTTAAAGGAACACAAAAAGTAATAAATGTTATGTC
AGCTATCGCTAGAGATGCGATGAGGATATTTGTACCATTT
>No_name
TACAAATATCCTCATCGCATCTCTAGCGATAGCTGACATAACATTTATTACTTTTTGTGT
TCCTTTAACTGCGACGATTTTCATTAAAAAAGGCTGGTTT
>No_name
TCTCCCCAAAAACCAGCCTTTTTTAATGAAAATCGTCGCAGTTAAAGGAACACAAAAAGT
AATAAATGTTATGTCAGCTATCGCTAGAGATGCGATGAGG
>No_name
CTGACATAACATTTATTACTTTTTGTGTTCCTTTAACTGCGACGATTTTCATTAAAAAAG
GCTGGTTTTTGGGGAGTATTGCTTGCAAAATATATCAGTT
>No_name
ATAACATTTATTACTTTTTGTGTTCCTTTAACTGCGACGATTTTCATTAAAAAAGGTTGG
TTTTTGGGGAGTATTGCTTGCAAAATATATCAGTTTTTTA
>No_name
ATGTAAAAAAACTGATATATTTTGCAAGCAATACTCCCCAAAAACCAGCCTTTTTTAATG
AAAATCGTCGCAGTTAAAGGAACACAAAAAGTAATAAATG
>No_name
CTCATGTACGCCGTTAAATATGTAAAAAAACTGATATATTTTGCAAGCAATACTCCCCAA
AAACCAGCCTTTTTTAATGAAAATCGTCGCAGTTAAAGGA
>No_name
ATTTTCATTAAAAAAGGCTGGTTTTTGGGGAGTATTGCTTGCAAAATATATCAGTTTTTT
ACATATTTAACGGCGTACATGAGTGTTTATACTTTGGTAT
>No_name
TTTTCATTAAAAAAGGCTGGTTTTTGGGGAGTATTGCTTGCAAAATATATCAGTTTTTTA
CATATTTAACGGCGTACATGAGTGTTTATACTTTGGTATT
>No_name
ATTAATACCAAAGTATAAACACTCATGTACGCCGTTAAATATGTAAAAAACTGATATATT
TTGCAAGCAATACTCCCCAAAAACCAGCCTTTTTTAATGA
>No_name
CGACACTCATTAATACCAAAGTATAAACACTCATGTACGCCGTTAAATATGTAAAAAACT
GATATATTTTGCAAGCAATACTCCCCAAAAACCAGCCTTT
>No_name
GGACAACAGCCAAATACCTATCGACACTCATTAATACCAAAGTATAAACACTCATGTACG
CCGTTAAATATGTAAAAAACTGATATATTTTGCAAGCAAT
>No_name
GCAAAATATATCAGTTTTTTACATATTTAACGGCGTACATGAGTGTTTATACTTTGGTAT
TAATGAGTGTCGATAGGTATTTGGCTGTTGTCCATCCGAT
>No_name
TCGCAATCGGATGGACAACAGCCAAATACCTATCGACACTCATTAATACCAAAGTATAAA
CACTCATGTACGCCGTTAAATATGTAAAAAACTGATATAT
>No_name
ATCAGTTTTTTTACATATTTAACGGCGTACATGAGTGTTTATACTTTGGTATTAATGAGT
GTCGATAGGTATTTGGCTGTTGTCCATCCGATTGCGAGTA
>No_name
CAGTTTTTTACATATTTAACGGCGTACATGAGTGTTTATACTTTGGTATTAATGAGTGTC
GATAGGTATTTGGCTGTTGTCCATCCGATTGCGAGTATTC
>No_name
CTCTGTTCTAATTGGAATACTCGCAATCGGATGGACAACAGCCAAATACCTATCGACACT
CATTAATACCAAAGTATAAACACTCATGTACGCCGTTAAA
>No_name
AGTGTTTATACTTTGGTATTAATGAGTGTCGATAGGTATTTGGCTGTTGTCCATCCGATT
GCGAGTATTCCAATTAGAACAGAAAAGAACGTCTTGAAAA
>No_name
GGACGATTTTCAAGACGTTCTTTTCTGTTCTAATTGGAATACTCGCAATCGGATGGACAA
CAGCCAAATACCTATCGACACTCATTAATACCAAAGTATA
>No_name
CGTCGATAGGACGATTTTCAAGACGTTCTTTTCTGTTCTAATTGGAATACTCGCAATCGG
ATGGACAACAGCCAAATACCTATCGACACTCATTAATACC
>No_name
GATTACCCATGTCGATAGGACGATTTTCAAGACGTTCTTTTCTGTTCTAATTGGAATACT
CGCAATCGGATGGACAACAGCCAAATACCTATCGACACTC
>No_name
CAGTGGGCAATTACATAGCATAAAGATTACCCATGTCGATAGGACGATTTTCAAGACGTT
CTTTTCTGTTCTAATTGGAATACTCGCAATCGGATGGACA
>No_name
AGAACGTCTTGAAAATCGTCCTATCGACATGGGTAATCTTTATGCTATGTAATTGCCCAC
TGCTGTTCAATTCCGGGGTGGCGTATCCTCCAACTTCCGT
>No_name
CTTGAAAATCGTCCTATCGACATGGGTAATCTTTATGCTATGTAATTGCCCACTGCTGTT
CAATTCCGGGGTGGCGTATCCTCCAACTTCCGTCAATGAT
>No_name
GAAAATCGTCCTATCGACATGGGTAATCTTTATGCTATGTAATTGCCCACTGCTGTTCAA
TTCCGGGGTGGCGTATCCTCCAACTTCCGTCAATGATACG
>No_name
ATGTACAGTAAAAGTCTTTCGTATCATTGACGGAAGTTGGAGGATACGCCACCCCGGAAT
TGAACAGCAGTGGGAAATTACATAGCATAAAGATTACCCA
>No_name
GTAATCTTTATGCTATGTAATTGCCCACTGCTGTTCAATTCCGGGGTGGCGTATCCTCCA
ACTTCCGTCAATGATACGAAAGACTTTTACTGTACATATA
>No_name
GTTCAATTCCGGGGTGGCGTATCCTCCAACTTCCGTCAATGATACGAAAGACTTTTACTG
TACATATATGCCAACAGTTCGTTACAATGAAACACTAATG
>No_name
GTATCCTCCAACTTCCGTCAATGATACGAAAGACTTTTACTGTACATATATGCCAACAGT
TCGTTACAATGAAACACTAATGGGTTATTTAGAAAATGGC
>No_name
CCTCCAACTTCCGTCAATGATACGAAAGACTTTTACTGTACATATATGCCAACAGTTCGT
TACAATGAAACACTAATGGGTTATTTAGAAAATGGAGATC
>No_name
CTCCAACTTCCGTCAATGATACGAAAGACTTTTACTGTACATATATGCCAACAGTTCGTT
ACAATGAAACACTAATGGGTTATTTAGAAAATGGCCAATT
>No_name
TCCAAATTGGCCATTTTCTAAATAACCCATTAGTGTTTCATTGTAACGAACTGTTGGCAT
ATATGTACAGTAAAAGTCTTTCGTATCATTGACGGAAGTT
>No_name
GGCCCGTCCAAATTGGCCATTTTCTAAATAACCCATTAGTGTTTCATTGTAACGAACTGT
TGGCATATATGTACAGTAAAAGTCTTTCGTATCATTGACG
>No_name
CGAAAGACTTTTACTGTACATATATGCCAACAGTTCGTTACAATGAAACACTAATGGGTT
ATTTAGAAAATGGCCAATTTGGACGGGTCTACATTCTTTT
>No_name
CGAAAATAAAAGAATGTAGACCCGTCCAAATTGGCCATTTTCTAAATAACCCATTAGTGT
TTCATTGTAACGAACTGTTGGCATATATGTACAGTAAAAG
>No_name
AAATAAGCAAATATCGAAAATAAAAGAATGTAGACCCGTCCAAATTGGCCATTTTCTAAA
TAACCCATTAGTGTTTCATTGTAACGAACTGTTGGCATAT
>No_name
AGTTCGTTACAATGAAACACTAATGGGTTATTTAGAAAATGGCCAATTTGGACGGGTCTA
CATTCTTTTATTTTCGATATTTGCTTATTTGTTGCCTCTT
>No_name
TGTGTATAATAATATAATTGCTGAAAGAGGCAACAAATAAGCAAATATCGAAAATAAAAG
AATGTAGACCCGTCCAAATTGGCCATTTTCTAAATAACCC
>No_name
GTAATTTCCATATCAAGAACGTGTATAATAATATAATTGCTGAAAGAGGCAACAAATAAG
CAAATATCGAAAATAAAAGAATGTAGACCCGTCCAAATTG
>No_name
TGAAAAGTAATTTCCATATCAAGAACGTGTATAATAATATAATTGCTGAAAGAGGCAACA
AATAAGCAAATATCGAAAATAAAAGAATGTAGACCCGTCC
>No_name
CGGGTCTACATTCTTTTATTTTCGATATTTGCTTATTTGTTGCCTCTTTCAGCAATTATA
TTATTATACACGTTCTTGATATGGAAATTACTTTTCAACA
>No_name
TCTACATTCTTTTATTTTCGATATTTGCTTATTTGTTGCCTCTTTCAGCAATTATATTAT
TATACACGTTCTTGATATGGAAATTACTTTTCAACAATGA
>No_name
CATTCTTTTATTTTCGATATTTGCTTATTTGTTGCCTCTTTCAGCAATTATATTATTATA
CACGTTCTTGATATGGAAATTACTTTTCAACAATGAGTCT
>No_name
CCGAGACTCATTGTTGAAAAGTAATTTCCATATCAAGAACGTGTATAATAATATAATTGC
TGAAAGAGGCAACAAATAAGCAAATATCGAAAATAAAAGA
>No_name
CTTTTATTTTCGATATTTGCTTATTTGTTGCCTCTTTCAGCAATTATATTATTATACACG
TTCTTGATATGGAAATTACTTTTCAACAATGAGTCTCGGA
>No_name
GTAAAGCTTTGTCGGATTGGGATATCCGAGACTCATTGTTGAAAAGTAATTTCCATATCA
AGAACGTGTATAATAATATAATTGCTGAAAGAGGCAACAA
>No_name
TTTTGATTGTAAAGCTTTGTCGGATTGGGATATCCGAGACTCACTGTTGAAAAGTAATTT
CCATATCAAGAACGTGTATAATAATATAATTGCTGAAAGA
>No_name
TTTTTTGATTGTAAAGCTTTGTCGGATTGGGATATCCGAGACTCACTGTTGAAAAGTAAT
TTCCATATCAAGAACGTGTATAATAATATAATTGCTGAAA
>No_name
GGAAATTACTTTTCAACAGTGAGTCTCGGATATCCCAATCCGACAAAGCTTTACAATCAA
AAAAGAGAGTTACAAGAATGGTTGTCATTGTTGTGGTTAT
>No_name
GGAAATTACTTTTCAACAATGAGTCTCGGATATCCCAATCCGACAAAGCTTTACAATCAA
AAAAGAGAGTTACAAGAATGGTTGTCATTGTTGTGGTTAT
>No_name
GAAATTACTTTTCAACAATGAGTCTCGGATATCCCAATCCGACAAAGCTTTACAATCAAA
AAAGAGAGTTACAAGAATGGTTGTCATTGTTGTGGTTATT
>No_name
CTTTTCAACAGTGAGTCTCGGATATCCCAATCCGACAAAGCTTTACAATCAAAAAAGAGA
GTTACAAGAATGGTTGTCATTGTTGTGGTTATTTTTGCAT
>No_name
CTTTTCAACAATGAGTCTCGGATATCCCAATCCGACAAAGCTTTACAATCAAAAAAGAGA
GTTACAAGAATGGTTGTCATTGTTGTGGTTATTTTTGCAT
>No_name
CTTTTCAACAGTGAGTCTCGGATATCCCAATCCGACAAAGCTTTACAATCAAAAAAGAGA
GTTACAAGAATGGTTGTCATTGTTGTGGTTATTTTTGCAT
>No_name
CTCGGATATCCCAATCCGACAAAGCTTTACAATCAAAAAAGAGAGTTACAAGAATGGTTG
TCATTGTTGTGGTTATTTTTGCATTGTGTTGGATGCCAAT
>No_name
ATCCGACAAAGCTTTACAATCAAAAAAGAGAGTTACAAGAATGGTTGTCATTGTTGTGGT
TATTTTTGCATTGTGTTGGATGCCAATACAGATTGTTTTC
>No_name
TTTACAATCAAAAAAGAGAGTTACAAGAATGGTTGTCATTGTTGTGGTTATTTTTGCATT
GTGTTGGATGCCAATACAGATTGTTTTCATCATCCAATTC
>No_name
GGAATTGGATGATGAAAACAATCTGTATTGGCATCCAACACAATGCAAAAATAACCACAA
CAATGACAACCATTCTTGTAACTCTCTTTTTTGATTGTAA
>No_name
AAAAAAGAGAGTTACAAGAATGGTTGTCATTGTTGTGGTTATTTTTGCATTGTGTTGGAT
GCCAATACAGATTGTTTTCATCATCCAATTCCTAGGCAGT
>No_name
AGAATGGTTGTCATTGTTGTGGTTATTTTTGCATTGTGTTGGATGCCAATACAGATTGTT
TTCATCATCCAATTCCTAGGCAGTGAGCCCGACAATGCGG
>No_name
TTTGCATTGTGTTGGATGCCAATACAGATTGTTTTCATCATCCAATTCCTAGGCAGTGAG
CCCGACAATGCGGCGTTCAAAGCATTCCATGTATTTGCAA
>No_name
GTTCGAATAAGCCAGGGCGCTTGCAAATACATGGAATGCTTTGAACGCCGCATTGTCGGG
CTCACTGCCTAGGAATTGGATGATGAAAACAATCTGTATT
>No_name
TTGCTGTTCGAATAAGCCAGGGCGCTTGCAAATACATGGAATGCTTTGAACGCCGCATTG
TCGGGCTCACTGCCTAGGAATTGGATGATGAAAACAATCT
>No_name
TCATGCTGTTCGAATAAGCCAGGGCGCTTGCAAATACATGGAATGCTTTGAACGCCGCAT
TGTCGGGCTCACTGCCTAGGAATTGGATGATGAAAACAAT
>No_name
GTCGGATTCATCATGCTGTTCGAATAAGCCAGGGCGCTTGCAAATACATGGAATGCTTTG
AACGCCGCATTGTCGGGCTCACTGCCTAGGAATTGGATGA
>No_name
GTCGGATTCATCATGCTGTTCGAATAAGCCAGGGCGCTTGCAAATACATGGAATGCTTTG
AACGCCGCATTGTCGGGCTCACTGCCTAGGAATTGGATGA
>No_name
CGGCGTTCAAAGCATTCCATGTATTTGCAAGCGCCCTGGCTTATTCGAACAGCATGATGA
ATCCGATTTTGTATGCATTTTTCTCCAATAATTTCCGAGT
>No_name
GTTCAAAGCATTCCATGTATTTGCAAGCGCCCTGGCTTATTCGAACAGCATGATGAATCC
GATTTTGTATGCATTTTTCTCCAATAATTTCCGAGTTGCA
>No_name
CTTAAATGCAACTCGGAAATTATTGGAGAAAAATGCATACAAAATCGGATTCATCATGCT
GTTCGAATAAGCCAGGGCGCTTGCAAATACATGGAATGCT
>No_name
CTCTTAAATGCAACTCGGAAATTATTGGAGAAAAATGCATACAAAATCGGATTCATCATG
CTGTTCGAATAAGCCAGGGCGCTTGCAAATACATGGAATG
>No_name
CCGGAAAACGATTGTTTTTGACAAAAAAGGACGCTCTTAAATGCAACTCGGAAATTATTG
GAGAAAAATGCATACAAAATCGGATTCATCATGCTGTTCG
>No_name
CGGAAAACGATTGTTTTTGACAAAAAAAGGACGCTCTTAAATGCAACTCGGAAATTATTG
GAGAAAAATGCATACAAAATCGGATTCATCATGCTGTTCG
>No_name
GATGAATCCGATTTTGTATGCATTTTTCTCCAATAATTTCCGAGTTGCATTTAAGAGCGT
CCTTTTTTGTCAAAAACAATCGTTTTCCGGAAGAGATTTC
>No_name
CTCGTTGCTCGGAAAGATTTCGATTGATGTTTAAATTCGTTTTTTCGAAATCTCTTCCGG
AAAACGATTGTTTTTGACAAAAAAGGACGCTCTTAAATGC
>No_name
TTCACAATCTTTCTTAGTGAGAGCCTTTCGAGAGGCTCGTTGCTCGGAAAGATTTCGATT
GATGTTTAAATTCGTTTTTTCGAAATCTCTTCCGGAAAAC
>No_name
TATATTCACTTCACAATCTTTCTTAGTGAGAGCCTTTCGAGAGGCTCGTTGCTCGGAAAG
ATTTCGATTGATGTTTTAATTTGTTTTTTCGAAATCTCTT
>No_name
ATTTCGAAAAAACGAATTTAAACATCAATCGAAATCTTTCCGAGCAACGAGCCTCTCGAA
AGGCTCTCACTAAGAAAGATTGTGAAGTGAATATATATTC
>No_name
TTTCGAAAAAACGAATTTAAACATCAATCGAAATCTTTCCGAGCAACGAGCCTCTCGAAA
GGCTCTCACTAAGAAAGATTGTGAAGTGAATATATAAGAT
>No_name
TTTCGAAAAAACGAATTTAAACATCAATCGAAATCTTTCCGAGCAACGAGCCTCTCGAAA
GGCTCTCACTAAGAAAGATTGTGAAGTGAATATATATTCA
>No_name
CTGAATATATATTCACTTCACAATCTTTCTTAGTGAGAGCCTTTCGAGAGGCTCGTTGCT
CGGAAAGATTACGATTGATGTTTAAATTCGTTTTTTCGAA
>No_name
ATATATTCACTTCACAATCTTTCTTAGTGAGAGCCTTTCGAGAGGCTCGTTGCTCGGAAA
GATTTCGATTGATGTTTAAATTCGTTTTTTCAGATCGGAA
>No_name
CGGAACTTGAAAGGATTTTATTGTTCTTATTGTCTGAATATATATTCACTTCACAATCTT
TCTTAGTGAGAGCCTTTCGAGAGGCTCGTTGCTCGGAAAG
>No_name
CCGGAACTTGAAAGGATTTTATTGTTCTTATTGTCTGAATATATATTCACTTCACAATCT
TTCTTAGTGAGAGCCTTTCGAGAGGCTCGTTGCTCCGAAA
>No_name
CACAGCTTAGAGAGATTAGTGTAGCCGGAACTTGAAAGGATTTTATTGCTCTTATTGTCT
GAATATATATTCACTTCACAATCTTTCTTAGTGAGAGCCT
>No_name
GTGAATCACAGCTTAGAGAGATTAGTGTAGCCGGAACTTGAAAGGATTTTATTGTTCTTA
TTGTCTGAATATATATTCACTTCACAATCTTTCTTAGTGA
>No_name
ATCAGTGATTCACAGCTTAGAGAGATTAGTGTAGCCGGAACTTGAAAGGATTTTATTGTT
CTTATTGTCTGAATATATATTCACTTCACAATCTTTCTTA
>No_name
GGCTTAATGAACTGCACTGACTCCGAAAGCTGCAAGGCGATTGTTAAATGTGACGACTAT
GTGAAACATGGAAATAATTACCTTGTCATACCAATGGGTA
>No_name
CACCAATCCGTTTCCGAAAGAAGCGGCAAATATTACTATTATACCCATTGGTATTACAAG
GTAATTATTTCCATGTTTCACATAGTCGTCACATTTAACA
>No_name
TGACTATGTGAAACATGGAAATAATTACCTTGTAATACCAATGGGTATAATAGCAATATG
TGCCGCATCTTTCGACAACGGAATGTGAATCATCAGCGTT
>No_name
GTAATATTTGCCGCTTCTTTCGGAAACGGATTGGTGATCATCAGTGTTTGGAAATATCCT
CGTTTGCGTCGACAAATAACAAATCACTTTGTCTTTTCTT
>No_name
CCGCTTCTTTCGGAAACGGATTGGTGATCATCAGTGTTTGGAAATATCCTCGTTTGCGTC
GACAAATAACAAATCACTTTGTCTTTTCTTTAGCATTCGC
>No_name
GGAAATATCCTCGTTTGCGTCGACAAATAACAAATCACTTTGTCTTTTCTTTAGCATTCG
CTGACTTTCTAGTAGCGATTTTGGTAATGCCTTTTAATTT
>No_name
GAAATATCCTCGTTTGCGTCGACAAATAACAAATCACTTTGTCTTTTCTTTAGCATTCGC
TGACTTTCTAGTAGCGATTTTGGTAATGCCTTTTAATTTA
>No_name
ATTAAATTAAAAGGCATTACCAAAATCGCTACTAGAAAGTCAGCGAATGCTAAAGAAAAG
ACAAAGTGATTTGTTATTTGTCGACGCAAACGAGGATATT
>No_name
ATTGTTTACAGTTTGTATTAAATTAAAAGGCATTACCAAAATCGCTACTAGAAAGTCAGC
GAATGCTAAAGAAAAGACAAAGTGATTTGTTATTTGTCGA
>No_name
AAATCACTTTGTCTTTTCTTTAGCATTCGCTGACTTTCTAGTAGCGATTTTGGTAATGCC
TTTTAATTTAATACAAACTGTAAACAATGGCCGTTGGTTA
>No_name
CAAATAACCAACGGCCATTGTTTACAGTTTGTATTAAATTAAAAGGCATTACCAAAATCG
CTACTAGAAAGTCAGCGAATGCTAAAGAAAAGACAAAGTG
>No_name
TTTAGCATTCGCTGACTTTCTAGTAGCGATTTTGGTAATGCCTTTTAATTTAATACAAAC
TGTAAACAATGGCCGTTGGTTATTTGGTCCAGTTCTTTGC
>No_name
CTGACTTTCTAGTAGCGATTTTGGTAATGCCTTTTAATTTAATACAAACTGTAAACAATG
GCCGTTGGTTATTTGGTCCAGTTCTTTGCAATATCTTCAA
>No_name
GAAGACATCATTCGAATTGAAGATATTGCAAAGAACTGGACCAAATAACCAACGGCCATT
GTTTACAGTTTGTATTAAATTAAAAGGCATTACCAAAATC
>No_name
GATCGAGTCCGATGCATCCGATATGTATAAGGCTAGCGGTACTGAAGAAGACATCATTCG
AATTGAAGATATTGCAAAGAACTGGACCAAATAACCAACG
>No_name
GTTGGTTATTTGGTCCAGTTCTTTGCAATATCTTCAATTCGAATGATGTCTTCTTCAGTA
CCGCTAGCCTTATACATATCGGATGCATCGGACTCGATCG
>No_name
ATTTGGTCCAGTTCTTTGCAATATCTTCAATTCGAATGATGTCTTCTTCAGTACCGCTAG
CCTTATACATATCGGATGCATCGGACTCGATCGGTACATT
>No_name
CTTTGCAATATCTTCAATTCGAATGATGTCTTCTTCAGTACCGCTAGCCTTATACATATC
GGATGCATCGGACTCGATCGGTACATTGCAATTATAAAAC
>No_name
TCGTATTTGAAAGGTTTTATAATTGCAATGTACCGATCGAGTCCGATGCATCCGATATGT
ATAAGGCTAGCGGTACTGAAGAAGACATCATTCGAATTGA
>No_name
CGTCAAGATAATTTCGTATTTGAAAGGTTTTATAATTGCAATGTACCGATCGAGTCCGAT
GCATCCGATATGTATAAGGCTAGCGGTACTGAAGAAGACA
>No_name
TGCCACTCGTGAATTCGTCAAGATAATTTCGTATTTGAAAGGTTTTATAATTGCAATGTA
CCGATCGAGTCCGATGCATCCGATATGTATAAGGCTAGCG
>No_name
TCGGACTCGATCGGTACATTGCAATTATAAAACCTTTCAAATACGAAATTATCTTGACGA
ATTCACGAGTGGCAATTATTCTGACAGTGTCATGGATCAC
>No_name
GGAAATCAGCAGCGACGTGATCCATGACACTGTCAGAATAATTGCCACTCGTGAATTCGT
CAAGATAATTTCGTATTTGAAAGGTTTTATAATTGCAATG
>No_name
CTTCAGTTGTATAAATTCCAGAATGAATAGGAATATGGGAAATCAGCAGCGACGTGATCC
ATGACACTGTCAGAATAATTGCCACTCGTGAATTCGTCAA
>No_name
CTTCAGTTGTATAAATTCCAGAATGAATAGGAATATGGGAAATCAGCAGCGACGTGATCC
ATGACACTGTCAGAATAATTGCCACTCGTGAATTCGTCAA
>No_name
GGATCACGTCGCTGCTGATTTCCCATATTCCTATTCATTCTGGAATTTATACAACCGAAG
AAAATTTGGTTCTACTTAAATTCTGTCGACTGGTTTGTCA
>No_name
GTTCACTTTAAAATGACAAACCAGTCGACAGAATTTAAGTAGAACCAAATTTTCTTCAGT
TGTATAAATTCCAGAATGAATAGGAATATGGGAAATCAGC
>No_name
AGAAAATTTGGTTCTACTTAAATTCTGTCGACTGGTTTGTCATTTTAAAGTGAACATGAT
TTACGCAATTGTCTCCTCAACGATATCGTTTTGGATTCCA
>No_name
GAAAATTTGGTTCTACTTAAATTCTGTCGACTGGTTTGTCATTTTAAAGTGAACATGATT
TACGCAATTGTCTCCTCAACGATATCGTTTTGGATTCCAA
>No_name
CTGGTTTGTCATTTTAAAGTGAACATGATTTACGCAATTGTCTCCTCAACGATATCGTTT
TGGATTCCAAGTTCAATAATGTGCGTTGTGTATTTGAAGA
>No_name
AAAGATCTTCAAATACACAACGCACATTATTGAACTTGGAATCCAAAACGATATCGTTGA
GGAGACAATTGCGTAAATCATGTTCACTTTAAAATGACAA
>No_name
TTTAAAGTGAACATGATTTACGCAATTGTCTCCTCAACGATATCGTTTTGGATTCCAAGT
TCAATAATGTGCGTTGTGTATTTGAAGATCTTTAAAGAGG
>No_name
AAAATAATTTTCTTTTCTTGGTTTTTGGCCTCTTTAAAGATCTTCAAATACACAACGCAC
ATTATTGAACTTGGAATCCAAAACGATATCGTTGAGGAGA
>No_name
TAAAATAATTTTCTTTTCTTGGTTTTTGGCCTCTTTAAAGATCTTCAAATACACAACGCA
CATTATTGAACTTGGAATCCAAAACGATATCGTTGAGGAG
>No_name
ATCGTTTTGGATTCCAAGTTCAATAATGTGCGTTGTGTATTTGAAGATCTTTAAAGAGGC
CAAAAACCAAGAAAAGAAAATTATTTTAGCGACTCCTTAT
>No_name
CTCTCGGATAAGGAGTCGCTAAAATAATTTTCTTTTCTTGGTTTTTGGCCTCTTTAAAGA
TCTTCAAATACACAACGCACATTATTGAACTTGGAATCCA
>No_name
GGAATTTCTATTTTCTTTCGGATAAGGAGTCGCTAAAATAATTTTCTTTTCTTGGTTTTT
GGCCTCTTTAAAGATCTTCAAATACACAACGCACATTATT
>No_name
CGATAATGTGCGTTGTGTATTTGAAGATCTTTAAAGAGGCCAAAAACCAAGAAAAGAAAA
TTATTTTAGCGACTCCTTATCCGAAAGAAAATAGAAATTC
>No_name
CTTTAAAGAGGCCAAAAACCAAGAAAAGAAAATTATTTTAGCGACTCCTTATCCGAAAGA
AAATAGAAATTCCTTGACTCTGGATATGAATATTCAATCT
>No_name
AATTATTTTAGCGACTCCTTATCCGAAAGAAAATAGAAATTCCTTGACTGTGGATATGAA
TATTCAATCTCAGAATTTTATTAAGAAATCTCTATCAGTT
>No_name
CTTTGACATATTTGAGGAAACTGATAGAGATTTCTTAATAAAATTCTGAGATTGAATATT
CATATCCACAGTCAAGGAATTTCTATTTTCTTTCGGATAA
>No_name
ATCGCTTTGACATATTTGAGGAAACTGATTGAGATTTCTTAATAAAATTCTGAGATTGAA
TATTCATATCCAGAGTCAAGGCATTTCTATTTTCTTTCGG
>No_name
GTTCGCTTTGACATATTTGAGGAAACTGATTGAGATTTCTTAATAAAATTCTGAGATTGA
ATATTCATATCCAGAGTCAAGGAATTTCTATTTTCTTTCG
>No_name
TTAAAGTTTCGCTTTGACATATTTGAGGAAACTGATTGAGATTTCTTAATAAAATTCTGA
GATTGAATATTCATATCCAGAGTCAAGGAATTTCTATTTT
>No_name
CTCTTTTAAAGTTTCGCTTTGACATATTTGAGGAAACTGATTGAGATTTCTTAATAAAAT
TCTGAGATTGAATATTCATATCCAGAGTCAAGGAATTTCT
>No_name
TATGTTCTCTTTTAAAGTTTCGCTTTGACATATTTGAGGAAACTGATAGAGATTTCTTAA
TAAAATTCTGAGATTGAATATTCATATCCACAGTCAAGGA
>No_name
TGAATATTCAATCTCAGAATTTTATTAAGAAATCTCTATCAGTTTCCTCAAATATGTCAA
AGCGAAACTTTAAAAGAGAACATAAAGCGGCCAAGACTTT
>No_name
ATTCAATCTCAGAATTTTATTAAGAAATCTCTATCAGTTTCCTCAAATATGTCAAAGCGA
AACTTTACAAGAGCACATAAAGCGACCAAGACTTTGGGAA
>No_name
CCAACACGCAATGAAACATCCCATTATGATTCCCAAAGTCTTGGCCGCTTTATGTTCTCT
TTTAAAGTTTCGCTTTGACATATTTGAGGAAACTGATAGA
>No_name
CGAAACTTTAAAAGAGAACATAAAGCGGCCAAGACTTTGGGAATCATAATGGGATGTTTC
ATTGCGTGTTGGTTGCCATTCTTCATTTGGTACACAGTTT
>No_name
GGGTATCATAATGGGATGTTTCATTGCGTGTTGGTTGCCATTCTTCATTTGGTACACAGT
TTCAAACGGCTGCCAGTCCTCATGTTCGTTCCCAGAAATC
>No_name
GGATGTTTCATTGCGTGTTGGTTGCCATTCTTCATTTGGTACACAGTTTCAAACGTCTGC
CAGTCCTCATGTTCGTTCCCAGAAATCATTGGGGATATCG
>No_name
GTTGGTTGCCATTCTTCATTTGGTACACAGTTTCAAACGTCTGCCAGTCCTCATGTTCGT
TCCCAGAAATCATTGGGGATATCGTGTTTTGGATAGGTTA
>No_name
ACAGTTTCAAACGTCTGCCAGTCCTCATGTTCGTTCCCAGAAATCATTGGGGATATCGTG
TTTTGGATAGGTTATGTAAATTCAACTCTCAACCCTATCA
>No_name
CAAACGTCTGCCAGTCCTCATGTTCGTTCCCAGAAATCATTGGGGATATCGTGTTTTGGA
TAGGTTATGTAAATTCAACTCTCAACCCTATCATTTACGC
>No_name
GTCCTCATGTTCGTTCCCAGAAATCATTGGGGATATCGTGTTTTGGATAGGTTATGTAAA
TTCAACTCTCAACCCTATCATTTACGCCTTCTACAATCGA
>No_name
GTTCGTTCCCAGAAATCATTGGGGATATCGTGTTTTGGATAGGTTATGTAAATTCAACTC
TCAACCCTATCATTTACGCCTTCTACAATCGAGAATTTCG
>No_name
CCGAAATTCTCGATTGTAGAAGGCGTAAATGATAGGGTTGAGAGTTGAATTTACATAACC
TATCCAAAACACGATATCCCCAATGATTTCTGGGAACGAA
>No_name
TCTACAATCGAGAATTTCGGAAAGCATTCAAACAAGTCTTAAAGTATAATAAATGGTGTT
GTAAAAATTGCACAGACAGGCAATGTAATTCATTAAACAC
>No_name
GGAAAGCATTCAAACAAGTCTTAAAGTATAATAAATGGTGTTGTAAAAATTGCACAGACA
GGCAATGTAATTCATTAAACACTCATAGCGGAAACTTTAC
>No_name
GGAAAGCATTCAAACAAGTCTTAAAGTATAATAAATGGTGTTGTAAAAATTGCACAGACA
GGCAATGTAATTCATTAAACACTCATAGCGGAAACTTTAC
>No_name
GAAATTTGTAAAGTTTCCGCTATGAGTGTTTAATGAATTACATTGCCTGTCTGTGCAATT
TTTACAACACCATTTATTATACTTTAAGACTTGTTTGAAT
>No_name
GTGAAATTTGTAAAGTTTCCGCTATGAGTGTTTAATGAATTACATTGCCTGTCTGTGCAA
TTTTTACAACACCATTTATTATACTTTAAGACTTGTTTGA
>No_name
TTCCCATATTTCGATCAAAGTATATCTCAGTTCCGGTGAAATTTGTAAAGTTTCCGCTAT
GAGTGTTTAATGAATTACATTGCCTGTCTGTGCAATTTTT
>No_name
TAAGGTATGACAAAGTTGTTCTTCTATTTCCCATATTTCGATCAAAGTATATCTCAGTTC
CGGTGAAATTTGTAAAGTTTCCGCTATGAGTGTTTAATGA
>No_name
CCGTAAGTGAAAAGAATTATTCCAAGTGGAACTGTAAAATGTACGAGGTTAACATAAATT
TGATAAAGAAATTCTACTTCAATTTTCAGAAATTTCCAAC
>No_name
ATCGGCAGTCTTGGAAATGGCTTAGTAATTATTGTCTATACAAGAAAGCATGACCAATTG
ACAACAACTCTTTTCATAAATATTCTTGCAATTACAGATT
>No_name
CTTGGAAATGGCTTAGTAATTATTGTCTATACAAGAAAGCATGACCAATTGACAACAACT
CTTTTCATAAATATTCTTGCAATTACAGATTGTTTTACTT
>No_name
CAAGTAAAACAATCTGTAATTGCAAGAATATTTATGAAAAGAGTTGTTGTCAATTGGTCA
TGCTTTCTTGTATAGACAATAATTACTAAGCCATTTCCAA
>No_name
ATCCCAATGACCATTTATATCGAGTATTGGGAATGGGGAATTTCAAGTGCTTTCCTCTGT
AAATTATATTACTTTTTCAATAATTGTACAATTCCTTTCA
>No_name
CAGATACATTTGCATATGTCATCCTTTTAATAAATTTATGACCCTTTTCAAGTCAAAAGT
ATCGGTTGGTTTAGTATTAACTGTTTCTGTTTTGTTGGGT
>No_name
CATCAACATTTCAAGTCAAAATGATCAAAGGAATCCATCCAAACGATTTGACAAATTCCT
ACGAATGTGCAGACATATCGAAACTAACCAATACGACTAC
>No_name
CCACATTTCAAGTCAAAATGATCAAAGGAATCCATCCAAACGATTTGACAAATTCCTACG
AATGTGCAGACATATCGAAACTAACCAATACGACTACGAC
>No_name
TAAAAAATAACTTTTCTGTCGTAGTCGTATTGGTTAGTTTCGATATGTCTGCACATTCGT
AGGAATTTGTCAAATCGTTTGGATGGATTCCTTTGATCAT
>No_name
AGAAAAGTTATTTTTTAACATTGTCCAAAAAATTCAACTGTTGAGCTACACTACTTGTAT
AATTTCAGTCATTTGTCTTTATGTAGCAATATACTGCAAA
>No_name
CTTTGCAGTATATTGCTACATAAAGACAAATGACTAAAATTATACAAGTAGTGTAGCTCA
ACAGTTGAATTTTTTGGACAATGTTAAAAAATAACTTTTC
>No_name
GTTAAATTTGATCTACTCTCCCACAGGTATGACGGTTTTTTTACATTTTTAATACCTTTA
AGTATAGATTTCTTTCTTCTTGTTTGGAGAACTTTGCAGT
>No_name
CTCAGAGACACCCGGCGATGTTCAGGTTTCGGGACGGTCAGGAAACTTTTGGAATTTGGA
GTAGATTTTGCAGATGACAACATCATATCCCCATCTGGCA
>No_name
CGCCACGACAGATAGCATGGCTGCCGTTCGAAAGTTTTGAAATATTTGCGTATCACAGAT
ACTTCTCAGAGACACCCGGCGATGTTCAGGTTTCGGGACT
>No_name
CCGAGCATTCATAAAACAATAAATAATTGGGTTCGCAGCATTGTTTATGTAATACATATA
GAATAACGGAATATACAATATTTGTGGATAGTTTATCATC
>No_name
CAACGTGAATATTCCCAAATATAGTAATGATTGGTATTAATAATAAAAATAAAAAAGCCC
ATTTGACATCTTTGGTTAAATCGGGCTGTTTTTTCGAGTC
>No_name
GTAAAAATGGTCCATGTTGATCTCACAAATGGCTGGCCACATCAACTGTGTTTAGCATGG
TACAGTTTGGATGTCTTCTTTACAGCAACTACTATTATCC
>No_name
GGCGAATATTTTCTTTTAGTTTGGTGAAAGCGCAGAGGATTGTTGAGGGCGACGTACCTA
TCTATTGAAATTGTACACAAATGGATAATAGTAGTTGCTG
>No_name
CAATTTCAATAGATAGGTACGTCGCCCTCAACAATCCTCTGCGCTTTCACCAAACTAAAA
GAAAATATTCGCTTTTTATTAAGATTTCTATTTCTTGGTT
>No_name
CAATAGATAGGTACGTCGCCCTCAACAATCCTCTGCGCTTTCACCAAACTAAAAGAAAAT
ATTCGCTTTTTATTAAGATTTCTATTTCTTGGTTAATTCC
>No_name
GAGAAATAAAGGACAAGCTATTCCAAATGGAATTAACCAAGAAATAGAAATCTTAATAAA
AAGCGAATATTTTCTTTTAGTTTGGTGAAAGCGCAGAGGA
>No_name
GAAAATATTCGCTTTTTATTAAGATTTCTATTTCTTGGTTAATTCCATTTGGAATAGCTT
GTCCTTTATTTCTCTCATCTTTGAAAATCGAAACTATGAA
>No_name
CGATGACGGCAGTCATGATAAAAATTGCATTATTTGGACCGCATCCTTTGAAAGAGCTTT
CTTCTTGATTCATAGTTTCGATTTTCAAAGATGAGAGAAA
>No_name
TGAAAATCGAAACTATGAATCAAGAAGAAAGCTCTTTCAAAGGATGCGGTCCAAATAATG
CAATTTTTATCATGACTGCCGTCATCGTCACTTTCATTTT
>No_name
AAAGCTCTTTCAAAGGATGCGGTCCAAATAATGCAATTTTTATCATGACTGCCGTCATCG
TCACTTTCATTTTACCACTGCTTATAATGATGATTTCTTA
>No_name
AAAAAGAATCGAGATTCTTTGTTTGTTTTCTAATGGTTTTCACAGTTAGAATATAAGAAA
TCATCATTATAAGCAGTGGTAAAATGAAAGTGACGATGAC
>No_name
CGTTGGTAGAAAAAGAATCGAGATTCTTTGTTTGTTTTCTAATGGTTTTCACAGTTAGAA
TATAAGAAATCATCATTATAAGCAGTGGTAAAATGAAAGT
>No_name
CTAAAACGAGATTTTCTGTGGCCGTTGGTAGAAAAAGAATCGAGATTCTTTGTTTGTTTT
CTAATGGTTTTCACAGTTAGAATATAAGAAATCATCATTA
>No_name
CTTTTTCTACCAACGGCCACAGAAAATCTCGTTTTAGTCAGTCGGAAATATATAAGAAAT
CTATGCCGAGTACAAGTCTAACGACCTCTATTCTCAACGT
>No_name
CCGAGTACAAGTCTAACGACCTCTATTCTCAACGTGAATTCCAAGGTCTGTGATGACTTA
AATCATTCTTTAAATCAAGAGAAACTCAGTTTGTTATCAA
>No_name
CAGGGACCTTCTGGAGAAATCTGTTGAAATTGATAACAAACTGAGTTTCTCTTGATTTAA
AGAATGATTTAAGTCATCACAGACCTTGGAATTCACGTTG
>No_name
CTCATTTGCCGGGACAATCGGCTAAATTTGCCTCTGAAATCAAAATAAGTTTCCTTGTCA
CCATCAATATTTTCCTGTATTTTGCTTGGAGTCGTAGGAA
>No_name
CTGCGCATAATCTTAAACGTTCTGAATTAACTGAACTGTTTCGATGAAGACGCAAAGTAT
TCTTACGGAATGGCATACTCATTTGCCGGGACAATCGGCT
>No_name
NGGCGCATAATCTTAAACGTTCTGAATTAACTGAACTGTTTCGATGAAGACGCAAGGTAT
TCTTCCGGAATGGATAACTCATTTGCCGGGACACTCGCTT
>No_name
CGACTATTTAGAAGCACATTGGCGCATAATCTTAAACGTTCTGAATTAACTGAACTGTTT
CGATGAAGACGCAAAGTATTCTTACGGAATGGTATACTCA
>No_name
CGACTATTTAGAAGCACATTGGCGCATAATCTTAAACGTTCTGAATTAACTGAACTGTTT
CGATGAAGACGCAAAGTATTCTTACGGAATGGTATACTCA
>No_name
CATTCCGTAAGAATACTTTGCGTCTTCATCGAAACAGTTCAGTTAATTCAGAACGTTTAA
GATTATGCGCCAATGTGCTTCTAAATAGACGGCTTTCAGT
>No_name
AAACAGTTCAGTTAATTCAGAACGTTTAAGATTATGCGCCAATGTGCTTCTAAATAGTCG
GCTTTCAGTTAACTCGCGTAGAATCGCGACTTCTGATTTG
>No_name
GTTCAGTTGATTCAGAACGTTTAAGATTATGCGCCAATGTGCTTCTAAATAGTCGGCTTT
CAGTTAACTCGCGTAGAATCGCGACTTCTGATTTGAGTTT
>No_name
CTCAAACTCAAATCAGAAGTCGCGATTCTACGCGAGTTAACTGAAAGCCGACTATTTAGA
AGCACATTGGCGCATAATCTTAAACGTTCTGAATTAACTG
>No_name
ATTCAGAACGTTTAAGATTATGCGCCAATGTGCTTCTAAATAGTCGGCTTTCAGTTAACT
CGCGTAGAATCGCGACTTCTGATTTGAGTTTGAGATACAT
>No_name
GAAAACTATTCCCAATACTTGAACGGCTTTTCGAGACTTTTGAATGTATCTCAAGCTCAA
ATCAGAAGTCGCGATTCTACGCGAGTTAACTGAAAGCCGA
>No_name
TCGGCTTTCAGTTAACTCGCGTAGAATCGCGACTTCTGATTTGAGCTTGAGATACATTCA
AAAGTCTCGAAAAGCCGTTCAAGTATTGGGAATAGTTTTC
>No_name
CCGAAAACTATTCCCAATACTTGAACGGCTTTTCGAGACTTTTGAATGTATCTCAAGCTC
AAATCAGAAGTCGCGATTCTACGCGAGTTAACTGAAAGCC
>No_name
CAACAGACAAACAACCCGAAAACTATTCCCAATACTTGAACGGCTTTTCGAGACTTTTGA
ATGTATCTCAAACTCAAATCAGAAGTCGCGATTCTACGCG
>No_name
CGCGACTTCTGATTTGAGCTTGAGATACATTCAAAAGTCTCGAAAAGCCGTTCAAGTATT
GGGAATAGTTTTCGGGTTGTTTGTCTGTTGTTACATGCCA
>No_name
GAAAAAATCAGTAAGATAGATCACAAAAAATGGCATGTAACAACAGACAAACAACCCGAA
AACTATTCCCAATACTTGAACGGCTTTTCGAGACTTTTGA
>No_name
CAAAAGTATAACGAGTTGGATGATTTCATACAGCGAATGGATTGGATATTCTGCTTCAAT
GATGAATCCAGTCGTTTATCACATCTTTAATCCGACCTTT
>No_name
TTCTGCTTCAATGATGAATCCAGTCGTTTATCACATCTTTAATCCGACCTTTCGTCGGAC
ATTTAACAGATTGATTCGATGTCGATGCTACAAAGTCAGC
>No_name
CTTCCGGATCTTTGAAAATTGCTGACTTTGTAGCATCGACATCGAAACAATCTGTTAAAT
GTCCGACGAAAGGTCGGATTAAAGATGTGATAAACGACTG
>No_name
CTTTAATCCGACCTTTCGTCGGACATTTAACAGATTGATTCGATGTCGATGCTACAAAGT
CAGCAATTTTCAAAGATCCGGAAGCTTTCTTTCATAATTA
>No_name
CGACGGAGGAAATTGTCAGTAGAGAACAAATGCAAGCGGTCAGACAAGTGCTACCGATAA
ATTTACATAATCCAGTTTTGTCAATGAAGAAAACTTCTCC
>No_name
ATTACTGGCAAAGAAACTATAAATCCAGCAAAAAATAAAGTAAAAGACGGATCAGCCATT
CTGTCGTAAATACAGCTAAGGGTTTTCCGGTCGAAAGTGT
>No_name
AGTTTCTTTGCCAGTAATCGTGACCTCATTTTGTTACATAAGAATATATTTGTTTTGGAG
AAAAGTTTCTGTCAAAATAGCAAAAATGTCAAAATCCAGC
>No_name
GAAGATTCCAACAATGTGACATGGATGTGTTGGAGATACAATTCAACAATTGAGCACTTA
CTCATTGTGTTGTTTACGTTGTTGATATTCGGAACTCTCG
>No_name
CCGAGAGTTCCGAATATCAACAACGTAAACAACACAATGAGTAAGTGCTCAATTGTTGAA
TTGTATGTCCAACACATCCATGTCACATTGTTGGAATCTT
>No_name
TTTCACCAAAATAATCGCCGAAATGACGAGACAATTTCCGCCGAGAGTTCCGAATATCAA
CAACGTAAACAACACAATGAGTAAGTGCTCAATTGTTGAA
>No_name
CAACAATTGAGCACTTACTCATTGTGTTCTTTACGTTGTTGATATTCGGAACTCTCGGCG
GAAATTGTCTCGTCATTTCGGCGATTATTTTGGTGAAAAA
>No_name
CTAGCTGCTAAGCTCAAAATCAAAAAATTGCTCGGAATTTGCAATTTTTTCACCAAAATA
ATCGCCGAAATGACGAGACAATTTCCGCCGAGAGTTCCGA
>No_name
CTAGCTGCTAAGCTCAAAATCAAAAAATTGCTCGGAATTTGCAATTTTTTCACCAAAATA
ATCGCCGAAATGACGAGACAATTTCCGCCGAGAGTTCCGA
>No_name
ATTTTGGTGAAAAAATTGCAAATTCCGAGCAATTTTTTGATTTTGAGCTTAGCAGCTAGC
GATACTCTAGTTGCGTTCTTCCTTCCATTAGTAGCTTTTA
>No_name
GCAATTGAATAAAAGCTACTAATGGAAGGAAGAACGCAACTAGAGTATCGCTAGCTGCTA
AGCTCAAAATCAAAAAATTGCTCGGAATTTGCAATTTTTT
>No_name
CCGCAATTGAATAAAAGCTACTAATGGAAGGAAGAACGCAACTAGAGTATCGCTAGCTGC
TAAGCTCAAAATCAAAAAATTGCTCGGAATTTGCAATTTT
>No_name
CTAGTTGCGTTCTTCCTTCCATTAGTAGCTTTTATTCAATTGCGTGGCGGTCATTGGCCA
TTTTCAGAGACATTTTGTGATATATTTATTTGTCTTGATG
>No_name
CTTTTATTCAATTGCGTGGCGGTCATTGGCCATTTTCAGAGACATTTTGTGATATATTTA
TTTGTCTTGATGTGCTGCTGTGCAGTTCGAGTATTTTGAA
>No_name
GGCGGTCATTGGCCATTTTCAGAGACATTTTGTGATATATTTATTTGTCTTGATGTGCTG
CTGTGCAGTTCGAGTATTTTGAATTTATGCGCAATTTCGA
>No_name
TCATTGGCCATTTTCAGAGACATTTTGTGATATATTTATTTGTCTTGATGTGCTGCTGTG
CAGTTCGAGTATTTTGAATTTATGCGCAATTTCGATAGAT
>No_name
GACATTTTGTGATATATTTATTTGTCTTGATGTGCTGCTGTGCAGTTCGAGTATTTTGAA
TTTATGCGCAATTTCGATAGATAGATACCTCATTATAACA
>No_name
CGACGACTGCCGTATTGCAGTGGCTTTGTTATAATGAGGTATCTATCTATCGAAATTGCG
CATAAATTCAAAATACTCGAACTGCACAGCAGCACATCAA
>No_name
CTGCTGTGCAGTTCGAGTATTTTGAATTTATGCGCAATTTCGATAGATAGATACCTCATT
ATAACAAAGCCACTGCAATACGGCAGTCGTCGAACTTTGA
>No_name
TGATATTGTTGGTATGGTTTTTATCAGGATTAATTAGTATTCCGCCGGTAATTGGATGGA
AAGAAGGATTTATTCCTGGGAAATGTATTTATTCAGAAAA
>No_name
TGATATTGTTGGTATGGTTTTTATCAGGATTAATTAGTATTCCGCCGGTATTTGGATGGA
AAGAAGGATTTATTCCTGGGATATGTATTTATTCAGAAAA
>No_name
AGATTTTCTGAATAAATACATTTCCCAGGAATAAATCCTTCTTTCCATCCAATTACCGGC
GGAATACTAATTAATCCTGATAAAAACCATACCAACAATA
>No_name
CACATGTTGCATAAATCTGATAACCAAGATTTTCTGAATAAATACATTTCCCAGGAATAA
ATCCTTCTTTCCATGCAATTACCGGCGGAATACTAATTAA
>No_name
ATTGGATGGAAAGAAGGATTTATTCCTGGGAAATGTATTTATTCAGAAAATCTTGGTTAT
CAGATTTATGCAACATGTGGAGCATTTTATATCCCTTTGA
>No_name
ATTTATTCCTGGGAAATGTATTTATTCAGAAAATCTTGGTTATCAGATTTATGCAACATG
TGGAGCATTTTATATCCCTTTGATCATCATGCTGGTTTTG
>No_name
GGAAATGTATTTATTCAGAAAATCTTGGTTATCAGATTTATGCAACATGTGGAGCATTTT
ATATCCCTTTGATCATCATGCTGGTTTTGTACGGAAGGAT
>No_name
GTCAATTTAAAGATCCTTCCGTACAAAACCAGCATGATGATCAAAGGGATATAAAATGCT
CCACATGTTGCATAAATCTGATAACCAAGATTTTCTGAAT
>No_name
CAGATTTATGCAACATGTGGAGCATTTTATATCCCTTAGATCATCATGCTGGTTTTGTAC
GGAAGGATCTTTAAATTGACACTATCCATGGTAAAGAAAG
>No_name
GGCCCGATTATGTAATTTAGCATCTTTCTTTACCATGGATTGTGTCAATTTAAAGATCCT
GCCGTACAAAACCAGCATGATGATCAAAGGGATATAAAAT
>No_name
GAAAGATGCTAAATTACATAAACGGGCCTCTCGCTATGCTTCAGACGTTTTGAAAATGCC
TGATTTAAATGATGACAGCGTTGTTAAGGAGAACATTTGC
>No_name
GCAAATGTTCTCCTTAACAACGCTGTCATCATTTAAATCAGGCATTTTCAAAACGTCTGA
AGCATAGCGAGAGGCCCGTTTATGTAATTTAGCATCTTTC
>No_name
TGATGACAGCGTTGTTAAGGAGAACATTTGCAAACGCCTATCATTGTCAGATCAAAGCAG
CAATGATTGGATGGACTCGAAAAAACTAGCGATTTCAAAT
>No_name
TTGCAAACGCCTATCATTGTCAGATCAAAGCAGCAATGATTGGATGGACTCGAAAAAACT
AGCGATTTCAAATGCAAAAGAAGAATTTATTAAACAATAT
>No_name
TTTCTCTGTTTTTTTATATTGTTTAATAAATTCTTCTTTTGCATTTGAAATCGCTAGTTT
TTTCGAGTCCATCCAATCATTGCTGCTTTGATCTGACAAT
>No_name
GTCAGATCAAAGCAGCAATGATTGGATGGACTCGAAAAAACTAGCGATTTCAAATGCAAA
AGAAGAATTTATTAAACAATATAAAAAAACAGAGAAAGCC
>No_name
TTTGTTTTCAGCATAATTGGCTTTCTCTGTTTTTTTATATTGTTTAATAAATTCTTCTTT
TGCATTTGAAATCGCTAGTTTTTTCGAGTCCATCCAATCA
>No_name
CTCGAAAAAACTAGCGATTTCAAATGCAAAAGAAGAATTTATTAAACAATATAAAAAAAC
AGAGAAAGCCAATTATGCTGAAAACAAAGCCATTACAACG
>No_name
GCAACCTTCAAAAGCGGTTTGATTAACTGGATGACGAAGAACGGCAGCCAACAGATTGTA
AAACATCCCATGATCACTCCCAACGTTGTAATGGCTTTGT
>No_name
CTTGATAGCATCTAAGAAAAACAAAAATCTAGTCCCATCAACTGTTTATTTAATAGCAAA
TTTAGCAGTTGCAGATTTGTTGCTGGGGATTTGTGTTTTA
>No_name
CCAAATATCCAGAGTTTAAAGAGTGTCTTTGCTGCTGAAAACGGTAAAACACAAATCCCC
AGCAACAAATCTGCAACTGCTAAATTTGCTATTAAATAAA
>No_name
CCGAGTAATACCAATATATCTATCAATGCTAATAATACAAAGACTACTGATGTTTGCAGT
ACAGCAAAATACATCCATGGCTGTCCAAAAGTTACACAGC
>No_name
CTAACAACAAATGAGATGGACCAGATTAAAATTATTGCATAAATTATTCGTCTTTTAGTG
ATAATAATATTTCGTTTTAGTGGCCGAGTAATACCAATAT
>No_name
TATTGGTATTACTCGGCCACTAAAACGAAATATTATTATCACTAAAAGACGAATAATTTA
TGCAATAATTTTAATCTGGTCCATCTCATTTGTTGTTAGC
>No_name
AGAAAACTTAGCTAATTGTAACTGTGAAGTCAACAGTGCATGGGGTTACGTAATTTTTTC
AACGCTTGTCTCGTTCTATGTTCCATGTATCATAATTATT
>No_name
GTAATTACTCAGAGCAACCATAGCTCAAGTAGTAATAGAAAATGTGCAATTTTTCGGCAG
GAAAGAAAAGCTGCAAAAACTCTTGGAATTGTCGTGGGAG
>No_name
GAATAATTCGTCAGAAATTTTACAGTTTTCACAGAGAGCTTTTAATGGTAATAAGATGAA
AAAGGGGAACCAGCATATTATAAAAACTCCCACGACAATT
>No_name
CAAAAAATGCAGTCGAATAATTCGTCAGAAATTTTACAGTTTTCACAGAGAGCTTTTAAT
GGTAATAAGATGAAAAAGGGTAACCAGCATATTATAAAAA
>No_name
GCGATCTTTTACAATACAACAGCTGGTAGAAAGCGGCTTTATATTCGCGATTCGTACAGC
TGTATATGACCGGATTGCATAAACTGTTACAGTAACCTAG
>No_name
TTTTATACGAATGGATGTAAATATGTTAGATTTGTGTAAAAGTATTTATAAAGAATGTAC
TTATTGCATCGAGATTTGTCTGAACGCATCCTTGAAAGAC
>No_name
ATCGAGATTTGTCTGAACGCATCCTTGAAAGACACAAATACCCCAAACAACATGAAACAT
GAGACAGAAGGAAGTTTTAATTGTGTCAAAAACAATGTAA
>No_name
CTGTATTGCTAATATTTTAATAATTTTTGTGGTTCTACGATTGCCGTCGTTGCGAAGATC
ATACACTAATTTCTTCCTAGTGAATATGGCATTAGCGGAT
>No_name
CAAATGACCACCCCAAGATCCGCTAATGCCATATTCACTAGGAAGAAATTAGTGTATGAT
CTTCGCAACGACGGCAATCGTAGAACCACAAAAATTATTA
>No_name
CGCACCAAATGACCACCCCAAGATCCGCTAATGCCATATTCACTAGGAAGAAATTAGTGT
ATGATCTTCGCAACGACGGCAATCGTAGAACCACAAAAAT
>No_name
CGAAGATCATACACTAATTTCTTCCTAGTGAATATGGCATTAGCGGATCTTGGGGTGGTC
ATTTGGTGCGTGAATCTGACAACGATAGAATATGTCGACG
>No_name
ATTTCTTCCTAGTGAATATGGCATTAGCGGATCTTGGGGTGGTCATTTGGTGCGTGAATC
TGACAACGATAGAATATGTCGACGCTGAGTTATTCTGGAT
>No_name
CGGACCAACAATCCAGAATAACTCAGCGTCGACATATTCTATCGTTGTCAGATTCACGCA
CCAAATGACCACCCCAAGATCCGCTAATGCCATATTCACT
>No_name
ATTTGGTGCGTGAATCTGACAACGATAGAATATGTCGACGCTGAGTTATTCTGGATTGTT
GGTCCGGCTCTCTGCAAAATGAATCATTTTTTACAAATAA
>No_name
GCAGAATACTGGCAGTTTATGACATTATTTGTAAAAAATGATTCATTTTGCAGAGAGCCG
GACCAACAATCCAGAATAACTCAGCGTCGACATATTCTAT
>No_name
CGAGACAAATTAGCATCAACAGCAGAATACTGGCAGTATATGACATTATTTGTAAAAAAT
GATTCATTTTGCAGAGAGCCGGACCAACAATCCAGAATAA
>No_name
TTCGAGACAAATTAGCATCAACAGCAGAATACTGGCAGTATATGACATTATTTGTAAAAA
ATGATTCATTTTGCAGAGAGCCGGACCAACAATCCAGAAT
>No_name
AATATTTCCAATGAAAGTGAAAAATATGCTATCAAAAAGGATTTATATTGTGCTGTTAAT
TTTTATTTGGCTCCTCAGTATTGAGTTCAGCTTGCCGAGT
>No_name
GTGAAAAATATGCTATCAAAAAGGATTTATATTGTGCTGTTAATTTTTATTTGGCTCCTC
AGTATTGGGTTCAGCTTGCCGAGTTTGTTTGAGTACGAGC
>No_name
TTTATATTGTGCTGTTAATTTTTATTTGGCTCCTCAGTATTGGGTTCAGCTTGCCGAGTT
TGTTTGAGTACGAGCTCAGACGAATCCACAATGTTACTAG
>No_name
CGGTTTTTTCACACCTAGTAACATTGTGGATTCGTCTGAGCTCGTACTCAAACAAACTCG
GCAAGCTGAACCCAATACTGAGGAGCCAAATAAAAATTAA
>No_name
TCGGTTTTTTCACACCTAGTAACATTGTGGATTCGTCTGAGCTCGTACTCAAACAACTTC
GGCAAGCTGAACACAATACTGAGGAACCAAATAAAAATTA
>No_name
TTTTGCTGATTTTTTCGGTTTTTTCACACCTAGTAACATTGTGGATTCGTCTGAGCTCGT
ACTCAAACAAACTCGGCAAGCTGAACCCAATACTGAGGAG
>No_name
CGAATCCACAATGTTACTAGGTGTGAAAAAACCGAAAAAATCAGCAAAAAGACTTATTAT
ATTTCTTCGTTTGTTTTGCTTTATATTATACCATTGGTTT
>No_name
CCATAAAGAGAGCCCATTAAAACCAATGGTATAATATAAAGCAAAACAAACGAAGAAATA
TAATAAGTCTTTTTGCTGATTTTTTCGGTTTTTTTCACAC
>No_name
CGTTCATTTGCTGCTTTTGTGATTGTTTTTTTGCTGGCAACTTTGACGGAAAAATTCACT
TTATCATTGTTTCTGTTGGAACTGGTCTGTAAACTTTGAG
>No_name
CAGTTCCAACAGAAACAATGATAAAGTGAATTTTTCCGTCAAAGTTGCCAGCAAAAAAAC
AATCACAAAAGCAGCAAATGAACGAAGACGAGTCATAATA
>No_name
GAAACAATGATAAAGTGAATTTTTCCGTCAAAGTTGCCAGCAAAAAAACAATCACAAAAG
CAGCAAATGAACGAAGACGAGTCATAATAATGCTTATTGT
>No_name
GGAGGAAAGATCAATAACAGATACGTATTTCTACCAGAATGCAATGTCATCATTGCCCAA
ATATGCCTCGGCAGACGACATAAAGAAAAGATAATAACAA
>No_name
CTTTAATCTATTTTGCCTTTTCCAATTCTTTTCGAATTAATCTATTGAAGGCTTTAAAGT
GTTTTCGTCCTAGATTGAATAAGAAGAGTACAAATGTTCT
>No_name
GGCAATTAAAACTAAAATGTTTCCACCTATTGTAGCGAGGCTTGCCACACTGGACGAAAC
AACAATTAAAAATATTATTGGAATAGATAAAGAATCGTTA
>No_name
CACTGAACAAAATCTATCCACTGTTATAAAAAGAACAGTATACTGGGAAGTCAAGCAAGC
AGTATAATCCAAAGAGAGCCACAAATCACAAAGTAACTGA
>No_name
AAAACTGTATTTGAGGTGAACTCTGCATAGCATTCTGTTGCTCCTCTCTGTCTACCATTG
TTGAAATAAGGCCAGCCCAATATGCACGTGAAAAATATCG
>No_name
CCTGCATATAAAACACACATTACTATAAGAGTAACCCAGAAGTATACTATCGTTAGAACT
GTGTTGAAAACTGTATTTGAGGTGAACTCTGCATAGCATT
>No_name
CTCAAATACAGTTTTCAACACAGTTCTAACGATAGTATACTTCTGGGTTACTCTTATAGT
AATGTGTGTTTTATATGCAGGTATTTATCGTGTAGCCAAA
>No_name
AAGTTTTCAACACAGTTCTAACGATAGTATACTTCTGGGTTACTCTTATAGTAATGTGTG
TTTTATATGCAGGTATTTATCGTGTAGCCAAAAGGTTGCA
>No_name
TCCGAGGATGCTTGCAACCTTTTGGCTACACGATAAATACCTGCATATAAAACACACATT
ACTATAAGAGTAACCCAGAAGTATACTATCGTTAGAACTG
>No_name
CTTTTATCCGAGGATGCTTGCAACCTTTTGGCTACACGATAAATACCTGCATATAAAACA
CACATTACTATAAGAGTAATCCAGAAGTATACTATCGTTA
>No_name
GCCATGGCTAATAGTGGATTCATTCCTTTTCTTTTATCCGAGGATGCTTGCAACCTTTTG
GCTACACGATAAATACCTGCATATAAAACACACATTACTA
>No_name
GGGTAATGCAGATGATTTAGATGAAATTGCCAATCCAACTGTAAACTTTCGTATAAATGA
AGGTTACGATTCATCAAATAAAGAATACAAAAATGACATT
>No_name
GTATAAATGAAGGTTACGATTCATCAAATAAAGAATACAAAAATGACATTGTAATCCATC
CTACTTCTCCTTACAAGCTCAATGCGCCTCCAAATTTAGT
>No_name
CTCCTCACTGTCACTTGAATGTTCGTCAATGTACTGAAGATTTTTGACTAAATTTGGAGG
CGCATTGAGCTCGTAAGGAGAAGTAGGATGGATTACAATG
>No_name
CTCTGAAATGCCCGGTTCCAATTTACTGTTGTAATCATTGTAGTAAATGGATTTATAGAT
ATATATCTCCTCACTGTCACTTGAATGTTCGTCAATGTAC
>No_name
GTAAAATCTCTGAAATGCCCGGTTCCAATTTACTGTTGTAATCATTGTAGTAAATGGATT
TATAGATATATATCTCCTCACTGTCACTTGAATGTTCGTC
>No_name
CGAACATTCAAGTGACAGTGAGGAGATATATATCTATAAATCCATTTACTACAATGATTA
CAACAGTAAATTGGAACCGGGCATTTCAGAGATTTTACCA
>No_name
TTACAAACAAAAAAAACCAACAAACAACACAAAATCTATGAATTTTCAAATTAAATCTGC
AAAGCAACAGTCGAAGAAATATCAGTCAAGTTCTTCAAAT
>No_name
CTTGTAAACTGTAACCTTTGCAAAGAGGTCTGATTTGAATTTGAAGAACTTGACTGATAT
TTCTTCGACTGTTGCTTTGCAGATTTAATTTGAAAATTCA
>No_name
CGCAACTATTACAAAAGCCCTTTATCAAAACCAGAACGTGATAAGGAGTCCAGCAAGTAA
CAAAAGCACCCAAAATTAAGCTTATTGTTCTCAAAGCTTT
>No_name
CTGGTTTTGATAAAGGGCTTTTGTAATAGTTGCGTAAACGATCATCTATACAATCTGTCA
TATTGGCTGTGTTATATAAATTCTCCCATTAATCCTTTCT
>No_name
GTCGTTTTTATTTGAGAGTTTGCGAGAGCATAGCAGAAAGGATTAATGGGAGAATTTATA
TAACACAGCCAATATGACAGATTGTAGAGATGATCGTTTA
>No_name
CGATCATCTATACAATCTGTCATATTGGCTGTGTTATATAAATTCTCCCATTAATCCTTT
CTGCTATGCTCTCGCAAACTCTCAAATAAAAACGACCTTC
>No_name
GTTCAACACTATTTATGTCGTCCTGATTTTTGTTGGCGTTTTTGGAAATTGTATAACATG
TAGAGTTATATTGCATTTTAAAGTCATGAGAACCCCGACA
>No_name
CAAGACTTCTATTTGACATGGTCACATTATCCGTATCCGTTTGGAAATTTTGGTTGTATC
GTTAAATCCCTGTTGTCGGAAATGGGCATGTGCACTTCAG
>No_name
GGAAATTTTGGTTGTATCGTTAAATCCCTGTTGTCGGAAATGGGCATGTGCACTTCAGTT
TTAACTGCTACAGGATTCACAATTGAAAGATACATAGCAA
>No_name
CTCTACAGATGGGTCTCCAGCAGCTTAAAAGAAATGATTCCTCTACAAACTTTACTCAAC
GGCTATTAGAAGATTCAACAGTTTGTACCCAAATTGAACA
>No_name
TGGGTCTCCAGCAGCTTAAAAGAAATGATTCCTCTACAAACTTTACTCAACGGCTATTAG
AAGATTCAACAGTTTGTACCCAAATTGAACAGAAAGCACT
>No_name
CTGACATTAGAATTAAAGGAGTCAAGAAGAAAATAATGAAGCTGATTAAGAAGGAATTTG
GTAGTGCTTTCTGTTCAATTTGGGTACAAACTGTTGAATC
>No_name
CTCCTCGACAAACCGAATGTCTTATTGTGAGTCCAATTCTCATATATAGAACTGACATTA
GAATTAAAGGAGTCAAGAAAAAAATAATGAAGCTGATTAA
>No_name
CTCGAAAAGCAGCTGTTAAAATGTTAGCGGCAATTGTCATTTTATTCTTTTTATGTTTGG
CGCCATTCCACGCCGAACGATTGATGGTCACGTTGATTCC
>No_name
GATAAACTGTAAAGGAATTCGTGAACTCTCCAAAGGATCTTTTGAGAGTCCCAAGCTGAT
TCGGGAATCAACGTGACCATCAATCGTTCGGCGTGGAATG
>No_name
GTTGATTCCCGAATCAGCTTGGGACTCTCAAAAGATCCTTTGGAGAGTTCACGAATTCCT
TTACAGTTTATCCGGAATACTTTACTACTTTAATTGTGCA
>No_name
GGAGAGTTCACGAATTCCTTTACAGTTTATCCGGAATACTTTACTACTTTAATTGTGCAA
TCAATCCTATTTTGTATAATATCATGTCTCATAAATTTCG
>No_name
CCGGAATACTTTACTACTTTAATTGTGCAATCAATCCTATTTTGTATAATATCATGTCTC
ATAAATTTCGTAACGGGTTCTGTGATATTGTCAAATGCCG
>No_name
CGGAATACTTTACTACTTTAATTGTGCAATCAATCCTATTTTGTATAATATCATGTCTCA
TAAATTCCGTAACGGGTTCTGTGATATTGTCAAATGCCGT
>No_name
ATTTCCAAAGAACCATTAAAACAATCGTCAATAAAGAAATGTCAATACATTTTCAGTCAA
AACCGATCGGAAGACAGACCGGAACGGTCTGAATGTTGTT
>No_name
CTTGGTAATGTTCTCGGTTATCATATTTAGGAACACAAAAACAACATTCAGACCGTTCCG
GTCTGTCTTCCGATCGGTTTTGACTGAAAATGTATTGACA
>No_name
GTCTTGGTAATGTTCTCGGTTATCATATTTAGGAACACAAAAACAACATTCAGACCGTTC
CGGTCTGTCTTCCGATCGGTTTTGACTGAAAATGTATTGA
>No_name
CATCAATTAAATGAGCGCTGAATTTGAAAATATCAGCTTTTGCATTGAACAAAATGTAAA
CATAACGAAACATATGTCGACGTATTTGGAGATCTTTCAA
>No_name
ATTTGAAAATATCAGCTTTTGCATTGAACAAAATGTAAACATAACGAAACATATGTCGAC
GTATTTGGAGATCTTTCAAGAAACATTTCGGAATATCCAC
>No_name
GGAAGTTATCATTGTTGGACGAGTGAGGACGAGAATGTTGGCGATATTTGTTACGATGCC
GAAAATGCAAGCACTCGTACTGACGTATCCGTGGATATTC
>No_name
CGGAAGTTATCATTGTTGGACGAGTGAGGACGAGAATGTTGGCGATATTTGTTACGATGC
CGAAAATGCAAGCACTCGTACTGACGTATCCGTGGATATT
>No_name
GCGGAAGTTATCATTGTTGGACGAGTGAGGACGAGAATGTTGGCGATATTTGTTACGATG
CCGAAAATGCAAGCACTCGTACTGACGTATCCGTGGATAT
>No_name
CGAAGCAGCAAATCAGGACCAAAATTTGAGGAAATGTAGAATTTTATCAAAATTGGCAAA
TATACAGCCATTGTCAAGAGATCCGCAATTGCTAGACACA
>No_name
CCCAGTTCCAACTGTCTGTGTGAAGCAGCAAATCAGGACCAAAATTTGAGGAAATGTAGA
ATTTTATCAAAATTGGCAAATATACAGCCATTGTCAAGAG
>No_name
AATGAAAAGAAATCGTACAGCTAACCATAAATTTCTGATAGACAACCCAGTTCCAACTGT
CTGTGTGAAGCAGCAAATCAGGACCAAAATTTGAGGAAAT
>No_name
CCTTTAATAGGCATATATATGCAAATGAATCGGAATATTGCTAATGAAACTGTCAACCAT
ACTGCAATAGAATGAAAAGAAATCGTACAGCTAACCATAA
>No_name
GTTTTAGATGCGTTTGGGATAGAACACAAAGGTGGGCCTTTAATAGGCATATATATGCAA
ATGAATCGGAATATTGCTAATGAAACTGTCAACCATACTG
>No_name
CACGAGAAAACATAGAATAGAAATAACAAAAGTGGTTTTAGATGCGTTTGGGATAGAACA
CAAAGGTGGGCCTTTAATAGGCATATATATGCAAATGAAT
>No_name
TGCATATATATGCCTATTAAAGGCCCACCTTTGTGTTCTATCCCAAACGCATCTAAAACC
ACTTTTGTTATTTCTATTCTATGTTTTCTCGTGACAATAC
>No_name
TTTGCGTTTTGGCAAGATTGAATTTTGGTTACGACCATGTTTGGTATTGTCACGAGAAAA
CATATAATAGAAATAACAAAAGTGGTTTTAGATGCGTTTG
>No_name
CTGTTGTCTTTTGCGTTTTGGCAAGATTGAATTTTGGTTACGACCATGTTTGGTATTGTC
ACGAGAAAACATAGAATAGAAATAACAAAAGTGGTTTTAG
>No_name
CTCAAAACTAGAATCTATTTTCAGAAAATAGAAAACCATCAATCTGTTGTCTTTTGCGTT
TTGGCAAGATTGAATTTTGGTTACGACCATGTTTGGTATT
>No_name
CTCAAAACTAGAATCTATTTTCAGAAAATAGAAAACCATCAATCTGTTGTCTTTTGCGTT
TTGGCAAGATTGAATTTTGGTTACGACCATGTTTGGTATT
>No_name
CCAAAATTCAATCTTGCCAAAACGCAAAAGACAACAGATTGATGGTTTTCTATTTTCTGA
AAATAGATTCTAGTTTTGAGATGATAAGTAAAATGAATTT
>No_name
CAGAAATTCATTTTACTTATCATCTCAAAACTAGAATCTATTTTCAGAAAATAGAAAACC
ATCAATCTGTTGTCTTTTGCGTTTTGGCAAGATTGAATTT
>No_name
CAGATTGATGGTTTTCTATTTTCTGAAAATAGATTCTAGTTTTGAGATGATAAGTAAAAT
GAATTTCTGGTTACAGGCGACTTTGTTTAAATTGATTCCA
>No_name
GATTGATGGTTTTCTATTTTCTGAAAATAGATTCTAGTTTTGAGATGATAAGTAAAATGA
ATTTCTGGTTACAGGCGACTTTGTTTAAATTGATTCCAAG
>No_name
AAAGCCGTTAGAACGACACTTGGAATCAATTTAAACAAAGTCGCCTGTAACCAGAAATTC
ATTTTACTTATCATCTCAAAACTAGAATCTATTTTCAGAA
>No_name
CAACAGTTAAAGCCGTTAGAACGACACTTGGAATCAATTTAAACAAAGTCGCCTGTAACC
AGAAATTCATTTTACTTATCATCTCAAAACTAGAATCTAT
>No_name
CTCTGTGTGGCTTTTTTCATAGAAAGAATGAGTCCAACAGTTAAAGCCGTTAGAACGACA
CTTGGAATCAATTTAAACAAAGTCGCCTGTAACCAGAAAT
>No_name
TTTGTTTAAATTGATTCCAAGTGTCGTTCTAACGGCTTTAACTGTTGGACTCATTCTTTC
TATGAAAAAAGCCACACAGAGACAATCAAATTTATTGAAT
>No_name
CTCTATGTTTAGCTTTTCTTTGAGATTTTGTGTTATTCAATAAATTTGATTGTCTCTGTG
TGGCTTTTTTCATAGAAAGAATGAGTCCAACAGTTAAAGC
>No_name
CTTTGTTCTCTATGTTTAGCTTTTCTTTGAGATTTTGTGTTATTCAATAAATTTGATTGT
CTCTGTGTGGCTTTTTTCATAGAAAGAATGAGTCCAACAG
>No_name
CTTTGTTCTCTATGTTTAGCTTTTCTTTGAGATTTTGTGTTATTCAATAAATTTGATTGT
CTCTGTGTGGCTTTTTTCATAGAAAGAATGAGTCCAACAG
>No_name
TTGGACTCATTCTTTCTATGAAAAAAGCCACACAGAGACAATCAAATTTATTGAATAACA
CAAAATCTCAAAGAAAAGCTAAACATAGAGAACAAAGAAC
>No_name
AATCAAATTTATTGAATAACACAAAATCTCAAAGAAAAGCTAAACATAGAGAACAAAGAA
CCACTTACATGCTTTTGGCAGTTGTTCTTTTGTTTTTACT
>No_name
AAAATCTCAAAGAAAAGCTAAACATAGAGAACAAAGAACCACTTACATGCTTTTGGCAGT
TGTTCTTTTGTTTTTACTTACAGAAGCTCCCCAGGGATTG
>No_name
CCTTCTTTGAAATAACTCAACAACATTAGCAATCCCTGGGGAGCTTCTGTAAGTAAAAAC
AAAAGAACAACTGCCAAAAGCATGTAAGTGGTTCTTTGTT
>No_name
TCATAGAATCCTTCTTTGAAATAACTCAACAACATTAGCAATCCCTGGGGAGCTTCTGTA
AGTAAAAACAAAAGAACAACTGCCAAAAGCATGTAAGTGG
>No_name
CTCCTAATTTTTCATAGACTTTTTCATAGAATCCTTCTTTGAAATAACTCAACAACATTA
GCAATCCCTGGGGAGCTTCTGTAAGTAAAAACAAAAGAAC
>No_name
CCAAGGTTAGAAAATCAATCAAATCTCCTAATTTTTCATAGACTTTTTCATAGAATCCTT
CTTTGAAATAACTCAACAACATTAGCAATCCCTGGGGAGC
>No_name
GAAAAAGTCTATGAAAAATTAGGAGATTTGATTGATTTTCTAACCTTGGTCAATGAATCA
ACTAATTTTATTTTGTATACAACAATGTCAAAACAATTTA
>No_name
AAAAAGTCTATGAAAAATTAGGAGATTTGATTGATTTTCTAACCTTGGTCAATGAATCAA
CTAATTTTATTTTGTATACAACAATGTCAAAACAATTTAG
>No_name
GTTTTCTCAAGTATTTTCTGTCTTGGTTGTATATCAAATGCGTCTAATGATGTTGAACAA
GCATCTATGCGAAAAAACTGTAACGATGCCAGATTTTATC
>No_name
CTGTCAGTGGTGCATTCAGACATTTGATAAAATCTGGCATCGTTACAGTTTTTTCGCATA
GATGCTTGTTCAACATCATTAGACGCATTTGATATACAAC
>No_name
GTTCTGTCAGTGGTGCATTCAGACATTTGATAAAATCTGGCATCGTTACAGTTTTTTCGC
ATAGATGCTTGTTCAACATAATTAGACGCATTTGATATAC
>No_name
GGCAATTTATGCAATTTTGTTCTGTCAGTGGTGCATTCAGACATTTGATAAATCTGGCAT
CGTTACAGTTTTTTCGCATAGATGCTTGTTCAACATCATT
>No_name
ATCTTTGAAAAATTGACGATGGCAATTTATGCAATTTTGTTCTGTCAGTGGTGCATTCAG
ACATTTGATAAAATCTGGCATCGTTACAGTTTTTTCGCAT
>No_name
TGGAATTTGAATTGATGAATCTTTGAAAAATTGACGATGGCAATTTATGCAATTTTGTTC
TGTCAGTGGTGCATTCAGACATTTGATAAAATCTGGCATC
>No_name
CGGGAAATAAATGAAGTCATTCAAAGCTTTCATGAGATCACCAAATGCTATTCCAATTAA
ATAGCGATTTGTGCTATTATTCATTGAAGCATGAAGAAAG
>No_name
CTCATGAAAGCTTTGAATGACTTCATTTATTTTCCGTCAGTTTTATTCGGAAAGCAATCA
AAGATAATTTATGTTAATTACTATTCCTATGGTTATTTTC
>No_name
CTTTAGGTATTTATTTAATTATGGTTTTGTTCACGTTACCTTGTGGATTTCGGTATGAAA
AGGTCTGTATCAGTATTTTTAATACATCGAAGAAATGTCT
>No_name
CCGAAATTTGTTATTGAATATTAAATAAATAAAAAAATTCACGTCGGCATTTAGCAAGAG
TAACGTATCACTAATTTCGCGAATAATCTTCCGAGTGATT
>No_name
CAACGACTTCGAACGAAAAAAACTCTGCTAGAGATCCGACAGATATTTTTACCAATTTCT
TATCAATTACAATTGTATTCTATTCCAATCTTTCTGACCG
>No_name
AATCTTTCTGACCGTTGGAATACTTGGCAATCCGATTTCCTTTGTTGTGTGGGTTTCAAG
AAAACTTCGACGAAATAATTCTTCTGCAGTTTACATAGCG
>No_name
CATGAATGTCTCAAATAATAAATAATGCTACAAATAACAACGAAAAAGTCATTAATGGCA
AGCATCGCTATGTAAACTGCAGAAGAATTATTTCGTCGAA
>No_name
TAGCGATGCTTGCCATTAATGACTTTTTCGTTGTTATTTGTAGCATTATTTATTATTTGA
GACATTCATGGGGTTTCGGTATAATAGATATTAGAGGAAT
>No_name
GCAAAAACGTGAAAATAACCATATAGAATTTACAAATTCCTCTAATATCTATTATACCGA
AACCCCATGAATGTCTCAAATAATAAATAATGCTACAAAT
>No_name
ATTTATTATTTGAGACATTCATGGGGTTTCGGTATAATAGATATTAGAGGAATTTGTAAA
TTCTATATGGTTATTTTCACGTTTTTGCAGTATAACTCTA
>No_name
ATTATTTGAGACATTCATGGGGTTTCGGTATAATAGATATTAGAGGAATTTGTAAATTCT
ATATGGTTATTTTCACGTTTTTGCAGTATAACTCTATATT
>No_name
ACTCTATATTACTAGTGTTTGGATTTACTATCGAAAGATGGATAGCTGTATGTTATCCTT
TTCGACGTGAAAGATGTTGCACTGAAAATCGAGCCTGGAT
>No_name
CGAAAGATGGATAGCTGTATGTTATCCTTTTCGACGTGAAAGATGTTGCACTGAAAATCG
AGCCTGGATAGCTTGTGGAATAATTTTTTCAAGTGTGTTC
>No_name
GTTGCACTGAAAATCGAGCCTGGATAGCTTGTGGAATAATTTTTTCAAGTGTGTTCATAT
CAGTATTTCCTTTGTTCTTCGTTTGGCATTATCAACCACT
>No_name
GCCTGGATAGCTTGTGGAATAATTTTTTCAAGTGTGTTCATATCAGTATTTCCTTTGTTC
TTCGTTTGGCATTATCAACCACTTTGCAGTGTTCCTAAAC
>No_name
CTTGTGGAATAATTTTTTCAAGTGTGTTCATATCAGTATTTCCTTTGTTCTTCGTTTGGC
ATTATCAACCACTTTGCAGTGTTCCTAAACACTGGATTGA
>No_name
TCTCAATCCAGTGTTTAGGAACACTGCAAAGTGGTTGATAATGCCAAACGAAGAACAAAG
GAAATACTGATATGAACACACTTGAAAAAATTATTCCACA
>No_name
CACTAAATAAAATTTCCAATGTTAAAGAATAGGTAACGAAATATGTATTCTCAATCCAGT
GTTTAGGAACACTGCAAAGTGGTTGATAATGCCAAACGAA
>No_name
TGAGAATACATATTTCGTTACCTATTCTTTAACATTGGAAATTTTATTTAGTGCCTTATT
ACCTGTAATAACGTTAGCAGTTAATATTCGGGTTGTCGTA
>No_name
ATTTTATTTAGTGCCTTATTACCTGTAATAACGTTAGCAGTTAATATTCGGGTTGTCGTA
GAGATGTACCGAATATCCGAAACAATAGTGACATTTCCGA
>No_name
CTCGACTTTTGACTGGGAATTTCAAAATTCTGATTTACTGCTGATAGCTTCGGAAATGTC
ACTATTGTTTCGGATATTCGGTACATCTCTACGACAACCC
>No_name
CGAAACAATAGTGACATTTCCGAAACTATCAGCAGTAAATCAGAATTTTGAAATTCCCAG
TCAAAAGTCGAGAAAACACAGCAAAAACACAGAGAATAGT
>No_name
GAAATACTATTCTCTGTGTTTTTGCTGTGTTTTCTCGACTTTTGACTGGGAATTTCAAAA
TTCTGATTTACTGCTGATAGTTTCGGAAATGTCACTATTG
>No_name
GATTGTTGTTGATTTGAAAGAAATACTATTCTCTGTGTTTTTGCTGTGTTTTCTCGACTT
TTGACTGGGAATTTCACAATTCTGATTTACTGCTGATAGT
>No_name
CAAAAACACAGAGAATAGTATTTCTTTCAAATCAACAACAATCACATTGTTATTAGTTTC
ATTTTTTCAGATTTTAACCACTCTACCACTAGGAGCGGTT
>No_name
TATTAGTTTCATTTTTTCAGATTTTAACCACTCTACCACTAGGAGCGGTTTATATTTGTC
AAATATTCTATCCGGAAGGCAATGCAACGTCAGTTAAACA
>No_name
TTGCATTTGTTTAACTGACGTTGCATTGCCTTCCGGATAGAATATTTGACAAATATAAAC
CGCTCCTAGTGGTAGAGTGGTTAAAATCTGAAAAAATGAA
>No_name
GCGCCGTGCATTTGAAAATGTTTTTTCCAAATTGGATCGTTTTGCATTTGTTTAACTGAC
GTTGCATTGCCTTCCGGATAGAATATTTGACAAATATACA
>No_name
GTCAAATATTCTATCCGGAAGGCAATGCAACGTCAGTTAAACAAATGCAAAACGATCCAA
TTTGGAAAAAACATTTTCAAATGCACGGTGCAAAAGATAT
>No_name
TTCCGAAATAAATGACTAGAAGCCAAATAAATGACAATGTTGAAACAATAATGAGAGAGA
CTTAACAAATCTATTATATCTTTTGCACCGTGCATTTGAA
>No_name
AGTGATTCCGAAATAAATGACTAGAAGCCAAATAAATGACAATGTTGAAACAATAATGAG
AGAGACTTAACAAATCTATTATATCTTTTGCACCGTGCAT
>No_name
ATTGTTTCAACATTGTCATTTATTTGGCTTCTAGTCATTTATTTCGGAATCACTTGATGG
GTTTTGTAAAATTATATTTAATGAGAAAAGAAAACAATAA
>No_name
CTTGACTTTGTCTTAGTTTATAGTAAGAATTGTTTAAAGAATTATTGTTTTCTTTTCTCA
TTAAATATAATTTTACAAAACCCATCAAGTGATTCCGAAA
>No_name
ATTTCGGTTTTGTGGGTGTCTTGACTTTGTCTTAGTTTATAGTAAGAATTGTTTAAAGAA
TTATTGTTTTCTTTTCTCATTAAATATAATTTTACAAAAC
>No_name
CTCATTTCGGTTTTGTGGGTGTCTTGACTTTGTCTTAGTTTATAGTAAGAATTGTTTAAA
GAATTATTGTTTTCTTTTCTCATTAAATATAATTTTACAA
>No_name
CTCATTTCGGTTTTGTGGGTGTCTTGACTTTGTCTTAGTTTATAGTAAGAATTGTTTAAA
GAATTATTGTTTTCTTTTCTCATTAAATATAATTTTACAA
>No_name
GTAAAATTATATTTAATGAGAAAAGAAAACAATAATTCTTTAAACAATTCTTACTATAAA
CTAAGACAAAGTCAAGACACCCACAAAACCGAAATGAGCA
>No_name
CTTTAAACAATTCTTACTATAAACTAAGACAAAGTCAAGACACCCACAAAACCGAAATGA
GCATTCGACGAAAACTTGTCGAGTCCAAAGTCCCTCTACC
>No_name
CTTTAAACAATTCTTACTATAAACTAAGACAAAGTCAAGACACCCACAAAACCGAAATGA
GCATTCGACGAAAACTTGTCGAGTCCAAGGTCCCTCTACC
>No_name
GCGAGAGAAACCTCCAATGGTAGAGGGACTTTGGACTCGACAAGTTTTCGTCGAATGCTC
ATTTCGGTTTTGTGGGTGTCTTGACTTTGTCTTAGTTTAT
>No_name
ATAATGTCTAAGTTGCGAGAGAAACCTCCAATGGTAGAGGGACTTTGGACTCGACAAGTT
TTCGTCGAATGCTCATTTCGGTTTTGTGGGTGTCTTGACT
>No_name
CAAATAGTGGAAATTTCTCAGCTTCAGCAAATATAGAAAAAATATATCAAATAATATCTA
TAACATTGCTATCAATAAACAGTTTTGCTAACTGTTTTGC
>No_name
AGAGGAACTTTGAGAATATGTGGAGCGCAAAACAGTTAGCAAAACTGTTTATTGATAGCA
ATGTTATAGATATTATTTGATATATTTTTTCTATATTTGC
>No_name
CAAAATTTGGTTCATTAATATTGGCATGTGCCAGAGGAACTTTGAGAATATGTGGAGCGC
AAAACAGTTAGCAAAACTGTTTATTGATAGCAATGTTATA
>No_name
CTCAAAGTTCCTCTGGCACATGCCAATATTAATGAACCAAATTTTGGCTCGGTTTTCCTT
TATTGAATTAATATTTCAAATGACTCTGTTGTTGTTTTAT
>No_name
CAAATTTTGGCTCGGTTTTCCTTTATTGAATTAATATTTCAAATGACTCTGTTGTTGTTT
TATTTGGTAGAATATATAAAAATAGACGAATACATAATTT
>No_name
CGAAAAAGTAAAAATTTATATTCGCTGAGGTAACATATCGTTTCGTTCTCAACGGATAAC
AAATGCATTCGAATCTGTGGAATGCCAAAAGAATTATCCA
>No_name
CAAACATCCGAGGAAAGGCTATCAATATTGCAAAACTGACAATTCCGAAAAAGTAAAAAT
TTATATTCGCTGAGGTAACATATCGTTTCGTTCTCAACGG
>No_name
CGATATGTTACCTCAGCGAATATAAATTTTTACTTTTTCGGAATTGTCAGTTTTGCAATA
TTGATAGCCTTTCCTCGGATGTTTGAACAGACTTATACGT
>No_name
CCGACACGTTGACAACGTCTCCGGTTTGTAAACAATACGTATAAGTCTGTTCAAACATCC
GAGGAAAGGCTATCAATATTGCAAAACTGACAATTCCGAA
>No_name
AGAAAAACAAAAACGTTTAAATAGACAATCCGATATTGATAAACATTACTTAAGGCTTCC
GACACGTTGACAACGTCTCCGGTTTGTAAACAATACGTAT
>No_name
GTCAACGTGTCGGAAGCCTTAAGTAATGTTTATCAATATCGGATTGTCTATTTAAACGTT
TTTGTTTTTCTTATTCAAATAGGTATTCCATTGTTATCTG
>No_name
ATTCGCCAAAGTTTGACTTTTCGACGAACCAGTGCAGCGCCGAATCAGAAAAAGAAATCA
TTCGCTGCCGACAAACTCGTCGTTGCGTTGTGCATTACAT
>No_name
TTTCAAATGTAAAAAATGTAATGCACAACGCAACGACGAGTTTGTCGGCAGCGAATGATT
TCTTTTTCTGATTCGGCGCTGCACTGGTTCGTCGAAAAGT
>No_name
ATGGTAAATAATTTTGTCATTGGAAATAATATGGCTGTTGTGAAATAATTTTGAGAAAAA
AGATGGCATTTCAAATGTAAAAAATGTAATGCACAACGCA
>No_name
TTTTTTCTCAAAATTATTTCACAACAGCCATATTATTTCCAATGACAAAATTATTTACCA
TTTAACATTTATAGCGAATATTTCTATTTATATAGATTCT
>No_name
GTTGAGACGGTTTTCTTGTGACTAACTTTGGAGATCTGTTGTAGAACGGCTCCACGAAAA
ATTCTATTAGACACCAAATAAATCAACAAATTCATGCTAG
>No_name
CAAATACTTTGTCGTTGATACGGTTTTCTTGTGACTAACTTTGGAGATCTGTTGTAGAAC
GGCTCCACGAAAAATTCTATTAGACACCAAATAAATCAAC
>No_name
CAGATCTCCAAAGTTAGTCACAAGAAAACCGTATCAACGACAAAGTATTTGACGATAGCG
AAAAAAGAGGAAAAACAGTTTATCAGTCCTTTAAGTGAAA
>No_name
CAAATTGATGACAAAATGATCAGCACGAATAAAATGCTGCTGACAATGATGGAATCAATT
GAGTTTTCTACATTGCTGTAAGTATGGTTGAGCTCGGACA
>No_name
AGCATTTTATTCGTGCTGATCATTTTGTCATCAATTTGCGGCAACGTTCTCGTATGTGCC
GCAATTTGTACCGATTCGAATTTGCGGCAACTTTCCAACA
>No_name
ATCGGCTACGGCTAAAGAAACGTAAAGACTGTTGGAAAGTTGCCGCAAATTCGAATCGGT
ACAAATTGCGGCACATACGAGAACGTTGCCGCAAATTGAT
>No_name
CTCGTATGTGCCGCTATTTGTACCGATTCGAATTTGCGGCAACTTTCCAACAGTCTTTAC
GTTTCTTTAGCCGTAGCCGATTTGCTGGTTTCATCATTGG
>No_name
AATTTGTACCGATTCGAATTTGCGGCAACTTTCCAACTGTCTTTACGTTTCTTTAGCCGT
AGCCGATTTGCTGGTTTCATCATTGGTAATGACATTTGCC
>No_name
CTTTACGTTTCTTTAGCCGTAGCCGATTTGCTGGTTTCATCATTGGTAATGACATTTGCC
ACTCTCGATTGGATCATGGGTAAATGGGTTTTCGGATTGG
>No_name
GAAAGAGATTGCAGAAAACCAATCCGAAAACCCATTTACCCATGATCCAATCGAGAGTGG
CAAATGTCATTACCAATGATGAAACCAGCAAATCGGCTAC
>No_name
TTTCGGATTGGTTTTCTGCAATCTCTTTCTCTCTATGGACATCATGTGCAGCACTGCGTC
GATTTTAAATATTCTAGCGACAGCCATTGATAGATTTGTC
>No_name
CGGTTAAATTGGATAAATGCCAACCCAAATGGATCGGCATAAACGACATAATGGCACTGA
TGATCCAAATACAACCGATAAATCCTCCAACAAAATACTT
>No_name
CGCGTATGACGGATTCAACTGCAACATGCACTTTGTTGAATTGAGGTCGACGGTTAAATT
GGATAAATGCCAACCCAAATGGATCGGCATAAACGACATA
>No_name
TGATAATACACGGCAAATAGAAACTGATAACGGATGAAATTATCGCGTATGTCGGATTCA
ACTTCAACATGCACTTTGTTGAATTGAGGTCGACGGTTAA
>No_name
CAACAAAGTGCATGTTGCAGTTGAATCCGTCATACGCGATAATTTCATCCGTTATCAGTT
TCTATTTGCCGTGTATTATTATGGTTGCTCTCTACGTAAA
>No_name
TTGCAGTTGAATCCGTCATACGCGATAATTTCATCCGTTATCAGTTTCTATTTGCCGTGT
ATTATTATGGTTGCTCTCTACGTAAAACTGTATAGATTTG
>No_name
GTTGAATCCGTCATACGCGATAATTTCATCCGTTATCAGTTTCTATTTGCCGTGTATTAT
TATGGTTGCTCTCTACGTAAAACTGTATAGATTTGCAAGA
>No_name
GTTGCTCTCTACGTAAAACTGTATAGATTTGCAAGAATGCATACGGTGAAGACAAACAAA
ACAAATGACAATTCAACGACCACAGCTGGATGCCATAGAC
>No_name
TTGCTCTCTACGTAAAACTGTATAGATTTGCAAGAATGCATACGGTGAAGACAAACAAAA
CAAATGACAATTCAACGACCACAGCTGGATGCCATAGACT
>No_name
CGGTGAAGACCAACAAAACAAATGACAATTCAACGACCACAGCTGGATGCCATAGACTGA
TTTATAAAAAGATTAAAACTGACCAGAAGGCCGCGGTTAC
>No_name
GTGAAGACAAACAAAACAAATGACAATTCAACGACCACAGCTGGATGCCATAGACTGATT
TATAAAAAGATTAAAACTGACCAGAAGGCCGCGGTTACAT
>No_name
CAGCTGGATGCCATAGACTGATTTATAAAAAGATTAAAACTGACCAGAAGGCCGCGGTTA
CATTGGGAGTTATTATGGGAACGTTTTTGATATGCTGGTT
>No_name
CTGGATGCCATAGACTGATTTATAAAAAGATTAAAACTGACCAGAAGGCCGCGGTTACAT
TGGGAGTTATAATGGGAACGTTTTTGATATGCTGGTTACC
>No_name
CTGATTTATAAAAAGATTAAAACTGACCAGAAGGCCGCGGTTACATTGGGAGTTATTATG
GGAACGTTTTTGATATGCTGGTTACCATTTTTTATCATAA
>No_name
TAAAAAGATTAAAACTGACCAGAAGGCCGCGGTTACATTGGGAGTTATTATGGGAACGTT
TTTGATATGCTGGTTACCATTTTTTATCATAAATTGCGTC
>No_name
AAACTGACCAGAAGGCCGCGGTTACATTGGGAGTTATTATGGGAACGTTTTTGATATGCT
GGTTACCATTTTTTATCATAAATTGCGTCAAATCAATTTG
>No_name
GGCAAATTGATTTGACGCAATTTATGATAAAAAATGGTAACCAGCATATCAAAAACGTTC
CCATAATAACTCCCAATGTAACCGCGGCCTTCTGGTCAGT
>No_name
CGCAATGTTAAAATATAGATCTGAAATACATTCCTGGCAAATTGATTTGACGCAATTTAT
GATAAAAAATGGTAACCAGCATATCAAAAACGTTCCCATA
>No_name
GAACGTTTTTGATATGCTGGTTACCATTTTTTATCATAAATTGCGTCAAATCAATTTGCC
AGGAATGTATTTCAGATCTATATTTTAACATTGCGACTTG
>No_name
GTTTTTGATATGCTGGTTACCATTTTTTATCATAAATTGCGTCAAATCAATTTGCCAGGA
ATGTATTTCAGATCTATATTTTAACATTGCGACTTGGTTG
>No_name
GTTTTTTATATGCATTCCGGAAATCCGTATTAAATAAAGGATATATTATAGGATTGAGAC
AACTGTTAAAATATCCCAACCAAGTCGCAATGTTAAAATA
>No_name
CTCGCATTATTAGTTTTTTATATGCATTCCGGAAATCCGTATTAAATAAAGGATATATTA
TAGGATTGAGACAACTGTTAAAATATCCCAACCAAGTCGC
>No_name
GTTGGGATATTTTAACAGTTGTCTCAATCCTATAATATATCCTTTATTTAATACGGATTT
CCGGAATGAATATAAAAAACTAATAATGCGAGCTCTCTGT
>No_name
GGAATGCATATAAAAAAACTAATAATGCGAGCTCTCTGTTCAACAAAATTATCAAGAAAA
AAACTTAAATTCTCAATGCTCACCAACTCATTTATTTCTT
>No_name
AAAAAACTAATAATGCGAGCTCTCTGTTCAACAAAATTATCAAGAAAAAAACTTAAATTC
TCAATGCTCACCAACTCATTTATTTCTTCGTACAATTTAA
>No_name
AAAAACTAATAATGCGAGCTCTCTGTTCAACAAAATTATCAAAAAAAAAACTTAAATTCT
CAATGCTCACCAACTCATTTATTTCTTCGTACAATTTAAA
>No_name
CATCAATGGAGTTCATATTTAAACTGGCACCATTTAAATTGTACGAAGAAATAAATGAGT
TGGTGAGCATTGAGAATTTAAGTTTTTTTTCTTGATAATT
>No_name
GTTTGCCTTCATCAATGGAGTTCATATTTAAACTGGCACCATTTAAATTGTACGAAGAAA
TAAATGAGTTGGTGAGCATTGAGAATTTAAGTTTTTTTCT
>No_name
TCTACATTTATGTTCTTGTAAAGCTTCTTGTTTGCCTTCATCAATGGAGTTCATATTTAA
ACTGGCACCATTTAAATTGTACGAAGAAATAAATGAGTTG
>No_name
TTTAAATGGTGCCAGTTTAAATATGAACTCCATTGATGAAGGCAAACAAGAAGCTTTACA
AGAACATAAATGTAGATCTGCGAGATCTGACAGAGACCCA
>No_name
CTCCATTGATGAAGGCAAACAAGAAGCTTTACAAGAACATAAATGTAGATCTGCGAGATC
TGACAGAGACCCATTTTCTCCTGTCAGTCAAAAATTCAAG
>No_name
CTGAATCACCCACTAAACAGGGCTGTTTCAATATATATAAATTCTTGAATTTTTGACTGA
CAGGAGAAAATGGGTCTCTGTCAGATCTCGCAGATCTACA
>No_name
CTTCATTTTGATTTGATAAAATAACTGATTGACAATTGGCTGAATCACTCACTAAACAGG
GCTGTTTTAATATATATAAATTCTTGAATTTTTGACTGAC
>No_name
GTTTCCGAATGCAGTTCCCAAAATCAGAACACAGAATACAATTCCTAGCACTACTTCATT
GGCAAAGGCATATTTCGAATGATTGGTAATGTTTGAAACA
>No_name
GGAAACGGGTTGGTTATTTTGTCAGTGATTCTAGCGAAACGGCTTCAAACGCCAAACAAC
ATTCTGATAGTCAATCTTGCCGTCAGCGATATGTTGGTGG
>No_name
CAATAACCTTTCAGCTGATAAATCGTAGCCAAAGGCAAAACCAAAAGCGCCACCAACATA
TCGCTGACGGCAAGATTGACTATCAGAATGTTGTTTGGCG
>No_name
CACAGATTGAGAATCGATGCTGTACACAACAAGACATCGCAGCAAATGAAAAAGTCGCAC
ACAATCTCATTAAACATCCAATAACCTTTCAGCTGATAAA
>No_name
CTGTTGTTTCGTTTGGCAATGTACTGAAAAGGTTTGGTAATCACCAGATATCTGTCAATT
GAAATCGCACACAGATTGAGAATCGATGCTGTACACAACA
>No_name
CCAAACCTTTTCAGTACATTGCCAAACGAAACAACAGATTAATGGTTACGATGGTTGGAT
TATCATGGCTTGTTTCGGCTTTTATCAGCATTCCTCCGCT
>No_name
AACAGATTAATGGTTACGATGGTTGGATTATCATGGCTTGTTTCGGCTTTAATCAGCATT
TCTCCGCTGGTTGGTTGGGAACAGAAATATGAGATTGGTC
>No_name
CTAAACAATCGCTATAAATACATTGACCAATCTCATATTTCTGTTTCCAACCAAACAGCG
GAGGAATGCTGATTAAAGCCGAAACAAGCCATGATAATCC
>No_name
CATAGATTTGATATCCTAAACAATCGCTATAAATACATTGACCAATCTCATATTTCTGTT
TCCAACCAAACAGCGGAGGAATGCTGATTAAAGCCGAAAC
>No_name
ATGAGATTGGTCAATGTATTTATAGCGATTGTTTAGGATATCAAATCTATGCGACTTTTG
GAGCGTTTTATATTCCATCGATTATTATGATTGTTCTTTA
>No_name
GGTCAATGTATTTATAGCGATTGTTTAGGATATCAAATCTATGCGACTTTTGGAGCGTTT
TATATTCCATCGATTATTATGATTGTTCTTTACGGAAGAA
>No_name
GTGCTGTTCTTAGCAATTTGATAAATTCTTCCGTAAAGAACAATCATAATAATCGATGGA
ATATAAAACGCTCCAAAAGTCGCATAGATTTGATATCCTA
>No_name
GAAGAATTTATCAAATTGCTAAGAACAGCGCTGCCATGGATTCTCAATTGAAAAGTATCA
GAGGATCTATTTCCAAAGATCCAATGACAATACATTCCTG
>No_name
CTCAATTGAAAAGTATCAGAGGATCTATTTCCAAAGATCCAATGACAATACATTCCTGTA
ATTCGTCGTACAAAAGTTCACAGAGTGACATTCAAAGTCA
>No_name
CACTGAATGATGTTTGACTTTGAATGTCACTCTGTGAACTTTTGTACGACGAATTACAGG
AATGTATTGTCATTGGATCTTTGGAAATAGATCCTCTGAT
>No_name
CAATGACAATACATTCCTGTAATTCGTCGTACAAAAGTTCACAGAGTGACATTCAAAGTC
AAACATCATTCAGTGCTCAAATTTCATCAACGAAGCACAA
>No_name
GTTAGAATTTATATTGTGCTTCGTTGATGAAATTTGAGCACTGAATGATGTTTGACTTTG
AATGTCACTCTGTGAACTTTTGTACGACGAATTACAGGAA
>No_name
GATAAATGTTAGAATTTATATTGTGCTTCGTTGATGAAATTTGAGCACTGAATGATGTTT
GACTTTGAATGTCACTCTGTGAACTTTTGTACGACGAATT
>No_name
GATAAATGTTAGAATTTATATTGTGCTTCGTTGATGAAATTTGAGCACTGAATGATGTTT
GACTTTGAATGTCACTCTGTGAACTTTTGTACGACGAATT
>No_name
GTCGTACAAAAGTTCACAGAGTGACATTCAAAGTCAAACATCATTCAGTGCTCAAATTTC
ATCAACGAAGCACAATATAAATTCTAACATTTATCGTTCA
>No_name
CAAAAGTTCACAGAGTGACATTCAAAGTCAAACATCATTCAGTGCTCAAATTTCATCAAC
GAAGCACAATATAAATTCTAACATTTATCGTTCATGCACA
>No_name
CAGTGCTCAAATTTCATCAACGAAGCACAATATAAATTCTAACATTTATCGTTCATGCAC
AACAACCGATCTGAGACATTCTTGCCAATTGACTTTACCT
>No_name
CTCGAATCGTTGTAGAATGTTTGCTACTGTTACGAGAATTTCGATTATTTTTATTACGAC
AGTCAGGTATTCCTGGAAAAGAATTTCTAACTAATCTTTT
>No_name
GAGAGTAGAACTCGAATCGTTGTAGAATGTTTGCTACTGTTACGAGAATTTCGATTATTT
TTATTACGACAGTCAGGTATTCCTGGAAAAGAATTTCTAA
>No_name
CTGAGAGTAGAACTCGAATCGTTGTAGAATGTTTGCTACTGTTACGAGAATTTCGATTAT
TTTTATTACGACAGTCAGGTATTCCTGGAAAAGAATTTCT
>No_name
CCTGACTGTCGTAATAAAAATAATCGAAATTCTCGTAACAGTAGCAAACATTCTACAACG
ATTCGAGTTCTACTCTCAGCTTCTAGGGATACTTTAACTA
>No_name
GCCGTTTTGACGAATGCATGATATCTTTCCATCTTTTAGTTAAAGTATCCCTAGAAGCTG
AGAGTAGAACTCGAATCGTTGTAGAATGTTTGCTACTGTT
>No_name
CAAACATTCTACAACGATTCGAGTTCTACTCTCAGCTTCTAGGGATACTTTAACTAAAAG
ATGGAAAGATATCATGCATTCGTCAAAACGGTCTTCACAA
>No_name
AACGATTCGAGTTCTACTCTCAGCTTCTAGGGATACTTTAACTAAAAGATGGAAAGATAT
CATGCATTCGTCAAAACGGTCTTCACAAAGTGAAGGAAAA
>No_name
ACGATTCGAGTTCTACTCTCAGCTTCTAGGGATACTTTAACTAAAAGATGGAAAGATATC
ATGCATTCGTCAAAACGGTCTTCACAAAGTGAAGGAAAAG
>No_name
CAACCAGCAAATGCAGAAACATCCCATTATTACACCAAGTGTAAATATTGCTTTTCCTTC
ACTTTGTGAAGACCGTTTTGACGAATGCATGATATCTTTC
>No_name
GTCGCATTTGATTTGTTACCGTGAATAATTTTGAAAATTGGATTCAAAATTTGAACGATG
AAAAATGGCAACCAGCAAATGCAGAAACATCCCATTATTA
>No_name
TAATAATGTCGCATTTGATTTGTTACCGTGAATAATTTTGAAAATTGGATTCAAAATTTG
AACGATGAAAAATGGCAACCAGCAAATGCAGAAACATCCC
>No_name
GTTCACTAACACTCTGCGGTATTGATAATAATGTCGCATTTGATTTGTTACCGTGAATAA
TTTTGAAAATTGGATTCAAAATTTGAACGATGAAAAATGG
>No_name
TTCCTAACCAAAGAAATAGTTCACTAACACTCTGCGGTATTGATAATAATGTCGCATTTG
ATTTGTTACCGTGAATAATTTTGAAAATTGGATTCAAAAT
>No_name
ATCGGATTGAGAAAACTGTTAAAATATCCTAACCAAAGAAATAGTTCACTAACACTCTGC
GGTATTGATAATAATGTCGCATTTGATTTGTTACCGTGAA
>No_name
AGGATATTTTAACAGTTTTCTCAATCCGATTATCTACGTGAAATTTAACAAAGAATTTCG
AACTCCATTCAAAGAAATTCTTTTCTGTCGATGTCGTAAG
>No_name
ATTTTAACAGTTTTCTCAATCCGATTATCTACGTGAAATTTAACAAAGAATTTCGAACTC
CATTCAAAGAAATTCTTTTCTGTCGATGTCGTAAGCTGAA
>No_name
GTGAAATTTAACAAAGAATTTCGAACTCCATTCAAAGAAATTCTTTTCTGTCGATGTCGT
AAGCTGAACGCTCGAATCCGATCAGAATCTTACATGAGAC
>No_name
TGTGTCTCATGTAAGATTCTGATCGGATTCGAGCGTTCAGCTTACGACATCGACAGAAAA
GAATTTCTCTGAATGGAGTTCGAAATTCTTTGTTAAATTT
>No_name
CTGAGTTTTGATATTTTTCGGAATTCCCCAATTTGTCTCATGTAAGATTCTGATCGGATT
CGAGCGTTCAGCTTACGACATCGACAGAAAAGAATTTCTT
>No_name
GAAATTCTTTTCTGTCGATGTCGTAAGCTGAACGCTCGAATCCGATCAGAATCTTACATG
AGACAAATTGGGGAATTCCGAAAAATATCAAAACTCAGCA
>No_name
TGGGGAATTCCGAAAAATATCAAAACTCAGCACCTTTGTTGCAGCGTGCGAAGATAGAAA
ACATTCCTGGAGATATAATTCCGTGAATTACACCGAGAAA
>No_name
GTTTGAACAATTCAGTACGATATTCTGCATTTGACATGTCGGTAACAATGAAAATAAGAT
AATTATTATTGTTAATCTCCACACTGACATGATTTGATGC
>No_name
GTTTGAACAATTCAGTACGATATTCTGCATTTGACATGTCGGTAACAATAAAAATAAGAT
ACTTATTATTATTAATCTCCACACTGACATGATTTGATGC
>No_name
CATCAAATCATGTCAGTGTGGAGATTAATAATAATAATTATCTTATTTTTATTGTTACCG
ACATGTCAAATGCAGAATATCGTACTGAATTGTTCAAACT
>No_name
ATCAAATCATGTCAGTGTGGAGATTAATAATAATAATTATCTTATTTTTATTGTTACCGA
CATGTCAAATGCAGAATATCGTACTGAATTGTTCAAACTA
>No_name
ATCATGTCAGTGTGGAGATTAACAATAATAATTATCTTATTTTCATTGTTACCGACATGT
CAAATGCAGAATATCGTACTGAATTGTTCAAACTACACGA
>No_name
AATTCGTGTAGTTTGAACAATTCAGTACGATATTCTGCATTTGACATGTCGGTAACAATA
AAAATAAGATAATTATTATTATTAATCTCCACACTGACAT
>No_name
CTGACATAATTCGTGTAGTTTGAACAATTCAGTACGATATTCTGCATTTGACATGTCGGT
AACAATGAAAATAAGATAATTATTATTGTTAATCTCCACA
>No_name
GTTGATTCTGACATAATTCGTGTAGTTTGAACAATTCAGTACGATATTCTGCATTTGACA
TGTCGGTAACAATAAAAATAAGATAATTATTATTATTAAT
>No_name
GTTGATTCTGACATAATTCGTGTAGTTTGAACAATTCAGTACGATATTCTGCATTTGACA
TGTCGGTAACAATGAAAATAAGATAATTATTATTGTTAAT
>No_name
ATTGTTGATTCTGACATAATTCGTGTAGTTTGAACAATTCAGTACGATATTCTGCATTTG
ACATGTCGGTAACAATGAAAATAAGATAATTATTATTGTT
>No_name
TAATTATCTTATTTTCATTGTTACCGACATGTCAAATGCAGAATATCGTACTGAATTGTT
CAAACTACACGAATTATGTCAGAATCAACAATCTGTCAAG
>No_name
TAATTATCTTATTTTTATTGTTACCGACATGTCAAATGCAGAATATCGTACTGAATTGTT
CAAACTACACGAATTATGTCAGAATCAACAATCTGTCAAG
>No_name
CAAGTCTTGACAGATTGTTGATTCTGACATAATTCGTGTAGTTTGAACAATTCAGTACGA
TATTCTGCATTTGACATGTCGGTAACAATAAAAATAAGAT
>No_name
CTTATTTTCATTGTTACCGACATGTCAAATGCAGAATATCGTACTGAATTGTTCAAACTA
CACGAATTATGTCAGAATCAACAATCTGTCAAGACTTGTC
>No_name
CTTATTTTCATTGTTACCGACATGTCAAATGCAGAATATCGTACTGAATTGTTCAAACTA
CACGAATTATGTCAGAATCAACAATCTGTCAAGACTTGTC
>No_name
CTTATTTTCATTGTTACCGACATGTCAAATGCAGAATATCGTACTGAATTGTTCAAACTA
CACGAATTATGTCAGAATCAACAATCTGTCAAGACTTGTC
>No_name
CCGACATGTCAAATGCAGAATATCGTACTGAATTGTTCAAACTATACGAATTATGTCAGA
ATCAACAATCTGTCAAGACTTGTCGTTCCATTCGAATGCG
>No_name
GTCAAATGCAGAATATCGTACTGAATTGTTCAAACTACACGAATTATGTCAGAATCAACA
ATCTGTCAAGACTTGTCGTTCCATTCGAATGCGAAAAGTA
>No_name
GTCAAATGCAGAATATCGTACTGAATTGTTCAAACTACACGAATTATGTCAGAATCAACA
ATCTGTCAAGACTTGTCGTTCCATTCGAATGCGAAAAGAA
>No_name
ATACTTTTCGCATTCGAATGGAACGACAAGTCTTGACAGATTGTTGATTCTGACATAATT
CGTGTAGTTTGAACAATTCAGTACGATATTCTGCATTTGA
>No_name
GATACTTTTCGCATTCGAATGGAACGACAAGTCTTGACAGATTGTTGATTCTGACATAAT
TCGTGTAGTTTGAACAATTCAGTACGATATTCTGCATTTG
>No_name
GGATACTTTTCGCATTCGAATGGAACGACAAGTCTTGACAGATTGTTGATTCTGACATAA
TTCGTGTAGTTTGAACAATTCAGTACGATATTCTGCATTT
>No_name
ATGCAGAATATCGTACTGAATTGTTCAAACTACACGAATTATGTCAGAATCAACAATCTG
TCAAGACTTGTCGTTCCATTCGAATGCGAAAAGTATCCGG
>No_name
GACCGGATACTTTTCGCATTCGAATGGAACGACAAGTCTTGACAGATTGTTGATTCTGAC
ATAATTCGTGTAGTTTGAACAATTCAGTACGATATTCTGC
>No_name
CGACCGGATACTTTTCGCATTCGAATGGAACGACAAGTCTTGACAGATTGTTGATTCTGA
CATAATTCGTGTAGTTTGAACAATTCAGTACGATATTCTG
>No_name
CGACCGGATACTTTTCGCATTCGAATGGAACGACAAGTCTTGACAGATTGTTGATTCTGA
CATAATTCGTGTAGTTTGAACAATTCAGTACGATATTCTG
>No_name
GTCCCGACCGGATACTTTTCGCATTCGAATGGAACGACAAGTCTTGACAGATTGTTGATT
CTGACATAATTCGTGTAGTTTGAACAATTCAGTACGATAT
>No_name
CTTCCATCCCGACCGGATACTTTTCGCATTCGAATGGAACGACAAGTCTTGACAGATTGT
TGATTCTGACATAATTCGTGTAGTTTGAACAATTCAGTAC
>No_name
TACTTCCATCCCGACCGGATACTTTTCGCATTCGAATGGAACGACAAGTCTTGACAGATT
GTTGATTCTGACATAATTCGTGTAGTTTGAACAATTCAGT
>No_name
GAATTGTTCAAACTACACGAATTATGTCAGAATCAACAATCTGTCAAGACTTGTCGTTCC
ATTCGAATGCGAAAAGTATCCGGTCGGGATGGAAGTATTT
>No_name
GAAATACTTCCATCCCGACCGGATACTTTTCGCATTCGAATGGAACGACAAGTCTTGACA
GATTGTTGATTCTGACATAATTCGTGTAGTTTGAACAATT
>No_name
GAAATACTTCCATCCCGACCGGATACTTTTCGCATTCGAATGGAACGACAAGTCTTGACA
GATTGTTGATTCTGACATAATTCGTGTAGTTTGAACAATT
>No_name
CAGAAATACTTCCATCCCGACCGGATACTTTTCGCATTCGAATGGAACGACAAGTCTTGA
CAGATTGTTGATTCTGACATAATTCGTGTAGTTTGAACAA
>No_name
CAGAAATACTTCCATCCCGACCGGATACTTTTCGCATTCGAATGGAACGACAAGTCTTGA
CAGATTGTTGATTCTGACATAATTCGTGTAGTTTGAACAA
>No_name
CAGTAATACTTCCATCCCGACCGGATACTTTTCGCATTCGAATGGAACGACAAGTCTTGA
CAGATTGTTGATTCTGACATAATTCGTGTAGTTTGAACAA
>No_name
CCAGAAATACTTCCATCCCGACCGGATACTTTTCGCATTCGAATGGAACGACAAGTCTTG
ACAGATTGTTGATTCTGACATAATTCGTGTAGTTTGAACA
>No_name
CCCAGAAATACTTCCATCCCGACCGGATACTTTTCGCATTCGAATGGAACGACAAGTCTT
GACAGATTGTTGATTCTGACATAATTCGTGTAGTTTGAAC
>No_name
GTTCAAACTACACGAATTATGTCAGAATCAACAATCTGTCAAGACTTGTCGTTCCATTCG
AATGCGAAAAGTATCCGGTCGGGATGGAAGTATTTCTGGG
>No_name
TCCCAGAAATACTTCCATCCCGACCGGATACTTTTCGCATTCGAATGGAACGACAAGTCT
TGACAGATTGTTGATTCTGACATAATTCGTGTAGTTTGAA
>No_name
AAACTACACGAATTATGTCAGAATCAACAATCTGTCAAGACTTGTCGTTCCATTCGAATG
CGAAAAGTATCCGGTCGGGATGGAAGTATTTCTGGGAATG
>No_name
CACGAATTATGTCAGAATCAACAATCTGTCAAGACTTGTCGTTCCATTCGAATGCGAAAA
GTATCCGGTCGGGATGGAAGTATTTCTGGGAATGATTTTC
>No_name
CACGAATTATGTCAGAATCAACAATCTGTCAAGACTTGTCGTTCCATTCGAATGCGAAAA
GTATCCGGTCGGGATGGAAGTATTTCTGGGAATGATTTTC
>No_name
CACGAATTATGTCAGAATCAACAATCTGTCAAGACTTGTCGTTCCATTCGAATGCGAAAA
GTATCCGGTCGGGATGGAAGTATTTCTGGGAATGATTTTC
>No_name
CACGAATTATGTCAGAATCAACAATCTGTCAAGACTTGTCGTTCCATTCGAATGCGAAAA
GAATACGGTCGGGAAGGAAGCATTTCTGGGAATGCTTTTC
>No_name
CACGAATTATGTCAGAATCAACAATCTGTCAAGACTTGTCGTTCCATTCGAATGCGAAAA
GTATCCGGTCGGGATGGAAGTATTTCTGGGAATGATTTTC
>No_name
CGAAAATCATTCCCAGAAATACTTCCATCCCGACCGGATACTTTTCGCATTCGAATGGAA
CGACAAGTCTTGACAGATTGTTGATTCTGACATAATTCGT
>No_name
CGAAAATCATTCCCAGAAATACTTCCATCCCGACCGGATACTTTTCGCATTCGAATGGAA
CGACAAGTCTTGACAGATTGATGATTCTGACATAATTCGC
>No_name
ATTATGTCAGAATCAACAATCTGTCAAGACTTGTCGTTCCATTCGAATGCGAAAAGTATC
CGGTCGGGATGGAAGTATTTCTGGGAATGATTTTCGTTGT
>No_name
GTCAGAATCAACAATCTGTCAAGACTTGTCGTTCCATTCGAATGCGAAAAGTATCCGGTC
GGGATGGAAGTATTTCTGGGAATGATTTTCGTTGTCATTG
>No_name
GTCAGAATCAACAATCTGTCAAGACTTGTCGTTCCATTCGAATGCGAAAAGTATCCGGTC
GGGATGGAAGTATTTCTGGGAATGATTTTCGTTGTCATTG
>No_name
CAGAATCAACAATCTGTCAAGACTTGTCGTTCCATTCGAATGCGAAAAGTATCCGGTCGG
GATGGAAGTATTTCTGGGAATGATTTTCGTTGTCATTGTT
>No_name
CACAACAATGACAACGAAAATCATTCCCAGAAATACTTCCATCCCGACCGGATACTTTTC
GCATTCGAATGGAACGACAAGTCTTGACAGATTGTTGACT
>No_name
CCCACAACAATGACAACGAAAATCATTCCCAGAAATACTTCCATCCCGACCGGATACTTT
TCGCATTCGAATGGAACGACAAGTCTTGACAGATTGTTGA
>No_name
ATCTGTCAAGACTTGTCGTTCCATTCGAATGCGAAAAGTATCCGGTCGGGATGGAAGTAT
TTCTGGGAATGATTTTCGTTGTCATTGTTGTGGGAGCGAT
>No_name
CGATCGCTCCCACAACAATGACAACGAAAATCATTCCCAGAAATACTTCCATCCCGACCG
GATACTTTTCGCATTCGAATGGAACGACAAGTCTTGACAG
>No_name
CCGATCGCTCCCACAACAATGACAACGAAAATCATTCCCAGAAATACTTCCATCCCGACC
GGATACTTTTCGCATTCGAATGGAACGACAAGTCTTGACA
>No_name
CACCGATCGCTCCCACAACAATGACAACGAAAATCATTCCCAGAAATACTTCCATCCCGA
CCGGATACTTTTCGCATTCGAATGGAACGACAAGTCTTGA
>No_name
CCACCGATCGCTCCCACAACAATGACAACGAAAATCATTCCCAGAAATACTTCCATCCCG
ACCGGATACTTTTCGCATTCGAATGGAACGACAAGTCTTG
>No_name
CCGCCGATCGCTCCCACAACAATGACAACGAAAATCATTCCCAGAAATACTTCCATCCCG
ACCGGATACTTTTCGCATTCGAATGGAACGACAAGTCTTG
>No_name
CAAGACTTGTCGTTCCATTCGAATGCGAAAAGTATCCGGTCGGGATGGAAGTATTTCTGG
GAATGATTTTCGTTGTCATTGTTGTGGGAGCGATCGGTGG
>No_name
CTACCGATCGCTCCCACAACAATGACAACGAAAATCATTCCCAGAAATACTTCCATCCCG
ACCGGATACTTTTCGCATTCGAATGGAACGACAAGTCTTG
>No_name
CCGCCGATCGCTCCCACAACAATGACAACGAAAATCATTCCCAGAAATACTTCCATCCCG
ACCGGATACTTTTCGCATTCGAATGGAACGACAAGTCTTG
>No_name
CTTGTCGTTCCATTCGAATGCGAAAAGTATCCGGTCGGGATGGAAGTATTTCTGGGAATG
ATTTTCGTTGTCATTGTTGTGGGAGCGATCGGTGGAAACT
>No_name
TAACTAAAAAGTTTCCACCGATCGCTCCCACAACAATGACAACGAAAATCATTCCCAGAA
ATACTTCCATCCCGACCGGATACTTTTCGCATTCGAATGG
>No_name
TTCGAATGCGAAAAGTATCCGGTCGGGATGGAAGTATTTCTGGGAATGATTTTCGTTGTC
ATTGTTGTGGGAGCGATCGGTGGAAACTTTTTAGTTATTC
>No_name
CGAATGCGAAAAGTATCCGGTCGGGATGGAAGTATTTCTGGGAATGATTTTCGTTGTCAT
TGTTGTGGGAGCGATCGGTGGAAACTTTTTAGTTATTCTC
>No_name
CGAATGCGAAAAGTATCCGGTCGGGATGGAAGTATTTCTGGGAATGATTTTCGTTGTCAT
TGTTGTGGGAGCGATCGGTGGAAACTTTTTAGTTATTCTC
>No_name
CGAGAATAACTAAAAAGTTTCCACCGATCGCTCCCACAACAATGACAACGAAAATCATTC
CCAGAAATACTTCCATCCCGACCGGATACTTTTCGCATTC
>No_name
CGAGAATAACTAAAAAGTTTCCACCGATCGCTCCCACAACAATGACAACGAAAATCATTC
CCAGAAATACTTCCATCCCGACCGGATACTTTTCGCATTC
>No_name
GCGAGAATAACTAAAAAGTTTCCACCGATCGCTCCCACAACAATGACAACGAAAATCATT
CCCAGAAATACTTCCATCCCGACCGGATACTTTTCGCATT
>No_name
CGCGAGAATAACTAAAAAGTTTCCACCGATCGCTCCCACAACAATGACAACGAAAATCAT
TCCCAGAAATACTTCCATCCCGACCGGATACTTTTCGCAT
>No_name
CGCGAGAATAACTAAAAAGTTTCCACCGATCGCTCCCACAACAATGACAACGAAAATCAT
TCCCAGAAATACTTCCATCCCGACCGGATATTTTTCACAT
>No_name
CGCGAGAATAACTAAAAAGTTTCCACCGATCGCTCCCACAACAATGACAACGAAAATCAT
TCCCAGAAATACTTCCATCCCGACCGGATACTTTTCGCAT
>No_name
CGCGAGAATAACTAAAAAGTTTCCACCGATCGCTCCCACAACAATGACAACGAAAATCAT
TCCCAGAAATACTTCCATCCCGACCGGATACTTTTCGCAT
>No_name
CGCGAGAATAACTAAAAAGTTTCCACCGATCGCTCCCAGAACAATGACAACGAAAATCAT
TCCCAGAAATACTTCCATCCCGACCGGATACTTTTCGCAT
>No_name
CGCGAGAATAACTAAAAAGTTTCCACCGATCGCTCCCACAACAATGACAACGAAAATCAT
TCCCAGAAATACTTCCATCCCGACCGGATACTTTTCGCAT
>No_name
CGCGAGAATAACTAAAAAGTTTCCACCGATCGCTCCCACAACAATGACAACGAAAATCAT
TCCCAGAAATACTTCCATCCCGACCGGATACTTTTCGCAT
>No_name
CGAAAAGTATCCGGTCGGGATGGAAGTATTTCTGGGAATGATTTTCGTTGTCATTGTTGT
GGGAGCGATCGGTGGAAACTTTTTAGTTATTCTCGCGATA
>No_name
GAAAAGTATCCGGTCGGGATGGAAGTATTTCTGGGAATGATTTTCGTTGTCATTGTTGTG
GGAGCGATCGGTGGAAACTTTTTAGTTATTCTCGCGATAT
>No_name
GAAAAGTATCCGGTCGGGATGGAAGTATTTCTGGGAATGATTTTCGTTGTCATTGTTGTG
GGAGCGATCGGTGGAAACTTTTTAGTTATTCTCGCGATAT
>No_name
GAAATATCGCGAGAATAACTAAAAAGTTTCCACCGATCGCTCCCACAACAATGACAACGA
AAATCATTCCCAGAAATACTTCCATCCCGACCGGATACTT
>No_name
TTTGTAGTTTTTTGACGAGAAATATCGCGAGAATAACTAAAAAGTTTCCACCGATCGCTC
CCACAACAATGACAACGAAAATCATTCCCAGAAATACTTC
>No_name
GTTTGTAGTTTTTTGACGAGAAATATCGCGAGAATAACTAAAAAGTTTCCACCGATCGCT
CCCACAACAATGACAACGAAAATCATTCCCAGAAATACTT
>No_name
GTTTGTAGTTTTTTGACGAGAAATATCGCGAGAATAACTAAAAAGTTTCCACCGATCGCT
CCCACAACAATGACAACGAAAATCATTCCCAGAAATACTT
>No_name
GTTTGTAGTTTTTTGACGAGAAATATCGCGAGAATAACTAAAAAGTTTCCACCGATCGCT
CCCACAACAATGACAACGAAAATCATTCCCAGAAATACTT
>No_name
GTTTGTAGTTTTTTGACGAGAAATATCGCGAGAATAACTAAAAAGTTTCCACCGATCGCT
CCCACAACAATGACAACGAAAATCATTCCCAGAAATACTT
>No_name
GGAGTTTGTAGTTTTTTGACGAGAAATATCGCGAGAATAACTAAAAAGTTTCCACCGATC
GCTCCCACAACAATGACAACGAAAATCATTCCCAGAAATA
>No_name
CTGGGAGTTTGTAGTTTTTTGACGAGAAATATCGCGAGAATAACTAAAAAGTTTCCACCG
ATCGCTCCCACAACAATGACAACGAAAATCATTCCCAGAA
>No_name
CTGGGAGTTTGTAGTTTTTTGACGAGAAATATCGCGAGAATAACTAAAAAGTTTCCACCG
ATCGCTCCCACAACAATGACAACGAAAATCATTCCCAGAA
>No_name
TCTGGGAATGATTTTCGTTGTCATTGTTGTGGGAGCGATCGGTGGAAACTTTTTAGTTAT
TCTCGCGATATTTCTCGTCAAAAAACTACAAACTCCCAGT
>No_name
CTGGGAATGATTTTCGTTGTCATTGTTGTGGGAGCGATCGGTGGAAACTTTTTAGTTATT
CTCGCGATATTTCTCGTCAAAAAACTACAAACTCCAGATC
>No_name
CTGGGAATGATTTTCGTTGTCATTGTTGTGGGAGCGATCGGTGGAAACTTTTTAGTTATT
CTCGCGATATTTCTCGTCAAAAAAACTACAAACTCCCAGT
>No_name
CTGGGAATGATTTTCGTTGTCATTGTTGTGGGAGCGATCGGTGGAAACTTTTTAGTTATT
CTCACGATATTTCTAGTCAAAAAAACTACAAACTCCCACA
>No_name
CTGGGAATGATTTTCGTTGTCATTGTTGTGGGAGCGATCGGTGGAAACTTTTTAGTTATT
CTCGCGATATTTCTCGTCAAAAAACTACAAACTCCCAGTA
>No_name
GAATGATTTTCGTTGTCATTGTTGTGGGAGCGATCGGTGGAAACTTTTTAGTTATTCTCG
CGATATTTCTCGTCAAAAAACTACAAACTCCCAGTAATTG
>No_name
ATGATGTTCGTTGTCATTGTTGTGGGAGCGATCGGTGGAAACTTTTTAGTTATTCTCGCG
ATATTTCTCGTCAAAAAACTACAAACTCCCAGTAATTGGC
>No_name
TTTTCGTTGTCATTGTTGTGGGAGCGATCGGTGGAAACTTTTTAGTTATTCTCGCGATAT
TTCTCGTCAAAAAAACTACAAACTCCCAGTAATTGGCTAA
>No_name
TTCGTTGTCATTGTTGTGGGAGCGATCGGTGGAAACTTTTTAGTTATTCTCGCGATATTT
CTCGTCAAAAAACTACAAACTCCCAGTAATTGGCTAATTT
>No_name
GCCAAACTTAAAATTAGCCAATTACTGGGAGTTTGTAGTTTTTTGACGAGAAATATCGCG
AGAATAACTAAAAAGTTTCCACCGATCGCTCCCACAGATC
>No_name
GGAGCGATCGGTGGAAACTTTTTAGTTATTCTCGCGATATTTCTCGTCAAAAAAACTACA
AACTCCCAGTAATTGGCTAATTTTAAGTTTGGCTTTTAGT
>No_name
GAGCGATCGGTGGAAACTTTTTAGTTATTCTCGCGATATTTCTCGTCAAAAAACTACAAA
CTCCCAGTAATTGGCTAATTTTAAGTTTGGCTTTTAGTGA
>No_name
GATCGGTGGAAACTTTTTAGTTATTCTCGCGATATTTCTCGTCAAAAAACTACAAACTCC
CAGTAATTGGCTAATTTTAAGTTTGGCTTTTAGTGATTTT
>No_name
ATCGGTGGAAACTTTTTAGTTATTCTCGCGATATTTCTCGTCAAAAAACTACAAACTCCC
AGTAATTGGCTAATTTTAAGTTTGGCTTTTAGTGATTTTT
>No_name
CGGTGGAAACTTTTTAGTTATTCTCGCGATATTTCTCGTCAAAAAAACTACAAACTCCCA
GTAATTGGCTAATTTTAAGTTTGGCTTTTAGTGATTTTTT
>No_name
CGGTGGAAACTTTTGAGTTATTCTCGCGATATTTCTCGTCAAAAAACTACAAACTCCCAG
TAATTGGCTAATTTTAAGTTTGGCTTTTAGTGATTTTTTT
>No_name
GAAACTTTTTAGTTATTCTCGCGATATTTCTCGTCAAAAAACTACAAACTCCCAGTAATT
GGCTAATTTTAAGTTTGGCTTTTAGTGATTTTTTTGTGTC
>No_name
GAAACTTTTTAGTTATTCTCGCGATATTTCTCGTCAAAAAACTACAAACTCCCAGTAATT
GGCTAATTTTAAGTTTGGCTTTTAGTGATTTTTTTGTGTC
>No_name
AAACTTTTTAGTTATTCTCGCGATATTTCTCGTCAAAAAACTACAAACTCCCAGTAATTG
GCTAATTTTAAGTTTGGCTTTTAGTGATTTTTTTGTGTCG
>No_name
CCGACACAAAAAAATCACTAAAAGCCAAACTTAAAATTAGCCAATTACTGGGAGTTTGTA
GTTTTTTGACGAGAAATATCGCAGAATAACTAAAAAGTTT
>No_name
CCGACACAAAAAAATCACTAAAAGCCAAACTTAAAATTAGCCAATTACTGGGAGTTTGTA
GTTTTTTGACGAGAAATATCGCAGAATAACTAAAAAGTTT
>No_name
CCGACACAAAAAAATCACTAAAAGCCAAACTTAAAATTAGCCAATTACTGGGAGTTTGTA
GTTTTTTGACGAGAAATATCGCGAGAATAACTAAAAAGTT
>No_name
CCGACACAAAAAAATCACTAAAAGCCAAACTTAAAATTAACCAATTACTGGGAGTTTGTA
GTTTTTTGACGAGAAATATCGCGAGAATAACTAAAAAGTT
>No_name
AACTTTTTAGTTATTCTCGCGATATTTCTCGTCAAAAAACTACAAACTCCCAGTAATTGG
CTAATTTTAAGTTTGGCTTTTAGTGATTTTTTTGTGTCGG
>No_name
CCGACACAAAAAAATCACTAAAAGCCAAACTTAAATTTAGCCAATTACTGGGAGTTTGTA
GTTTTTTGACGAGAAATATCGCGAGAATAACTAAAAAGTT
>No_name
ACCGACACAAAAAAATCACTAAAAGCCAAACTTAAAATTAGCCAATTACTGGGAGTTTGT
AGTTTTTTGACGAGAAATATCGCGAGAATAACTAAAAAGT
>No_name
CTTTTTAGTTATTCTCGCGATATTTCTCGTCAAAAAAACTACAAACTCCCAGTAATTGGC
TAATTTTAAGTTTGGCTTTTAGTGATTTTTTTGTGTCGGT
>No_name
CTTTTTAGTTATTCTCGCGATATTTCTCGTCAAAAAACTACAAACTCCCAGTAATTGGCT
AATTTTAAGTTTGGCTTTTAGTGATTTTTTTGTGTCGGTT
>No_name
CTTTTTAGTTATTCTCGCGATATTTCTCGTCAAAAAACTACAAACTCCCAGTAATTGGCT
AATTTTAAGTTTGGCTTTTAGTGATTTTTTTGTGTCGGTT
>No_name
CTTTTTAGTTATTCTCGCGATATTTCTCGTCAAAAAAAACTACAAACTCCCAGTAATTGG
CTAATTTTAAGTTTGGCTTTTAGTGATTTTTTTGTGTCGG
>No_name
CAAAACCGACACAAAAAAATCACTAAAAGCCAAACTTAAAATTAGCCAATTACTGGGAGT
TTGTAGTTTTTTGACGAGAAATATCGCGAGAATAACTAAA
>No_name
CATGACCAAAACCGACACAAAAAAATCACTAAAAGCCAAACTTAAAATTAGCCAATTACT
GGGAGTTTGTAGTTTTTTGACGAGAAATATCGCGAGAATA
>No_name
CGCGATATTTCTCGTCAAAAAACTACAAACTCCCAGTAATTGGCTAATTTTAAGTTTGGC
TTTTAGTGATTTTTTTGTGTCGGTTTTGGTCATGCCTGTC
>No_name
CGATATTTCTCGTCAAAAAACTACAAACTCCCAGTAATTGGCTAATTTTAAGTTTGGCTT
TTAGTGATTTTTTTGTGTCGGTTTTGGTCATGCCTGTCGC
>No_name
CGACAGGCATGACCAAAACCGACACAAAAAAAATCACTAAAAGCCAAACTTAAAATTAGC
CAATTACTGGGAGTTTGTAGTTTTTTGACGAGAAATATCG
>No_name
CCGCGACAGGCATGACCAAAACCGACACAAAAAAATCACTAAAAGCCAAACTTAAAATTA
GCCAATTACTGGGAGTTTGTAGTTTTTTGACGAGAAATAT
>No_name
CCGCGACAGGCATGACCAAAACCGACACAAAAAAATCACTAAAAGCCAAACTTAAAATTA
GCCAATTACTGGGAGTTTGTAGTTTTTTGACGAGAAATAT
>No_name
TACCGCGACAGGCATGACCAAAACCGACACAAAAAAATCACTAAAAGCCAAACTTAAAAT
TAGCCAATTACTGGGAGTTTGTAGTTTTTTGACGAGAAAT
>No_name
TACCGCGACAGGCATGACCAAAACCGACACAAAAAAATCACTAAAAGCCAAACTTAAAAT
TAGCCAATTACTGGGAGTTTGTAGTTTTTTGACGAGAAAT
>No_name
TTCTCGTCAAAAAAAACTACAAACTCCCAGTAATTGGCTAATTTTAAGTTTGGCTTTTAG
TGATTTTTTTGTGTCGGTTTTGGTCATGCCTGTCGCGGTT
>No_name
CTCGTCAAAAAACTACAAACTCCCAGTAATTGGCTAATTTTAAGTTTGGCTTTTAGTGAT
TTTTTTGTGTCGGTTTTGGTCATGCCTGTCGCGGTTTACA
>No_name
CAAAAAACTACAAACTCCCAGTAATTGGCTAATTTTAAGTTTGGCTTTTAGTGATTTTTT
TGTGTCGGTTTTGGTCATGCCTGTCGCGGTTTACAATCAA
>No_name
GTTGATTGTAAACCGCGACAGGCATGACCAAAACCGACACAAAAAAATCACTAAAAGCCA
AACTTAAAATTAGCCAATTACTGGGAGTTTGTAGTTTTTT
>No_name
AAAAAACTACAAACTCCCAGTAATTGGCTAATTTTAAGTTTGGCTTTTAGTGATTTTTTT
GTGTCGGTTTTGGTCATGCCTGTCGCGGTTTACAATCAAC
>No_name
CATCAGTTGATTGTAAACCGCGACAGGCATGACCAAAACCGACACAAAAAAATCACTAAA
AGCCAAACTTAAAATTAGCCAATTACTGGGAGTTTGTAGT
>No_name
CATCAGTTGATTGTAAACCGCGAAAGGCATGACCAAAACCGACACAAAAAAATAACTAAA
AGCCAAAATTAAAATTAGCCAATTAATGGGAGTATGTAGT
>No_name
CTGAACCTCATCAGTTGATTGTAAACCGCGACAGGCATGACCAAAACCGACACAAAAAAA
TCACTAAAAGCCAAACTTAAAATTAGCCAATTACTGGGAG
>No_name
TCTGAACCTCATCAGTTGATTGTAAACCGCGACAGGCATGACCAAAACCGACACAAAAAA
ATCACTAAAAGCCAAACTTAAAATTAGCCAATTACTGGGA
>No_name
CAGTAATTGGCTAATTTTAAGTTTGGCTTTTAGTGATTTTTTTGTGTCGGTTTTGGTCAT
GCCTGTCGCGGTTTACAATCAACTGATGAGGTTCAGATGG
>No_name
GCCATCTGAACCTCATCAGTTGATTGTAAACCGCGACAGGCATGACCAAAACCGACACAA
AAAAATCACTAAAAGCCAAACTTAAAATTAGCCAATTACT
>No_name
GGCCATCTGAACCTCATCAGTTGATTGTAAACCGCGACAGGCATGACCAAAACCGACACA
AAAAAATCACTAAAAGCCAAACTTAAAATTAGCCAATTAC
>No_name
GGCCATCTGAACCTCATCAGTTGATTGTAAACCGCGACAGGCATGACCAAAACCGACACA
AAAAAATCACTAAAAGCCAAACTTAAAATTAGCCAATTAC
>No_name
CGGCCATCTGAACCTCATCAGTTGATTGTAAACCGCGACAGGCATGACCAAAACCGACAC
AAAAAAATCACTAAAAGCCAAACTTAAAATTAGCCAATTA
>No_name
CGGCCATCTGAACCTCATCAGTTGATTGTAAACCGCGACAGGCATGACCAAAACCGACAC
AAAAAAATCACTAAAAGCCAAACTTAAAATTAGCCAATTA
>No_name
GCTAATTTTAAGTTTGGCTTTTAGTGATTTTTTTGTGTCGGTTTTGGTCATGCCTGTCGC
GGTTTACAATCAACTGATGAGGTTCAGATGGCCGCTTTCT
>No_name
CTAATTTTAAGTTTGGCTTTTAGTGATTTTTTTGTGTCGGTTTTGGTCATGCCTGTCGCG
GTTTACAATCAACTGATGAGGTTCAGATGGCCGTTTTCTG
>No_name
CTAATTTTAAGTTTGGCTTTTAGTGATTTTTTTGTGTCGGTTTTGGTCATGCCTGTCGCG
GTTTACAATCAACTGATGAGGTTCAGATGGCCGTTTTCTG
>No_name
TTTTAAGTTTGGCTTTTAGTGATTTTTTTGTGTCGGTTTTGGTCATGCCTGTCGCGGTTT
ACAATCAACTGATGAGGTTCAGATGGCCGTTTTCTGAATT
>No_name
CAAAACAATTCAGAAAACGGCCATCTGAACCTCATCAGTTGATTGTAAACCGCGACAGGC
ATGACCAAAACCGACACAAAAAAATCACTAAAAGCCAAAC
>No_name
TTTTAGTGATTTTTTTGTGTCGGTTTTGGTCATGCCTGTCGCGGTTTACAATCAACTGAT
GAGGTTCAGATGGCCGTTTTCTGAATTGTTTTGCGATTTC
>No_name
GTCGGTTTTGGTCATGCCTGTCGCGGTTTACAATCAACTGATGAGGTTCAGATGGCCGTT
TTCTGAATTGTTTTGCGATTTCTTTATCATTTGTGATGTG
>No_name
CGGTTTTGGTCATGCCTGTCGCGGTTTACAATCAACTGATGAGGTTCAGATGGCCGTTTT
CTGAATTGTTTTGCGATTTCTTTATCATTTGTGATGTGTT
>No_name
GGTTTTGGTCATGCCTGTCGCGGTTTACAATCAACTGATGAGGTTCAGATGGCCGTTTTC
TGAATTGTTTTGCGATTTCTTTATCATTTGTGATGTGTTA
>No_name
GTCGCGGTTTACAATCAACTGATGAGGTTCAGATGGCCGTTTTCTGAATTGTTTTGCGAT
TTCTTTATCATTTGTGATGTGTTACTCTGCACATCCAGCA
>No_name
GTCGCGGTTTACAATCAACTGATGAGGTTCAGATGGCCGTTTTCTGAATTGTTTTGCGAT
TTCTTTATCATTTGTGATGTGTTACTCTGCACATCCAGCA
>No_name
CGCGGTTTACAATCAACTGATGAGGTTCAGATGGCCGTTTTCTGAATTGTTTTGCGATTT
CTTTATCATTTGTGATGTGTTACTCTGCACATCCAGCATT
>No_name
GTTTACAATCAACTGATGAGGTTCAGATGGCCGTTTTCTGAATTGTTTTGCGATTTCTTT
ATCATTTGTGATGTGTTACTCTGCACATCCAGCATTCTCA
>No_name
GTTTACAATCAACTGATGAGGTTCAGATGGCCGTTTTCTGAATTGTTTTGCGATTTCTTT
ATCATTTGTGATGTGTTACTCTGCACATCCAGCATTCTCA
>No_name
TTTACAATCAACTGATGAGGTTCAGATGGCCGTTTTCTGAATTGTTTTGCGATTTCTTTA
TCATTTGTGATGTGTTACTCTGCACATCCAGCATTCTCAA
>No_name
CAAAGATTGAGAATGCTGGATGTGCAGAGTAACACATCACAAATGATAAAGAAATCGCAA
AACAATTCAGAAAACGGCCATCTGAACCTCATCAGTTGAT
>No_name
CAAAGATTGAGAATGCTGGATGTGCAGAGTAACACATCACAAATGATAAAGAAATCGCAA
AACAATTCAGAAAACGGCCATCTGAACCTCATCAGTTGAT
>No_name
CAAAGATTGAGAATGCTGGATGTGCAGAGTAACACATCACAAATGATAAAGAAATCGCAA
AACAATTCAGAAAACGGCCATCTGAACCTCATCAGTTGAT
>No_name
CACAAAGATTGAGAATGCTGGATGTGCAGAGTAACACATCACAAATGATAAAGAAATCGC
AAAACAATTCAGAAAACGGCCATCTGAACCTCATCAGTTG
>No_name
CAACTGATGAGGTTCAGATGGCCGTTTTCTGAATTGTTTTGCGATTTCTTTATCATTTGT
GATGTGTTACTCTGCACATCCAGCATTCTCAATCTTTGTG
>No_name
CAACTGATGAGGTTCAGATGGCCGTTTTCTGAATTGTTTTGCGATTTCTTTATCATTTGT
GATGTGTTACTCTGCACATCCAGCATTCTCAATCTTTGTG
>No_name
CAACTGATGAGGTTCAGATGGCCGTTTTCTGAATTGTTTTGCGATTTCTTTATCATTTGT
GATGTGTTACTCTGCACATCCAGCATTCTCAATCTTTGTG
>No_name
AACTGATGAGGTTCAGATGGCCGTTTTCTGAATTGTTTTGCGATTTCTTTATCATTTGTG
ATGTGTTACTCTGCACATCCAGCATTCTCAATCTTTGTGC
>No_name
TCGCACAAAGATTGAGAATGCTGGATGTGCAGAGTAACACATCACAAATGATAAAGAAAT
CGCAAAACAATTCAGAAAACGGCCATCTGAACCTCATCAG
>No_name
GTTCAGATGGCCGTTTTCTGAATTGTTTTGCGATTTCTTTATCATTTGTGATGTGTTACT
CTGCACATCCAGCATTCTCAATCTTTGTGCGATTTCAATC
>No_name
GTTCAGATGGCCGTTTTCTGAATTGTTTTGCGATTTCTTTATCATTTGTGATGTGTTACT
CTGCACATCCAGCATTCTCAATCTTTGTGCGATTTCAATC
>No_name
TTCAGATGGCCGTTTTCTGAATTGTTTTGCGATTTCTTTATCATTTGTGATGTGTTACTC
TGCACATCCAGCATTCTCAATCTTTGTGCGATTTCAATCG
>No_name
ATCGATTGAAATCGCACAAAGATTGAGAATGCTGGATGTGCAGAGTAACACATCACAAAT
GATAAAGAAATCGCAAAACAATTCAGAAAACGGCCATCTG
>No_name
CAGATGGCCGTTTTCTGAATTGTTTTGCGATTTCTTTATCATTTGTGATGTGTTACTCTG
CACATCCAGCATTCTCAATCTTTGTGCGATTTCAATCGAT
>No_name
TATCGATTGAAATCGCACAAAGATTGAGAATGCTGGATGTGCAGAGTAACACATCACAAA
TGATAAAGAAATCGCAAAACAATTCAGAAAACGGCCATCT
>No_name
GCCGTTTTCTGAATTGTTTTGCGATTTCTTTATCATTTGTGATGTGTTACTCTGCACATC
CAGCATTCTCAATCTTTGTGCGATTTCAATCGATAGGTAT
>No_name
CCGTTTTCTGAATTGTTTTGCGATTTCTTTATCATTTGTGATGTGTTACTCTGCACATCC
AGCATTCTCAATCTTTGTGCGATTTCAATCGATAGGTATT
>No_name
GTTTTCTGAATTGTTTTGCGATTTCTTTATCATTTGTGATGTGTTACTCTGCACATCCAG
CATTCTCAATCTTTGTGCGATTTCAATCGATAGGTATTTA
>No_name
GTTTTCTGAATTGTTTTGCGATTTCTTTATCATTTGTGATGTGTTACTCTGCACATCCAG
CATTCTCAATCTTTGTGCGATTTCAATCGATAGGTATTTA
>No_name
TTTCTGAATTGTTTTGCGATTTCTTTATCATTTGTGATGTGTTACTCTGCACATCCAGCA
TTCTCAATCTTTGTGCGATTTCAATCGATAGGTATTTAGT
>No_name
TTTCTGAATTGTTTTGCGATTTCTTTATCATTTGTGATGTGTTACTCTGCACATCCAGCA
TTCTCAATCTTTGTGCGATTTCAATCGATAGGTATTTAGT
>No_name
CTGAATTGTTTTGCGATTTCTTTATCATTTGTGATGTGTTACTCTGCACATCCAGCATTC
TCAATCTTTGTGCGATTTCAATCGATAGGTATTTAGTGAT
>No_name
CTGAATTGTTTTGCGATTTCTTTATCATTTGTGATGTGTTACTCTGCACATCCAGCATTC
TCAATCTTTGTGCGATTTCAATCGATAGGTATTTAGTGAT
>No_name
GTTATCACTAAATACCTATCGATTGAAATCGCACAAAGATTGAGAATGCTGGATGTGCAG
AGTAACACATCACAAATGATAAAGAAATCGCAAAACAATT
>No_name
TCGAGTTATCACTAAATACCTATCGATTGAAATCGCACAAAGATTGAGAATGCTGGATGT
GCAGAGTAACACATCACAAATGATAAAGAAATCGCAAAAC
>No_name
GTCGAGTTATCACTAAATACCTATCGATTGAAATCGCACAAAGATTGAGAATGCTGGATG
TGCAGAGTAACACATCACAAATGATAAAGAAATCGCAAAA
>No_name
GTCGAGTTATCACTAAATACCTATCGATTGAAATCGCACAAAGATTGAGAATGCTGGATG
TGCAGAGTAACACATCACAAATGATAAAGAAATCGCAAAA
>No_name
GTCGAGTTATCACTAAATACCTATCGATTGAAATCGCACAAAGATTGAGAATGCTGGATG
TGCAGAGTAACACATCACAAATGATAAAGAAATCGCAACA
>No_name
TTGCGATTTCTTTATCATTTGTGATGTGTTACTCTGCACATCCAGCATTCTCAATCTTTG
TGCGATTTCAATCGATAGGTATTTAGTGATAACTCGACCG
>No_name
CATCGGTCGAGTTATCACTAAATACCTATCGATTGAAATCGCACAAAGATTGAGAATGCT
GGATGTGCAGAGTAACACATCACAAATGATAAAGAAATCG
>No_name
CTTTATCATTTGTGATGTGTTACTCTGCACATCCAGCATTCTCAATCTTTGTGCGATTTC
AATCGATAGGTATTTAGTGATAACTCGACCGATGCAATAC
>No_name
ATCATTTGTGATGTGTTACTCTGCACATCCAGCATTCTCAATCTTTGTGCGATTTCAATC
GATAGGTATTTAGTGATAACTCGACCGATGCAATACGTCG
>No_name
ATCATTTGTGATGTGTTACTCTGCACATCCAGCATTCTCAATCTTTGTGCGATTTCAATC
GATAGGTATTTAGTGATAACTCGACCGATGCAATACGTCG
>No_name
ACGACGTATTGCATCGGTCGAGTTATCACTAAATACCTATCGATTGAAATCGCACAAAGA
TTGAGAATGCTGGATGTGCAGAGTAACACATCACAAATGA
>No_name
GTTACTCTGCACATCCAGCATTCTCAATCTTTGTGCGATTTCAATCGATAGGTATTTAGT
GATAACTCGACCGATGCAATACGTCGTCCGCCGGACTCCG
>No_name
ATCCAGCATTCTCAATCTTTGTGCGATTTCAATCGATAGGTATTTAGTGATAACTCGACC
GATGCAATACGTCGTCCGCCGGACTCCGCTTTTAATTGGA
>No_name
CTCCAATTAAAAGCGGAGTCCGTCGGACGACGTATTGCATCGGTCGAGGTATCACTAAAT
ACCTATCGATTGAAATCGCACAAAGATTGAGAATGCTGGA
>No_name
CTCCAATTAAAAGCGGAGTCCGGCGGACGACGTATTGCATCGGTCGAGTTATCACTAAAT
ACCTATCGATTGAAATCGCACAAAGATTGAGAATGCTGGA
>No_name
CCAGCATTCTCAATCTTTGTGCGATTTCAATCGATAGGTATTTAGTGATAACTCGACCGA
TGCAATACGTCGTCCGACGGACTCCGCTTTTAATTGGAGG
>No_name
AATGAATCCTCCAATTAAAAGCGGAGTCCGTCGGACGACGTATTGCATCGGTCGAGTTAT
CACTAAATACCTATCGATTGAAATCGCACAAAGATTGAGA
>No_name
AATGAATCCTCCAATTAAAAGCGGAGTCCGTCGGACGACGTATTGCATCGGTCGAGTTAT
CACTAAATACCTATCGATTGAAATCGCACAAAGATTGAGA
>No_name
CTCAATCTTTGTGCGATTTCAATCGATAGGTATTTAGTGATAACTCGACCGATGCAATAC
GTCGTCCGACGGACTCCGCTTTTAATTGGAGGATTCATTG
>No_name
CTCAATCTTTGTGCGATTTCAATCGATAGGTATTTAGTGATAACTCGACCGATGCAATAC
GTCGTCCGCCGGACTCCGCTTTTAATTGGAGGATTCATTG
>No_name
CTCAATCTTTGTGCGATTTCAATCGATAGGTATTTAGTGATAACTCGACCGATGCAATAC
GTCGTCCGACGGACTCCGCTTTTAATTGGAGGATTCATTG
>No_name
CTCAATCTTTGTGCGATTTCAATCGATAGGTATTTAGTGATAACTCGACCGATGCAATAC
GTCGTCCGACGGACTCCGCTTTTAATTGGAGGATTCATTG
>No_name
CTGCAATGAATCCTCCAATTAAAAGCGGAGTCCGGCGGACGACGTATTGCATCGGTCGAG
TTATTACTACATACCTATCGATTGAAAACGCAAAAAGATT
>No_name
CTGCAATGAATCCTCCAATTAAAAGCGGAGTCCGGCGGACGACGTATTGCATCGGACGGG
GTATCAATAAATACCTATCGATTGAAATCGCACAAAGATT
>No_name
CTGCAATGAATCCTCCAATTAAAAGCGGAGTCCGTCGGACGACGTATTGCATCGGTCGAG
TTATCACTAAATACCTATCGATTGAAATCGCACAAAGATT
>No_name
CTGCAATGAATCCTCCAATTAAAAGCGGAGTCCGTCGGACGACGTATTGCATCGGTCGAG
TTATCACTAAATACCTATCGATTGAAATCGCACAAAGATT
>No_name
CTGCAATGAATCCTCCAATTAAAAGCGGAGTCCGGCGGACGACGAATTGCATCGGTCGAG
CTATCACTAAAGACCTCACGATTTAAAACGCACCAAGATT
>No_name
CCTGCAATGAATCCTCCAATTAAAAGCGGAGTCCGGCGGACGACGTATTGCATCGGTCGA
GTTATCACTAAATACCTATCGATTGAAATCGCACAAAGAT
>No_name
CCTGCAATGAATCCTCCAATTAAAAGCGGAGTCCGGCGGACGACGTATTGCATCGGTCGA
GTTATCACTAAATACCTATCGATTGAAATCGCACAAAGAT
>No_name
CTTTGTGCGATTTCAATCGATAGGTATTTAGTGATAACTCGACCGATGCAATACGTCGTC
CGCCGGACTCCGCTTTTAATTGGAGGATTCATTGCAGGAG
>No_name
CTCCTGCAATGAATCCTCCAATTAAAAGCGGAGTCCGTCGGACGACGTATTGCATCGGTC
GAGTTATCACTAAATACCTATCGATTGAAATCGCACAAAG
>No_name
CTTTGTGCGATTTCAATCGATAGGTATTTAGTGATAACTCGACCGATGCAATACGTCGTC
CGCCGGACTCCGCTTTTAATTGGAGGATTCATTGCAGGAG
>No_name
CTTTGTGCGATTTCAATCGATAGGTATTTAGTGATAACTCGACCGATGCAATACGTCGTC
CGACGGACTCCGCTTTTAATTGGAGGATTCATTGCAGGAG
>No_name
TGCGATTTCAATCGATAGGTATTTAGTGATAACTCGACCGATGCAATACGTCGTCCGCCG
GACTCCGCTTTTAATTGGAGGATTCATTGCAGGAGCTTGG
>No_name
TTTCAATCGATAGGTATTTAGTGATAACTCGACCGATGCAATACGTCGTCCGACGGACTC
CGCTTTTAATTGGAGGATTCATTGCAGGAGCTTGGATCAT
>No_name
CTGATATGATCCAAGCTCCTGCAATGAATCCTCCAATTAAAAGCGGAGTCCGGCGGACGA
CGTATTGCATCGGTCGAGTTATCACTAAATACCTATCGAT
>No_name
CTGATATGATCCAAGCTCCTGCAATGAATCCTCCAATTAAAAGCGGAGTCCGGCGGACGA
CGTATTGCATCGGTCGAGTTATCACTAAATACCTATCGAT
>No_name
CCTGATATGATCCAAGCTCCTGCAATGAATCCTCCAATTAAAAGCGGAGTCCGGCGGACG
ACGTATTGCATCGGGCGAGTTATCACTAAATACCTATCGA
>No_name
CGATAGGTATTTAGTGATAACTCGACCGATGCAATACGTCGTCCGCCGGACTCCGCTTTT
AATTGGAGGATTCATTGCAGGAGCTTGGATCATATCAGGA
>No_name
AATTAATCCTGATATGATCCAAGCTCCTGCAATGAATCCTCCAATTAGAAGCGGAGTCCG
TCGGACGACGTATTGCATCGGTCGAGTTATCACTAAATAC
>No_name
TTTAGTGATAACTCGACCGATGCAATACGTCGTCCGACGGACTCCGCTTTTAATTGGAGG
ATTCATTGCAGGAGCTTGGATCATATCAGGATTAATTAGC
>No_name
GTGATAACTCGACCGATGCAATACGTCGTCCGACGGACTCCGCTTTTAATTGGAGGATTC
ATTGCAGGAGCTTGGATCATATCAGGATTAATTAGCATAC
>No_name
GATAACTCGACCGATGCAATACGTCGTCCGACGGACTCCGCTTTTAATTGGAGGATTCAT
TGCAGGAGCTTGGATCATATCAGGATTAATTAGCATACCA
>No_name
CCGGTGGTATGCTAATTAATCCTGATATGATCCAAGCTCCTGCAATGAATCCTCCAATTA
AAAGCGGAGTCCGGCGGACGACGTATTGCATCGGTCGAGT
>No_name
CCGGTGGTATGCTAATTAATCCTGATATGATCCAAGCTCCTGCAATGAATCCTCCAATTA
AAAGCGGAGTCCGGCGGACGACGTATTGCATCGGTCGAGT
>No_name
CTCGACCGATGCAATACGTCGTCCGACGGACTCCGCTTTTAATTGGAGGATTCATTGCAG
GAGCTTGGATCATATCAGGATTAATTAGCATACCACCGGT
>No_name
TCGACCGATGCAATACGTCGTCCGCCGGACTCCGCTTTTAATTGGAGGATTCATTGCAGG
AGCTTGGATCATATCAGGATTAATTAGCATACCACCGGTA
>No_name
CACACTATTACCGGTGGTATGCTAATTAATCCTGATATGATCCAAGCTCCTGCAATGAAT
CCTCCAATTAAAAGCGGAGTCCGTCGGACGACGTATTGCA
>No_name
CCTTCCACACTATTACCGGTGGTATGCTAATTAATCCTGATATGATCCAAGCTCCTGCAA
TGAATCCTCCAATTAAAAGCGGAGTCCGTCGGACGACGTA
>No_name
GTCGTCCGCCGGACTCCGCTTTTAATTGGAGGATTCATTGCAGGAGCTTGGATCATATCA
GGATTAATTAGCATACCACCGGTAATAGTGTGGAAGGAAC
>No_name
GTTCCTTCCACACTATTACCGGTGGTATGCTAATTAATCCTGATATGATCCAAGCTCCTG
CAATGAATCCTCCAATTAAAAGCGGAGTCCGGCGGACGCC
>No_name
CGCCGGACTCCGCTTTTAATTGGAGGATTCATTGCAGGAGCTTGGATCATATCAGGATTA
ATTAGCATACCACCGGTAATAGTGTGGAAGGAACCCTTTA
>No_name
CGACGGACTCCGCTTTTAATTGGAGGATTCATTGCAGGAGCTTGGATCATATCAGGATTA
ATTAGCATACCACCGGTAATAGTGTGGAAGGAACCCTTTA
>No_name
GACGGACTCCGCTTTTAATTGGAGGATTCATTGCAGGAGCTTGGATCATATCAGGATTAA
TTAGCATACCACCGGTAATAGTGTGGAAGGAACCCTTTAG
>No_name
TCCAGGTCTAAAGGGTTCCTTCCACACTATTACCGGTGGTATGCTAATTAATCCTGATAT
GATCCAAGCTCCTGCAATGAATCCTCCAATTAAAAGCGGA
>No_name
CAACTGGCAAGTTCCAGGTCTAAAGGGTTCCTTCCACACTATTACCGGTGGTATGCTAAT
TAATCCTGATATGATCCAAGCTCCTGCAATGAATCCTCCA
>No_name
ATTCATTGCAGGAGCTTGGATCATATCAGGATTAATTAGCATACCACCGGTAATAGTGTG
GAAGGAACCCTTTAGACCTGGAACTTGCCAGTTGACGGAA
>No_name
TTCCGTCAACTGGCAAGTTCCAGGTCTAAAGGGTTCCTTCCACACTATTACCGGTGGTAT
GCTAATTAATCCTGATATGATCCAAGCTCCTGCAATGAAT
>No_name
TTCATTGCAGGAGCTTGGATCATATCAGGATTAATTAGCATACCACCGGTAATAGTGTGG
AAGGAACCCTTTAGACCTGGAACTTGCCAGTTGACGGAAA
>No_name
CATTGCAGGAGCTTGGATCATATCAGGATTAATTAGCATACCACCGGTAATAGTGTGGAA
GGAACCCTTTAGACCTGGAACTTGCCAGTTGACGGAAAAT
>No_name
ATTGCAGGAGCTTGGATCATATCAGGATTAATTAGCATACCACCGGTAATAGTGTGGAAG
GAACCCTTTAGACCTGGAACTTGCCAGTTGACGGAAAATT
>No_name
CCCAAATTTTCCGTCAACTGGCAAGTTCCAGGTCTAAAGGGTTCCTTCCACACTATTACC
GGTGGTATGCTAATTAATCCTGATATGATCCAAGCTCCTG
>No_name
CAGGAGCTTGGATCGTATCAGGATTAATTAGCATACCACCGGTAATAGTGTGGAAGGAAC
CCTTTAGACCTGGAACTTGCCAGTTGACGGAAAATTTGGG
>No_name
CTGGTATCCCAAATTTTCCGTCAACTGGCAAGTTCCAGGTCTAAAGGGTTCCTTCCACAC
TATTACCGGTGGTATGCTAATTAATCCTGATATGATCCAA
>No_name
TATATCTGGTATCCCAAATTTTCCGTCAACTGGCAAGTTCCAGGTCTAAAGGGTTCCTTC
CACACTATTACCGGTGGTATGCTAATTAATCCTGATATGA
>No_name
CATATATCTGGTATCCCAAATTTTCCGTCAACTGGCAAGTTCCAGGTCTAAAGGGTTCCT
TCCACACTATTACCGGTGGTATGCTAATTAATCCTGATAT
>No_name
GATTAATTAGCATACCACCGGTAATAGTGTGGAAGGAACCCTTTAGACCTGGAACTTGCC
AGTTGACGGAAAATTTGGGATACCAGATATATGCCACTCT
>No_name
CAAGAGTGGCATATATCTGGTATCCCAAATTTTCCGTCAACTGGCAAGTTCCAGGTCTAA
AGGGTTCCTTCCACACTATTACCGGTGGTATGCTAATTAA
>No_name
ACCAAGAGTGGCATATATCTGGTATCCCAAATTTTCCGTCAACTGGCAAGTTCCAGGTCT
AAAGGGTTCCTTCCACACTATTACCGGTGGTATGCTAATT
>No_name
CACCAAGAGTGGCATATATCTGGTATCCCAAATTTTCCGTCAACTGGCAAGTTCCAGGTC
TAAAGGGTTCCTTCCACACTATTACCGGTGGTATGCTAAT
>No_name
ATTAGCATACCACCGGTAATAGTGTGGAAGGAACCCTTTAGACCTGGAACTTGCCAGTTG
ACGGAAAATTTGGGATACCAGATATATGCCACTCTTGGTG
>No_name
GGCACCAAGAGTGGCATATATCTGGTATCCCAAATTTTCCGTCAACTGGCAAGTTCCAGG
TCTAAAGGGTTCCTTCCACACTATTACCGGTGGTATGCTA
>No_name
CAGGCACCAAGAGTGGCATATATCTGGTATCCCAAATTTTCCGTCAACTGGCAAGTTCCA
GGTCTAAAGGGTTCCTTCCACACTATTACCGGTGGTATGC
>No_name
CAGGCACCAAGAGTGGCATATATCTGGTATCCCAAATTTTCCGTCAACTGGCAAGTTCCA
GGTCTAAAGGGTTCCTTCCACACTATTACCGGTGGTATGC
>No_name
TAGGCACCAAGAGTGGCATATATCTGGTATCCCAAATTTTCCGTCAACTGGCAAGTTCCA
GGTCTAAAGGGTTCCTTCCACACTATTACCGGTGGTATGC
>No_name
CCGGTAATAGTGTGGAAGGAACCCTTTAGACCTGGAACTTGCCAGTTGACGGAAAATTTG
GGATACCAGATATATGCCACTCTTGGTGCCTTCTACATTC
>No_name
TATTAATGGAATGTAGAAGGCACCAAGAGTGGCATATATCTGGTATCCCAAATTTTCCGT
CAACTGGCAAGTTCCAGGTCTAAAGGGTTCCTTCCACACT
>No_name
GGAAGGAACCCTTTAGACCTGGAACTTGCCAGTTGACGGAAAATTTGGGATACCAGATAT
ATGCCACTCTTGGTGCCTTCTACATTCCATTAATAATTAT
>No_name
ATAATTATTAATGGAATGTAGAAGGCACCAAGAGTGGCATATATCTGGTATCCCAAATTT
TCCGTCAACTGGCAAGTTCCAGGTCTAAAGGGTTCCTTCC
>No_name
GGAAGGAACCCTTTAGACCTGGAACTTGCCAGTTGACGGAAAATTTGGGATACCAGATAT
ATGCCACTCTTGGTGCCTTCTACATTCCATTAATAATTAT
>No_name
GGAACCCTTTAGACCTGGAACTTGCCAGTTGACGGAAAATTTGGGATACCAGATATATGC
CACTCTTGGTGCCTTCTACATTCCATTAATAATTATGTTG
>No_name
GAACCCTTTAGACCTGGAACTTGCCAGTTGACGGAAAATTTGGGATACCAGATATATGCC
ACTCTTGGTGCCTTCTACATTCCATTAATAATTATGTTGG
>No_name
AACCCTTTAGACCTGGAACTTGCCAGTTGACGGAAAATTTGGGATACCAGATATATGCCA
CTCTTGGTGACTTCTACATTCCATTAATAATTATGTTGGT
>No_name
CACCAACATAATTATTAATGGAATGTAGAAGGCACCAAGAGTGGCATATATCTGGTATCC
CAAATTTTCCGTCAACTGGCAAGTTCCAGGTCTAAAGGGT
>No_name
CACCAACATAATTATTAATGGAATGTAGAAGGCACCAAGAGTGGCATATATCTGGTATCC
CAAATTTTCCGTCAACTGGCAAGTTCCAGGTCTAAAGGGT
>No_name
CTTTAGACCTGGAACTTGCCAGTTGACGGAAAATTTGGGATACCAGATATATGCCACTCT
TGGTGCCTTCTACATTCCATTAATAATTATGTTGGTGCTA
>No_name
CTTTAGACCTGGAACTTGCCAGTTGACGGAAAATTTGGGATACCAGATATATGCCACTCT
TGGTGCCTTCTACATTCCATTAATAATTATGTTGGTGCTA
>No_name
CTGGAACTTGCCAGTTGACGGAAAATTTGGGATACCAGATATATGCCACTCTTGGTGCCT
TCTACATTCCATTAATAATTATGTTGGTGCTATATTATCG
>No_name
CTGGAACTTGCCAGTTGACGGAAAATTTGGGATACCAGATATATGCCACTCTTGGTGCCT
TCTACATTCCATTAATAATTATGTTGGTGCTATATTATCG
>No_name
CTTGCCAGTTGACGGAAAATTTGGGATACCAGATATATGCCACTCTTGGTGCCTTCTACA
TTCCATTAATAATTATGTTGGTGCTATATTATCGAATTTT
>No_name
CTTGCCAGTTGACGGAAAATTTGGGATACCAGATATATGCCACTCTTGGTGCCTTCTACA
TTCCATTAGTAATTATGTTGGTGCTATATTATCGAATTTT
>No_name
AAAAATTCGATAATATAGCACCAACATAATTATTAATGGAATGTAGAAGGCACCAAGAGT
GGCATATATCTGGTATCCCAAATTTTCCGTCAACTGGCAA
>No_name
TTAAAAATTCGATAATATAGCACCAACATAATTATTAATGGAATGTAGAAGGCACCAAGA
GTGGCATATATCTGGTATCCCAAATTTTCCGTCAACTGGC
>No_name
CTAGTTTAAAAATTCGATAATATAGCACCAACATAATTATTAATGGAATGTAGAAGGCAC
CAAGAGTGGCATATATCTGGTATCCCAAATTTTCCGTCAA
>No_name
GGAAAATTTGGGATACCAGATATATGCCACTCTTGGTGCCTTCTACATTCCATTAATAAT
TATGTTGGTGCTATATTATCGAATTTTTAAACTAGCAAGA
>No_name
GGAAAATTTGGGATACCAGATATATGCCACTCTTGGTGCCTTCTACATTCCATTAATAAT
TATGTTGGTGCTATATTATCGAATTTTTAAACTAGCAAGA
>No_name
GGAAAATTTGGGATACCAGATATATGCCACTCTTGGTGCCTTCTACATTCCATTAATAAT
TATGTTGGTGCTATATTATCGAATTTTTAAACTAGCAAGA
>No_name
GGAAAATTTGGGATACCAGATATATGCCACTCTTGGTGCCTTCTACATTCCATTAATAAT
TATGTTGGTGCTATATTATCGAATTTTTAAAGATCGGAAG
>No_name
GAAAATTTGGGATACCAGATATATGCCACTCTTGGTGCCTTCTACATTCCATTAATAATT
ATGTTGGTGCTATATTATCGAATTTTTAAACTAGCAAGAA
>No_name
ATTTCTTGCTAGTTTAAAAATTCGATAATATAGCACCAACATAATTATTAATGGAATGTA
GAAGGCACCAAGAGTGGCATATATCTGGTATCCCAAATTT
>No_name
GGGCCATATTTCTTGCTAGTTTAAAAATTCGATAATATAGTACCAACATAATTATTAATG
GAATGTAGAAGGCACCAAGAGTGGCATATATCTGGTATCC
>No_name
CGGGCCATATTTCTTGCTAGTTTAAAAATTCGATAATATAGCACCAACATAATTATTAAT
GGAATGTAGAAGGCACCAAGAGTGGCATATATCTGGTATC
>No_name
CAGATATATGCCACTCTTGGTGCCTTCTACATTCCATTAATAATTATGTTGGTGCTATAT
TATCGAATTTTTAAACTAGCAAGAAATATGGCCCAAGAAG
>No_name
CTCTTGGTGCCTTCTACATTCCATTAATAATTATGTTGGTGCTATATTATCGAATTTTTA
AACTAGCAAGAAATATGGCCCAAGAAGATGCCAAGAGAAA
>No_name
ATTTTCTCTTGGCATCTTCTTGGGCCATATTTCTTGCTAGTTTAAAAATTCGATAATATA
GCACCAACATAATTATTAATGGAATGTAGAAGGCACCAAG
>No_name
TGTACCTAATTTTCTCTTGGCATCTTCTTGGGCCATATTTCTTGCTAGTTTAAAAATTCG
ATAATATAGCACCAACATAATTATTAATGGAATGTAGAAG
>No_name
CCTGTACCTAATTTTCTCTTGGCATCTTCTTGGGCCATATTTCTTGCTAGTTTAAAAATT
CGATAATATAGCACCAACATAATTATTAATGGAATGTAGA
>No_name
TTCCATTAATAATTATGTTGGTGCTATATTATCGAATTTTTAAACTAGCAAGAAATATGG
CCCAAGAAGATGCCAAGAGAAAATTAGGTACAGGTCAAAT
>No_name
TCCATTAATAATTATGTTGGTGCTATATTATCGAATTTTTAAACTAGCAAGAAATATGGC
CCAAGAAGATGCCAAGAGAAAATTAGGTACAGGTCAAATG
>No_name
GTCATTTGACCTGTACCTAATTTTCTCTTGGCATCTTCTTGGGCCATATTTCTTGCTAGT
TTAAAAATTCGATAATATAGCACCAACATAATTATTAATG
>No_name
ATTAATAATTATGTTGGTGCTATATTATCGAATTTTTAAACTAGCAAGAAATATGGCCCA
AGAAGATGCCAAGAGAAAATTAGGTACAGGTCAAATGACT
>No_name
ATTAATAATTATGTTGGTGCTATATTATCGAATTTTTAAACTAGCAAGAAATATGGCCCA
AGAAGATGCCAAGAGAAAATTAGGTACAGGTCAAATGACT
>No_name
TTCATCAGTCATTTGACCTGTACCTAATTTTCTCTTGGCATCTTCTTGGGCCATATTTCT
TGCTAGTTTAAAAATTCGATAATATAGCACCAACATAATT
>No_name
CTTCATCAGTCATTTGACCTGTACCTAATTTTCTCTTGGCATCTTCTTGGGCCATATTTC
TTGCTAGTTTAAAAATTCGATAATATAGCACCAACATAAT
>No_name
GTTGGTGCTATATTATCGAATTTTTAAACTAGCAAGAAATATGGCCCAAGAAGATGCCAA
GAGAAAATTAGGTACAGGTCAAATGACTGATGAAGAACAA
>No_name
GTGCTATATTATCGAATTTTTAAACTAGCAAGAAATATGGCCCAAGAAGATGCCAAGAGA
AAATTAGGTACAGGTCAAATGAGTGATGAAGAGATCGGAA
>No_name
GTGCTATATTATCGAATTTTTAAACTAGCAAGAAATATGGCCCAAGAAGATGCCAAGAGA
AAATTAGGTACAGGTCAAATGACTGATGAAGAACAAACTT
>No_name
ATGAAGTTTGTTCTTCATCAGTCATTTGACCTGTACCTAATTTTCTCTTGGCATCTTCTT
GGGCCATATTTCTTGCTAGTTTAAAAATTCGATAATATAG
>No_name
ATATTATCGAATTTTTAAACTAGCAAGAAATATGGCCCAAGAAGATGCCAAGAGAAAATT
AGGTACAGGTCAAATGACTGATGAAGAACAAACTTCATTG
>No_name
CGAATTTTTAAACTAGCAAGAAATATGGCCCAAGAAGATGCCAAGAGAAAATTAGGTACA
GGTCAAATGACTGATGAAGAACAAACTTCATTGCCAAATC
>No_name
CGAATTTTTAAACTAGCAAGAAATATGGCCCAAGAAGATGCCAAGAGAAAATTAGGCACA
GGTCAAATGACTGATGAAGCACAAACTTCATTGCCAAATC
>No_name
CGAATTTTTAAACTAGCAAGAAATATGGCCCAAGAAGATGCCAAGAGAAAATTAGGTACA
GGTCAAATGACTGATGAAGAACAAACTTCATTGCCAAATC
>No_name
CGAATTTTTAAACTAGCAAGAAATATGGCCCAAGAAGATGCCAAGAGAAAATTAGGTACA
GGTCAAATGACTGATGAAGAACAAACTTCATTGCCAAATC
>No_name
ATTGAATTTTTAAACTAGCAAGAAATATGGCCCAAGAAGATGCCAAGAGAAAATTAGGTA
CAGGTCAAATGACTGATGAAGAACAAACTTCATTGCCAAA
>No_name
GAATTTTTAAACTAGCAAGAAATATGGCCCAAGAAGATGCCAAGAGAAAATTAGGTACAG
GTCAAATGACTGATGAAGAACAAACTTCATTGCCAAATCA
>No_name
GAATTTTTAAACTAGCAAGAAATATGGCCCAAGAAGATGCCAAGAGAAAATTAGGTACAG
GTCAAATGACTGATGAAGAACAAACTTCATTGCCAAATCA
>No_name
GAATTTTTAAACTAGCAAGAAATATGGCCCAAGAAGATGCCAAGAGAAAATTAGGTACAG
GTCAAATGACTGATGAAGAACAAACTTCATTGCCAAATCA
>No_name
GAATTTTTAAACTAGCAAGAAATATGGCCCAAGAAGATGCCAAGAGAAAATTAGGTACAG
GTCAAATGACTGATGAAGAACAAACTTCATTGCCAAATCA
>No_name
ACTGATTTGGCAATGAAGTTTGTTCTTCATCAGTCATTTGACCTGTACCTAATTTTCTCT
TGGCATCTTCTTGGGCCATATTTCTTGCTAGTTTAAAAAT
>No_name
TTTTTAAACTAGCAAGAAATATGGCCCAAGAAGATGCCAAGAGAAAATTAGGTACAGGTC
AAATGACTGATGAAGAACAACCTTCATTGCCAAATCAGTC
>No_name
TTTTAAACTAGCAAGAAATATGGCCCAAGAAGATGCCAAGAGAAAATTAGGTACAGGTCA
AATGACTGATGAAGAACAAACTTCATTGCCAAATCAGTCA
>No_name
TCCTGACTGATTTGGCAATGAAGTTTGTTCTTCATCAGTCATTTGACCTGTACCTAATTT
TCTCTTGGCATCTTCTTGGGCCATATTTCTTGCTAGTTTA
>No_name
TTCCTGACTGATTTGGCAATGAAGTTTGTTCTTCATCAGTCATTTGACCTGTACCTAATT
TTCTCTTGGCATCTTCTTGGGCCATATTTCATGCTAGTTT
>No_name
TTCCTGACTGATTTGGCAATGAAGATTGTTCTTCATCAGTCATTTGACCTGTACCTAATT
TTCTCTTTACATCTTCTTGGGTCAAAATTATTTCTAGTTT
>No_name
CGTTCTTCCTGACTGATTTGGCAATGAAGTTTGTTCTTCATCAGTCATTTGACCTGTACC
TAATTTTCTCTTGGCATCTTCTTGGGCCATATTTCTTGCT
>No_name
CAGCGGAATTTGTTCTTCCTGACTGATTTGGCAATGAAGTTTGTTCTTCATCAGTCATTT
GACCTGTACCTAATTTTCTCTTGGCATCTTCTTGGGCCAT
>No_name
GGCCCAAGAAGATGCCAAGAGAAAATTAGGTACAGGTCAAATGACTGATGAAGAACAAAC
TTCATTGCCAAATCAGTCAGGAAGAACAAATTCCGCTGAA
>No_name
GGCCCAAGAAGATGCCAAGAGAAAATTAGGTACAGGTCAAATGACTGATGAAGAACAAAC
TTCATTGCCAAATCAGTCAGGAAGAACAAATTCCGCTGAA
>No_name
CTTCAGCGGAATTTGTTCTTCCTGACTGATTTGGCAATGAAGTTTGTTCTTCATCAGTCA
TTTGACCTGTACCTAATTTTCTCTTGGCATCTTCTTGGGC
>No_name
CTTCAGCGGAATTTGTTCTTCCTGACTGATTTGGCAATGAAGTTTGTTCTTCATCAGTCA
TTTGACCTGTACCTAATTTTCTCTTGGCATCTTCTTGGGC
>No_name
GCCCAAGAAGATGCCAAGAGAAAATTAGGTACAGGTCAAATGACTGATGAAGAACAAACT
TCATTGCCAAATCAGTCAGGAAGAACAAATTCCGCTGAAG
>No_name
CTTCAGCGGAATTTGTTCTTCCTGACTGATTTGGCAATGAAGTTTGTTCTTCATCAGTCA
TTTGACCTGTACCTAATTTTCTCTTGGCATCTTCTTGGGC
>No_name
CAAGAAGATGCCAAGAGAAAATTAGGTACAGGTCAAATGACTGATGAAGAACAAACTTCA
TTGCCAAATCAGTCAGGAAGAACAAATTCCGCTGAAGAAG
>No_name
CAAGAAGATGCCAAGAGAAAATTAGGTACAGGTCAAATGACTGATGAAGAACAAACTTCA
TTGCCAAATCAGTCAGGAAGAACAAATTCCGCTGAAGAAG
>No_name
CTTCTTCAGCGGAATTTGTTCTTCCTGACTGATTTGGCAATGAAGTTTGTTCTTCATCAG
TCATTTGACCTGTACCTAATTTTCTCTTGGCATCTTCTTG
>No_name
CAAGAAGATGCCAAGAGAAAATTAGGTACAGGTCAAATGACTGATGAAGAACAAACTTCA
TTGCCAAATCAGTCAGGAAGAACAAATTCCGCTGAAGAAG
>No_name
CAAGAAGATGCCAAGAGAAAATTAGGTACAGGTCAAATGACTGATGAAGAACAAACTTCA
TTGCCAAATCAGTCAGGAAGAACAAATTCCGCTGAAGAAG
>No_name
CAAGAAGATGCCAAGAGAAAATTAGGTACAGGTCAAATGACTGATGAAGAACAAACTTCA
TTGCCAAATCAGTCAGGAAGAACAAATTCCGCTGAAGAAG
>No_name
GTCTTCTTCAGCGGAATTTGTTCTTCCTGACTGATTTGGCAATGAAGTTTGTTCTTCATC
AGTCATTTGACCTGTACCTAATTTTCTCTTGGCATCTTCT
>No_name
TCTGTCTTCTTCAGCGGAATTTGTTCTTCCTGACTGATTTGGCAATGAAGTTTGTTCTTC
ATCAGTCATTTGACCTGTACCTAATTTTCTCTTGGCATCT
>No_name
AGATGCCAAGAGAAAATTAGGTACAGGTCAAATGACTGATGAAGAACAAACTTCATTGCC
AAATCAGTCAGGAAGAACAAATTCCGCTGAAGAAGACAGA
>No_name
GAGAAAATTAGGTACAGGTCAAATGACTGATGAAGAACAAACTTCATTGCCAAATCAGTC
AGGAAGAACAAATTCCGCTGAAGAAGACAGAAAACTTCTT
>No_name
GAAGAAGTTTTCTGTCTTCTTCAGCGGAATTTGTTCTTCCTGACTGATTTGGCAATGAAG
TTTGTTCTTCATCAGTCATTTGACCTGTACCTAATTTTCT
>No_name
AGAAAATTAGGTACAGGTCAAATGACTGATGAAGAACAAACTTCATTGCCAAATCAGTCA
GGAAGAACAAATTCCGCTGAAGAAGACAGAAAACTTCTTC
>No_name
ATCAAACCGAAGAAGTTTTCTGTCTTCTTCAGCGGAATTTGTTCTTCCTGACTGATTTGG
CAATGAAGTTTGTTCTTCATCAGTCATTTGACCTGTACCT
>No_name
GTACAGGTCAAATGACTGATGAAGAACAAACTTCATTGCCAAATCAGTCAGGAAGAACAA
ATTCCGCTGAAGAAGACAGAAAACTTCTTCGGTTTGATCC
>No_name
GTGGGATCAAACCGAAGAAGTTTTCTGTCTTCTTCAGCGGAATTTGTTCTTCCTGACTGA
TTTGGCAATGAAGTTTGTTCTTCATCAGTCATTTGACCTG
>No_name
CGTGGGATCAAACCGAAGAAGTTTTCTGTCTTCTTCAGCGGAATTTGTTCTTCCTGACTG
ATTTGGCAATGAAGTTTGTTCTTCATCAGTCATTTGACCT
>No_name
AAATGACTGATGAAGAACAAACTTCATTGCCAAATCAGTCAGGAAGAACAAATTCCGCTG
AAGAAGACAGAAAACTTCTTCGGTTTGATCCCACTCAAAG
>No_name
CGGTCTTTGAGTGGGATCAAACCGAAGAAGTTTTCTGTCTTCTTCAGCGGAATTTGTTCT
TCCTGACTGATTTGGCAATGAAGTTTGTTCTTCATCAGTC
>No_name
CTGATGAAGAACAAACTTCATTGCCAAATCAGTCAGGAAGAACAAATTCCGCTGAAGAAG
ACAGAAAACTTCTTCGGTTTGATCCCACTCAAAGACCGAG
>No_name
CTCGGTCTTTGAGTGGGATCAAACCGAAGAAGTTTTCTGTCTTCTTCAGCGGAATTTGTT
CTTCCTGACTGATTTGGCAATGAAGTTTGTTCTTCATCAG
>No_name
TGAAGAACAAACTTCATTGCCAAATCAGTCAGGAAGAACAAATTCCGCTGAAGAAGACAG
AAAACTTCTTCGGTTTGATCCCACTCAAAGACCGAGTGAA
>No_name
GAAGAACAAACTTCATTGCCAAATCAGTCAGGAAGAACAAATTCCGCTGAAGAAGACAGA
AAACTTCTTCGGTTTGATCCCACTCAAAGACCGAGTGAAG
>No_name
CTTCACTCGGTCTTTGAGTGGGATCAAACCGAAGAAGTTTTCTGTCTTCTTCAGCGGAAT
TTGTTCTTCCTGACTGATTTGGCAATGAAGTTTGTTCTTC
>No_name
GAACAAACTTCATTGCCAAATCAGTCAGGAAGAACAAATTCCGCTGAAGAAGACAGAAAA
CTTCTTCGGTTTGATCCCACTCAAAGACCGAGTGAAGGAA
>No_name
GAACAAACTTCATTGCCAAATCAGTCAGGAAGAACAAATTCCGCTGAAGAAGACAGAAAA
CTTCTTCGGTTTGATCCCACTCAAAGACCGAGTGAAGGAA
>No_name
AACAAACTTCATTGCCAAATCAGTCAGGAAGAACAAATTCCGCTGAAGAAGACAGAAAAC
TTCTTCGGTTTGATCCCACTCAAAGACCGAGCGAAGGAAA
>No_name
AACAAACTTCATTGCCAAATCAGTCAGGAAGAACAAATTCCGCTGAAGAAGACAGAAAAC
TTCTTCGGTTTGATCCCACTCAAAGACCGAGTGAAGGAAA
>No_name
TTTCCTTCACTCGGTCTTTGAGTGGGATCAAACCGAAGAAGTTTTCTGTCTTCTTCAGCG
GAATTTATTCTTCCTGACTGATTTGGCAATGAAGTTTGTT
>No_name
AACAAACTTCATTGCCAAATCAGTCAGGAAGAACAAATTCCGCTGAAGAAGACAGAAAAC
TTCTTCGGTTTGATCCCACTCAAAGACCGAGTGAAGGAAA
>No_name
CTTGATTTCCTTCACTCGGTCTTTGAGTGGGATCAAACCGAAGAAGTTTTCTGTCTTCTT
CGGCGGAATTTGTTCTTCCTGACTGATTTGGCAATGAAGT
>No_name
CTTCATTGCCAAATCAGTCAGGAAGAACAAATTCCGCTGAAGAAGACAGAAAACTTCTTC
GGTTTGATCCCACTCAAAGACCGAGTGAAGGAAATCAAGG
>No_name
TTCATTGCCAAATCAGTCAGGAAGAACAAATTCCGCTGAAGAAGACAGAAAACTTCTTCG
GTTTGATCCCACTCAAAGACCGAGTGAAGGAAATCAAGGT
>No_name
GCCAAATCAGTCAGGAAGAACAAATTCCGCTGAAGAAGACAGAAAACTTCTTCGGTTTGA
TCCCACTCAAAGACCGAGTGAAGGAAATCAAGGTAATGGG
>No_name
CGAACCCATTACCTTGATTTCCTTCACTCGGTCTTTGAGTGGGATCAAACCGAAGAAGTT
TTCTGTCTTCTTCAGCGGAATTTGTTCTTCCTGACTGATT
>No_name
AGGAAGAACAAATTCCGCTGAAGAAGACAGAAAACTTCTTCGGTTTGATCCCACTCAAAG
ACCGAGTGAAGGAAATCAAGGTAATGGGTTCGATGTTGAG
>No_name
GAACAAATTCCGCTGAAGAAGACAGAAAACTTCTTCGGTTTGATCCCACTCAAAGACCGA
GTGAAGGAAATCAAGGTAATGGGTTCGATGTTGAGAAGAC
>No_name
GTCTTCTCAACATCGAACCCATTACCTTGATTTCCTTCACTCGGTCTTTGAGTGGGATCA
AACCGAAGAAGTTTTCTGTCTTCTTCAGCGGAATTTGTTC
>No_name
CCAGTCTTCTCAACATCGAACCCATTATCTTGATTTCCTTCACTCGGTCTTTGAGTGGGA
TCAAACCGAAGAAGTTTTCTGTCTTCTTCAGCGGAATTTG
>No_name
AAATTCCGCTGAAGAAGACAGAAAACTTCTTCGGTTTGATCCCACTCAAAGACCGAGTGA
AGGAAATCAAGGAAATGGGTTCGATGTTGAGAAGACTGGA
>No_name
CTCCAGTCTTCTCAACATCGAACCCATTACCTTGATTTCCTTCACTCGGTCTTTGAGTGG
GATCAAACCGAAGAAGTTTTCTGTCTTCTTCAGCGGAATT
>No_name
TCCCAGTCTTCTCAACATCGAACCCATTACCTTGATTTCCTTCACTCGGTCTTTGAGTGG
GATCAAACCGAAGAAGTTTTCTGTCTTCTTCAGCGGAATT
>No_name
TTCCAGTCTTCTCAACATCGAACCCATTACCTTGATTTCCTTCACTCGGTCTTTGAGTGG
GATCAAACCGAAGAAGTTTTCTGTCTTCTTCAGCGGAATT
>No_name
ATTCCGCTGAAGAAGACAGAAAACTTCTTCGGTTTGATCCCACTCAAAGACCGAGTGAAG
GAAATCAAGGTAATGGGTTCGATGTTGAGAAGACTGGAAC
>No_name
CCGCTGAAGAAGACAGAAAACTTCTTCGGTTTGATCCCACTCAAAGACCGAGTGAAGGAA
GTCAAGGTAATGGGTTCGATGTTGAGAAGACTGGAACTGG
>No_name
CCCAGTTCCAGTCTTCTCAACATCGAACCCATTACCTTGATTTCCTTCACTCGGTCTTTG
AGTGGGATCAAACCGAAGAAGTTTTCTGTCTTCTTCAGCG
>No_name
ATTTGTTTTAGGTCCAGTTCCAGTCTTCTCAACATCGAACCCATTACCTTGATTTCCTTC
ACTCGGTCTTTGAGTGGGATCAAACCGAAGAAGTTTTCTG
>No_name
ATTTGTTTTAGGTCCAGTTCCAGTCTTCTCAACATCGAACCCATTACCTTGATTTCCTTC
ACTCGGTCTTTGAGTGGGATCAAACCGAAGAAGTTTTCTG
>No_name
CAGAAAACTTCTTCGGTTTGATCCCACTCAAAGACCGAGTGAAGGAAATCAAGGTAATGG
GTTCGATGTTGAGAAGACTGGAACTGGACCTAAAACAAAT
>No_name
ATTTGTTTTAGGTCCAGTTCCAGTCTTCTCAACATCGAACCCATTACCTTGATTTCCTTC
ACTCGGTCTTTGAGTGGGATCAAACCGAAGAAGCTTTCTG
>No_name
GAAAACTTCTTCGGTTTGATCCCACTCAAAGACCGAGTGAAGGAAATCAAGGTAATGGGT
TCGATGTTGAGAAGACTGGAACTGGACCTAAAACAAATCC
>No_name
GGGATTTGTTTTAGGTCCAGTTCCAGTCTTCTCAACATCGAACCCATTACCTTGATTTCC
TTCACTCGGTCTTTGAGTGGGATCAAACCGAAGAAGTTTT
>No_name
GGGATTTGTTTTAGGTCCAGTTCCAGTCTTCTCAACATCGAACCCATTACCTTGATTTCC
TTCACTCGGTCTTTGAGTGGGATCAAACCGAAGAAGTTTT
>No_name
AAACTTCTTCGGTTTGATCCCACTCAAAGACCGAGTGAAGGAAATCAAGGTAATGGGTTC
GATGTTGAGAAGACTGGAACTGGACCTAAAACAAATCCCC
>No_name
CGGGGATTTGTTTTAGGTCCAGTTCCAGTCTTCTCAACATCGAACCCATTACCTTGATTT
CCTTCACTCGGTCTTTGAGTGGGATCAAACCGAAGAAGTT
>No_name
CGGGGATTTGTTTTAGGTCCAGTTCCAGTCTTCTCAACATCGAACCCATTACCTTGATTT
CCTTCACTCGGTCTTTGAGTGGGATCAAACCGAAGAAGTT
>No_name
TTCTGTTTGATCCCACTCAAAGACCGAGTGAAGGAAATCAAGGTAATGGGTTCGATGTTG
AGATGACTGGAACTGGACCTAAAACAAATCCCCGGAAAAA
>No_name
GTTTGATCCCACTCAAAGACCGAGTGAAGGAAATCAAGGTAATGGGTTCGATGTTGAGAA
GACTGGAACTGGACCTAAAACAAATCCCCGGAAAAAGAAA
>No_name
CTGTTTCTTTTTCCGGGGATTTGTTTTAGGTCCAGTTCCAGTCTTCTCAACATCGAACCC
ATTACCTTGATTTCCTTCACTCGGTCTTTGAGTGGGATCA
>No_name
CCCACTCAAAGACCGAGTGAAGGAAATCAAGGTAATGGGTTCGATGTTGAGAAGACTGGA
ACTGGACCTAAAACAAATCCCCGGAAAAAGAAACAGAGTA
>No_name
TTTACTCTGTTTCTTTTTCCGGGGATTTGTTTTAGGTCCAGTTCCAGTCTTCTCAACATC
GAACCCATTACCTTGATTTCCTTCACTCGGTCTTTGAGTG
>No_name
CTCTGTTTCTTTTTCCGGGGATTTGTTTTAGGTCCAGTTCCAGTCTTCTCAACATCGAAC
CCATTACCTTGATTTCCTTCACTCGGTCTTTGAGAGATCG
>No_name
CTCAAAGACCGAGTGAAGGAAATCAAGGTAATGGGTTCGATGTTGAGAAGACTGGAACTG
GACCTAAAACAAATCCCCGGAAAAAGAAACAGAGTAACAA
>No_name
CTCAAAGACCGAGTGAAGGAAATCAAGGTAATGGGTTCGATGTTGAGAAGACTGGAACTG
GACCTAAAACAAATCCCCGGAAAAAGAAACAGAGTAACAA
>No_name
CTCAAAGACCGAGTGAAGGAAATCAAGGTAATGGGTTCGATGTTGAGAAGACTGGAACTG
GACCTAAAACAAATCCCCGGAAAAAGAAACAGAGTAACAA
>No_name
CTCAAAGACCGAGTGAAGGAAATCAAGGTAATGGGTTCGATGTTGAGAAGACTGGAACTG
GACCTAAAACAAATCCCCGGAAAAAGAAACAGAGTAACAA
>No_name
TTTCGATTCATTGTTACTCTGTTTCTTTTTCCGGGGATTTGTTTTAGGTCCAGTTCCAGT
CTTCTCAACATCGAACCCATTACCTTGATTTCCTTCACTC
>No_name
TTTCGATTCATTGTTACTCTGTTTCTTTTTCCGGGGATTTGTTTTAGGTCCAGTTCCAGT
CTTCTCAACATCGAACCCATTACCTTGATTTCCTTCACTC
>No_name
GTGAAGGAAATCAAGGTAATGGGTTCGATGTTGAGAAGACTGGAACTGGACCTAAAACAA
ATCCCCGGAAAAAGAAACAGAGTAACAATGAATCGAAAGC
>No_name
GTGAAGGAAATCAAGGTAATGGGTTCGATGTTGAGAAGACTGGAACTGGACCTAAAACAA
ATCCCCGGAAAAAGAAACAGAGTAACAATGAATCGAAAGC
>No_name
ATTGCTTTCGATTCATTGTTACTCTGTTTCTTTTTCCGGGGATTTGTTTTAGGTCCAGTT
CCAGTCTTCTCAACATCGAACCCATTACCTTGATTTCCTT
>No_name
AGGAAATCAAGGTAATGGGTTCGATGTTGAGAAGACTGGAACTGGACCTAAAACAAATCC
CCGGAAAAAGAAACAGAGTAACAATGAATCGAAAGCAATA
>No_name
AGGAAATCAAGGTAATGGGTTCGATGTTGAGAAGACTGGAACTGGACCTAAAACAAATCC
CCGGAAAAAGAAACAGAGTAACAATGAATCGAAAGCAATA
>No_name
GGAAATCAAGGTAATGGGTTCGATGTTGAGAAGACTGGAACTGGACCTAAAACAAATCCC
AGGAAAAAGAAACAGAGTAACAATGAATCGAAAGCAATAA
>No_name
TGTTATTGCTTTCGATTCATTGTTACTCTGTTTCTTTTTCCGGGGATTTGTTTTAGGTCC
AGTTCCAGTCTTCTCAACATCGAACCCATTACCTTGATTT
>No_name
ATCAAGGTAATGGGTTCGATGTTGAGAAGACTGGAACTGGACCTAAAACAAATCCCCGGA
AAAAGAAACAGAGTAACAATGAATCGAAAGCAATAACAAC
>No_name
CTCCTAGAGTTGTTATTGCTTTCGATTCATTGTTACTCTGTTTCTTTTTCCGGGGATTTG
TTTTAGGTCCAGTTCCAGTCTTCTCAACATCGAACCCATT
>No_name
CCCATAATAACTCCTAGAGTTGTTATTGCTTTCGATTCATTGTTACTCTGTTTCTTTTTC
CGGGGATTTGTTTTAGGTCCAGTTCCAGTCTTCTCAACAT
>No_name
GCCCATAATAACTCCTAGAGTTGTTATTGCTTTCGATTCATTGTTACTCTGTTTCTTTTT
CCGGGGATTTGTTTTAGGTCCAGTTCCAGTCTTCTCAACA
>No_name
CTGGAACTGGACCTAAAACAAATCCCCGGAAAAAGAAACAGAGTAACAATGAATCGAAAG
CAATAACAACTCTAGGAGTTATTATGGGCTGTTTCACATT
>No_name
CTGGAACTGGACCTAAAACAAATCCCCGGAAAAAGAAACAGAGTAACAATGAATCGAAAG
CAATAACAACTCTAGGAGTTATTATGGGCTGTTTCACATT
>No_name
CTGGAACTGGACCTAAAACAAATCCCCGGAAAAAGAAACAGAGTAACAATGAATCGAAAG
CAATAACAACTCTAGGAGTTATTATGGGCTGTTTCACATT
>No_name
TGGAACTGGACCTAAAACAAATCCCCGGAAAAAGAAACAGAGTAACAATGAATCGAAAGC
AATAACAACTCTAGGAGTTATTATGGGCTGTTTCACATTA
>No_name
AGCCAACATAATGTGAAACAGCCCATAATAACTCCTAGAGTTGTTATTGCTTTCGATTCA
TTGTTACTCTGTTTCTTTTTCCGGGGATTTGTTTTAGGTC
>No_name
CGGAAGCCAACATAATGTGAAACAGCCCATAATAACTCCTAGAGTTGTTATTGCTTTCGA
TTCATTGTTACTCTGTTTCTTTTTCCGGGGATTTGTTTTA
>No_name
AACAAATCCCCGGAAAAAGAAACAGAGTAACAATGAATCGAAAGCAATAACAACTCTAGG
AGTTATTATGGGCTGTTTCACATTATGTTGGCTTCCATTT
>No_name
ATCCCCGGAAAAAGAAACAGAGTAACAATGAATCGAAAGCAATAACAACTCTAGGAGTTA
TTATGGGCTGTTTCACATTATGTTGGCTTCCATTTTTCAT
>No_name
CCCGGAAAAAGAAACAGAGTAACAATGAATCGAAAGCAATAACAACTCTAGGAGTTATTA
TGGGCTGTTTCACATTATGTTGGCTTCCATTTTTCATAAT
>No_name
CCGGAAAAAGAAACAGAGTAACAATGAATCGAAAGCAATAACAACTCTAGGAGTTATTAT
GGGCTGTTTCACATTATGTTGGCTTCCATTTTTCATAATT
>No_name
CGGAAAAAGAAACAGAGTAACAATGAATCGAAAGCAATAACAACTCTAGGAGTTATTATG
GGCTGTTTCACATTATGTTGGCTTCCATTTTTCATAATTC
>No_name
TGAATTATGAAAAATGGAAGCCAACATAATGTGAAACAGCCCATAATAACTCCTAGAGTT
GTTATTGCTTTCGATTCATTGTTACTCTGTTTCTTTTTCC
>No_name
GGAAAAAGAAACAGAGTAACAATGAATCGAAAGCAATAACAACTCTAGGAGTTATTATGG
GCTGTTTCACATTATGTTGGCTTCCATTTTTCATAATTCA
>No_name
AAAGAAACAGAGTAACAATGAATCGAAAGCAATAACAACTCTAGGAGTTATTATGGGCTG
TTTCACATTATGTTGGCTTCCATTTTTCATAATTCAGATT
>No_name
TGAGAATCTGAATTATGAAAAATGGAAGCCAACATAATGTGAAACAGCCCATAATAACTC
CTAGAGTTGTTATTGCTTTCGATTCATTGTTACTCTGTTT
>No_name
AAACAGAGTAACAATGAATCGAAAGCAATAACAACTCTAGGAGTTATTATGGGCTGGTTC
ACTTTATGTTGGCTTCCATTTTTCATAATTCAGATTCTCA
>No_name
TGAGAATCTGAATTATGAAAAATGGAAGCCAACATAATGTGAAACAGCCCATAATAACTC
ATAGAGTTGTTATTGCTTTCGATTCATTGTTACTCTGTTT
>No_name
AAACAGAGTAACAATGAATCGAAAGCAATAACAACTCTAGGAGTTATTATGGGCTGTTTC
ACATTATGTTGGCTTCCATTTTTCATAATTCAGATTCTCA
>No_name
AACAGAGTAACAATGAATCGAAAGCAATAACAACTCTAGGAGTTATTATGGGCTGTTTCA
CATTATGTTGGCTTCCATTTTTCATAATTCAGATTCTCAA
>No_name
GTTTGAGAATCTGAATTATGAAAAATGGAAGCCAACATAATGTGAAACAGCCCATAATAA
CTCCTAGAGTTGTTATTGCTTTCGATTCATTGTTACTCTG
>No_name
CAGAGTAACAATGAATCGAAAGCAATAACAACTCTAGGAGTTATTATGGGCTGTTTCACA
TTATGTTGGCTTCCATTTTTCATAATTCAGATTCTCAAAA
>No_name
CAGAGTAACAATGAATCGAAAGCAATAACAACTCTAGGAGTTATTATGGGCTGTTTCACA
TTATGTTGGCTTCCATTTTTCATAATTCAGATTCTCAAAC
>No_name
CGGGTTTGAGAATCTGAATTATGAAAAATGGAAGCCAACATAATGTGAAACAGCCCATAA
TAACTCCTAGAGTTGTTATTGCTTTCGATTCATTGTTACT
>No_name
ATGGGTTTGAGAATCTGAATTATGAAAAATGGAAGCCAACATAATGTGAAACAGCCCATA
ATAACTCCTAGAGTTGTTATTGCTTTCGATTCATTGTTAC
>No_name
ATGAATCGAAAGCAATAACAACTCTAGGAGTTATTATGGGCTGTTTCACATTATGTTGGC
TTCCATTTTTCATAATTCAGATTCTCAAACCCATTCTCAT
>No_name
TCGAAAGCAATAACAACTCTAGGAGTTATTATGGGCTGTTTCACATTATGTTGGCTTCCA
TTTTTCATAATTCAGATTCTCAAACCCATTCTCATTGTTT
>No_name
AAGCAATAACAACTCTAGGAGTTATTATGGGCTGTTTCACATTATGTTGGCTTCCATTTT
TCATAATTCAGATTCTCAAACCCATTCTCATTGTTTCTAA
>No_name
AGCAATAACAACTCTAGGAGTTATTATGGGCTGTTTCACATTATGTTGGCTTCCATTTTT
CATAATTCAGATTCTCAAACCCATTCTCATTGTTTCTAAA
>No_name
CACTAGGAGTTATTATGGGCTGTTTCACATTATGTTGGCTTCCATTTTTCATAATTCAGA
TTCTCAAAGCCATTCTCATTGTTTCTAAAGTTGATCATGA
>No_name
CTAGGAGTTATTATGGGCTGTTTCACATTATGTTGGCTTCCATTTTTCATAATTGAGATT
CTCAAACCCATTCTCATTGTTTCTAAAGTTGATCATGAAA
>No_name
GTTATTATGGGCTGTTTCACATTATGTTGGCTTCCATTTTTCATAATTCAGATTCTCAAA
CCCATTCTCATTGTTTCTAAAGTTGATCATGAAAAGTATC
>No_name
AAAAGATACTTTTCATGATCAACTTTAGAAACAATGAGAATGGGTTTGAGAATCTGAATT
ATGAAAAATGGAAGCCAACATAATGTGAAACAGCCCATAA
>No_name
CAAAAGATACTTTTCATGATCAACTTTAGAAACAATGAGAATGGGTTTGAGAATCTGAAT
TATGAAAAATGGAAGCCAACATAATGTGAAACAGCCCATA
>No_name
GCAAAAGATACTTTTCATGATCAACTTTAGAAACAATGAGAATGGGTTTGAGAATCTGAA
TTATGAAAAATGGAAGCCAACATAATGTGAAACAGCCCAT
>No_name
GCAAAAGATACTTTTCATGATCAACTTTAGAAACAATGAGAATGGGTTTGAGAATCTGAA
TTATGAAAAATGGAAGCCAACATAATGTGAAACAGCCCAT
>No_name
GGCTGTTTCACATTATGTTGGCTTCCATTTTTCATAATTCAGATTCTCAAACCCATTCTC
ATTGTTTCTAAAGTTGATCATGAAAAGTATCTTTTGCCTT
>No_name
GGCTGTTTCACATTATGTTGGCTTCCATTTTTCATAATTCAGATTCTCAAACCCATTCTC
ATTGTTTCTAAAGTTGATCATGAAAAGTATCTTTTGCCTT
>No_name
GACTGTTTCACATTATGTTGGCTTCCATTTTTCATAATTCAGATTCTCAAACCCATTCTC
ATTGTTTCTAAAGTTGATCATGAAAAGTATCTTTTGCCTT
>No_name
GTAACACCAAGGCAAAAGATACTTTTCATGATCAACTTTAGAAACAATGAGAATGGGTTT
GAGAATCTGAATTATGAAAAATGGAAGCCAACATAATGTG
>No_name
GTAACACCAAGGCAAAAGATACTTTTCATGATCAACTTTAGAAACAATGAGAATGGGTTT
GAGAATCTGAATTATGAAAAATGGAAGCCAACATAATGTG
>No_name
CTCGTAACACCAAGGCAAAAGATACTTTTCATGATCAACTTTAGAAACAATGAGAATGGG
TTTGAGAATCTGAATTATGAAAAATGGAAGCCAACATAAT
>No_name
GTTGGCTTCCATTTTTCATAATTCAGATTCTCAAACCCATTCTCATTGTTTCTAAAGTTG
ATCATGAAAAGTATCTTTTGCCTTGGTGTTACGAGCTGTT
>No_name
CAGAAACAGCTCGTAACACCAAGGCAAAAGATACTTTTCATGATCAACTTTAGAAACAAT
GAGAATGGGTTTGAGAATCTGAATTATGAAAAATGGAAGC
>No_name
TCCATTTTTCATAATTCAGATTCTCAAACCCATTCTCATTGTTTCTAAAGTTGATCATGA
AAAGTATCTTTTGCCTTGGTGTTACGAGCTGTTTCTGTGG
>No_name
TTTCATAATTCAGATTCTCAAACCCATTCTCATTGTTTCTAAAGTTGATCATGAAAAGTA
TCTTTTGCCTTGGTGTTACGAGCTGTTTCTGTGGCTTTGT
>No_name
CATAATTCAGATTCTCAAACCCATTCTCATTGTTTCTAAAGTTGATCATGAAAAGTATCT
TTTGCCTTGGTGTTACGAGCTGTTTCTGTGGCTTTGTTAT
>No_name
CAGATTCTCAAACCCATTCTCATTGTTTCTAAAGTTGATCATGAAAAGTATCTTTTGCCT
TGGTGTTACGAGCTGTTTCTGTGGCTTTGTTATTTCAATA
>No_name
CAGATTCTCAAACCCATTCTCATTGTTTCTAAAGTTGATCATGAAAAGTATCTTTTGCCT
TGGTGTTACGAGCTGTTTCTGTGGCTTTGTTTTCTCAAAA
>No_name
GATTCTCAAACCCATTCTCATTGTTTCTAAAGTTGATCATGAAAAGTATCTTTTGCCTTG
GTGTTACGAGCTGTTTCTGTGGCTTTGTTATTTTCATAGT
>No_name
ATTCAGGAAACTATTGAGATAACCAAGCCACAGAAACAGCTCGTAACACCAAGGCAAAAG
ATACTTTTCATGATCAACTTTAGAAACAATGAGAATGGGT
>No_name
CCCATTCTCATTGTTTCTAAAGTTGATCATGAAAAGTATCTTTTGCCTTGGTGTTACGAG
CTGTTTCTGTGGCTTTGTTTTCTCAATAAATTTCTGAATC
>No_name
ACGGGATTCAGGAAACTATTGAGATAACCAAGCCACAGAAACAGCTCGTAACACCAAGGC
AAAAGATACTTTTCATGATCAACTTTAGAAACAATGAGAA
>No_name
ACGGGATTCAGGAAACTATTGAGATAACCAAGCCACAGAAACAGCTCGTAACACCAAGGC
AAAAGATACTTTTCATGATCAACTTTAGAAACAATGAGAA
>No_name
TTCTCATTGTTTCTAAAGTTGATCATGAAAAGTATCTTTTGCCTTGGTGTTACGAGCTGT
TTCTGTGGCTTGGTTATCTCAATAGTTTCCTGAATCCCGT
>No_name
CACGGGATTCAGGAAACTATTGAGATAACCAAGCCACAGAAACAGCTCGTAACACCAAGG
CAAAAGATACTTTTCATGATCAACTTTAGAAACAATGAGA
>No_name
ATTGTTTCTAAAGTTGATCATGAAAAGTATCTTTTGCCTTGGTGTTACGAGCTGTTTCTG
TGGCTTGGTTATCTCAATAGTTTCCTTAATCCCGTGATAT
>No_name
GGCATATATCACGGGATTCAGGAAACTATTGAGATAACCAAGCCACAGAAACAGCTCGTA
ACACCAAGGCAAAAGATACTTTTCATGATCAACTTTAGAA
>No_name
CGGCATATATCACGGGATTCAGGAAACTATTGAGATAACCAAGCCACAGAAACAGCTCGT
AACACCAAGGCAAAAGATACTTTTCATGATCAACTTTAGA
>No_name
ATTGGCATATATCACGGGATTCAGGAAACTATTGAGATAACCAAGCCACAGAAACAGCTC
GTAACACCAAGGCAAAAGATACTTTTCATGATCAACTTTA
>No_name
TCTCTATTGAATTTGGCATATATCACGGGATTCAGGAAACTATTGAGATAACCAAGCCAC
AGAAACAGCTCGTAACACCAAGGCAAAAGATACTTTTCAT
>No_name
TGAAAAGTATCTTTTGCCTTGGTGTTACGAGCTGTTTCTGTGGCTTTGTTATCTCAATAG
TTTCCTTAATCCCCTGGTATATGCCCAATTCAATAAAGAA
>No_name
GAAAAGTATCTTTTGCCTTGGTGTTACGAGCTGTTTCTGTGGCTTGGTTATCTCAATAGT
TTCCTGAATCCCGTGATATATGCCAAATTCAATAGAGAAA
>No_name
AAATTCTCTATTGAATTTGGCATATATCACGGGATTCAGGAAACTATTGAGATAACCAAG
CCACAGAAACAGCTCGTAACACCAAGGCAAAAGATACTTT
>No_name
GAAATTCTCTATTGAATTTGGCATATATCACGGGATTCAGGAAACTATTGAGATAACCAA
GCCACAGAAACAGCTCGTAACACCAAGGCAAAAGATACTT
>No_name
CGAAATTCTCTATTGAATTTGGCATATATCACGGGATTCAGGAAACTATTGAGATAACCA
AGCCACAGAAACAGCTCGTAACACCAAGGCAAAAGATACT
>No_name
CGAAATTCTCTATTGAATTTGGCATATATCACGGGATTCAGGAAACTATTGAGATAACCA
AGCCACAGAAACAGCTCGTAACACCAAGGCAAAAGATACT
>No_name
TCGAAATTCTCTATTGAATTTGGCATATATCACGGGATTCAGGAAACTATTGAGATAACC
AAGCCACAGAAACAGCTCGTAACACCAAGGCAAAAGATAC
>No_name
TCGAAATTCTCTATTGAATTTGGCATATATCACGGGATTCAGGAAACTATTGAGATAACC
AAGCCACAGAAACAGCTCGTAACACCAAGGCAAAAGATAC
>No_name
TTTCGAAATTCTCTATTGAATTTGGCATATATCACGGGATTCAGGAAACTATTGAGATAA
CCAAGCCACAGAAACAGCTCGTAACACCAAGGCAAAAGAT
>No_name
GGTTTCGAAATTCTCTATTGAATTTGGCATATATCACGGGATTCAGGAAACTATTGAGAT
AACCAAGCCACAGAAACAGCTCGTAACACCAAGGCAAAAG
>No_name
TTTTGCCTTGGTGTTACGAGCTGTTTCTGTGGCTTTGTTTTTTCAATAGTTTCCCTAATC
CCGTGATATATGGCAAAATCAATAGAGAAATTCGAAAGAT
>No_name
TGGGTTTCGAAATTCTCTATTGAATTTGGCATATATCACGGGATTCAGGAAACTATTGAG
ATAACCAAGCCACAGAAACAGCTCGTAACACCAAGGCAAA
>No_name
GTAAAATCAATTTAAAGGGGGTTCGAAATTCTCGATTAAATTTGGCATAAATTATAGGGT
TGAGGAAACTGTTGAGGTAACCTAACCACAAAAACATATC
>No_name
AAGAAATAAAATCTGTTTAAATGGGTTTCGAAATTCTCTATTGAATTTGGCATATATCAC
GGGATTCAGGAAACTATTGAGATAACCAAGCCACAGAAAC
>No_name
GAAAAAATAAAATCTGTTTAAATGGGTTTCGAAATTCTCTATTGAATTTGGCATATATCA
CGGGATTCAGGAAACTATTGAGATAACCAAGCCACAGAAA
>No_name
TGAAAAAATAAAATCTGTTTAAATGGGTTTCGAAATTCTCTATTGAATTTGGCATATATC
ACGGGATTCAGGAAACTATTGAGATAACCAAGCCACAGAA
>No_name
ATTTATACAGTGAAAAAATAAAATCTGTTTAAATGGGTTTCGAAATTCTCTATTGAATTT
GGCATATATCACGGGATTCAGGAAACTATTGAGATAACCA
>No_name
ATTTATACAGTGAAAAAATAAAATCTGTTTAAATGGGTTTCGAAATTCTCTATTGAATTT
GGCATATATCACGGGATTCAGGAAACTATTGAGATAACCA
>No_name
GTTATCTCAATAGTTTCCTGAATCCCGTGATATATGCCAAATTCAATAGAGAATTTCGAA
ACCCATTTAAACAGATTTTATTTTTTCACTGTATAAATAT
>No_name
TGATATTTATACAGTGAAAAAATAAAATCTGTTTAAATGGGTTTCGAAATTCTCTATTGA
ATTTGGCATATATCACGGGATTCAGGAAACTATTGAGATA
>No_name
CCTGAATCCCGTGATATATGCCAAATTCAATAGAGAATTTCGAAACCCATTTAAACAGAT
TTTATTTTTTCACTGTATAAATATCAATGCTCGAATTCGA
>No_name
CCTGAATCCCGTGATATATGCCAAATTCAATAGAGAATTTCGAAACCCATTTAAACAGAT
TTTATTTTTTCACTGTATAAATATCAATGCTCGAATTCGA
>No_name
CCTGAATCCCGTGATATATGCCAAATTCAATAGAGAATTTCGAAACCCATTTAAACAGAT
TTTATTTTTTCACTGTATAAATATCAATGCTCGAATTCGA
>No_name
CCTGAATCCCGTGATATATGCCAAATTCAATAGAGAATTTCGAAACCCATTTAAACAGAT
TTTATTTTTTCACTGTATAAATATCAATGCTCGAATTCGA
>No_name
CCTGAATCCCGTGATATATGCCAAATTCAATAGAGAATTTCGAAACCCATTTAAACAGAT
TTTATTTTTTCACTGTATAAATATCAATGCTCGAATTCGA
>No_name
CTCGAATTCGAGCATTGATATTTATACAGTGAAAAAATAAAATCTGTTTAAATGGGTTTC
GAAATTCTCTATTGAATTTGGAATATATCACGGGATTCAG
>No_name
CTACTCGAATTCGAGCATTGATATTTATACAGTGAAAAAATAAAATCTGGTTAAATGGGT
TTCGAACTTCTCTATTGAATTTGGCATATATCACGGGATT
>No_name
GTCGACTCGAATTCGAGCATTGATATTTATACAGTGAAAAAATAAAATCTGTTTAAATGG
GTTTCGAAATTCTCTATTGAATTTGGCATATATCACGGGA
>No_name
GACGACTCGAATTCGAGCATTGATATTTATACAGTGAAAAAATAAAATCTGTTTAAATGG
GTTTCGAAATTCTCTATTGAATTTGGCATATATCACGGGA
>No_name
GTCGACTCGAATTCGAGCATTGATATTTATACAGTGAAAAAATAAAATCTGTTTAAATGG
GTTTCGAAATTCTCTATTGAATTTGGCATATATCACGGGA
>No_name
GTCGACTCGAATTCGAGCATTGATATTTATACAGTGAAAAAATAAAATCTGTTTAAATGG
GTTTCGAAATTCTCTATTGAATTTGGCATATATCACGGGA
>No_name
GTCGACTCGAATTCGAGCATTGATATTTATACAGTGAAAAAATAAAATCTGTTTAAATGG
GTTTCGAAATTCTCTATTGAATTTGGCATATATCACGGGA
>No_name
CCGTGATATATGCCAAATTCAATAGAGAATTTCGAAACCCATTTAAACAGATTTTATTTT
TTCACTGTATAAATATCAATGCTCGAATTCGAGTAGACAC
>No_name
GTGATATATGCCAAATTCAATAGAGAATTTCGAAACCCATTTAAACAGATTTTATTTTTT
CACTGTATAAATATCAATGCTCGAATTCGAGTCGACACAT
>No_name
CGGCAAATGTGTCTACTCGAATTCGAGCATTGATATTTATACAGTGAAAAAATAAAATCT
GTTTAAATGGGTTTCGAAATTCTCTATTGAATTTGGCATA
>No_name
GCCAAATTCAATAGAGAATTTCGAAACCCATTTAAACAGATTTTATTTTTTCACTGTATA
AATATCAATGCTCGAATTCGAGTCGACACATTTGCCGAAC
>No_name
GCCAAATTCAATAGAGAATTTCGAAACCCATTTAAACAGATTTTATTTTTTCACTGTATA
AATATCAATGCTCGAATTCGAGTCGACACATTTGCCGAAC
>No_name
GCCAAATTCAATAGAGAATTTCGAAACCCATTTAAACAGATTTTATTTTTTCACTGTATA
AAAATCAATGCTCGAATTCGAGTAGACACATTTGCCGAAC
>No_name
CCGTATTGTTCGGCAAATGTGTCTACTCGAATTCGAGCATTGATATTTATACAGTGAAAA
AATAAAATCTGTTTAAATGGGTTTCGAAATTCTCTATTGA
>No_name
CCGTATTGTTCGGCAAATGTGTCTACTCGAATTCGAGCATTGATATTTATACAGTGAAAA
AATAAAATCTGTTTAAATGGGTTTCGAAATTCTCTATTGA
>No_name
GTAAACCGTATTGTTCGGCAAATGTGTCGACTCGAATTCGAGCATTGATATTTATACAGT
GAAAAAATAAAATCTGTTTAAATGGGTTTCGAAATTCTCT
>No_name
GTAAACCGTATTGTTCGGCAAATGTGTCGACTCGAATTCGAGCATTGATATTTATACAGT
GAAAAAATAAAAACTGTTTAAATGGGTTTCGAAATTCTCT
>No_name
TGGTAAACCGTATTGTTCGGCAAATGTGTCGACTCGAATTCGAGCATTGATATTTATACA
GTGAAAAAATAAAATCTGTTTAAATGGGTTTCGAAATTCT
>No_name
GAATTTCGAAACCCATTTAAACAGATTTTATTTTTTCACTGTATAAATATCAATGCTCGA
ATTCGAGTAGACACATTTGCCGAACAATACGGTTTACCAA
>No_name
ATTTCGAAACCCATTTAAACAGATTTTATTTTTTCACTGTATAAATATCAATGCTCGAAT
TCGAGTAGACACATTTGCCGAACAATACGGTTTACCAATG
>No_name
CGCATTGGTAAACCGTATTGTTCGGCAAATGTGTCGACTCGAATTCGATCATTGATATTT
ATACAGTGAAAAAATAAAATCTGTTTAAATGGGTTTCGAA
>No_name
TCGAAACCCATTTAAACAGATTTTATTTTTTCACTGTATAAATATCAATGCTCGAATTCG
AGTAGACACATTTGCCGAACAATACGGTTTACCAATGCAA
>No_name
ATTTAAACAGATTTTATTTTTTCACTGTATAAATATCAATGCTCGAATTCGAGTCGACAC
ATTTGCCGAACAATACGGTTTACCAATGCAAAAAACTATG
>No_name
ATTTAAACAGATTTTATTTTTTCACTGTATAAATATCAATGCTCGAATTCGAGTAGACAC
ATTTGCCGAACAATACGGTTTACCAATGCAAAAAACTATG
>No_name
CCGACATAGTTTTTTGCATTGGTAAACCGTATTGTTCGGCAAATGTGTCTACTCGAATTC
GAGCATTGATATTTATACAGTGAAAAAATAAAATCTGTTT
>No_name
TCGACATAGTTTTTTGCATTGGTAAACCGTATTGTTCGGCAAATGTGTCTACTCGAATTC
GAGCATTGATATTTATACAGTGAAAAAATAAAATCTGTTT
>No_name
GTCGACATAGTTTTTTGCATTGGTAAACCGTATTGTTCGGCAAATGTGTCGACTCGAATT
CGAGCATTGATATTTATACAGTGAAAAAATAAAATCTGTT
>No_name
GTCGACATAGTTTTTTGCATTGGTAAACCGTATTGTTCGGCAAATGTGTCTACTCGAATT
CGAGCATTGATATTTATACAGTGAAAAAATAAAATCTGTT
>No_name
GGTCGACATAGTTTTTTGCATTGGTAAACCGTATTGTTCGGCAAATGTGTCGACTCGAAT
TCGAGCATTGATATTTATACAGTGAAAAAATAAAATCTGT
>No_name
CGTCGACATAGTTTTTTGCATTGGTAAACCGTATTGTTCGGCAAATGTGTCGACTCGAAT
TCGAGCATTGATATTTATACAGTGAAAAAATAAAATCTGT
>No_name
GGTCGACATAGTTTTTTGCATTGGTAAACCGTATTGTTCGGCAAATGTGTCGACTCGAAT
TCGAGCATTGATATTTATACAGTGAAAAAATAAAATCTGT
>No_name
CAGATTTTATTTTTTCACTGTATAAATATCAATGCTCGAATTCGAGTCGACACATTTGCC
GAACAATACGGTTTACCAATGCAAAAAACTATGTCGACCT
>No_name
CTGAGAGGTCGACATAGTTTTTTGCATTGGTAAACCGTATTGTTCGGCAAATGTGCCGAC
TCGAATTCGAGCATTGATATTTATACAGTGAAAAAATAAA
>No_name
ATTTTTTCACTGTATAAATATCAATGCTCGAATTCGAGTCGACACATTTGCCGAACAATA
CGGTTTACCAATGCAAAAAAACTATGTCGACCTCTCAGTA
>No_name
ATTTTTTCACTGTATAAATATCAATGCTCGAATTCGAGTCGACACATTTGCCGAACAATA
CGGTTTACCAATGCAAAAAACTATGTCGACCTCTCAGTAC
>No_name
ATTTTTTCACTGTATAAATATCAATGCTCGAATTCGAGTCGACACATTTGCCGCACAATA
CGGTTTACCAATGCAAAAAACTATGTCGACCTCTCAGTAC
>No_name
ATTTTTTCACTGTATAAATATCAATGCTCGAATTCGAGTCGACACATTTGCCGAACAATA
CGGTTTACCAATGCAAAAAACTATGTCGACCTCTCAGTAC
>No_name
TTTTTCACTGTAAAAATATCAATGCTCGAATTCGAGTCGACACATTTGCCGAACAATACG
GTTTACCAATGCAAAAAAACTATGTCGACCTCTCAGTACG
>No_name
TTCGTACTGAGAGGTCGACATAGTTTTTTTGCATTGGTAAACCGTATTGTTCGGCAAATG
TGTCTACTCGAATTCGAGCATTGATATTTATACAGTGAAA
>No_name
GTCGTTTCGTACTGAGAGGTCGACATAGTTTTTTTGCATTGGTAAACCGTATTGTTCGGC
AAATGTGTCGACTCGAATTCGAGCATTGATATTTATACAG
>No_name
CAGGTGAGTCGTTTCGTACTGAGAGGTCGACATAGTTTTTTTGCATTGGTAAACCGTATT
GTTCGGCAAATGTGTCGACTCGAATTCGAGCATTGATATT
>No_name
ATTCAAGTGAGTCGTTTCGTACTGAGAGGTGGACATAGTTTTTTGCATTGGTAAACCGTA
TTGTTCGGCAAATGTGTCTACTCGAATGCGAGCACTGATA
>No_name
CAATGCTCGAATTCGAGTCGACACATTTGCCGAACAATACGGTTTACCAATGCAAAAAAA
CTATGTCGACCTCTCAGTACGAAACGACTCACTTGAATAC
>No_name
CAATGCGCGAATTCGAGTCGACACATTTGCCGAACAATACGGTTTACCAATGCAAAAAAA
CTATGTCGACCTCTCAGTACGAAACGACTCACTTGAATAC
>No_name
GTGAGTATTCAAGTGAGTCGTTTCGTACTGAGAGGTCGACATAGTTTTTTTGCATTGGTA
AACCGTATTGTTCGGCAAATGTGTCTACTCGAATTCGAGC
>No_name
GCTCGAATTCGAGTAGACACATTTGCCGAACAATACGGTTTACCAATGCAAAAAAACTAT
GTCGACCTCTCAGTACGAAACGACTCACTTGAATACTCAC
>No_name
TCGAATTCGAGTCGACACATTTGCCGAACAATACGGTTTACCAATGCAAAAAACTATGTC
GACCTCTCAGTACGAAACGACTCACTTGAATACTCACGTT
>No_name
TTCGAGTAGACACATTTGCCGAACAATACGGTTTACCAATGCAAAAAACTATGTCGACCT
CTCAGTACGAAACGACTCACTTGAATACTCACGTTAACAG
>No_name
CTGTTAACGTGAGTATTCAAGTGAGTCGTTTCGTACTGAGAGGTCGACATAGTTTTTTGC
ATTGGTAAACCGTATTGTTCGGCAAATGTGTCGACTCGAA
>No_name
TTCGAGTCGACACATTTGCCGAACAATACGGTTTACCAATGCAAAAAACTATGTTGACCT
CTCAGTACGAAACGACTCACTTGAATACTCACGTTAACAG
>No_name
TGTTAACGTGAGTATTCAAGTGAGTCGTTTCGTACTGAGAGGTCGACATAGTTTTTTTGC
ATTGGTAAACCGTATTGTTCGGCAAATGTGTCTACTCGAA
>No_name
TTCGAGTAGACACATTTGCCGAACAATACGGTTTACCAATGCAAAAAACTATGTCGACCT
CTCAGTACGAAACGACTCACTTGAATACTCACGTTAACAG
>No_name
AGTAGACACATTTGCCGAACAATACGGTTTACCAATGCAAAAAACTATGTCGACCTCTCA
GTACGAAACGACTCACTTGAATACTCACGTTAACAGTCGT
>No_name
GTCGACACATTTGCCGAACAATACGGTTTACCAATGCAAAAAAACTATGTCGACCTCTCA
GTACGAAACGACTCACTTGAATACTCACGTTAACAGTCGT
>No_name
GACACATTTGCCGAACAATACGGTTTACCAATGCAAAAAACTATGTCGACCTCTCAGTAC
GAAACGACTCACTTGAATACTCACGTTAACAGTCGTCGTC
>No_name
GACACATTTGCCGAACAATACGGTTTACCAATGCAAAAAACTATGTCGACCTCTCAGTAC
GAAACGACTCACTTGAATACTCACGTTAACAGTCGTCGTC
>No_name
CTCGACGACGACTGTTAACGGGAGTATTCAAGGGAGTCGTTTCGTACTGAGAGAACGACA
TAGTTTTTTGCATGGGTAAACCGTATTGTTCGGCAAATGA
>No_name
CTTCGACGACGACTGTTAACGTGAGTATTCAAGTGAGTCGTTTCGTACTGAGAGGTCGAC
ATAGTTTTTTGCATTGGTAAACCGTATTGTTCGGCAAATG
>No_name
CTTCGACGACGACTGTTAACGTGAGTATTCAAGTGAGTCGTTTCGTACTGAGAGGTCGAC
ATAGTTTTTTTGCATTGGTAAACCGTATTGTTCGGCAAAT
>No_name
CCGAACAATACGGTTTACCAATGCAAAAAAACTATGTCGACCTCTCAGTACGAAACGACT
CACTTGAATACTCACGTTAACAGTCGTCGTCGAAGTTCAG
>No_name
GTACTGAACTTCGACGACGACTGTTAACGTGAGTATTCAAGTGAGTCGTTTCGTACTGAG
AGGTCGACATAGTTTTTTTTGCATTGGTAAACCGTATTGT
>No_name
AAGGTACTGAACTTCGACGACGACTGTTAACGTGAGTATTCAAGTGAGTCGTTTCGTACT
GAGAGGTCGACATAGTTTTTTTGCATTGGTAAACCGTATT
>No_name
GAAAGGTACTGAACTTCGACGACGACTGTTAACGTGAGTATTCAAGTGAGTCGTTTCGTA
CTGAGAGGTCGACATAGTTTTTTGCATTGGTAAACCGTAT
>No_name
GTGAAAGGTACTGAACTTCGACGACGACTGTTAACGTGAGTATTCAAGTGAGTCGTTTCG
TACTGAGAGGTCGACATAGTTTTTTGCATTGGTAAACCGT
>No_name
GTGAAAGGTACTGAACTTCGACGACGACTGTTAACGTGAGTATTCAAGTGAGTCGTTTCG
TACTGAGAGGTCGACATAGTTTTTTGCATTGGTAAACCGT
>No_name
GATTACCAATGCAAAAAAACTATGTCGACCTCTCAGTACGAAACGACTCACTTGAATACT
CACGTTAACAGTCGTCGTCGAAGTTCAGTACCTTTCACAC
>No_name
CAGGTGTGAAAGGTACTGAACTTCGACGACGACTGTTAACGTGAGTATTCAAGTGAGTCG
TTTCGTACTGAGAGGTCGACATAGTTTTTTGCATTGGTAA
>No_name
CCAATGCAAAAAACTATGTCGACCTCTCAGTACGAAACGACTCACTTGAATACTCACGTT
AACAGTCGTCGTCGAAGTTCAGTACCTTTCACACCTGTAA
>No_name
CCAATGCAAAAAAAACTATGTCGACCTCTCAGTACGAAACGACTCACTTGAATACTCACG
TTAACAGTCGTCGTCGAAGTTCAGTACCTTTCACACCTGT
>No_name
CTTACAGGTGTGAAAGGTACTGAACTTCGACGACGACTGTTAACGTGAGTATTCAAGTGA
GTCGTTTCGTACTGAGAGGTCGACATAGTTTTTTTGCATT
>No_name
CTACTTACAGGTGTGAAAGGTACTGAACTTCGACGACGACTGTTAACGTGAGTATTCAAG
TGAGTCGTTTCGTACTGAGAGGTCGACATAGTTTTTTGCA
>No_name
CAAAAAACTATGTCGACCTCTCAGTACGAAACGACTCACTTGAATACTCACGTTAACAGT
CGTCGTCGAAGTTCAGTACCTTTCACACCTGTAAGTAGAG
>No_name
CTCCTACTTACAGGTGTGAAAGGTACTGAACTTCGACGACGACTGTTAACGTGAGTATTC
AAGTGAGTCGTTTCGTACTGAGAGGTCGACATAGTTTTTT
>No_name
AAAAAACTATGTCGACCTCTCAGTACGAAACGACTCACTTGAATACTCACGTTAACAGTC
GTCGTCGAAGTTCAGTACCTTTCACACCTGTAAGTAGGAA
>No_name
AAAAACTATGTCGACCTCTCAGTACGAAACGACTCACTTGAATACTCACGTTAACAGTCG
TCGTCGAAGTTCAGTACCTTTCACACCTGTAAGTGGGAAA
>No_name
AAAACTATGTCGACCTCTCAGTACGAAACGACTCACTTGAATACTCACGTTAACAGTCGT
CGTCGAAGTTCAGTACCTTTCACACCTGTAAGTAGGAAAA
>No_name
ATTTTTCCTACTTACAGGTGTGAAAGGTACTGAACTTCGACGACGACTGTTAACGTGAGT
ATTCAAGTGAGTCGTTTCGTACTGAGAGGTCGACATAGTT
>No_name
CCTCTCAGTACGAAACGACTCACTTGAATACTCACGTTAACAGTCGTCGTCGAAGTTCAG
TACCTTTCACACCTGTAAGTAGGAAAAATAAATCTTCTTG
>No_name
CAAGAAGATTTATTTTTCCTACTTACAGGTGTGAAAGGTACTGAACTTCGACGACGACTG
TTAACGTGAGTATTCAAGTGAGTCGTTTCGTACTGAGAGG
>No_name
CATTAAGATTTATTTTTCCTACTTACAGGTGTGAAAGGTACTGAACTTCGACGACGACTG
TTAACGTGAGTATTCAAGTGAGTCGTTTCGTACTGAGAGG
>No_name
CTCAGTACGAAACGACTCACTTGAATACTCACGTTAACAGTCGTCGTCGAAGTTCAGTAC
CTTTCACACCTGTAAGTAGGAAAAATAAATCTTCTTGCCA
>No_name
CTCAGTACGAAACGACTCACTTGAATACTCACGTTAACAGTCGTCGTCGAAGTTCAGTAC
CTTTCACACCTGTAAGTAGGAAAAATAAATCTTCTTGCCA
>No_name
CTCAGTACGAAACGACTCACTTGAATACTCACGTTAACAGTCGTCGTCGAAGTTCAGTAC
CTTTCACACCTGTAAGTAGGAAAAATAAATCTTCTTGCCA
>No_name
CTCAGTACGAAACGACTCACTTGAATACTCACGTTAACAGTCGTCGTCGAAGTTCAGTAC
CTTTCACACCTGTAAGTAGGAAAAATAAATCTTCTTGCCA
>No_name
CGAAACGACTCACTTGAATACTCACGTTAACAGTCGTCGTCGAAGTTCAGTACCTTTCAC
ACCTGTAAGTAGGAAAAATAAATCTTCTTGCCAATCAAGA
>No_name
AAACGACTCACTTGAATACTCACGTTAACAGTCGTCGTCGAAGTTCAGTACCTTTCACAC
CTGTAAGTAGGAAAAATAAATCTTCTTGCCAATCAAGACC
>No_name
TCGGTCTTGATTGGCAAGAAGATTTATTTTTCCTACTTACAGGTGTGAAAGGTACTGAAC
TTCGACGACGACTGTTAACGTGAGTATTCAAGTGAGTCGT
>No_name
NTCGGTCTTGATTGGCAAGAAGATTTATTTTTCCTACTTACAGGTGTGAAAGGTACTGAA
CTTCGACGACGACTGTTAACGTGAGTATTCAAGTGAGTCG
>No_name
ACTCACTTGAATACTCACGTTAACAGTCGTCGTCGAAGTTCAGTACCTTTCACACCTGTA
AGTAGGAAAAATAAATCTTCTTGCCAATCAAGACCGACCT
>No_name
CTGAGGTCGGTCTTGATTGGCAAGAAGATTTATTTTTCCTACTTACAGGTGTGAAAGGTA
CTGAACTTCGACGACGACTGTTAACGTGAGTATTCAAGTG
>No_name
ATCTGAGGTCGGTCTTGATTGGCAAGAAGATTTATTTTTCCTACTTACAGGTGTGAAAGG
TACTGAACTTCGACGACGACTGTTAACGTGAGTATTCAAG
>No_name
CTGATCTGAGGTCGGTCTTGATTGGCAAGAAGATTTATTTTTCCTACTTACAGGTGTGAA
AGGTACTGAACTTCGACGACGACTGTTAACGTGAGTATTC
>No_name
GACTGATCTGAGGTCGGTCTTGATTGGCAAGAAGATTTATTTTTCCTACTTACAGGTGTG
AAAGGTACTGAACTTCGACGACGACTGTTAACGTGAGTAT
>No_name
CTGACTGATCTGAGGTCGGTCTTGATTGGCAAGAAGATTTATTTTTCCTACTTACAGGTG
TGAAAGGTACTGAACTTCGACGACGACTGTTAACGTGAGT
>No_name
GTTTACTGACTGATCTGAGGTCGGTCTTGATTGGCAAGAAGATTTATTTTTCCTACTTAC
AGGTGTGAAAGGTACTGAACTTCGACGACGACTGTTAACG
>No_name
CGTTAACAGTCGTCGTCGAAGTTCAGTACCTTTCACACCTGTAAGTAGGAAAAATAAATC
TTCTTGCCAATCAAGACCGACCTCAGATCAGTCAGTAAAC
>No_name
GTTTACTGACTGATCTGAGGTCGGTCTTGATTGGCAAGAAGATTTATTTTTCCTACTTAC
AGGTGTGAAAGGTACTGAACTTCGACGACGACTGTTAACG
>No_name
CTTGTTTACTGACTGATCTGAGGTCGGTCTTGATTGGCAAGAAGATTTATTTTTCCTACT
TACAGGTGTGAAAGGTACTGAACTTCGACGACGACTGTTA
>No_name
CTTGTTTACTGACTGATCTGAGGTCGGTCTTGATTGGCAAGAAGATTTATTTTTCCTACT
TACAGGTGTGAAAGGTACTGAACTTCGACGACGACTGTTA
>No_name
CTTGTTTACTGACTGATCTGAGGTCGGTCTTGATTGGCAAGAAGATTTATTTTTCCTACT
TACAGGTGTGAAAGGTACTGAACTTCGACGACGACTGTTA
>No_name
CTTGTTTACTGACTGATCTGAGGTCGGTCTTGATTGGCAAGAAGATTTATTTTTCCTACT
TACAGGTGTGAAAGGTACTGAACTTCGACGACGACTGTTA
>No_name
CCTTGTTTACTGACTGATCTGAGGTCGGTCTTGATTGGCAAGAAGATTTATTTTTCCTAC
TTACAGGTGTGAAAGGTACTGAACTTCGACGACGACTGTT
>No_name
GCCTTGTTTACTGACTGATCTGAGGTCGGTCTTGATTGGCAAGAAGATTTATTTTTCCTA
CTTACAGGTGTGAAAGGTACTGAACTTCGACGACGACTGT
>No_name
GTCGAAGTTCAGTACCTTTCACACCTGTAAGTAGGAAAAATAAATCTTCTTGCCAATCAA
GACCGACCTCAGATCAGTCAGTAAACAAGGCCTGATATAA
>No_name
GTTTATATCAGGCCTTGTTTACTGACTGATCTGAGGTCGGTCTTGATTGGCAAGAAGATT
TATTTTTCCTACTTACAGGTGTGAAAGGTACTGAACTTCG
>No_name
GTTTATATCAGGCCTTGTTTACTGACTGATCTGAGGTCGGTCTTGATTGGCAAGAAGATT
TATTTTTCCTACTTACAGGTGTGAAAGGTACTGAACTTCG
>No_name
GTTTATATCAGGCCTTGTTTACTGACTGATCTGAGGTCGGTCTTGATTGGCAAGAAGATT
TATTTTTCCTACTTACAGGTGTGAAAGGTACTGAACTTCG
>No_name
GTATATATCAGGCCTTGTTTACTGACTGATCTGAGGTCGGTCTTGATTGGCAAGAAGATT
TATTTTTCCTACTTACAGGTGTGAAAGGTACTGAACTTCG
>No_name
CGTATATATCAGGCCTTGTTTACTGACTGATCTGAGGTCGGTCTTGATTGGCAAGAAGAT
TTATTTTTCCTACTTACAGGTGTGAAAGGTACTGAACTTC
>No_name
CGTTTATATCAGGCCTTGTTTACTGACTGATCTGAGGTCGGTCTTGATTGGCAAGAAGAT
TTATTTTTCCTACTTACAGGTGTGAAAGGTACTGAACTTC
>No_name
CAATAACCGGACTCTCTCGCTGGGCTCTGAAGGACTTTCTGTCAACAAAGTTGAAAACAT
TTACTATTCAAAACATTATAAAGCAATTAGCATAATTTCA
>No_name
CTGGGCTCTGAAGGACTTTCTGTCAACAAAGTTGAAAACATTTACTATTCAAAACATTAT
AAAGCAATTAGCATAATTTCATCGACAATTATTTTATTCT
>No_name
TTTCTGTCAACAAAGTTGAAAACATTTACTATTCAAAACATTATAAAGCAATTAGCATAA
TTTCATCGACAATTATTTTATTCTTCGGTCTGATTGGAAA
>No_name
TCAAAACATTATAAAGCAATTAGCATAATTTCATCGACAATTATTTTATTCTTCGGTCTG
ATTGGAAATCTTTCAGTGTCAATCATACTCACTTTTGCTA
>No_name
GGACTGCATATTTTTAGCAAAAGTGAGTATGATTGACACTGAAAGATTTCCAATCAGACC
GAAGAATAAAATAATTGTCGATGAAATTATGCTAATTGCT
>No_name
TCAATTAGCATAATTTCATCGACAATTATTTTATTCTTCTGTCTGATTGGAACTCTATAC
GTGTCAAGCATCCTCACTGTGGCTCAAACTATGCAGTCCT
>No_name
GCATAATTTCATCGACAATTATTTTATTCTTCGGTCTGATTGGAAATCTTTCAGTGTCAA
TCATACTCACTTTTGCTAAAAATATGCAGTCCTCCACGAA
>No_name
ATTTCATCGACAATTATTTTATTCTTCGGTCTGATTGGAACTCTTTCAGTGTCAATCATA
CTCACTTTTGCTAAAACTATGCAGTCCTCACAGAACTGCT
>No_name
CAATTATTTTATTCTTCGGTCTGATTGGAAATCTTTCAGTGTCAATCATACTCACTTTTG
CTAAAAATATGCAGTCCTCCACGAACTGCTATCTTGTGTC
>No_name
TTTATTCTTCGGTCTGATTGGAAATCTTTCAGTGTCAATCATACTCACTTTTGCTAAAAA
TATGCAGTCCTCCACGAACTGCTATCTTGTGTCGGTTGCG
>No_name
AGTGTGAATCATACTCACTTTTGCTAAAAATATGCAGTCCTCCACGAACTGCTATCTTGT
GTCGGTTGCGGTTGCCGATATATTGGTGTTGCTGTCGACA
>No_name
ATCATACTCACTTTTGCTAAAAATATGCAGTCCTCCACGAACTGCTATCTTGTGTCGGTT
GCGGTTGCCGATATATTGGTGTTGCTGTCGACAATCGTAC
>No_name
CTCACTTTTGCTAAAAATATGCAGTCCTCCACGAACTGCTATCTTGTGTCGGTTGCGGTT
GCCGATATATTGGTGTTGCTGTCGACAATCGTAACGTTTC
>No_name
CTGGTTTATGTTGTAGAGAAACGGTACGATTGTCGACAGCAACACCAATATATCGGCAAC
CGCAACCGACACAAGATAGCAGTTCGTGGAGGACTGCATA
>No_name
CCACGAACTGCTATCTTGTGTCGGTTGCGGTTGCCGATATATTGGTGTTGCTGTCGACAA
TCGTACCGTTTCTCTACAACATAAACCAGGATATAAATAT
>No_name
CGAACTGCTATCTTGTGTCGGGTGCGGTTGCCGAGATATTGGTGTTGCTGGCGACAATCG
AACCGTTTTTCTACAACCTAACCCAGGCAATAAATATCTC
>No_name
TATTGGTGTTGCTGTCGACAATCGTACCGTTTCTCTACAACATAAACCAGGATATAAATA
TCTCCTTGCTACCCTCATGGGGTTGCTCCTTGATCATCTA
>No_name
GTCGACAATCGTACCGTTTCTCTACAACATAAACCAGGATATAAATATCTCCTTGCTACC
CTCATGGGGTTGCTCCTTGATCATCTACTTGCAATATCTC
>No_name
ACCGTTTCTCTACAACATAAACCAGGATATAAATATCTCCTTGCTACCCTCATGGGGTTG
CTCCTTGATCATCTACTTGCAATATCTCAGTGTCAATTCG
>No_name
GACGAATTGACACTGAGATATTGCAAGTAGATGATCAAGGAGCAACCCCATGAGGGTAGC
AAGGAGATATTTATATCCTGGTTTATGTTGTAGAGAAACG
>No_name
CTACAACATAAACCAGGATATAAATATCTCCTTGCTACCCTCATGGGGTTGCTCCTTGAT
CATCTACTTGCAATATCTCAGTGTCAATTCGTCCGCGTTA
>No_name
CTCATGGGGTTGCTCCTTGATCATCTACTTGCAATATCTCAGTGTCAATTCGTCCGCGTT
AACTATCACAAGTTTCTCATTTGAAAGATGGGTGGCCATC
>No_name
ATGCGCCTTCATAGGGTAGCAGATGGCCACCCATCTTTCAAATGAGAAACTTGTGATAGT
TAACGCGGACGAATTGACACTGAGATATTGCAAGTAGATG
>No_name
CTCAGTGTCAATTCGTCCGCGTTAACTATCACAAGTTTCTCATTTGAAAGATGGGTGGCC
ATCTGCTACCCTATGATGGCGCATACGATGTGCACCATTT
>No_name
CTCAGTGTCAATTCGTCCGCGTTAACTATCACAAGTTTCTCATTTGAAAGATGGGTGGCC
ATCTGCTACCCTATGAAGGCGCATACGATGTGCACCATTT
>No_name
GAAATGGTGCACATCGTATGCGCCTTCATAGGGTAGCAGATGGCCACCCATCTTTCAAAT
GAGAAACTTGTGATAGTTAACGCGGACGAATTGACACTGA
>No_name
CAATTTTTACAGCCCTAGAAATGGTGCACATCGTATGCGCCTTCATAGGGTAGCAGATGG
CAACCCATCTTTCAAATGAGAAACTTGTGATAGTTAACGC
>No_name
GACAATTTTTACAGCCCTAGAAATGGTGCACATCGTATGCGCCTTCATAGGGTAGCAGAT
GGCCACCCATATTTCAAATGAGAAACTTGTGATAGTTAAC
>No_name
CACAAGTTTCTCATTTGAAAGATGGGTGGCCATCTGCTACCCTATGAAGGCGCATACGAT
GTGCACCATTTCTAGGGCTGTAAAAATTGTCATTGGGATT
>No_name
TGGGTGGCCATCTGCTACCCTATGAAGGCGCATACGATGTGCACCATTTCTAGGGCTGTA
AAAATTGTCATTGGGATTTGGATATTTAACTTGATCTACA
>No_name
CTGCGTTCAAATCGAAATGTACAAACGGATTTATACGATCCATTCAGCGGGCCTTTTTTC
ACGATTCCCGTCAGGTAAATCCAACTTGAATTGTAGATCA
>No_name
TCTGCGTTCAAATCGAAATGTACAAACGGATTTATACGATCCATTCAGCGGGCCTTTTTT
CACGATTCCCGTCAGGTAAATCCAAATTGAAAGATCGGAA
>No_name
GTTGGATTTACCTGACGGGAATCGTGAAAAAAGGCCCGCTGAATGGATCGTATAAATCCG
TTTGTACATTTCGATTTGAACGCAGAAAATACATGAATAT
>No_name
ATTTACCTGACGGGAATCGTGAAAAAAGGCCCGCTGAATGGATCGTATAAATCCGTTTGT
ACATTTCGATTTGAACGCAGAAAATACATGAATATATACA
>No_name
GTCAAAAGCAGTGGAATACAGTAAAACAACATGAAATCAAACATGTATATATTCATGTAT
TTTCTGCGTTCAAATCGAAATGTACAAACGGATTTATACG
>No_name
ATTTGAACGCAGAAAATACATGAATATATACATGTTTGATTTCATGTTGTTTTACTGTAT
TCCACTGCTTTTGACGACTTTTCTCTACTGTGCCATCATA
>No_name
CAGAAAATACATGAATATATACATGTTTGATTTCATGTTGTTTTACTGTATTCCACTGCT
TTTGACGACTTTTCTCTACTGTGCCATCATAAGGACCCTC
>No_name
AGAAAATACATGAATATATACATGTTTGATTTCATGTTGTTTTACTGTATTCCACTGCTT
TTGACGACTTTTCTCTACTGTGCCATCATAAGGACCCTCG
>No_name
AAAATACATGAATATATACATGTTTGATTTCATGTTGTTTTACTGTATTCCACTGCTTTT
GACGACTTTTCTCTACTGTGCCATCATAAGGACCCTCGTC
>No_name
CCCGAGGTCGTGCCTGACATTGGCCGTTTGACGAGGGTCCTTATGATGGCACAGTAGAGA
AAAGTCGTCAAAAGCAGTGGAATACAGTAAAACAACATGA
>No_name
CTGTATTCCACTGCTTTTGACGACTTTTCTCTACTGTGCCATCATAAGGACCCTCGTCAA
ACGGCCAATGTCAGGCACGACCTCGGGAAGAGATCCAAGA
>No_name
CTTTCTTGGATCTCTTCCCGAGGTCGTGCCTGACATTGGCCGTTTGACGAGGGTCCTTAT
GATGGCACAGTAGAGAAAAGTCGTCAAAAGCAGTGGAATA
>No_name
CTTTCTTGGATCTCTTCCCGAGGTCGTGCCTGACATTGGCCGTTTGACGAGGGTCCTTAT
GATGGCACAGTAGAGAAAAGTCGTCAAAAGCAGTGGAATA
>No_name
CTTTTCTCTACTGTGCCATCATAAGGACCCTCGTCAAACGGCCAATGTCAGGCACGACCT
CGGGAAGAGATCCAAGAAAGCACATGAACCACTCGAAAAT
>No_name
TGGCAAACAGGATCACCACAGCCATTAACATTTTTACGACTTGCATTTTCGAGTGGTTCA
TGTGCTTTCTTGGATCTCTTCCCGAGGTCGTGCCTGACAT
>No_name
CAACCACAACATGGCAAACAGGATTACCACAGCCATTAACATTTTTACGACTTGCATTTT
CGAGTGGTTCATGTGCTTTCTTGGATCTCTTCCCGAGGTC
>No_name
CAACCACAACATGGCAAACAGGATTACCACAGCCATTAACATTTTTACGACTTGCATTTT
CGAGTGGTTCATGTGCTTTCTTGGATCTCTTCCCGAGGTC
>No_name
ATCAATGCACGGTATGGCAACCACAACATGGCAAACAGGATCACCACAGCCATTAACATT
TTTACGACTTGCATTTTCGAGTGGTTCATGTGCTTTCTTG
>No_name
CGCGAAACTGTTGTAAACCATCAATGCACGGTATGGCAACCACAACATGGCAAACAGGAT
CACCACAGCCATTAACATTTTTACGACTTGCATTTTCGAG
>No_name
CGCGAAACTGTTGTAAACCATCAATGCGCGGTATGGCAACCACAACATGGCAAACAGGAT
TACCACAGCCATTAACATTTTTACGACTTGCATTTTCGAG
>No_name
CTCGAAAATGCAAGTCGTAAAAATGTTAATGGCTGTGGTGATCCTGTTTGCCATGTTGTG
GTTGCCATACCGTGCATTGATGGTTTACAACAGTTTCGCG
>No_name
CGAAAATGCAAGTCGTAAAAATGTTAATGGCTGTGGTGATCCTGTTTGCCATGTTGTGGT
TGCCATACCGTGCATTGATGGTTTACAACAGTTTCGCGTC
>No_name
CTTGCGAACAACAGGAACCACAAGTCCAGATACGATTTTGACGCGAAACTGTTGTAAACC
ATCAATGCACGGTATGGCAACCACAACATGGCAAACAGGA
>No_name
TTTACAACAGTTTCGCGTCAAAATCGTATCTGGACTTGTGGTTCCTGTTGTTCGCAAGGA
TCATGGTCTTCATCAACTCAGCCATCAATCCGATCCTTTA
>No_name
TTCCTGATAAAGCATTGTAAAGGATCGGATTGATGGCTGAGTTGATGAAGACCATGATCC
TTGCGAACAACAGGAACCACAAGTCCAGATACGATTTTGA
>No_name
CAAAATCGTATCTGGACTTGTGGTTCCTGTTGTTCGCAAGGATCGTGGTCTTCATCAACT
CAGCCATCAATCCGATCCTTTACAATGCTTTATCAGGAAA
>No_name
CTCAGCCATCAATCCGATCCTTTACAATGCTTTATCAGGAAAATTTAGAAAAGCATTTAA
GAAATTTTTTTTGTATGGAGTGAAGAGATAAAAGATAATA
>No_name
AATAGACATGCTGAATCTGACCGCACAAAGTTTATCATCAATCGAACTAAACCTCATGTT
TTCTCCCAACAGGATCTATATAGATAGGTATATGACCCTC
>No_name
GTTTTCTCCCAACAGGATCTATATAGATAGGTATATGACCCTCATATGGCTTCTAATTGG
GTATATCGGTAATATTTTTTCTTTTATCATTTGGATTGAA
>No_name
GAATTTTCTCTTCTCATCTTCGGTTCAATCCAAATGATAAAAGAAAAAATATTACCGATA
TACCCAATTAGAAGCCATATGAGGGTCATATACCTATCTA
>No_name
GGAATTTTCTCTTCTCATCTTCGGTTCAATCCAAATGATAAAAGAAAAAATATTACCGAT
ATACCCAATTAGAAGCCATATGAGGGTCATATACCTATCT
>No_name
GAGGAATTTTCTCTTCTCATCTTCGGTTCAATCCAAATGATAAAAGAAAAAATATTACCG
ATATACCCAATTAGAAGCCATATGAGGGTCATATACCTAT
>No_name
TTTAAAGATAAGGCTGCAAGATAAATAGCTGAGGAATTTTCTCTTCTCATCTTCGGTTCA
ATCCAAATGATAAAAGAAAAAATATTACCGATATACCCAA
>No_name
ATTTTTTCTTTTATCATTTGGATTGAACCGAAGATGAGAAGAGAAAATTCCTCAGCTATT
TATCTTGCAGCCTTATCTTTAAATGACTTTTTAGTTTTGG
>No_name
CAAGTCTTGAATCATTACAAAAACCAAAACTAAAAAGTCATTTAAAGATAAGGCTGCAAG
ATAAATAGCTGAGGAATTTTCTCTTCTCATCTTCGGTTCA
>No_name
CAAGTCTTGAATCATTACAAAAACCAAAACTAAAAAGTCATTTAAAGATAAGGCTGCAAG
ATAAATAGCTGAGGAATTTTCTCTTCTCATCTTCGGTTCA
>No_name
GAAGATGAGAAGAGAAAATTCCTCAGCTATTTATCTTGCAGCCTTATCTTTAAATGACTT
TTTAGTTTTGGTTTTTGTAATGATTCAAGACTTGCAATAT
>No_name
AGATGAGAAGAGAAAATTCCTCAGCTATTTATCTTGCAGCCTTATCTTTAAATGACTTTT
TAGTTTTGGTTTTTGTAATGATTCAAGACTTGCAATATTC
>No_name
CATGAATATTGCAAGTCTTGAATCATTACAAAAACCAAAACTAAAAAGTCATTTAAAGAT
AAGGCTGCAAGATAAATAGCTGAGGAATTTTCTCTTCTCA
>No_name
CTTGCAGCCTTATCTTTAAATGACTTTTTAGTTTTGGTTTTTGTAATGATTCAAGACTTG
CAATATTCATGGAACAAGAACGTTTTGCGATATTCATTTT
>No_name
GCAGCCTTATCTTTAAATGACTTTTTAGTTTTGGTTTTTGTAATGATTCAAGACTTGCAA
TATTCATGGAACAAGAACGTTTTGCGATATTCATTTTGTT
>No_name
GAACAAAATGAATATCGCAAAACGTTCTTGTTCCATGAATATTGCAAGTCTTGAATCATT
ACAAAAACCAAAACTAAAAAGTCATTTAAAGATAAGGCTG
>No_name
ATCGAACAAAATGAATATCGCAAAACGTTCTTGTTCCATGAATATTGCAAGTCTTGAATC
ATTACAAAAACCAAAACTAAAAAGTCATTTAAAGATAAGG
>No_name
CTTTAAATGACTTTTTAGTTTTGGTTTTTGTAATGATTCAAGACTTGCAATATTCATGGA
ACAAGAACGTTTTGCGATATTCATTTTGTTCGATCTACAT
>No_name
CAGCACCATGTAGATCGAACAAAATGAATATCGCAAAACGTTCTTGTTCCATGAATATTG
CAAGTCTTGAATCATTACAAAACCCAAACTAAAAAGTCAT
>No_name
CTCAGCACCATGTAGATCGAACAAAATGAATATCGCAAAACGTTCTTGTTCCATGAATAT
TGCAAGTCTTGAATCATTACAAAAACCAAAACTAAAAAGT
>No_name
TTCAAGACTTGCAATATTCATGGAACAAGAACGTTTTGCGATATTCATTTTGTTCGATCT
ACATGGTGCTGAGTACATGTAGTCAGCTATTCTCTCCAGT
>No_name
TTGCAATATTCATGGAACAAGAACGTTTTGCGATATTCATTTTGTTCGATCTACATGGTG
CTGAGTACATGTAGTCAGCTATTCTCTCCAGTTCTAGTTT
>No_name
CAAAACTAGAACTGGAGAGAATAGCTGACTACATGTACTCAGCACCATGTAGATCGAACA
AAATGAATATCGCAAAACGTTCTTGTTCCATGAATATTGC
>No_name
CAAAACTAGAACTGGAGAGAATAGCTGACTACATGTACTCAGCACCATGTAGATCGAACA
AAATGAATATCGCAAAACGTTCTTGTTCCATGAATATTGC
>No_name
CAGAACTAGAACTGGAGAGAATAGCTGACTACATGTACTCAGCACCATGTAGATCGAACA
AAATGAATATCGCAAAACGTTCTTGTTCCATGAATATTGC
>No_name
GTAAAGGCCAAAACTAGAACTGGAGAGAATAGCTGACTACATGTACTCAGCACCATGTAG
ATCGAACAAAATGAATATCGCAAAACGTTCTTGTTCCATG
>No_name
CTACATGGTGCTGAGTACATGTAGTCAGCTATTCTCTCCAGTTCTAGTTTTGGCCTTTAC
CATTGAACGCTGGGGGGCGATCTGCTATCCATTCAAAAGA
>No_name
CTTTTAGGTGTACAGAGAGATTGTCTTTTGAATGGATAGCAGATCGCCACCCAGCGTTCA
ATGGTAAAGGCCAAAACTAGAACTGGAGAGAATAGCTGAC
>No_name
CTTTTAGGTGTACAGAGAGATTGTCTTTTGAATGGATAGCAGATCGCCACCCAGCGTTCA
ATGGTAAAGGCCAAAACTAGAACTGGAGAGAATAGCTGAC
>No_name
AATAGCTCTTTTAGGTGTACAGAGAGATTGTCTTTTGAATGGATAGCAGATCGCCACCCA
GCGTTCAATGGTAAAGGCCAAAACTAGAACTGGAGAGAAT
>No_name
CGAAAAGGTATAAAGTAAAACTGACGATAATAGCTCTTTTAGGTGTACAGAGAGATTGTC
TTTTGAATGGATAGCAGATCGCCACCCAGCGTTCAATGGT
>No_name
CGAAAAGGTATAAAGTAAAACTGACGATAATAGCTCTTTTAGGTGTACAGAGAGATTGTC
TTTTGAATGGATAGCAGATCGCCACCCAGCGTTCAATGGT
>No_name
AAATATTATAACAGAGCACGAAAAGGTATAAAGTAAAACTGACGATAATAGCTCTTTTAG
GTGTACAGAGAGATTGTCTTTTGAATGGATAGCAGATCGC
>No_name
ATCTGCTATCCATTCAAAAGACAATCTCTCTGTACACCTAAAAGAGCTATTATCGTCAGT
TTTACTTTATACCTTTTCGTGCTCTGTTATAATATTTACA
>No_name
CTGCTATCCATTCAAAAGACAATCTCTCTGTACACCTAAAAGAGCTATTATCGTCAGTTT
TACTTTATACCTTTTCGTGCTCTGTTATAATATTTACAAT
>No_name
CTGCTATCCATTCAAAAGACAATCTCTCTGTACACCTAAAAGAGCTATTATCGTCAGTTT
TACTTTATACCTTTTCGTGCTCTGTTATAATATTTACAAT
>No_name
CATAAACCCATTGTAAATATTATAACAGAGCACGAAAAGGTATAAAGTAAAACTGACGAT
AATAGCTCTTTTAGGTGTACAGAGAGATTGTCTTTTGAAT
>No_name
AAAAGAGCTATTATCGTCAGTTTTACTTTATACCTTTTCGTGCTCTGTTATAATATTTAC
AATGGGTTTATGTGGATTTACAATGAAAGATTTGACTCGT
>No_name
AAAAGAGCTATTATCGTCAGTTTTACTTTATACCTTTTCGTGCTCTGTTATAATATTTAC
AATGGGTTTATGTGGATTTACAATGAAAGATTTGACTCGT
>No_name
ATCGAGTCAAATCTTTCATTGTAAATCCACATAAACCCATTGTAAATATTATAACAGAGC
ACGAAAAGGTATAAAGTAAAACTGACGATAATAGCTCTTT
>No_name
ACACGAGTCAAATCTTTCATTGTAAATCCACATAAACCCATTGTAAATATTATAACAGAG
CACGAAAAGGTATAAAGTAAAACTGACGATAATAGCTCTT
>No_name
GTCAGTTTTACTTTATACCTTTTCGTGCTCTGTTATAATATTTACAATGGGTTTATGTGG
ATTTACAATGAAAGATTTGACTCGTGTGTTTTCAATCAAC
>No_name
CTCTGTTATAATATTTACAATGGGTTTATGTGGATTTACAATGAAAGATTTGACTCGTGT
GTTTTCAATCAACTTGAAACAAATGGAACTGACTTTCAAG
>No_name
AATATATTGCTTTTGAAAGTCAGTTCCATTTGTTTCAAGTTGATTGAAAACACACGAGTC
AAATCTTTCATTGTAAATCCACATAAACCCATTGTAAATA
>No_name
ATTTACAATGGGTTTATGTGGATTTACAATGAAAGATTTGACTCGTGTGTTTTCAATCAA
CTTGAAACAAATGGAACTGACTTTCAAAAGCAATATATTT
>No_name
ATTTACAATGGGTTTATGTGGATTTACAATGAAAGATTTGACTCGTGTGTTTTCAATCAA
CTTGAAACAAATGGAACTGACTTTCAAAAGCAATATATTT
>No_name
CGAAAATATATTGCTTTTGAAAGTCAGTTCCATTTGTTTCAAGTTGATTGAAAACACACG
AGTCAAATCTTTCATTGTAAATCCACATAAACCCATTGTA
>No_name
CTCTGTAGCGAAAATATATTGCTTTTGAAAGTCAGTTCCATTTGTTTCAAGTTGATTGAA
AACACACGAGTCAAATCTTTCATTGTAAATCCACATAAAC
>No_name
TCTCTGTAGCGAAAATATATTGCTTTTGAAAGTCAGTTCCATTTGTTTCAAGTTGATTGA
AAACACACGAGTCAAATCTTTCATTGTAAATCCACATAAA
>No_name
CCTCTGTAGCGAAAATATATTGCTTTTGAAAGTCAGTTCCATTTGTTTCAAGTTGATTGA
AAACACACGAGTCAAATCTTTCATTGTAAATCCACATAAA
>No_name
AAACAATCTCTGTAGCGAAAATATATTGCTTTTGAAAGTCAGTTCCATTTGTTTCAAGTT
GATTGAAAACACACGAGTCAAATCTTTCATTGTAAATCCA
>No_name
AAACAATCTCTGTAGCGAAAATATATTGCTTTTGAAAGTCAGTTCCATTTGTTTCAAGTT
GATTGAAAACACACGAGTCAAATCTTTCATTGTAAATCCA
>No_name
ATTTGACTCGTGTGTTTTCAATCAACTTGAAACAAATGGAACTGACTTTCAAAAGCAATA
TATTTTCGCTACAGAGATTGTTTTCAGTGGTTGTGTTCCG
>No_name
CCAAAATTAACAACGGAACACAACCACTGAAAACAATCTCTGTAGCGAAAATATATTGCT
TTTGAAAGTCAGTTCCATTTGTTTCAAGTTGATTGAAAAC
>No_name
CGCAAAATTAACAACGGAACACAACCACTGAAAACAATCTCTGTAGCGAAAATATATTGC
TTTTGAAAGTCAGTTCCATTTGTTTCAAGTTGATTGAAAA
>No_name
AATGGAACTGACTTTCAAAAGCAATATATTTTCGCTACAGAGATTGTTTTCAGTGGTTGT
GTTCCGTTGTTAATTTTGGGATTTAACATTCTCGTCATTA
>No_name
CCTTAATGACGAGAATGTTAAATCCCAAAATTAACAACGGAACACAACCACTGAAAACAA
TCTCTGTAGCGAAAATATATTGCTTTTGAAAGTCAGTTCC
>No_name
CTGACTTTCAAAAGCAATATATTTTCGCTACAGAGATTGTTTTCAGTGGTTGTGTTCCGT
TGTTAATTTTGGGATTTAACATTCTCGTCATTAAGGAAAT
>No_name
TTTCAAAAGCAATATATTTTCGCTACAGAGATTGTTTTCAGTGGTTGTGTTCCGTTGTTA
ATTTTGGGATTTAACATTCTCGTCATTAAGGAAATGTATC
>No_name
TTTTGTTCGATTACACTTAGTAATTCGATACATTTCCTTAATGACGAGAATGTTAAATCC
CAAAATTAACAACGGAACACAACCACTGAAAACAATCTCT
>No_name
TGTTTTCAGTGGTTGTGTTCCGTTGTTAATTTTGGGATTTAACATTCTCGTCATTAAGGA
AATGTATCGAATTACTAAGTGTTATCGAACAAAAAGTATG
>No_name
GTTTTCAGTGGTTGTGTTCCGTTGTTAATTTTGGGATTTAACATTCTCGTCATTAAGGAA
ATGTATCGAATTACTAAGTGTAATCGAACAAAAAGTATGG
>No_name
TCCCATACTTTTTGTTCGATTACACTTAGTAATTCGATACATTTCCTTAATGACGAGAAT
GTTAAATCCCAAAATTAACAACGGAACACAACCACTGAAA
>No_name
GTGGAATTGTGGACAATTTCCCATACTTTTTGTTCGATTACACTTAGTAATTCGATACAT
TTCCTTAATGACGAGAATGTTAAATCCCAAAATTAACAAC
>No_name
TTCTGGGATTTAACATTCTCGTCATTAAGGAAATGTATCGAATTACTAAGTGTAATCGAA
CAAAAAGTATGGGAAATTGTCCACAATTCCACGATCCAAA
>No_name
CTCATTGTTGAATCTTTGGTTTGGATCGTGGAATTGTGGACAATTTCCCATACTTTTTGT
TCGATTACACTTAGTAATTCGATACATTTCCTTAATGACG
>No_name
GTAATCGAACAAAAAGTATGGTAAATTGTCCACAATTCCACGATCCAAACCAAAGATTCA
ACAATGAGAGATCTTTTCTTTTCACAACCATAATGCTGCT
>No_name
CACGGCTAGCAGCATTATGGTTGTGAAAAGAAAAGATCTCTCATTGTTGAATCTTTGGTT
TGGATCGTGGAATTGTGGACAATTTCCCATCCTTTTTGTT
>No_name
AAAAAGTATGGGAAATTGTCCACAATTCCACGATCCAAACCAAAGATTCAACAATGAGAG
ATCTTTTCTTTTCACAACCATAATGCTGCTAGCCGTGAGC
>No_name
CAAAGATTCAACAATGAGAGATCTTTTCTTTTCACAACCATAATGCTGCTAGCCGTGAGC
TTTTATTTGTTTTTCACTACTCTCCCAGGAGGAATAATGT
>No_name
CAAAGATTCAACAATGAGAGATCTTTTCTTTTCACAACCATAATGCTGCTAGCCGTGAGC
TTTTATTTGTTTTTCACTACTCTCCCAGGAGGAATAATGT
>No_name
CAAACATTATTCCTCCTGGGAGAGTAGTGAAAAACAAATAAAAGCTCACGGCTAGCAGCA
TTATGGTTGTGAAAAGAAAAGATCTCTCATTGTTGAATCT
>No_name
CAACAATGAGAGATCTTTTCTTTTCACAACCATAATGCTGCTAGCCGTGAGCTTTTATTT
GTTTTTCACTACTCTCCCAGGAGGAATAATGTTTGCTCTT
>No_name
ATCTTTTCTTTTCACAACCATAATGCTGCTAGCCGTGAGCTTTTATTTGTTTTTCACTAC
TCTCCCAGGAGGAATAATGTTTGCTCTTCAACAAGTCATA
>No_name
CTTTTCTTTTCACAACCATAATGCTGCTAGCCGTGAGCTTTTATTTGTTTTTCACTACTC
TCCCAGGAGGAATAATGTTTGCTCTTCAACAAGTCATAAC
>No_name
CTAGCCGTGAGCTTTTATTTGTTTTTCACTACTCTCCCAGGAGGAATAATGTTTGCTCTT
CAACAAGTCATAACAATGCCTGATGAAAATATGAATTTAT
>No_name
GATAAATTCATATTTTCATCAGGCATTGTTATGACTTGTTGGAGAGCAAACATTATTCCT
CCTGGGAGAGTAGTGAAAAACAAATAAAAGCTCACGGCTA
>No_name
GGGATCTTAGATAAATTCATATTTTCATCAGGCATTGTTATGACTTGTTGGAGAGCAAAC
ATTATTCCTCCTGGGAGAGTAGTGAAAAACAAATAAAAGC
>No_name
CTTTTATTTGTTTTTCACTACTCTCCCAGGAGGAATAATGTTTGCTCTCCAACAAGTCAT
AACAATGCCTGATGAAAATATGAATTTATCTAAGATCCCT
>No_name
TTTTATTTGTTTTTCACTACTCTCCCAGGAGGAATAATGTTTGCTCTCCAACAAGTCATA
ACAATGCCTGATGAAAATATGAATTTATCTAAGATCCCTT
>No_name
GCCATTTTGGATCGGAAGGGATCTTAGATAAATTCATATTTTCATCAGGCATTGTTATGA
CTTGTTGAAGAGCAAACATTATTCCTCCTGGGAGAGTAGT
>No_name
CTGAAATAGAACTGCCATTTTGGATCGGAAGGGATCTTAGATAAATTCATATTTTCATCA
GGCATTGTTATGACTTGTTGAAGAGCAAACATTATTCCTC
>No_name
CAGCTTTGATGATGCTGACTCTGAAATAGAACTGCCATTTTGGATCGGAAGGGATCTTAG
ATAAATTCATGTTTTCATCAGGCATTGTTATGACTTGTTG
>No_name
CACAGCTTTGATGATGCTGACTCTGAAATAGAACTGCCATTTTGGATCGGAAGGGATCTT
AGATAAATTCATATTTTCATCAGGCATTGTTATGACTTGT
>No_name
ATTTATCTAAGATCCCTTCCGATCCAAAATGGCAGTTCTATTTCAGAGTCAGCATCATCA
AAGCTGTGATCGACGAATTGTGCATTTCTCATTACGCACT
>No_name
TCCAGTAATTAAATAAATGACGAAATTGAGTGCGTAATGAGAAATGCACAATTCGTCGAT
CACAGCTTTGATGATGCTGACTCTGAAATAGAACTGCCAT
>No_name
CTCCAGTAATTAAATAAATGACGAAATTGAGTGCGTAATGAGAAATGCACAATTCGTCGA
TCACAGCTTTGATGATGCTGACTCTGAAATAGAACTGCCA
>No_name
TTCAGAGTCAGCATCATCAAAGCTGTGATCGACGAATTGTGCATTTCTCATTACGCACTC
AATTTCGTCATTTATTTAATTACTGGAAAAGCTTTCCGAA
>No_name
TTTCGGAAAGCTTTTCCAGTAATTAAATAAATGACGAAATTGAGTGCGTAATGAGAAATG
CACAATTCGTCGATCACAGCTTTGATGATGCTGACTCTGA
>No_name
CGACGAATTGTGCATTTCTCATTACGCACTCAATTTCGTCATTTATTTAATTACTGGAAA
AGCTTTCCGAAAACAATTCATAGACAAAATCAGAAAAATC
>No_name
CATTTATTTAATTACTGGAAAAGCTTTCCGAAAACAATTCATAGACAAAATCAGAAAAAT
CATTACCAAATTTAAATTAACTGACAACTTTTTCTCCAAT
>No_name
GTTTTGTTTAGCGAAACCAATTCATTGGAGAAAAAGTTGTCAGTTAATTTAAATTTGGTA
ATGATTTTTCTGATTTTGTCTATGAATTGTTTTCGGAAAG
>No_name
CCGAAAACAATTCATAGACAAAATCAGAAAAATCATTACCAAATTTAAATTAACTGACAA
CTTTTTCTCCAATGAATTGGTTTCGCTAAACAAAACAAAT
>No_name
CAAAATCAGAAAAATCATTACCAAATTTAAATTAACTGACAACTTTTTCTCCAATGAATT
GGTTTCGCTAAACAAAACAAATCGAATGGAATTAACCCGC
>No_name
CCGCGGGTTAATTCCATTCGATTTGCTTTGTTTAGCGAAACCAATTCACTGGAGAACAAG
ATGCCAGTTAACTTAAATTTGGTAATGATCTTTCTGATTT
>No_name
GTGCGGGTTAATTCCATTCGATTTGTTTTGTTTAGCGAAACCAATTCATTGGAGAAAAAG
TTGTCAGTTAATTTAAATTTGGTAATGATTTTTCTGATTT
>No_name
GTTTTCGCGGGTTAATTCCATTCGATTTGTTTTGTTTAGCGAAACCAATTCATTGGAGAA
AAAGTTGTCAGTTAATTTAAATTTGGTAATGATTTTTCTG
>No_name
TGACAGAAATCCAAACTGTTTTCGCGGGTTAATTCCATTCGATTTGTTTTGTTTAGCGAA
ACCAATTCATTGGAGAAAAAGTTGTCAGTTAATTTAAATT
>No_name
ATTGTTAGCATCATTTAAATGACAGAAATCCAAACTGTTTTCGCGGGTTAATTCCATTCG
ATTTGTTTTGTTTAGCGAAACCAATTCATTGGAGAAAAAG
>No_name
GTGAATTGTTAGCATCATTTAAATGACAGAAATCCAAACTGTTTTCGCGGGTTAATTCCA
TTCGATTTGTTTTGTTTAGCGAAACCAATTCATTGGAGAA
>No_name
CCGACGTGAATTGTTAGCATCATTTAAATGACAGAAATCCAAACTGTTTTCGCGGGTTAA
TTCCATTCGATTTGTTTTGTTTAGCGAAACCAATTCATTG
>No_name
TGTTCCGACGTGAATTGTTAGCATCATTTAAATGACAGAAATCCAAACTGTTTTCGCGGG
TTAATTCCATTCGATTTGTTTTGTTTAGCGAAACCAATTC
>No_name
CTTTTGCTGTAAGTCTGTTCCGACGTGAATTGTTAGCATCATTTAAATGACAGAAATCCA
AACTGTTTTCGCGGGTTAATTCCATTCGATTTGTTTTGTT
>No_name
CTTTTGCTGTAAGTCTGTTCCGACGTGAATTGTTAGCATCATTTAAATGACAGAAATCCA
AACTGTTTTCGCGGGTTAATTCCATTCGATTTGTTTTGTT
>No_name
TTGTTGATTAAATAACTTTTGCTGTAAGTCTGTTCCGACGTGAATTGTTAGCATCATTTA
AATGACAGAAATCCAAACTGTTTTCGCGGGTTAATTCCAT
>No_name
GTCAACCATGACTAAAGAGCTGACCAATCAAATTCCAACAACGATCGGAATTTTGATTAT
AATAAGCGTGATTGGATCAATAGGAAACCTTTTGGTGCTT
>No_name
CTGACCAATCAAATTCCAACAACGATCGGAATTTTGATTATAATAAGCGTGATTGGATCA
ATAGGAAACCTTTTGGTGCTTATTATTTATTCTCAGAAGC
>No_name
CGTAGACTTATCGCGCTTCTGAGAATAAATAATAAGCACCAAAAGGTTTCCTATTGATCC
AATCACGCTTATTATAATCAAAATTCCGATCGTTGTTGGA
>No_name
TAACCAAGCACACAATGCAATCAGATATAGCCAAAGTTTTAATGAATTGATTTGCCGTAG
ACTTATCGCGCTTCTGAGAATAAATAATAAGCACCAAAAG
>No_name
TAATAACCAAGCACACAATGCAATCAGATATAGCCAAAGTTTTAATGAATTGATTTGCCG
TAGACTTATCGCGCTTCTGAGAATAAATAATAAGCACCAA
>No_name
ATCAATTCATTAAAACTTTGGCTATATCTGATTGCATTGTGTGCTTGGTTATTATCCCAT
TCACCATTTATATCGAATTTAACGATTGGAAAGTGTCAAT
>No_name
GAAAGTAATACGATTTACATATCATATCGATTGACACTTTCCAATCGTTAAATTCGATAT
AAATGGTGAATGGGATAATAACCAAGCACACAATGCAATC
>No_name
ATTGCATTGTGTGCTTGGTTATTATCCCATTCACCATTTATATCGAATTTAACGATTGGA
AAGTGTCAATCGATATGATATGTAAATCGTATTACTTTCT
>No_name
GGAAAGTGTCAATCGATATGATATGTAAATCGTATTACTTTCTAAACAATAGTAGCATCC
CATTTGGAGCTCTGCTAATAACTTTAATAGCTATTGATAG
>No_name
AAAAGACAATAAAAACACAAACTTTTGACCGTTTCACTGTCATTAGAGAGAGAAATGGAT
AACAAACACAGAAGAATCTATCAATAGCTATTAAAGTTAT
>No_name
CCAACACAACAGACATCATAAAGACAATAAAAACACAAACTTTTGACCGTTTTACTGTCA
TTAGAGAGAGAAATGGATAACAAACACAGAAGAATCTATC
>No_name
TCTCTCTCTAATGACAGTAAAACGGTCAAAAGTTTGTGTTTTTATTGTCTTTATGATGTC
TGTTGTGTTGGGAGTTCTCTCAGTTTTTCAAGTGAAAACC
>No_name
CTCTAATGACAGTAAAACGGTCAAAAGTTTGTGTTTTTATTGTCTTTATGATGTCTGTTG
TGTTGGGAGTTCTCTCAGTTTTTCAAGTGAAAACCTTTAA
>No_name
GTCAAAAGTTTGTGTTTTTATTGTCTTTATGATGTCTGTTGTGTTGGGAGTTCTCTCAGT
TTTTCAAGTGAAAACCTTTAAAGTGTCTAAAAATAGCACG
>No_name
CACGAATATGAACTCTACTCTAATCCAATCTGAATGCATTGACGTTTCAAGGTACGCCAA
CCCAACGAAGTATGAGCTTCTGTTTTTCACTATCGTTCAA
>No_name
CTTCTTTGAACGATAGTGAAAAACAGAAGCTCATACTTCGTTGGGTTGGCGTATCTTGAA
ACGTCAATGCATTCAGATTGGATTAGAGTAGAGTTCATAT
>No_name
GATGAGTTGACTTCTTTGAACGATAGTGAAAAACAGAAGCTCATACTTCGTTGGGTTGGC
GTACCTTGAAACGTCAATGCATTCAGATTGGATTAGAGTA
>No_name
TGATGAGTTGACTTCTTTGAACGATAGTGAAAAACAGAAGCTCATACTTCGTTGGGTTGG
CGTATCTTGAAACGTCAATGCATTCAGATTGGATTAGAGT
>No_name
CTAGCAGCAGCTAAAACGAACCGATAAATGAGAATATAAAGACAAATTACTACACAAATA
CAAATGGCGTAACTGATGAGTTGACTTCTTTGAACGATAG
>No_name
CGCCATTTGTATTTGTGTAGTAATTTGTCTTTATATTCTCATTTATCGGTTCGTTTTAGC
TGCTGCTAGAAAGAAAGCTCGCTTGAAAGGTTTAAACAGT
>No_name
AAAGGACGTCGTTGAAGAACTGTTTAAACCTTTCAAGCGAGCTTTCTTTCTAGCAGCAGC
TAAAACGAACCGATAAATGAGAATATAAAGACAAATTACT
>No_name
GTAATTTGTCTTTATATTCTCATTTATCGGTTCGTTTTAGCTGCTGCTAGAAAGAAAGCT
CGCTTGAAAGGTTTAAACAGTTCTTCAACGACGTCCTTTC
>No_name
TTTGTCTTTATATTCTCATTTATCGGTTCGTTTTAGCTGCTGCTAGAAAGAAAGCTCGCT
TGAAAGGTTTAAACAGTTCTTCAACGACGTCCTTTCTCTG
>No_name
CATTTATCGGTTCGTTTTAGCTGCTGCTAGAAAGAAAGCTCGCTTGAAAGGTTTAAACAG
TTCTTCAACGACGTCCTTTCTCTGGAACAAGTTTTTTAAG
>No_name
GTTCGTTTTAGCTGCTGCTAGAAAGAAAGCTCGCTTGAAAGGTTTAAACAGTTCTTCAAC
GACGTCCTTTCTCTGGAACAAGTTTTTTAAGTCTCGATCG
>No_name
GTCGTTTGGCAAGGCACAGAAGTATCGTCGTTGTTCGAATCGGAATTTATTCGTTTGATC
GATCGAGACTTAAAAAACTTGTTCCAGAGAAAGGACGTCG
>No_name
CCGGGTTTTGTCATTAGTTCTTCCGTCGTTTGGCAAGGCACAGAAGTATCGTCGTTGTTC
GAATCGGAATTTATTCGTTTGATCGATCGAGACTTAAAAA
>No_name
TCTCGATCGATCAAACGAATAAATTCCGATTCGAATAACGACGATACTTCTGTGCCTTGC
CAAACGACGGAAGAACTAATGACAAAACCCGGACCATCAA
>No_name
TTCCGATTCGAATAACGACGATACTTCTGTGCCTTGCCAAACGACGGAAGAACTAATGAC
AAAACCCGGACCATCAAACAATGACAAAGCCATAAAGCGG
>No_name
TTTAAACTTCCGCTTTATGGCTTTGTCATTGTTTGATGGTCCGGGTTTTGTCATTAGTTC
TTCCGTCGTTTGGCAAGGCACAGAAGTATCGTCGTTGTTC
>No_name
CGACGATACTTCTGTGCCTTGCCAAACGACGGAAGAACTAATGACAAAACCCGGACCATC
AAACAATGACAAAGCCATAAAGCGGAAGTTTAAAGAGACT
>No_name
CTGAATCAAAATAGTCTCTTTAAAGTTCCGCTTTATGGCTTTGTCATTGTTTGATGGTCC
GGGTTTTGTCATTAGTTCTTCCGTCGTTTGGCAAGGCACA
>No_name
CAAAGCCATAAAGCGGAAGTTTAAAGAGACTATTTTGATTCAGAATTTCAAAACTGCTTT
AATGTTGTTTGTTGTTGCCATAACGTACATTGTCACCTTC
>No_name
TTTTGATTCAGAATTTCAAAACTGCTTTAATGTTGTTTGTTGTTGCCATAACGTACATTG
TCACCTTCTTGCCGGCATGTTTAATGGTTAACAGTTCTCT
>No_name
CTCGCTTTAAACTTGCCAGTGTTTTATATGTATTACATCAACAATGCAGCCAATCCGATC
ATTTACTGTTTCATGAATAAGAATTTCCGAGAAGATGTTG
>No_name
CTTGCCAGTGTTTTATATGTATTACATCAACAATGCAGCCAATCCGATCATTTACTGTTT
CATGAATAAGAATTTCCGAGAAGATGTTGTCAACTTTTTC
>No_name
GTTTTATATGTATTACATCAACAATGCAGCCAATCCGATCATTTACTGTTTCATGAATAA
GAATTTCCGAGAAGATGTTGTCAACTTTTTCCACCAACAT
>No_name
ATCAACAATGCAGCCAATCCGATCATTTACTGTTTCATGAATAAGAATTTCCGAGAAGAT
GTTGTCAACTTTTTCCACCAACATTTGATCAAAAAATAGA
>No_name
ATCAAACTCACTGGTACGAACGGGTGCTCTACAACGAACCGGAACACCATGGAAATGTGA
CGAGAAATACTGGAGAAACGCTTGACAGATATTGCCAGAT
>No_name
GTGCTCTACAACAATCCGGAACAACATGGAAATGTGACGAGAATTCCTGGAGAAACCCTT
GACAGATATTGCCAGATCTATTTCCCCAGAAATGATAACA
>No_name
CAACAATCCGGAACAACATGGAAATGTGACGAGAATTCCTGGAGAAACCCTTGACAGATA
TTGCCAGATCTATTTCCCCAGAAATGATAACACTTTCACT
>No_name
CAACAATCCGGAACAACATGGAAATGTGACGAGAATTCCTGGAGAAACCCTTGACAGATA
TTGCCAGATCTATTTCCCCAGAAATGATAACACTTTCACT
>No_name
CCGGAACAACATGGAAATGTGACGAGAATTCCTGGAGAAACCCTTGACAGATATTGCCAG
ATCTATTTCCCCAGAAATGATAACACTTTCACTTTGTTAG
>No_name
CGGAACAACATGGAAATGTGACGAGAATTCCTGGAGAAACCCTTGACAGATATTGCCAGA
TCTATTTCCCCAGAAATGATAACACTTTCACTTTGTTAGT
>No_name
GGAAATGTGACGAGAATTCCTGGAGAAACCCTTGACAGATATTGCCAGATCTATTTCCCC
AGAAATGATAACACTTTCACTTTGTTAGTGTATTCGAAAA
>No_name
ATTTTCGAATACACTAACAAAGTGAAAGTGTTATCATTTCTGGGGAAATAGATCTGGCAA
TATCTGTCAAGGGTTTCTCCAGGAATTCTCGTCACATTTC
>No_name
TGAGAATTTTCGAATACACTAACAAAGTGAAAGTGTTATCATTTCTGGGGAAATAGATCT
GGCAATATCTGTCAAGGGTTTCTCCAGGAATTCTCGTCAC
>No_name
CTGGGATGAGAATTTTCGAATACACTAACAAAGTGAAAGTGTTATCATTTCTGGGGAAAT
AGATCTGGCAATATCTGTCAAGGGTTTCTCCAGGAATTCT
>No_name
CTGAAATCATATGTCGACGAGTTAATATCAAACAAATACAAGTATTAGTAAAACAAACAA
TTAAAATGACTGGGATGAGAATTTTCGAATACACTAACAA
>No_name
CTGAAATCATATGTCGACGAGTTAATATCAAACAAATACAAGTATTAGTAAAACAAACAA
TTAAAATGACTGGGATGAGAATTTTCGAATACACTAACAA
>No_name
TTGCTGAAATCATATGTCGACGAGTTAATATCAAACAAATACAAGTATTAGTAAAACAAA
CAATTAAAATGACTGGGATGAGAATTTTCGAATACACTAA
>No_name
ATCATATTGGTTGCTGAAATCATATGTCGACGAGTTAATATCAAACAAATACAAGTATTA
GTAAAACAAACAATTAAAATGACTGGGATGAGAATTTTCG
>No_name
TGGCAATTGCTGTTAAGATCATATTGGTTGCTGAAATCATATGTCGACGAGTTAATATCA
AACAAATACAAGTATTAGTAAAACAAACAATTAAAATGAC
>No_name
CAGCTATGGCAATTGCTGTTAAGATCATATTGGTTGCTGAAATCATATGTCGACGAGTTA
ATATCAAACAAATACAAGTATTAGTAAAACAAACAATTAA
>No_name
GTTTGATATTAACTCGTCGACATATGATTTCAGCAACCAATATGATCTTAACAGCAATTG
CCATAGCTGATTTTCTAACTGGCTTGTTTCCGTTGCCATT
>No_name
GTTTGATATTAACTCGTCGACATATGATTTCAGCAACCAATATGATCTTAACAGCAATTG
CCATAGCTGATTTTCTAACTGGCTTGTTTCCGTTGCCATT
>No_name
AAAAAAGGAAAAGTTTTTTATCACATAAAATGGCAACGGAAACAAGCCAGTTAGAAAATC
AGCTATGGCAATTGCTGTTAAGATCATATTGGTTGCTGAA
>No_name
AGCAACCAATATGATCCTAACAGCAATTGCCATAGCTGATTTTCTAACTGGCTTGTTTCC
GTTGCCATTTTATGTGATAAAAAACTTTTCATTTTTTTCA
>No_name
AACCAATATGATCTTAACAGCAATTGCCATAGCTGATTTTCTAACTGGCTTGTTTCCGTT
GCCATTTTATGTGATAAAAAACTTTTCATTTTTTTCATCA
>No_name
TTCGAATTGATGAAAAAAAGGAAAAGTTTTTTATCACATAAAATGGCAACGGAAACAAGC
CAGTTAGAAAATCAGCTATGGCAATTGCTGTTAAGATCAT
>No_name
TCTGCTTCGAATTGATGAAAAAAATGAAAAGTTTTTTATCACATAAAATGGCAACGGAAA
CAAGCCAGTTAGAAAATCAGCTATGGCAATTGCTGTTAAG
>No_name
GCAATTGCCATAGCTGATTTTCTAACTGGCTTGTTTCCGTTGCCATTTTATGTGATAAAA
AACTTTTCATTTTTTTCATCAATTCGAAGCAGAACTTTTG
>No_name
CTCGGTATTACAACGACAGAGAAATAGTAAAAATATCCAAAAGTTCTGCTTCGAATTGAT
GAAAAAAATGAAAAGTTTTTTATCACATAAAATGGCAACG
>No_name
CAAATTGTCGGTATTACAACGACAGAGAAATAGTAAAAATATCCAAAAGTTCTGCTTCGA
ATTGATGAAAAAAATGAAAAGTTTTTTATCACATAAAATG
>No_name
GACAAATTGTCGGTATTACAACGACAGAGAAATAGTAAAAATATCCAAAAGTTCTGCTTC
GAATTGATGAAAAAAATGAAAAGTTTTTTATCACATAAAA
>No_name
CAGTCAACCAAATTGAAATCGTGTGACAAATTGTCGGTATTACAACGACAGAGAAATAGT
AAAAATATCCAAAAGTTCTGCTTCGAATTGATGAAAAAAA
>No_name
CTTTTGGATATTTTTACTATTTCTCTGTCGTTGTAATACCGACAATTTGTCACACGATTT
CAATTTGGTTGACTGTTGCGTTGGCGGTTCAGCGATTCAT
>No_name
CGTAAATGAATCGCTGAACCGCTAACGCAACAGTCAACCAGATTGAAATCGTGTGACAAA
TTGTCGGTATTACAACGACAGAGAAATAGTAAAAATATCC
>No_name
CGGCAGAGAAACGTAAATGAATCGCTGAACCGCCAACGCAACAGTCAACCAAATTGAAAT
CGTGTGACAAATTGTCGGTATTACAACGACAGAGAAATAG
>No_name
CAATTTGTCACACGATTTCAATCTGGTTGACTGTTGCGTTAGCGGTTCAGCGATTCATTT
ACGTTTCTCTGCCAACAGAAGCGAAAAACATTTGCACCGT
>No_name
CACGATTTCAATCTGGTTGACTGTTGCGTTAGCGGTTCAGCGATTCATTTACGTTTCTCT
GCCAACAGAAGCGAAAAACATTTGCACCGTGAAAACATCG
>No_name
CGATGTTTTCACGGTGCAAATGTTTTTCGCTTCTGTTGGCAGAGAAACGTAAATGAATCG
CTGAACCGCCAACGCAACAGTCAACCAAATTGAAATCGTG
>No_name
GGCGGTTCAGCGATTCATTTACGTTTCTCTGCCAACAGAAGCGAAAAACATTTGCACCGT
GAAAACATCGATTTACACTATTTTGACGATTTGTGTTTTG
>No_name
TTCATTTACGTTTCTCTGCCAACAGAAGCGAAAAACATTTGCACCGTGAAAACATCGATT
TACACTATTTTGACGATTTGTGTTTTGTCTTTGGTTTTTC
>No_name
CGTTTCTCTGCCAACAGAAGCGAAAAACATTTGCACCGTGAAAACATCGATTTACACTAT
TTTGACGATTTGTGTTTTGTCTTTGGTTTTTCACTTACAA
>No_name
CCAACAGAAGCGAAAAACATTTGCACCGTGAAAACATCGATTTACACTATTTTGACGATT
TGTGTTTTGTCTTTGGTTTTTCACTTACAACTGTCAATTG
>No_name
GAAAACATCGATTTACACTATTTTGACGATTTGTGTTTTGTCTTTGGTTTTTCACTTACA
ACTGTCAATTGTCAGTTTTGATTCTTATTATTTCTATCCA
>No_name
CTGATATTTGCATGGATAGAAATAATAAGAATCAAAACTGACAATTGACAGTTGTAAGTG
AAAAACCAAAGACAAAACACAAATCGTCAAATAGTGTAAA
>No_name
CCGGAGTCTGATATTTGCATGGATAGAAATAATAAGAATCAAAACTGACAATTGACAGTT
GTAAGTGAAAAACCAAAGACAAAACACAAATCGTCAAAAT
>No_name
GTATTGTCTTTGGTTTTTCACTTACAACTGTCAATTGTCAGTTTTGATTCTTATTATTTC
TATCCATGCAAATATCAGACTCCGGAATTTGTGATATTGA
>No_name
ATTTCAATATCACAAATTCCGGAGTCTGATATTTGCATGGATAGAAATAATAAGAATCAA
AACTGACAATTGACAGTTGTAAGTGAAAAACCAAAGACAA
>No_name
TTTTCACTTACAACTGTCAATTGTCAGTTTTGATTCTTATTATTTCTATCCATGCAAACA
TCAGACTCCGGAATTTGTGATATTGAAATGCAACTGGACA
>No_name
CTACTGTCCAGTTGCATTTCAATATCACAAATTCCGGAGTCTGATATTTGCATGGATAGA
AATAATAAGAATCAAAACTGACAATTGACAGTTGTAAGTG
>No_name
CAATTCTACTGTCCAGTTGCATTTCAATATCACAAATTCCGGAGTCTGATATTTGCATGG
ATAGAAATAATAAGAATCAAAACTGACAATTGACAGTTGT
>No_name
GCAATTCTACTGTCCAGTTGCATTTCAATATCACAAATTCCGGAGTCTGCTATTTGCATG
GATAGAAATAATAAGAATCAAAACTGACAATTGACAGTTG
>No_name
CAATAGTATATAATAAGCAATTCTACTGTCCAGTTGCATTTCAATATCACAAATTCCGGA
GTCTGATATTTGCATGGATAGAAATAATAAGAATCAAAAC
>No_name
ATTCATTAATACGGTCCGAGACCAATAGTATATAATAAGCAATTCTACTGTCCAGTTGCA
TTTCAATATCACAAATTCCGGAGTCTGATATTTGCATGGA
>No_name
CGACATTCATTAATACGGTCCGAGACCAATAGTATATAATAAGCAATTCTACTGTCCAGT
TGCATTTCAATATCACAAATTCCGGAGTCTGATATTTGCA
>No_name
TGACATTCATTAATACGGTCCGAGACCAATAGTATATAATAAGCAATTCTACTGTCCAGT
TGCATTTCAATATCACAAATTCCGGAGTCTGATGTTTGCA
>No_name
ACGGAATGACATTCATTAATACGGTCCGAGACCAATAGTATATAATAAGCAATTCTACTG
TCCAGTTGCATTTCAATATCACAAATTCCGGAGTCTGATG
>No_name
ATCAGACTCCGGAATTTGTGATATTGAAATGCAACTGGACAGTAGAATTGCTTATTATAT
ACTATTGGTCTCGGACCGTATTAATGAATGTCATTCCGTG
>No_name
ATCAGACTCCGGAATTTGTGATATTGAAATGCAACTGGACAGTAGAATTGCTTATTATAT
ACTATTGGTCTCGGACCGTATTAATGAATGTCATTCCGTG
>No_name
CAGACTCCGGAATTTGTGATATTGAAATGCAACTGGACAGTAGAATTGCTTATTATATAC
TATTGGTCTCGGACCGTATTAATGAATGTCATTCCGTGTT
>No_name
GTGATATTGAAATGCAACTGGACAGTAGAATTGCTTATTATATACTATTGGTCTCGGACC
GTATTAATGAATGTCATTCCGTGTTTATTGCTGACAGTCT
>No_name
GTGATATTGAAATGCAACTGGACAGTAGAATTGCTTATTATATACTATTGGTCTCGGACC
GTATTAATGAATGTCATTCCGTGTTTATTGCTGACAGTCT
>No_name
CTCACTGCCACAATCAGACTCAGAATAAAGACTGTCAGCAATAAACACGGAATGACATTC
ATTAATACGGTCCGAGACCAATAGTATATAATAAGCAATT
>No_name
CTCGATTCTTTTTTCTGAGAGGTTTGAAGTAAAACTCTTCGATGCTTTTCCGCAGACCTC
ACTGCCACAATCAGACTCAGAATAAAGACTGTCAGCAATA
>No_name
CTTCTCGATTCTTTTTTCTGAGAGGTTTGAAGTAAAACTCTTCGATGCTTTTCCGCAGAC
CTCACTGCCACAATCAGACTCAGAATAAAGACTGTCAGCA
>No_name
CTTCTCGATTCTTTTTTCTGAGAGGTTTGAAGTAAAACTCTTCGATGCTTTTCCGCAGAC
CTCACTGCCACAATCAGACTCAGAATAAAGACTGTCAGCA
>No_name
CTTCTCGATTCTTTTTTCTGAGAGGTTTGAAGTAAAACTCTTCGATGCTTTTCCGCAGAC
CTCACTGCCACAATCAGACTCAGAATAAAGACTGACAGCA
>No_name
CTTTATTCTGAGTCTGATTGTGGCAGTGAGGTCTGCGGAAAAGCATCGAAGAGTTTTACT
TCAAACCTCTCAAAAAAAAGAATCGAGAAGATCAAAAGAG
>No_name
CAACATTTTTGAAGTAGAATAAAACTCTTTTGATCTTCTCGATTCTTTTTTCTGAGAGGT
TTGAAGTAAAACTCTTCGATGCTTTTCCGCAGACCTCACT
>No_name
CAACATTTTTGAAGTAGAATAAAACTCTTTTGATCTTCTCGATTCTTTTTTCTGAGAGGT
TTGAAGTAAAACTCTTCGATGCTTTTCCGCAGACCTCACT
>No_name
GCCACTAGCAACATTTTTGAAGTAGAATAAAACTCTTTTGATCTTCTCGATTCTTTTTTC
TGAGAGGTTTGAAGTAAAACTCTTCGATGCTTTTCCGCAG
>No_name
GCGGAAAAGCATCGAAGAGTTTTACTTCAAACCTCTCAGAAAAAAGAATCGAGAAGATCA
AAAGAGTTTTATTCTACTTCAAAAATGTTGCAGATCGGAA
>No_name
CGGAAAAGCATCGAAGAGTTTTACTTCAAACCTCTCAAAAAAAGAATAGAGAAGATCAAA
AGAGATTTATTCTACTTCAACAATGTTGCTAGTGGATTTA
>No_name
AAAGCATCGAAGAGTTTTACTTCAAACCTCTCAGAAAAAAGAATCGAGAAGATCAAAAGA
GTTTTATTCTACTTCAAAAATGTTGCTAGTGGTTTTATGT
>No_name
AAAAATAAACATAAAACCACTAGCAACATTTTTGAAGTAGAATAAAACTCTTTTGATCTT
CTCGATTCTTTTTTCTGAGAGGTTTGAAGTAAAACTCTTC
>No_name
GAAGAGTTTTACTTCAAACCTCTCAGAAAAAAGAATCGAGAAGATCAAAAGAGTTTTATT
CTACTTCAAAAATGTTGCTAGTGGTTTTATGTTTATTTTT
>No_name
GTTTTACTTCAAACCTCTCAGAAAAAAGAATCGAGAAGATCAAAAGAGTTTTATTCTACT
TCAAAAATGTTGCTAGTGGTTTTATGTTTATTTTTAATTG
>No_name
GTTTTACTTCAAACCTCTCAGAAAAAAGAATCGAGAAGATCAAAAGAGTTTTATTCTACT
TCAAAAATGTTGCTAGTGGTTTTATGTTTATTTTTAATTG
>No_name
CGACAATTAAAAATAAACATAAAACCACTAGCAACATTTTTGAAGTAGAATAAAACTCTT
TTGATCTTCTCGATTCTTTTTTCTGAGAGGTTTGAAGTAA
>No_name
CGACAATTAAAAATAAACATAAAACCACTAGCAACATTTTTGAAGTAGAATAAAACTCTT
TTGATCTTCTCGATTCTTTTTTCTGAGAGGTTTGAAGTAA
>No_name
CTGTTCCATTCGGAATTTCGACAATTAAAAATAAACATAAAACCACTAGCAACATTTTTG
AAGTAGAATAAAACTCTTTTGATCTTCTCGATTCTTTTTT
>No_name
GTTTTATTCTACTTCAAAAATGTTGCTAGTGGTTTTATGTTTATTTTTAATTGTCGAAAT
TCCGAATGGAATAGCAATCACGCTATATATGATTCAAAAA
>No_name
GTTGCTAGTGGTTTTATGTTTATTTTTAATTGTCGAAATTCCGAATGGAATAGCAATCAC
GCTGTATATGATTCAAAAATCTTTCTCTTCCAGATCGGAA
>No_name
GTGGTTTTATGTTTATTTTTAATTGTCGAAATTCCGAATGGAATAGCAATCACGCTGTAT
ATGATTCAAAAATCTTTCTCTTCCAACAACTCAAACGACA
>No_name
CTGTCGTTTGAGTTGTTGGAAGAGAAAGATTTTTGAATCATATACAGCGTGATTGCTATT
CCATTCGGAATTTCGACAATTAAAAATAAACATAAAACCA
>No_name
CCAGAAACTGTCGTTTGAGTTGTTGGAAGAGAAAGATTTTTGAATCATATATAGCGTGAT
TGCTATTCCATTCGGAATTTCGACAATTAAAAATAAACAT
>No_name
TTTTAATTGTCGAAATTCCGAATGGAATAGCAATCACGCTATATATGATTCAAAAATCTT
TCTCTTCCAACAACTCAAACGACAGTTTCTGGGGGAAAAT
>No_name
CGAAATTCCGAATGGAATAGCAATCACGCTATATATGATTCAAAAATCTTTCTCTTCCAA
CAACTCAAACGACAGTTTCTGGGGGAAAATGAATTCAATT
>No_name
AAAAGATGATAAGAATGTTGCAAATTGAATTCATTTTCCCCCAGAAACTGTCGTTTGAGT
TGTTGGAAGAGAAAGATTTTTGAATCATATATAGCGTGAT
>No_name
AAAAGATGATAAGAATGTTGCAAATTGAATTCATTTTCCCCCAGAAACTGTCGTTTGAGT
TGTTGGAAGAGAAAGATTTTTGAATCATATATAGCGTGAT
>No_name
TCACGCTATATATGATTCAAAAATCTTTCTCTTCCAACAACTCAAACGACAGTTTCTGGG
GGAAAATGAATTCAATTTGCAACATTCTTATCATCTTTTC
>No_name
ATATGATTCAAAAATCTTTCTCTTCCAACAACTCAAACGACAGTTTCTGGGGGAAAATGA
ATTCAATTTGCAACATTCTTATCATCTTTTCCTATCCCTT
>No_name
AATCTTTCTCTTCCAACAACTCAAACGACAGTTTCTGGGGGAAAATGAATTCAATTTGCA
ACATTCTTATCATCTTTTCCTATCCCTTAAACTTTGTCAT
>No_name
AAATGACAAAGTTTAAGGGATAGGAAAAGATGATAAGAATGTTGCAAATTGAATTCATTT
TCCCCCAGAAACTGTCGTTTGAGTTGTTGGAAGAGAAAGA
>No_name
GTAAATGACAAAGTTTAAGGGATAGGAAAAGATGATAAGAATGTTGCAAATTGAATTCAT
TTTCCCCCAGAAACTGTCGTTTGAGTTGTTGGAAGAGAAA
>No_name
CAACAACTCAAACGACAGTTTCTGGGGGAAAATGAATTCAATTTGCAACATTCTTATCAT
CTTTTCCTATCCCTTAAACTTTGTCATTTACTGCATAATG
>No_name
CCTAGACATTATGCAGTAAATGACAAAGTTTAAGGGATAGGAAAAGATGATAAGAATGTT
GCAAATTGAATTCATTTTCCCCCAGAAACTGTCGTTTGAG
>No_name
CCTAGACATTATGCAGTAAATGACAAAGTTTAAGGGATAGGAAAAGATGATAAGAATGTT
GCAAATTGAATTCATTTTCCCCCAGAAACTGTCGTTTGAG
>No_name
CCTAGACATTATGCAGTAAATGACAAAGTTTAAGGGATAGGAAAAGATGATAAGAATGTT
GCAAATTGAATTCATTTTCCCCCAGAAACTGTCGTTTGAG
>No_name
TTCAATTTGCAACATTCTTATCATCTTTTCCTATCCCTTAAACTTTGTCATTTACTGCAT
AATGTCTAGGAATTTTAGAGAAACTCTAAAATTCATTATA
>No_name
CAGAATTAGAAATTCCTATAATGAATTTTAGAGTTTCTCTAAAATTCCTAGACATTATGC
AGTAAATGACAAAGTTTAAGGGATAGGAAAAGATGATAAG
>No_name
TTATCATCTTTTCCTATCCCTTAAACTTTGTCATTTACTGCATAATGTCTAGGAATTTTA
GAGAAACTCTAAAATTCATTATAGGAATTTCTAATTCTGC
>No_name
ATCATCTTTTCCTATCCCTTAAACTTTGTCATTTACTGCATAATGTCTAGGAATTTTAGA
GAAACTCTAAAATTCATTATAGGAATTTCTAATTCTGCTA
>No_name
CTATCCCTTAAACTTTGTCATTTACTGCATAATGTCTAGGAATTTTAGAGAAACTCTAAA
ATTCATTATAGGAATTTCTAATTCTGCTAATATTGTTACG
>No_name
CTGAAACATTCGTAACAATATTAGCAGAATTAGAAATTCCTATAATGAATTTTAGAGTTT
CTCTAAAATTCCTAGACATTATGCAGTAAATGACAAAGTT
>No_name
CTTTGTCATTTACTGCATAATGTCTAGGAATTTTAGAGAAACTCTAAAATTCATTATAGG
AATTTCTAATTCTGCTAATATTGTTACGAATGTCTCAGCT
>No_name
CTCCAGAACGAACAGCTGAGACATTCGTAACAATATTAGCAGAATTAGAAATTCCTATAA
TGAATTTTAGAGTTTCTCTAAAATTCCTAGACATTATGCA
>No_name
ATAATGTCTAGGAATTTTAGAGAAACTCTAAAATTCATTATAGGAATTTCTAATTCTGCT
AATATTGTTACGAATGTCTCAGCTGTTCGTTCTGGAGTTC
>No_name
CCAGCATTCAGTCGAACTCCAGAACGAACAGCTGAGACATTCGTAACAATATTAGCAGAA
TTAGAAATTCCTATAATGAATTTTAGAGTTTCTCTAAAAT
>No_name
GAGAAACTCTAAAATTCATTATAGGAATTTCTAATTCTGCTAATATTGTTACGAATGTCT
CAGCTGTTCGTTCTGGAGTTCGACTGAATGCTGGGAAAAA
>No_name
GAAACTCTAAAATTCATTATAGGAATTTCTAATTCTGCTAATATTGTTACGAATGTCTCA
GCTGTTCGTTCTGGAGTTCGACTGAATGCTGGGAAAAAAA
>No_name
GAAACTCTAAAATTCATTATAGGAATTTCTAATTCTGCTAATATTGTTACGAATGTCTCA
GCTGTTCGTTCTGGAGTTCGACTGAATGCTGGGAAAAAAA
>No_name
CTAAAATTCATTATAGGAATTTCTAATTCTGCTAATATTGTTACGAATGTCTCAGCTGTT
CGTTCTGGAGTTCGACTGAATGCTGGGAAAAAAACCTCCA
>No_name
CTAAAATTCATTATAGGAATTTCTAATTCTGCTAATATTGTTACGAATGTCTCAGCTGTT
CGTTCTGGAGTTCGACTGAATGCTGGGAAAAAAAACCTCC
>No_name
ATTCATTATAGGAATTTCTAATTCTGCTAATATTGTTACGAATGTCTCAGCTGTTCGTTC
TGGAGTTCGACTGAATGCTGGGAAAAAAACCTCCAAAACT
>No_name
CTGGTTTGAGAGTTTTGGAGGTTTTTTTCCCAGCATTCAGTCGAACTCCAGAACGAACAG
CTGAGACATTCGTAACAATATTAGCAGAATTAGAAATTCC
>No_name
TCTGGTTTGAGAGTTTTGGAGGTTTTTTTCCCAGCATTCAGTCGAACTCCAGAACGAACA
GCTGAGACATTCGTAACAATATTAGCAGAATTAGAAATTC
>No_name
GATTTCTGGTTTGAGAGTTTTGGAGGTTTTTTTTCCCAGCATTCAGTCGAACTCCAGAAC
GAACAGCTGAGACATTCGTAACAATATTAGCAGAATTAGA
>No_name
CTCGGATTCGTTATTAAACTTTAAAGCTGTGATTTCTGGTTTGAGAGTTTTGGAGGTTTT
TTTCCCAGCATTCAGTCGAACTCCAGAACGAACAGCTGAG
>No_name
ATCGGATTCGTTATTAAACTTTAAAGCTGTGATTTCTGGTTTGAGAGTTTTGGAGGTTTT
TTTCCCAGCATTCAGTCGAACTCCAGAACGAACAGCTGAG
>No_name
CTTTCGGATTCGTTATTAAACTTTAAAGCTGTGATTTCTGGTTTGAGAGTTTTGGAGGTT
TTTTTCCCAGCATTCAGTCGAACTCCAGAACGAACAGCTG
>No_name
CTTTCGGATTCGTTATTAAACTTTAAAGCTGTGATTTCTGGTTTGAGAGTTTTGGAGGTT
TTTTTCCCAGCATTCAGTCGAACTCCAGAACGAACAGCTG
>No_name
CTGGAGTTCGACTGAATGCTGGGAAAAAAACCTCCAAAACTCTCAAACCAGAAATCACAG
CTTTAAAGTTTAATAACGAATCCGAAAGAAACATGTTGAT
>No_name
AAACTCTCAAACCAGAAATCACAGCTTTAAAGTTTAATAACGAATCCGAAAGAAACATGT
TGATTAATTCCGTTCCGAAAATGGAATATTCAGCAGCTCC
>No_name
CGGAGCTGCTGAATATTCCATTTTCGGAACGGAATTAATCAACATGTTTCTTTCGGATTC
GTTATTAAACTTTAAAGCTGTGATTTCTGGTTTGAGAGTT
>No_name
CGGAGCTGCTGAATATTCCATTTTCGGAACGGAATTAATCAACATGTTTCTTTCGGATTC
GTTATTAAACTTTAAAGCTGTGATTTCTGGTTTGAGAGTT
>No_name
CGGAGCTGCTGAATATTCCATTTTCGGAACGGAATTAATCAACATGTTTCTTTCGGATTC
GTTATTAAACTTTAAAGCTGTGATTTCTGGTTTGAGAGTT
>No_name
AATAACGAATCCGAAAGAAACATGTTGATTAATTCCGTTCCGAAAATGGAATATTCAGCA
GCTCCGAATGTTTCAAAAATAAATTTCGACTGTTAAAATC
>No_name
ATTTAACAACAACCAATCTTTTCCCATAATTACTCGTTTACCATATTTTAAGCATTCAGG
GCTGGTAATTTGTATTTTGTCTATATGTTATGGAATGATA
>No_name
GACAAATATCATTCCATAACATATAGACAAAATACAAATTACCAGCCCTGAATGCTTAAA
ATATGGTAAACGAGTAATTATGGGAAAAGATTGGTTGTTG
>No_name
CAATCTTTTCCCATAATTACTCGTTTACCATATTTTAAGCATTCAGGGCTGGTAATTTGT
ATTTTGTCTATATGTTATGGAATGATATTTGTCCTAACCA
>No_name
TTCCAATGATGGTTAGGACAAATATCATTCCATAACATATAGACAAAATACAAATTACCA
GCCCTGAATGCTTAAAATATGGTAAACGAGTAATTATGGG
>No_name
CGCGGTATTTCCAATGATGGTTAGGACAAATATCATTCCATAACATATAGACAAAATACA
AATTACCAGCCCTGAATGCTTAAAATATGGTAAACGAGTA
>No_name
CTCGTTTACCATATTTTAAGCATTCAGGGCTGGTAATTTGTATTTTGTCTATATGTTATG
GAATGATATTTGTCCTAACCATCATTGGAAATATCGCAGT
>No_name
ATTTTAAGCATTCAGGGCTGGTAATTTGTATTTTGTCTATATGTTATGGAATGATATTTG
ACCTAACCATCATTGGAAATATCGCAGTTCTCTTGACGGT
>No_name
ATTCAGGGCTGGTAATTTGTATTTTGTCTATATGTTATGGAATGATATTTGTCCTAACCA
TCATTGGAAATATCGCAGTTCTCTTGACGGTTATCCGACA
>No_name
CTAACGTGTCGGATAACCGTCAAGAGAACTGCGATATTTCCAATGATGGTTAGGACAAAT
ATCATTCCATAACATATAGACAAAATACAAATTACCAGCC
>No_name
GTCCTAACCATCATTGGAAATATCGCAGTTCTCTTGACGGTTATCCGACACGTCAGCATG
AGGACCGTCATAAACATTTTCATTTGTAATCTCAGCATTG
>No_name
CCTAACCATCATTGGAAATATCGCAGTTCTCTTGACGGTTATCCGACACGTCAGCATGAG
GACCGTCATAAACATTTTCATTTGTAATCTCAGCATTGCT
>No_name
TGGAAATATCGCAGTTCTCTTGACGGTTATCCGACACGTCAGCATGAGGACCGTCATAAA
CATTTTCATTTGTAATCTCAGCATTGCTGATATTCTTTGC
>No_name
GGAAATATCGCAGTTCTCTTGACGGTTATCCGACACGTCAGCATGAGGACCGTCATAAAC
ATTTTCATTTGTAATCTCAGCATTGCTGATATTCTTTGCG
>No_name
CGCAGTTCTCTTGACGGTTATCCGACACGTCAGCATGAGGACCGTCATAAACATTTTCAT
TTGTAATCTCAGCATTGCTGATATTCTTTGCGCTCTGTTT
>No_name
GGAAGAACAAACAGAGCGCAAAGAATATCAGCAATGCTGAGATTACAAATGAAAATGTTT
ATGACGGTCCTCATGCTGACGTGTCGGATAACCGTCAAGA
>No_name
CGACACGTCAGCATGAGGACCGTCATAAACATTTTCATTTGTAATCTCAGCATTGCTGAT
ATTCTTTGCGCTCTGTTTGTTCTTCCAATTACTCTGCTTC
>No_name
ATGAGGACCGTCATAAACATTTTCATTTGTAATCTCAGCATTGCTGATATTCTTTGCGCT
CTGTTTGTTCTTCCAATTACTCTGCTTCAAAGTATACATA
>No_name
TGAGGACCGTCATAAACATTTTCATTTGTAATCTCAGCATTGCTGATATTCTTTGCGCTC
TGTTTGTTCTTCCAATTACTCTGCTTCAAAGTATACATAA
>No_name
CATAAACATTTTCATTTGTAATCTCAGCATTGCTGATATTCTTTGCGCTCTGTTTGTTCT
TCCAATTACTCTGCTTCAAAGTATACATAATGAGTGGCAT
>No_name
AACATTTTCATTTGTAATCTCAGCATTGCTGATATTCTTTGCGCTCTGTTTGTTCTTCCA
ATTACTCTGCTTCAAAGTATACATAATGAGTGGCATTTTG
>No_name
CGGCGAGGCTCTACATAAGAGAGTACCAAAATGCCACTCATTATGTATACTTTGAAGCAG
AGTAATTGGAAGAACAAACAGAGCGCAAAGAATATCAGCA
>No_name
CTGATATTCTTTGCGCTCTGTTTGTTCTTCCAATTACTCTGCTTCAAAGTATACATAATG
AGTGGCATTTTGGTACTCTCTTATGTAGAGCCTCGCCGTA
>No_name
GAAGATACGGCGAGGCTCTACATAAGAGAGTACCAAAATGCCACTCATTATGTATACTTT
GAAGCAGAGTAATTGGAAGAACAAACAGAGCGCAAAGAAT
>No_name
GAAGATACGGCGAGGCTCTACATAAGAGAGTACCAAAATGCCACTCATTATGTATACTTT
GAAGCAGAGTAATTGGAAGAACAAACAGAGCGCAAAGAAT
>No_name
CTTTGCGCTCTGTTTGTTCTTCCAATTACTCTGCTTCAAAGTATACATAATGAGTGGCAT
TTTGGTACTCTCTTATGTAGAGCCTCGCCGTATCTTCAAG
>No_name
CTTGAAGATACGGCGAGGCTCTACATAAGAGAGTACCAAAATGCCACTCATTATGTATAC
TTTGAAGCAGAGTAATTGGAAGAACAAACAGAGCGCAAAG
>No_name
CAATTACTCTGCTTCAAAGTATACATAATGAGTGGCATTTTGGTACTCTCTTATGTAGAG
CCTCGCCGTATCTTCAAGGAACAACAGTTTGTGCTTCAAT
>No_name
CTCTGCTTCAAAGAATACATAATGAGTGGCATTTTGGTACTCTCTTATGTAGAGCCTCGC
CGTATCTTCAAGGAACAACAGTTTGTGCTTCAATTTCAAC
>No_name
GGCATTTTGGTACTCTCTTATGTAGAGCCTCGCCGTATCTTCAAGGAACAACAGTTTGTG
CTTCAATTTCAACATTGACAATTATTGCTTTTGACAGATA
>No_name
ATGGCATATGGCTACGTATCTGTCAAAAGCAATAATTGTCAATGTTGAAATTGAAGCACA
AACTGTTGTTCCTTGAAGATACGGCGAGGCTCTACATAAG
>No_name
CACTCTTTTCATTGGATGGCATATGGCTACGTATCTGTCAAAAGCAATAATTGTCAATGT
TGAAATTGAAGCACAAACTGTTGTTCCTTGAAGATACGGC
>No_name
GGAACAACAGTTTGTGCTTCAATTTCAACATTGACAATTATTGCTTATGACAGATACGTA
GCCATATGCCATCCAATGAAAAGAGTGATAAATAAAAAGA
>No_name
GGTCTTTTTATTTATCACTCTTTTCATTGGATGGCATATGGCTACGTATCTGTCAAAAGC
AATAATTGTCAATGTTGAAATTGAAGCACAAACTGTTGTT
>No_name
TTCAATTTCAACATTGACAATTATTGCTTTTGACAGATACGTAGCCATATGCCATCCAAT
GAAAAGAGAGATAAATAAAAAGCCCACTTACATAATAGTG
>No_name
CGGTAAAAGAATAATTGCTGATGATATCCATATTCCAATCACTATTATGTAAGTGGTCTT
TTTATTTATCACTCTTTTCATTGGATGGCATATGGCTAAG
>No_name
GCCATCCAATGAAAAGAGTGATAAATAAAAAGACCACTTACATAATAGTGATTGGAATAT
GGATATCATCAGCAATTATTCTTTTACCGTGGGCAGTTTA
>No_name
GAGTGATAAATAAAAAGACCACTTACATAATAGTGATTGGAATATGGATATCATCAGCAA
TTATTCTTTTACCGTGGGCAGTTTATTATAAAATACAAAT
>No_name
TTCATTTGTATTTTATAATAAACTGCCCACGGTAAAAGAATAATTGCTGATGATATCCAT
ATTCCAATCACTATTATGTAAGTGGTCTTTTTATTTATCA
>No_name
TTTCATTTGTATTTTATAATAAACTGCCCACGGTAAAAGAATAATTGCTGATGATATCCA
TATTCCAATCACTATTATGTAAGTGGTCTTTTTATTTATC
>No_name
ACTTACATAATAGTGATTGGAATATGGATATCATCAGCAATTATTCTTTTACCGTGGGCA
GTTTATTATAAAATACAAATGAAAGTCACAAATCTAACTT
>No_name
CCAAGTTAGATTTGTGACTTTCATTTGTATTTTATAATAAACTGCCCACGGTAAAAGAAT
AATTGCTGATGATATCCATATTCCAATCACTATTATGTAA
>No_name
TTCAAGTTAGATTTGTGACTTTCATTTGTATTTTATAATAAACTGCCCACGGTAAAAGAA
TAATTGCTGATGATATCCATATTCCAATCACTATTATGTA
>No_name
TTCCATTCCAAGTTAGATTTGTGACTTTTATTTGTATTTTATAATAAACTGCCCACGGTA
AAAGAATAATTGCTGATGATATCCATATTCCAATCACTAT
>No_name
ATTGGAATATGGATATCATCAGCAATTATTCTTTTACCGTGGGCAGTTTATTATAAAATA
CAAATGAATGTCACAAATCTAACTTGGAATGGAAGCTTTC
>No_name
CTTTGTTTGGCCATTCCATTAAACAAATTTTTCGATGGAGTTGAAAGCTTCCATTCCAAG
TTAGATTTGTGACTTTCATTTGTATTTTATAATAAACTGC
>No_name
CCTTTGTTTGGCCATTCCATTAAACAAATTTTTCGATGGAGTTGAAAGCTTCCATTCCAA
GTTAGATTTGTGACTTTCATTTGTATTTTATAATAAACTG
>No_name
CTCCTTTGTTTGGCCATTCCATTAAACAAATTTTTCGATGGAGTTGAAAGCTTCCATTCC
AAGTTAGATTTGTGACTTTTATTTGTATTTTATAATAAAC
>No_name
CCCTTCTCCTTTGTTTGGCCATTCCATTAAACAAATTTTTCGATGGAGTTGAAAGCTTCC
ATTCCAAGTTAGATTTGTGACTTTTATTTGTATTTTATAA
>No_name
ATAAAATACAAATGAAAGTCACAAATCTAACTTGGAATGGAAGCTTTCAACTCCATCGAA
AAATTTCTTTAATGGAATGGCCAAACAAAGGAGAAGGGAA
>No_name
AAAAAGTATTCTTTCCCTTCTCCTTTGTTTGGCCATTCCATTAAACAAATTTTTCGATGG
AGTTGAAAGCTTCCATTCCAAGTTAGATTTGTGACTTTTA
>No_name
CAAAAAGTATTCTTTCCCTTCTCCTTTGTTTGGCCATTCCATTAAACAAATTTTTCGATG
GAGTTGAAAGCTTCCATTCCAAGTTAGATTTGTGACTTTT
>No_name
AAAAAGTATTCTTTCCCTTCTCCTTTGTTTGGCCATTCCATTAAACAAATTTTTCGATGG
AGTTGAAAGCTTCCATTCCAAGTTAGATTTGTGACTTTCA
>No_name
CAAAAAGTATTCTTTCCCTTCTCCTTTGTTTGGCCATTCCATTAAACAAATTTTTCGATG
GAGTTGAAAGCTTCCATTCCAAGTTAGATTTGTGACTTTC
>No_name
CACAAATCTAACTTGGAATGGAAGCTTTCAACTCCATCGAAAAATTTGTTTAATGGAATG
GCCAAACAAAGGAGAAGGGAAAGAATACTTTTTGGGAGTA
>No_name
CTAACTTGGAATGGAAGCTTTCAACTCCATCGAAAAATTTGTTTAATGGAATGGCCAAAC
AAAGGAGAAGGGAAAGAATACTTTTTGGGAGTCATTTTTA
>No_name
GAAGCTTTCAACTCCATCGAAAAATTTGTTTAATGGAATGGCCAAACAAAGGAGAAGGGA
AAGAATACTTTTTGGGAGTCATTTTTATTATTCTTTATGT
>No_name
AAGCTTTCAACTCCATCGAAAAATTTGTTTAATGGAATGGCCAAACAAAGGAGAAGGGAA
AGAATACTTTTTGGGAGTCATTTTTATTATTCTTTATGTT
>No_name
CGAAAAATTTGTTTAATGGAATGGCCAAACAAAGGAGAAGGGAAAGAATACTTTTTGGGA
GTCATTTTTATTATTCTTTATGTTATCCCATTGACTCTTA
>No_name
AAATTTGTTTAATGGAATGGCCAAACAAAGGAGAAGGGAAAGAATACTTTTTGGGAGTCA
TTTTTATTATTCTTTATGTTATCCCATTGACTCTTATATC
>No_name
CCGACTGCTGCGTAAAAGATTGATATAAGAGTCAATGGGATAACATAAAGAATAATAAAA
ATGACTCCCAAAAAGTATTCTTTCCCTTCTCCTTTGTTTG
>No_name
AGAAGGGAAAGAATACTTTTTGGGAGTCATTTTTATTATTCTTTATGTTATCCCATTGAC
TCTTATATCAATCTTTTACGCAGCAGTCGGATTAAAGGTT
>No_name
GGGAAAGAATACTTTTTGGGAGTCATTTTTATTATTCTTTATGTTATCCCATTGACTCTT
ATATCAATCTTTTACGCAGCAGTCGGATTAAAGGTTTGGC
>No_name
GAAAGAATACTTTTTGGGAGTCATTTTTATTATTCTTTATGTTATCCCATTGACTCTTAT
ATCAATCTTTTACGCAGCAGTCGGATTAAAGGTTTGGCAG
>No_name
GCGCTGCCAAACCTTTAATCCGACTGCTGCGTAAAAGATTGATATAAGAGTCAATGGGAT
AACATAAAGAATAATAAAAATGACTCCCAAAAAGTATTCT
>No_name
TATTATCTGTGCTCACGCGCTGCCAAACCTTTAATCCGACTGCTGCGTAAAAGATTGATA
TAAGAGTCAATGGGATAACATAAAGAATAATAAAAATGAC
>No_name
CCACTATTATCTGTGCTCACGCGCTGCCAAACCTTTAATCCGACTGCTGCGTAAAAGATT
GATATAAGAGTCAATGGGATAACATAAAGAATAATAAAAA
>No_name
TTATTATTCTTTATGTTATCCCATTGACTCTTATATCAATCTTTTACGCAGCAGTCGGAT
TAAAGGTTTGGCAGCGCGTGAGCACAGATAATAGTGGTAA
>No_name
CTCCGCATGTGTGATTTAAACAAAACTTTTTACCACTATTATCTGTGCTCACGCGCTGCC
AAACCTTTAATCCGACTGCTGCGTAAAAGATTGATATAAG
>No_name
CAATCTTTTACGCAGCAGTCGGATTAAAGGTTTGGCAGCGCGTGAGCACAGATAATAGTG
GTAAAAAGTTTTGTTTAAATCACACATGCGGAGGTATTGA
>No_name
GGCATTTTCACTAATTTTATTGACTTCTTTCTATCAATACCTCCGCATGTGTGATTTAAA
CAAAACTTTTTACCACTATTATCTGTGCTCACGCGCTGCC
>No_name
GATAATAGTGGTAAAAAGTTTTGTTTAAATCACACATGCGGAGGTATTGATAGAAAGAAG
TCAATAAAATTAGTGAAAATGCTACTGACAGTTGTTGTTT
>No_name
TGCGGAGGTATTGATAGAAAGAAGTCAATAAAATTAGTGAAAATGCTACTGACAGTTGTT
GTTTTCTTTGCGATTTCATGGTTGCCACTCTATATAACGC
>No_name
GATTGTTTAAATAATAGTAAAGAAGAAGCGTTATATAGAGTGGCAACCATGAAATCGCAA
AGAAAACAACAACTGTCAGTAGCATTTTCACTAATTTTAT
>No_name
GACAGTTGTTGTTTTCTTTGCGATTTCATGGTTGCCACTCTATATAACGCTTCTTCTTTA
CTATTATTTAAACAATCAATCATGGAATGTCAATGTGAAA
>No_name
GTTTTCACATTGACATTCCATGATTGATTGTTTAAATAATAGTAAAGAAGAAGCGTTATA
TAGAGTGGCAACCATGAAATCGCAAAGAAAACAACAACTG
>No_name
CAGAAAATAAGTCAAAACGATTGTTTTCACATTGACATTCCATGATTGATTGTTTAAATA
ATAGTAAAGAAGAAGCGTTATATAGAGTGGCAACCATGAA
>No_name
TTGAAATATTGGCAGAAAATAAGTCAAAACGATTGTTTTCACATTGACATTCCATGATTG
ATTGTTTAAATAATAGTAAAGAAGAAGCGTTATATAGAGT
>No_name
CTTGAAATATTGGCAGAAAATAAGTCAAAACGATTGTTTTCACATTGACATTCCATGATT
GATTGTTTAAATAATAGTAAAGAAGAAGCGTTATATAGAG
>No_name
CTCTATATAACGCTTCTTCTTTACTATTATTTAAACAATCAATCATGGAATGTCAATGTG
AAAACAATCGTTTTGACTTATTTTCTGCCAATATTTCAAG
>No_name
CTAAAACTTGAAATATGGGCAGAAAATAAGTCAAAACGATTGTTTTCACATTGACATTCC
ATGATTGATTGTTTAAATAATAGTAAAGAAGAAGCGTTAT
>No_name
CGCTTCTTCTTTACTATTATTTAAACAATCAATCATGGAATGTCAATGTGAAAACAATCG
TTTTGACTTATTTTCTGCCAATATTTCAAGTTTTAGGAGC
>No_name
CTTCTTTACTATTATTTAAACAATCAATCATGGAATGTCAATGTGAAAACAATCGTTTTG
ACTTATTTTCTGCCAATATTTCAAGTTTTAGGAGCATCAA
>No_name
GTTGTTTGATGCTCCTAAAACTTGAAATATTGGCAGAAAATAAGTCAAAACGATTGTTTT
CACATTGACATTCCATGATTGATTGTTTAAATAATAGTAA
>No_name
ATGGAATGTCAATGTGAAAACAATCGTTTTGACTTATTTTCTGCCAATATTTCAAGTTTT
AGGAGCATCAAACAACTGTATAAATCCATTTATTTATTAT
>No_name
CTTTCGAGAATAGTTATAATAAATAAATGGATTTATACAGTTGTTTGATGCTCCTAAAAC
TTGAAATATCGGCAGAAAATAAGTCAAAACGATTGTTTTC
>No_name
CTTTCGAGAATAGTTATAATAAATAAATGGATTTATACAGTTGTTTGATGCTCCTAAAAC
TTGAAATATTGGCAGAAAATAAGTCAAAACGATTGTTTTC
>No_name
GTTTTAGGAGCATCAAACAACTGTATAAATCCATTTATTTATTATAACTATTCTCGAAAG
TATCATGATGGAATTAATGCCGTTATCTGTTGTCGATCTA
>No_name
GCCAGGAATAGATCGACAACAGATAACGGCATTAATTCCATCATGATACTTTCGAGAATA
GTTATAATAAATAAATGGATTTATACAGTTGTTTGATGCT
>No_name
GCTCCTTGAAGGTAACCATTGCCAGGAATAGATCGACAACAGATAACGGCATTAATTCCA
TCATGATACTCTCGAGAATAGTTATAATAAATAAATGGAT
>No_name
ATTGTAACCTGACGCTCCTTGAAGGCAACCATTGCCAGGAATAGATCGACAACAGATAAC
GGCATTAATTCCATCATGATACTTTCGAGAATAGTTATAA
>No_name
CTCGAAAGTATCATGATGGAATTAATGCCGTTATCTGTTGTCGATCTATTCCTGGCAATG
GTTACCTTCAAGGAGCGTCAGGTTACAATGTCACTTTCGG
>No_name
TAATGCCGTTATCTGTTGTCGATCTATTCCTGGCAATGGTTACCTTCAAGGAGCGTCAGG
TTACAATGTCACTTTCGGAACAAACTCTTGTTCTTTAAGA
>No_name
CTGTTGTCGATCTATTCCTGGCAATGGTTACCTTCAAGGAGCGTCAGGTTACAATGTCAC
TTTCGGAACAAACTCTTGTTCTTTAAGAAAGGCAAATGAG
>No_name
CTCATTTGCCTTTCTTAAAGAACAAGAGTTTGTTCCGAAAGTGACATTGTAACCTGACGC
TCCTTGAAGGTAACCATTGCCAGGAATAGATCGACAACAG
>No_name
TGTCGATCTATTCCTGGCAATGGTTACCTTCAAGGAGCGTCAGGTTACAATGTCACTTTC
GGAACAAACTCTTGTTCTTTAAGAAAGGCAAATGAGGCCT
>No_name
TGTCGGTCTATTCCTGGCAATGGTTACCTTCAAGGAGCGTCAGGTTACAATGTCACTTTC
GGAACAAACTCTTGTTCTTTAAGAAAGGCAAATGAGGGCT
>No_name
ATGATTTATAAGATTTGTTTGTTATTTCTAAGCCCTCATTTGCCTTTCTTAAAGAACAAG
AGTTTGTTCCGAAAGTGACATTGTAACCTGACGCTCCTTG
>No_name
CTTGCGGAATAAAATGTCGGAGAAGATTTATAAGATTTGTTTGTTATTTCTAAGCCCTCA
TTTGCCTTTCTTAAAGAACAAGAGTTTGTTCCGAAAGTGA
>No_name
AATCATTCTTGCGGAATAAAATGTTGGAGAAGATTTATAAGATTTGTTTGTTATTTCTAA
GCCCTCATTTGCCTTTCTTAAAGAACAAGAGTTTGTTCCG
>No_name
CTCACTGTTTATTAATCATTCTTGCGGAATAAAATGTTGGAGAAGATTTATAAGATTTGT
TTGTTATTTCTAAGCCCTCATTTGCCTTTCTTAAAGAACA
>No_name
TTTCAGTTTCACTGGAATAACAACCGCCACAAACCGGTCTATTGTAATGAGCATCACGCA
CCAAATTGATAAATCTCCCGCGGCAAACAGAACAAATCTA
>No_name
CCAACATTCTGGACATTCACTAGATCAGCTGTAAACGATTCTGATTCGGGTGCATGCTTA
ATAAATTCTAACTTTTTCATTTATGAGACAAAATATCGGG
>No_name
CTATAGTTGGTATTATGTAATAAGTAGTCAAACTGACCCAAGCCCGATATTTTGTCTCAT
AAATGAAAAAGTTAGAATTTATTAAGCATGCACCCGAATC
>No_name
GGCTGGAGTAATTAATGTTATATACCGAATGGTTATCGCAATTGACATTCGTGTTAGAGA
TTTCGAATAATGAGTTTCTTTAGAAGCATTTACAGACTGA
>No_name
GTGATGTTTAATTTATCATCGGAAAGTTGTACAAAATGGATTCAATATCGCGCCGGAAAA
TCTGTCGAGTCTTACGTCATGTTTTTTGTTGTTTTATTGA
>No_name
GTTTAATTTATCATCGGAAAGTTGTACAAAATGGATTCAATATCGCGCGGGAAAATCTGT
CGAGTCTTACGTCATGTTTTTTGTTGTTTTATTGATATTC
>No_name
CGGAAAGTTGTACAAAATGGATTCAATATCGCGCGGGAAAATCTGTAGAGTCTTACGTCA
TGTTTTTTGTTGTTTTATTGATATTCATTTTCGGATTATT
>No_name
CCCAATAATCCGAAAATGAATATCAATAAAACAACAAAAAACATGACGTAAGACTCGACA
GATTTTCCGGCGCGATATTGAATCCATTTTGTACAACTTT
>No_name
GTCGAGTCTTACGTCATGTTTTTTGTTGTTTTATTGATATTCATTTTCGGATTATTGGGA
AATTTCGTTTTGATAATTATCATTCTCGCTAACAAGCGAA
>No_name
CTAGATTGACGATGAGGAAATTTGGCAAAGTTCGCATTCGCTTGTTAGCGAGAATGATAA
TTATCAAAACGAAATTTCCCAATAATCCGAAAATGAATAT
>No_name
CTAGATTGACGATGAGGAAATTTGGCAAAGTTCGCATTCGCTTGTTAGCGAGAATGATAA
TTATCAAAACGAAATTTCCCAATAATCCGAAAATGAATAT
>No_name
CGAACTTTGCCAAATTTCCTCATCGTCAATCTAGCAGTTGGGGATACGATTTTTCTTTTG
GCTCATGTCTTGTCGACTTTACCAACGTACATTTTATCGA
>No_name
CAAGAGTGTAGTTTCTAGTGAAAGTTAATAATTTACACAAAGTAGAATCCGCGTGAAATT
TCGATAAAATGTACGTTGGTAAAGTCGACAAGACATGAGC
>No_name
AATGTTTCTTGCAATTGATCGACTTCGTGTTATAGTCTGTCCTCTGAGAAGGCAATTATC
TCCTGATCAATCTAGATTATTTGCAACGACAGGAGTTGTC
>No_name
GTTATAGTCTGTCCTCTGAGAAGGCAATTATCTCCTGATCAATCTAGATTATTTGCAACG
ACAGGAGTTGTCGGAATATGGTTGACATCAAAAGTTTTAG
>No_name
TTTCAATGCTTATGTTAATTTTTGCTATATAACTATTTATTGCGTTGGGTGTTGCTAAAA
CTGTTGATGTCAACCATATTCCGACAACTCCTGTCGTTGC
>No_name
CAGTTTTAGCAACACCCAACGCAATAAATAGTTATATAGCAAAAATTAACATAAGCATTG
AAAATGAAGGCAATCAGACCATCTGTCTCTTCACAGAAGT
>No_name
GAATGATAATCGGCTCGACTTGAACAAAATTCTGTGAAGAGACAGATGGTCTGATTGCCT
TCATTTTCAATGCTTATGTTAATTTTTGCTATATAACTAT
>No_name
TTAACATAAGCATTGAAAATGAAGGCAATCAGACCATCTGTCTCTTCACAGAAGTTTGTT
CAAGTCGAGCCGATTATCATTCCTATCAGGAAAAGATTTT
>No_name
TGAAAATGAAGGCAATCAGACCATCTGTCTCTTCACAGAAGTTTGTTCAAGTCGAGCCGA
TTATCATTCCTATCAGGAAAAGATTTTTCAATTTTGGATA
>No_name
CTTCACAGAAGTTTGTTCAAGTCGAGCCGATTATCATTCCTATCAGGAAAAGATTTTTCA
ATTTTGGATAACGTTTTCTGCTTTTTTCCTAATTCCTTTT
>No_name
CCAATGACGACAAAAGGAATTAGAAAAAAAGCAGAAAACGTTATCCAAAATTGAAAAATC
TTTTCCTGATAGGAATGATAATCGGCTCGACTTGAACAAA
>No_name
ATCATTCCTATCAGGAAAAGATTTTTCAATTTTGAATAACGTTTTCTGCTTTTTTTCTAA
TTCCTTTTGTCGTCATTGGCACTTGTTACACATTTATTGC
>No_name
CTCCCGGGGTCCTTGAATGGCACATTAAATACAGTGCAATAAATGTGTAACAAGTGCCAA
TGACGACAAAAGGAATTAGGAAAAAAAGCAGAAAACGTTA
>No_name
ATCGAGTTTATGTTTCCCGGGGTCCTTGAATGGCACATTAAATACAGTGCAATAAATGTG
TAACAAGTGCCAATGACGACAAAAGGAATTAGGAAAAAAG
>No_name
CTCGATTTCTACAGTTCTGATAACGTCGAGAAAGAAATTAGCAAAAATTGTGCTTGGTTT
GATAATCATTTTCCTATTTTGTAAATTGCCGAGATCGGAA
>No_name
CGGATACACAAAAGTGAGAATTTCGCACATAATTTGTACGAATTGAAAACCGACATCGTA
AAAAATGATCCAAAACTTTTGAATTTGTTCCGGCAATTTA
>No_name
ATCATTTTTTACGATGTCGGTTTTCAATTCGTACAAATTATGTGCGAAATTCTCACTTTT
GTGTATCCGTGTCTTAATCCTTTGACACTTTGCATTTTGA
>No_name
TTCAATTCGTACAAATTATGTGCGAAATTCTCACTTTTGTGTATCCGTGTCTTAATCCTT
TGACACTTTGCATTTTGAGTTTGTCATATCGTATGCAGTC
>No_name
GTCATTTCCTCGATCTATTTTACATCGAAATATACATGAAATAAACTGCCTACGATATGA
CAAACTCAAAATGCAAAGTGTCAAAGGATTAAGACACGGA
>No_name
GTCATTTCCTCGATCTATTTTACATCGAAATATACATGAAATAAACTGCCTACGATATGA
CAAACTCAAAATGCAAAGTGTCAAAGGATTAAGACACGGA
>No_name
TGGCGATTAGCTGCCCCGTTAGCAAGGGGGTCGAATTTCTCCTTGGGTCATTTCCTCGAT
CTATTTTACATCGAAATATACATGAAATAAACTGCCTACG
>No_name
GTTTATTTCATGTATATTTCGATGTAAAATAGATCGAGGAAATGACCCAAGGAGAAATTC
GACCCCCTTGCTAACGGGGCAGCTAATCGCCACGACAGGT
>No_name
GTTTATTTCATGTATATTTCGATGTAAAATAGATCGAGGAAATGACCCAAGGAGAAATTC
GACCCCCTTGCTAACGGGGCAGCTAATCGCCACGACAGGT
>No_name
ATTAATCTTTGCAATTTTGTTACTACAAATGGATAATCTTTGATCCAGTGGGTGACCTGT
CGTGGCGATTAGCTGCCCCGTTAGCAAGGGGGTCGAATTT
>No_name
ATATTAAAAAAAAACGTTTGCAATTTTTAGTATATGAAGAAGAATTATTAATCTTTGCAA
TTTTGTTACTACAAATGGATAATCTTTGATCCAGTGGGTG
>No_name
CTGATATTAAAAAAAACGTTTGCAATTTTTAGTATATGAAGAAGAATTATTAATCTTGCA
ATTTTGTTACTACAAATGGATAATCTTTGATCCAGTGGGT
>No_name
CTTTTCATAAATTAAACCGACTAAATGATTCTCTGAGATTTACACTAATTTTGGTGTGTG
GAATGCCATTAATTGCAGTTGGAATATTTTCTAGTTTGTT
>No_name
CTGAGATTTACACTAATTTTGGTGTGTGGAATGCCATTAATTGCAGTTGGAATATTTTCT
AGTTTGTTGTCGTTTGGAATGTTTCTCAAAGACAACATGA
>No_name
GGGGTTGGAGTCATGTTGTCTTTGAGAAACATTCCAAACGACAACAAACTAGAAAATATT
CCAACTGCGATTAATGGCATTCCACACACCAAAATTAGTG
>No_name
CCAAAATAAGAAATATTAAATCCAACATTGCCGTCACCATCAACATTGTTTTAGTCGTTT
TTGGAGTCATGTTGTCTTTGAGAAACATTCCAAACGACAA
>No_name
CGAACATTATCATGGGTCTCTTTAGTTTTTGAAGACATTGAAAGATTTGCTGATAAGTTT
CGAATTTGTTTTGCAATAGCAAAACTACAAACTAACAATA
>No_name
AATAATTAAAACGACCATTAACATTTTATGCACTCTTGTTCTTACTCTATCAATTCTCGA
TGTGTTGTTAAATTGTGAGCGAGAAATACTTATTGAAGAT
>No_name
CCCGCAAACCGTGAAAATAATTAAAACGACCATTAACATTTTATGCACTCTTGTTCTTAC
TCTATCAATTCTCGATGTGTTGTTAAATTGTGAGCGAGAA
>No_name
TAAGAACAAGAGTGCATAAAATGTTAATGGTCGTTTTAATTATTTTCACGGTTTGCGGAA
CTCCGTTTATAATAAATGCTGTTGTTCGAATCATTGCCGG
>No_name
AAAATGTTAATGGTCGTTTTAATTATTTTCACGGTTTGCGGAACTCCGTTTATAATAAAT
GCTGTTGTTCGAATAATTGCCGGAGATCTCTCTCTATTCA
>No_name
TTGTCGTTGAATAAATAATACTACAAAACCAACATAATACACTCAAAATCTTTGAAACCA
CTTTTGAGCATTCCTGATCTATTGGATTTGGATTAGATGT
>No_name
GTCAAATCAGTCGGTGAATTCTGGCAATCCGGATCACAATAATGGAACGTTTTGCAATAC
CCTTACGTACTCAATGAGTTGGTCAGTTATTGCGATGACC
>No_name
CTTACGTACTCAATGAGTTGGTCAGTTATTGCGATGACCCTCTCCGTAGCCGTCAGTGTC
ATTACAATTGCTGGCAACATTTTGGTCATTACAGCATTTG
>No_name
CCGCTAAAGAAACGATAAAATAATTCCCAATAACTCGAAGCTTTTTCTCCAACGCAAATG
CTGTAATGACCAAAATGTTGCCAGCAATTGTAATGACACT
>No_name
GCAACATTTTGGTAATTACAGCATTTGCGTTGGAGAAAAAGCTTCGAGTTATTGGGAATT
ATTTTATCGTTTCTTTAGCGGCCACTGACTTGCTAATTGG
>No_name
CGAAAAAAGACCAATTAGCAAGTCAGTGGCCGCTAAAGAAACGATAAAATAATTCCCAAT
AACTCGAAGCTTTTTCTCCAACGCAAATGCTGTAATGACC
>No_name
ATTTGCGTTGGAGAAAAAGCTTCGAGTTATTGGGAATTATTTTATCGTTTCTTTAGCGGC
CACTGACTTGCTAATTGGTCTTTTTTCGATGAACTTATTC
>No_name
GTTTCTTTAGCGGCCACTGACTTGCTAATTGGTCTTTTTTCGATGAACTTATTCACTGTT
TATCTTTTATTAGGTTGTTGGCCGTTAGGTCAATTTTTAT
>No_name
ATTGGTCTTTTTTTCGATGAACTTATTCACTGTTTATCTTTTATTAGGTTGTTGGCCGTT
AGGTCAATTTTTATGTGATTTATGGTTGTCAGTGGATTAC
>No_name
ATCTTTTATTAGGTTGTTGGCCGTTAGGTCAATTTTTATGTGATTTATGGTTGTCAGTGG
ATTACACAGCCTGTCTCACGTCACAATGCACTGTGTTGTC
>No_name
TTTTCACTGAGCAATAGCGATCCACCGTTATGGACAACACAGTGCATTGTGACGTGAGAC
AGGCTGTGTAATCCACTGACAACCATAAATCACATAAAAA
>No_name
GTACCAACCAAGCGATAGCAACCATTATAATAACCTTTGAACCGGTTCTCCAAGAACGAT
AGATGTTTGGTATTTTCACTGAGCAATAGCGATCCACCGT
>No_name
CGCTATTGCTCAGTGAAAATACCAAACATCTATCGTTCTTGGAGAACCGGTTCAAAGGTT
ATTATAATGGTTGCTATCGCTTGGTTGGTACCCTCGATTC
>No_name
CGTATTGTGAAAAGTGGCCAACCAAGAATCGCAGTAAAGAATAGAATCGAGGGTACCAAC
CAAGCGATAGCAACCATTATAATAACCTTTGAACCGGTTC
>No_name
CTTTCGTATTGTGAAAAGTGGCCAACCAAGAATCGCAGTAAAGAATAGAATCGAGGGGAC
CAACCAAGCGATAGCAACACTTATAAAAACCTTTGAAACG
>No_name
CAACTGTCAAAAGAGTGTTGAAAACCGGTTGAGACGTAAAGTCAGCGAAACATTCATGAA
TTAATCGCTTTCGTATTGTGAAAAGTGGCCAACCAAGAAT
>No_name
CAAAAATAACCAACTGTCAAAAGAGTGTTGAAAACCGGTTGAGACGTAAAGTCAGCGAAA
CATTCATGAATTAATCGCTTTCGTATTGTGAAAAGTGGCC
>No_name
CTTTTCACAATACGAAAGCGATTAATTCATGAATGTTTCGCTGACTTTACGTCTCAACCG
GTTTTCAACACTCTTTTGACAGTTGGTTATTTTTGGGTTC
>No_name
AAAGCGATTAATTCATGAATGTTTCGCTGACTTTACGTCTCAACCGGTTTTCAACACTCT
TTTGACAGTTGGTTATTTTTGGGTTCCACTTTTTATCATG
>No_name
CTTTCATCAGATTTCTTTTGTAGATTGCAAGCGACATTATAAATCCCATAATATAGAAAC
AGCATGATAAAAAGTGGAACCCAAAAATAACCAACTGTCA
>No_name
GTCGCTTGCAATCTACAAAAGAAATCTGATGAAAGACACAAAAAAATGACAACTCTCATG
GCAATGGCCGGTCAGACAATGTCACGAATCGGAGTCGGGG
>No_name
TGGCAATGGCCGGTCAGACAATGTCACGAATCGGAGTCGGGGTTAACTGGAATAACAATG
AATCGGAAAACCATCCGAGAAAGGATTCTGGGAATTATTT
>No_name
CATTGCTAGAACATGTCGGATGCTTTTCGGTTTGTAAATAATTCCCAGAATCCTTTCTCG
GATGGTTTTCCGATTCATTGTTATTCCAGTTAACCCCGAC
>No_name
CAGATCATTTGGAAGCGCTTTATGCGCATTGCTAGAACATGTCGGATGCTTTTCGGTTTG
TAAATAATTCCCAGAATCCTTTCTCGGATGGTTTTCCGAT
>No_name
CCAGATCATTTGGAAGCGCTTTATGCGCATTGCTAGAACATGTCGGATGCGTTTCGGTTT
GTAAATAATTCCCAGAATCCTTTCTCGGATGGTTTTCCGA
>No_name
CTGATGTATTTGATTTCATTTTAAAATCCAGATCATTTGGAAGCGCTTTATGCGCATTGC
TAGAACATGTCGGATGCTTTTCGGTTTGTAAATAATTCCC
>No_name
TACAAACCGAAAAGCATCCGACATGTTCTAGCAATGCGCATAAAGCGCTTCCAAATGATC
TGGATTTTAAAATGAAATCAAATACATCAGAAACAAAGCT
>No_name
AAATTCAATGCATTTCCCACTGTCGGGAGACGAGTAAAGCTTTGTTTCTGATGTATTTGA
TTTCATTTTAAAATCCAGATCATTTGGAAGCGCTTTATGC
>No_name
CAGAAACAAAGCTTTACTCGTCTCCCGACAGTGGGAAATGCATTGAATTTATGGACAATG
AAGAGATAAAGCTTCATCAATTAGACCGAGAGGAAAACAA
>No_name
CCTACATGAGTTTGAGACTCGGTGTTTTGACTGGATGATTCCGCTTGGTTTTCCTCTCGG
TCTAATTGATGAAGCTTTATCTCTTCATTGTCCATAAATT
>No_name
GAGAGGAAAACCAAGCGGAATCATCCAGTCAAAACACCGAGTCTCAAACTCATGAAGGTA
ATAAATTTCCCGATAAATCTCCAACAACTTACATTACCGA
>No_name
CACCGGACTCAGAATCGGTAATGTAAGTTGTTGGAGATTTATCGGGAAATTTATTACCTT
CATGAGTTTGAGACTCGGTGTTTTGACTGGATGATTCCGC
>No_name
CTTTTTTAGAACTCCCATTAAAGAAGAACTAAAAGCGGCGCTAATACTTTGATTTACTGG
ACCAGCACCGGACTCAGAATCGGTAATGTAAGTTGTTGGA
>No_name
GTTTAGAACGTTTGACAAATTTATTGTAATATGGCTTTTTTAGAACTCCCATTAAAGAAG
AACTAAAAGCGGCGCTAATACTTTGATTTACTGGACCAGC
>No_name
CAGTAAATCAAAGTATTAGCGCCGCTTTTAGTTCTTCTTTAATGGGAGTTCTAAAAAAGC
CATATTACGATAAATTTGTCAAACGTTCTAAACGAAACAA
>No_name
AATCAAAGTATTAGCGCCGCTTTTAGTTCTTCTTTAATGGGAGTTCTAAAAAAAGCCATA
TTACAATAAATTTGTCAAACGTTCTAAACGAAACAAAACC
>No_name
ATCAAAGTATTAGCGCCGCTTTTAGTTCTTCTTTAATGGGAGTTCTAAAAAAGCCATATT
ACAATAAATTTGTCAAACGTTCTAAACGAAACAAAACCAT
>No_name
CAAAGTATTAGCGCCGCTTTTAGTTCTTCTTTAATGGGAGTTCTAAAAAAGCCATATTAC
AATAAATTTGTCAAACGTTCTAAACGAAACAAAACCATCT
>No_name
CGCCGCTTTTAGTTCTTCTTTAATGGGAGTTCTAAAAAAGCCATATTACAATAAATTTGT
CAAACGTTCTAAACGAAACAAAACCATCTCTCGAGATCGG
>No_name
CGCGGTTTTCTGACCGAGAGATGGTTTTGTTTCGTTTAGAACGTTTGACAAATTTATTGT
AATATGGCTTTTTTAGAACTCCCATTAAAGAAGAACTAAA
>No_name
GGAGTTCTAAAAAAGCCATATTACAATAAATTTGTCAAACGTTCTAAACGAAACAAAACC
ATCTCTCGGTCAGAAAACCGCGCAAGAAAGGCATTTCGAA
>No_name
AAAAAAGCCATATTACAATAAATTTGTCAAACGTTCTAAACGAAACAAAACCATCTCTCG
GTCAGAAAACCGCGCAAGAAAGGCATTTCGAACGATAAGT
>No_name
TACAATAAATTTGTCAAACGTTCTAAACGAAACAAAACCATCTCTCGGTCAGAAAACCGC
GCAAGAAAGGCATTTCGAACGATAAGTTTAATTCTGGGCG
>No_name
CGATCATCACCAGAACATGGTATGGAGTCCAGCATGCTAGAAATGCGCCCAGAATTAAAC
TTATCGTTCGAAATGCCTTTCTTGCGCGGTTTTCTGACCG
>No_name
CTGGGTCAGAAAACCGCGCAAGAAAGGCATTTCGAACGATAAGTTTAATTCTGGGCGCAT
TTCTAGCATGCTGGACTCCATACCATGTTCTGGTGATGAT
>No_name
CACAGATTTCGCTTCGATTATAACAGAAACCTTTGATCATCACCAGAACATGGTATGGAG
TCCAGCATGCTAGAAATGCGCCCAGAATTAAACTTATCGT
>No_name
GTTTAATTCTGGGCGCATTTCTAGCATGCTGGACTCCATACCATGTTCTGGTGATGATCA
AAGGTTTCTGTTATAATCGAAGCGAAATCTGTGTGAATGA
>No_name
CTAGCATGCTGGACTCCATACCATGTTCTGGTGATGATCAAAGGTTTCTGTTATAATCGA
AGCGAAATTTGTGTAAATGACCATTTGTATAATATTTCCT
>No_name
CTTGAATTGAATATTTGCTAATGCATAACAGAAAGGATTAATGGGAGAATTCATATAGCA
AAGCCAATAGGAAATATTTTACAAATGGTCATTCACACAG
>No_name
CAGCAATGGATCTTTGTTGGATAAGCAATCGGCAACAATCGGAAATGTATAAAAATTGGA
TCAACCAAATTGATCATCAAAACAAATCAAATCTCATAGA
>No_name
GTTTGCGTTGTAGACGTTTTCCTGGAGTATGAGTTTTACTTTTTCAATTTCCTGAGACCA
GATTTCAGGATTGGAAATCAAATTCGGGTTCAAATTGTAA
>No_name
CTCCGATGGGTTTGCGTTGTAGACGTTTTCCTGGAGTATGAGTTTTACTTTTTCAATTTC
CTGAGACCAGATTTCAGGATTGGAAATCAAATTCGGGTTC
>No_name
TTCCAATCCTGAAATCTGGTCTCAGGAAATTGAAAAAGTAAAACTCATACTCCAGGAAAA
CGTCTACAACGCAAACCCATCGGAGGAGTTGTCTCTCTGT
>No_name
CGATTGTCGATCACTTTGTCTTGATTTTCGGTCTATTAAAGCGTTGGGTTGATTATCTGT
TGAAGCGTAAAATTGAGAATCGAAATAAAACATTTTGCAT
>No_name
GCGGATGTTCCGAAATATTGCGAGAGAATGCAAAATGTTTTATTTCGATTCTCAATTTTA
CGCTTCAACAGATAATCAACCCAACGCTTTAATAGACCGA
>No_name
GCGTTGGGTTGATTATCTGTTGAAGCGTAAAATTGAGAATCGAAATAAAACATTTTGCAT
TCTCTCGCAATATTTCGGAACATCCGCCAGTGTGCTTTCG
>No_name
TGAGAATCGAAATAAAACATTTTGCATTCTCTCGCAATATTTCGGAACATCCGCCAGTGT
GCTTTCGGTTTGGTTAATCGTAGCCGTGACCCTCGAACGG
>No_name
ATGGAAACGAGATCACTATTGCCCGTTCGAGGGTCACGGCTACGATTAACCAAACCGAAA
GCACACTGGCGGATGTTCCGAAATATTGCGAGAGAATGCA
>No_name
CTTTCGGTTTGGTTAATCGTAGCCGTGACCCTCGAACGGGCAATAGTGATCTCGTTTCCA
TTTAAAGCGCACAATCTGATCCAGAAATCTCGAGCAATTG
>No_name
ATCTGATCCAGAAATCTCGAGCAATTGTTATTTCGATTTCAATGGCTTCGGTAATAATGA
TTCGTAATTGTCATTTTATTTTCACATTGGATCTGACTAA
>No_name
GTCGATTCAAACAACTGAGTACTATTAGTCAGATCCAATGTGAAAATAAAATGACAATTA
AGAATCATTATTACCGAAGCCATTGAAATCGAAATAACAA
>No_name
ATAATTTTGTCTGTGGATTTTCGGAGTCATATAGGAATTTTAAAACCGTATGGCTTTTGA
TTGACGCTATCATTTACAGTTTTCTTCCTTTTATTTTCAT
>No_name
TCTTCTAGCTTGACAAACCTTAATCAGTATTATCACATTCAAAGCAAATATGAAAATAAA
AGGAAGAAAACTGTAAATGATAGCGTCAATCAAAAGCCAT
>No_name
CTCTTCTGCCCACGATTCAGAGTCATCATAGATTGTCTTGTTCTTCTAGCTTGACAAACC
TTAATCAGTATTATCACATTCAAAGCAAATATGAAAATAA
>No_name
GTTGTGATGAGAAACGTTCCGCTAATCATCAAAAGCATTATTGTCAATTGTCTCGTACTT
TCTGATCTGTAAACACTCTTCTGCCCACGATTCAGAGTCA
>No_name
CTCGCACAATACAGATAGAAATTCAGGGCGTGATTCAAATGCATCAGAATCTCCGCAATT
GAGTCAGCGAATTGTGACGCAACCGCATCTTTGATTCCTG
>No_name
ATTCCCACTCGCACAATACAGATAGAAATTCAGGGCGTGATTCAAATGCATCAGAATCTC
CGCAATTGAGTCAGCGAATTGTGACGCAACCGCATCTCTG
>No_name
CACAATTCGCTGACTCAATTGCGGAGATTCTGATGCATTTGAATCACGCCCTGAATTTCT
ATCTGTATTGTGCGAGTGGGAATAAATTTCGAGCATGCTT
>No_name
CATTTTCATTGAATTCGCAAACAAACTATTTTGGGCAGCAGAATTTGAGGAGTAATGGAA
ATATCGAAACAATCTACATTTACTAAACAAGGATTTCAAG
>No_name
CTCAAATTCTGCTGCCCAAAATAGTTTGTTTGCGAATTCAATGAAAATGACAAGACATCT
AAACAATGATTCAAAATGGCTAAATGATGATCATTCATGC
>No_name
GTTCGGACTGATTATCATTCTCGGAGCGTTCGGAAACATTATGGTTCTTGTCGTGATTAT
TTTCAATAGAAAGATGAGAAACAGCACGAACATCCTTATT
>No_name
GCTTATTGTAGCGTTTATACACTCGTTTTGATGTGTTTTGACAGATTTCTCGCCGTCGTT
CATCCGATTTCGAGCTCACTGGTTCGTAGCGATCGGAACA
>No_name
CTTATTGTAGCGTTTATACACTCGTTTTGATGTGTTTTGACAGATTTCTCGCCGTCGTTC
ATCCGATTTCGAGCTCACTGGTTCGTAGCGATCGGAACAC
>No_name
CCGATTTCGAGCTCACTGGTTCGTAGCGATCGGAACACTTTTCTTGGAGTTGTTGTTATG
TGGATTCTTTTCACGGGAACAAACTTACCACTGTTGTTGA
>No_name
CACGACGTATTGGTCCGTCGTATCATTCCACCGCACTAAAGGTAGATATGAACAATAGTA
TACAACGCAATTAACTTTCGATTCTTTTCGTCCTTTAATC
>No_name
AAAGAATCGAAAGTTAATTGCGTTGTATACTATTGTTCATATCTACCTTTAGTGCGGTGG
AATGATACGACGGACCAATACGTCGTGGACATCAAATTCG
>No_name
GCCGTGTAGCAGTCGGCACAATAACTTACCGTATAACAGACTAATCATTAGCAGTGGTAA
GAAGTAGGCGAAAATAAAGAAACTTGTAAAGAATCTTTTA
>No_name
CTACCATGATTGTAACACGCTTCTTAGATTTCAAAGCTTCGTTGGATTGCGCCATTTTTG
ACGTTCTGCCGTGTAGCAGTCGGCACAATAACTTACCGTA
>No_name
GTGCCGACTGCTACACGGCAGAACGTCAAAAATGGCGCAATCCAACGAAGCTTTGAAATC
TAAGAAGCGTGTTACAATCATGGTAGTCATTGTCATTGTT
>No_name
GTCGGAGGACCTTTGTTTAGAACAATTCACATTTTTAGTAACTGTCTCGCCTATGCGAAT
AGCATGGTCAATCCGATTTTGTATGCGTTTTTATCGGAAA
>No_name
CTTGACAGCAAAGCAGATCCCTGAATGATCTGCGAAAGTTTTCCGATAAAAACGCATACA
AAATCGGATTGACCATGCTATTCGCATAGGCGAGACAGTT
>No_name
TTTTTATCGGAAAACTTTCGCAGATCATTCAGGGATCTGCTTTGCTGTCAAGCAACCCAG
TCTCGGGTCGAATACGAAAAGACTCATTTCAGTCACAATC
>No_name
CTCTCATCGACGACGTTTTCATGTCATTTCCATCGTTTTTACTCTGTCTTCGAGTTCTGC
CTTTGAAACTATTGCTTCCTCCTCGATTGTGACTGAAATG
>No_name
TCAAAGGCAGAACTCGAAGACAGAGTAAAAACGATGGAAATGACATGAAAACGTCGTCGA
TGAGAGCCATTGAAACTACTCAAAATGACGTTTTAATAAA
>No_name
CATGAAAACGTCGTCGATGAGAGCCATTGAAACTACTCAAAATGACGTTTTAATAAACTG
CAATTCAACAACCAAGCTAAACGACAACAAAGAGGAAATT
>No_name
ATTTCTCAGTAACTACTTTCTCATATCTCTTGCTGTTTCTGATTTATTCATTGGAGTTAT
TTCAATGCCTCTCTATACAACGTTTCTGATTCTCGACAAA
>No_name
CCGGACTCTTTACTGATAAATATCTGTCCAAAGAAATTATAAATAGATTAGCAACAGATG
CGTTTGAAACTGTGTAGTCCACCGTTAGCCAAATATTGCA
>No_name
ATCTGTTGCTAATCTATTTATAATTTCTTTGGACAGATATTTATCAGTAAAGAGTCCGAT
TTCCTATAGAATAAAAAGGACAAACAAAAAGGTAATCAAA
>No_name
GGAAAAAATTTCTGACAAAGAAAGCGTTTCAATTACATTTATTCCTGACGAAAAGAACCT
GAAATCTCAAATGATAAACTCTGTTTCACAGTCATTTGCA
>No_name
CTTCAATCATTTCTAACAGGAGTGATTCGTATTCGGTTATTGTAGTGAACAATTGCGTCC
ATCGAAAAAGAATACATAAACCAGACAAAAAGGCAGCTAA
>No_name
CTTTGATTATACTTAGTACGACAAGAGAATTCCCAAGAAGAGTAAATAATGGAATTAGAA
AAAGTATCAATAACCAATATCGTTTGGTTTCATTGTCAAT
>No_name
CTCAGGTTACGTTCTTTGATTATACTTAGTACGACAAGAGAATTCCCAAGAAGAGTAAAT
AATGGAATTAGAAAAAGTATCAATAACCAATATCGTTTGG
>No_name
CTTGGCCATAGCAGACATAAGTCTGGCCATATTGGTGATGCCAATTTGTATTTGGATTGA
AATAAACAATGGAAAGTGGAATTACGGCATTACATTTTGT
>No_name
GCCCTACCAATGGCATGTGGCATCAATCATAGACTTGTCCTTTCACACAATTCCTCAAAT
ATTTCAGATATCAGTGAATGCAGTTTCCAAAATGCCGATT
>No_name
CTTTGAATATCCGATAGTAGAGAACGAGAGTGATGATCGCTGGAATATAAAATGATATAA
TTGATGAATAGATGGCGAAATCGGCATTTTGGAAACTGCA
>No_name
GTGTTTTTAATTTTGTTTCGATAAATGATGACTTTGAATATCCGATAGTAGAGAACGAGA
GTGATGATCGCTGGAATATAAAATGATATAATTGATGAAT
>No_name
CTCGTTCTCTACTATCGGATATTCAAAGTCATCATTTATCGAAACAAAATTAAAAACACA
AAACAAACAAATAATTATCCAGAAATTCATATTTGTGACA
>No_name
ATTTTCTAAGTTTTTATAGCCTACATCTGTCAGATTTCTGTTTTCGATGACTTCAAGGGG
AATATTTTCATCATTTTCCATTGTCAAACTGTCACAAATA
>No_name
AAACTTATTCTTGATCACTGTATCAGGACTATTTTCTAAGTTTTTATAGCCAACATCTGT
CAGATTTCTGTTTTCGATGACTTCAAGGGGAATCTTTTCA
>No_name
ACAAAACTTATTCTTGATCACTGTATCAGGACTATTTTCTAAGTTTTTATAGCCTACATC
TGTCAGATTTCTGTTTTCGATGACTTCAAGGGGAATATTT
>No_name
CTCATGAACTGGACATCAGATTGCTCACAAAACTTATTCTTGATCACTGTATCAGGACTA
TTTTCTAAGTTTTTATAGCCTACATCTGTCAGATTTCTGT
>No_name
ATGGAATTGGAATTAATGGAAGATCGCGGAAAGGACCTCATGAACTGGACATCAGATTGC
TCACAAAACTTATTCTTGATCACTGTATCAGGACTATTTT
>No_name
TGAATTCTTTGTTTTAAATGTCGACGAAAATCGACCATTGACTGGAAGTCACTTCCATCA
CGAGTTATAGCCGGATTGGCCATGATGGAATTGGAATTAA
>No_name
CTTTTTTGAATTCTGTGAGTTTTTATGAATTTTAAAATGAATGAATTTGACTTTTAAAGG
ACGCAAATATTTCGCGCTTTTATTTAATTGAATTTCTTTT
>No_name
CTTTTTTGAATTCTGTGAGTTTTTATGAATTTTAAAATGAATGAATTTGACTTTTAAAGG
ACGCAAATATTTCGCGCTTTTATTTAATTGAATTTCTTTT
>No_name
ATTTTGGAAAAGAGACTCCAATTCAACTTGTTACTCAATCCAACCAGTAAATTAATTGCA
AAATATGGCATCCAACAGAGGAGAAAAACACCAATTACGA
>No_name
AAATAATTGGATTCATAAATGAGTTCATATAGCCCATCCAAGTGACCGTTGAATAAAGAT
TGAGGAGAATTTTGGAAAAGAGACTCCAATTCAACTTGTT
>No_name
GCCGACAAAAGATCCAGTCAATTTACTATATTTGGTATTGGCAATTGGAGATTTCCTAGC
TTTCCCGGGTCAAACCATCCAGATATGGATCCAGTCGGTT
>No_name
CTGGCTAATTTCTACATGAACCATGTGATCAACTTCATTTTCTATCTTGTCATGTCTAAA
AATTTTAGAAAGGATTCATTGGAAATTTTCAAATTCAATT
>No_name
AAAAATTCCCTGTCAATCTTCTACTTGCCGGTGTCATAATAGTTATTGCTTGGATCTTGA
ATTTATCAGCGATTTGTGCAATGAGGTCTCTCAATTCTGG
>No_name
AAATTTCCCTGTCAATCTTCTACTTGCGGGTGTCATAATAGTTATTGCTTGGATCTTGAA
TTTATCAGCGATTTGTGCAATGAGGTCTCTCAATTCTGGT
>No_name
CATAAACGACCCTTGTACCAGAATTGAGAGACCTCATTGCACAAATCGCTGATAAATTCA
AGATCCAAGCAATAACTATTATGACACCGGCAAGTAGAAG
>No_name
TCTACTTGCCGGTGTCATAATAGTTATTGCTTGGATCTTGAATTTATCAGCGATTTGTGC
AATGAGGTCTCTCAATTCTGGTACAAGGGTCGTTTATGCA
>No_name
CTGAGAAATGCATAAACGACCCTTGTACCAGAAGTGAGAGACCTCATTGCACAAATCGCT
GATAAATTCAAGATCCAAGCAATAACTATTATGACACCGG
>No_name
ATAATAGTTATTGCTTGGATCTTGAATTTATCAGCGATTTGTGCAATGAGGTCTCTCAAT
TCTGGTACAAGGGTCGTTTATGCATTTCTCAGTTCAATGT
>No_name
CTTGGATCTTGAATTTATCAGCGATTTGTGCAATGAGGTCTCTCAATTCTGGTACAAGGG
TCGTTTATGCATTTCTCAGTTCAATGTGCGTTGCCAACCT
>No_name
CTTGAATTTATCAGCGATTTGTGCAATGAGGTCTCTCAATTCTGGTACAAGGGTCGTTTA
TGCATTTCTCAGTTCAATGTGCGTTGCCAACCTCTTTTTG
>No_name
CTTGAATTTATCAGCGATTTGTGCAATGAGGTCTCTCAATTCTGGTACAAGGGTCGTTTA
TGCATTTCTCAGTTCAATGTGCGTTGCCAACCTCTTTTTG
>No_name
GCGATTTGTGCAATGAGGTCTCTCAATTCTGGTACAAGGGTCGTTTATGCATTTCTCAGT
TCAATGTGCGTTGCCAACCTCTTTTTGGCCACGATAGATT
>No_name
GGAAAATCTATCGTGGCCAAAAAGAGGTTGGCAACGCACATTGAACTGAGAAATGCATAA
ACGACCCTTGTACCAGAATTGAGAGACCTCATTGCACAAA
>No_name
GGAAAATCTATCGTGGCCAAAAAGAGGTTGGCAACGCACATTGAACTGAGAAATGCATAA
ACGACCCTTGTACCAGAATTGAGAGACCTCATTGCACAAA
>No_name
GTGCAATGAGGTCTCTCAATTCTGGTACAAGGGTCGTTTATGCATTTCTCAGTTCAATGT
GCGTTGCCAACCTCTTTTTGGCCACGATAGATTTTCCACC
>No_name
CTCAATTCTGGTACAAGGGTCGTTTATGCATTTCTCAGTTCAATGTGCGTTGCCAACCTC
TTTTTGGCCACGATAGATTTTCCACCACCTATTATATCAA
>No_name
TGATACTAATATTTTTGATATAATAGGTGGTGGAAAATCTATCGTGGCCAAAAAGAGGTT
GGCAACGCACATTGAACTGAGAAATGCATAAACGACCCTT
>No_name
GTTGATACTAATATTTTTGATATAATAGGCGGTGGAAAATCTATCGTGGCCAAAAAGAGG
TTGGCAACGCACATTGAACTGAGAAATGCATAAACGACCC
>No_name
CATAGACGTTGATACTAATATTTTTGATATAATAGGCGGTGGAAAATCTATCGTGGCCAA
AAAGAGGTTGGCAACGCACATTGAACTGAGAAATGCATAA
>No_name
ATATGCTGCATAGACGTTGATACTAATATTTTTGATATAATAGGTGGTGGAAAATCTATC
GTGGCCAAAAAGAGGTTGGCAACGCACATTGAACTGAGAA
>No_name
TACACACATAATATGCTGCATAGACGTTGATACTAATATTTTTGATATAATAGGCGGTGG
AAAATCTATCGTGGCCAAAAAGAGGTTGGCAACGAGATCG
>No_name
CGTTGCCAACCTCTTTTTGGCCACGATAGATTTTCCACCACCTATTATATCAAAAATATT
AGTATCAACGTCTATGCAGCATATTATGTGTGTATCCTGG
>No_name
CCAGGATACACACATAATATGCTGCATAGACGTTGATACTAATATTTTTGATATAATAGG
TGGTGGAAAATCTATCGTGGCCAAAAAGAGGTTGGCAACG
>No_name
CCAGGATACACACATAATATGCTGCATAGACGTTGATACTAATATTTTTGATATAATAGG
CGGTGGAAAATCTATCGTGGCCAAAAAGAGGTTGGCAACG
>No_name
CCCAGGATACACACATAATATGCTGCATAGACGTTGATACTAATATTTTTGATATAATAG
GTGGTGGAAAATCTATCGTGGCCAAAAAGAGGTTGGCAAC
>No_name
ATAAGTCCAGGATAGACACATAATATGCTGCATAGACGTTGATACTAATATTTTTGATAT
AATAGGTGGTGGAAAATCTATCGTGGCCAAAAAGAGGTTG
>No_name
AAATAAGTCCAGGATACACACATAATATGCTGCATAGACGTTGATACTAATATTTTTGAT
ATAATAGGTGGTGGAAAATCTATCGTGGCCAAAAAGAGGT
>No_name
ATAGATTTTCCACCGCCTATTATATCAAAAATATTAGTATCAACGTCTATGCAGCATATT
ATGTGTGTATCCTGGACTTATTTGGACACTTTGCTATGTA
>No_name
GCAGGATGAGAACATTACATAGCAAAGTGTCCAAATAAGTCCAGGATACACACATAATAT
GCTGCATAGACGTTGATACTAATATTTTTGATATAATAGG
>No_name
ATTATATCAAAAATATTAGTATCAACGTCTATGCAGCATATTATGTGTGTATCCTGGACT
TATTTGGACACTTTGCTATGTAATGTTCTCATCCTGCATC
>No_name
GTATCAACGTCTATGCAGCATATTATGTGTGTATCCTGGACTTATTTGGACACTTTGCTA
TGTAATGTTCTCATCCTGCATCTTCTTGGGTGCAGTCTGG
>No_name
ATCAATATCAACGTCTATGCAGCATATTATGTGTGTATCCTGGACTTATTTGGACACTTT
GCTATGTAATGTTCTCATCCTGCATCTTCTTGGGTGCAGT
>No_name
AAATATGAGTCCAGACTGCACCCAAGAAGATGCAGGATGAGAACATTACATAGCAAAGTG
TCCAAATAAGTCCAGGATACACACATAATATGCTGCATAG
>No_name
CGTAAATATGAGTCCAGACTGCACCCAAGAAGATGCAGGATGAGAACATTACATAGCAAA
GTGTCCAAATAAGTCCAGGATACACACATAATATGCTGCA
>No_name
GCAGCATATTATGTGTGTATCGTGGACTTATTTGGACACTTTGCTATGTAATGTTCTCAT
CCTGCATCTTCTTGGGTGCAGTCTGGACTCATATTTACGT
>No_name
NGAAGACGTAAATATGAGTCCAGACTGCACCCAAGAAGATGCAGGATGAGAACATTACAT
AGCAAAGTGTCCAAATAAGTCCAGGATACACACATAATAT
>No_name
CTTATTTGGACACTTTGCTATGTAATGTTCTCATCCTGCATCTTCTTGGGTGCAGTCTGG
ACTCATATTTACGTCTTCGTCATCCATCTCGATACATGGA
>No_name
GTGGAATCCATGTATCGAGATGGATGACGAAGACGTAAATATGAGTCCAGACTGCACCCA
AGAAGATGCAGGATGAGAACATTACATAGCAAAGTGTCCA
>No_name
GTGGAATCCATGTATCGAGATGGATGACGAAGACGTAAATATGAGTCCAGACTGCACCCA
AGAAGATGCAGGATGAGAAAATTACATAGCAAAGTGTCCA
>No_name
CTTTGCTATGTAATGTTCTCATCCTGCATCTTCTTGGGTGCAGTCTGGACTCATATTTAC
GTCTTCGTCATCCATCTCGATACATGGATTCCACAAAGCA
>No_name
GTTAATATTTGCTTTGTGGAATCCATGTATCGAGATGGATGACGAAGACGTAAATATGAG
TCCAGACTGCACCCAAGAAGATGCAGGATGAGAACATTAC
>No_name
TGGACTCATATTTACGTCTTCGTCATCCATCTCGATACATGGATTCCACAAAGCAAATAT
TAACTTGCCTTAAACTGTCTGCCCCATGGACTTTAAGTTT
>No_name
CGAAACTTAAAGTCCATGGGGCAGACAGTTTAAGGCAAGTTAATATTTGCTTTGTGGAAT
CCATGTATCGAGATGGATGACGAAGACGTAAATATGAGTC
>No_name
CTCATATTTACGTCTTCGTCATCCATCTCGATACATGGATTCCACAAAGCAAATATTAAC
TTGCCTTAAACTGTCTGCACCATGGACTTTAAGTTTCGTT
>No_name
GTCGACTGAACGAAACTTAAAGTCCATGGGGCAGACAGTTTAAGGCAAGTTAATATTTGC
TTTGTGGAATCCATGTATCGAGATGGATGACGATGACGTA
>No_name
CTGAGCAATGGCCATAAAAGCTGTCGACTGAACGAAACTTAAAGTCCATGGTGCAGACAG
TTTAAGGCAAGTTAATATTTGCTTTGTGGAATCCATGTAT
>No_name
CACAAAGCAAATATTAACTTGCCTTAAACTGTCTGCCCCATGGACTTTAAGTTTCGTTCA
GTCGACAGCTTTTATGGCCATTGCTCAGATTTCAGAATCT
>No_name
GCAAATATTAACTTGCCTTAAACTGTCTGCACCATGGACTTTAAGTTTCGTTCAGTCGAC
AGCTTTTATGGCCATTGCTCAGATTTCAGAATCTACTATT
>No_name
ATCAGATATAAAGCAAACACCGTCTTGAATAGTAGATTCTGAAATCTGAGCAATGGCCAT
AAAAGCTGTCGACTGAACGAAACTTAAAGTCCATGGTGCA
>No_name
AACGAAGAATCAAGAAATTGGGATCAGATATAAAGCAAACACCGTCTTGAATAGTAGATT
CTGAAATCTGAGCAATGGCCATAAAAGCTGTCGACTGAAC
>No_name
CGAACGAAGAATCAAGAAATTGGGATCAGATATAAAGCAAACACCGTCTTGAATAGTAGA
TTCTGAAATCTGAGCAATGGCCATAAAAGCTGTCGACTGA
>No_name
AACCGAACGAAGAATCAAGAAATTGGGATCAGATATAAAGCAAACACCGTCTTGAATAGT
AGATTCTGAAATCTGAGCAATGGCCATAAAAGCTGTCGAC
>No_name
CTTTTATGGCCATTGCTCAGATTTCAGAATCTACTATTCAAGACGGTGTTTGCTTTATAT
CTGATCCCAATTTCTTGATTCTTCGTTCGGTTATGTGTTT
>No_name
CTTTTATGGCCATTGCTCAGATTTCAGAATCTACTATTCAAGACGGTGTTTGCTTTATAT
CTGATCCCAATTTCTTGATTCTTCGTTCGGTTATGTGTTT
>No_name
TGGCCATTGCTCAGATTTCAGAATCTACTATTCAAGACGGTGTTTGCTTTATATCTGATC
CCAATTTCTTGATTCTTCGTTCGGTTATGTGTTTTGGATT
>No_name
CTCAGATTTCAGAATCTACTATTCAACACGGTGTTTGCTTTATATCTGATCCCAATTTCT
TGATTCTTCGTTCGGTTATGTGTTTTGGATTTCCTAACTC
>No_name
CTCAGATTTCAGAATCTACTATTCAAGACGGTGTTTGCTTTATATCTGATCCCAATTTCT
TGATTCTTCGTTCGGTTATGTGTTTTGGATTTCCTATCTC
>No_name
AGATTTCAGAATCTACTATTCAAGACGGTGTTTGCTTTATATCTGATCCCAATTTCTTGA
TTCTTCGTTCGGTTATGTGTTTTGGATTTCCTATCTCAGT
>No_name
TTTGCTTTATATCTGATCCCAATTTCTTGATTCTTCGTTCGGTTATGTGTTTTGGATTTC
CTATCTCAGTTAGTTCAATATTAGTATTTCTTGCTGCCAA
>No_name
CTTTATATCTGATCCCAATTTCTTGATTCTTCGTTCGGTTATGTGTTTTGGATTTCCTAT
CTCAGTTAATTCAATATTAGTATTTCTTGCTGCCAGAAGT
>No_name
GAAAGACTTTTGGCAGCAAGAAATACTAATATTGAACTAACTGAGATAGGAAATCCAAAA
CACATAACCGAACGAAGAATCAAGAAATTGGGATCAGATA
>No_name
CCAATTTCTTGATTCTTCGTTCGGTTATGTGTTTTGGATTTCCTATCTCAGTTAGTTCAA
TATTAGTATTTCTTGCTGCCAAAAGTCTTTCTTCATTTGA
>No_name
CTTGATTCTTCGTTCGGTTATGTGTTTTGGATTTCCTATCTCAGTTAGTTCAATATTAGT
ATTTCTTGCTGCCAAAAGTCTTTCTTCATTTGACAGAAAA
>No_name
CTTCGTTCGGTTATGTGTTTTGGATTTCCTATCTCAGTTAGTTCAATATTAGTATTTCTT
GCTGCCAAAAGTCTTTCTTCATTTGACAGAAAACTACAAA
>No_name
GTTTGTAGTTTTCTGTCAAATGAAGAAAGACTTTTGGCAGCAAGAAATACTAATATTGAA
CTAACTGAGATAGGAAATCCAAAACACATAACCGAACGAA
>No_name
ATAGGTTTGTAGTTTTCTGTCAAATGAAGAAAGACTTTTGGCAGCAAGAAATACTAATAT
TGAACTAACTGAGATAGGAAATCCAAAACACATAACCGAA
>No_name
TATAGGTTTGTAGTTTTCTGTCAAATGAAGAAAGACTTTTGGCAGCAAGAAATACTAATA
TTGAACTAACTGAGATAGGAAATCCAAAACACATAACCGA
>No_name
TGGATTTCCTATCTCAGTTAGTTCAATATTAGTATTTCTTGCTGCAAAAAGTCTTTCTCC
ATTGAACAGAAACCTACAACCCTATAATTCTAAAGAAAAG
>No_name
CTTCTTTCTTTTCTTTAGATTTATAGGTTTGTAGTTTTCTGTCAAATGAAGAAAGACTTT
TGGCAGCAAGAAATACTAATATTGAACTAACTGAGATAGG
>No_name
ATCTTCTTTCTTTTCTTTAGATTTATAGGTTTGTAGTTTTCTGTCAAATGAAGAAAGACT
TTTGGCAGCAAGAAATACTAATATTGAACTAACTGAGATA
>No_name
CTCAGTTAGTTCAATATTAGTATTTCTTGCTGCCAAAAGTCTTTCTTCATTTGACAGAAA
ACTACAAACCTATAAATCTAAAGAAAAGAAAGAAGATATT
>No_name
CTCAGTTAGTTCAATATTAGTATTTCTTGCTGCCAAAAGTCTTTCTTCATTTGACAGAAA
ACTACAAACCTATAAATCTAAAGAAAAGAAAGAAGATATT
>No_name
TTCAGTTGTCATAATATCTTCTTTCTTTTCTTTAGATTTATAGGTTTGTAGTTTTCTGTC
AAATGAAGAAAGACTTTTGGCAGCAAGAAATACTAATATT
>No_name
TCCGCTTCAGTTGTCATAATATCTTCTTTCTTTTCTTTAGATTTATAGGTTTGTAGTTTT
CTGTCAAATGAAGAAAGACTTTTGGCAGCAAGAAATACTA
>No_name
CTCCGCTTCAGTTGTCATAATATCTTCTTTCTTTTCTTTAGATTTATAGGTTTGTAGTTT
TCTGTCAAATGAAGAAAGACTTTTGGCAGCAAGAAATACT
>No_name
CTTGCTGCCAAAAGTCTTTCTTCATTTGACAGAAAACTACAAACCTATAAATCTAAAGAA
AAGAAAGAAGATATTATGACAACTGAAGCGGAAACATTTC
>No_name
GAAATGTTTCCGCTTCAGTTGTCATAATATCTTCTTTGTTTTCTTTAGATTTATAGGTTT
GTAGTTTTCTGTCAAATGAAGAAAGACTTTTGGCAGCAAG
>No_name
CAAAAGTCTTTCTTCATTTGACAGAAAACTACAAACCTATAAATATAAAGAAAAGAAAGA
AGATATTATGACAACTGAAGAGGAAACATTTCAACTACTT
>No_name
GGAGAAAGTAGTTGAAATGTTTCCGCTTCAGTTGTCATAATATCTTCTTTCTTTTCTTTA
GATTTATAGGTTTGTAGTTTTCTGTCAAATGAAGAAAGAC
>No_name
GTCTTTCTTCATTTGACAGAAAACTACAAACCTATAAATCTAAAGAAAAGAAAGAAGATA
TTATGACAACTGAAGCGGAAACATTTCAACTACTTTCTCC
>No_name
TATGCCTAGGAGAAAGTAGTTGAAATGTTTCCGCTTCAGTTGTCATAATATCTTCTTTCT
TTTCTTTAGATTTATAGGTTTGTAGTTTTCTGTCAAATGA
>No_name
GTTTCATCTCTGTTGATTAAATTATGCCTAGGAGAAAGTAGTTGAAATGTCTCCGCTTCA
GTTGTCATAATATCTTCTTTCTTTTCTTTAGATTTATAGG
>No_name
CTTGAGTTTCATCTCTGTTGATTAAATTATGCCTAGGAGAAAGTAGTTGAAATGTTTCCG
CTTCAGTTGTCATAATATCTTCTTTCTTTTCTTTAGATTT
>No_name
AAAATAGTTTCTTGAGTTTCATCTCTGTTGATTAAATTATGCCTAGGAGAAAGTAGTTGA
AATGTCTCCGCTTCAGTTGTCATAATATCTTCTTTCTTTT
>No_name
CGCAAAATAGTTTCTTGAGTTTCATCTCTGTTGATTAAATTATGCCTAGGAGAAAGTAGT
TGAAATGTTTCCGCTTCAGTTGTCATAATATCTTCTTTCT
>No_name
CTGACGTTCGCAAAATAGTTTCTTGAGTTTCATCTCTGTTGATTAAATTATGCCTAGGAG
AAAGTAGTTGAAATGTTTCCGCTTCAGTTGTCATAATATC
>No_name
CTGACGTTCGCAAAATAGTTTCTTGAGTTTCATCTCTGTTGATTAAATTATGCCTAGGAG
AAAGTAGTTGAAATGTTTCCGCTTCAGTTGTCATAATATC
>No_name
CTGACGTTCGCAAAATAGTTTCTTGAGTTTCATCTCTGTTGATTAAATTATGCCTAGGAG
AAAGTAGTTGAAATGTTTCCGCTTCAGTTGTCATAATATC
>No_name
ATTATGACAACTGAAGCGGAAACATTTCAACTACTTTCTCCTAGGCATAATTTAATCAAC
AGAGATGAAACTCAAGAAACTATTTTGCGAACGTCAGAGA
>No_name
ATTCGGATCGTCTGACGTTCGCAAAATAGTTTCTTGAGTTTCATCTCTGTTGATTAAATT
ATGCCTAGGTGAAAGTAGTTGAAATGTCTCCGCTTCAGTT
>No_name
CTGAGAAGAGACTACAGTATTCGGATCGTCTGACGTTCGCAAAATAGTTTCTTGAGTTTC
ATCTCTGTTGATTAAATTATGCCTAGGAGAAAGTAGTTGA
>No_name
CTCCTAGGCATAATTTAATCAACAGAGATGAAACTCAAGAAACTATTTTGCGAACGTCAG
ACGATCCGAATACTGTAGTCTCTTCTCAGACATTTGATTG
>No_name
GTACAATCAAATGTCTGAGAAGAGACTACAGTATTCGGATCGCCTGACGTTCGCAAAATA
GTTTCTTGAGTTTCATCTCTGTTGATTAAATTATGCCTAG
>No_name
GCATAATTTAATCAACAGAGATGAAACTCAAGAAACTATTTTGCGAACGTCAGACGATCC
GAATACTGTAGTCTCTTCTCAGACATTTGATTGTACCAGT
>No_name
GTTTAGTGTATTGGTACAATCAAATGTCTGAGAAGAGACTACAGTATTCGGATCGTCTGA
AGTTCGCAAAATAACTTCTTGAGTTTCATCACTGTTGATT
>No_name
CTGATGATGATAATAGTTTAGTGTATTGGTACAATCAAATGTCTGAGAAGAGACTACAGT
ATTCGGATCGTATGCCGTCTTCTAAATAGATTATTGAGTT
>No_name
TGATGATAATAGTTTAGTGTATTGGTACAATCAAATGTCTGAGAAGAGACTACAGTATTC
GGATCGTCTGACGTTCGCAAAATAGTTTCTTGAGATCGGA
>No_name
CAAGAAACTATTTTGCGAACGTCAGACGATCCGAATACTGTAGTCTCTTCTCAGACATTT
GATTGAACCAAAACACTAAACTATTATCATCACCAGTGTC
>No_name
AAGAAACTATTTTGCGAACGTCAGACGATCCGAATACTGTAGTCTCTTCTCAGACATTTG
ATTGTACCAATACACTAAACTATTATCATCATCAGTGTCC
>No_name
AAACTATTTTGCGAACGTCAGACGATCCGAATACTGTAGTCTCTTCTCAGACATTTGATT
GTACCAATACACTAAACTATTATCATCATCAGTGTCCTCA
>No_name
CGAGGACACTGATGATGATAATAGTTTAGTGTATTGGTACAATCAAATGTCTGAGAAGAG
ACTACAGTATTCGGATCGTCTGACGTTCGCAAAATAGTTT
>No_name
GTTGAGGACACTGATGATGATAATAGTTTAGTGTATTGGTACAATCAAATGTCTGAGAAG
AGACTACAGTATTCGGATCGTCTGACGTTCGCAAAATAGT
>No_name
TTTGCGAACGTCAGACGATCCGAATACTGTAGTCTCTTCTCAGACATTTGATTGTACCAA
TACACTAAACTATTATCATCATCAGTGTCCTCAACATGGA
>No_name
GACGATCCGAATACTGTAGTCTCTTCTCAGACATTTGATTGTACCAATACACTAAACTAT
TATCATCATCAGTGTCCTCAACATGGAATTCTTTCCATTC
>No_name
TCCGAATACTGTAGTCTCTTCTCAGACATTTGATTGTACCAATACACTAAACTATTATCA
TCATCAGTGTCCTCAACATGGAATTCTTTCCATTCCTATT
>No_name
CCGAATACTGTAGTCTCTTCTCAGACATTTGATTGTACCAATACACTAAACTATTATCAT
CATCAGTGTCCTCAACATGGAATTCTTTCCATTCCTATTG
>No_name
TACTGTAGTCTCTTCTCAGACATTTGATTGTACCAATACACTAAACTATTATCATCATCA
GTGTCCTCAACATGGAATTCTTTCCATTCCTATTGACCGA
>No_name
TCGGTCAATAGGAATGGAAAGAATTCCATGTTGAGGACACTGATGATGATAATAGTTTAG
TGTATTGGTACAATCAAATGTCTGAGAAGAGACTACAGTA
>No_name
TCGGTCAATAGGAATGGAAAGAATTCCATGTTGAGGACACTGATGATGATAATAGTTTAG
TGTATTGGTACAATCAAATGTCTGAGAAGAGACTACAGTA
>No_name
GCACTGCGGTCAATAGGAATGGAAAGAATTCCATGTTGAGGACACTGATGATGATAATAG
TTTAGTGTATTGGTACAATCAAATGTCTGAGAAGAGACTA
>No_name
GAAAAATATGGGCACTTCGGTCAATAGGAATGGAAAGAATTCCATGTTGAGGACACTGAT
GATGATAATAGTTTAGTGTATTGGTACAATCAAATGTCTG
>No_name
CTCGAATTCGGAAAAATATGGGCACTTCGGTCAATAGGAATGGAAAGAATTCCATGTTGA
GGACACTGATGATGATAATAGTTTAGTGTATTGGTACAAT
>No_name
ATTGTACCAATACACTAAACTATTATCATCATCAGTGTCCTCAACATGGAATTCTTTCCA
TTCCTATTGACCGAAGTGCCCATATTTTTCCGAATTCGAG
>No_name
CTCGAATTCGGAAAAATATGGGCACTTCGGTCAATAGGAATGGAAAGAATTCCATGTTGA
GGACACTGATGATGATAATAGTTTAGTGTATTGGTACAAT
>No_name
GCTCGAATTCGGAAAAATATGGGCACTTCGGTCAATAGGAATGGAAAGAATTCCATGTTG
AGGACACTGATGATGATAATAGTTTAGTGTATTGGTACGA
>No_name
GTACCAATACACTAAACTATTATCATCATCAGTGTCCTCAACATGGAATTCTTTCCATTC
CTATTGACCGAAGTGCCCATATTTTTCCGAATTCGAGCCA
>No_name
CCTCAACATGGAATTCTTTCCATTCCTATTGACCGAAGTGCCCATATTTTTCCGAATTCG
AGCCATGTTTCTAAATATGATCCATTCATTATGAGTCCAT
>No_name
CTCAACATGGAATTCTTTCCATTCCTATTGACCGAAGTGCCCATATTTTTCCGAATTCGA
GCCATGTTTCTAAATATGATCCATTCATTATGAGCCCATC
>No_name
ATGGAATTCTTTCCATTCCTATTGACCGAAGTGCCCATATTTTTCCGAATTCGAGCCATG
TTTCTAAATATGATCCATTCATTATGAGTCCATCTTGTGA
>No_name
TGATATAGTATGTCACAAGATGGACTCATAATGAATGGATCATATTTAGAAACATGGCTC
GAATTCGGAAAAATATGGGCACTTCGGTCAATAGGAATGG
>No_name
CCCATATTTTTCCGAATTCGAGCCATGTTTCTAAATATGATCCATTCATTATGAGTCCAT
CTTGTGACATACTATATCAGTGTTGTTCAACACAAGAGAT
>No_name
ATTGCTGCTTGTGTTGAACAACACTGATATAGTATGTCACAAGATGGACTCATAATGAAT
GGATCATATTTAGAAACATGGCTCGAATTCGGAAAAATAT
>No_name
CGCTGCTTGTGTTGAACAACACTGATATAGTATGTCACAAGATGGACTCATAATGAATGG
ATCATATTTAGAAACATGGCTCGAATTCGGAAAAATAAGG
>No_name
ATTTTTCCGAATTCGAGCCATGTTTCTAAATATGATCCATTCATTATGAGTCCATCTTGT
GACATACTATATCAGTGTTGTTCAACACAAGCAGCAATTA
>No_name
CTCTTTAATTGCTGCTTGTGTTGAACAACACTGATATAGTATGTCACAAGATGGACTCAT
AATGAATGGATCATATTTAGAAACATGGCTCGAATTCGGA
>No_name
CCGAATTCGAGCCATGTTTCTAAATATGATCCATTCATTATGAGTCCATCTTGTGACATA
CTATATCAGTGTTGTTCAACACAAGCAGCAATTAAAGAGC
>No_name
CGGAATTCGAGACCATGTTTCTAAATATGATCCATTCATTATGAGTCCATCTTGTGACAT
ACTATAGCAGTGTTGTTCAACACAAGCAGCAATTAAAGAG
>No_name
GTTTCTAAATATGATCCATTCATTATGAGTCCATCTTGTGACATACTATATCAGTGTTGT
TCAACACAAGCAGCAATTAAAGAGCCATCGGTTCTTTCTG
>No_name
CTAAATATGATCCATTCATTATGAGTCCATCTTGTGACATACTATATCAGTGTTGTTCAA
CACAAGCAGCAATTAAAGAGCCATCGGTTCTTTCTGAAAA
>No_name
TTCATTATGAGTCCATCTTGTGACATACTATATCAGTGTTGTTCAACACAAGCAGCAATT
AAAGAGCCATCGGTTCTTTCTGAAAATGTTTATACTTCAA
>No_name
CGGAAGGATAAATATAATTTGAAGTATAAACATTTTCAGAAAGAACCGATGGCTCTTTAA
TTGCTGCTTGTGTTGAACAACACTGATATAGTATGTCACA
>No_name
GTTTGGTGTCGGAAGGATAAATATAATTTGAAGTATAAACATTTTCAGAAAGAACCGATG
GCTCTTTAATTGCTGCTTGTGTTGAACAACACTGATATAG
>No_name
GTTTGGTGTCGGAAGGATAAATATAATTTGAAGTATAAACATTTTCAGAAAGAACCGATG
GCTCTTTAATTGCTGCTTGTGTTGAACAACACTGATATAG
>No_name
CAGTGTTTGGTGTCGGAAGGATAAATATAATTTGAAGTATAAACATTTTCAGAAAGAACC
GATGGCTCTTTAATTGCTGCTTGTGTTGAACAACACTGAT
>No_name
TAAAGAGCCATCGGTTCTTTCTGAAAATGTTTATACTTCAAATTATATTTATCCTTCCGA
CACCAAACACTGTCCTGATGTTATTCCAACTATGCAGTCC
>No_name
GAGCCATCGGTTCTTTCTGAAAATGTTTATACTTCAAATTATATTTATCCTTCCGACACC
AAACACTGTCCTGATGTTATTCCAACTATGCAGTCCTCCA
>No_name
GTGGAGGACTGCATAGTTGGAATAACATCAGGACAGTGTTTGGTGTCGGAAGGATAAATA
TAATTTGAAGTATAAACATTTTCAGAAAGAACCGATGGCT
>No_name
CATCGGTTCTTTCTGAAAATGTTTATACTTCAAATTATATTTATCCTTCCGACACCAAAC
ACTGTCCTGATGTTATTCCAACTATGCAGTCCTCCACTAG
>No_name
GGTTCTTTCTGAAAATGTTTATACTTCAAATTATATTTATCCTTCCGACACCAAACACTG
TCCTGATGTTATTCCAACTATGCAGTCCTCCACTAGCGAT
>No_name
GTTCTTTCTGAAAATGTTTATACTTCAAATTATATTTATCCTTCCGACACCAAACACTGT
CCTGATGTTATTCCAACTATGCAGTCCTCCACTAGCGATC
>No_name
CTTTCTGAAAATGTTTATACTTCAAATTATATTTATCCTTCCGACACCAAACACTGTCCT
GATGTTATTCCAACTATGCAGTCCTCCACTAGCGATCCCA
>No_name
ATTTGGATTCCTCAAAATGGAATTATTCACTAAAGGATTTGAAATGGGATCGCTAGTGGA
GGACTGCATAGTTGGAATAACATCAGGACAGTGTTTGGTG
>No_name
ATTTGGATTCCTCAAAATGGAATTATTCACTAAAGGATTTGAAATGGGATCGCTAGTGGA
GGACTGCATAGTTGGAATAACATCAGGACAGTGTTTGAGA
>No_name
CAAACACTGTCCTGATGTTATTCCAACTATGCAGTCCTCCACTAGCGATCCCATTTCAAA
TGCTTTAGTGAATAATTCCATTTTGAGGAATCCAAATATG
>No_name
AAACACTGTCCTGATGTTATTCCAACTATGCAGTCCTCCACTAGCGATCCCATTTCAAAT
CCTTTAGTGAATAATTCCATTTTGAGGAATCCAAATATGC
>No_name
AAACACTGTCCTGATGTTATTCCAACTATGCAGTCCTCCACTAGCGATCCCATTTCAAAT
CCTTTAGTGAATAATTCCATTTTGAGGAATCCAAATATGC
>No_name
GCATATTTGGATTCCTCAAAATGGAATTATTCACTAAAGGATTTGAAATGGGATCGCTAG
TGGAGGACTGCATAGTTGGAATAACATCAGGACAGTGTTT
>No_name
CTGTCGATCTAGATTGATGCATATTTGGATTCCTCAAAATGGAATTATTCACTAAAGGAT
TTGAAATGGGATCGCTAGTGGAGGACTGCATAGTTGGAAT
>No_name
CTCCTGACGATCTAGATTGATGCATATTTGGATTCCTCAAAATGGAATTATTCACTAAAG
CATTTGAAATGGGATCGCTAGTGGAGGACTGCATAGTTGG
>No_name
ATTTCAAATGCTTTAGTGAATAATTCCATTTTGAGGAATCCAAATATGCATCAATCTAGA
TCGTCAGGAGACATTCTAGATTCACATCCTCATTACTGTA
>No_name
TTCAAATCCTTTAGTGAATAATTCCATTTTGAGGAATCCAAATATGCATCAATCTAGATC
GTCAGGAGACATTCTAGATTCACATCCTCATTACTGTACA
>No_name
TTCAAATCCTTTAGTGAATAATTCCATTTTGAGGAATCCAAATATGCATCAATCTAGATC
GTCAGGAGACATTCTAGATTCACATCCTCATTACTGTACA
>No_name
CCTTTAGTGAATAATTCCATTTTGAGGAATCCAAATATGCATCAATCTAGATCGTCAGGA
GACATTCTAGATTCACATCCTCATTACTGTACACTTCCGA
>No_name
TCCATTTTGAGGAATCCAAATATGCATCAATCTAGATCGTCAGGAGACATTCTAGATTCA
CATCCTCATTACTGTACACTTCCGCCAAGTCAATCTTTGG
>No_name
ATTTGACTTTCATATATTCTTTGAAAGTCCAAAGATTGACTTGGCGGAAGTGTACAGTAA
TGAGGATGTGAATCTAGAATGTCTCCTGACGATCTAGATT
>No_name
GGGATTATTTGATTTTCATATATTCTTTGAAAGTCCAAAGATTGACTTGGCGGAAGTGTA
CAGTAATGAGGATGTGAATCTAGAATGTCTCCTGACGATC
>No_name
TGGGATTATTTGATTTTCATATATTCTTTGAAAGTCCAAAGATTGACTTGGCGGAAGTGT
ACAGTAATGAGGATGTGAATCTAGAATGTCTCCTGACGAT
>No_name
GACATTCTAGATTCACATCCTCATTACTGTACACTTCCGCCAAGTCAATCTTTGGACTTT
CAAAGAATATATGAAAATCAAATAATCCCAGAAACAAATG
>No_name
GGTTTTTCAATATGAGATTTTGTAACATTTGTTTCTGGGATTATTTGATTTTCATATATT
CTTTGAAAGTCCAAAGATTGACTTGGCGGAAGTGTACAGT
>No_name
GAAGGTTTTTCAATATGAGATTTTGTAACATTTGTTTCTGGGATTATTTGATTTTCATAT
ATTCTTTGAAAGTCCAAAGATTGACTTGGCGGAAGTGTAC
>No_name
TGGGGTTTTGTTATTGAAGCCGAAGGTTTTTCAATATGAGATTTTGTAACATTTGTTTCT
GGGATTATTTGATTTTCATATATTCTTTGAAAGTCCAAAG
>No_name
TGGACTTTCAAAGAATATATGAAAATCAAATAATCCCAGAAACAAATGTTACAAAATCTC
ATATTGAAAAACCTTCGGCTTCAATAACAAAACCCCTAAA
>No_name
ACAAGATTTAGGGGTTTTGTTATTGAAGCCGAAGGTTTTTCAATATGAGATTTTGTAACA
TTTGTTTCTGGGATTATTTGATTTTCATATATTCTTTGAA
>No_name
TTCATGAGATCTTACAAGATTTAGGGGTTTTGTTATTGAAGCCGAAGGTTTTTCAATATG
AGATTTTGTAACATTTGTTTCTGGGATTATTTGATTTTCA
>No_name
NGTGCGTTCATGAGATCTTACAAGATTTAGGGGTTTTGTTATTGAAGCCGAAGGTTTTTC
AATATGAGATTTTGTAACATTTGTTTCTGGGATTATTTGA
>No_name
GTGCGTTCATGAGATCTTACAAGATTTAGGGGTTTTGTTATTGAAGCCGAAGGTTTTTCA
ATATGAGATTTTGTAACATTTGTTTCTGGGATTATAGATC
>No_name
CTATCGTCGTGCGTTCATGAGATCTTACAAGATTTAGGGGTTTTGTTATTGAAGCCGAAG
GTTTTTCAATATGAGATTTTGTAACATTTGTTTCTGGGAT
>No_name
AACAAATGTTACAAAATCTCATATTGAAAAACCTTCGGCTTCAATAACAAAACCCCTAAA
TCTTGTAAGATCTCATGAACGCACGACGATAGCGATTAAT
>No_name
GATAAATTAATCGCTATCGTCGTGCGTTCATGAGATCTTACAAGATTTAGGGGTTTTGTT
ATTGAAGCCGAAGGTTTTTCAATATGAGATTTTGTAACAT
>No_name
CAAAATCTCATATTGAAAAACCTTCGGCTTCAATAACAAAACCCCTAAATCTTGTAAGAT
CTCATGAACGCACGACGATAGCGATTAATTTATCTCTTTG
>No_name
CAAAGAGATAAATTAATCGCTATCGTCGTGCGTTCATGAGATCTTACAAGATTTAGGGGT
TTTGTTATTGAAGCCGAAGGTTTTTCAATATGAGATTTTG
>No_name
CAAAATCTCATATTGAAAAACCTTCGGCTTCAATAACAAAACCCCTAAATCTTGTAAGAT
CTCATGAACGCACGACGATAGCGATTAATTTATCTCTTTG
>No_name
CTCATATTGAAAAACCTTCGGCTTCAATAACAAAACCCCTAAATCTTGTAAGATCTCATG
AACGCACGACGATAGCGATTAATTTATCTCTTTGCATTAT
>No_name
GAAAAACCTTCGGCTTCAATAACAAAACCCCTAAATCTTGTAAGATCTCATGAACGCACG
ACGATAGCGATTAATTTATCTCTTTGCATTATCTCAATTA
>No_name
ATATAATTGAGATAATGCAAAGAGATAAATTAATCGCTATCGTCGTGCGTTCATGAGATC
TTACAAGATTTAGGGGTTTTGTTATTGAAGCCGAAGGTTT
>No_name
ACAAAACCCCTAAATCTTGTAAGATCTCATGAACGCACGACGATAGCGATTAATTTATCT
CTTTGCATTATCTCAATTATATTTTGGGGACCATTTATTA
>No_name
CTGGATTAATGATCCAATAATAAATGGTCCCCAAAATATAATTGAGATAATGCAAAGAGA
TAAATTAATCGCTATCGTCGTGCGTTCATGAGATCTTACA
>No_name
GGGGGTTTGCATACTCCCTGGATTAATGATCCAATAATAAATGGTCCCCAAAATATAATT
GAGATAATGCAAAGAGATAAATTAATCGCTATCGTCGTGC
>No_name
TAGCGATTAATTTATCTCTTTGCATTATCTCAATTATATTTTGGGGACCATTTATTATTG
GATCATTAATCCAGGGAGTATGCAAACCCCCTTTTTGTAT
>No_name
GCGATTAATTTATCTCTTTGCATTATCTCAATTATATTTTGGGGACCATTTATTATTGGA
TCATTAATCCAGGGAGTATGCAAACCCCCTTTTTGTATTT
>No_name
GTAAAATACAAAAAGGGGGTTTGCATACTCCCTGGATTAATGATCCAATAATAAATGGTC
CCCAAAATATAATTGAGATAATGCAAAGAGATAAATTAAT
>No_name
AATTTATCTCTTTGCATTATCTCAATTATATTTTGGGGACCATTTATTATTGGATCATTA
ATCCAGGGAGTATGCAAACCCCCTTTTTGTATTTTACCCA
>No_name
TTTATCTCTTTGCATTATCTCAATTATATTTTGGGGACCATTTATTATTGGATCATTAAT
CCAGGGAGTATGCAAACCCCCTTTTTGTATTTTACCCATT
>No_name
CTTGAATTCATTGATACGAGAATTAGAAATGGGTAAAATACAAAAAGGGGGTTTGCATAC
TCCCTGGATTAATGATCCAATAATAAATGGTCCCCAAAAT
>No_name
GACCACTTGAATTCATTGATACGAGAATTAGAAATGGGTAAAATACAAAAAGGGGGTTTG
CATACTCCCTGGATTAATGATCCAATAATAAATGGTCCCC
>No_name
TGCAAACCCCCTTTTTGTATTTTACCCATTTCTAATTCTCGTATCAATGAATTCAAGTGG
TTATCTTATGTTCTTTGCATTATATATCCATTAGTTATAC
>No_name
CTCTATCAATGATTAGTATAACTAATGGATATATAACGCAAAGAACATAAGATAACCACT
TGAATTCATTGATACGAGAATTAGAAATGGGTAAAATACA
>No_name
ATTTTACCCATTTCTAATTCTCGTATCAATGATTCAAGTGGTTATCTTATGTTCTTTGCG
TTATATATCCATTAGTTATACTAATCATTGATAGAGACAT
>No_name
CTTTACGAATGTCTCTATCAATGATTAGTATAACTAATGGATATATAATGCAAAGAACAT
AAGATAACCACTTGAATTCATTGATGCGAGAATTAGAAAT
>No_name
CTTTACGAATGTCTCTATCAATGATTAGTATAACTAATGGATATATAACGCAAAGAACAT
AAGATAACCACTTGAATTCATTGATACGAGAATTAGAAAT
>No_name
CTTTACGAATGTCTCTATCAATGATTAGTATAACTAATGGATATATAATGCAAAGAACAT
AAGATAACCACTTGAATTCATTGATACGAGAATTAGAAAT
>No_name
ATTTCTAATTCTCGTATCAATGAATTCAAGTGGTTATCTTATGTTCTTTGCGTTATATAT
CCATTAGTTATACTAATCATTGATAGAGACATTCGTAAAG
>No_name
CACTTTACGAATGTCTCTATCAATGATTAGTATAACTAATGGATATATAACGCAAAGAAC
ATAAGATAACCACTTGAATTCATTGATACGAGAATTAGAA
>No_name
TGATCACTTTACGAATGTCTCTATCAATGATTAGTATAACTAATGGATATATAATGCAAA
GAACATAAGATAACCACTTGAATTCATTGATACGAGAATT
>No_name
CTCGTATCAATGAATTCAAGTGGTTATCTTATGTTCTTTGCGTTATATATCCATTAGTTA
TACTAATCATTGATAGAGACATTCGTAAAGTGATCAGGTC
>No_name
TCCAACCAACATTATAACCAAATCTGCCATTGCCATGTTGAGAATAAAGATGTTTGTCGG
TAATATTCTCATTTTTCTTTCCTTCAAAATCACATAAATG
>No_name
TTTTGGACAAAGGATGGCTTTTAGGGTCTGTTGCATGCAAAATACTCAGATACGGAATGA
CGACTTGTCTCTACGTCTCAGTTCTCACCTTGATTGCCGT
>No_name
GGACAATTAAAGTGTGCTTTTTGTTACACCAAATGTGAGCTTTAATTGGATATATAATAG
CGATGTACCGCTCTATGCACACGGCAATCAAGGTGAGAAC
>No_name
CTATTATATATCCAATTAAAGCTCACATTTGGTGTAACAAAAAGCACACTTTAATTGTCC
TGATCACAATTTGGATTGCTGCTATTCTCTGTGGTCTTCC
>No_name
CTCGAAACGATTTATCCCATGCTCGGTTTCGAAAAGCGTTTCGAGTTGAAATCTGCAAAT
GGTTGATTTCAATATCTCGAAAGAGAGCTTGATAGATTTT
>No_name
CGAAGAATCTACCAGCACTGGAGTGCGTGTTTGAATTTCGTGCGAAATCTTTGGGAGAAA
ATGCTGTAAAGAATCGGATTGGCAGCAGAATTGGAATAAG
>No_name
GTGGAAACATGTATTTGAATAATTGCTTAAATTCTTCATCGCCAAAGAATGAATGGTGCA
CAGAACCGAGCATGGTGCGATTTCAGTTTGTTTTCAATGT
>No_name
GTGGAAACATGTATTTGAATAATTGCTTAAATTCTTCATCGCCAAAGAATGAATGGTGCA
CAGAACCGGGCATGGTGCGATTTCAGTTTGTTTTCAATGT
>No_name
TGGAAACATGTATTTGAATAATTGCTTAAATTCTTCATCGCCAAAGAATGAATGGTGCAC
AGAACCGAGCATGGTGCGATTTCAGTTTGTTTTCAATGTT
>No_name
GGAAACATGTATTTGAATAATTGCTTAAATTCTTCATCGCCAAAGAATGAATGGTGCACA
GAACCGAGCATGGTGCGATTTCAGTTTGTTTTCAATGTTT
>No_name
GAATAATTGCTTAAATTCTTCATCGCCAAAGAATGAATGGTGCACAGAACCGAGCATGGT
GCGATTTCAGTTTGTTTTCAATGTTTTTATTGTGGGCTTG
>No_name
CAATATTGATATAAAGTTGCCAACAAAACCGAAAATTATTATCAAGCCCACAATAAAAAC
ATTGAAAACAAACTGAAATCGCACCATGCTCGGTTCTGTG
>No_name
CTCTTCCAGTCTTTCTTTAGTACCAATATTGATATAAAGTTGCCAACAAAACCGAAAATT
ATTATCAAGCCCACAATAAAAACATTGAAAACAAACTGAA
>No_name
ATCTCTTCCAGTCTTTCTTTAGTACCAATATTGATATAAAGTTGCCAACAAAACCGAAAA
TTATTATCAAGCCCACAATAAAAACATTGAAAACAAACTG
>No_name
TTTGTTTTCAATGTTTTTATTGTGGGCTTGATAATAATTTTCGGTTTTGTTGGCAACTTT
ATATCAATATTGGTACTAAAGAAAGACTGGAAGAGATCAT
>No_name
TTTTTATTGTGGGCATGATAATAATTTTCGGTTTTGTTGGCAACTTTATATCAATATTGG
TACTAAAGAAAGACTGGAAGAGATCATCCATGAATGTGCT
>No_name
TAATAATTTTCGGTTTTGTTGGCAACTTTATATCAATATTGGTACTAAAGAAAGACTGGA
AGAGATCATCCATGAATGTGCTACTTTGCACATTGGCTGT
>No_name
GTCATATACAGCCAATGTGCAAAGTAGCACATTCATGGATGATCTCTTCCAGTCTTTCTT
TAGTACCAATATTGATATAAAGTTGCCAACAAAACCGAAA
>No_name
GTAAAAACAGGACGTCATATACAGCCAATGTGCAAAGTAGCACATTCATGGATGATCTCT
TCCAGTCTTTCTTTAGTACCAATATTGATATAAAGTTGCC
>No_name
CAACTTTATATCAATATTGGTACTAAAGAAAGACTGGAAGAGATCATCCATGAATGTGCT
ACTTTGCACATTGGCTGTATATGACTCCCTGTATTTACTT
>No_name
GATAAAAGTAAAAACAGGACGTCATATACAGCCAATGTGCAAAGTAGCACATTCATGGAT
GATCTCTTCCAGTCTTTCTTTAGTACCAATATTGATATAA
>No_name
CGAGGATAAAAGTAAAAACAGGACGTCATATACAGCCAATGTGCAAAGTAGCACATTCAT
GGATGATCTCTTCCAGTCTTTCTTTAGTACCAATATTGAT
>No_name
GAAAGACTGGAAGAGATCATCCATGAATGTGCTACTTTGCACATTGGCTGTATATGACGT
CCTGTTTTTACTTTTATCCTCATACTACATTGTATTTGCG
>No_name
CTCGCAAATACAATGTAGTATGAGGATAAAAGTAAAAACAGGACGTCATATACAGCCAAT
GTGCAAAGTAGCACATTCATGGATGATCTCTTCCAGTCTT
>No_name
GTAGATGAGAGAAGTAGATTATTATTCCTCTCGCAAATACAATGTAGTATGAGGATAAAA
GTAAAAACAGGACGTCATATACAGCCAATGTGCAAAGTAG
>No_name
CGTCCTGTTTTTACTTTTATCCTCATACTACATTGTATTTGCGAGAGGAATAATAATCTA
CTTCTCTCATCTACTTCCTGAATTATCCAAAAATTTCATC
>No_name
CNGTTTTTACTTTTATCCTCATACTACATTGTATTTGCGAGAGGAATAATAATCTACTTC
TCTCATCTACTTCCTGAATTATCCAAAAATTTCATCTCAT
>No_name
ACCATATCTGGTAACGTTTCCTAAATACCAAGTTAATGAGATGAAATTTTTGGATAATTC
AGGAAGTAGATGAGAGAAGTAGATTATTATTCCTCTCGCA
>No_name
GAGAGGAATAATAATCTACTTCTCTCATCTACTTCCTGAATTATCCAAAAATTTCATCTC
ATTAACTTGGTATTTAGGAAACGTTACCAGATATGGTCGT
>No_name
AATGCAACAGAAACTGCAATCCAATTACGACCATATCTGGTAACGTTTCCTAAGTACCAA
GTTAATGAGATGAAATTTTTGGATAATTCAGGAAGTAGAT
>No_name
TCCAATGCAACAGAAACTGCAATCCAATTACGACCATATCTGGTAACGTTTCCTAAATAC
CAAGTTAATGAGATGAAATTTTTGGATAATTCAGGAAGTA
>No_name
ATCCAATGCAACAGAAACTGCAATCCAATTACGACCATATCTGGTAACGTTTCCTAAATA
CCAAGTTAATGAGATGAAATTTTTGGATAATTCAGGAAGT
>No_name
CCTGAATTATCCAAAAATTTCATCTCATTAACTTGGTATTTAGGAAACGTTACCAGATAT
GGTCGTAATTGGATTGCAGTTTCTGTTGCATTGGATAGGT
>No_name
CTGAATTATCCAAAAATTTCATCTCATTAACTTGGTATTTAGGAAACGTTACCAGATATG
GTCGTAATTGGATTGCAGTTTCTGTTGCATTGGATAGGTT
>No_name
GGATTTCTGACCATTGTAAACCTATCCAATGCAACAGAAACTGCAATCCAATTACGACCA
TATCTGGTAACGTTTCCTAAATACCAAGTTAATGAGATGA
>No_name
GTTTCTGTTGCATTGGATAGGTTTATAATGGTCAGAAATCCTTTTAGAGCTCACCAACGT
AATACATCATTTAGAGCTCAAATTGTAAGTGCATCCATTG
>No_name
GTCCGAAATCCTTTTAGAGCTCACCAACGTAATACATCATTTAGAGCTCAAATTGTAAGT
GCATCCATTGCATTTGCTACTTTTGTTTACAATATTCCAC
>No_name
CCGAAATCCTTTTAGAGCTCACCAACGTAATACATCATTTAGAGCTCAAATTGTAAGTGC
ATCCATTGCATTTGCTACTTTTGTTTACAATATTCCACGG
>No_name
CGAAATCCTTTTAGAGCTCACCAACGAAATACATCATTTAGAGCTCAAATTGTAAGTGCA
TCCATTGCATTTGCTACTTTTGTTTACAATATTCCACGGC
>No_name
CCCAGAACCGTGGAATATTGTAAACAAAAGTAGCAAATGCAATGGATGCACTTACAATTT
GAGCTCTAAATGATGTATTACGTTGGTGAGCTCTAAAAGG
>No_name
GTAATACATCATTTAGAGCTCAAATTGTAAGTGCATCCATTGCATTTGCTACTTTTGTTT
ACAATATTCCACGGTTCTGGGATTACGCAAAGGCTTGGGA
>No_name
ATACATCATTTAGAGCTCAAATTGTAAGTGCATCCATTGCATTTGCTACTTTTGTTTACA
ATATTCCACGGTTCTGGGATTACGCAAAGGCTTGGGATAA
>No_name
CACATATTTATGGAAATTAGAAAGGTTAGGGTTCATTATTATTATCCATTTACACGTCCT
TTTATCCCAAGCCTTTGCGTAATCCCAGAACCGTGGAATA
>No_name
GGATTACGCAAAGGCTTGGGATAAAAGGACGTGTAAATGGATAATAATAATGAACCCTAA
CCTTTCTAATTTCCATAAATATGTGTACAACATTATTTTA
>No_name
AAAGGCTTGGGATAAAAGGACGTGTAAATGGATAATAATAATGAACCCTAACCTTTCTAA
TTTCCATAAATATGTGTACAACATTATTTTACAGATGATA
>No_name
NGTTGTCGGACATTTTTTGCCCGCACTAAACTTATTGTTAAAAGCGAGTTAAAAACTATC
AGAAGAATCATGGGTCCATATATCATGATTAACATCTGTA
>No_name
CAGATGTTAATCATGATATATGGACCCATGATTCTTCTGATAGTTTTTAACTCGCTTTTA
ACAATAAGTTTAGTGCGGGCAAAAAATCTCCGACAAAGTC
>No_name
ATTAGACTTTGTCGGACATTTTTTGCCCGCACTAAACTTATTGTTAAAAGCGAGTTAAAA
ACTATCAGAAGAATCATGGGTCCATATATCATGATTAACA
>No_name
TGCCATTAGACTTTGTCGGACATTTTTTGCCCGCACTAAACTTATTGTTAAAAGCGAGTT
AAAAACTATCAGAAGAATCATGGGTCCATATATCATGATT
>No_name
TGCCATTAGACTTTGTCGGACATTTTTTGCCCGCACTAAACTTATTGTTAAAAGCGAGTT
AAAAACTATCAGAAGAATCATGGGTCCATATATCATGATT
>No_name
TCGAGCTTGATTTTGTTTTGCCATTAGACTTTGTCGGACATTTTTTGCCCGCACTAAACT
TATTGTTAAAAGCGAGTTAAAAACTATCAGAAGAATCATG
>No_name
AGAGGGCCGAGCTTGATTTTGTTTTGCCATTAGACTTTGTCGGACATTTTTTGCCCGCAC
TAAACTTATTGTTAAAAGCGAGTTAAAAACTATCAGAAGA
>No_name
ATTTGTCCAGAGGGCCGAGCTTGATTTTGTTTTGCCATTAGACTTTGTCGGACATTTTTT
GCCCGCACTAAACTTATTGTTAAAAGCGAGTTAAAAACTA
>No_name
GTTTTTAACTCGCTTTTAACAATAAGTTTAGTGCGGGCAAAAAATGTCCGACAAAGTCTA
ATGGCAAAACAAAATCAAGCTCGGCCCTCTGGACAAATGG
>No_name
GTTTAGTGCGGGCAAAAAATGTCCGACAAAGTCTAATGGCAAAACAAAATCAAGCTCGGC
CCTCTGGACAAATGGAAACAAAAATGCTCATTGTAGTAAT
>No_name
AAATGTCCGACAAAGTCTAATGGCAAAACAAAATCAAGCTCGGCCCTCTGGACAAATGGA
AACAAAAATGCTCATTGTAGTAATTGGTGTTTTCCTCTTC
>No_name
ATTGCTTGTAAAATCGAGCTCGGTAGTTCTGTGAAGAGGAAAACACCAATTACTACAATG
AGCATTTTTGTTTCCATTTGTCCAGAGGGCCGAGCTTGAT
>No_name
GTGATTGCTTGTAAAATCGAGCTCGGTAGTTCTGTGAAGAGGAAAACACCAATTACTACA
ATGAGCATTTTTGTTTCCATTTGTCCAGAGGGCCGAGCTT
>No_name
ATGGAAACAAAAATGCTCATTGTAGTAATTGGCGTTTTCCTCTTCACAGAACTACCGAGC
TCGATTTTACAAGCAATCACGACGAAGAATTGTTTCATCT
>No_name
CAAAAATGCTCATTGTAGTAATTGGTGTTTTCCTCTTCACAGAACTACCGAGCTCGATTT
TACAAGCAATCACGACGAAGAATTGTTTCATCTATAGAAT
>No_name
CTACCGAGCTCGATTTTACAAGCAATCACGACGAAGAACTGTTTCTTCTATAGAATTCTA
ATCCCGATTTGTGATGGTCTGACGATTTTGAATTCCTCGA
>No_name
CTCGATTTTACAAGCAATCACGACGAAGAATTGTTTCATCTATAGAATTCTAATCCCGAT
TTGTGATGGTCTGACGATTTTGAATTCCTCGATAAATTTT
>No_name
CAAGCAATCACGACGAAGAATTGTTTCATCTATAGAATTCTAATCCCGATTTGTGATGGT
CTGACGATTTTGAATTCCTCGATAAATTTTGTCATTTACA
>No_name
GCAATCACGACGAAGAACTGTTTCTTCTATAGAATTCTAATCCCGATTTGTGATGGTCTG
ACGATTTTGAATTCCTCGATAAATTTTGTCATTTACAGCA
>No_name
GAAGAACTGTTTCTTCTATAGAATTCTAATCCCGATTTGTGATGGTCTGACGATTTTGAA
TTCCTCGATAAATTTTGTCATTTACAGCATGTGTGGCCAA
>No_name
CCGATTTGTGATGGTCTGACGATTTTGAATTCCTCGATAAATTTTGTCATTTACAGCATG
TGTGGCCAAAGATTCCGTGAGAATCTCAGAAAGATGTTTT
>No_name
GATTTGTGATGGTCTGACGATTTTGAATTCCTCGATAAATTTTGTCATTTACAGCATGTG
TGGCCAAAGATTCCGTGAGAATCTCAGAAAGATGTTTTTC
>No_name
GACGATTTTGAATTCCTCGATAAATTTTGTCATTTACAGCATGTGTGGCCAAAGATTCCG
TGAGAATCTCAGAAAGATGTTTTTCAAAACCAATCGTGAT
>No_name
TGGCGATTCAAAAGGTCTTGATCACGATTGGTTTTGAAAAACATCTTTCTGAGATTCTCA
CGGAATCTTTGGCCACACATGCTGTAAATGACAAAATTTA
>No_name
AAATTTTGTCATTTACAGCATGTGTGGCCAAAGATTCCGTGAGAATCTCAGAAAGATGTT
TTTCAAAACCAATCGTGATCAAGACCTTTTGAATCGCCAG
>No_name
TTCGTATTAAAGTTCTTCTGGCGATTCAAAAGGTCTTGATCACGATTGGTTTTGAAAAAC
ATCTTTCTGAGATTCTCACGGAATCTTTGGCCACACATGC
>No_name
GTTCGTATTAAAGTTCTTCTGGCGATTCAAAAGGTCTTGATCACGATTGGTTTTGAAAAA
CATCTTTCTGAGATTCTCACGGAATCTTTGGCCACACATG
>No_name
GTTCGTATTAAAGTTCTTCTGGCGATTCAAAAGGTCTTGATCACGATTGGTTTTGAAAAA
CATCTTTCTGAGATTCTCACGGAATCTTTGGCCACACATG
>No_name
CGATTGTGACGTTCGTATTAAAGTTCTTCTGGCGATTCAAAAGGTCTTGATCACGATTGG
TTTTGAAAAACATCTTTCTGAGATTCTCACGGAATCTTTG
>No_name
TTTAGAGTCAACATTATTTTGTTTTTTCATTGACACGATTGTGACGTTCGTATTAAAGTT
CTTCTGTCGATTCAAAAGGTCTTGATCACGATTGGTTTTG
>No_name
GTCAAAAGAAAAATTATCATCTTTAGAGTCAACATTATTTTGTTTTTTCATTGACACGAT
TGTGACGTTCGTATTACGTCTCCTGCGTCGATTCAAAAGG
>No_name
TTCAGTGTTGTCAAAAGAAAAATTATCATCTTTAGAGTCAACATTATTTTGTTTTTTCAT
TGACACGATTGTGACGTTCGTATTAAAGTTCTTCTGGCGA
>No_name
TGCAGATAAGAAACCGAGTGTCCATGATACCGCTGGCGGAAATGGCGAATTAGTCGAGTT
TTTTCCTAGACCGCAATTACTGCAATTGACCATTCTTTTT
>No_name
AAAGAATGGTCAATTGCAGTAATTGCGGTCTAGGAAAAAACTCGACTAATTCGCCATTTC
CGCCAGCGGTATCATGGACACTCGGTTTCTTATCGGCAGT
>No_name
ATTTCCCATTATTGTTGATACACTAACCACTGCCGATAAGAAACCGAGTGTCCATGATAC
CGCTGGCGGAAATGGCGAATTAGTCGAGTTTTTTCCTAGA
>No_name
AAGAGAAGCTATGAAATAATTTGTCGAAGTCCTCAGAGCTCTTTCAAAGAAAAACGACAC
AATGACAAGTAGATTACCCATTATTGTTGATACACTAACC
>No_name
CTACTTGTCATTGTGTCGTTTTTCTTTGAAAGAGCTCTGAGGACTTCGACAAATTATTTC
ATAGCTTCTCTTGCGGTTACTGATCTTTTAATAGGGGTTT
>No_name
CTACCATCAGCCTAACTTTACTCTCCGTTCTCCAGTTTCTATATTTTGCTGGAATTTTCA
CGGAACAGAATCTATCAACAGTTATGAAAAAGACTGTATA
>No_name
CTTGATTATTGAAATATGGCCAGCCCATTATTGTGGTAAAAAATACCGCAAATGGTACGA
TCCAAGTGATTGCTACCATCAGCCTAACTTTACTCTCCGT
>No_name
CTTGATTATTGAAATATGGCCAGGCCATTATTGTGGTAAAAAATACCGCAAATTGTACGA
TCCAAGTGATTGCTACCATCAGCCTAACTTTACTCTCCGT
>No_name
CAATTGTTAAAATTGTATTAAAGATTGGTTCTTTCGCGAATTCTGCATAGCACTGGTCGG
GTTCTCTTATTCTTCCTTGATTATTGAAATATGGCCAGCC
>No_name
CGATTTTTTATAAAAGTATTGAGCAACGAATTTAATTGGAGCAATTAATGATGAGGATCT
TTTGTTAGCGTTATTTTTGTATAGAATTTCATTGTTTGTT
>No_name
TTTAAATTGTACATTAGCTAATGCGTAGCAAAACGGATTGATGGGACTGTTCAGGTAGCA
CAGCCAATAGGTGAGATTATACAAATGGGAATTGACGCAA
>No_name
AAAGAATGAATTTTTCCAACTCCTCTCAAATAACTGATGAATGCTCTTCTCATCTGTTGA
AATTCCAGAAAGTATTTGGTCAGTTGTATCCCTACGCAGC
>No_name
AATTTTTCCAACTCCTCTCAAATAACTGATGAATGCTCTTCTCATCTGTTGAAATTCCAG
AAAGTATTTGGTCAGTTGTATCCCTACGCAGCTTTGGTTA
>No_name
CTGACACCAAGCAAATAACCAAAGCTGCGTAGGGATACAACTGACCAAATACTTTCTGGA
ATTTCAACAGATGAGAAGAGCATTCATCAGTTATTTGAGA
>No_name
TTCTCATCTGTTGAAATTCCAGAAAGTATTTGGTCAGTTGTATCCCTACGCAGCTTTGGT
TATTTGCTTGGTGTCAGTGGCCTCGAATCTCAGTAATGTT
>No_name
NATAACATTACTGAGATTCGAGGCCACTGACACCAAGCAAATAACCAAAGCTGCGTAGGG
ATACAACTGACCAAATACTTTCTGGAATTTCAACAGATGA
>No_name
CTAAAATGATAACATTACTGAGATTCGAGGCCACTGACACCAAGCAAATAACCAAAGCTG
CGTAGGGATACAACTGACCAAATACTTTCTGGAATTTCAA
>No_name
TATTTGGTCAGTTGTATCCCTACGCAGCTTTGGTTATTTGCTTGGTGTCAGTGGCCTCGA
ATCTCAGTAATGTTATCATTTTAGGGCAAAGAAAAATGGG
>No_name
GGTCAGTTGTATCCCTACGCAGCTTTGGTTATTTGCTTGGTGTCAGTGGCCTCGAATCTC
AGTAATGTTATCATTTTAGGGCAAAGAAAAATGGGGTCGT
>No_name
CAGTTGTATCCCTACGCAGCTTTGGTTATTTGCTTGGTGTCAGTGGCCTCGAATCTCAGT
AATGTTATCATTTTAGGGCAAAGAAAAATGGGGTCGTCTA
>No_name
CGTTTGTAGACGACCCCATTTTTCTTTGCCCTAAAATGATAACATTACTGAGATTCGAGG
CCACTGACACCAAGCAAATAACCAAAGCTGCGTAGGGATA
>No_name
CTCGAATCTCAGTAATGTTATCATTTTAGGGCAAAGAAAAATGGGGTCGTCTACAAACAC
AATTCTCTTGGCAATCGCCATAAGCGATATTCTCGTTTGC
>No_name
GGCAAACGAGAATATCGCTTATGGCGATTGCCAAGAGAATTGTGTTTGTAGACGAACCCA
TTTTTCTTTGCCCTAAAATGATAACATTACTGAGATTCGA
>No_name
ATTTGGGAAAGGCAAACGAGAATATCGCTTATGGCGATTGCCAAGAGAATTGTGTTTGTA
GACGACCCCATTTTTCTTTGCCCTAAAATGATAACATTAC
>No_name
GGAATTTGGGAAAGGCAAACGAGAATATCGCTTATGGCGATTGCCAAGAGAATTGTGTTT
GTAGACGACCCCATTTTTCTTTGCCCTAAAATGATAACAT
>No_name
CTGATTATTAGGGGAATTTGGGAAAGGCAAACGAGAATATCGCTTATGGCGATTGCCAAG
AGAATTGTGTTTGTAGACGACCCCATTTTTCTTTGCCCTA
>No_name
TGGGATTGTTCTGACTGATTATTAGGGGAATTTGGGAAAGGCAAACGAGAATATCGCTTA
TGGCGATTGCCAAGAGAATTGTGTTTGTAGACGACCCCAT
>No_name
GTTTGCCTTTCCCAAATTCCCCTAATAATCAGTCAGAACAATCCCAATAATCTCCATTAT
TACTTTTGGTCTGTTACATATCTGTGCACTAATAGTGCAG
>No_name
CGCCAATAAAGCTGCACTATTAGTGCGCAGATATGTAACAGACCAAAAGTAATAATGGAG
ATTATTGGGATTGTTCTGACTGATTATTAGGGGAATTTGG
>No_name
CTAATAATCAGTCAGAACAATCCCAATAATCTCCATTATTACTTTTGGTCTGTTACATAT
CTGTGCACTAATAGTGCAGCTTTATTGGCGCATACAGCGT
>No_name
AATAATCAGTCAGAACAATCCCAATAATCTCCATTATTACTTTTGGTCTGTTACATATCT
GTGCACTAATAGTGCAGCTTTATTGGCGCATACAGCGTCT
>No_name
CCCGACCAAAGAGACGCTGTATGCGCCAATAAAGCTGCACTATTAGTGCACAGATATGTA
ACAGACCAAAAGTAATAATGGAGATTATTGGGATTGTTCT
>No_name
CAATCCCAATAATCTCCATTATTACTTTTGGTCTGTTACATATCTGTGCACTAATAGTGC
AGCTTTATTGGCGCATACAGCGTCTCTTTGGTTGGGTGTT
>No_name
ATGTGCACTAATAGTGCAGCTTTATTGGCGCATACAGCGTCTCTTTGGTTGGGTGTTGTT
TTGGCAATTGTTCGTTTACTTTTTATAAAGCTATATCCAT
>No_name
CTCGAGATGGATATAGCTTTATAAAAAGTAAACGAAAAATTGCCAAAACAACACCCAACC
AAAGAGACGCTGTATGCGCCAATAAAGCTGCACTATTAGT
>No_name
TAATAGTGCAGCTTTATTGGCGCATACAGCGTCTCTTTGGTTGGGTGTTGTTTTGGAAAT
TTTTCGTTTACTTTTTATAAAGCTATATCCATCTCGAGCG
>No_name
CTCTGGATTCCAAAGTATTGTTTGGCCGCTCGAGATGGATATAGCTTTATAAAAAGTAAA
CGAAAAATTGCCAAAACAACACCCAACCAAAGAGACGCTG
>No_name
CTCTGGATTCCAAAGTATTGTTTGGCCGCTCGAGATGGATATAGCTTTATAAAAAGTAAA
CGAAAAATTGCCAAAACAACACCCAACCAAAGAGACGCTG
>No_name
ATTTTTCGTTTACTTTTTATAAAGCTATATCCATCTCGAGCGGCCAAACAATACTTTGGA
ATCCAGAGAGCTAAAATTTCAATTATTTTGACATACTCAA
>No_name
TACGCATTGTAGTCAGATACGGCACAAGAAGTAAGATCCAGATTGAGTATGTCAAAATAA
TTGAAATTTTAGCTCTCTGGATTCCAAAGTATTGTTTGGC
>No_name
AAACAATACTTTGGAATCCAGAGAGCTAAAATTTCAATTATTTTGACATACTCAATCTGG
ATCTTACTTCTTGTGCCGTATCTGACTACAATGCGTATTA
>No_name
CTTTGGAATCCAGAGAGCTAAAATTTCAATTATTTTGACATACTCAATCTGGATCTTACT
TCTTGTGCCGTATCTGACTACAATGCGTATTACTGAACAA
>No_name
TGAGTGACATTTTCTATATTTTGTTCAGTAATACGCATTGTAGTCAGATACGGCACAAGA
AGTAAGATCCAGATTGAGTATGTCAAAATAATTGAAATTT
>No_name
GTTGGAAAGAAATGAGTGACATTTTCTATATTTTGTTCAGTAATACGCATTGTAGTCAGA
TACGGCACAAGAAGTAAGATCCAGATTGAGTATGTCAAAA
>No_name
CTTGTTGGAAAGAAATGAGTGACATTTTCTATATTTTGTTCAGTAATACGCATTGTAGTC
AGATACGGCACAAGAAGTAAGATCCAGATTGAGTATGTCA
>No_name
CTCAATCTGGATCTTACTTCTTGTGCCGTATCTGACTACAATGCGTATTACTGAACAAAA
TATAGAAAATGTCACTCATTTCTTTCCAACAAGAAGAGAT
>No_name
TGGTGCTTCTTGTTGGAAAGAAATGAGTGACATTTTCTATATTTTGTTCAGTAATACGCA
TTGTAGTCAGATACGGCACAAGAAGTAAGATCCAGATTGA
>No_name
CCGTATCTGACTACAATGCGTATTACTGAACAAAATATAGAAAATGTCACTCATTTCTTT
CCAACAAGAAGCACCAAAAATTCCAAACTGGAAATGTATA
>No_name
ATAGAAAATGTCACTCATTTCTTTCCAACAAGAAGCACCAAAAATTCCAAACTGGAAATG
TATAACTTTTGGAATATTGCGATTCTTGGAAAGATTTTTC
>No_name
AGAAAATGTCACTCATTTCTTTCCAACAAGAAGCACCAAAAATTCCAAACTGGAAATGTA
TAACTTTTGGAATATTGCGATTCTTGGAAAGATTTTTCCT
>No_name
ATTTCTTTCCAACAAGAAGCACCAAAAATTCCAAACTGGAAATGTATAACTTTTGGAATA
TTGCGATTCTTGGAAAGATTTTTCCTTGCTCCCTGACGAT
>No_name
TCGGGTAAATTTTAAAGTTGACAATAAACAACAACCAAAAATTATCGTCAGGGAGCAAGG
AAAAATCTTTCCAAGAATCGCAATATTCCAAAAGTTATAC
>No_name
CTCGGGTAAATTTTAAAGTTGACAATAAACAACAACCAAAAATTATCGTCAGGGAGCAAG
GAAAAATCTTTCCAAGAATCGCAATATTCCAAAAGTTATA
>No_name
CTCGGGTAAATTTTAAAGTTGACAATAAACAACAACCAAAAATTATCGTCAGGGAGCAAG
GAAAAATCTTTCCAAGAATCGCAATATTCCAAAAGTCATA
>No_name
CTTTTGGAATATTGCGATTCTTGGAAAGATTTTTCCTTGCTCCCTGACGATAATTTTTGG
TTGTTGTTTATTGTCAACTTTAAAATTTACCCGAGATCGT
>No_name
TGACGATCTCGGGTAAATTTTAAAGTTGACAATAAACAACAACCAAAAATTATCGTCAGG
GAGCAAGGAAAAATCTTTCCAAGAATCGGAATATTCCAAA
>No_name
CGAATTCCGAGTAATTTGTCATGACGATCTCGGGTAAATTTTAAAGTTGACAATAAACAA
CAACCAAAAATTATCGTCAGGGAGCAAGGAAAAATCTTTC
>No_name
CTCGAATTCCGAGTAATTTGTCATGACGATCTCGGGTAAATTTTAAAGTTGACAATAAAC
AACAACCAAAAATTATCGTCAGGGAGCAAGGAAAAATCTT
>No_name
CTCCGATGAATCTCGAATTCCGAGTAATTTGTCATGACGATCTCGGGTAAATTTTAAAGT
TGACAATAAACAACAACCAAAAATTATCGTCAAGATCGGA
>No_name
CGATAATTTTTGGTTGTTGTTTATTGTCAACTTTAAAATTTACCCGAGATCGTCATGACA
AATTACTCGGAATTCGAGATTCATCGGAGAAAGAGGAGAA
>No_name
ATTTTTGGTTGTTGTTTATTGTCAACTTTAAAATTTACCCGAGATCGTCATGACAAATTA
CTCGGAATTCGAGATTCATCGGAGAAAGAGGAGAATAAGA
>No_name
AATTCTTATTCTCCTCTTTCTCCGATGAATCTCGAATTCCGAGTAATTTGTCATGACGAT
CTCGGGTAAATTTTAAAGTTGACAATAAACAACAACCAAA
>No_name
AGAATTCTTATTCTCCTCTTTCTCCGATGAATCTCGAATTCCGAGTAATTTGTCATGACG
ATCTCGGGTAAATTTTAAAGTTGACAATAAACAACAACCA
>No_name
CCTGTGATAGAATTCTTATTCTCCTCTTTCTCCGATGAATCTCGAATTCCGAGTAATTTG
TCATGACGATCTCGGGTAAATTTTAAAGTTGACAATAAAC
>No_name
CTGTGATTTCCTGTGATAGAATTCTTATTCTCCTCTTTCTCCGATGAATCTCGAATTCCG
AGTAATTTGTCATGACGATCTCGGGTAAATTTTAAAGTTG
>No_name
CTGTGATTTCCTGTGATAGAATTCTTATTCTCCTCTTTCTCCGATGAATCTCGAATTCCG
AGTAATTTGTCATGACGATCTCGGGTAAATTTTAAAGTTG
>No_name
TCTTGACTTCTACGAGAGAGTTTTGTCGAAATGCTTTTCCTGTGATTTCCTGTGATAGAA
TTCTTATTCTCCTCTTTCTCCGATGAATCTCGAATTCCGA
>No_name
TCGGAATTCGAGATTCATCGGAGAAAGAGGAGAATAAGAATTCTATCACAGGAAATCACA
GGAAAAGCATTTCGACAAAACTCTCTCGTAGAAGTCAAGA
>No_name
CGATGATCTTGACTTCTACGAGAGAGTTTTGTCGAAATGCTTTTCCTGTGATTTCCTGTG
ATAGAATTCTTATTCTCCTCTTTCTCCGATGAATCTCGAA
>No_name
GGAGAAAGAGGAGAATAAGAATTCTATCACAGGAAATCACAGGAAAAGCATTTCGACAAA
ACTCTCTCGTAGAAGTCAAGATCATCGTAGGACAACGAGG
>No_name
CCTCGTTGTCCTACGATGATCTTGACTTCTACGAGAGAGTTTTGTCGAAATGCTTTTCCT
GTGATTTCCTGTGATAGAATTCTTATTCTCCTCTTTCTCC
>No_name
TGCTAACCAACAACCTCGTTGTCCTACGATGATCTTGACTTCTACGAGAGAGTTTTGTCG
AAATGCTTTTCCTGTGATTTCCTGTGATAGAATTCTTATT
>No_name
CTCAGTTGGTAGTACCAAAAGAATAATGCTAACCAACAACCTCGTTGTCCTACGATGATC
TTGACTTCTACGAGAGAGTTTTGTCGAAATGCTTTTCCTG
>No_name
TTTTGGTACTACCAACTGAGTTACCCATAGCCTGTTTAATGTTGGCTACAAGAATCAAAG
AAAATATTAAATGTATTTATCTTCATCTTGGAGATCTTTT
>No_name
CTGAGTTACCCATAGCCTGTTTAATGTTGGCTACAAGAATCAAAGAAAATATTAAATGTA
TTTATCTTCATCTTGGAGATCTTTTAGACTTTTTAAATCT
>No_name
CTGAGTTACCCATAGCCTGTTTAATGTTGGCTACAAGAATCAAAGAAAATATTAAATGTA
TTTATCTTCATCTTGGAGATCTTTTAGACTTTTTAAATCT
>No_name
AAATTTTTTAACAGATTTAAAAAGTCTAAAAGATCTCCAAGATGAAGATAAATACATTTA
ATATTTTCTTTGATTCTTGTAGCCAACATTAAACAGGCTA
>No_name
CAAAAGTCAGGAAATTTTTTAACAGATTTAAAAAGTCTAAAAGATCTCCAAGATGAAGAT
AAATACATTTAATATTTTCTTTGATTCTTGTAGCCAACAT
>No_name
CAATATAGCACAAAAGTCAGGAAATTTTTTAACAGATTTAAAAAGTCTAAAAGATCTCCA
AGATGAAGATAAATACATTTAATATTTTCTTTGATTCTTG
>No_name
GAACAATATAGCACAAAAGTCAGGAAATTTTTTAACAGATTTAAAAAGTCTAAAAGATCT
CCAAGATGAAGATAAATACATTTAATATTTTCTTTGATTC
>No_name
GAACAATATAGCACAAAAGTCAGGAAATTTTTTAACAGATTTAAAAAGTCTAAAAGATCT
CCAAGATGAAGATAAATACATTTAATATTTTCTTTGATTC
>No_name
CTTCGATATTCAGTAGGCATGGAACAATATAGCACAAAAGTCAGGAAATTTTTTAACAGA
TTTAAAAAGTCTAAAAGATCTCCAAGATGAAGATAAATAC
>No_name
CTTTTAGACTTTTTAAATCTGTTAAAAAATTTCCTGACTTTTGTGCTATATTGTTCCATG
TCTACTGAATATCGAAGTGAATTTAAAAGACTTTTTGTTC
>No_name
TAGACTTTTTAAATCTGTTAAAAAATTTCCTGACTTTTGTGCTATATTGTTCCATGTCTA
CTGAATATCGAAGTGAATTTAAAAGACTTTTTGTTCCATT
>No_name
AGACTTTTTAAATCTGTTAAAAAATTTCCTGACTTTTGTGCTATATTGTTCCATGTCTAC
TGAATATCGAAGTGAATTTAAAAGACTTTTTGTTCCATTT
>No_name
CTTTTTAAATCTGTTAAAAAATTTCCTGACTTTTGTGCTATATTGTTCCATGTCTACTGA
ATATCGAAGTGAATTTAAAAGACTTTTTGTTCCATTTTTC
>No_name
CTGACTTTTGTGCTATATTGTTCCATGTCTACTGAATATCGAAGTGAATTTAAAAGACTT
TTTGTTCCATTTTTCATCATTCGACAGACATCTGACAATC
>No_name
CGACCTTTTATGTTCTGCCTCGACTTCGCTGTTTCTCAAAGGAACCAATGATCCTGGATT
GTCAGATGTCTGTCGAATGATGAAAAATGGAACAAAAAGT
>No_name
CGACCTTTTATGTTCTGCCTCGACTTCGCTGTTTCTCAAAGGAACCAATGATCCTGGATT
GTCAGATGTCTGTCGAATGATGAAAAATGGAACAAAAAGT
>No_name
CTTTTTGTTCCATTTTTCATCATTCGACAGACATCTGACAATCCAGGATCATTGGTTCCT
TTGAGAAACAGCGAAGTCGAGGCAGAACATAAAAGGTCGT
>No_name
ATCCAGGATCATTGGTTCCTTTGAGAAACAGCGAAGTCGAGGCAGAACATAAAAGGTCGT
TTATCAATATATCTAACACGGCAGACTTTCCTAAATACTG
>No_name
TTAAACAGTATTTAGGAAAGTCTGCCGTGTTAGATATATTGATAAACGACCTTTTATGTT
CTGCCTCGACTTCGCTGTTTCTCAAAGGAACCAATGATCC
>No_name
CTGAGATTAAACAGTATTTAGGAAAGTCTGCCGTGTTAGATATATTGATAAACGACCTTT
TATGTTCTGCCTCGACTTCGCTGTTTCTCAAAGGAACCAA
>No_name
CTTTGAGAAACAGCGAAGTCGAGGCAGAACATAAAAGGTCGTTTATCAATATATCTAACT
CGGCAGACTTTCCTAAATACTGTTTAATCTCAGATAGCCA
>No_name
GGAAAATGGCTATCTGAGATTAAACAGTATTTAGGAAAGTCTGCCGTGTTAGATATATTG
ATAAACGACCTTTTATGTTCTGCCTCGACTTCGCTGTTTC
>No_name
ATAAAAGGTCGTTTATCAATATATCTAACACGGCAGACTTTCCTAAATACTGTTTAATCT
CAGATAGCCATTTTCCAACGACAAGTTTTCGTAAAGACTT
>No_name
CTGATTGATAAGTTTTGAAGTCTTTACGAAAACTTGTCGTTGGAAAATGGCTATCTGAGA
TTAAACAGTATTTAGGAAAGTCTGCCGAGTTAGATATATT
>No_name
CAACTGATTGATAAGTTTTGAAGTCTTTACGAAAACTTGTCGTTGGAAAATGGCTATCTG
AGATTAAACAGTATTTAGGAAAGTCTGCCGTGTTAGATAT
>No_name
CAACTGATTGATAAGTTTTGAAGTCTTTACGAAAACTTGTCGTTGGAAAATGGCTATCTG
AGATTAAACAGTATTTAGGAAAGTCTGCCGAGTTAGATAT
>No_name
CCTAAATACTGTTTAATCTCAGATAGCCATTTTCCAACGACAAGTTTTCGTAAAGACTTC
AAAACTTATCAATCAGTTGAACCTTTGAATAAATTTCTTT
>No_name
TTTCTATGTCATGAACATAAAGAAATTTATTCAAAGGTTCAACTGATTGATAAGTTTTGA
AGTCTTTACGAAAACTTGTCGTTGGAAAATGGCTATCTGA
>No_name
ACAAGTTTTCGTAAAGACTTCAAAACTTATCAATCAGTTGAACCTTTGAATAAATTTCTT
TATGTTCATGACATAGAAAGGTCGATTTCAACATATTGCA
>No_name
CTCATGTAATCATTGGTCATTGCAATATGTTGAAATCGACCTTTCTATGTCATGAACATA
AAGAAATTTATTCAAAGGTTCAACTGATTGATAAGTTTTG
>No_name
CAGAGATCTGTAGCTTAGTTTTGATCTCTTCTGTAGTTTGAGAGTAAAGAAAATAGTGTG
AGTGTTTCCCAGAATAGAAATAAAGAATACAACGAGAAAA
>No_name
GTTTTTTGTGTGAAAGAAGCTTTTGGAAATTGTTCGAATTCTCACTTATTCGGTTGATGA
CAATTGTTTCGTTGTCGTTGTTGCTTCCTGAGTGTTTGGC
>No_name
TTTGATTTTTGCCCGAGACATTAACTGCTGTTTTTTGTGTGAAAGAAGCTTTTGGAAATT
GTTCGAATTCTCACTTATTCGGTTGATGACAATTGTTTCG
>No_name
AATTTCTCCAACGGCACGCTCTGTGAAGAATACAAGGCCGATCTGTCGCTCCAGAATTAT
CTGCTGCCCATCTTTTATTCTGTCATCTTTTTGATGGGTT
>No_name
TCTCCAACGGCACGCTCTGTGAAGAATACAAGGCCGATCTGTCGCTCCAGAATTATCTGC
TGCCCATCTTTTATTCTGTCATCTTTTTGATGGGTTTGAT
>No_name
CTGTGAAGAATACAAGGCCGATCTGTCGCTCCAGAATTATCTGCTGCCCATCTTTTATTC
TGTCATCTTTTTGATGGGTTTGATGGGAAATATTACTGTT
>No_name
GTGAAGAATACAAGGCCGATCTGTCGCTCCAGAATTATCTGCTGCCCATCTTTTATTCTG
TCATCTTTTTGATGGGTTTGATGGGAAATATTACTGTTAT
>No_name
GAAGAATACAAGGCCGATCTGTCGCTCCAGAATTATCTGCTGCCCATCTTTTATTCTGTC
ATCTTTTTGATGGGTTTGATGGGAAATATTACTGTTATTT
>No_name
GGCCGATCTGTCGCTCCAGAATTATCTGCTGCCCATCTTTTATTCTGTCATCTTTTTGAT
GGGTTTGATGGGAAATATTACTGTTATTTACATAATCTTT
>No_name
CCGATCTGTCGCTCCAGAATTATCTGCTGCCCATCTTTTATTCTGTCATCTTTTTGATGG
GTTTGATGGGAAATATTACTGTTATTTACATAATCTTTTT
>No_name
TGTCGCTCCAGAATTATCTGCTGCCCATCTTTTATTCTGTCATCTTTTTGATGGGTTTGA
TGGGAAATATTACTGTTATTTACATAATCTTTTTTAAACC
>No_name
TTTTATTCTGTCATCTTTTTGATGGGTTTGATGGGAAATATTACTGTTATTTACATAATC
TTTTTTAAACCCGGCATGACCACTGTGCCCAATCTATTAG
>No_name
GCAATTAATAGATTGGGCACAGTGGTCATGCCGGGTTTAAAAAAGATTATGTAAATAACA
GTAATATTTCCCATCAAACCCATCAAAAAGATGACAGAAT
>No_name
ATTCTGTCATCTTTTTGATGGGTTTGATGGGAAATATTACTGTTATTTACATAATCTTTT
TTAAACCCGGCATGACCACTGTGCCCAATCTATTAATTGC
>No_name
CGAATATGAAAACTATATCTCCAAGCGATAAGTTCGCAATTAATAGATTGGGCACAGTGG
TCATGCCGGGTTTAAAAAAGATTATGTAAATAACAGTAAT
>No_name
CCGAATATGAAAACTATATCTCCAAGCGATAAGTTCGCAATTAATAGATTGGGCACAGTG
GTCATGCCGGGTTTAAAAAAGATTATGTAAATAACAGTAA
>No_name
ATCTTTTTTAAACCCGGCATGACCACTGTGCCCAATCTATTAATTGCGAACTTATCGCTT
GGAGATATAGTTTTCATATTCGGACATATGTGCTTCTCGA
>No_name
CCCGGCATGACCACTGTGCCCAATCTATTAATTGCGAACTTATCGCTTGGAGATATAGTT
TTCATATTCGGACATATGTGCTTCTCGATTCCTTCGTATC
>No_name
GACCACTGTGCCCAATCTATTAATTGCGAACTTATCGCTTGGAGATATAGTTTTCATATT
CGGACATATGTGCTTCTCGATTCCTTCGTATCTGCTTCCG
>No_name
GTAGAATCCCGGAAGCAGATACGAAGGAATCGAGAAGCACATATGTCCGAATATGAAAAC
TATATCTCCAAGCGATAAGTTCGCAATTAATAGATTGGGC
>No_name
CAAAGACCATCAATCGGCACAGGAAGTTACCTCCGTAGAATCCCGGAAGCAGATACGAAG
GAATCGAGAAGCACATATGTCCGAATATGAAAACTATATC
>No_name
TGAAGATGCTAATGCCAAGACAACTGCATTTGACAAAGACCATCAATCGGCACAGGAAGT
TACCTCCGTAGAATCCCGGAAGCAGATACGAAGGAATCGA
>No_name
CATAAATGTCAAGGTGAAGATGCTAATGCCAAGACAACTGCATTTGACAAAGACCATCAA
TCGGCACAGGAAGTTACCTCCGTAGAATCCCGGAAGCAGA
>No_name
AACTGCCATAAATGTCAAGGTGAAGATGCTAATGCCAAGACAACTGCATTTGACAAAGAC
CATCAATCGGCACAGGAAGTTACCTCCGTAGAATCCCGGA
>No_name
CACCAACCTGTCAACTGCCATAAATGTCAAGGTGAAGATGCTAATGCCAAGACAACTGCA
TTTGACAAAGACCATCAATCGGCACAGGAAGTTACCTCCG
>No_name
GTAACTTCCTGTGCCGATTGATGGTCTTTGTCAAATGCAGTTGTCTTGGCATTAGCATCT
TCACCTTGACATTTATGGCAGTTGACAGATTTCGCGCGAT
>No_name
CGAGTAATCGCGCGAAATCTGTCAACTGCCATAAATGTCAAGGTGAAGATGCTAATGCCA
AGACAACTGCATTTGACAAAGACCATCAATCGGCACAGGA
>No_name
TGCCGATTGATGGTCTTTGTCAAATGCAGTTGTCTTGGCATTAGCATCTTCACCTTGACA
TTTATGGCAGTTGACAGATTTCGCGCGATTACTCGCCCCC
>No_name
CTGATGAAGGGGGCGAGTAATCGCGCGAAATCTGTCAACTGCCATAAATGTCAAGGTGAA
GATGCTAATGCCAAGACAACTGCATTTGACAAAGACCATC
>No_name
CTGCTGATGAAGGGGGCGAGTAATCGCGCGAAATCTGTCAACTGCCATAAATGTCAAGGT
GAAGATGCTAATGCCAAGACAACTGCATTTGACAAAGACC
>No_name
GTCTTTGTCAAATGCAGTTGTCTTGGCATTAGCATCTTCACCTTGACATTTATGGCAGTT
GACAGATTTCGCGCGATTACTCGCCCCCTTCATCAGCAGG
>No_name
CTTTGTCAAATGCAGTTGTCTTGGCATTAGCATCTTCACCTTGACATTTATGGCAGTTGA
CAGATTTCGCGCGATTACTCGCCCCCTTCATCAGCAGGCT
>No_name
GTTGTCTTGGCATTAGCATCTTCACCTTGACATTTATGGCAGTTGGAAGATTTCGCGCGA
TTACTCGCCCCCTTCATCAGCAGGCTCTCAGCCGAGTCGA
>No_name
GTCTTGGCATTAGCATCTTCACCTTGACATTTATGGCAGTTGACAGATTTCGCGCGATTA
CTCGCCCCCTTCATCAGCAGGCTCTCAGCCGAGTCGCCGT
>No_name
TTCACCTTGACATTTATGGCAGTTGACAGATTTCGCGCGATTACTCGCCCCCTTCTTCAG
CAGGCTCTCAGCCGAGTCGCCGTGATAACCGTCATGGTCA
>No_name
TTCACCTTGACATTTATGGCAGTTGACAGATTTCGCGCGATTACTCGCCCCCTTCTTCAG
CAGGCTCTCAGCCGAGTCGCCGTGATAACCGTCATGGTCA
>No_name
TCCAAATGGTGACCATGACGGTTATCACGGCGACTCGGCTGAGAGCCTGCTGATGGAGGG
GGCGAGTAATCGCGCGAAATCTGTCAACTGCCACAAATAT
>No_name
CAGATTTCGCGCGATTACTCGCCCCCTTCATCAGCAGGCTCTCAGCCGAGTCGCCGTGAT
AACCGTCATGGTCACCATTTGGATATTCTCAATGGCGGCG
>No_name
CGCCCCCTTCATCAGCAGGCTCTCAGCCGAGTCGCCGTGATAACCGTCATGGTCACCATT
TGGATATTCTCAATGGCGGCGTCCGTACCAACGATTATGT
>No_name
GCAGGCTCTCAGCCGAGGCGCCGTGATAACCGTCATGGTCACCATTTGGATATTCTCAAT
GGCGGCGTCCGTACCAACGATTATGTACACTGAAATCAAG
>No_name
CTTGATTTCAGTGTACATAATCGTTGGTACGGACGCCGCCATTGAGAATATCCAAATGGT
GACCATGACGGTTATCACGGCGACTCGGCTGAGAGCCTGC
>No_name
CAGGCTCTCAGCCGAGTCGCCGTGATAACCGTCATGGTCACCATTTGGATATTCTCAATG
GCGGCGTCCGTACCAACGATTATGTACACTGAAATCAAGG
>No_name
CAGGCTCTCAGCCGAGTCGCCGTGATAACCGTCATGGTCACCATTTGGATATTCTCAATG
GCGGCGTCCGTACCAACGATTATGTACACTGAAATCAAGA
>No_name
GTTCGAAATTGGGTGGACCTTGATTTCAGTGTACATAATCGTTGGTACGGACGCCGCCAT
TGGGAATATCCAAATGGTGACCATGACGGTTATCACGGCG
>No_name
CGTTGTTCGAAATTGGGTGGACCTTGATTTCAGTGTACATAATCGTTGGTACGGACGCCG
CCATTGAGAATATCCAAATGGTGACCATGACGGTTATCAC
>No_name
CGTTGTTCGAAATTGGGTGGACCTTGATTTCAGTGTACATAATCGTTGGTACGGACGCCG
CCATTGAGAATATCCAAATGGTGACCATGACGGTTATCAC
>No_name
TGGATATTCTCAATGGCGGCGTCCGTACCAACGATTATGTACACTGAAATCAAGGTCCAC
CCAATTTCGAACAACGACACGTGCTTCATATTGCGATTCT
>No_name
CGCAGAATCGCAATATGAAGCACGTGTCGTTGTTCGAAATTGGGTGGACCTTGATTTCAG
TGTACATAATCGTTGGTACGGACGCCGCCATTGAGAATAT
>No_name
GCGGCGTCCGTACCAACGATTATGTACACTGAAATCAAGGTCCACCCAATTTCGAACAAC
GACACGTGCTTCATATTGCGATTCTGCAGCAGTGAACATC
>No_name
GGCGTCCGTACCAACGATTATGTACACTGAGATCAAGGTCCACCCAATTTCGAACAACGA
CACGTGCTTCATATTGCGATTCTGCAGCAGTGACCATCCT
>No_name
CAACGATTATGTACACTGAAATCAAGGTCCACCCAATTTCGAACAACGACACGTGCTTCA
TATTGCGATTCTGCAGCAGTGAACATCCTTATTTTGAAGT
>No_name
AAACGATTATGTACACTGAAATCAAGGTCCACCCACTTTCGAACAACGACACGTGCTTCA
TATTGCGATTCTGCAGCAGTGAACATCATTCTTTTGCAGT
>No_name
CGATTATGTACACTGAAATCAAGGTCCACCCAATTTCGAACAACGACACGTGCTTCATAT
TGCGATTATGCAGCAGTGAACATCCTTATTTTGAAGTGAT
>No_name
CTGAAATCAAGGTCCACCCAATTTCGAACAACGACACGTGCTTCATATTGCGATTCTGCA
GCAGTGAACATCCTTATTTTGAAGTGATCACTTGGGTCAG
>No_name
ATAAACGCAAAATCTGACCCAAGTGATCACTTCAAAATAAGGATGTTCACTGCTGCAGAA
TCGCAATATGAAGCACGTGTCGTTGTTCGAAATTGGGTGG
>No_name
AAAATAAACGCAAAATCTGACCCAAGTGATCACTTCAAAATAAGGATGTTCACTGCTGCA
GAATCGCAATATGAAGCACGTGTCGTTGTTCGAAATTGGG
>No_name
CAAAATAAACGCAAAATCTGACCCAAGTGATCACTTCAAAATAAGGATGTTCACTGCTGC
AGAATCGCAATATGAAGCACGTGTCGTTGTTCGAAATTGG
>No_name
CAAAATAAACGCAAAATCTGACCCAAGTGATCACTTCAAAATAAGGATGTTCACTGCTGC
AGAATCGCAATATGAAGCACGTGTCGTTGTTCGAAATTGG
>No_name
GGATAACAAAATAAACGCAAAATCTGACCCAAGTGATCACTTCAAAATAAGGATGTTCAC
TGCTGCAGAATCGCAATATGAAGCACGTGTCGTTGTTCGA
>No_name
GGATAACAAAATAAACGCAAAATCTGACCCAAGTGATCACTTCAAAATAAGGATGTTCAC
TGCTGCAGAATCGCAATATGAAGCACGTGTCGTTGTTCGA
>No_name
ACGACACGTGCTTCATATTGCGATTCTGCAGCAGTGAACATCCTTATTTTGAAGTGATCA
CTTGGGTCAGATTTTGCGTTTATTTTGTTATCCCATTTTT
>No_name
CGACACGTGCTTCATATTGCGATTCTGCAGCAGTGAACATCCTTATTTTGAAGTGATCAC
TTGGGTCAGATTTTGCGTTTATTTTGTTATCCCATTTTTT
>No_name
GCAGCAGTGAACATCCTTATTTTGAAGTGATCACTTGGGTCAGATTTTGCGTTTATTTTG
TTATCCCATTTTTTGTCATTAGTTTCTGTTACATTGCTAT
>No_name
CAGCAGTGAACATCCTTATTTTGAAGTGATCACTTGGGTCAGATTTTGCGTTTATTTTGT
TATCCCATTTTTTGTCATTAGTTTCTGTTACATTGCTATT
>No_name
GTCGAAATAGCAATGTAACAGAAACTAATGACAAAAAATGGGATAACAAAATAAACGCAA
AATCTGACCCAAGTGATCACTTCAAAATAAGGATGTTCAC
>No_name
CAGGGTAGTCGAAATAGCAATGTAACAGAAACTAATGACAAAAAATGGGATAACAAAATA
AACGCAAAATCTGACCCAAGTGATCACTTCAAAATAAGGA
>No_name
GATCACTTGGGTCAGATTTTGCGTTTATTTTGTTATCCCATTTTTTGTCATTAGTTTCTG
TTACATTGCTATTTCGACTACCCTGTGTAAAACCCAAAAT
>No_name
TTTGCGTTTATTTTGTTATCCCATTTTTTGTCATTAGTTTCTGTTACATTGCTATTTCGA
CTACCCTGTGTAAAACCCAAAATGTATCGCTTCTTGTTGT
>No_name
CGAGGAATCGCCAAAGTTTTATTGTCCATATGATTTGTAACAACAAGAAGCGATACATTT
TGGGTTTTACACAGGGTAGTCGAAATAGCAATGTAACAGA
>No_name
TGTTACATTGCTATTTCGACTACCCTGTGTAAAACCCAAAATGTATCGCTTCTTGTTGTT
ACAAATCATATGGACAATAAAACTTTGGCGATTCCTCGGA
>No_name
CTCCGAGGAATCGCCAAAGTTTTATTGTCCATATGATTTGTAACAACAAGAAGCGATACA
TTTTGGGTTTTACACAGGGTAGTCGAAATAGCAATGTAAC
>No_name
GCTATTTCGACTACCCTGTGTAAAACCCAAAATGTATCGCTTCTTGTTGTTACAAATCAT
ATGGACAATAAAACTTTGGCGATTCCTCGGAGACAAATGG
>No_name
GTAAAACCCAAAATGTATCGCTTCTTGTTGTTACAAATCATATGGACAATAAAACTTTGG
CGATTCCTCGGAGACAAATGGAAGCGAGAAGGAAATTATC
>No_name
CGATAATTTCCTTCTCGCTTCCATTTGTCTCCGAGGAATCGCCAAAGTTTTATTGTCCAT
ATGATTTGTAACAACAAGAAGCGATACATTTTGGGTTTTA
>No_name
CGGCAAACAACAAATATCACAACAAGAGCTAATACGACAACCGATAATTTCCTTCTCGCT
TCCATTTGTCTCCGAGGAATCGCCAAAGTTTTATTGTCCA
>No_name
CGGCAAACAACAAATATCACAACAAGAGCTAATACGACAACCGATAATTTCCTTCTCGCT
TCCATTTGTCTCCGAGGAATCGCCAAAGTTTTATTGTCCA
>No_name
CTCGGAGACAAATGGAAGCGAGAAGGAAATTATCGGTTGTCGTATTAGCTCTTGTTGTGA
TATTTGTTGTTTGCCGCTTACCATATGAATCCCATTCGAT
>No_name
TGCAAAAGCAAGAAGATCGAATGGGATTCATATGGTAAGCGGCAAACAACAAATATCACA
ACAAGAGCTAATACGACAACCGATAATTTCCTTCTCGCTT
>No_name
TCTTGTTGTGATATTTGTTGTTTGCCGCTTACCATATGAATCCCATTCGATCTTCTTGCT
TTTGCAAAGTGAAAGCATTCAGTGGTGGTCAGCTGCGGCT
>No_name
CATATGAATCCCATTCGATCTTCTTGCTTTTGCAAAGTGAAAGCATTCAGTGGTGGTCAG
CTGCGGCTACTGTCCTCCTCTATTTCTATTCGTCGATAAA
>No_name
ATACCTAAAATTAAAGGATTTATCGACGAATAGAAATAGAGGAGGACAGTAGCCGCAGCT
GACCACCACTGAATGCTTTCACTTTGCAAAAGCAAGAAGA
>No_name
GCGGAAAGTTGGACTGAGAATACCTAAAATTAAAGGATTTATCGACGAATAGAAATAGAG
GAGGACAGTAGCCGCAGCTGACCACCACTGAATGCTTTCA
>No_name
CCGGCGGAAAGTTGGACTGAGAATACCTAAAATTAAAGGATTTATCGACGAATAGAAATA
GAGGAGGACAGTAGCCGCAGCTGACCACCACTGAATGCTT
>No_name
GTGGTGGTCAGCTGCGGCTACTGTCCTCCTCTATTTCTATTCGTCGATAAATCCTTTAAT
TTTAGGTATTCTCAGTCCAACTTTCCGCCGGTTTATGCTT
>No_name
CCACATTTTAAGCATAAACCGGCGGAAAGTTGGACTGAGAATACCTAAAATTAAAGGATT
TATCGACGAATAGAAATAGAGGAGGACAGTAGCCGCAGCT
>No_name
CGGCTACTGTCCTCCTCTATTTCTATTCGTCGATAAATCCTTTAATTTTAGGTATTCTCA
GTCCAACTTTCCGCCGGTTTATGCTTAAAATGTGGTGCAG
>No_name
GTGGATAAATCCTTTAATTTTAGGTATTCTCAGTCCAACTTTCCGCCGGTTTATGCTTAA
AATGTGGTGCAGATGCTTTTTTAATTTTTCTAATACCGTC
>No_name
TGGAGCAGAATGAGTCTGGACGGTATTAGAAAAATTAAAAAAGCATCTGCACCACATTTT
AAGCATAAACCGGCGGAAAGTTGGACTGAGAATACCTAAA
>No_name
TCTCAGTCCAACTTTCCGCCGGTTTATGCTTAAAATGTGGTGCAGATGCTTTTTTTAATT
TTTCTAATACCGTCCAGACTCATTCTGCTCCTCCGAATTC
>No_name
CTCAGTCCAACTTTCCGCCGGTTTATGCTTAAAATGTGGTGCAGATGCTTTTTTAATTTT
TCTAATACCGTCCAGACTCATTCTGCTCCTCCGAATTCTA
>No_name
CTTGGTAGAATTCGGAGGAGCAGAATGAGTCTGGACGGTATTAGAAAAATTAAAAAAGCA
TCTGCACCACATTTTAAGCATAAACCGGCGGAAAGTTGGA
>No_name
ATACGATCTTGGTAGAATTCGGAGGAGCAGAATGAGTCTGGACGGTATTAGAAAAATTAA
AAAAGCATCTGCACCACATTTTAAGCACAAACCGGCGGAA
>No_name
CTCGGTTGTATACGATCTTGGTAGAATTCGGAGGAGCAGAATGAGTCTGGACGGTATTAG
AAAAATTAAAAAAGCATCTGCACCACATTTTAAGCATAAA
>No_name
TCGTTCGGTTGTATACGATCTTGGTAGAATTCGGAGGAGCAGAATGAGTCTGGACGGTAT
TAGAAAAATTAAAAAAGCATCTGCACCACATTTTAAGCAT
>No_name
CTTAAAATGTGGTGCAGATGCTTTTTTAATTTTTCTAATACCGTCCAGACTCATTCTGCT
CCTCCGAATTCTACCAAGATCGTATACAACCGAACGAACA
>No_name
CTGTTCGTTCGGTTGTATACGATCTTGGTAGAATTCGGAGGAGCAGAATGAGTCTGGACG
GTATTAGAAAAATTAAAAAAGCATCTGCACCACATTTTAA
>No_name
CGGAGATCTGTTCGTTCGGTTGTATACGATCTTGGTAGAATTCGGAGGAGCAGAATGAGT
CTGGACGGTATTAGAAAAATTAAAAAAGCATCTGCAGATC
>No_name
CACAAGGAGAAGGAGATCTGTTCGTTCGGTTGTATACGATCTTGGTAGAATTCGGAGGAG
CAGAATGAGTCTGGACGGTATTAGAAAAATTAAAAAAGCA
>No_name
CTTACATGAGAAGTTCACAAGGAGAAGGAGATCTGTTCGTTCGGTTGTATACGATCTTGG
TAGAATTCGGAGGAGCAGAATGAGTCTGGACGGTATTAGA
>No_name
GTGATAACTTACATGAGAAGTTCACAAGGAGAAGGAGATCTGTTCGTTCGGTTGTATACG
ATCTTGGTAGAATTCGGAGGAGCAGAATGAGTCTGGACGG
>No_name
TCCGTTCAGTTCATTGCTAACAAGTTGTGTAGCGATTGACCGCTACTGCAGTATTTGTCA
TCCGTTTCATCAAATTTTCACAGTTCATCGAGCTAAGATT
>No_name
TGGCGCTTTCGGTATCTCAATAGTATAATTGCCCGATAGATTAATATATAAAGCAAAATC
ACGACAATAATGCAGAAAACGTAACAAGCATGATTGATCT
>No_name
ATTTTGCTTTATATATTAATCTATCGGGCAATTATACTATTGAGATACCGAAAGCGCCAG
TTGCAAGGGCGCATCGATGCAAAAAGTCACGAGATGATGA
>No_name
ATTGAGATACCGAAAGCGCCAGTTGCAAGGGCGCATCGATGCAAAAAGTCACGAGATGAT
GAGTTCGTTCATGGCGATTCGGAAAAGTGAAGTGGCGATT
>No_name
TTCAATCCGACCAAAGAAATGTTCGGAATCGCCACTTCACTTTTCCGAATCGCCATGAAC
GAACTCATCATCTCGTGACTTTTTGCATCGATGCGCCCTT
>No_name
ATTGAATCCCAATGAGAACTATCTAAAGATTCCCCAAATAAAATCCGGCTCATTTGCTTG
CTATTCGAGATCGAGCTGTTGCTCGAGGAATTTCAGCGTC
>No_name
CAACAAAGCGGGAATGAAACTTGTTATGTAAACAATTGCAACGACAAACAACATTATTGC
CGATCGAATATTCTGAATCAAATCGGAATCTTTTATCAAA
>No_name
GATTTGATTCAGAATATTCGATCGGCAATAATGTTGTTTGTCGTTGCAATTGTTTACATA
ACAAGTTTCATTCCCGCTTTGTTGATGGCCAACAAAATGA
>No_name
CTAAATTTAGAGAAATCATTTTGTTGGCCATCAACAAAGCGGGAATGAAACTTGTTATGT
AAACAATTGCAACGACAAACAACATTATTGCCGATCGAAT
>No_name
GTTTCATTCCCGCTTTGTTGATGGCCAACAAAATGATTTCTCTAAATTTAGCGGTATTTT
ATCTGTATTACGTCAACAACGCGGCAGATCGGAAGAGCAC
>No_name
CAGAAATTTATTCTAATAAATTGTTGAATTTATATTCTGATTTTAAATATCCATTTGTTG
ACAGGATCAAAATAATTATTACAACAATTTTCTCTCTCTC
>No_name
AAATTGTTGAATTTATATTCTGATTTTAAATATCCATTTGTTGACAGGATCAAAATAATT
ATTACAACAATTTTCTCTCTCTCTATTCTAGTCACCCTAA
>No_name
CAAAATAATTATTACAACAATTTTCTCTCTCTCTATTCTAGTCACCCTAATTGGAAATGG
TATGCTCTTTTTCGTTATTTTTCAAAAGAAATCATCTAGA
>No_name
CTCTATTCTAGTCACCCTAATTGGAAATGCTATGCTCTTTTTCGTTATTTTTCAAAAGAA
ATCATCTAGAAATGTCACAAATATCCTAATGGCTAATTTA
>No_name
CTCTTTTTCGTTATTTTTCAAAAGAAATCATCTAGAAATGTCACAAATATCCTAATGGCT
AATTTATCAGTTGTTCAACTTTTGATTTCATTTATTGTCA
>No_name
CTTTTTCGTTATTTTTCAAAAGAAATCATCTAGAAATGTCACAAATATCCTAATGGCTAA
TTTATCAGTTGTTCAACTTTTGATTTCATTTATTGTCATT
>No_name
CTGGGCAAAATTCCAAAATTTCACGAGATTGGCAGGAAAGACAATAAATGAAATCAAAAG
TTGAACAACTGATAAATTAACCATTAGGATATTTGTGACA
>No_name
GGCCACTGGGCAAAATTCCAAAATTTCACGAGATTGGCAGGGATGACAATAAAANANNNN
NAAAATTGAACAACTGATAAATTAGCCATTAGGATATTTG
>No_name
AAACTAACGAAATAGCACGAGCCGACCCCAAAAGGCCACTGGGCAAAATTCCAAAATTTC
ACGAGATTGGCAGGGATGACAATAAATGAAATCCAAAATT
>No_name
TTTATTGTCATTCCTGCCAATCTCGTGAAATTTTGGAATTTTGCCCAGTGGCCTTTTGGG
GTCGGCTCGTGCTATTTCGTTAGTTTCATGCATGTGCTGA
>No_name
CTAGAGTATACGAGCTGGCATACATAGTCAGCACATGCATGAAACTAACGAAATAGCACG
AGCCGACCCCAAAAGGCCACTGGGCAAAATTCCAAAATTT
>No_name
GGCCTTTTGGGGTCGGCTCGTGCTATTTCGTTAGTTTCATGCATGTGCTGACTATGTATG
CCAGCTCGTATACTCTAGTGGCAATCGCCTATTTTAGGTA
>No_name
CCGAAATCGTGACAAATAATCGCAGCCTGCCAGTCCACTTATGCGATTGATACCTAAAAT
AGGCGATTGCCACTAGAGTATACGAGCTGGCATACATAGT
>No_name
CCCCAAATGACCGAAATCGTGACAAATAATCGCAGCCTGCCAGTCCACTTATGCGATTGA
TACCTAAAATAGGCGATTGCCACTAGAGTATACGAGCTGG
>No_name
CTCGTATACTCTAGTGGCAATCGCCTATTTTAGGTATCAATCGCATAAGTGGACTGGCAG
GCTGCGGTTATTTGTCACGATTTCGGGCATTTGGGGTCTG
>No_name
CGCCTATTTTAGGTATCAATCGCATAAGTGGACTGGCAGGCTGCGATTATTTTTCACGAT
TTCGGGCATTTGGGGGCTGTCGCTAATGATTGGGTTTCCT
>No_name
GTTATGATGAAAAACAAATGAGGAAACGCAATCATTATCGACAGACCCCAAATGACAGAA
ATCGTGACAAATAGTCGCAGCCTGCCAGTCCAGTTATGCG
>No_name
CAGGTTTTTATTCGTTATGATGAAAAACAAATGAGGAAACGCAATCATTATCGACAGACC
CCAAATGACCGAAATCGTGACAAATAATCGCAGCCTGCCA
>No_name
GAGAGACAGGTTTTTATTCGTTATGATGAAAAACAAATGAGGAAACGCAATCATTATCGA
CAGACCCCAAATGACCGAAATCGTGACAAATAATCGCAGC
>No_name
GAAATTTTTTGATCCAGTCAAATGGAGCTTGAAAAAGTTTTGGAGAGACAGGTTTTTATT
CGTTATGATGAAAAACAAATGAGGAAACGCAATCATTATC
>No_name
CGTTTCCTCATTTGTTTTTCATCATAACGAATAAAAACCTGTCTCTCCAAAACTTTTTCA
AGCTCCATTTGACCGGATCAAAAAATTTTATGTCATGTAA
>No_name
GTTTTTCATCATAACGAATAAAAACCTGTCTCTCCAAAACTTTTTCAAGCTCCATTTGAC
CGGATCAAAAAATTTTATGTCATGTAAGATTTTATTTCCG
>No_name
CTCCACTTAAACGGAAATAAAATTTTACATGACATGAAATTTTTTGATCCAGTCAAATGG
AGCTTGAAAAAGTTTTGGAGAGACAGGTTTTTATTCGTTA
>No_name
ATAAAAACCTGTCTCTCCAAAACTTTTTCAAGCTCCATTTGACTGGATCAAAAAATTTCA
TGTCATGTAAAATTTTATTTCCGTTTAAGTGGAGAGTTTG
>No_name
CAAAACTTTTTCAAGCTCCATTTGACCGGATCAAAAAATTTTATGTCATGTAAGATTTTA
TTTCCGTTTAAGTGGAGAGTTTGGATTATTTTGACAAATT
>No_name
CTTTTTCAAGCTCCATTTGACCGGATCAAAAAATTTTATGTCATGTAAGATTTTATTTCC
GTTTAAGTGGAGAGTTTGGATTATTTTGACAAATTTTTTA
>No_name
AAAAAATTTTATGTCATGTAAGATTTTATTTCCGTTTAAGTGGAGAGTTTGGATTATTTT
GACAAATTTTTTATTGCAATATTTTATTCCTCTTGTGGCA
>No_name
CACGCACGCATACATGTAAATAATTGCCACAAGAGGAATAAAATATTGCAATAAAAAATT
TGTCAAAATAATCCAAACTCTCCACTTAAACGGAAATAAA
>No_name
ATTTCCGTTTAAGGGGAGAGTTTGGATTATTTTGACAAATTTTTTATTGCAATATTTTAT
TCCTCTTGTGGCAATTATTTACATGTATGCGTGCGTGGCT
>No_name
CCAGATTCTATGAGCCACGCACGCATACATGTAAATAATTGCCACAAGAGGAATAAAATA
TTGCAATAAAAAATTTGTCAAAATAATCCAAACTCTCCAC
>No_name
GCTTTCCAGATTCTATGAGCCACGCACGCATACATGTAAATAATTGCCACAAGAGGAATA
AAATATTGCAATAAAAAATTTGTCAAAATAATCCAAACTC
>No_name
GTTTGGATTATTTTGACAAATTTTTTATTGCAATATTTTATTCCTCTTGTGGCAATTATT
TACATGTATGCGTGCGTGGCTCATAGAATCTGGAAAGCCA
>No_name
CAGGTTTGGCTTTCCAGATTCTATGAGCCACGCACGCATACATGTAAATAATTGCCACAA
GAGGAATAAAATATTGCAATAAAAAATTTGTCAAAATAAT
>No_name
CAAACTTCGACCGGACAGGTTTGGCTTTCCAGATTCTATGAGCCACGCGCGCATACATGT
AAATAATTGCCACAAGAGGAATAAAATATTGCAATAAAAA
>No_name
CCAAACTTCGACCGGACAGGTTTGGCTTTCCAGATTCTATGAGCCACGCGCGCATACATG
TAAATAATTGCCACAAGAGGAATAAAATATTGCAATAAAA
>No_name
CGATGATCCAAAGGAGAAAGTTATTATCTGACCAAACTTCGACCGGACAGGTTTGGCTTT
CCAGATTCTATGAGCCACGCGCGCATACATGTAAATAATT
>No_name
TGGAAAGCCAAACCTGTCCGGTCGAAGTTTGGTCAGATAATAACTTTCTCCTCTGGATCA
TCGTCTGAACAGTCTTATGATACTTACCGAAGGAATATCT
>No_name
GAAAGCCAAACCTGTCCGGTCGAAGTTTGGTCAGATAATAACTTTCTCCTCTGGATCATC
GTCTGAACAGTCTTATGATACTTACCGAAGGAATATCTTT
>No_name
GCCAAACCTGTCCGGTCGAAGTTTGGTCAGATAATAACTTTCTCCTCTGGATCATCGTCT
GAACAGTCTTATGATACTTACCGAAGGAATATCTTTATTC
>No_name
AGCAAATCTATTGAATAAAGATATTCCTTCGGTAAGTATCATAAGACTGTTCAGACGATG
ATCCAGAGGAGAAAGTTATTATCTGACCAAACTTCGACCG
>No_name
CGGCGCTGCCTAAAGTAAATCTGTTGAATAAAGATATTCCTTCGGTAAGTATCATAAGAC
TGTTCAGACGATGATCCAAAGGAGAAAGTTATTATCTGAC
>No_name
AACTTTCTCCTTTGGATCATCGTCTGAACAGTCTTATGATACTTACCGAAGGAATATCTT
TATTCAACAGATTTACTTTAGGCAGCGCCGAAGCAATATA
>No_name
ATGAAATAAAAAACAAAGTAACGATTACTAATATAAGAATTGTAGACTTTTTGATGACAT
AATCTATATTGCTTCGGCGCTGCCTAAAGTAAATCTGTTG
>No_name
CATGAAATAAAAAACAAAGTAACGATTACTAATATAAGAATTGTAGACTTTTTGATGACA
TAATCTATATTGCTTCGGCGCTGCCTAAAGTAAATCTGTT
>No_name
CTTTAGGCAGCGCCGAAGCAATATAGATTATGTCATCAAAAAGTCTACAATTCTTATGTT
AGTAATCGTTACTTTGTTTTTTATTTCATGGGCTCCATTC
>No_name
GTCAGAAATAAATAAATATGGAATGGAGCCCATGAAATAAAAAACAAAGTAACGATTACT
AACATAAGAATTGTAGACTTTTTGATGACATATTCTATAT
>No_name
TGTCATCAAAAAGTCTACAATTCTTATGTTAGTAATCGTTACTTTGTTTTTTATTTCATG
GGCTCCATTCCATATTTATTTATTTCTGACGGCCTTAAGA
>No_name
ATCAAAAAGTCTACAATTCTTATATTAGTAATCGTTACTTTGTTTTTTATTTCATGGGCT
CCATTCCATATTTATTTATTTCTGACGGCCTTAAGAATCC
>No_name
GTAATCGTTACTTTGTTTTTTATTTCATGGGCTCCATTCCATATTTATTTATTTCTGACG
GCCTTAAGAATCCCGCACAATTTCTTTATTTATTACATTC
>No_name
ATAGAGAATGTAATAAATAAAGAAATTGTGCGGGATTCTTAAGGCCGTCAGAAATAAATA
AATATGGAATGGAGCCCATGAAATAAAAAACAAAGTAACG
>No_name
AGCCAATAGAGAATGTAATAAATAAAGAAATTGTGCGGGATTCTTAAGGCCGTCAGAAAT
AAATAAATATGGAATGGAGCCCATGAAATAAAAAACAAAG
>No_name
TAAACGATCGGATTGTACCAAATGTTACTAAAAGCGAGCCAATAGAGAATGTAATAAATA
AAGAAATTGTGCGGGATTCTTAAGGCCGTCAGAAATAAAT
>No_name
GCACAATTTCTTTATTTATTACATTCTCTATTGGCTCGCTTTTAGTGACAGTTGGTACAA
TTCCAACGTTTATTTTTGTGGTAATAAAAATAATTTAAAT
>No_name
GCACAATTTCTTTATTTATTACATTCTCTATTGGCTCGCTTTCAGTAACATTTGGTACAA
TCCGATCGTTTATTATTGGGTTAATAAAAATAATGTAAAT
>No_name
AAACATATTTCAAAAGATTTACATTATTTTTATTAACCCAATAATAAACGATCGGATTGT
ACCAAATGTTACTAAAAGCGAGCCAATAGAGAATGTAATA
>No_name
GCACCAATGTCGAAAGAATGCCCCAGTCATATGAAATATTCTAATTTACGCCCCTTGTTT
GTTAAATATTGTTTTTCTTGGAGCTTTGCATTGCTGAGTT
>No_name
GAAAGAATGCCCCAGTCATATGAAATATTCTAATTTACGCCCCTTGTTTGTTAAATATTG
TTTTTCTTGGAGCTTTGCATTGCTGAGTTTGGCGGGCATT
>No_name
CTTCACAATGACGATGATGCACATTAGACTTCCAAAAATGCCCGCCAAACTCAGCAATGC
AAAGCTCCAAGAAAAACAATATTTAACAAACAAGGGGCGT
>No_name
GAAAACTCGATGCTTCACAATGACGATGATGCACATTAGACTTCCAAAAATGCCCGCCAA
ACTCAGCAATGCAAAGCTCCAAGAAAAACAATATTTAACA
>No_name
CAATATTTCGTTCCATGAATGAAAACTCGATGCTTCACAATGACGATGATGCACATTAGA
CTTCCAAAAATGCCCGCCAAACTCAGCAATGCAAAGCTCC
>No_name
TTGGAAGTCTAATGTGCATCATCATCATTGTGAAGCATCGAGTTTTCATTCATGGAACGA
AATATTGGTTCATTTATTTGTCTATGAGTGATTTTCTTAT
>No_name
ATCAGCATAAGAAAATCACTCATAGACAAATAAATGAACCAATATTTCGTTCCATGAATG
AAAACTCGATGCTTCACAATGACGATGATGCACATTAGAC
>No_name
CCGGAATAATCAGCATAAGAAAATCACTCATAGACAAATAAATGAACCAATATTTCGTTC
CATGAATGAAAACTCGATGCTTCACAATGACGATGATGCA
>No_name
CCGGAATAATCAGCATAAGGAAATCACTCATAGACAAATAAATGAACCAATATTTCGTTC
CATGAATGAAAACTCGATGCTTCACAATGACGATGATGCA
>No_name
CTCTAACATATAGTAAAAGTATAAATCACAGGCCGGAATAATCAGCATAAGGAAATCACT
CATAGACAAATAAATGAACCAATATTTCGTTCCATGAATG
>No_name
TTTATTTGTCTATGAGTGATTTTCTTATGCTGATTATTCCGGCCTGTGATTTATACTTTT
ACTATATGTTAGAGGAGTACTATATTAAGACGTTGAATAG
>No_name
GAGTGATTTCCTTATGCTGATTATTCCGGCCTGTGATTTATACTTTTACTATATGTTAGA
GGAGTACTATATTAAGACGTTGAATAGGATGAGTATTTTC
>No_name
CGAAAATATTCATCCTATTCAACGTCTTAATATAGTACTCCTCTAACATATAGTAAAAGT
ATAAATCACAGGCCGGAATAATCAGCATAAGAAAATCACT
>No_name
CACAACCGAAAATATTCATCCTATTCAACGTCTTAATATAGTACTCCTCTAACATATAGT
AAAAGTATAAATCACAGGCCGGAATAATCAGCATAAGAAA
>No_name
GCTGATTATTCCGGCCTGTGATTTATACTTTTACTATATGTTAGAGGAGTACTATATTAA
GACGTTGAATAGGATGAGTATTTTCGGTTGTGAGTTGCGC
>No_name
GTGATTTATACTTTTACTATATGTTAGAGGAGTACTATATTAAGACGTTGAATAGGATGA
ATATTTTCGGTTGTGAGTTGCGCTACTTTGCCATTAATTT
>No_name
CTTTCAATTGATAAGCCAGCCTGCAAAACGTTTGCATTCCAACTAAAGAAATTAATGGCA
AAGTAGCGCAACTCACAACCGAAAATATTCATCCTATTCA
>No_name
CGGATTCAAAACACTGATAGTTCTTTCAATTGATAAGCCAGCCTGCAAAACGTTTGCATT
CCAACTAAAGAAATTAATGGCAAAGTAGCGCAACTCACAA
>No_name
ATCGGATTCAAAACACTGATAGTTCTTTCAATTGATAAGCCAGCCTGCAAAACGTTTGCA
TTCCAACTAAAGAAATTAATGGCAAAGTAGCGCAACTCAC
>No_name
CGAATCGGATTCAAAACACTGATAGTTCTTTCAATTGATAAGCCAGCCTGCAAAACGTTT
GCATTCCAACTAAAGAAATTAATGGCAAAGTAGCGCAACT
>No_name
CGTAAAGATAATTCTTGAGCGAATCGGATTCAAAACACTGATAGTTCTTTCAATTGATAA
GCCAGCCTGCAAAACGTTTGCATTCCAACTAAAGAAATTA
>No_name
CGTAAAGATAATTCTTGAGCGAATCGGATTCAAAACACTGATAGTTCTTTCAATTGATAA
GCCAGCCTGCAAAACGTTTGCATTCCAACTAAAGAAATTA
>No_name
CTTTAGTTGGAATGCAAACGTGTTGCAGGCTGGCTTATCAATTGAAAGAACTATCAGTGT
TTTGAATCCGATTCGCTCAAGAATTATCTTTACGACAGGT
>No_name
CAAACGTTTTGCAGGCTGGCTTATCAATTGAAAGAACTATCAGTGTTTTGAATCCGATTC
GCTCAAGAATTATCTTTACGACAGGTCGAACTAAATTTAT
>No_name
GTTTTGCAGGCTGGCTTATCAATTGAAAGAACTATCAGTGTTTTGAATCCGATTCGCTCA
AGAATTATCTTTACGACAGGTCGAACTAAATTTATTATCA
>No_name
GTTTTGAATCCGATTCGCTCAAGAATTATCTTTACGACAGGTCGAACTAAATTTATTATC
AGTGTCCTAATTGGGTTCTGTTTTGTATCTTCTTCGGTTA
>No_name
CTTTTGAATCCGATTCGCTCAAGAATTATCTTTACGACAGGTCGAACTAAATTTATTATC
AGTGTCCTAATTGGGTTCTGTTTTGTATCTTCTTCGGTTA
>No_name
TTTCAAATGTTAGCATATCGATAACCGAAGAAGATACAAAACAGAACCCAATTAGGACAC
TGATAATAAATTTAGTTCGACCTGTCGTAAAGATAATTCT
>No_name
GAATTATCTTTACGACAGGTCGAACTAAATTTATTATCAGTGTCCTAATTGGGTTCTGTT
TTGTATCTTCTTCGGTTATCGATATGCTAACATTTGAAAG
>No_name
ATCTTTACGACAGGTCGAACTAAATTTATTATCAGTGTCCTAATTGGGTTCTGTTTTGTA
TCTTCTTCGGTTATCGATATGCTAACATTTGAAAGAGTGA
>No_name
CTTCCGCCTACAAGTTCCATTCACTCTTTCAAATGTTAGCATATCGATAACCGAAGAAGA
TACAAAACAGAACCCAATTAGGACACTGATAATAAATTTA
>No_name
ATTTATTATCAGTGTCCTAATTGGGTTCTGTTTTGTATCTTCTTCGGTTATCGATATGCT
AACATTTGAAAGAGTGAATGGAACTTGTAGGCGGAAGACC
>No_name
CGTCAATTGATGAATTTGGATGGGTCTTCCGCCTACAAGTTCCATTCACTCTTTCAAATG
TTAGCATATCGATAACCGAAGAAGATACAAAACAGAACCC
>No_name
CTCGAAACAATATCAAATCAATGGTGTATATAGAATGTGTCACGTCAATTGATGAATTTG
GATGGGTCTTCCGCCTACAAGTTCCATTCACTCTTTCAAA
>No_name
CATCACTAGAAAAGGTATCGCTCGAAACAATATCAAATCAATGGTGTATATAGAATGTGT
CACGTCAATTGATGAATTTGGATGGGTCTTCCGCCTACAA
>No_name
GACCCATCCAAATTGATCAATTGACGTGACACATTCTATATACACCATTGATTTGATATT
GTTTCGAGCGATACCTTTTCTAGTGATGCTAATTTCTTCC
>No_name
TCCAAATTCATCAATTGACGTGACACATTCTATATACACCATTGATTTGATATTGTTTCG
AGCGATACCTTTTCTAGTGATGCTAATTTCTTCCATAATT
>No_name
CAAATTCATCAATTGACGTGACACATTCTATATACACCATTGATTTGATATTGTTTCGAG
CGATACCTTTTCTAGTGATGCTAATTTCTTCCATAATTAT
>No_name
CACATTCTATATACACCATTGATTTGATATTGTTTCGAGCGATACCTTTTCTAGTGATGC
TAATTTCTTCCATAATTATCGTAATCCTCATGAAATTGCA
>No_name
CATTCTATATACACCATTGATTTGATATTGTTTCGAGCGATACCTTTTCTAGTGATGCTA
ATTTCTTCCATAATTATCGTAATCCTCATGAAATTGCACA
>No_name
ATTCTATATACACCATTGATTTGATATTGTTTCGAGCGATACCTTTTCTAGTGATGCTAA
TTTCTTCCATAATTATCGTAATCCTCATGAAATTGCACAG
>No_name
ATTGATTTGATATTGTTTCGAGCGATACCTTTTCTAGTGATGCTAATTTCTTCCATAATT
ATCGTAATCCTCATGAAATTGCACAGCATCAAACGAGATC
>No_name
CCCGGTTCGATCTCGTTTGATGCTGTGCAATTTCATGAGGATTACGATAATTATGGAAGA
AATTAGCATCACTAGAAAAGGTATCGCTCGAAACAATATC
>No_name
GTTTCGAGCGATACCTTTTCTAGTGATGCTAATTTCTTCCATAATTATCGTAATCCTCAT
GAAATTGCACAGCATCAAACGAGATCGAATCGGGCACCAT
>No_name
CTTTTCTAGTGATGCTAATTTCTTCCATAATTATCGTAATCCTCATGAAATTGCACAGCA
TCAAACGAGATCGAATCGGGCACCATCAAATGGGAAATCC
>No_name
CTTCCATAATTATCGTAATCCTCATGAAATTGCACAGCATCAAACGAGATCGAATCGGGC
ACCATCAAATGGGAAATCCTAACAAAAAATCCTCCCAGAA
>No_name
GTAATCCTCATGAAATTGCACAGCATCAAACGAGATCGAATCGGGCACCATCAAATGGGA
AATCCTAACAAAAAATCCTCCCAGAAATATCGAGAATTCA
>No_name
GTAATCCTCATGAAATTGCACAGCATCAAACGAGATCGAATCGGGCACCATCAAATGGGA
AATCCTAACAAAAAATCCTCCCAGAAATATCGAGAATTCA
>No_name
TTTGAATTCTCGATATTTCTGGGAGGATTTTTTGTTAGGATTTCCCATTTGATGGTGCCC
GATTCGATCTCGTTTGATGCTGTGCAATTTCATGAGGATT
>No_name
CACAGCATCAAACGAGATCGAATCGGGCACCATCAAATGGGAAATCCTAACAAAAAATCC
TCCCAGAAATATCGAGAATTCAAAATGTCGGTTATCTTGA
>No_name
CAAACGAGATCGAATCGGGCACCATCAAATGGGAAATCCTAACAAAAAATCCTCCCAGAA
ATATCGAGAATTCAAAATGTCGGTTATCTTGATATCAATG
>No_name
CATTCATTGATATCAAGATAACCGACATTTTAAATTCTCGATATTTCTGGGAGGATTTTT
TGTTAGGATTTCCCATTTGATGGTGCCCGATTCGATCTCG
>No_name
GCCACATTCATTGATATCAAGATAACCGACATTTTGAATTCTCGATATTTCTGGGAGGAT
TTTTTGTTAGGATTTCCCATTTGATGGTGCCCGATTCGAT
>No_name
GCCACATTCATTGATATCAAGATAACCGACATTTTGAATTCTCGATATTTCTGGGAGGAT
TTTTTGTTAGGATTTCCCATTTGATGGTGCCCGATTCGAT
>No_name
GCCACATTCATTGATATCAAGATAACCGACATTTTGAATTCTCGATATTTCTGGGAGGAT
TTTTTGTTAGGATTTCCCATTTGATGGTGCCCGATTCGAT
>No_name
CTAAGGTTGCCACATTCATTGATATCAAGATAACCGACATTTTGAATTCTCGATATTTCT
GGGAGGATTTTTTGTTAGGATTTCCCATTTGATGGTGCCC
>No_name
GGAAATCCTAACAAAAAATCCTCCCAGAAATATCGAGAATTCAAAATGTCGGTTATCTTG
ATATCAATGAATGTGGCAACCTTAGTAACGAATCCGTTGT
>No_name
TATCAATTCGAAAATCAAAAACAACGGATTCGTTACTAAGGTTGCCACATTCATTGATAT
CAAGATAACCGACATTTTGAATTCTCGATATTTCTGGGAG
>No_name
CAATTCGAAAATCAAAAACAACGGATTCGTTACTAAGGTTGCCACATTCATTGATATCAA
GATAACCGACATTTTGAATTCTCGATATTTCTGAGATCGG
>No_name
AGAAATATCGAGAATTCAAAATGTCGGTTATCTTGATATCAATGAATGTGGCAACCTTAG
TAACGAATCCGTTGTTTTTGATTTTCGAATTGATAGATGG
>No_name
CGAGAATTCAAAATGTCGGTTATCTTGATATCAATGAATGTGGCAACCTTAGTAACGAAT
CCGTTGTTTTTGATTTTCGAATTGATAGATGGAGCGGGCT
>No_name
CTCCGAGCCCGCTCCATCTATCAATTCGAAAATCAAAAACAACGGATTCGTTACTAAGGT
TGCCACATTCATTGATATCAAGATAACCGACATTTTGAAT
>No_name
CTCCGAGCCCGCTCCATCTATCAATTCGAAAATCAAAAACAACGGATTCGTTACTAAGGT
TGCCACATTCATTGATATCAAGATAACCGACATTTTGAAT
>No_name
CCGTATTTCTGACCCTCCGAGCCCGCTCCATCTATCAATTCGAAAATCAAAAACAACGGA
TTCGTTACTAAGGTTGCCACATTCATTGATATCAAGATAA
>No_name
CGATTTTCCGTTAACTTTCCGTATTTCTGACCCTCCGAGCCCGCTCCATCTATCAATTCG
AAAATCAAAAACAACGGATTCGTTACTAAGGTTGCCACAT
>No_name
CGATTTTTCGTTAACTTTCCGTATTTCTGACCCTCCGAGCCCGCTCCATCTATCATTTCG
AAAATCAAAAACAACGGATTCGTTACTAAGGTTGCCACAT
>No_name
AGCGATTTTTCGTTAACTTTCCGTATTTCTGACCCTCCGAGCCCGCTCCATCTATCAATT
CGAAAATCAAAAACAACGGATTCGTTACTAAGGTTGCCAC
>No_name
CAGCGATTTTTCGTTAACTTTCCGTATTTCTGACCCTCCGAGCCCGCTCCATCTATCAAT
TCGAAAATCAAAAACAACGGATTCGTTACTAAGGTTGCCA
>No_name
GCGGGCTCGGAGGGTCAGAAATACGGAAAGGTAACGGAAAATCGCTGCGTTTCAGATTTC
TTCAATTTGCTCTTTAATTCACTGATCTATTTTAACAATC
>No_name
CGGGCTCGGAGGGTCAGAAATACGGAAAGTTAACGAAAAATCGCTGCGTTTCAGATTTCT
TCAATTTGCTCTTTAATTCACTGATCTATTTTAACAATCA
>No_name
CCAGTTTGTTTGATTGTTAAAATAGATCAGTGAATTAAAGAGCAAATTGAAGAAATCTGA
AACGCAGCGATTTTTCGTTAACTTTCCGTATTTCTGACCC
>No_name
CTGAAATTTCGCCCCAATTAAGACGTAAAATATCCAGTTTGTTTGATTGTTAAAATAGAT
CAGTGAATTAAAGAGCAAATTGAAGAAATCTGAAACGCAG
>No_name
CTGAAATTTCGCCCCAATTAAGACGTAAAATATCCAGTTTGTTTGATTGTTAAAATAGAT
CAGTGAATTAAAGAGCAAATTGAAGAAATCTGAAACGCAG
>No_name
GCGTTTCAGATTTCTTCAATTTGCTCTTTAATTCACTGATCTATTTTAACAATCAAACAA
ACTGGATATTTTACGTCTTAATTGGGGCGAAATTTCAGCA
>No_name
GAAAATTGGAGAGGATCGTGAGAAAATAGTGCTGAAATTTCGCCCCAATTAAGACGTAAA
ATATCCAGTTTGTTTGATTGTTAAAATAGATCAGTGAATT
>No_name
ACGGGAGAAAATTGGAGAGGATCGTGAGAAAATAGTGCTGAAATTTCGCCCCAATTAAGA
CGTAAAATATCCAGTTTGTTTGATTGTTAAAAAGATCGGA
>No_name
CTCGTTTGAGGAACGGGAGAAAATTGGAGAGGATCGTGAGAAAATAGTGCTGAAATTTCG
CCCCAATTAAGACGTAAAATATCCAGTTTGTTTGATTGTT
>No_name
CAATCAAACAAACTGGATATTTTACGTCTTAATTGGGGCGAAATTTCAGCACTATTTTCT
CACGATCCTCTCCAATTTTCTCCCGTTCCTCAAACGAGAC
>No_name
GTCAATGTCTCGTTTGAGGAACGGGAGAAAATTGGAGAGGATCGTGAGAAAATAGTGCTG
AAATTTCGGCCCAATTAAGACGTAAAATATCCAGTTTGTT
>No_name
CGTCAATGTCTCGTTTGAGGAACGGGAGAAAATTGGAGAGGATCGTGAGAAAATATTGCT
GAAATTTCGCCCCAATTAAGACGTAAAATATCCAGTTTGA
>No_name
AAACTGGATATTTTACGTCTTAATTGGGGCGAAATTTCAGCACTATTTTCTCACGATCCT
CTCCAATTTTCTCCCGTTCCTCAAACGAGACATTGACGAA
>No_name
CGCTGATTCGTCAATGTCTCGTTTGAGGAACGGGAGAAAATTGGAGAGGATCGTGAGAAA
ATAGTGCTGAAATTTCGCCCCAATTAAGACGTAAAATATC
>No_name
CGAAAGGTAAACTCGCTGATTCGTCAATGTCTCGGTTGAGGAACGGGAGGAAATTGGAGA
GGATCCTGAGGCAATACTGGTGAAATTTCGGCCCATTTAA
>No_name
GTCGACTCGAAAGGTAAACTCGCTGATTCGTCAATGTCTCGTTTGAGGAACGGGAGAAAA
TTGGAGAGGATCGTGAGAAAATAGTGCTGAAATTTCGCCC
>No_name
AAGATTTTTTTCAATGTTCATCGTCGACTCGAAAGGTAAACTCGCTGATTCGTCAATGTC
TCGTTTGAGGAACGGGAGAAAATTGGAGAGGATCGTGAGA
>No_name
TTGAAGATTTTTTTCAATGTTCATCGTCGACTCGAAAGGTAAACTCGCTGATTCGTCAAT
GTCTCGTTTGAGGAACGGGAGAAAATTGGAGAGGATCGTG
>No_name
CAGAATTCCGTTGAAGATTTTTTTCAATGTTCATCGTCGACTCGAAAGGTAAACTCGCTG
ATTCGTCAATGTCTCGTTTGAGGAACGGGAGAAAATTGGA
>No_name
TTTGAATTTTGAATCTTATTTTTAAGATTCAATTCAGAATTCCGTTGAAGATTTTTTTCA
ATGTTCATCGTCGACTCGAAAGGCAAACTCGCTGATTCGT
>No_name
GACAATTTGAATTTTGAATCTTATTTTTAAGATTCAATTCAGAATTCCGTTGAAGATTTT
TTTCAATGTTCATCGTCGACTCGAAAGGTAAACTCGCTGA
>No_name
GTTTATTTTCCAACATAAACACGAATATTTTCGTTGACAATTTGAATTTTGAATCTTATT
TTTAAGATTCAATTCAGAATTCCGTTGAAGATTTTTTTCA
>No_name
TTATTTTCCAACATAAACACGAATATTTTCGTTGACAATTTGAATTTTGAATCTTATTTT
TAAGATTCAATTCAGAATTCCGTTGAAGATTTTTTTTCAA
>No_name
CGGAATTCTGAATTGAATCTTAAAAATAAGATTCAAAATTCAAATTGTCAACGAAAATAT
TCGTGTTTATGTTGGAAAATAAACAACCGAAATATCAAAA
>No_name
GTTTGTTAAAGTTTCAACATAATCGTCAATTTTGTTTTTGATATTTCGGTTGTTTATTTT
CCAACATAAACACGAATATTTTCGTTGACAATTTGAATTT
>No_name
TTTCTTTTTGGTTGTTTGTTAAAGTTTCAACATAATCGTCAATTTTGTTTTTGATATTTC
GGTTGTTTATTTTCCAACATAAACACGAATATTTTCGTTG
>No_name
GTTTCTTTTTGGTTGTTTGTTAAAGTTTCAACATAATCGTCAATTTTGTTTTTGATATTT
CGGTTGTTTATTTTCCAACATAAACACGAATATTTTCGTT
>No_name
CTCTGTTTCTTTTTGGTTGTTTGTTAAAGTTTCAACATAATCGTCAATTTTGTTTTTGAT
ATTTCGGTTGTTTATTTTCCAACATAAACACGAATATTTT
>No_name
AAAAAATGTCAGACGTTCCTGAATATTTTCAAAATGGAACGAAAGTAATCTTTGGTTTTC
TCGTGGTACTAATGTCAATTGGTATAGTTGGAAACATTCT
>No_name
GTCAGACGTTCCTGAATATTTTCAAAATGGAACGAAAGTAATCTTTGGTTTTCTCGTGGT
ACTAATGTCAATTGGTATAGTTGGAAACATTCTTAATTTT
>No_name
CAAAATATTGATCCATACAATAGAAAATAAAATATCACATTTGTTATTTGACAAAGCAAT
AAATTATTTATTCGCATATCGACGAACCAATAAATGAAAT
>No_name
GTTATTGTTAATTTTTGTGCTGCATTGCAAATTACCGTACTTGGTTCAAATTGGGCAGTT
TTGATTATATATGGTCTTGTTCCGTCGGTTATAAATTTAG
>No_name
CTTTGCAGTCCCATCTTTATTACTTACTTGATGTCTTTTACTGATTGACAACAAAAGATA
AATCGCTGACCCTAAATTTATAACCGACGGAACAAGACCA
>No_name
ACCGAACCGAAAATTTACAAAACAATTTAACTTTATTTCTTATACGAAAGTATTTATGGA
GTTCTACGTTCTATTTGCATCGCTATGGTTCTTTGCTTTG
>No_name
CATCAACCAAAGCAAAGAACCATAGCGATGCAAATAGAACGTAGAACTCCATAAATACTT
TCGTATAAGAAATAAAGTTAAATTGTTTTGTAAATTTTCG
>No_name
GAAAATTTACAAAACAATTTAACTTTATTTCTTATACGAAAGTATTTATGGAGTTCTACG
TTCTATTTGCATCGCTATGGTTCTTTGCTTTGGTTGATGA
>No_name
CTCATCAACCAAAGCAAAGAACCATAGCGATGCAAATAGAACGTAGAACTCCATAAATAC
TTTCGTATAAGAAATAAAGTTAAATTGTTTTGTAAATTTT
>No_name
CACTCATCAACCAAAGCAAAGAACCATAGCGATGCAAATAGAACGTAGAACTCCATAAAT
ACTTTCGTATAAGAAATAAAGTTAAATTGTTTTGTAAATT
>No_name
CACTCATCAACCAAAGCAAAGAACCATAGCGATGCAAATAGAACGTAGAACTCCATAAAT
ACTTTCGTATAAGAAATAAAGTTAAATTGTTTTGTAAATT
>No_name
CCACTCATCAACCAAAGCAAAGAACCATAGCGATGCAAATAGAACGTAGAACTCCATAAA
TACTTTCGTATAAGAAATAAAGTTAAATTGTTTTGTAAAT
>No_name
ATTATAAACGCTAAAGTGTTTAATACAAGTCCACTCATCAACCAAAGCAAAGAACCATAG
CGATGCAAATAGAACGTAGAACTCCATAAATACTTTCGTA
>No_name
ATTTGATCTTCTAAGTCTTGGTCTGGTCCATATTATAAACGCTAAAGTGTTTAATACAAG
TCCACTCATCAACCAAAGCAAAGAACCATAGCGATGCAAA
>No_name
TGCATCGCTATGGTTCTTTGCTTTGGTTGATGAGTGGACTTGTATTAAACACTTTAGCGT
TTATAATATGGACCAGACCAAGACTTAGAAGATCAAATAC
>No_name
GTTCTTTGCTTTGGTTGATGAGTGGACTTGTATTAAACACTTTAGCGTTTATAATATGGA
CCAGACCAAGACTTAGAAGATCAAATACATAGATCGGAAG
>No_name
TGGCTATTCCTGCCAAATAATTTGCGGATGTATTTGATCTTCTAAGTCTTGGTCTGGTCC
ATATTATAAACGCTAAAGTGTTTAATACAAGTCCACTCAT
>No_name
CTTGTATTAAACACTTTAGCGTTTATAATATGGACCAGACCAAGACTTAGAAGATCAAAT
ACATCCGCAAATTATTTGGCAGGAATAGCCATGTCAGACA
>No_name
TAAACACTTTAGCGTTTATAATATGGACCAGACCAAGACTTAGAAGATCAAATACATCCG
CAAATTATTTGGCAGGAATAGCCATGTCAGACACCATATT
>No_name
ATAATAACCAAAATATGGTGTCTGACATGGCTATTCCTGCCAAATAATTTGCGGATGTAT
TTGATCTTCTAAGTCTTGGTCTGGTCCATATTATAAACGC
>No_name
ATGGACCAGACCAAGACTTAGAAGATCAAATACATCCGCAAATTATTTGGCAGGAATAGC
CATGTCAGACACCATATTTTGGTTATTATACATTCTTCAT
>No_name
CAAATACATCCGCAAATTATTTGGCAGGAATAGCCATGTCAGACACCATATTTTGGTTAT
TATACATTCTTCATTACATGCAAACTTCGTGGGACATTTG
>No_name
CGCAAATTATTTGGCAGGAATAGCCATGTCAGACACCATATTTTGGTTATTATACATTCT
TCATTACATGCAAACTTCGTGGGACATTTGTGTTCAAGAT
>No_name
CGCAAATTATTTGGCAGGAATAGCCATGTCAGACACCATATTTTGGTTATTATACATTCT
TCATTACATGCAAACTTCGTGGGACATTTGTGTTCAAGAT
>No_name
GCAAATTATTTGGCAGGAATAGCCATGTCAGACACCATATTTTGGTTATTATACATTCTT
CATTACATGCAAACTTCGTGGGACATTTGTGTTCAAGATA
>No_name
AATATCTTGAACACAAATGTCCCACGAAGTTTGCATGTAATGAAGAATGTATAATAACCA
AAATATGGTGTCTGACATGGCTATTCCTGCCAAATAATTT
>No_name
AATTATTTGGCAGGAATAGCCATGTCAGACACCATATTTTGGTTATTATACATTCTTCAT
TACATGCAAACTTCGTGGGACATTTGTGTTCAAGATATTC
>No_name
ATACTGGAATATCTTGAACACAAATGTCCCACGAAGTTTGCATGTAATGAAGAATGTATA
ATAACCAAAATATGGTGTCTGACATGGCTATTCCTGCCAA
>No_name
GGCAGGAATAGCCATGTCAGACACCATATTTTGGTTATTATACATTCTTCATTACATGCA
AACTTCGTGGGACATTTGTGTTCAAGATATTCCAGTATGG
>No_name
CAGGAATAGCCATGTCAGACACCATATTTTGGTTATTATACATTCTTCATTACATGCAAA
CTTCGTGGGACATTTGTGTTCAAGATATTCCAGTATGGTG
>No_name
CCCATGTCAGACACCATATTTTGGTTATTATACATTCTTCATTACATGCAAACTTCGTGG
GACATTTGTGTTCAAGATATTCCAGTATGGTGTGAAATGT
>No_name
GAAACATTTCACACCATACTGGAATATCTTGAACACAAATGTCCCACGAAGTTTGTATGT
AATGAAGAATGTATAATAACCAAAATATGGTGTCTGACAT
>No_name
GGAAAGTATTGACTTGAAATAAATAAACCTTGAAACATTTCACACCATACTGGAATATCT
TGAACACAAATGTCCCACGAAGTTTGCATGTAATGAAGAA
>No_name
ATTTGTGTTCAAGATATTCCAGTATGGTGTGAAATGTTTCAAGGTTTATTTATTTCAAGT
CAATACTTTTCCGTACCTCTCGTTTTGATTTTCTCATTGG
>No_name
TTTGTGTTCAAGATATTCCAGTATGGTGTGAAATGTTTCAAGGTTTATTTATTTCAAGTC
AATACTTTTCCGTACCTCTCGTTTTGATTTTCTCATTGGA
>No_name
GCATACTGCTATATATCTCTCCAATGAGAAAATCAAAACGAGAGGTACGGAAAAGTATTG
ACTTGAAATAAATAAACCTTGAAACATTTCACACCATACT
>No_name
GTGAAATGTTTCAAGGTTTATTTATTTCAAGTCAATACTTTTCCGTACCTCTCGTTTTGA
TTTTCTCATTGGAGAGATATATAGCAGTATGCCATCCATT
>No_name
CTTTTCCGTACCTCTCGTTTTGATTTTCTCATTGGAGAGATATATAGCAGTATGCCATCC
ATTTAAAAGAGAAAAGCTCTGTACTCACAGAAAGGCTCTG
>No_name
CTTTTCCGTACCTCTCGTTTTGATTTTCTCATTGGAGAGATATATAGCAGTATGCCATCC
ATTTAAAAGAGAAAAGCTCTGTACTCACAGAAAGGCTCTG
>No_name
CTCGTTTTGATTTTCTCATTGGAGAGATATATAGCAGTATGCCATCCATTTAAAAGAGAA
AAGCTCTGTACTCACAGAAAGGCTCTGGTCAATACAATTG
>No_name
CTCGTTTTGATTTTCTCATTGGAGAGATATATAGCAGTATGCCATCCATTTAAAAGAGAA
AAGCTCTGTACTCACAGAAAGGCTCTGGTCAATACAATTG
>No_name
CAGTGACTCCACAAACAATTGTATTGACCAGAGCCTTTCTGTGAGTACAGAGCTTTTCTC
TTTTAAATGGATGGCATACTGCTATATATCTCTCCAATGA
>No_name
ATCAGCGCAGTGACTCCACAAACAATTGTATTGACCAGAGCCTTTCTGTGAGTACAGAGC
TTTTCTCTTTTAAATGGATGGCATACTGCTATATATCTCT
>No_name
CTAATATCAGCGCAGTGACTCCACAAACAATTGTATTGACCAGAGCCTTTCTGTGAGTAC
AGAGCTTTTCTCTTTTAAATGGATGGCATACTGCTATATA
>No_name
TAGCAGTATGCCATCCATTTAAAAGAGAAAAGCTCTGTACTCACAGAAAGGCTCTGGTCA
ATACAATTGTTTGTGGAGTCACTGCGCTGATATTAGGATG
>No_name
TGAGAACATCCTAATATCAGCGCAGTGACTCCACAAACAATTGTATTGACCAGAGCCTTT
CTGTGAGTACAGAGCTTTTCTCTTTTAAATGGATGGCATA
>No_name
AATATCACATTTTTTCGATACGTCATTGTATTCTCTTGAAATACTCTGAGAACATCCTAA
TATCAGCGCAGTGACTACACAAACAATTGTATTGACCAGA
>No_name
CTAATATCACATTTTTTCGATACGTCATTGTATTCTCTTGAAATACTCTGAGAACATCCT
AATATCAGCGCAGTGACTCCACAAACAATTGTATTGACCA
>No_name
GGTCAATACAATTGTTTGTGGAGTCACTGCGCTGATATTAGGATGTTCTCAGAGTATTTC
AAGAGAATACAATGACGTATCGAAAAAATGTGATATTAGA
>No_name
CTTCCTCTAATATCACATTTTTTCGATACGTCATTGTATTCTCTTGAAATACTCTGAGAA
CATCCTAATATCAGCGCAGTGACTCCACAAACAATTGTAT
>No_name
CGCTGATATTAGGATGTTCTCAGAGTATTTCAAGAGAATACAATGACGTATCGAAAAAAT
GTGATATTAGAGGAAGTGTTGTAAATACTCGCAATTGGTT
>No_name
GCAAATATGAACCAATTGCGAGTATTTACAACACTTCCTCTAATATCACATTTTTTCGAT
ACGTCATTGTATTCTCTTGAAATACTCTGAGAACCTCCTA
>No_name
CAATGACGTATCGAAAAAATGTGATATTAGAGGAAGTGTTGTAAATACTCGCAATTGGTT
CATATTTGCCACTGGGACTGAAATACTCATTAGTGCGCTG
>No_name
CGTATCGAAAAAATGTGATATTAGAGGAAGTGTTGTAAATACTCGCAATTGGTTCATATT
TGCCACTGGGACTGAAATACTCATTAGTGCGCTGCTGCCA
>No_name
GCAAATGGCAGCAGCGCACTAATGAGTATTTCAGTCCCAGTGGCAAATATGAACAAATTG
CGAGTATTTACAACACTTCCTCTAATATCAGATTTTTTAG
>No_name
TTGACGATTAAAGTTGCAAATGGCAGCAGCGCACTAATGAGTATTTCAGTCCCAGTGGCA
AATATGAACCAATTGCGAGTATTTACAACACTTCCTCTAA
>No_name
CTAAGATATTGACGATTAAAGTTGCAAATGGCAGCAGCGCACTAATGAGTATTTCAGTCC
CAGTGGCAAATATGAACCAATTGCGAGTATTTACAACACT
>No_name
TAGATTTCAGTTCTATAATAACTAAGATATTGACGATTAAAGTTGCAAATGGCAGCAGCG
CACTAATGAGTATTTCAGTCCCAGTGGCAAATATGAACCA
>No_name
ATTTGCCACTGGGACTGAAATACTCATTAGTGCGCTGCTGCCATTTGCAACTTTAATCGT
CAATATCTTAGTTATTATAGAACTGAAATCTATCACAAGT
>No_name
ATTTGCCACTGGGACTGAAATACTCATTAGTGCGCTGCTGCCATTTGCAACTTTAATCGT
CAATATCTTAGTTATTATAGAACTGAAATCTATCACAAGT
>No_name
CTGAAATACTCATTAGTGCGCTGCTGCCATTTGCAACTTTAATCGTCAATATCTTAGTTA
TTATAGAACTGAAATCTATCACAAGTAAAACTACATTGAT
>No_name
GCCATTTGCAACTTTAATCGTCAATATCTTAGTTATTATAGAACTGAAATCTATCACAAG
TAAAACTACATTGATAAAACCCTCAGTAACTGCTCCATTA
>No_name
GGTTAATGGAGCAGTTACTGAGGGTTTTATCAATGTAGTTTTACTTGTGATAGATTTCAG
TTCTATAATAACTAAGATATTGACGATTAAAGTTGCAAAT
>No_name
CTTTAATCGTCAATATCTTAGTTATTATAGAACTGAAATCTATCACAAGTAAAACTACAT
TGATAAAACCCTCAGTAACTGCTCCATTAACCTCCTCCAC
>No_name
CTTTAATCGTCAATATCTTAGTTATTAAAGAACTGAAATCTATCACAAGTAAAACTACAT
TGATAAAACCCTCAGTAACTGCTCCATTAACCTCCTCCAC
>No_name
CCTGGTACTAGTGGAGGAGGTTAATGGAGCAGTTACTGAGGGTTTTATCAATGTAGTTTT
ACTTGTGATAGATTTCAGTTCTATAATAACTAAGATATTG
>No_name
CTCACTGGTACTAGTGGAGGAGGTTAATGGAGCAGTTACTGAGGGTTTTATCAATGTAGT
TTTACTTGTGATAGATTTCAGTTCTATAATAACTAAGATA
>No_name
TTTGAATTTGAAGATGTTGCTCACTGGTACTAGTGGAGGAGGTTAATGGAGCAGTTACTG
AGGGTTTTATCAATGTAGTTTTACTTGTGATAGATTTCAG
>No_name
CTGAAATCTATCACAAGTAAAACTACATTGATAAAACCCTCAGTAACTGCTCCATTAACC
TCCTCCACTAGTACCAGTGAGCAACATCTTCAAATTCAAA
>No_name
GAAATCTATCACAAGTAAAACTACATTGATAAAACCCTCAGTAACTGCTCCATTAACCTC
CTCCACTAGTACCAATGAGCAACATCTTCAAATTCAAAGA
>No_name
GTTTCTTTGAATTTGAAGATGTTGCTCACTGGTACTAGTGGAGGAGGTTAATGGAGCAGT
TACTGAGGGTTTTATCAATGTAGTTTTACTTGTGATAGAT
>No_name
GTTCCGTACTACCTTGGTTTCTTTGAATTTGAAGATGTTGCTCACTGGTACTAGTGGAGG
AGGTTAATGGAGCAGTTACTGAGGGTTTTATCAATGTAGT
>No_name
TTTCCGTACTACCTTGGTTTCTTTGAATTTGAAGATGTTGCTCACTGGTACTAGTGGAGG
AGGTTAATGGAGCAGTTACTGAGGGTTTTATCAATGTAGT
>No_name
CTACATTGATAAAACCCTCAGTAACTGCTCCATTAACCTCCTCCACTAGTACCAGTGAGC
AACATCTTCAAATTCAAAGAAACCAAGGTAGTACGGAAAA
>No_name
TACATTGATAAAACCCTCAGTAACTGCTCCATTAACCTCCTCCACTAGTACCAGTGAGCA
ACATCTTCAAATTCAAAGAAACCAAGGTAGTACGGAAAAG
>No_name
ATAAAACCCTCAGTAACTGCTCCATTAACCTCCTCCACTAGTACCAGTGAGCAACATCTT
CAAATTCAAAGAAACCAAGGTAGTACGGAAAAGCTAAATA
>No_name
TAAAACCCTCAGTAACTGCTCCATTAACCTCCTCCACTAGTACCAGTGAGCAACATCTTC
AAATTCAAAGAAACCAAGGTAGTACGGAAAAGCTAAATAT
>No_name
AAAACCCTCAGTAACTGCTCCATTAACCTCCTCCACTAGTACCAGTGAGCAACATCTTCA
AATTCAAAGAAACCAAGGTAGTACGGAAAAGCTAAATATC
>No_name
AAAACCCTCAGTATCTGCTCCATTAACCTCCTCCACTAGTACCAGTGAGCAACATCTTCA
AATTCAAAGAAACCAAGGTAGTACGGAAAAGCTAAATATC
>No_name
AAAACCCTCAGTAACTGCTCCATTAACCTCCTCCACTAGTACCAGTGAGCAACATCTTCA
AATTCAAAGAAACCAAGGTAGTACGGAAAAGCTAAATATC
>No_name
CTCAGTAACTGCTCCATTAACCTCCTCCACTAGTACCAGTGAGCAACATCTTCAAATTCA
AAGAAACCAAGGTAGTACGGAAAAGCTAAATATCAAAAAG
>No_name
CTCCTCCACTAGTACCAGTGAGCAACATCTTCAAATTCCAAGAAACCAAGGCAGTACGGA
AAAGCTAAATATCAAAAAGCATTCCATTAGCCAACAGAAT
>No_name
CTCCTCCACTAGTACCAGTGAGCAACATCTTCAAATTCAAAGAAACCAAGGTAGTACGGA
AAAGCTAAATATCAAAAAGCATTCCATTAGCCAACAGAAT
>No_name
CTTTATTCTGTTGGCTAATGGAATGCTTTTTGATATTTAGCTTTTCCGTACTACCTTGGT
TTCTTTGAATTTGAAGATGTTGCTCACTGGTACTAGTGGA
>No_name
CACTCTTTTCTTTATTCTGTTGGCTAATGGAATGCTTTTTGATATTTAGCTTTTCCGTAC
TACCTTGGTTTCTTTGAATTTGAAGATGTTGCTCACTGGT
>No_name
GTGAGCAACATCTTCAAATTCAAAGAAACCAAGGTAGTACGGAAAAGCTAAATATCAAAA
AGCATTCCATTAGCCAACAGAATAAAGAAAAGAGTGCATT
>No_name
CTGGATTTGAATGCACTCTTTTCTTTATTCTGTTGGCTAATGGAATGCTTTTTGATATTT
AGCTTTTCCGTACTACCTTGGTTTCTTTGAATTTGAAGAT
>No_name
CAAATTCAAAGAAACCAAGGTAGTACGGAAAAGCTAAATATCAAAAAGCATTCCATTAGC
CAACAGAATAAAGAAAAGAGTGCATTCAAATCCAGTACAA
>No_name
CTTAAAAGCAAAATTGTACTGGATTTGAATGCACTCTTTTCTTTATTCTGTTGGCTAATG
GAATGCTTTTTGATATTTAGCTTTTCCGTACTACCTTGGT
>No_name
CGGAAAAGCTAAATATCAAAAAGCATTCCATTAGCCAACAGAATAAAGAAAAGAGTGCAT
TCAAATCCAGTACAATTTTGCTTTTAAGTGTCTCGTCTCT
>No_name
TGTGACTATTAGAAGAAACGAGACACTTAAAAGCAAAATTGTACTGGATTTGAATGCACT
CTTTTCTTTATTCTGTTGGCTAATGGAATGCTTTTTGATA
>No_name
CGCGCATAAACGAAACCGGTTGGTAGAGTTGTGACTATTAGAAGAAACGAGACACTTAAA
AGCAAAATTGTACTGGATTTGAATGCACTCTTTTCTTTAT
>No_name
GAAAAGAGTGCATTCAAATCCAGTACAATTTTGCTTTTAAGTGTCTCGTTTCTTCTAATA
GTCACAACTCTACCAACCGGTTTCGTTTATGCGCTCCAAT
>No_name
GTTTCCAACTGGACAGACAAATTGGAGCGCATAAACGAAACCGGTTGGTAGAGTTGTGAC
TATTAGAAGAAACGAGACACTTAAAAGCAAAATTGTACTG
>No_name
CTTAAAGTTTCGTTTCCAACTGGACAGACAAATTGGAGCGCATAAACGAAACCGGTTGGT
AGAGTTGTGACTATTAGAAGAAACGAGACACTTAAAAGCA
>No_name
CGACGCTTAAAGTTTCGTTTCCAACTGGACAGACAAATTGGAGCGCATAAACGAAACCGG
TTGGTAGAGTTGTGACTATTAGAAGAAACGAGACACTTAA
>No_name
CGACGCTTAAAGTTTCGTTTCCAACTGGACAGACAAATTGGAGCGCATAAACGAAACCGG
TTGGTAGAGTTGTGACTATTAGAAGAAACGAGACACTTAA
>No_name
TTCATTTGTTCGACGCTTAAAGTTTCGTTTCCAACTGGACAGACAAATTGGAGCGCATAA
ACGAAACCGGTTGGTAGAGTTGTGACTATTAGAAGAAACG
>No_name
CTTTCATTTGTTCGACGCTTAAAGTTTCGTTTCCAACTGGACAGACAAATTGGAGCGCAT
AAACGAAACCGGTTGGTAGAGTTGTGACTATTAGAAGAAA
>No_name
CTCTACCAACCGGTTTCGTTTATGCGCTCCAATTTGTCTGTCCAGTTGGAAACGAAACTT
TAAGCGTCGAACAAATGAAAGTCGATCCAGATTGGATAAA
>No_name
CTTTATCCAATCTGGATCGACTTTCATTTGTTCGACGCTTAAAGTTTCGTTTCCAACTGG
ACAGACAAATTGGAGCGCATAAACGAAACCGGTTGGTAGA
>No_name
GTTTATGCGCTCCAATTTGTCTGTCCAGTTGGAAACGAAACTTTAAGCGTCGCACAAATG
AAAGTCGATCCAGATTGGATAAAGTTTATTAACTATCAAA
>No_name
TTTTAAAATTTGATAGTTAATAAACTTTATCCAATCTGGATCGACTTTCATTTGTTCGAC
GCTTAAAGTTTCGTTTCCAACTGGACAGACAAATTGGAGC
>No_name
CTCTTTTAAAATTTGATAGTTAATAAACTTTATCCAATCTGGATCGACTTTCATTTGTTC
GACGCTTAAAGTTTCGTTTCCAACTGGACAGACAAATTGG
>No_name
AAATAACAAAATTTATACTGAAATGGATCATTGAAAAAAAGTCAACAACCTCTTTTAAAA
TTTGATAGTTAATAAACTTTATCCAATCTGGATCGACTTT
>No_name
GTTTATTAACTATCAAATTTTAAAAGAGGTTGTTGACTTTTTTTCAATGATCCATTTCAG
TATAAATTTTGTTATTTATTATATTACTGGCGAAAGTTTT
>No_name
CAAATTTTAAAAGAGGTTGTTGACTTTTTTTCAATGATCCATTTCAGTATAAATTTTGTT
ATTTATTATATTACTGGCGAAAGTTTTAGAACAGAATTTT
>No_name
GCATTTTGAAACAGAAGGTAAAATTCTGTTCTAAAACTTTCGCCAGCAATATAATAAATA
ACAAACTTTATACTGAAATGGCTCATTGAAAAAAAGTAAT
>No_name
TTTCAATGATCCATTTCAGTATAAATTTTGTTATTTATTATATTACTGGCGAAAGTTTTA
GAACAGAATTTTACCTTCTGTTTCAAAATGCAAAACGATT
>No_name
CAGGACCTTTGAATCGTTTTGCATTTTGAAACAGAAGGTAAAATTCTGTTCTAAAACTTT
CGCCAGTAATATAATAAATAACAAAATTTATACTGAAATG
>No_name
TTTTGTTATTTATTATATTACTGGCGAAAGTTTTAGAACAGAATTTTACCTTCTGTTTCA
AAATGCAAAACGATTCAAAGGTCCTGACGATACTTCCATT
>No_name
CCAATGGAAGTATCGTCAGGACCTTTGAATCGTTTTGCATTTTGAAACAGAAGGTAAAAT
TCTGTTCTAAAACTTTCGCCAGTAATATAATAAATAACAA
>No_name
TACCAATGGAAGTATCGTCAGGACCTTTGAATCGTTTTGCATTTTGAAACAGAAGGTAAA
ATTCTGTTCTAAAACTTTCGCCAGTAATATAATAAATAAC
>No_name
GCGAAAGTTTTAGAACAGAATTTTACCTTCTGTTTCAAAATGAAAAACGATTCAAAGGTC
CTGACGATACTTCCATTGGTAATTCCTATTTTTCAGATAG
>No_name
TTTCGGTGTGATTAACTCTCTGATTGTGCCCATTTCTATTTGAAAAATAGGAATTACCAA
TGGAAGTATCGTCAGGACCTTTGAATCGTTTTGCATTTTG
>No_name
GTTCGGCCTGTTTTCGGAGCATTTCGGTGTGATTAACTCTCTGATTGTGCCCATTTCTAT
TTGAAAAATAGGAATTACCAATGGAAGTATCGTCAGGACC
>No_name
GTTCGGCCTGTTTTCGGAGCATTTCGGTGTGATTAACTCTCTGATTGTGCCCATTTCTAT
TTGAAAAATAGGAATTACCAATGGAAGTATCGTCAGGACC
>No_name
GTCCTGACGATACTTCCATTGGTAATTCCTATTTTTCAAATAGAAATGGGCACAATCAGA
GAGTTAATCACACCGAAATGCTCCGAAAACAGGCCGAACA
>No_name
GTGTGTTCGGCCTGTTTTCGGAGCATTTCGGTGTGATTAACTCTCTGATTGTGCCCATTT
CTATTTGAACAATAGGAATTACCAATGGAAGTATCGTCAG
>No_name
GTGTGTTCGGCCTGTTTTCGGAGCATTTCGGTGTGATTAACTCTCTGATTGTGCCCATTT
CTATTTGAAAAATAGGAATTACCAATGGAAGTATCGTCAG
>No_name
GTGTGTTCGGCCTGTTTTCGGAGCATTTCGGTGTGATTAACTCTCTGATTGTGCCCATTT
CTATTTGAAAAATAGGAATTACCAATGGAAGTATCGTCAG
>No_name
CGTGTGTTCGGCCTGTTTTCGGAGCATTTCGGTGTGATTAACTCTCTGATTGTGCCCATT
TCTATTTGAAAAATAGGAATTACCAATGGAAGTATCGTCA
>No_name
CGCCTAAATGTCTCTCGATTATCAAATGGTAAAAAGGAATTTCCAGATTATTTTCAATCC
CGATTCGAATATCTCCATTCTCACTCGAGCTTATAATGAA
>No_name
TGCTTCATCAATTCATTATAAGCTCGAGTGAGAATGGAGATATTCGAATCGGGATTGAAA
ATAATCTGGAAATTCCTTTTTACCATTTGATAATCGAGAG
>No_name
GCTTTGAGTTTTTCTGATTCATTTCTAATCGAATCATCATTCAGATGCTTCATCAATTCA
TTATAAGCTCGAGTGAGAATGGAGATATTCGAATCGGGAT
>No_name
CTGACGACTCCAGTTACGCATATTAATATCCAAATTGCCACGAGATAATAGACCTGGTTT
GATAATTTGAAAGCTCCAACTTTTGATTCATACTTCGAAT
>No_name
CTGCCAATAGAAGAAAGCCAATATCGGTAAACGCGAGACCAATACAAAAGATTTCATAAA
TTAATTTGCATGGATTCCGCCACAAAGTGATAATGACCAC
>No_name
GTGGAACTGCCAATAGAAGAAAGCCAATATCGGTAAACGCGAGACCAATACAAAAGATTT
CATAAATTAATTTGCATGGATTCCGCCACAAAGTGATGAT
>No_name
CTTTTGTATTGGTCTCGCGTTTACCGATATTGGCTTTCTTCTATTGGCAGTTCCACTGAC
GAGTGTTCATTATTTACTGTTGAATTGGATACTTGGCAGC
>No_name
CGCGTTTACCGATATTGGCTTTCTTCTATTGGCAGTTCCACTGACGAGTGTTCATTATTT
ACTGTTGAATTGGATACTTGGCAGCTTTATGTGCAAACTG
>No_name
TGGCAGCTTTATGTGCAAACTGATTAATTACCTTATCCAAAGTGTTGTATTTTCATCATC
ACTGATCCTAGTCGGCTTAACGTTTTCAAGATTTATCGCA
>No_name
CGCCGAATGACTTTAAATGGCGCAAAATGGGCTTGTATCATTGGATGGTTTATTGGATTT
TCGATATCTACGCCATATTTTTACTATCATGATACAGAAA
>No_name
GTAATAAATCTCATCCATGAATCCGATTTTTCTGTATCATGATAGTAAAAATATGGCGTA
GATATCGAAAATCCAATAAACCATCCAATGATACAAGCCC
>No_name
NGATTTTCGATATCTACGCCATATTTTTACTATCATGATACAGAAAAATCGGATTCATGG
ATGAGATTTATTACGAGGAATCGAACAAATCAGTTTGTTA
>No_name
CCATATTTTTACTATCATGATACAGAAAAATCGGATTCATGGATGAGATTTATTACGAGG
AATCGAACAAATCAGTTTGTTAATAATCCGTATAAATGTA
>No_name
GAAAAATCGGATTCATGGATGAGATTTATTACGAGGAATCGAACAAATCAGTTTGTTAAT
AATCCGTATAAATGTAGATTAGAATTTCCTTCGAATGAAT
>No_name
GAGGAATCGAACAAATCAGTTTGTTAATAATCCGTATAAATGTAGATTAGAATTTCCTTC
GAATGAATCTCGATATATTGTTATAATTGGACTATTAAAC
>No_name
GTGGTTTGTTATGTGCAAAAAGAATGCCTAAAGGAAAAGGGAACAAAAAAGGAAATTAAA
AAAGAAGTTAAATTTCCAGAGCATTATCGTGATAGCCTTA
>No_name
AATGCCTAAAGGAAAAGGGAACAAAAAAGGAAATTAAAAAAGAAGTTAAATTTCCAGAGC
ATTATCGTGATAGCATTATATCAAACGATATCGTTAACAA
>No_name
CTTCACTTTGTTAACGATATCGTTTGATATAAGGCTATCACGATAATGCTCTGGAAATTT
AACTTCTTTTTTAATTTCCTTTTTTGTTCCCTTTTCCTTT
>No_name
GCATTATTGTGATAGCCTTATATCAAACGATATCGTTAACAAAGTGAAAGCATCTAAACT
TTTCAGGCGCCGGCAGATGCAGAAAAGGGTAACCAATCTA
>No_name
ATATCAAACGATATCGTTAACAAAGTGAAAGCATCTAAACTTTTCAGGCGCCGGCAGATG
CAGAAAAGGGTAACCAATCTAGTTTTATTAGTGACATCAG
>No_name
TTTCAGGCGCCGGCAGATGCAGAAAAGGGTAACCAATCTAGTTTTATTAGTGACATCAGT
ATATGGTCTTTGCTGGCTACCGATAAATATCATAAACGCT
>No_name
GGCAGATGCAGAAAAGGGTAACCAATCTAGTTTTATTAGTGACATCAGTATATGGTCTTT
GCTGGCTACCGATAAATATCATAAACGCTTGGTACAATCT
>No_name
AACCAATCTAGCTTTATTAGTGATATTAGTATATGGTCTTTGCTGGCTACCGATAAATAT
CATAAACGCTTGGTACAATCTGAGTCCGGCTAGTTTTCCT
>No_name
GTTGAAGGAAAACTAGCCGGATTCAGATTGTACCAAGCGTTTATGATATTTATCGGTAGC
CAGCAAAGACCATATACTGATGTCACTAATAAAACTAGAT
>No_name
AGCGCTACAAAATGATAGAGTTTGAGAGACATATCTAACATATTCCATAGCTGGTGTTGA
AGGAAAACTAGCCGGATTCAGATTGTACCAAGCGTTTATG
>No_name
CCGATCTATGAAAGCACTTTTAAACGCTTTGCTTGCTATTGAATAGACGATCGGATTGAC
GCAAGCGCTACAAAATGATAGAGTTTGAGAGACATATCTA
>No_name
CCGGGGAATGTTTTCTGTGTAAGGTAAAATTCTTTAAAAATGGAAACCGATCTATGAAAG
CACTTTTAAACGCTTTGCTTGCTATTGAATAGACGATCGG
>No_name
GTTGATCCAATCCTCTCAACACATACAAAACTGAAAAGCACAGAGTTTGCAATTATTCCT
AGACTTACCAGTGAAATTCTAAAAATAAAAAACGCCAAGG
>No_name
CGCTGCTCTTCGTTGATCCAATCCTCTCAACACATACAAAACTGAAAAGCACAGAGTTTG
CAATTATTCCTAGACTTACCAGTGAAATTCTAAAAATAAA
>No_name
TGGTGTTCAGTGGTTATATTCTTTTATTAACCTCTGTTGATAGGTTTATAGTTGTAGTTT
TCCCCTTCAAATATCGTGAATTTAAAGTCAGCCGGTATAG
>No_name
CTGGCAACAATAAAAGAAATGATATAGCAAAGACTGCTACTATTCCAATTCTATACCGCC
TGACTTTAAATTCACGATATTTGAAGGGGAAAACTACAAC
>No_name
TTCGTATCTGTGGTTGACTTTTAGTTACTTTCTACCTGCAATTGTCATGATTTTACTATA
TTCGAAAATTATTTTCAGTCTCAATTCAAACAAAAATGTT
>No_name
CAGAACTTTTGATTCTAAAAGAAGACTAAACTCTGGTTTTTTGATGGAAGGGTATGGACC
GCATCTCAATTCCAATTCAAGGCTAGACGTGACCGTTGAA
>No_name
ATCTCATATGCCTTTTGTTGAGGACAATACATATTGAGATATTTGTACTCATTAAAAATA
TAATAATAAACGGCAGAACTTTTGATTCTAAAAGAAGACT
>No_name
GTAGGAGATCTCATATGCCTTTTGTTGAGGACAATACATATTGAGATATTTGTACTCATT
AAAAATATAATAATAAACGGCAGAACTTTTGATTCTAAAA
>No_name
CGACATTAGGATGACGTTTGTAGGAGATCTCATATGCCTTTTGTTGAGGACAATACATAT
TGAGATATTTGTACTCATTAAAAATATAATAATAAACGGC
>No_name
TTTTAATGAGTACAAATATCTCAATATGTATTGTCCTCAACAAAAGGCATATGAGATCTC
CTACAAACGTCATCCTAATGTCGTTAGCATTAGCTGATAT
>No_name
CTCAATATGTATTGTCCTCAACAAAAGGCATATGAGATCTCCTACAAACGTCATTCTAAT
GTCGTTAGCATTAGCTGATATGTTTACAGGAATTTTCCCT
>No_name
CAGAGGGAAAACTCCTGTAAACATATCAGCTAATGCTAACGACATTAGGATGACGTTTGT
AGGAGATCTCATATGCCTTTTGTTGAGGACAATACATATT
>No_name
ATTGGGTTAAAAATGTCGGATAATTATTAATTAAATAAACTGGCAGAGGGAAAACTCCTG
TAAACATATCAGCTAATGCTAACGACATTAGGATGACGTT
>No_name
TGTGGGCAAAACCACGTTTAAAACAAAAATTGCCACACTAATTGTAATATTATTTTGATA
TTGGGTTAAAAATGTCGGATAATTATTAATTAAATAAACT
>No_name
CACCTTTGAATGGCTAAAATAACCGTTAACCAGATTGATGCCGTATGACAGATTGTGGGC
AAAACCACGTTTAAAACAAAAATTGCCACACTAATTGTAA
>No_name
TGCAGTGATTTTTCTTTCAATTTGTTTCAATTGGCCTCTTATTTCACCTCAGTTTTTAAA
ATTCAATTTGGTTTGTTCTGATAATTCCACGCATATTTTG
>No_name
CCGCTTGAATGGCATTTCATAACCAAAATATGCGTAGAATTATCAGAACAAACCAAATTG
AATTTTAAAAACTGAGGTGAAATAAGAGGCCAATTGAAAC
>No_name
GTGAAAAATAATATATAATCATCAATCTTGAACCGCTTGAATGGCATTTCATAACCAAAA
TATGCGTGGAATTATCAGAACAAACCAAATTGAATTTTAA
>No_name
CATTCAAGCGGTTCAAGATTGATGATTATATATTATTTTTCACGCCTTTTACTAATGCAT
GTCGCCCCTTGTGCTTTGCTTTTGTCATTTTCAGTTTTGC
>No_name
CAGCCTTTTTTGATAGATTTAGTAGTTTTCTTCTTCGAATTGCTACTTTTTTCATTGCGA
TAATTAGCAAAACTGAAAATGACAAAAGCAAAGCACAAGG
>No_name
TCGCAATGAAAAAAGTAGCAATTCGAAGAAGAAAACTACTAAATCTATCAAAAAAGGCTG
AAAGCAGAATGCTTGGCTGGGATTCGAATACCACCTCTCG
>No_name
AGACGGTTCAAAACCAAATAAAGTTTTGTAAGTTTCTCGGAATTGTTTAGACATCGTACA
ATAAACGAAAAAGTTAAACAAATACGATATCATAGTGGCT
>No_name
AGCGAGTTCTGGTTGAGAATGACGTCTTCTACTGAGATCAAAAGACGGTTCAAAACCAAA
TAAAGTTTTGTAAGTTTCTCGGAATTGTTTAGACATCGTA
>No_name
AAAAATGAACGTTTCTCTATTTGAAATTCTTAATATAACAAAAAACCAATCATTGGAAGT
TGCGAGATTCTCTCCTAAACATGGTTGGATTCATGTTTAT
>No_name
CCGAGCACGGCAGATGTCAAATAAACATGAATCCAACCATGTTTAGGAGAGAATCTCGCA
ACTTCCAATGATTGGTTTTTTGTTATATTAAGAATTTCAA
>No_name
AAGAGAGCCGAGCACGGCAGATGTCAAATAAACATGAATCCAACCATGTTTAGGAGAGAA
TCTCGCAACTTCCAATGATTGGTTTTTTGTTATATTAAGA
>No_name
CGACAAAAACATTTCCAATTATAGTGCATAAAATAAGAGAGCCGAGCACGGCAGATGTCA
AATAAACATGAATCCAACCATGTTTAGGAGAGAATCTCGC
>No_name
TCTGCAACGGCAAGGCTGAGAATAAGATAATTTGATACGCTTTGAAGATTCTTTTCTAAA
ATTATGGCAGCAACGACAAAAACATTTCCAATTATAGTGC
>No_name
CAACAGAGCACATCAAAACAAACCCAAAAATCGCATAGCTCTATTCCTAAAAACCACTGT
TTAGAAATCTCGCTTAAAAGACTAACTGACATAACTAAGG
>No_name
TTTTAAGCGAGATTTCTAAACAGTGGTTTTTAGGAATAGAGCTATGCGATTTTTGGGTTT
GTTTTGATGTGCTCTGTTGTTCGGCTTCGATTCTTCTCTT
>No_name
TTTTAAGCGAGATTTCTAAACAGTGGTTTTTAGGAATAGAGCTATGCGATTTTTGGGTTT
GTTTTGATGTGCTCTGTTGTTCGGCTTCGATTCTTCACTT
>No_name
CATTTTCCCATGTCCGACTTGAATAGAAACGAGAAGGAATGGAAATAATAATAGAGAGGA
ACCAAACAATTATAATCATTATAATAATTCGTTTAGCCGA
>No_name
CACAATCCATCAATTACAACACTTTTGTAGACATTTTCCCATGTCCGACTTGAATAGAAA
CGAGAAGGAATGGAAATAATAATAGAGAGGAACCAAACAA
>No_name
CACAATCCATCAATTACAACACTTTTGTAGACATTTTCCCATGTCCGACTTGAATAGAAA
CGAGAAGGAATGGAAATAATAATAGAGAGGAACCAAAAAA
>No_name
CGACAGTTGAGAAAATCGTATAGAAATATTCATCATTTATGTTACACAATCCATCAATTA
CAACACTTTTGTAGACATTTTCCCATGTCCGACTTGAATA
>No_name
ATTCAAGTCGGACATGGGAAAATGTCTACAAAAGTGTTGTAATTGATGGATTGTGTAACA
TAAATGATGAATATTTCTATACGATTTTCTCAACTGTCGA
>No_name
GTTGGACATGGGAAAATGTCTACAAAAGTGTTGTAATTGATGGATTGTGTAACATAAATG
ATGAATATTTCTATACGATTTTCTCAACTGTCGGTGCTTT
>No_name
GGAAAATGTCTACAAAAGTGTTGTAATTGCTGGATTGTGTAACATAAATGATGAATATTT
CTATACGATTTTCTCAACTGTCGGTGCTTTTTATATGCCA
>No_name
GCTAATGTTTCTTTTGATTGGTATTTATTTAAAGATTTATCAAACAGCTCGAGCAAGAAT
TCGGAAACATGGCTTCCATAAATCCAAGTCAAAATTCAAC
>No_name
AAAGATTTATCAAACAGCTCGAGCAAGAATTCGGAAACATGGCTTCCATAAATCCAAGTC
AAAATTCAACAACAGTTTTTTTAACAGTATTAAAAAATTC
>No_name
GCAAGAATTCGGAAACATGGCTTCCATAAATCCAAGTCAAAATTCAACAACAGTTTTTTT
AACAGTATTAAAAAATTCCCATTTCGATGGCCGAAAAAAG
>No_name
CAAGAATTCGGAAACATGGCTTCCATAAATCCAAGTCAAAATTCAACAACAGTTTTTTTA
ACAGTATTAAAAAATTCCCATTTCGATGGCCGAAAAAAGT
>No_name
CCAAGTCAAAATTCAACAACAGTTTTTTTAACAGTATTAAAAAATTCCCATTTCGATGGC
CGAAAAAAGTGAAATTTATCCCAGTAAAGAGAGAAATGAA
>No_name
CTCATCGTTATCAATGCAGCTCTAACTTTAGTCAAACAAACAATTATCTTCAAATGAAAA
TAGACATGCAATCATACGAAATCTCCTCATATTATGGGAA
>No_name
GTTTACCTGATTTTTCGACATATTTTTCCCATAATATGAGGAGATTTCGTATGATTGCAT
GTCTATTTTCATTTGAAGATAATTGTTTGTTTGACTAAAG
>No_name
GTCAAACAAACAATTATCTTCAAATGAAAATAGACATGCAATCATACGAAATCTCCTCAT
ATTATGGGAAAAATATGTCGAAACATCAGGTAAACTCATA
>No_name
CTTGATTGAGGATCACATGAACTTTGATTCACTGAATCTAAATCATATGAGTTTACCTGA
TTTTTCGACATATTTTTCCCATAATATGAGGAGATTTCGT
>No_name
CTCATATTATGGGAAAAATATGTCGAAAAATCAGGTAAACTCATATGATTTAGATTCAGT
GAATCAAAGTTCATGTGATCCTCAATCAAGCTCATCCTCA
>No_name
CTAATATTATGGGAAAAATATGTCGAAAAATCAGGTAAACTCATATGATTTAGATTCAGT
GAATCAAAGTTCATGTGATCCTCAATCAAGCTCATCCTCA
>No_name
CTGGTTGTTCATATTTATGTGCTCACAACTTGAGTTGCAATATTTATGTGAGGATGAGCT
TGATTGAGGATCACATGAACTTTGATTCACTGAATCTAAA
>No_name
CTCGTGTTTGCACTGGTATTGTTTGAAGATGCTATTTGACAACATATTCGAATCAACATT
TGGATACTGGTTGTTCATATTTATGTGCTCACAACTTGAG
>No_name
CTCATGTTTGCACTGGTATTGTTTGAAGATGCTATTTGATAACATATTCGAATCAACATT
TGGATACTGGTTGTTCATATTTATGTGCTCACAACTTGAG
>No_name
CTCATGTTTGCACTGGTATTGTTTGAAGATGCTATTTGACAACATATTCGAATCAACATT
TGGATACTGGTTGTTCATATTTATGTGCTCACAACTTGAG
>No_name
CTCGTGTTTGCACTGGTATTGTTTGAAGATGCTATTTGACAACATATTCGAATCAACATT
TGGATACTGGTTGTTCATATTTATGTGCTCACAACTTGAG
>No_name
TAAATATGAACAACCAGTATCCAAATGTTGATTCGAATATGTTGTCAAATAGCATCTTCA
AACAATACCAGTGCAAACATGAGAAGGATAAACTCCATTT
>No_name
GAAAACCAGTGCAAACATGAGAAGGATAAACTCCATTTTTCTATTTTACAATCTCCAGTG
GTTTTGGAGGCTGAGTTTGTTACTGATCCAGCTCAGTGTC
>No_name
CATTTTTCTATTTTACAATCTCCAGTGGTTTTGGAGGCTGAGTTTGTTACTGATCCAGCT
CAGTGTCTAGAAAACTATGACGAAAAGATCATTTGGAATT
>No_name
GTCTTGGTCGATTAGGGCAAGTAATTCTCGGAGAACTGTTGAGACTACTTGTTTCCTTCC
AATTCCAAATGATTTTTTCGTCATAGTTTTCTAGACACTG
>No_name
GTTTTCTTTTGGTTTTCTTTATATATTCTATGCAATCATGTCTTGGTCGATTAGGGCAAG
TAATTCTCGGAGCACTGTTGAGACTACTTGTTTCCTTCCA
>No_name
TTTGTAATGAATATTCGGACTCAGTGAGTTCTGCGGATGGAGTTTTCTTTTGGTTTTCTT
TATATATTCTATGCAATCATGTCTTGGTCGATTAGGGCAA
>No_name
GACATGATTGCATAGAATATATAAAGAAAACCAAAAGAAAACTCCATCCGCAGAACTCAC
TGAGTCCGAATATTTATTACAAAATCACAGGAATATTAGT
>No_name
GAATATATAAAGAAAACCAAAAGAAAACTCCATCCGCAGAACTCACTGAGTCCGAATATT
CATTACAAAATCACAGGAATATTAGTTCCGGATAGAGTAA
>No_name
TTCACATGCAAGTTTACTCTATCCGGAACTAATATTCCTGTGATTTTGTAATGAATATTC
GGACTCAGTGAGTTCTGCGGATGGAGTTTTCTTTTGGTTT
>No_name
GTAAACTTGCATGTGAACCATAACTCAATAAACATCAAAAATCATTTAAACATGCAAACT
TTTGAAAATAGCACAATTAGCAAATCTCAATTACCAACTC
>No_name
CTTGCATGTGAACCATAACTCAATAAACATCAAAAATCATTTAAACATGCAAACTTTTGA
AAATAGCACAATTAGCAAATCTCAATTACCAACTCATGGT
>No_name
CGGATATGTGTCTGTACGAGAACCATGAGTTGGTAATTGAGATTTGCTAATTGTGCTATT
TTCAAAAGTTTGCATGTTTAAATGATTTTTGATGTTTATT
>No_name
TTTTGAAAATAGCACAATTAGCAAATCTCAATTACCAACTCATGGTTCTCGTACAGACAC
ATATCCGAAAACTTTTGTAACAAACAGTGATTTTACCTCA
>No_name
CTTTGGGGTAAAATCACTGTTTGTTACAAAAGTTTTCGGATATGTGTCTGTACGAGAACC
ATGAGTTGGTAATTGAGATTTGCTAATTGTGCTATTTTCA
>No_name
AATAGCACAATTAGCAAATCTCAATTACCAACTCATGGTTCTCGTACAGACACATATCCG
AAAACTTTTGTAACAAACAGTGATTTTACCTCAAAGAAAT
>No_name
TTTCTGTTGTTCAATAAAGGATTTCTTTGAGGTAAAATCACTGTTTGTTACAAAAGTTTT
CGGATATGTGTCTGTACGAGAACCATGAGTTGGTAATTGA
>No_name
GTGATTTTACCTCAAAGAAATCCTTTATTGAACAACAGAAACAGAAACTGGAACACAAAC
GTGAAAGAAAAGCCGCTCGGACACTGGCAATAATTACAGG
>No_name
CAAAGAAATCCTTTATTGAACAACAGAAACAGAAACTGGAACACAAACGTGAAAGAAAAG
CCGCTCGGACACTGGCAATAATTACAGGTTGTTTCATCCT
>No_name
CATTGACGTCCGCAAAACGGCAAGTATAACGCTTGAATGAAAAATGGCAACCAACAGAGG
ATGAAACAACCTGTAATTATTGCCAGAGTCCGAGCGGCTT
>No_name
GCCATTTTTCATTCAAGCGTTGTACTTGCCGTTTTGCGGACGTCAATGTGTTCCAAATGA
TATCTTTAGCTCGTTTTTTCTATGGCTTGGATATTGTAAT
>No_name
AAAGAATTTTATTAAATGCATTTCTGAATTCTGGAGAAAAGATTGTGTAAATTATAGGAT
TCAAAAGAGAATTACAATATCCAAGCCATAGAAAAAACGA
>No_name
CCGAAAAGAATTTTATTAAATGCATTTCTGAATTCTGGAGAAAAGATTGTGTAAATTATA
GGATTCAAAAGAGAATTACAATATCCAAGCCATAGAAAAA
>No_name
GTTTTTTGATATCGACCGAAAAAAATTTTATTAAATGCATTTCTGAATTCTGGAGAAAAG
ATTGTGTAAATTATAGGATTCAAAAGAGAATTACAATATC
>No_name
CTTCTTTTGGTTTTTTGATATCGACCGAAAAGAATTTTATTAAATGCATTTCTGAATTCT
GGAGAAAAGATTGTGTAAATTATAGGATTCAAAAGAGAAT
>No_name
CTCTTTTGAATCCTATAATTTACACAATCTTTTCTCCAGAATTCAGAAATGCATTTAATA
AAATTCTTTTCGGTCGATATCAAAAAACCAAAAGAAGTTA
>No_name
CTTACAATGTTTTCTAGGGAAATAGAATCTTCTGTACAAATGCGACTCTATTCAATGTCC
AAGCGACATTTTGTAGTTGTAATATGCTTATTTTTTCTCT
>No_name
CTTACAATGTTTTCTAGGGAAATAGAATCTTCTGTACAAATGCGACTCTATTCAATGTCC
AAGCGACATTTTGTAGTTGTAATATGCTTATTTTTTCTCT
>No_name
GTTTTCTAGGGAAATAGAATCTTCTGTACAAATGCGACTCTATTCACTGTCCAAGCGACA
TTTTGTAGCTGTAATATGCTTATTTTTTCTCTCATTTACA
>No_name
GGGAAATAGAATCTTCTGTACAAATGCGACTCTATTCAATGTCCAAGCGACATTTTGTAG
TTGTAATATGCTTATTTTTTCTCTCATTTACAATGTTTTC
>No_name
GGGAAATAGAATCTTCTGTACAAATGCGACTCTATTCAATGTCCAAGCGACATTTTGTAG
TTGTAATATGCTTATTTTTTCTCTCATTTACATTAACTCT
>No_name
ATAGAATCTTCTGTACAAATGCGACTCTATTCAATGTCCAAGCGACATTTTGTAGTTGTA
ATATGCTTATTTTTTCTCTCATTTACATTAACTCTTCTAA
>No_name
ATCTTCTGTACAAATGCGACTCTATTCAATGTCCAAGCGACATTTTGTAGTTGTAATATG
CTTATTTTTTCTCTCATTTACATTAACTCTTCTAATTGGA
>No_name
TTCCAATTAGAAGAGTTAATGTAAATGAGAGAAAAAATAAGCATATTACAACTACAAAAT
GTCGCTTGGACATTGAATAGAGTCGCATTTGTACAGAAGA
>No_name
TTCCAATTAGAAGAGTTAATGTAAATGAGAGAAAAAATAAGCATATTACAACTACAAAAT
GTCGCTTGGACATTGAATAGAGTCGCATTTGTACAGAAGA
>No_name
CTTCTGTACAAATGCGACTCTATTCAATGTCCAAGCGACATTTTGTAGTTGTAATATGCT
TATTTTTTCTCTCATTTACATTAACTCTTCTAATTGGAAT
>No_name
ATTCCAATTAGAAGAGTTAATGTAAATGAGAGAAAAAATAAGCATATTACAACTACAAAA
TGTCGCTTGGACATTGAATAGAGCCGATTTTGTACAGAAG
>No_name
CTTCTGTACAAATGCGACTCTATTCAATGTCCAAGCGACATTTTGTAGTTGTAATATGCT
TATTTTTTCTCTCATTTACATTAACTCTTCTAATTGGAAT
>No_name
TGCTATTCCAATTAGAAGAGTTAATGTAAATGAGAGAAAAAATAAGCATATTACAACTAC
AAAATGTCGCTTGGACATTGAATAGAGTCGCATTTGTACA
>No_name
CCTGCTATTCCAATTAGAAGAGTTAATGTAAATGAGAGAAAAAATAAGCATATTACAACT
ACAAAATGTCGCTTGGACATTGAATAGAGTCGCATTTGTA
>No_name
GAAATAATGATTGGAGGACCTGCTATTCCAATTAGAAGAGTTAATGTAAATGAGAGAAAA
AATAAGCATATTACAACTACAAAATGTCGCTTGGACATTG
>No_name
CAATGTCCAAGCGACATTTTGTAGTTGTAATATGCTTATTTTTTCTCTCATTTACATTAA
CTCTTCTAATTGGAATAGCAGGTCCTCCAATCATTATTTC
>No_name
GTCCAAGCGACATTTTGTAGTTGTAATATGCTTATTTTTTCTCTCATTTACATTAACTCT
TCTAATTGGAATAGCAGGTCCTCCAATCATTATTTCATAT
>No_name
GTCCAAGCGACATTTTGTAGTTGTAATATGCTTATTTTTTCTCTCATTTACATTAACTCT
TCTAATTGGAATAGCAGGTCCTCCAATCATTATTTCGTAT
>No_name
GCGACATTTTGTAGTTGTAATATGCTTATTTTTTCTCTCATTTACATTAACTCTTCTAAT
TGGAATAGCAGGTCCTCCAATCATTATTTCATATTCTAAC
>No_name
CGACATTTTGTAGTTGTAATATGCTTATTTTTTCTCTCATTTACATTAACTCTTCTAATT
GGAATAGCAGGTCCTCCAATCATTATTTCATATTCTAACA
>No_name
GACATTTTGTAGTTGTAATATGCTTATTTTTTCTCTCATTTACATTAACTCTTCTAATTG
GAATAGCAGGTCCTCCAATCATTATTTCATATTCTAACAT
>No_name
GACATTTTGTAGTTGTAATATGCTTATTTTTTCTCTCATTTACATTAACTCTTCTAATTG
GAATAGCAGGTCCTCCAATCATTATTTCATATTCTAACAA
>No_name
CTTTACTGTTATTGTTAGAATATGAAATAATGATTGGAGGACCTGCTATTCCAATTAGAA
GAGTTAATGTAAATGAGAGAAAAAATAAGCATATTACAAC
>No_name
CTTTACTGTTATTGTTAGAATATGAAATAATGATTGGAGGACCTGCTATTCCAATTAGAA
GAGTTAATGTAAATGAGAGAAAAAATAAGCATATTACAAC
>No_name
TAACTTTACTGTTATTGTTAGAATATGAAATAATGATTGGAGGACCTGCTATTCCAATTA
GAAGAGTTAATGTAAATGAGAGAAAAAATAAGCATATTAC
>No_name
CTAACTTTACTGTTATTGTTAGAATATGAAATAATGATTGGAGGACCTGCTATTCCAATT
AGAAGAGTTAATGTAAATGAGAGAAAAAATAAGCATATTA
>No_name
GCTAACTTTACTGTTATTGTTAGAATATGAAATAATGATTGGAGGACCTGCTATTCCAAT
TAGAAGAGTTAATGTAAATGAGAGAAAAAATAAGCATATT
>No_name
GCTAACTTTACTGTTATTGTTAGAATATGAAATAATGATTGGAGGACCTGCTATTCCAAT
TAGAAGAGTTAATGTAAATGAGAGAAAAAATAAGCATATT
>No_name
GCTTATTTTTTCTCTCATTTACATTAACTCTTCTAATTGGAATAGCAGGTCCTCCAATCA
TTATTTCATATTCTAACAATAACAGTAAAGTTAGCCAATT
>No_name
CTTATTTTTTCTCTCATTTACATTAACTCTTCTAATTGGAATAGCAGGTCCTCCAATCAT
TATTTCATATTCTAACAATAACAGTAAAGTTAGCCAATTT
>No_name
ATTTTTTCTCTCATTTACATTAACTCTTCTAATTGGAATAGCAGGTCCTCCAATCATTAT
TTCATATTCTAACAATAACAGTAAAGTTAGCCAATTTAAT
>No_name
ATTTTTTCTCTCATTTACATTAACTCTTCTAATTGGAATAGCAGGTCCTCCAATCATTAT
TTCATATTCTAACAATAACAGTAAAGTTAGCCAATTTAAT
>No_name
CTCATGTACATTAACTCTTCTAATTGGAATAGCAGGTCCTCCAATCATTATTTCATATTC
TAACAATAACAGTAAAGTTAGCCAATTTAATGAAATGAAA
>No_name
ATTAACTCTTCTAATTGGAATAGCAGGTCCTCCAATCATTATTTCATATTCTAACAATAA
CAGTAAAGTTAGCCAATTTTATGAAATGAAAAAATTTTAC
>No_name
TTAACTCTTCTAATTGGAATAGCAGGTCCTCCAATCATTATTTCATATTCTAACAATAAC
AGTAAAGTTAGCCAATTTAATGAAATGAAAAAATTTTACT
>No_name
AACTCTTCTAATTGGAATAGCAGGTCCTCCAATCATTATTTCATATTCTAACAATAACAG
TAAAGTTAGCCAATTTAATGAAATGAAAAAATTTTACTCA
>No_name
TTCTAATTGGAATAGCAGGTCCTCCAATCATTATTTCATATTCTAACAATAACAGTAAAG
TTAGCCAATTTAATGAAATGAAAAAATTTTACTCAAATTC
>No_name
TTCTAATTGGAATAGCAGGTCCTCCAATCATTATTTCATATTCTAACAATAACAGTAAAG
TTAGCCAATTTAATGAAATGAAAAAATTTTACTCAAATTC
>No_name
CCGAATTTGAGTAAAATTTTTTCATTTCATTAAATTGGCTAACTTTACTGTTATTGTTAG
AATATGAAATAATGATTGGAGGACCTGCTATTCCAATTAG
>No_name
CCGAATTTGAGTAAAATTTTTTCATTTCATTAAATTGGCTAACTTTACTGTTATTGTTAG
AATATGAAATAATGATTGGAGGACCTGCTATTCCAATTAG
>No_name
[truncated: 3,793,084 more chars]
