# Supplementary material for: GPCRs Direct Germline Development and Somatic Gonad Function in Planarians
Source: PLoS Biol. 2016 May 10;14(5):e1002457. doi: 10.1371/journal.pbio.1002457 (PMC4862687; doi:10.1371/journal.pbio.1002457)
Supplement: S6 Data — (ZIP) [file pbio.1002457.s006.zip › HI_control_sexual_2.fa]

>No_name
GTTGGGGTTCTGTTTGGGATTCTCGTTTTGACAACAATATCTGGAAACATTCTCGTCATT
GTGTCGGGGATAATGGAACGCAATCTAAGGACAATTACTA
>No_name
GTTTGGGATTCTCGTTTTAACAACAATATCTGGAAACATTCTCGTCATTGTGTCGGTGAT
AATGGAACGCAATCTAAGGACAATTACTAATTTCTTTATT
>No_name
CCGGCTATTGGATATTCGGGTATCATTGGTGTGATCTTTGGCATGCGTTTGATGTTTTGA
GTTCGACCGCAAGTATTCTCAATTTATGCATGATTGCAAT
>No_name
TTCGGGTATCATTGGTGTGATCTTTGGCATGCGTTTGATGTTTTGAGTTCGACCGCAAGT
ATTCTCAATTTATGCATGATTGCAATCGAGAGATTTTGGG
>No_name
GTTTTCCGTCGCCCAAAATCTCTCGATTGCAATCATGCATAAATTGAGAATACTTGCGGT
CGAACTCAAAACATCAAACGCATGCCAAAGATCACACCAA
>No_name
TATGGGGTTTTCCGTCGCCCAAAAGCTCTCGATTGCAATCATGCATAAATTGAGAATACT
TGCGGTCGAACTCAAAACATCAAACGCATGCCAAAGATCA
>No_name
GTTTTGAGTTCGACCGCAAGTATTCTCAATTTATGCATGATTGCAATCGAGAGATTTTGG
GCGACGGAAAACCCCATAACTTACGGATCAAGGATGAGTC
>No_name
AAAAGAAATCAAAGACGAACACATCCAAACTATGGCAATCATGACAATACATCTTTTGTG
ACTCATCCTTGATCCGTAAGTTATGGGGTTTTCCGTCGCC
>No_name
TAGGATTTTCGTAAGATTTTTCTGTGACTCCATTACATGCCACCATAGAATAGCTGGAAA
AGAAATCAAAGACGAACACATCCAAACTATGGCAATCATG
>No_name
TTTGGATGTGTTCGTCTTTGATTTCTTTTCCAGCTATTCTATGGTGGCATGTAATGGAGT
CACAGAAAAATCTTACGAAAATCCTGTTAGTTGACCGAAC
>No_name
CACAAGTTTGTTCGGTCGACTAATAGGATTTTCGTAAGATTTTTCTGTGACTCCATTACA
TGCCACCATAGAATAGCTGGAAAAGAAATCAAAGACGAAC
>No_name
CTCAGACAAGGTTGTTCGGTCAACTAATAGGATTTTCGTAAGATTTTTCTGTGACTCCAT
TACATGCCACAATAATATAGCTGGAAAACAACTCAAAGGC
>No_name
CTTTTACATTCCTCTAATTATTATGATAGTTGTTTACATTAGAATATACCGAACGGCGAC
AACAGTCATGAAAACTCTTACGACTGGAACGAAAATTGTA
>No_name
TTTTACATTCCTCTAATTATTATGATAGTTGTTTACATTAGAATATACCGAACGGCGACA
ACAGTCATGAAAACTCTTACGACTGGAACGAAAATTGTTT
>No_name
GAAAATTGTATACAAAAACAGTCAAAGCGGAGAGGTATTACGTCTTGATAGTCACCGTGG
AGGAGTGTACAATAGCAATAATAAAAGCGACAATTCATCA
>No_name
AAACAGTCAAAGCGGAGAGGTATTACGTCTTGGTATTCACCGTGGAGGGGTTTACAATAG
CAATAATAAAAGCAACAATTCATCAGATAATAATGTTTAC
>No_name
ATTACGTCTTGGTATTCACCGGGGAGGAGTGTACAATAGCAATAATAAAAGCAACAATTC
ATCAGATAATAATGTTTACCATCAAAAGAGTAAAGTCAAC
>No_name
TACGTCTTGGTATTCACCGTGGAGGAGTTTACAATAGCAATAATAAAAGCAACAATTCAT
CAGATAATAATGTTTACCATCAAAAGAGTAAAGTCAACGG
>No_name
GGAGGAGTTTACAATAGCAATAATAAAAGCAACAATTCATCAGATAATAATGTTTACCAC
CAAAAGAGTAAAGTCAACGGAAACATTAAATCTGAAAAGT
>No_name
GTTTACAATAGCAATAATAAAAGCAACAATTCATCAGATAATAATGTTTACCACCAAAAG
AGTAAAGTCAACGGAAACATTAAATCTGAAAAGTCATTTT
>No_name
CAATATTAAAAGCAACAATTCATCAGATAATAATGTTTACCATCAAAAGAGTAAAGTCAA
CGGAAACATTAAATCTGAAAAGTCATTTTTATGTTTCAAA
>No_name
GAATATTTGAAACATAAAAATGACTTTTCAGATTTAATGTTTCCGTTGACTTTACTCTTT
TGGTGGTAAACATTATTATCTGATGAATTGTTGCTTTTAT
>No_name
CAACAATTCATCAGATAATAATGTTTACCACCAAAAGAGTAAAGTCAACGGAAACATTAA
ATCTGAAAAGTCATTTTTATGTTTCAAATATTCTGTCAAA
>No_name
GAAACATCTTTAGGTCTGAGTTTGACAGAATATTTGAAACATAAAAATGACTTTTCAGAT
TTAATGTTTCCGTTGACTTTACTCTTTTGATGGTAAACAT
>No_name
AAAAGAGTAAAGTCAACGGAAACATTAAATCTGAAAAGTCATTTTTATGTTTCAAAGATT
CTGTCAAACTCAGACCTAAAGATGTTTCTTTGACTGGTCT
>No_name
TCGAAAGACACTTTGAGACCAGTCAAAGAAACATCTTTAGGTCTGAGTTTGACAGAATAT
TTGAAACATAAAAATGACTTTTCAGATTTAATGTTTCCGT
>No_name
GGAAACATTAAATCTGAAAAGTCATTTTTATGTTTCAAATATTCTGTCAAACTCAGACCT
AAAGATGTTTCTTTGACTGGTCTCAAAGTGTCTTTCGAAA
>No_name
CTGCACTATATTTTCTTTCGAAAGACACTTTGAGACCAGTCAAAGAAACATCTTTAGGTC
TGAGTTTGACAGAATATTTGAAACATAAAAATGACTTTTC
>No_name
GTTTCTTTGACTGGTCTCAAAGTGTCTTTCGAAAGAAAATATAGTCCAATTCATTTGGTT
TCGAGCTCATATCCATCCTCGTTTTCGTCGCCAACATTTC
>No_name
TCGACACAGATCTTTTGTAGCGTTTCTTTTTCAAAGTATGCTTCAGTGAGTTAGAATTAC
TGGCAGAACTTTCGCTTGCACAACTTTGAAATGTTGGCGA
>No_name
CAAAGTTGTGCAAGCGAAAGTTCTGCCAGTAATTCTAACTCACTGAAGCATACTTTGAAA
AAGAAACGCTACAAAAGATCTGTGTCGATTTCTTTGGGTA
>No_name
CAAAGTTGTGCAAGCGAAAGTTCTGCCAGTAATTCTAACTCACTGAAGCATACTTTGAAA
AAGAAACGCTACAAAAGATCTGTGTCGATTTCTTTGGGTA
>No_name
TTTCTGTTCTCTAGCAAACTTTTTAAATTTCTTACCCAAAGAAATCGACACAGATCTTTT
GTAGCGTTTCTTTTTCAAAGTATGCTTCAGTGAGTTAGAA
>No_name
GTAAACAGCAGAAAGAATGTTACAAACAAAAAATGGCAACCAGCAAATAATAAAAATCCC
CATGACAATGCCAAGAGTTTTGGCGGCATTCTGTTCTCTA
>No_name
CTCTGACCAAACGCTTCATTGTAAACAGCAGAAAGAATGTTACAAACAAAAAATGGCAAC
CAGCAAATAATAAAAATCCCCATGACAATGCCAAGAGTTT
>No_name
GTTTGTAACATTCTTTCTGCTGTTTACAATGAAGCGTTTGGTCAGAGCAAAGGTGTAGTT
ATGATTGTAGTTACGTGGTTGGGTTATATCAATTCAGCCG
>No_name
ATCAATTCAGCCGTCAATCCGATGATATATGCTCATTCTATGAGGGATTTTAGACGGGCT
TTCATACACATTCTTTGTGGTTTATGTCCCCTTCGTTCTC
>No_name
GCGAACCCGAACCGAGGATGAAGGTGTTATTACGTTTCGATTTACATCCGCCCGAGATAA
TCGGAAAATTTGAGAACGAAGGGGACATAAACCACAAAGA
>No_name
CTCTCATCCAAAATTATATTTGTCTTTTCGTTTTGGTCTTTTGCATTTCTCTTTGAATTC
AATTGAGACTTAAATTCCTCATTTCCAAGGACACTCGATC
>No_name
GATCAGAATTGCACAGTGAGAAATTCAACGTCCAATCTTTCAGCGAAATGGATAATGAAA
ATCTCTCCTGGAATGACATTTGTGGCCATTTTATTATCTT
>No_name
CGCTCCTTCAAAACGGCAATTATCACCAAACTGTTGCCGAGAATCGTCAACAACGAACAG
CAAGATAATAAAATGGCCACAAATGTCATTCCAGGAGAGA
>No_name
CTAAGGAGACAATGAAATAATTTGTCACCGACCTCAGACATCGCTCCTTCAAAACGGCAA
TTATCACCAAACTGTTGCCGAGAATCGTCAACAACGAACA
>No_name
GTTTAATATGCTACAGGTTGAACTCCAAACATCTGTGGCATGCCAAAAATCACACCATAT
AGACCCATAAACCCAGACTCCTTGTAGAATCTCTTCAGAA
>No_name
CGCATAGGTTTAATATGCTACAGGTTGAACTCCAAACATCTGTGGCATGCCAAAAATCAC
ACCATATAGACCCATAAACCCAGACTCCTTGTAGAATCTC
>No_name
TATCTTTCGACAGCTATTGCGCATAGGTTTAATATGCTACAGGTTGAACTCCAAACATCT
GTGGCATGCCAAAAATCACACCATATAGACCCATAAACCC
>No_name
ATCGGATTGGGAGTTGCATAGTACCGTTCAACAGCTATTGCACATAGATTTAATATACTA
CAAGTTGAACTCCAAACATCAGTGGCATGCCAAAAGTCAC
>No_name
CCACCATAAAATAGCAGGAAATGATATAATGGCAGAGAACAGCCAGATTCCAGCAATTGT
AAAACCACTTCGTTGGCGACTTATTCGCGCCGCGTGTAAA
>No_name
GTCGGCAGCGAAGTGGTTTTACAATCGCTGGAATATGGCTGTTCTCTGCCATCATTTCAT
TTCCTGCCATTTTATGGTGGCAAGCCAGGATGGATCATCC
>No_name
CTGGAATATGGCTGTTCTCTGCCATCATTTCATTTCCTGCCATTTTATGGTGGCAAGCCA
GGATGGATCATCCACGCAATGAAAATGCATGTCCTTTTAC
>No_name
TTTCCTGCCATTTTATGGTGGCAAGCCAGGATGGATCATCCACGCAATGAAAATGCATGT
CCTTTTACTAATGATAGTTCGTATTTATTATTGTCATCAA
>No_name
ATAAAATTGAAGATAATAATAAGTACGAACTATCATTGGTAAAGGGTGTTTCGTTTTTGG
TACGAGGTGAATCCATTCTTGCTTGTCTCCTTAAATTAGC
>No_name
ATTATCCTCGTAACAAAAACGAATGCCCCTTTACCAATGATAGTTCGTACTTATTATTAT
CTTCAATTTTATCATTTTATATGCCTCTGGTTATTATGGT
>No_name
TTTACCAATGATAGTTCGTACTTATTATTATCTTCAATTTTATCATTTTATATGCCTCTG
GTTATTATGGTTTTTGTATATTATAAAATATATAAAATTG
>No_name
CAATATTATCCTTTTATATGCCTCTGGTTATTATGATTTTTGTGTATTATAAAATATATA
AAATCGCTACAGCTACTCTTCAGTCTTTCAAATCTGGATT
>No_name
CGCTGGTTATTATGATTTTTGTGTATTATAAAATATATAAAATCGCTACAGCTACTCTTC
AGTCTTTCAAATCTGGATTTAGAGTTATAAAAAGTAAATC
>No_name
CGTAAATATAGACTCTCACTCCTCTCGGAGTCCATCTATCGTTACTCCGTTTGAAATTGA
CTCCAAAAAGGTAAATTATTCTCCATGTGTAAACACCACT
>No_name
ATTTAAGTCCAAGATTTCATCAAACAAGTCCATCGGTTTCAAAACTAAAATCAGAGAATA
TTTATATGGGTAGATGAGATTCTCGGGATTCTTTGTGCTT
>No_name
CGAATTTCGGCGACTCATCTTCACACAGTAGAAATAGCATTGCAAGTCCAGTAAAAGTGT
TGACAAACAAATTGTTTAACATGATATCAGGAAAAAGAGC
>No_name
AAAGTCTTAACCAACAAACTGTGTAACATAATATCAGGAAAAAGAGCAAAGAATTTCTTA
CGAGATCAAAGAGCAGCCAAAACTCTAGGAATTGTCATGG
>No_name
AAGAATTTCTTACGAGATCAAAGAGCAGCCAAAACTCTAGGAATTGTCATGGGGATCTTT
GTTTTATGTTGGTTACCGTTTTTTGTGTGCAACATTCTCG
>No_name
CAAGGATGGATTTTGATTTATAAAAATCACTGTTGAATCCGGACAACTTTCTTGAGTTTT
CGAATTCTGAGGTCCTACACAACCAGGACTTTAAGTCTAA
>No_name
AGAAAATGTTGACTTTTTTTGAACCATTTAATGCTTCAATTTCATCAAATAAACTCGGCA
TTTCTTCCCAAATCATAGCTAAATGCATCAAGACCTTGCT
>No_name
CCCAAATCATAGCTAAATGCATCAAGACCTTGCTTTTGTCTACAATAATTGCCATCGCAA
TATTTGGAAATGGTCTCGTAATAGTCAGTGTACTTCGGTT
>No_name
ATGAAACCGAAGTACACTGACTATTACGAGACCATTTCCAAATATTGCGATGGCAATTAT
TGTAGACAAAAGCAAGGTCTTGATGCATTTAGCTATGATT
>No_name
GCTAAATGCATCAAGACCTTGCTTTTGTCTACAATAATTGCCATCGCAATATTTGGAAAT
GGTCTCGTAATAGTCAGTGTACTTCGGTTTCATAAATTAC
>No_name
GTAATTTATGAAACCGAAGTACACTGACTATTACGAGACCATTTCCAAATATTGCGATGG
CAATTATTGTAGACACAAGCAAGGTCTTGATGCATTTAGC
>No_name
GTAATTTATGAAACCGAAGGACACTGACTATTACGAGACCATTTCCAAATATTGCGATGG
CAATTATTGTAGACAAAAGCAAGGTCTTGATGCATTTAGC
>No_name
CAAGACCTTGCTTTTGTCTACAATAATTGCCATCGCAATATTTGGAAATGGTCTCGTAAT
AGTCAGTGTACTTCGGTTTCATAAATTACGACGAATTATT
>No_name
CCAGCGCAAGCGACACAACAAACCGATTGGTAATAATTCGTCGTAATTTATGAAACCGAA
GTACACTGACTATTACGAGACCATTTCCAAATATTGCGAT
>No_name
GCCAGCGCAAGCGACACAACAAACCGATTGGTAATAATTCGTCGTAATTTATGAAACCGA
AGTACACTGACTATTACGAGACCATTTCCAAATATTGCGA
>No_name
CTTCGGTTTCATAAATTACGACGAATTATTACCAATCGGTTTGTTGTGTCGCTTGCGCTG
GCTGACTTATTGGTTTCTTGTTGCGTAATGACTTTCAGCG
>No_name
CGAATTATTACCAATCGGTTTGTTGTGTCGCTTGCGCTGGCTGTCTTATTGGTTTCTTGT
TGCGTAATGACTTTCAGCGCAAGCATGGTTGCGTCGGACG
>No_name
ATTACCAATCGGTTTGTTGTGTCGCTTGCGCTGGCTGACTTATTGGTTTCTTGTTGCGTA
ATGACTTTCAGCGCAAGCATGGTTGCGTCGGATGGACTGT
>No_name
TGGCTGTTCGGACCGTTTCTCTGTGATCTATTTAACGCCAATGATGTTTTATTTTCCACC
GCCTCAATTGCTCATTTGGCCAGCATAAGTATGGATAGGT
>No_name
ACCGTTTCTCTGTGATCTATTTAACGCCAATGATGTTTTATTTTCCACCGCCTCAATTGC
TCATTTGGCCAGCATAAGTATGGATAGGTACATTTCCATT
>No_name
GTTTCTCTGTGATCTATTTAACGCCAATGATGTTTTATTTTCCACCGCCTCAATTGCTCA
TTTGGCCAGCATAAGTATGGATAGGTACATTTCCATTAAA
>No_name
TTTCTCTGTGATCTATTTAACGCCAATGATGTTTTATTTTCCACCGCCTCAATTGCTCAT
TTGGCCAGCATAAGTATGGATAGGAACATTTCCATTAAAA
>No_name
GATCTATTTAACGCCAATGATGTTTTATTTTCCACCGCCTCAATTGCTCATTTGGCCAGC
ATAAGTATGGATAGGTACATTCCCATTAAAATGCCATTTC
>No_name
ATCGATTTAACGCCAATGATGTTTTATTTTCCACCGCCTCAATTGCTCATTTGGCCAGCA
TAAGTATGGATAGGTACATTTCCATTAAAATGCCATTTCA
>No_name
CGCCAATGATGTTTTATTTTCCACCGCCTCAATTGCTCATTTGGCCAGCATAAGTATGGA
TAGGTACATTTCCATTAAAATGCCATTTCAATACAATCAA
>No_name
CAATGATGTTTTATTTTCCACCGCCTCAATTGCTCATTTGGCCAGCATAAGTATGGATAG
GTACATTTCCATTAAAATGCCATTTCAATACAATCAAATT
>No_name
GTTTTATTTTCCACCGCCTCAATTGCTCATTTGGCCAGCATAAGTATGGATAGGTACATT
TCCATTAAAATGCCATTTCAATACAATCAAATTATGACAA
>No_name
ATTTTCCACCGCCTCAATTGCTCATTTGGCCAGCATAAGTATGGATAGGTACATTTCCAT
TAAAATGCCATTTCAATACAATCAAATTATGACAAGTCGA
>No_name
AATCCAACAACCGATGAGCATTAAGATAGATTTTCGACTTGTCATAATTTGATTGTATTG
AAATGGCATTTTAATGGAAATGTACCTATCCATACTTATG
>No_name
GTACATTTCCATTAAAATGCCATTTCAATACAATCAAATTATGACAAGTCGAAAATCTAT
CTTAATGCTCATCGGTTGTTGGATTTACGCTCTTGTCGTC
>No_name
ATTTCCATTAAAATGCCATTTCAATACAATCAAATTATGACAAGTCGAAAATCTATCTTA
ATGCTCATCGGTTGTTGGATTTACGCTCTTGTCGTCTCGT
>No_name
CGGACTTTATTCATCGGCTGAAAACTTTCAGTGGCAAAAATCCAATCCGACCAAGTGAGA
ATTCCGCGTCAATCCGTTTTTTGGAAGTGGCTCGACAATT
>No_name
TTCCTGTTTTCTTGCATCTTTGTAAATCAACCCGTAAACTATTGTCATCACTATGCAAGG
AATCCAAAACGAAATTATTGACGAGCCAATTCCAAAAAAC
>No_name
CTTGTTTTTGCATTTGAAATATTTGATTTTCCTGTTTTCTTGCATCTTTGTAAATCAACC
CGTAAACTATTGTCATCACTATGCAAGGAATCCAAAACGA
>No_name
ACTAAAAGTCCGTTTTTGCATTTGAAATATTTGTTTTTCCTGTTTTCTTGCATCTTTGTA
AATCAACCCGTAAACTATTGTCATCACTATGCAAGGAATC
>No_name
ATTTCAAATGCAAAAACGGACTTTTAGTCACGGACACCGATCCAGTGTGAAATGTGATCA
TAACTCGATAAATCTCAACGACAAAAAGAAAACCCTCTAC
>No_name
TTCAAATGCAAAAACGGACTTTTAGTCACGGACACCGATCCAGTGTGAAATGTTATCATA
ACTCGATAAATCTCAACGACAAAAAGAAAACCCTCTACAA
>No_name
GCAGCATAATTCGTTCTTCTTTGTAGAGGGTTTTCTTTTTGTCGTTGAGATTTATCGAGT
TATGATCACATTTCACACTGGATCGGTGTCCGTGACTAAA
>No_name
CTTGTGTTCTTTCTGCAGCATAATTCGTTCTTCTTTGTAGAGGGTTTTCTTTTTGTCGTT
GAGATTTATCGAGTTATGATCACATTTCACACTGGATCGG
>No_name
CTCAACGACAAAAAGAAAACCCTCTACAAAGAAGAACGAATTATGCTGCAGAAAGAACAC
AAGGCAGCAAAAACTCTTGGTATCATTATGGGTGTCTTTA
>No_name
AACAAACTATAAAGACACCCATAATGATACCAAGAGTTTTTGCTGCCTTGTGTTCTTTCT
GCAGCATAATTCGTTCTTCTTTGTAGAGGGTTTTCTTTTT
>No_name
TGGTCATCCACAGAAAAAATGGCAACCAACAAACTATAAAGACACCCATAATGATACCAA
GAGTTTTTGCTGCCTTGTGTTCTTTCTGCAACATAATTCG
>No_name
ATCGCAAGCAAGCATTTTTTATGGTCATCCACAGAAAAAATGGCAACCAACAAACTATAA
AGACACCCATAATGATACCAAGAGTTTTTGCTGCCTTGTG
>No_name
CTTTATAGTTTGTTGGTTGCCATTTTTTCTGTGGATGACCATAAAAAATGCTTGCTTGCG
ATGTCCAGAGCTCCATCCAATTTTGGTGGACACTTTGTTT
>No_name
CTGTTGATAAAATGCATAAATAGCTGGATTGAGTGTAGAGTTGAAATAACCGATCCAAAA
CAAAGTGTCCACCAAAATTGGATGTAGCTCTGGACAGCGC
>No_name
TGTCCGTCGAAAATCCTGTTGATAAAATGCATAAATAGCTGGATTGAGTGTGGAGTTGAA
ATAACCGATCCAAAACAAAGTGTCCACCAAAATTGGATGG
>No_name
AGCCTGTCGAAAATCCTGTTGATAAAATGCATAAATAGCTGGATTGAGTGTAGAGTTGAA
ATAACCGATCCAAAACAAAGTGTCCACCAAAATTGGATGG
>No_name
ATTTTAAACAGCAAACAGCTCTTTGGAAAATGCAGCAACAACTTTTCAATTGGATTTTGA
AAGCCCGTCGAAAATCCTGTTGATAAAATGCATAAATAGC
>No_name
GTTAATGAATTTCGGTTAGATTTTAAACAGCAAACAGCTCTTTGGAAAATGCAGCAACAA
CTTTTCAATTGGATTTTGAAAGCCCGTCGAAAATCCTGTT
>No_name
CGTCTACTGAATGCACTGTTAGTAGTGTAATATTCATAGGAATTTGTTAATGAATTTCGG
TTAGATTTTAAACAGCAAACAGCTCTTTGGAAAATGCAGC
>No_name
GTTTGCGTCTACTGAATGCACTGTTAGTAGTGTAATATTCATAGGAATTTGTTAATGAAT
TTCGGTTAGATTTTAAACAGCAAACAGCTCTTTGGAAAAT
>No_name
GTATCCTTATCGGCAACATTCTTGTTATTATAGCCGCCTCGACGTCGGTAAAACTTCGGC
GATATAAAACGAATATTTTTATTATTAATCTCGCTGTCAG
>No_name
ATCGGCGATGGTTTTTCGGAAACGCTCTTTGTAAGATTTGGCTAGCGTCGGACGTCCTGT
TATGTACGGCAAGTATTTTAAATTTAACCGTGATATCATT
>No_name
CAAGGTTCGGGTTATGGCTGTTAGATTTGTTGAAGGAAAATTTTGGTGTCGTGAAAGGGA
TTTTGTTTTGACAGCAAAACTTGAAAGGGCAATTACTGAT
>No_name
GTTTTGTTTTGGTTAAATTAATGGAGTCAACATTTGATTTCAATAATTCATAATCGGATT
CAATTCCCGTGTCTCTTTGGCTGAAATTGATAGATTCAAT
>No_name
GTTGGGTTATTGTAATTCTCTGTTAAATCCTTGGATATACGCATTGTTCTCTAAAGATTT
CAGGTTAGCTTATCGGCGATTCCTGTGCAGAAAGCGATTT
>No_name
CTCAGATCGCTCGATTCTCTCCGAGATTTTCGTGGATTCAGTTGTATATAACCGCGTTAT
TCTTGGGGGCTATAATTCGTTGGACTATTATTGGAAATGT
>No_name
TGCCGCTACAACAAAAACATTGCCAATAATAGTCCAAAGAATTATAGCCCCCAAGAATAA
GGCGGTTATATAAAACTGAATCCACGACAATCTCGGAGAG
>No_name
GTCGTGGATTCAGTTTTATATAACCGCCTTATTCTTGGGGGCTATAATTCTTTGGACTAT
TATTGGCAATGTTTTTGTTGTAGCGGCAATTGTCCTAGAG
>No_name
TTAAAGTTCGCTCTAGGACAATTGCCGCTACAACAAAAACATTGCCAATAATAGTCCAAA
GAATTATAGCCCCCAAGAATAAGGCGGTTATATAAAACTG
>No_name
GTTTTATATAACCGCCTTATTCTTGGGGGCTATAATTCTTTGGACTATTATTGGCAATGT
TTTTGTTGTAGCGGCAATTGTCCTAGAGCGAACGTTAAAG
>No_name
GCTTAATATTAGATAATTGGACACATTCTTTAAAGTTCGCTCTAGGACAATTGCCGCTAC
AACAAAAACATTACCAATAATAGTCCAAAGAATTATAGCC
>No_name
CTTTGGACTATTATTGGTAATGTTTTTGTTGTAGCGGCAATTGTCCTAGAGCGAACTTTA
AAGAATGTGTCCAATTATCTAATATTAAGCCTTGCGGTTG
>No_name
CTTGAAACTTCTTTAATCGCACTGATTGGCATTACTAGGATAGCTACCATTAGATCTGCA
ACCGCAAGGCTTAATATTAGATAATTGGACACATTCTTTA
>No_name
CGCCAAGTACTTGAAACTTCTTTAATCGCACTGATTGGCATTACTAGGATATCTACCATT
AGATCTGCAACCGCAAGGCTTAATATTAGATAATTGGACA
>No_name
AAGCCTTGCGGTTGCAGATCTAATGGTAGCTATCCTAGTAATGCCAATCAGTGCGATTAA
AGAAGTTTCAAGTACTTGGTGGTTAGGCATTGAATTATGT
>No_name
ATCACATAATTCAATGCCTAACCACCAAGTACTTGAAACTTCTTTAATCGCACTGATTGG
CATGACTAGGATAGCTACCATTAGATCTGCAACCGCAAGG
>No_name
CACGTCCACAGATCACATAATTCAATGCCTAACCACCAAGTACTTGAAACTTCTTTAATC
GCACTGATTGGCATTACTAGGATAGCTACCATTAGATCTG
>No_name
GCTGTACAGCTTAGTACATCAAAACACGTCCACAGATCACATAATTCAATGCCTAACCAC
CAAGTACTTGAAACTTCTTTAATCGCACTGATTGGCATTA
>No_name
GTTTCAAGTACTTGGTGGTTAGGCATTGAATTATGTGATCTGTGGACGTGTTTTGATGTA
CTAAGCTGTACAGCTTCAATACTCCATTTAGTTGTACTAG
>No_name
CAAGTACTTGGTGGTTAGGCATTGAATTATGTGATCTGTGGACGTGTTTTGATGTACTAA
GCTGTACAGCTTCAATACTCCATTTAGTTGTAATAGCAAT
>No_name
GTTTTGATGTACTAAGCTGTACAGCTTCAATACTCCATTTAGTTGTAATAGCAATTGACC
GCTATTGGGCGGTAACGGACATCAACTACCTCCATAGAAG
>No_name
GGAAGTTCTTCTATGGAGGGAGTTGATGTCCGTTACCGCCCAATAGCGGTCAATTGCTAT
TACAACTAAATGTAGTATTTAAGCTGTACAGCTTAGTACA
>No_name
CTGGAAGTTCTTCTATGGAGGTAGTTGATGTCCGTTACCGCCCAATAGCGGTGAATTGCT
ATTACAACTAAATGGAGTATTGAAGCTGTACAGCTTAGTA
>No_name
TAGCAATTGACCGCTATTGGGCGGTAACGGACATCAACTACCTCCATAGAAGAACTTCCA
GCAGAATCATTTTGATGATTATCGGCGTGTGGCTTTTTTC
>No_name
CCGCTATTGGGCGGTAACGGACATCAACTACCTCCATAGAAGAACTTCCAGCAGAATCAT
TTTGATGATTATCGGCGTGTGGGTTTTTTCCGTCATAAAA
>No_name
CCTAGATTATGACCGAAATAAGCCATACGCCGATAATCATCAAAATGATTCTGCTGGAAG
TTCTTCTATGGAGGAAGTTGATGTCGGTTACCGCCCAATA
>No_name
AACGGACATCAACTACCTCCATAGAAGAACTTCCAGCAGAATCATTTTGATGATTATCGG
CGTGTGGCTTATTTCGGTCATAATCTCGGTTCCTTCAAGA
>No_name
CGGACATCAACTACCTCCATAGAAGAACTTCCAGCAGAATCATTTTGATGATTATCGGCG
TGTGGCTTATTTCTGTCATAATCTCGGTTCCTTCAAGATT
>No_name
GGAATCTTGAAGGAACCGAGATTATGACCGAAATAAGCCACACGCCGATAATCATCAAAA
TGATTCTGCTGGAAGTTCTTCTATGGAGGAAGTTGATGTC
>No_name
TACCTCCATAGAAGAACTTCCAGCAGAATCATTTTGATGATTATCGGCGTGTGGCTTATT
TCCGTCATAATCTCGGTTCCTTCAAGATTCCATACTCATA
>No_name
ATTATTTCTATGAGTATGGAATCTTGAAGGAACCGAGATTATGACCGAAATAAGCCACAC
GCCGATAATCATCAAAATGATTCTGCTGGAAGTTCTTCTA
>No_name
CTTATTTCGGTCATAATCTCGGTTCCTTCAAGATTCCATACTCATAGAAATAATGCAGAA
TGGCTGAGAGTCATTGTAAATGGCAGCTGCATCATCAATG
>No_name
TTTCGGTCATAATCTCGGTTCCTTCAAGATTCCATACTCATAGAAATAATGCAGAATGGC
TGAGAGTCATTGTAAATGGCAGCTGCATCATCAATGAATC
>No_name
CTCGGTTCCTTCAAGGTTCCATACTCATAGAAATAATGCAGAATGGCTGAGAGTCATTGT
AAATGGCAGATGCATCATCAATGAATCTGTCAGTTATACA
>No_name
CAAGATTCCATACTCATAGAAATAATGCAGAATGGCTGAGAGCCATTGTAAATGGCAGCT
GCATCATCAATGAATCTGTCAGTTATACAGTATTTTCCAA
>No_name
CGCCTAAATTGGAAAATACTGTATAACTGACAGATACATTGATGATGCAGCTGCCATTTA
CAATGACTCTCAGCCATTCTGCATTATTTCTATGAGTATG
>No_name
AAGCGCCTAAATTGGAGAATACTGTATGACTTACAGAGTCATTGATGATGCAGCTGCCAT
TTACAATGACTCTCAGCCATTCTGCATTATTTCTATGAGT
>No_name
AAATTGCAGACATAAATGCCATGGGGAAATAGAAAGCGCCTAAATTGGAAAATACTGTAT
AACTGACAGATTCATTGATGATGCAGCTGCCATTTACAAT
>No_name
ATTGTAAATGGCAGCTGCATCATCAATGAATCTGTCAGTTATACAGTATTTTCCAATTTA
GGCGCTTTCTATTTACCCATGGCATTTATGTCTGTAATTT
>No_name
GTAAATGGCAGCTGCATCATCAATGAATCTGTCAGTTATACAGTATTTTCCAATTTAGGC
GCTTTCTATTTACCCATGGCATTTATGTCTGTAATTTATT
>No_name
CTCAAATAAATTACAGACATAAATGCCATGGGTAAATAGAAAGCGCCTAAATTGGAAAAT
ACTGTATAACTGACAGATTCATTGATGATGCAGCTGCCAT
>No_name
GTTAGTTATACAGTATTTTCCAATTTAGGCGCTTTCTATTTACCCATGGCATTTATGTCT
GTAATTTATTTGAGGATTTATATTTTTGCTAGATCTCGAA
>No_name
ATTTTCCAATTTAGGCGCTTTCTATTTACCCATGGCAATTATGTCTGTAATTTATTTGAG
GATTTATATTTTTGCTAGATCTCGAATTAGATATAAAAGA
>No_name
GCTTTCTATTTACCCATGGCATTTATGTCTGTAATTTATTTGAGGATTTATATTTTTGCT
AGATCTCGAATTAGATATAAAAGAAAAAAAGATGAAGCAG
>No_name
AGAAAGGCAATGATTCTGCTTCATCTTTTTTCTTTTATATCTAATTCGAGATCTAGCAAA
AATATAAATCCTCAAATAAATTACAGACATAAATGCCATG
>No_name
CGGTGTTAGAAAGGCAATGATTCTGCTTCATCTTTTTTCTTTTATATCTAATTCGAGATC
TAGCAAAAATATAAATCCTCAAATAAATTACAGACATAAA
>No_name
TTTATGTCTGTAATTTATTTGAGGATTTATATTTTTACTAGATCTCGAATTAGATATAAA
AGAAAAAAGATGAAGCAGAATCATTGCCTTTCTAACACCG
>No_name
TTTATATTTTTGCTAGATCTCGAATTAGATATAAAAGAAAAAAGATGAAGCAGAATCATT
GCCTTTCTAACACCGATCATAAATCGTGTACTGATCAAAC
>No_name
TTTCGTTTGATCAGTACACGATTTATGATCGGTGTTAGAAAGGCAATGATTCTGCTTCAT
CTTTTTTCTTTTATATCTAATTCGAGATCTAGCAAAAATA
>No_name
AAAAAGATGAAGCAGAATCATTGCCTTTCTAACACCGATCATAAATCGTGTACTGAGCAA
ACGAAACCAACGGAAAATACTGGACAATGTCCTTGTAATA
>No_name
AAAAAGATGAAGCAGAATCATTGCCTTTCTAACACAAATCATAAATCGTGTACTGATCAA
ACGAAACCAACAGAAAATACTGGACAATGTCCTTGTAATA
>No_name
GTTGAGAATATAACTGATTTCATCAATTTTTCGTTTATTACAAGGACATTGTCCAGTATT
TTCTGTTGGTTTCGTTTGATCAGTACACGATTTATGATCG
>No_name
GTTGAGAATATAACTGATTTCATCAATTTTTCGTTTATTACAAGGACATTGTCCAGTATT
TTCTGTTGGTTTCGTTTGATCAGTACACGATTTATGATCG
>No_name
TACAGTGTTCACAGTTGAGAATATAACTGATTTCATCAATTTTTCGTTTATTACAAGGAC
ATTGTCCAGTATTTTCTGTTGGTTTCGTTTGATCAGTACA
>No_name
CTGATCAAACGAAACCAACAGAAAATACTGGACAATGTCCTTGTAATAAACGAAAAATTG
ATGAAATCAGTTATATTCTCAACTGTGAACACTGTAAACT
>No_name
GAAAATACTGGACAATGTCCTTGTAATAAACGAAAAATTGATGAAATCAGTTATATTCTC
AACTGTGAACACTGTAAACTTGAATCTTTAGTTATTCAAA
>No_name
GCGATTTTGATTTTGAATAACTAAAGATTCAAGTTTACAGTGTTCACAGTTGAGAATATA
ACTGATTTCATCAATTTTTCGTTTATTACAAGGACATTGT
>No_name
GTTATATTCTCAACTGTGAACACTGTAAACTTGAATCTTTAGTTATTCAAAATCAAAATC
GCAAAGAATGGTTCGACAAACACATGAGCCTTCTTGAATT
>No_name
GCGAATTCAAGAAGGCTCATGTGTTTGTCGAACCATTCTTTGCGATTTTGATTTTGAATA
ACTAAAGATTCAAGTTTACAGTGTTCACAGTTGAGAATAT
>No_name
CTTCATCAGCGAATTCAAGAAGGCTCATGTGTTTGTCGAACCATTCTTTGCGATTTTGAT
TTTGAATAACTAAAGATTCAAGTTTACAGTGTTCACAGTT
>No_name
CTTCATCAGCGAATTCAAGAAGGCTCATGTGTTTGTCGAACCATTCTTTGCGATTTTGAT
TTTGAATAACTAAAGATTCAAGTTTACAGTGTTCACAGTT
>No_name
GTTTTCACCTTCATCAGCGAATTCAAGAAGGCTCATGTGTTTGTCGAACCATGCTTTGCG
ATTTTGATTTTGAATAACTAAAGATTCAAGTTTACAGTGT
>No_name
CAAAGAATCGTTTTCACCTTCATCAGCGAATTCAAGAAGGCTCATGTGTTTGTCGAACCA
TTCTTTGCGATTTTGATTTTGAATAACTAAAGATTCAAGT
>No_name
ACAAAGAATCGTTTTCACCTTCATCAGCGAATTCAAGAAGGCTCATGTGTTTGTCGAACC
ATTCTTTTCGATTTTGATTTTGAATAACTAAAGATTCAAG
>No_name
TCGGAATTGACAAAGAATCGTTTTCACCTTCATCAGCGAATTCAAGAAGGCTCATGTGTT
TGTCGAACCATTCTTTGCGATTTTGATTTTGAATAACTAA
>No_name
ATTTTACATTGGCAAATGTTGTAGCATAAAAGTTGCTCTGAATTGACAAAGAATCGTTTT
CACCTTCATCAGCGAATTCAAGAAGGCTCATGTGTTTGTC
>No_name
CTCGAATTTTACATTGGCAAATGTTGTAGCATAAAAGTTGCTCTGAATTGACAAAGAATC
GTTTTCACCTTCATCAGCGAATTCAAGAAGGCTCATGTGT
>No_name
ATCAACGTTCTCGAATTTTACATTGGCAAATGTTGTAGCATAAAAGTTGCTCTGAATTGA
CAAAGAATCGTTTTCACCTTCATCAGCGAATTCAAGAAGG
>No_name
CGCAGTTGACGTTGGCCACATGATCAACGTTCTCGAATTTTACATTGGCAAATGTTGTAG
CATAAAAGTTGCTCTGAATTGACAAAGAATCGTTTTCACC
>No_name
GTTTCGATCATTCTCGCCGACGCAGTTGACGTTGGCCACATGATCAACGTTCTCGAATTT
TAAATTGGCAAATGTTGTAGCATAAAAGTTGCTCTGAATT
>No_name
GTTTCAGCTTTGTTTCGATCATTCTCGCCGACGCAGTTGACGTTGGCCACATGATCAACG
TTCTCGAATTTTACATTGGCAAATGTTGGAGCATAAAAGT
>No_name
CGTTTCAGCTTTGTTTCGATCATTCTCGCCGACGCAGTTGACGTTGGCCACATGATCAAC
GTTCTCGAATTTTACATTGGCAAATGTTGTAGCATAAAAG
>No_name
CTTTTATGCTACAACATTTGCCAATGTAAAATTCGAGAACGTTGATCATGTGGCCAACGT
CAACTGCGTCGGCGAGAATGATCGAAACAAAGCTGAAACG
>No_name
TTCGTTTCAGCTTTGTTTCGATCATTCTCGCCGACGCAGTTGACGTTGGCCACATGATCA
ACGTTCTCGAATTTTACATTGGCAAATGTTGTAGCATAAA
>No_name
TGCCAATGTAAAATTCGAGAACGTTGATCATGTGGCCAACGTCAACTGCGTCGGCGAGAA
TGATCGAAACAAAGCTGAAACGATGTCCAACTATTCACAG
>No_name
CTGATTTGTTTTTTTCTGTGAATGGTTGGACATCGTTTCAGCTTTGTTTCGATCATTCTC
GCCGACGCAGTTGACGTTGGCCACATGATCAACGTTCTCG
>No_name
ATTTGTTGTCTGATTTGTTTTTTTCTGTGAATAGTTGGACATCGTTTCAGCTTTGTTTCG
ATCATTCTCGCCGCCGCAGTTGACGTTGGCCACATGATCA
>No_name
CAACGTCAACTGCGTCGGCGAGAATGATCGAAACAAAGCTGAAACGATGTCCAACCATTC
ACAGAAAAAAACAAATCAGACAACAAATTGGTCACCGAAA
>No_name
GCGAGAATGATCGAAACAAAGCTGAAACGATGTCCAACTAGTCACAGAAAAAAACAGATA
GGACAACAAAGTGGACTCCGAAACTAATATCTTTTAAATA
>No_name
CTTGGCTTTGTAATTATAAAATATTAATTTCGGTGACCAATTTGTTGTCTGATTTGTTTT
TTTCTGTGAATGGTTGGACATCGTTTCAGCTTTGTTTCGA
>No_name
TTTGTTAGAACCTTTAAATGATAAATCATTTTTAAAATTCAAAAGCTTGGCTTTGTAATT
ATAAAATATTAATTTCGGTGACCAATTTGTTGTCTGCTTT
>No_name
AAATTGGTCACCGAAATTAATATTTTATAATTACAAAGCCAAGCTTTTGAATTTTAAAAA
TGATTTATCATTTAAAGGTTCTAACAAATCATCTGAGTTG
>No_name
AATTGGTCACCGAAATTAATATTTTATAATTACAAAGCCAAGCTTTTGAATTTTAAAAAT
GATTTATCATTTAAATGTTCTAACAAATCATCTGAGTTGC
>No_name
CGAAATTAATATTTTATAATTACAAAGCCAAGCTTTTGAATTTTAAAAATGATTTATCAT
TTAAAGGTTCTAACAAATCATCTGAGTTGCAATTCAACGA
>No_name
CTTGAAACTCAACGAAGATTGGCTTCGGTCGTCGCTGAATTGCAACTCAGATGATTTGTT
AGAACCGTTAAATGATAAATCATTTTTAAAATTCAAAAGC
>No_name
CTTGTTTCTAATAGACGCAGAATTCATGGCATTGAATTTGTTGTCCTTGAAACTCAACGA
AGATTGGCTTCGGTCGTCATTGAATTGCAACTCAGTTGAT
>No_name
CGAATGGAAGCCAGCAAATAATGAAACATCCTGTAATAATGGCCAACGTTCTAGCGGCTT
TTCTTTCTCTTTTTTGTTCGACCTTGTTTCTAATAGACGC
>No_name
AAACAAGGTCGAACAAAAAAGAGAAAGAAAAGCCGCTAGAACGTTGGCCATTATTACAGG
ATGTTTCATTATTTGCTGGCTTCCATTCGGAATTAATAAC
>No_name
ATCGTGCGCTACGTTATTAATTCCGAATGGAAGCCAGCAAATAATGAAACATCCTGTGAT
AATGGCCAACGTTCTAGCTGCTTTTCTTTCTCTTTTTTGT
>No_name
CTTCCACACGGTTCCGTATTACAAAACGCGTGCGCTACGTTATTAATTCCGAATGGAAGC
CAGCAAATAATGAAACATCCTGTAATAATGGCCAACGTTC
>No_name
AGCACTTCCACACGGTTCCGTATTACAAAACGCGTGCGCTACGTTATTAATTCCGAATGG
AAGCCAGCAAATAATGAAACATCCTGTAATAATGGCCAAC
>No_name
TCATTATTTGCTGGCTTCCATTCGGAATTAATAACGTAGCGCACGCGTTTTGTAATACGG
AACCGTGTGGAAGTGCTTTATTCGATAGTCTCTGTTTATG
>No_name
ATCATTTGCTGGCTTCCATTCGGAATTAATAACGTAGCGCACGCGTTTTGTAATACGGAA
CCGTGTGGAAGTGCTTTATTCGATAGTCTCTGTTTATGGC
>No_name
CCTGAGTTCACATAGCCTAGCCATAAACAGAGACTATCGAATAAAGCACTTCCACACGGT
TCCGTATTACAAAACGCGTGCGCTACGTTATTAATTCCGA
>No_name
GTGTAAATCACTGGATTAAGGCCTGAGTTCACATAGCCTAGCCATAAACAGAGACTATCG
AATAAAGCACTTCCACACGGTTCCGTATTACAAAACGAGT
>No_name
GAAGACAGTGTAAATCACTGGATTAAGGCCTGAGTTCACATAGCCTAGCCATAAACAGAG
ACTATCGAATAAAGCACTTCCACACGGTTCCGTATTACAA
>No_name
CGGAACCGTGTGGAAGTGCTTTATTCGATAGTCTCTGTTTATGGCTAGGCTATGTGAACT
CAGGCCTTAATTCAGGCATTTACACTGTCTTTTTTCCAGA
>No_name
TCGAAAATCTGGAGAGAAGACAGTGTAAATAACTGGATTAAGGCCTGAGTTCACATAGCC
TAGCCATAAACAGAGACTATCGAAAAAAGGACTTCCACAC
>No_name
AATATCTTCCTGAAAGCAGTTCGAAAATCTGGAGAGAAGACAGTGTAAATCACTGGATTA
AGGCCTGAGTTCACATAGCCTAGCCATAAACAGAGACTAT
>No_name
TCTCCTCGTGTGATAATGTCCCAATAAAGTCTTCCTGAAAGCAGGTCGAAAATCTGGAGA
GATGACAGTGTAAATCACTGGATTAAGGCCTGAGTTCACA
>No_name
TTTAAACACCTCCTCGTGTGATAATGTCCCAATAAAATCTTCCTGAAAGCAGTTCGAAAA
TCTGGAGAGAAGACAGTGTAAATCACTGGATTAAGGCCTG
>No_name
TAACTGATAGAATTACCAAAATGTTTCCAACGATGGTGATGAAAATGATCAGTATTGCAG
AAATACTGCCCAAAACTATTTCCCAATTTTCGAGACTCCG
>No_name
CAAAAATCACACAAAACAGATCCAAATATCCAACGTCCTAAGATATAATTAATAAGAGCG
AATGGCATAACTAAACTGGCTACGGAGAGATCAGCAGCGG
>No_name
GTTGGATATTTGGATCTGTTTTGTGTGATTTTTGGTTGACTTCCGATGTATTCTGTTGCA
CTGCGTCGATATTGAATTTATGTGCCATTGCACTTGACCG
>No_name
GTTGCACTGCGTCGATATTGAATTTATGTGCCATTGCACTTGACCGATATTGGGCGATCA
ATTATCCATTAGATTATGTAAATAAGCGAACAATTCGCAC
>No_name
TTGCACTGCGTCGATATTGAATTTATGTGCCATTGCACTTGACCGATATTGGGCGATCAA
TTATCCATTAGATTATGTAAATAAGCGAACAATTCGCACA
>No_name
TGAGACTACAAACGTAAAGATTTTTCATCTCTTCTTTCCAACCCAACAACGGTGGAATTG
AAATCAAGCCACTCAAAATATAAGCGCCACAAATGACTGA
>No_name
GAATAATGAATGAACCAAACGCTGAGAATAATACGTAAATTCTGTTATCACTGAGACTAC
AAACGTAAAGATTTTTCATCTCTTCTTTCCAACCCAACAA
>No_name
GGAATAATGAATGAACCAAACGCTGAGAATAATACGTAAATTCTGTTATCACTGAGACTA
CAAACGTAAAGATTTTTCATCTCTTCTTTCCAACCCAACA
>No_name
TCTCAATCTTTTTCTAATGGCGAAATAGATTCGAATATAAACGAAAAAGATAACAACAGT
GGGAATAATGAATGAACCAAACGCTGAGAATAACACGTAA
>No_name
GTCATTTTGATTTATAAATTTTATTTTATCTCTCAATCTTTTTCTAATGGCGAAATAGAT
TCGAATATAAACGAAAAAGATAACAACAGTGGGAATAATG
>No_name
CTTTTTCGTTTATATTCGAATCTATTTCGCCATTAGAAAAAGATTGAGAGATAAAATAAA
ATTTATAAATCAAAATGACAGGTTACTGATGAAAAAGGAA
>No_name
GCGTAATTTTACAAGTTTCATTTTCTAATGAACTATACTCCTTGCTATCCTTTCTTTTAT
TTTTCACTGTTTCCTTTTTCATCAGTAACCTGTCATTTTG
>No_name
GTTCATTAGAAAATGAAACTTGTAAAATTACGCCGACATGTTCTAATAAAGTCAACAATG
AAAACACTAATTTTTCCAGTGTCAATAACAGTGACAAATT
>No_name
CAAAAAATATCATTGTCCAAAGAAAGAAAATCCGCTAGAACAATGGGAATAATTATGGGA
GTTTTTGTGATATGTTGGAGTCCGTTTTTCCTCATGTATG
>No_name
GGCGCTGCAAAACGGTACTATTACATACATGAGGAAAAACGGACTCCAACATATCACAAA
AACTCCCATAATTATTCCCATTGTTCTAGCGGATTTTCTT
>No_name
CCAAACTAAAAATACTTCAACTCTTTGATTTCTGTTCTGGCAAACGCTGGCGCTGCAAAA
CGGTACTATTACATACATGAGGAAAAACGGACTCCAACAT
>No_name
AAGCCAACGACACGATGAAATAATTTGTACAAGTTCTCAAATTGGAATTACTGGCTACTG
CTATAATGACCAAACTATTTCCGAAGATTGCTCCGAATGA
>No_name
CGCGTTTGACGTTCTTAGTACCACTGCAAGTATATTGAATCTTTGTATGATTGCGATAGA
AAGATACAAAGTAACCACAAGTCCTCTTTTGGCCGGCCGT
>No_name
CTGAATCATATGTATCAGAACTTTGTCTCCACCATATGATCGCTGGAAAGGATATGCAAG
CCGAACAAAACCATACGAGAAAAATCATGATTATACAGTT
>No_name
GTTCTTGTAAATTTCCAACTGATCCATTTTATATTTCTATTTCTTCGATTGTTTCCTTCT
ATGCACCTCTTGTTTTAATGTTGGTTCTTTATTGGAAATT
>No_name
ATATTTTCCAATAAAGAACCAACATTAAAACAAGAGGTGCATAGAAGGAAACAATCGAAG
AAATAGAAATATAAAATGGATCAGTTGGAAATTTACAAGA
>No_name
TTTTTGTAGCGCCCTAAATCCGCCTTTATGAATTCTTAATCTTACCGGAGGATTGTTTAA
AGCTTTGTCTCCGTCTTCAATTACTCGTTCGCCTGTCTGT
>No_name
TTTTTGTAGCGCCCTAAATCCGCCTTTATGAATTCTTAATCTTACCGGAGGATTGTTTAA
AGCTTTGTCTCCGTCTTCAATTACTCGTTCGCCTTTCTGT
>No_name
GTAATTGAAGACGGAGACAAAGCTTTAAACAATCCTCCGGTAAGATTAAGAATTCATAAA
GGCTTATTTAGGGCGCTACAAAAACCAAATTTGTATCAAA
>No_name
CTTTAAACAATCCTCCGGTAAGATTAAGAATTCATAAAGGCGGATTTAGGGCGCTACAAA
AACCAAATTTGTATCAAAATAGTAAAGATAAATCAAAATG
>No_name
TTTAAACAATCCTCCGGTAAGATTAAGAATTCATAAAGGCGGATGTAGGGCGCTACAAAA
ACAAAATTTGTATCAAAATAGTAAAAATAACTCAAAATGG
>No_name
AAATAGTAAAAATAAATCAAAATGGTTTTCTTGGAAAACGAAACCAATGGGAATATCTGA
ACCTTTGAGTTGTGTAGCAGATCTATGCAGTGGTCCCGTA
>No_name
CTCAATTTAAATGCTATAGAAGCCGAAGACGTTACGGGACCACTGCATAGATCTGCTACA
CAACTCAAAGGTTCAGATATTCCCATTGGTTTCGTTTTCC
>No_name
GTGAAATGTCTCAATTTAAATGCTATAGAAGCCGAAGACGTTACGGGACCACTGCATAGA
TCTGCTACACAACTCAAAGGTTCAGATATTCCCATTGGTT
>No_name
CTGCTTTTTGTTCGGTGTTAAATTTAATTAATTTTTTACCTAAAGTGAAATGTCTCAATT
TAAATGCTATAGAAGCCGAAGACGTTACGGGACCACTGCA
>No_name
CCCGTAACGTCTTCGGCTTCTATAGCATTTAAATTGAGACATTTCACTTTAGGTAAAAAA
TTAATTAAATTTAACACCGAACAAAAAGCAGCAAGAACTC
>No_name
CACAAGATAAAAGTCCCCATTACAAATCCAAGAGTTCTTGCTGCTTTTTGTTCGGTGTTA
AATTTAATTAATTTTTTACCTAAAGTGAAATGTCTCAATT
>No_name
AACCAACACAAGATAAAAGTCCCCATTACAAATCCAAGAGTTCTTGCTGCTTTTTGTTCG
GTGTTAAATTTAATTAATTTTTTACCTAAAGTGAAATGTA
>No_name
TTATCTTGTGTTGGTTGCCTTTTTTCATTTGCAATATTCTCAATTCACTAGATAATCAGA
ATAAATTATTTCGAACCGGATCCATTGGAGATCATATTCT
>No_name
CATGAGTTGAGATAGCCCAACCATGTGACGAGCGGTAGAATATGATCTCCAATGGATCCG
GTTCGAAATAATTTATTCTGATTATCTAGTGAATTGAGAA
>No_name
TCTCAATTCACTAGATAATCAGAATAAATTATTTCGAACCGGATCCATTGGAGATCATAT
TCTACCGCTCGTCACATGGTTGGGCTATCTCAACTCATGC
>No_name
CTCAATTCACTAGATAATCAGAATAAATTATTTCGAACCGGATCCATTGGAGATCATATT
CTACCGCTCGTCACATGGTTGGGCTATCTCAACTCATGCA
>No_name
ATAAATGCCATTCTAAAATGTCTCATAGAATGGGCATAGATAATTGGATTCATGCATGAG
TTGAGATAGCCCAACCATGTGACGAGCGGTAGAATATGAT
>No_name
TTGAAAACTACTACTGTTAATTTCTCTTTGAATCATTCGACGATAATATATTGGGCATAG
CAGCCGTATAAATGCCATTCTAAAATGTCTCATAGAATGG
>No_name
CGACGACATTTCCAAAAAGAGATAAACTGATAGAAGTTGAATAAGAAATAATTATCATCA
CCTTTTCATTGAAAGTCCACGGAATTTGATCTGAACCATT
>No_name
GCGACCCAAAACCTATCTAAACCAATCACCATGTTCGTTATTGAAGAAGCGGTTACGGCT
AGTAATTGGATAGAAAGAACAACTGGACAGAATAAATATG
>No_name
GTTCTTTCTATCCAATTACTAGCCGTAACCGCTTCTTCAATAACGAACATGGGGATTGGT
TTAGATAGGTTTTGGGTCGTCATTTATCCAATGAAATCCC
>No_name
GGTGGATACACCGAATGCTCAGAAAATTGGAATAATAATAATCTACAAATTTCATATACG
ATCTCAATACTTTTAATAACATATTTTCTACCATTAATCG
>No_name
CAATTGTATATGTCACAGTGAGAACGATTAATGGTAGAAAATATGTTATTAAAAGTATTG
AGATCGTATATGAAATTTGTAGATTATTATTATTCCAATT
>No_name
ATTTTTATTACTTTGACTTTTGATTTCATATGTTTTGCGTCCCGTATTTCATCAGCTTCT
CCTGGTAAGGATCGCTTCCAAAGTTTTATCCCAACAATTG
>No_name
CTGAGACTGGTTCACATGGGTGACAACGAAGAATAAATGCAGAGGAAGCCAACACAATCC
AAAGCATATGACAAGTATTGATAATATTTTTATTACTTGG
>No_name
AAAATGTTATCAATAATTGTCATATGCTTTGGATTGTGTTGGCTTCCTCTGCATTTATTC
TTCGTTGTCACCCATGTGAACCAGTCTCAGGGATACACAA
>No_name
CCCATGTGAACCAGTCTCAGGGATACACAAAGAATCTCAATATCGCGTATGTCGTTTGCC
ATTGGATCGCAATGTCGAACAGCTTCGTCAACCCGGGAGC
>No_name
CCAGTCTCAGGGATACACAAAGAATCTCAATATCGCGTATGTCGTTTGCCATTGGATCGC
AATGTCGAACAGCTTCGTCAACCCTTCAGTCTACAGCTTC
>No_name
CACAACATTTGTGATAGACAAGCCATCGAAAATCAGATTTAAATGAATCATTCATGAAGC
TGTAGACTACCGGGTTGACGAAGCTGTTCGACATTGCGAT
>No_name
AGAAAAGTTATTAGAAACACTATTTCGAGCACTCGTTGTGTTGAAGTTGATCTTTCTTGA
CCAGGATTGTCGTTGACAAAGTCCACAACATTTGTGATAG
>No_name
GTCAACGACAATCCTGGTCAAGAAAGATCAACTTCAACACAACGAGTGCTCGAAATAGTG
TTTCTAATAACTTTTCTCCAGCACTAACGATCTATAACAG
>No_name
TGGTGATGAGTGATCTCGAGACGGGAATTTGTCGTTGTATTTTCTGTTTTGGATCGTTAG
GGCTGGAGAAAAGTTATTAGAAACACTATTTCGAGCACTC
>No_name
CTGGTGATGAGTGATCTCGAGACGGGAATTTGTCGTTGTATTTTCTGTTTTGGATAGTTA
GTGCTGCAGAAAAGTTATTAGAAACAGTATTTCGAGCACT
>No_name
CTCGAAATAGTGTTTCTAATAACTTTTCTCCACCACTAACGATCCAAAACAGAAAATACA
ACGACAAATTCCCGTCTCGATATCACTCATCACCACAAAG
>No_name
GTTGAACAGGAATTGAATCTCCTTGGACCTTTCTGGTGATGAGTGATCTCGAGACGGGAA
TTTGTCGTTGTATTTTCTGTTTTGGATCGTTAGTGCTGGA
>No_name
CTTTGTTGAACAGGAATTGAATCTCCTTGGACCTTTCTGGTGATGAGTGATCTCGAGACG
GGAATTTGTCGTTGTATTTTCTGTTTTGGATCGTTAGTGC
>No_name
CCAAAACAGAAAAGACAACGACAAATTCCCGTCTCGAGATCACTCATCACCAGAAAGGTC
CAAGGAGATTCAATTCCTGTTCAACAAAGACAACAACGAA
>No_name
CCATAATTCAATAGACTTACCGAGAGAGTTCCAAGTTAAATCAAAACCCTTGTCAACAAA
TATGAACAAAATAAAAATTCTCATTCTTGATGCCGACGTT
>No_name
TCTCAACTTCGGCATCAAGAATGAGAATTTTTATTTTGTTCATATTTGTTGACAAGGGTT
GTGATTTAACTTGGAACTCGCTCGGTAAGTCTATTGAATT
>No_name
AAATATTCGATTCTTCTCAACTTCGGCATCAAGAATGAGAATTTTTATTTTGTTCATATT
TGTTGACAAGGGTTTTGATTTAACTTGGAACTCTCTCGGT
>No_name
GAGAGTTCCAAGTTAAATCAAAACCCTTGTCAACAAATATGAACAAAATAAAAATTCTCA
TTCTTGATGCCGAAGTTGAGAAGAATCGAATATTTACCAA
>No_name
GTTGAGTAATTATTTGGTAGTTTTGGTTGGTAAATATTCGATTCTTCTCAACTTCGGCAT
CAAGAATGAGAATTTTTATTTTGTTCATATTTGTTGACAA
>No_name
GACATTTAGAGTTGAGTAATTATTTGGTAGTTTTGGTTGGTAAATATTCGATTCTTCTCA
ACTTCGGCATCAAGAATGAGAATTTTTATTTTGTTCATAT
>No_name
CTTTTTACAATGTCAGTTTCAAGTGGATTTCTTAATGGTACAACAACGGCATCAACTATT
ATTCTCAGTAAAGTCAATCATACATCGCTTTTCCCATTGC
>No_name
CCGAGGATTGCTGTTACAGGCAATGGGAAAAGCAATGTATGATTGACTTTACTGAGAATA
ATAGTTGATGCCGTTGTTGTACCATTAAGAAATCCACTTG
>No_name
CTCAAAGCCCTTTCAACGAAAAACGATGTAATTACTAGCAAGTTACCAGCGACAGTTGCC
AAACTGACAACTCCAGCTAGAAATCCGAGGATTGCTGTTA
>No_name
GATGCAATAAAATAATTCGTTGGATTTCTCAAAGCCCTTTCAACGAAAAACGATGTAATT
ACTAGCAAGTTACCAGCGACAGTTGCCAAACTGACAACTC
>No_name
GCCACGGCTAATGATGCAATAAAATAATTCGTTGGATTTCTCAAAGCCCTTTCAACGAAA
AACGATGTAATTACTAGCAAGTTACCAGCGACAGTTGCCA
>No_name
CGAAAATATTCCAATCAAAAGGTCCGTCACGGCTAATGATGCAATAAAATAATTCGTTGG
ATTTCTCAAAGCCCTTTCAACGAAAAACGATGTAATTACT
>No_name
CAATGGCCAATAGTTCAAAAGCAAATAAATCGTATAGAAGTTCATCGAAAATATTCCAAT
CAAAAGGCCCGTCACGGCTAATGATGCAATAAAATAATTC
>No_name
ATTGCATCATTAGCCGTGACGGACCTTTTGATTGGAATATTTTCGATGAACTTCTATACG
ATTTATTTGCTTTTTAACTAGTGGCCATTGGAGATCGGAA
>No_name
AACATTTCACCCAATGGCCAATAGTTCAAAAGCAAATAAATCGTATAGAAGTTCATCGAA
AATATTCCAATCAAAAGGGCCCTCACGGCTAATGATGCAA
>No_name
GAGACGTTAAACAAGCTGTATAATCCAACGACAACCATAAATCACAAAACATTTCACCCA
ATGGCCAATAGTTCAAAAGCAAATAAATCGTATAGAAGTT
>No_name
GAAATGTTTTGTGATTTATGGTTGTCGTTGGATTATACAGCTTGTTTAACGTCTCAATAT
ACCGTATTTTTTATAACTGTCGATCGTTTTTGTTCAGTCC
>No_name
GAAAAATATCGAAGAAGGAATTATCCAAGTTGCCGCTACCATGATTAGGACTTTGTTGTC
AGTTCTCCAATTTCTGTATTTTGCAGGAATGTGGACTGAA
>No_name
GAAAAATATCGAAGAAGGAATTATCCAAGTTGCCGCTACCATGATTAGGACTTTGTTGTC
AGTTCTCCAATTTCTGTATTTTGCAGGAATGTGGACTGAA
>No_name
GTCCACATTCCTGCAAAATACAGAAATTGGAGAACTGACAACAAAGTCCTAATCATGGTA
GCGGCAACTTGGATAATTCCTTCTTCGATATTTTTCACTT
>No_name
GCCAACCAAGAATGCAAGTGAAAAATATCGAAGAAGGAATTATCCAAGTTGCCGCTACCA
TGATTAGGACTTTGTTGTCAGTTCTCCAATTTCTGTATTT
>No_name
TTCTTCGATATTTTTCACTTGCATTCTTGGTTGGCCGTTTTTTACCGGCAAACGAGGCTG
CCCACAAAACGAATGTTGGGCTGGATTTCAATCCGATGTT
>No_name
GAAAAAAACATCGGTTTGAAATCCAGCCCAACATTCGTTTTGTGGGCAGCCTCGTTTGCC
GGTAAAAAACGGCCAACCAAGAATGCAAGTGAAAAATCGA
>No_name
CAGACTTTCTTTGGAGATTCAATGCAACATGATAAATTCCCCCATAAAGGCTACACATGA
CGATTAAGTCAACCAGAAATAACCGATTGATAGTATTGTT
>No_name
GTTTACTTTAATCGTCATGGGTAGCCTTTATGGGGGAATTTGTCATGTTGCATTGAATCT
CCAAAGAAAGTTTGATGCTAGAAGAAGAAAAATGAATAGT
>No_name
GTCTGATGCTAAAAGAAGAAAAATGACTAGTCTTGTTTCAATGGCTGGGCAAACAATGTC
CAGAATCGGAGTTGGAATGACAAACGATGAGAACGAAGAC
>No_name
AAAATGACTAGTCTTGTTTCAATGGCTGGGCAAACAATGTCCAGAATCGGAGTTGGGATG
ACAAACGATGAGAACGAAAACGAAATATTTGACCATCGTA
>No_name
CGAAGACGAAATATTTGACCATCGTAAACCAACAAATAATATGGTTCTTGATGAAATGAC
ACCTGGTGACGACAATCCTAAGAAGTCGAAAGGATTTAGA
>No_name
CGACTTCCTGATTGATCAACCTTGTTGCCATGCCAATGAAATCCTTTCGACTTCTTAGGA
TTGTCGTCACCAGGTGTCATTTCATCAAGAACCATATTAT
>No_name
GGAAAGGTAGGGCTACTAGATCGATCATCTTGTTTTTCTGAATGTTTCTTTTGTTTTAAT
TTCTGATGACTTCCTGATTGATCAACCTTGTTGCCATGCC
>No_name
TATCAATTGATACGATATCAGAATCAGAAGGAAAGGTAGGGCTACTAGATCGATCATCTT
GTTTTTCTGAATGTTTCTTTTGTTTTAATTTCTGATGACT
>No_name
CTGATATCGTATCAATTGATAATCTTCAACAAGGTCCTAAAACAACGGATACTGTTTTAT
TAACTTGTCAAGACTTAATTATAACAAAGAAGATTCAATC
>No_name
GAATCATCTAAAATAACAGGAGATTGAATCTTCTTTGTTATAATTAAGTCTTGACAAGTT
AATAAAACAGTATCCGTTGTTTTAGGACCTTGTTGAAGAT
>No_name
GGAGAATCATCTAAAATAACAGGAGATTGAATCTTCTTTGTTATAATTAAGTCTTGACAA
GTTAATAAAACAGTATCCGTTGTTTTAGGACCTTGTTGAA
>No_name
GGAGAATCATCTAAAATAACAGGAGATTGAATCTTCTTTGTTATAATTAAGTCTTGACAA
GTTAATAAAACAGTATCCGTTGTTTTAGGACCTTGTTGAA
>No_name
AGAAGATTCAATCTCCTGTTATTTTAGATGATTCTCCAAGTCCATCAGAAACTTCTCCGT
TTAATTTCTTCCAATATGGTAACATGAGTACGGTTACAAC
>No_name
GAAGATTCAATCTCCTGTTATTTTAGATGATTCTCCAAGTCCATCAGAAACTTCTCCGTT
TAATTTCTTCCAATATGGTAACATGAGTACGGTTACAAGC
>No_name
ATCTCCTGTTAGTTTAGATGATTCTCCAAGTCCATCAGAAACTTCTCCGTTTAATTTCTT
CCAATATGGTAACATGAGTACGGTTACAACCACATCAAGC
>No_name
CAAGTCCATCAGAAACTTCTCCGTTTAATTTCTTCCAATATGGTAACATGAGTACGGTTA
CAACCACATCAAGCTCAAGATTTTATCGTCAAATGAAGAA
>No_name
CTGGCGGTTTGATAATCGGAGTCATTTGAATAAGCTGAAACAGCTCCTATGTAGTTGTTC
TTCATTTGACGATAAAATCTTGAGCTTGATGTGGTTGTAA
>No_name
CGCCATTCTGAAACGTATTCGGTAGAAAATCCACTGGCGGTTTGATAATCGGAGTCATTT
GAATAAGCTGAAACAGCTCCTATGTAGTTGTTCTTCATTT
>No_name
CGACGCCATTCTGAAACGTATTCGGTAGAAAATCCACTGGCGGTTTGATAATCGGAGTCA
TTTGAATAAGCTGAAACAGCTCCTATGTAGTTGTTCTTCA
>No_name
ATTTATTAATTCCTTGATCAGAACTGTGCCTATTATTACTGTGATGATATGAGTTGTTAT
GACGCCATTCTGAAACGTATTCGGTAGAAAATCCACTGGC
>No_name
GGATTTTCTACCGAATACGTTTCAGAATGGCGTCATAATAACTCATATCATCACAGTAAT
AATAGGCACAGTTCTGATCAAGGAATTAATAAATCTAATA
>No_name
GTAATAATAGGCACAGTTCTGATCAAGGAATTAATAAATCTAATACAACAGCTACTGGTC
TACAATATATAGATTCAAATAGTCTTCAGAATTCAAGATC
>No_name
ATAATAGGCACAGTTCTGATCAAGGAATTAATAAATCTAATACAACAGCTACTGGTCTAC
AATATATAGATTCAAATAGTCTTCAGAATTCAAGATCCAA
>No_name
CACAGTTCTGATCAAGGAATTAATAAATCTAATACAACAGCTACTGGTCTACAATATATA
GATTCAAATAGTCTTCAGAATTCAAGATCCAAATTGATAT
>No_name
CACAGTTCTGATCAAGGAATTAATAAATCTAATACAACAGCTACTGGTCTACAATATATA
GATTCAAATAGTCTTCAGAATTCAAGATCCAAATTGATAT
>No_name
ACAAAATCCGTTTGCAGGGGAAATGTTCAATATCAATTTGGATCTTGAATTCTGAAGACT
ATTTGAATCTATATATTGTAGACCAGTAGCTGTTGTATTA
>No_name
TATAGATTCAAATAGTCTTCAGAATTCAAGATCCAAATTGATATTGAACATTTCCCCTGC
AAACGGATTTTGTCCATCTACCGAAAATAATTCTCCTGTG
>No_name
AACGGATTTTGTCCATCTACCGAAAATAATTCTCCTGTGTGGATCAAAAGGAAAGTTGAC
TTACAGGTTTCAGATGATGAAAAAGACACGTCCGTTGAGA
>No_name
TGGGATCTTGCTCATGACCGTTGTTGTTCTCAACGGACGTGTCTTTTTCATCATCTGAAA
CCTGTAAGTCAACTTTCCTTTTGATCCACACAGGAGAATT
>No_name
CCTGTGTGGATCAAAAGGAAAGTTGACTTACAGGTTTCAGATGATGAAAAAGACACGTCC
GTTGAGAACAACAACGGTCATGAGCAAGACCCCATGGGAA
>No_name
AAAAGGAAAGTTGACTTACAGGTTTCAGATGATGAAAAAGACACGCCCGTTGAGAACAAC
AACGGTCATGAGCAAGATCCCATGGGAACCGAAAATTTTG
>No_name
CTCGATTTGACGCCTTCAGCTTTAGTAGAATTACGTTGAACAAAATTTTCGGTTCCCATG
GGATCTTGCTCATGACCGTTGTTGTTCTCAACGGACGTGT
>No_name
CACAGAATTGAATGTGACTCGATTTGACGCCTTCAGCTTTAGTAGAATTACGTTGAACAA
AATTTTCGGTTCCCATGGGATCTTGCTCATGACCGTTGTT
>No_name
AGAAAATTTTGTTCAACGTAATTCTACTAAAGCTGAAGGCGTCAAATCGAGTCACATTCA
ATTCTGTGAAATTCCTAATCAAACTTTTCAAAGGCACGAT
>No_name
CTGTCGTTTAGTTTTGTTCAATGTTTTGATATCGTGCCTTTGAAAAGTTTGATTAGGAAT
TTCACAGAATTGAATGTGACTCGATTTGACGCCTTCAGCT
>No_name
CGATAAATGATCTGTTGAATGATATCTCGAACTCGAAGGAAGAATGCTCTTAAATTGATG
CGTCTTCGATACGATGACTGTCGTTTAGTTTTGTTCAATG
>No_name
GTTCGACCACGCTCGAAAATTTCTTTTGGTTCTCGGCAAGGTTTTGCTCTCGTTCGATGA
GTGATTCGATAAATGATCTGTTGAATGATATCTCGAACTC
>No_name
CGGTTTTCAGTTCGACCACGCTCGAAAATTTCTTTTGGTTCTCGGCAAGGTTTTGCTCTC
GTTCGATGAGTGATTCGATAAATGATCTGTTGAATGATAT
>No_name
GTCGGGTTTCAGTTCAACCACGCTGGAAAGTTTGTTTTGGTTCTCGGCAAGGGTTTGCTC
GCGGTCGATGAGTGATTCGCTAAACGATCTGTTGAATGAT
>No_name
CAACAGATCATTTATCGAATCACTCATCGAACGAGGGCAAAACCTTGCCGAGAACCAAAA
GAAATTTTCGAGCGTGGTCGAACTGAAAACCGAGCAAGAA
>No_name
CTTTTCTCGCTCGGTTTTCAGTTCGACCACGCTCGAAAATTTCTTTTGGTTCTCGGCAAG
GTTTTGCTCTCGTTCGATGAGTGATTCGATAAATGATCTG
>No_name
CATTTATCGAATCACTCATCGAACGAGAGCAAAACCTTGCCGAGAACCAAAAGAAATTTT
CGAGCGTGGTCGAACTGAAAACCGAGCGAGAAAAGCATTG
>No_name
ATCGAACGAGAGCAAAACCTTGCCGAGAACCAAAAGAAATTTTCGAGCGTGGGCGAACTG
AAAACCGAGCGAGAAAAGCATTGAGGACAATAACATTAAT
>No_name
CGAGGATTAATGTTATTGTCCTCAATGCTTTTCTCGCTCGGTTTTCAGTTCGATCAGGCT
CGTGAAATTGTTGTGGCTCTCGGCAAGGTTTTGCTCTCGT
>No_name
CAAAAGAAATTTTCGAGCGTGGTCGAACTGAAAACCGAGCGAGAAAAGCATTGAGGACAA
TAACATTAATTCTCGGAGCTTTTGTCATTTGTTGGACTCC
>No_name
GGATAATATCCTTTCAGCAATACCAATATGTGAAAAGGAGTCCAACAAATGACAAAAGCT
CCGAGAATTAATGTTATTGTCCTCAATGCTTTTCTCGCTC
>No_name
GGATAATATCCTTTCAGCAATACCAATATGTGAAAAGGAGTCCAACAAATGACAAAAGCT
CCGAGAATTAATGTTATTGTCCTCAATGCTTTTCTCGCTC
>No_name
TTTTGTCATTTGTTGGACTCCTTTTTCACATATTGGTATTGCTGAAAGGATATTATCCAG
ATCTGGTCAATGTTCATTTTTTCAATCTTTCATATTGGCT
>No_name
CTTGAATTGTGCATTGGCCAAAGCATAACAAAAAGGATTAATCGGACTATTAGCATAGCA
TAGCCAATATGAAAGATTGAAAAAATGAACATTGACCAGA
>No_name
CGAAGTAATCTTAAGAATGCTTTCTTGAATTGTGCATTGGCCAAAGCATAACAAAAAGGA
TTAATCGGACTATTAGCATAGCATAGCCAATATGAAAGAT
>No_name
CCGAAGTAATCTTAAGAATGCTTTCTTGAAGTGTGCATTGGCCAAAGCATAACAAAAAGG
ATTAATCGGACTATTAGCATAGCATAGCCAATATGAAAGA
>No_name
TTTTTTTCATCATGTCCGATGAAAGTCACCCCGAAGTAATCTTAAGAATGCTTTCTTGAA
TTGTGCATTGGCCAAAGCATAACAAAAAGGATTAATCGGA
>No_name
CTGATTCTGATCGCAGTTCTTACTACCCGGCATTTACAGACGGTGACCAACTTCTATGTT
GTCTCATTGGCAATTGCTTATCTTTTGGTATCTGGGACGG
>No_name
GGATATTTTACTTTGTACAGCATCTATTCTTAATTTGTGCTGCATTTCGATTGATCGATA
TATGGCGATCACTAAGCCCTTGGTATATGCCACACAACGA
>No_name
TTTACTTTGTACAGCATCTATTCTTAATTTGTGCTGCATTTCGATTGATCGATATATGGC
GATCACTAAGCCCTTGGTATATGCCACAAAACGATCATAT
>No_name
GCGCCGATATAATTACTGACAAGATCCAAGCGATTAATATCATACAACCTGCTAATTTAT
ATGATCGTTTTGTGGCATATACCAAGGGCTTAGTGATCGC
>No_name
CAACCGATTACCGGGGGCACCGATATAATTACTGACAAGATCCAAGCGATTAATATCATA
CAACCTGCTAATTTATATGATCGTTTTGTGGCATATACCA
>No_name
GCGAAGATTCTCAAGTAAACAAAAATCATGAGGATTAACGGGATAAAAAACGATCCCAGT
GATGAATAGATTCTAAATCCAAGATGAATACTGATTTCAC
>No_name
GTTTCTTTGCCTTTTTGGCTTTGACTTAATCCCGAACTCAAAACTGCACATCCAGTTGAA
AGATTGGTGAAATTCTGTAGATTTCCAGATTTGTAAATTA
>No_name
CGGATTTAAAGCGCTGTTAATGTATCCTAGCCAAGTCACTGATTTTACCAACAACGATCC
GATGGGATATGGACAGAGAATCCGTTGAGAACATAAGCTT
>No_name
CTTATGTTCTCAACGGATTCTCTGTCCATATCCCATCGGATCGTTGTTGGTAAAATCAGT
GACTTGGCTAGGATACATTAACAGCGCTTTGAATCCGTTT
>No_name
CCAAAATCCACTAGAACTGGAAAGGAAAATAAAATAGTTTATTTTTCATCAATTTTATTT
CGATGCATTTCAGTGAAAACTAATACAAAAAACAATCAAG
>No_name
CTTGATTGTTTTTTGTATTAGTTTTCACTGAAATGCATCGAAATAAAATTGATGAAAAAT
AAACTATTTTATTTTCCTTTCCAGTTCTAGTGGATTTTGG
>No_name
GCAAATAATAATATAAACAACAATATTGTGACAATTTCCGGGGAATCATCTACACAAACC
ATGATTGCTTCTCCATTTCATCGATACTCATCTGATGACA
>No_name
CGGCAAGAAACTGACGGAGACCTTATTTCATTTGTGTCATCAGATGAGTGTCGATGGAAT
TGAGAAGCAATCATGGTTTGTGCAGATGATTCCCCGGAAA
>No_name
TTGGAAGTCTGTTCCGCTGTTACTGGACCGGCAAGAAACTGACGGAGACCTTATTTCATT
TGTGTCATCAGATGAGTATCGATGAAATTGAGAAGCAATC
>No_name
CTATTATTAGATTCAAATACTGATTCACTATCTACTTGGAAGTCTGTTCCGCTGTTACTG
GACCGGCAAGAAACTGACGGAGACCTTATTTCATTTGTGT
>No_name
CTCTTTTGTACACATATGAGCGTTGGCATTCACTCTCAGACTTATTTTTTCTTCTCTACT
CGAAATACTTCTCGCTACAATATCATCTTGATGACCACAA
>No_name
GCGAGATCGGATTTTTAGTTGATGCCACATTGCATTCGAAAGACGATTTTTATTTTTCGC
AAGAGACTGTCTACAAGCTGGCTCTCTTGTACACATATGA
>No_name
CAATTTTTATGCGAGATCGGATTTTTAGTTGATGCCACATTGCATTCGAAAGACGATTTT
TATTTTTCGCAAGAGACTGTCTACAAGCTGGCTCTTTTGT
>No_name
CAAAAGAGCCAGCTTGTAGACAGTCTCTTGCGAAAAATAAAAATCGTCTTTCGAATGCAA
TGTGGCATCAACTAAAAATCCGATCTCGCATAAAAATTGA
>No_name
GTCGAAAATCGGGAGAAAATACAGTATAGATTATGGGATTTAGGCACGAATTAGTATAAC
CTAACCATAATATAAAACTGTCGATTAAAAGAGCTTTATA
>No_name
TCCGAATCTTTTTCTCCATGATAAAAGCTGTAATTATCAATCCATTCCCAAACACGGTGC
CTATGCTGGTGCAAGTGGACGCCAAAATGATAACAACATT
>No_name
CAGATATCTTAATTGGACTGTTTTCGATGAATTTATTTTCTATTTATGTTGTTTTAGGTT
ATTGGCCTTTGGGGTACATTCTTTGTAATATTTGGTTGTC
>No_name
CTTTGTAATATTTGGTTGTCATTCGATTATACCGTATGTCTAACCTCTCAGTATACGGTA
CTTTTGATTACTGTCGATAGATATTGTTCGGTCAAAATTC
>No_name
CTGGAATTTTGACCGAACAATCTATCGACAGAAATCAAAAGTACCGTATACTGAGAGGTT
AGACATACGCTATAATCGAATGACAACCAAATATTACAAA
>No_name
TTTGGTTGTCATTCGATTATACCGTATGTCTAACCTCTCAGTATACGGTACTTTTGATTA
CTGTCGATAGATATTGTTCGGTCAAAATTCCAGCAAAGTA
>No_name
GTCATTCGATTATACCGTATGTCTAACCTCTCAGTATACGGTACTTTTGATTACTGTCGA
TAGATATTGTTCGGTCAAAATTCCAGCAAAGTATAGAATT
>No_name
CCAAATTCTATACTTTGCTGGAATTTTGACCGAACAATATCTATCGACAGTAATCAAAAG
TACCGTATACTGAGAGGTTAGACATACGGTATAATCGAAT
>No_name
AGATATTGTTCGGTCAAAATTCCAGCAAAGTATAGAATTTGGAGAACCGAAAAAAAGGTA
TACTTATTAATTGTTTTGGCTTGGATTATCCCCGCTTGCT
>No_name
TGATAATGAGGGTTATCCAAAAATAAGCTATTGTAAAGACTGTATTGAAAATCGGATAAA
GAGGAAATTCCGCAAAGCATTGCTGACTGTCAACGGATGG
>No_name
CAATTTTTGACATTGTTTGACCGGCAGTTGCCATAAGAGAGGTCAACCGTTTGCGTTTTG
TATCCGAATTTTGATGGAGTCGGCGAGCGACACGATATAT
>No_name
CGCAAACGGTTGACCTCTCTTATGGCAACTGCCGGTCAAACAATGTCAAAAATTGGGGTT
GGATTAAGTTTAGCAAATTTGGATGTCAATGTTCAATTTA
>No_name
CTCGTTAAACGGATTATCTTTCAAAAAGTTTTTAAATTGAACATTGACATCCAAATTTGC
TAAACTTAATCCAACCCCAATTTTTGACATTGTTTGACCG
>No_name
CAGTGAACAAGGTTTCGCTGTGAGATTTGGGGAAAATATTATTTATCATTAAACTATTCG
TTTCCTCAGAAGGTGACACCCGTGAACTTATTGAGTAATT
>No_name
CTCGGAGAAAAACGTAGACTATCAGTGAACAAGGTTTCGCTGTGAGATTTGGGGAAAATA
TTATTTATCATTAAACTATTCGTTTCCTCAGAAGGTGACA
>No_name
TTTAATGATAAATAATATTTTCCCCAAATCTCACAGCGAAACCTTGTTCACTGATAGTCT
ACGTTTTTCTCCAAAATCTAATAAAGATAAATGTCTTAAT
>No_name
CAAATCTCACAGCGAAACCTTGTTCACTGATAGTCTACGTTTTTCTCCGAAATCTAATAA
AGATAAATGTCTTAATCTTTTTGAAGATATTCAGTATATT
>No_name
ACGAAGACTCAAGTGGGGACAGTAAAACAAACTATGAATTTAATATCTCAAATTTCTACA
CAAATAGATACAACTTACCAAGCATAAACATTTCCCAATC
>No_name
AAACTATGAATTTAATATCTCAAATTTCTACACAAATAGATACAACTTACCAAGCATAAA
CATTTCCCAATCAGAAGTCCATGGGAAATTTCATTTGGAG
>No_name
CTCCAAATGAAATTTCCCATGGACTTCTGATTGGGAAATGTTTATGCTTGGTAAGTTGTA
TCTATTTGTGTAGAAATTTGAGATATTAAATTCATAGTTT
>No_name
ATACAACTTACCAAGCATAAACATTTCCCAATCAGAAGTCCATGGGAAATTTCATTTGGA
GAATAATAGGGAAATAAAATACAAATCCTGGGACAACACA
>No_name
CCCAATCAGAAGTCCATGGGAAATTTCATTTGGAGAATAATAGGGAAATAAAATACAAAT
CCTGGGACAACACAGTTTCCAAATCGGCATTGAAAGCCAT
>No_name
GGAAATTTCATTTGGAGAATAATAGGGAAATAAAATACAAATCCTGGGACAACACAGTTT
CCAAATCGGCATTGAAAGCCATGAGGTTTCTTAAAAGTGT
>No_name
ATTAAAATGAGAACATGATACGGAGTCCAACAAATTATAAAAGCACCCAGAATAAAACTA
ATTGTTTTCAAAGATTTTTTCGCTTTGCTGTGATTACGAA
>No_name
CCAGTAGCTTGCGTTATACAATACGTCGTTGATGCAGCTTTTAGGAGGGGTATCACAAAA
GCCTTTTATTAAAATGAGAACATGATACGGAGTCCAACAA
>No_name
ATTTATATAGCACAACCAGTAGCTTGCGTTATACAATACGTCGTTGATGCAACTTTTAGG
AGGGTTATCACAAAATCCTTTTATTAAAATGAGAACATGA
>No_name
AAAGGGTTAATCGGAGAATTTATATAGCACAACCAGTAGCTTGCGTTCTACAAAGCGTTG
CTGATGCCACTTTTAAGACGGATATCACTAAATACTCTTA
>No_name
GAATTTGAAAGGGCATAACAGAAAGGGTTAATCGGAGAATTTATATAGCACAACCAGTAG
CTTGCGTTATACAATACGTCGTTGTTGCAACTTTTAGGAG
>No_name
GGATCTTGAAAAATCTCCTTTGATCAATTTCAAAAGAGTCTTTTTAAATTGCGAATTTGA
AAGGGCATAACAGAAAGGGTTAATCGGAGAATTTATATAG
>No_name
GTTGTTTGGTCTTTGTCTTCAATAATATGCATCCCCCAAATCATTGGCTGGACTGGAAGT
GGTTTTAAAAATCCAGTTATAAAGTTTTTTAGTAATTTAC
>No_name
GTTGTTTGGTCTTTGTCTTCAATAATATGCATCCCCCAAATCATTGGCTGGACTGGAAGT
GGGTTTAAAAATCCAGTTATAAAGTTTTTTAGTAATTTAC
>No_name
GTCGACGTTTTTTGTAATTGGATCTGTAGCTTTTCTTAGTGAATCTCTTTGAATCCTCAT
TGGGATTGAGTTCTGAGTTGTTTGTGCTTAATTTCATTTC
>No_name
CATAAAATAAAAATAACCATTATTAATAACATGATCTTCGTGGCGCGTGTCTCTCGTTTT
TCCGCACGAACTATACTATTTGCTCGTCGACGTTTTTTGT
>No_name
AAACCTTTTGTGTAGGCTGATCCAGTTCTGTTCGTCAAATTGACACTAGTAAAATAGTAC
TGATCGTTGTTGGACAGCTTTTCGGTAATCATTAGAGATC
>No_name
ATTTTACTAGTGTCAATTTGACGAACAGAACTGGATCAGCCTACACAAAAGGTTTATCAC
TGCCAGAAATCATAATATATTCTATATTGGGAGGAATAGT
>No_name
GAAAGTAAAAAGTAATTGCTGATAGATCGAAGCTGTCTTTCAACGATGAAACTCGTCAAA
ACCAGTAAATTGCCGACCACCGTTATGATGACGACTATTC
>No_name
CGTCATCATAACGGTGGTCGGCAACTTACTGGTTTTGACGAGTTTCATCGTTGAAAGACA
GCTTCGATCTATCAGCAATTACTTTTTACTTTCCTTGGCT
>No_name
ATAACGGTGGTCGGCAATTTACTGGTTTTGACGAGTTTCATCGTTGAAAGAAAGCTTCGA
TCTATCAGCAATTACTTTTTACTTTCTTTTGCTGTCGCCG
>No_name
ATTGAAACTAATCCAATCATCAAATCGGCGACAGCCAAAGAAAGTAAAAAGTAATTGCTG
ATAGATCGAAGCTGTCTTTCAACGATGAAACTCGTCAAAA
>No_name
GGATATTTAGTTGTTGGAGAATGGCCTTTACCATACTATATTTGTGATCTTTGGCTATCT
ATAGATTACACCATGTCTAATGCCAGTGTTGCAAATTTGT
>No_name
CTTGATTCGATAAGTCAAAGGTCGAGTGACTGGACAATACCGATCTATGGAGATAATCAA
CAAATTTGCAACACTGGCATTAGACATGGTGTAATCTATA
>No_name
CCCATGCAATCCCAATCCATATTGAAACCTTTTTAGAGGTTCTCTTGATTCGATAAGTCA
AAGGTCGAGTGACTGAACAATACCGATCTATGGAGATAAT
>No_name
AATTTATTCAATCTAGTTATCTTTTGACTCTATTAACAGCAAGTCTAGCTTATTTTATAC
CAGTGACAATCATATCAATATTGTATTTTCGTATTTATCG
>No_name
TCGATAAATACGAAAATACAATATTGATATGATTGTTACTGGTATAAAATAAGCTAGACT
TGCTGTTAATAGAGTCAAAAGATAACTAGATTGAATAAAT
>No_name
AATCTAGTTATCTTTTGACTCTATTAACAGCAAGTCTAGCTTATTTTATACCAGTAACAA
TCATATCAATATTGTATTTGCGTATTTATCGAGAGACTAA
>No_name
AACCTAGTTATCTTTTGACTCTATTAACAGCAAGTCTAGCTTATTTTATACCAGTAACAA
TCATATCAATATTGTATTTTCGTATTTATCGAGAGACTAA
>No_name
TTCTGTCTCAAATTAGTCTCTCGATAAATACGAAAATACAATATTGATATGATTGTTACT
GGTATAAAATAAGCTAGACTTGCTGTTAATAGAGTCAAAA
>No_name
GTGCATTTTTTTTAACACTTTCTGTCTCAAATTAGTCTCTCGATAAATACGAAAATACAA
TATTGATATGATTGTTACTGGTATAAAATAAGCTAGACTT
>No_name
CTTATTTTATACCAGTAACAATCATATCAATATTGTATTTTCGTATTTATCGAGAGACTA
ATTTGAGACAGAAAGTGTTAAAAAAAATGCACGGGTTGCC
>No_name
AAAAAATGCACGGGTTGCCTATTAAAACAAGTTATCAATCATCAAATGGTTCCAGATGTT
CTAATAATCATAAAAATCATTCAAGGGAGAATCCTTTTCA
>No_name
TAATCATAAAAATCATTCAAGGGAGAATCCTTTTCAAAATTTAATAAAGAAAATAAATTC
TCTGCGAAGTTCGTCGTCAAATGGGAAAAATAATATTTCT
>No_name
TTTCTGCAAACAGTTTTAAATCTCACCCGTTTCGACCTAACTCGGCGACAGTGCTTTCAA
CTCAAACCTCTATTTATCAGGAAGGCGAGAGCTCAAAATT
>No_name
ATTTGTATACGGTCTTTGAGGTGTCATTTCTGTTGGTGAAAATCGGTTCCGGGAAAGATG
AATTGGAATCAAGCGATTGGGATTTACTGTATCGTAACCG
>No_name
CATTTGTATACGGTCTTTGAGGTGTCATTTCTGTTGGTGAAAATCGGTTCCGGTAAAGAT
GAATTGGAATCAAGCGATTGGGATTTACTGTATCGTAACC
>No_name
TTCCAATCGCTTGATTCCAATTCATCTTTACCGGAACCGATTTTCACCAACAGAAATGAC
ACCTCAAAGACCGTATACAAATGCAGCATAGGAAACATAA
>No_name
TCAAAATCAGACCAAACAGAATCGATTCTCCAATACGACATCTTTCGTTGAAATCTCAAA
GAAAAGCTTGTGATGCCGAAAGCTTGAATCTTTTAGTTAT
>No_name
CAATCAACCTAGCACCAGTAACGCTATGGTTATGTTGTCACATTATTCCGGTTCACAAAA
ATCTGAAAATAAAGCTGCTAAAACTCTTAGCGCAATTTTG
>No_name
AACGCTATGGTTATGTTGTCACATTATTCCGGTTCACAAAAATCTGAAAATAAAGCTGCT
AAAACTCTTAGCGCAATTTTGTTAGCATTTCGTATAACAT
>No_name
GCTGAGTTTCAACCGTATAGAAAGCATTTATAACCGTGAAAATGTTATATGGAGTCCATG
TTATAAAAAATGCTAACAAAATTGCGATAAGAGTTTTAGA
>No_name
AATTATTCTACCAGTCATCTGTTGGCCGGGAATAATGTGCAATATTTTAAACATCATCGT
CCTTACTCGCCGTTCAATGATCAGTTCAACGAATATCTAT
>No_name
CGGGAATAATGTGCAATATTTTAAACATCATCGTCCTTACTCGCCGTTCAATGATCAGTT
CAACGAATATCTATCTTTTGTCCGTGGCAATAATGGATAT
>No_name
AATATTTTAAACATCATCGTCCTTACTCGCCGTTCAATGATCAGTTCAACGAATATCTAT
CTTTTGTCCGTGTCAATTATGGATATTTCATATTTACTCT
>No_name
CTGTGACTGACGAACTCTCTTGTAAAGCTGAAGTGAAACGCAAAACATCGAGAGTAAATA
TGAAATATCCATAATTGACACGGACAAAAGATAGATATTC
>No_name
AATAAATTCTGTGACTGACGAACTCTCTTGTAAAGCTGAAGTGAAACGCAAAACATGGAG
AGTAAATATGGAATAGCCATAATTGACACGGACAAAAGAT
>No_name
ATTGCAAATAATAAATTCTGTGACTGACGAACTCTCTTGTAAAGCTGAAGTGAAACGCAA
AACATCGAGAGTAAATATGAAATATCCATAATTGACACGG
>No_name
GAAAATATCCAGACGATTGCAAATAATAAATTCTGTGACTGACGAACTCTCTTGTAAAGC
TGAAGTGAAACGCAAAACATCGAGAGTAAATATGAAATAT
>No_name
GAGCGATTGTTGGTCGTTCTTAAACCGTTCGCCATTCGGAAATGGTGTACGGTTACAAAA
GCGAAAAAGGTGATAGTTCTATGCCTGTCGACGGCTTTTA
>No_name
CCGCACTCATTTTAAAATACCCATGGCGCTGAATACGATTATAAAACGAAGTTTTCTTAA
TACAGCAAATCATGACTGTATTATCCGGTTGAAAATCGCA
>No_name
AACAAAACCGCACTCATTTTAAAATACCCATGGCGCTGAATACGATTATAAAACGAAGTT
TTCTTAATACAGCAAATCATGACTGTAATATCCGGTTGAC
>No_name
ATGAGTGCGGTTTTGTTTATAATGATACCGTTGGTGATCTTAGCAGTCGTTAATAGCCTG
TTGATCAAATACATCATAACGGCGAAGGGGAAGCGAACTA
>No_name
CTTAGATTGGTTCGCTTACCCTTCGCCGTTATGATGTATTTGATCAACAGGCTATTAACG
ACTGCTAATATCACCAAGTGGATCTCTATAACCAAAACCG
>No_name
TATACTTAGATTAGTTCGCTTACCCTTCGCCGTTATGATGTATTTGATCAACAGGCTATT
AACGACTGCTAAGATCACCAACGGTATCATTATAAACAAA
>No_name
CGATGTTCAACCGAGTCGAATGCTGAGAGTTGTGTATACTTAGATTAGTTCGCTTACCCT
TCGCCGCTATGATGTATTTGATCAAAAGGCTATTAACAAC
>No_name
GTTGGCATCGATGTTCAACCGAGTCGAATGCGGAGAGTTGTGTATACTTAGATTAGTTCG
CTTACCCTTCGCCGTTATGATGTATTTGATCAACAGGCTA
>No_name
TGTTGATCAAGGATCTGTCTTGTTGACTGAACGTTGACGAGTTGGCATCGATGTTCAACC
GAGTCGAATGCTGAGAGTTGTGTATACTTAGATTAGTTCG
>No_name
CTTGTACTGATCTATGACATTTGTAGAGTGCTTAAGTCTATTGTTGATCAAGGATCTGTC
TTGTTGACTGAACGTTGACGAGTTGGCATCGATGTTCAAC
>No_name
CAACAATGACGAGTAAATATGTGGTCTTGTACTGATCTATGACATTTGTAGAGTGCTTAA
GTCTATTGTTGATCAAGGATCTGTCTTGTTGACTGAACGT
>No_name
CTATATCGAAATTAATTTTTGGGAATTTTTGTAATCTACTTTTGGCAGTGAGCGCTGCCA
TGAATTTTATCCTTTACTCGTTTTTCTCGCAGAAATTTCG
>No_name
CCGAAATTTCTGCGAGAAAAACGAGTAAAGGATAAAATTCATGGCAGCGCTCACTGCCAA
AAGTAGATTACAAAAATTCCCAAAAATTAATTTCGATATA
>No_name
AAATTCTTTAGTTCTAATAGCTATTTCTACTGATTATCGGCTGAAGAACATTCAGCACTG
GTTTCTTGGATCTTTGGCCATTGCAGATTTACTGTTAGGA
>No_name
GGCAGATTTACTGTTAGGAATTTTGATCTTGCCATTTTCATTATTTAATGAGATATTCGG
CCGTTGGATATTTGGAAGACTTTTGTGCTCTCTTTGGTTG
>No_name
GTACAAGACATCGAGGACTCCCAACCGAGGGCTTGCCATGCTTATTGCGGCATGGATTAT
ATCTGGATTAATATGCTTACCGCCACTTTTTGGTTGGAGA
>No_name
TAAAGACTTGCAAATACACAATGATAATGATGAGTAGTGGAATGTAAAACGATCCAATTG
ATGAGTATAGAACATAGGCTCGGTTTTGGGGCAATTCACA
>No_name
TTCAATAAAGACTTGCAAATACACAATGATAATGATGAGTAGTGGAATGTAAAACGATCC
AATTGATGAGTATAGAACATAGGCTCGGTTTTTGGTAAAT
>No_name
CTTGGCTTCAATAAAGACTTGCAAATACACAATGATAATGATGAGTAGTGGAATGTAAAA
CGATCCAATTGATGAGGATAGAACATAGGCTCGGTTTTGG
>No_name
AAAACATCATATCAAAACTGGCGATTCGAAAAAGTAAACTTGTTCGTTATCGAGAACGTC
GGACAATAGTTGTATTGGGGGTCGTTGTGGGGGGATTTCT
>No_name
GGCGATTCGAAAAAGTAAACTTGTTCGTTATCGAGAACGTCGGACAATAGTTGTATTGGG
GGTCGTTGGGGGGGCGTTTATTGTGGGTTGGCTGCCGTTT
>No_name
ATTGGATTCAAGCCGCTATTGCAGTAACCCAACCAGAAGAAAAATCCAAATAAATGCTCA
TTCATGCATTTACAGAAAATCACAATCAAATAGGAGGTGA
>No_name
ATGAAACTAATCCTGATCCGTTTATGGCATTGCCATTTTATCAGATTCTGATCTATTCTT
TGATTGCAACTATTCTTAGTTTGGCCACAGCTTGTGGCAA
>No_name
CTTAGCTGACCTTCAATACAAAAAGAAATGAGAACAAGAAGATTGCCACAAGCTGTGGCC
AAACTAAGAATAGTTGCAATCAAAGAATAGATCAGAATCT
>No_name
CTTAGTTTGGCCACAGCTTGTGGCAATCTTCTTGTTCTCATTTCTTTTTGTATTGAAGGT
CAGCTAAGGACAATTAGTAATTATTATCTTCTTTTTTTTG
>No_name
TTTGGCCACAGCTTGTGGCAATCTTCTTGTTCTCATTTCTTTTTGTATTGAAGGTCAGCT
AAGGACAATTAGTAATTATTATCTTCTTTCTTTGGCCGTT
>No_name
GTGGCATTGAAATAATTCCAATAAGAAAGTCTGAAACGGCCAAAGAAAGAAGATAATAAT
TACTAATTGTCCTTAGCTGACCTTCAATACAAAAAGAAAT
>No_name
GCCAGAACTGCATAATAAGAAATGTGGAATAAAGTGGCATTGAAATAATTCCAATAAGAA
AGTCTGAAACGGCCAAAGAAAGAAGATAATAATTACTAAT
>No_name
CACAAATCACAAGTTGTAGAATTAAATGGCCAGAACTGCATAATAAGAAATGTGGAATAA
AGTGGCATTGAAATAATTCCAATAAGAAAGTCTGAAACGG
>No_name
CTTTCTTATTGGAATTATTTCAATGCCACTTTATTCCACATTTCTTATTATGCAGTTCTG
GCCATTTAATTCTACAACTTGTGATTTGTGGTTATCACTT
>No_name
GTCAAGTGATAACCACAAATCACAAGTTGTAGAATTAAATGGCCAGAACTGCATAATAAG
AAATGTGGAATAAAGTGGCATTGAAATAATTCCAATAAGA
>No_name
GTCATAAGATATAAGAACTAGATTTGCCGATGAAGCATTCGATACTGTATAGTCAAGTGA
TAACCACAAATCACAAGTTGTAGAATTAAATGGCCAGAAC
>No_name
CGTCAATGGACAAGTAAGGGTTTTATATCGGGCATAAGATATAAGAACTAGATTTGCCGA
TGAAGCATTCGATACTGTATAGTCAAGAGATAACCACAAA
>No_name
TTTGCATCTATACGTCAATGGACAAGTAAGGGTTTTATATCGGTCATAAGATATAAGAAC
TAGATTTGCCGATGAAGCATTCGATACTGTATAGTCAAGT
>No_name
TGATCTTTTGCATCTATACGTCAATGGACATGTAAGGGTTTTATATCGTTCTTAATTTGT
AAGAACTAGATTTGGCGATGATGCATTCTATACTGTATAG
>No_name
GTGATCTTTTGCAGCTATACGTCAATGGACAAGTAAGGGTTTTATATCGGTCATAAGATA
TAAGAACTAGATTTGCCGATGAAGCATTCGATACTGTATA
>No_name
AATAGTGCACAAATTATCCATGTTAATAGAATAATAATTATAGTTTTTCTTGGTGATCTT
TTGCATCTATACGTCAATGGACAAGTAAGGGTTTTATATC
>No_name
ACTGTTCTTTTTCCATCAATAATTGGCCAGATATAAATCAAGGGAGTCCATAATAGTGCA
CAAATTATCCATGTTAATAGAATAATAATTATAGTTTTTC
>No_name
AAAAACTATAATTATTATTCTATTAACATGGATAATTTGTGCACTATTATGGACTCCCTT
GATTTATATCTGGCCAATTATTGATGGAAAAAGAACAGTG
>No_name
ATGGACTCCCTTGATTTATATCTGGCCAATTATTGATGGAAAAAGAACAGTGCCACAAGG
TAAATGTTATGTGCAATTTATGGAATCCAGCACACTGTTA
>No_name
CTCGATGATTGTATTTCAAAGCTGCTCCTCCATAAACCGGAGTCGCGTAACCTAAAGTTT
GAAGATTTTTATTTCGATGCCGAGTTACGCGATATATTTG
>No_name
GAAGAATCCATGTTCTTATAATTGTCTCGATGATTGTATTTCAAAGCTGCTCCTCCATAA
ACCGGAGTCGCGTAACCTAAAGTTTGAAGATTTTTATTTC
>No_name
GTCGAAGAATCCATGTTCTTATAATTGTCTCGATGATTTTATTTCAAAGCTGCTCTTCCA
TAAACTGGAGACGCGTAACCTAAAGTCTGAAGATTTTTAT
>No_name
AAAAATCTTCAAACTTTAGGTTACGCGACTCCGGTTTATGGAGGAGCAGCTTTGAAATAC
AATCATCGAGACAATTATAAGAACATGGATTCTTCGACCG
>No_name
TGATTTCAGTGTCGGTCGAAGAATCCATGTTCTTATAATTGTCTCGATGATTGTATTTCA
AAGCTGCTCCTCCATAAACCGGAGTCGCGTAACCTAAAGT
>No_name
TTGAAGTGACACTCGAATAATTTAAATTTTGTGGAGTGAGAATAAGAGAATTCGGTTGAA
ATTTGTGAACTTTTTTAATACATTTTTCTTTTGGATTTCT
>No_name
TGGCGGCTTTGCTAGAGGAAGGCTTTTTTCGCACTGACTGTCTTAGTCCATGGCTCATCA
AATTACCTTGACAATTTGGTATTGTTGAATTGCTTGAAGT
>No_name
GGTGGGATTGGACTTTGACCGAGAATATAAATTTATAAGTGTAAAAAGATTATATGGAAA
CCACGTGACGAAAAATGCAATGATTATTGCTGCAAGAGTT
>No_name
TCCAATCCCACCATAGGGACACTTCTTTATGGTTTTGGCTATTATTTATGTTATTTGAGT
CCCACAATCAATCCTATATTGTATGCTTATTGCAATATTA
>No_name
GTTGCTCTTAGACCGGCCGCATATTAGAATTCTCCAAAATGTTCTACGAAACATAATATT
GCAATAAGCATACAATATTGGATTGATTGTGGAATTCAAA
>No_name
CTATATTCAACTAGAAGAAGCATTCGATGGCATTCAAGAGAAACGACGTGTGTTGCTCTG
AGACCGGCCGCATATTAGAATTCTCCAAAATGTTCTACGA
>No_name
GCAAAGTATCAACATGACAACAAGAGGAATATAAAATGCACCAAGGGTGGCATATGTTTG
ATACCACAAACTCTCACTATATGTACAGTGACCTAAGTGG
>No_name
GATTCATCACTTTTACGTTGCTGCAATTTTGACACAGAAAGTATGTCATCATTAATATTA
TATTTGTAAAAAGAATTTTCGGTAGTCAAAACCTGGGAAA
>No_name
CATTAGTCTGCTGTTGATAATTATCATCATTTGGACTATTGCCGGCAATGTTCTCGTCAT
GGTCACTATTGTTACTGAGCTCAATATTAAGAATTCCTCC
>No_name
TTGGACAATTGCCGGGAATGTTCTCGTCATGGTCACTATTGTTACTGAGCTCAATATTAA
GAATTCCTCCAATCATTTGATATTCGGTTTAGCAGTGACT
>No_name
TCGATATTTCACCTTGTGGTGATAGCAATTGATAGATATTTATCAATTACCAAACTGACA
TACAATAGAAATCGGTCAACAGTTTCGACAACAGCTATGA
>No_name
ACGAGTTTCCTTCATTAATAAGACATGTTCCATTATAATTGACTGTTATTCTTTCGACTG
TATTATTCCTTTGTAAGTAGAATCTAGATGGAATGGAGAC
>No_name
GAATAATACAGTCGAAAGAATAACAGACAATTATAATGGAACATGTCTTATTAATGAAGG
AAACTCGTACACAATTCTTGCAAGTTTCTTATCTTTTTGT
>No_name
TAACAGTCAATTATAATGGAACATGTCTTATTAATGAAGGAAACTCGTACACAATTCTTG
CAAATTTCTTATCTTTTTGTTTTCCGCTTATATTAATGGG
>No_name
CAAAGACTCTGTCACTGTGCTTTCAAAGGAATTTTCGTCTATAATTATTTTTGAGTCGTC
ATAAATAGAAGACCAGATTTCTGACTGTGGAAATGGAGAC
>No_name
GTTTTCTCCAAAGACTCTGTCACTGTGCTTTCAAAGGAATTTTCATCTATAATTATTTTT
GAGTCGTCATAAATAGAAGACCAGATTTCTGACTGTGGAA
>No_name
AAATAATTATAGATGAAAATTCCTTTGAAAGCACAGTGACAGAGTCTTTGGAGAAAACGA
ACTGGGTCAATGAAGAATGTTCTAATTTTCAGTATGCCGA
>No_name
GTGGATGATTTATCTAGACAATATAAATATTTATTAGTAACATTTTCTGACAGATTATTA
TTAGACTTTGACTGATTTTCGTCTTCCTCGTCGGCATACT
>No_name
AAAGTCTAATAATAATCTGTCAGAAAATGTTACTAATAAATATTTATATTGTCTAGATAA
ATCATCCACTGAGAGCTTTCCAATGTCATCACTTTATTTG
>No_name
ATCTGAATAAGTTTTCATAGTAAGAGGGTTCAAATAAAGTGATGACATTGGAAAGCTCTC
AGTGGATGATTTATCTAGACAATATAAATATTTATTAGTA
>No_name
GTGTATATATCTGAATAAGTTTTCATAGTAAGAGGGTTCAAATAAAGTGATGACATTGGA
AAGCTCTCAGTGGATGATTTATCTAGACAATATAAATATT
>No_name
CATTGTTTCAGTTTTAGCAAGATTGGAAGTTGTGTATATATCTGAATAAGTTTTCATAGT
AAGAGGGTTCAAATAAAGTGATGACATTGGAAAGCTCTCA
>No_name
GTGAAATTTTCCCATTAAAATACCAAAATAAGGACATTTTAAAATCTCCCAATTCCAACA
AGTCTATAATCAAACCCTCGACTTCAAATTCCAGAAAGTT
>No_name
GACAAAGTCGGAGATTTTAACTTTCTGGAATTTGAAGTCGAGGGTTTGATTATAGACTTG
TTGGAATTTGGAGATTTTAAAATGTCCTTATTTTGGTATT
>No_name
GACAAAGTCGGAGATTTTAACTTTCTGGAATTTGAAGTCGAGGGTTTGATTATAGACTTG
TTGGAATTGGGAGATTTTAAAATGTCCTTATTTTGGTATT
>No_name
TATAATCAAACCCTCGACTTCAAATTCCAGAAAGTTAAAATCTCCGACTTTGTCGTGGTC
ACCAAAGTTAACGTTCTTTCCATATCGGCAATCAAAACCG
>No_name
AACCATTCAAACAATGAACACTTTCAAACTCAAATTTCCGACAGTCTCAACGATAACTCT
TTCGCGTCTTTAGCAGTCCGGGTAAAACGAATTAATCAAA
>No_name
AACACTTTCAAACTCAAATTTCCGACAGTCTCAACGATAACTCTTTCGCGTCTTTAGCAG
TCCGGGTAAAACGGATTAATCAAAATCGTGAATATAAAGT
>No_name
AGTCTGTCCATAATTCTATTTATTTCCGACGGATCACTAATAACATACGCACGTAAAAGG
TTGTTGATTGCGAATGGTAGCCAACATAATATAAATAGAC
>No_name
CCGGAATTTACGTACCCGAACCAAAGAAATATACTGTCCATAATTCTATTTATTTCCGAC
GGATCACTAATAACATACGCACGTAAAAGGTTGTTGATTG
>No_name
ATTCAGTTGAGAAAATTGTGTAAATAATTGGATTTAACCCGGAATTTACGTACCCGAACC
AAAGAAATATACTGTCCATAATTCTATTTATTTTCGACGG
>No_name
CTGAAATTCAGTTGAGAAAATTGTGTAAATAATTGGATTTAACCCGGAATTTACGTACCC
GAACCAAAGAAATATACTGTCCATAATTCTATTTATTTCC
>No_name
TTTTTGAATGCTACCTGAAATTCAGTTGAGAAAATTGTGTAAATAATTGGATTTAACCCG
GAATTTACGTACCCGAACCAAAGAAATATACTGTCCATAA
>No_name
GTTTTATTTGGAGCCCGGTCTGAGGGTATCTTCCAATTACTTCATTGCTTCTTTGGCAGT
TACGGATTTGTTAATTGGATTGTTTTCAATGAATCTTTAT
>No_name
GCCAAAAGTAACAAACAGTAAGAATTGTAATAAAAACCGGTTTAATTGAGAATTCTGCGT
AGCATTCATTTGTAGCCCTTTGTCGGCCAACAACGTAAGG
>No_name
GAATGCTACGCAGAATTCTCAATTAAACCGGTTTTTATTACAATTCTTACTGTTTGTTAC
TTTTGGCTAACTCTAATAGTTATGATCGGACTTTACATTG
>No_name
GAATGCTACGCAGAATTCTCAATTAAACCGGTTTTTATTACAATTCTTACTGTTTGTTAC
TTTTGGCTAACTCTAATAGTTATGATCGGACTTTACATTG
>No_name
ATCACTTAATTAAAAATGCGAAGGAAATTGGATCGGATTCCAATAAGGATGATGAAATTG
ATACAAGTTCATACAAAACAAATGACTACGACTCAGAGAG
>No_name
ACAAAATGAAACAGCTTGAATGAGAGTGTCGCAAACTCTCTGAGTCGTAGTCATTTGTTT
TGTATGAACTTGTATCAATTTCATCATCCTTATTGGAATC
>No_name
TGATGTTGAAAATCTCAAGTCTTCATTTAACATGAATTTAACGGACCTGGAAAATTCAGG
AAAAACTCTAAAACTTTGCTCATCGCCGATTTGGAAGCAG
>No_name
TACAGGATGATATCGTTCCGGCCAACATGGAGGAGACAGATTGGAAAGTCCTGTCATATT
CCACGTCCGAACGGAACTGGCGCACGCTGAATGAGTGCAT
>No_name
GATGATTTTTGCATTTTTCTTGGTACGTCGATTACGAACACCTTGCAACATGTTAATCAT
CAATTTAGCAGTTACAGATTTGATGGTGGGAACCTTGGTG
>No_name
ATTGAATATCCAATACCCTTTGATTTGATAAATACTTGCCATTGGTATCACCAAGGTTCC
CACCATCAAATCTGTAACTGCTAAATTGATGATTAACATG
>No_name
GTGGGAACCTTGGTGATACCAATGGCAAGTATTTATCAAATCAAAGGGTATTGGATATTC
AATGATTACATATGCAGCGGATTTATTTTATTTGATGTCT
>No_name
TGGGAACCTTGGTGATACCAATGGCAAGTATTTATCAAATCAAAGGGTATTGGATATTCA
ATGATTACATATGCAGCGGATTTATTTTATTTGATGTCTT
>No_name
GTTGTCCTGTGTGTTGCATATCGAAATGGTTGTGTTATTATAAAATATCGGTCCACAGAA
ATTGCGCATAAATTTAAAATGGACGATGTGCACAATAAGA
>No_name
AACGAATGCTACTTATGATTTTCATAGTTTGGGCTGCTTCAGCACTGATAAGTGTACCTC
CTTTGTTCGGATGGAGTAATCCGAAATCCAAATACTACTG
>No_name
TATAAAATCAACATGACAATCAGAGGTAAATAGAAGGCTATAAATGTTGCATATATTTGA
TAGCCGAGATTCTCGCTATAATCACAGTAGTATTTGGATT
>No_name
GTTGAAATTATTTCTGAAATTAGAATTTCTTTTAGGCTGTTTTGTTTTTTTATCACCCAT
TTTCTCCTGTGCATAAATATAATTTGCAAGTCTAAAAATA
>No_name
GTTTATTTGATTCTTCATTATTAAGTTTTTTCTCAAACTTGGATTTGTCTATAATGCTAT
TGTTATTGTTGTTATCGTTGAAATTATTTCTGAAATTAGA
>No_name
TTGTAGAATTGTGATGGAGTTCCTCGTCAGATTCTGCAAAATTAATTTTGATATCTGGAA
CATTTAAATGTTTATTTGATTCTTCATTATTAAGTTTTTT
>No_name
CTAAATTTGGTTTTAGAATTGTGATGGAGTTCCTCGTCAGATTCTGCAAAATTAATTTTG
ATATCTTGAACATTTAAATGTTTATTTGATTCTTCATTAT
>No_name
ATTTAAATGTTCCAGATATCAAAATTAATTTTGCAGAATCTGACGAGGAACTCCATCACA
ATTCTAAAACCAAATTTAGTTCGGGTAAAAGAAATAATGA
>No_name
TTTCGTTTCAAAATACGGATTTTGTCGCTTTGTTGCACGTACGTGTATAACCTCATGCAT
ATGTTCGCTTCTCAACATAATGGTGGTTGGGGTCAATCGC
>No_name
GAATGAATTGAACTTCAATTGGATGTTTTCATATTATTATTGCAAAACCTTTCTCTCGTT
AGACGTAATGTGCTGCACAGCGTCCATTCTCAATATATGC
>No_name
TGCTCAAGTCATTCACAGTCAGAATAAATACAACGTTTCAAGTTGTATATCCTCAGATTA
TGAAACATTTGTCAGTAACTCGTCTCCTGGACCCAATAAA
>No_name
GTTTCAAGTTGTATATCCTCAGATTATGAAACATTTGTCAGTAACTCGTCTCCTGGACCC
AATAAAGTCAGCAAAAAGTGGAATAACTCAGATCATAAAG
>No_name
AATGAATCCAACATTGCCAGCAAATCGTCAACAAAAACAGTTGATCCATCCAAATTGCCG
CCATCCCACATTGAAAGCCAGCCGCCCAGCAAATAATATC
>No_name
ATTGTTGTCGTTGTTGTAGTTCGTATATTCACTAGTATTTTCACAGCTGATATGAGTTGG
GTTGATATTATTTGCTGGGCGGCTGGCTTTCAATGTGGGA
>No_name
CCAGATTTATCATTAAAATACCATTTATTATTGTTGTCGTTGTTGTAGTTCGTATATTCA
CTAGTATTTTCACAGCTGATATGAGTTGGGTTGATATTAT
>No_name
CAAAAATTCCGAAAACGGCCAAAATCCTTTCAGTTGGAAAATGATGGCAAATGGCAGCAC
GATTCCTGACACGAGAAGATCGCTCGTGGCGAGATTTACT
>No_name
CAAAAATTCCGAAAACGGCCAAAATCCTTTCAGTTGGAAAATGATGGCAAATGGCAGCAC
GATTCCTGACACGAGAAGATCGCTCGTGGCGAGGTTTTCT
>No_name
GTACATCCGATAAGATGAAAGTGTCACACAAAAATTCCGAAAACGGCCAAAATCCTTTCA
GTTGGAAAATGATGGCAAATGGCAACACGATTCCTGACAC
>No_name
AAACGAATCGCTAATCTCGATCTCAAACAACGCAGTCAAAAGACGTCAAGACGCAATTCT
ACTGTTGTTTTTTCAAATCACAATACGACAGAAAATAGAA
>No_name
CGAATCGCTAATCTCGATCTCAAACAACGCAGTCAAAAGACGTCAAGACGCAATTCTACT
GTTGTTTTTTCAAATCACAATACGACAGAAAATAGAAAAA
>No_name
GAAAGAACAGTTCATTGTTTGCTGCAATGAAGGTTTTCTATTTTCTGTCGTATTGTGATT
TGAAAAAACAACAGTAGAATTGCGTCTTGACGTCTTTTGA
>No_name
AAAAAATCCAAATTATCATCTGAAGTGAAAGCAATTAAAACTTTAGGCATAATTATGGGA
TGCTTTACCATTTGTTGGTGCCCGTTTTTTATTATTCAGC
>No_name
CGCCTATTCATCATTCCATACTGTTCTACATACGATTCCGATCTCATTCGTCGGTTGATA
GTTCGGCAGCGGAATAAAAGTATTTCTTTGAATGGAGTGC
>No_name
TGGACAACTAATGATCTATAACGTTTTTGGCCATGAATCTTTAAAGGGTTTTTCAGTGCA
TTGTATCTGTCAATTGAGATTGTACACAAGTGAATGATTG
>No_name
CAAAAACGTTATAGATCATTAGTTGTCCAATTGGTATGCGCTTGGATAATACCTTTCAGT
ATTGCTTGTCCTTTGTTTTTGTTTGCTTTGGAACTGGACA
>No_name
TCTCTAGTCTTGTCCAGTTCCAAAGCAAACAAAAACAAAGGACAAGCAATACTGAAAGGT
ATTATCCAAGCGCATACCAATTGGACAACTAATGATCTAT
>No_name
CAGCTTCTTTCCGTTGGACGTAGAGAATTTTCACTGTTAACACATACGTAACTGTCATTA
TTATTAATGGAATGAAAAATGTCACAATTGTAGCAATTAA
>No_name
CTCATAACCTTTGTCGATGGTGTTCTGGTAAACTTGGCCAAAGAACTTGAAAGCTTTGGT
TTGAAAACAAGAGAAGCTACAGCATTCGAATAAAGATTAG
>No_name
CGGTTTTCTGTTTCTTTGAATTCTGAGTCTAAAGAATTTACTAAACAACTTGTTGAAATT
GATCTCCTATGCATTGCTGACGAGTTTTCATTTTTTCCGT
>No_name
GCCGGATGGTTTTCTGTTTCTTTGAATTCTGAGTCTAAAGAATTTACTAAACAACTTGTT
GAAATTGATCTCCTATGCATTGCTGACGAGTTTTCATTTT
>No_name
AAGAAACTTGCCTCTGAGGTAAGGTCTGTTTGTATTGGTCTTCTTGTAAAGATGGTTTCA
AATTGTCTGAACCACAGAGATTCATTGATGTATTTTCAAC
>No_name
GTTTTGTTTGACATTTTGAAAGATCTTTGATGTGATAATAAAGCAAGAGGATTTTCCAGC
ACAGTACAAACTGTGTTTGACTTCCAATAATGATTTTTAG
>No_name
CAAAATGTCAAACAAAACCAAAACTGATGAATATTCAGCTTTCTATACGAAAAAGAAAGA
AACGGAAAAACAGCTGAAACAAATTACTCGGTCAAGAAAA
>No_name
TGTCAAACAAAACCAAAACTGATGAATATTCAGCTTTCTATACGAAAAAGAAAGAAACGG
AAAAACAGCTGAAACAAATTAATCGGTCAAGAAAAGCCGT
>No_name
CCCCAACGTTTGTACGGCTTTTCTTGACCGATTAATTTGTTTCAGCTGTTTTTCCGTTTC
TTTCTTTTTCGTATAGAAAGCTGAATATTCATCAGTTTTG
>No_name
CGACGAGTATAGACTTTGTGATATAAAGAGTTGTGGACGATGAAAATATAACGATTGAAC
CCAACACTGGTGATGCTGAGAAGGGAACAAATGCAAACCG
>No_name
GACGCATAAATTGAACAGAATACCCAACACGATATTGATACAGAGATATGTAATATCCTG
GGAATACAAATAATAATCAAACCGATTTAATCCAGTCGAA
>No_name
GTTACTTGATATCCAGAGTTTTTTATCTACGGATATAGCAAAGGGGACGCATAAATTGAA
CAAAATACCCAACACGATATTGATACAGAGATATGTAATA
>No_name
CAATTTCATATTCATGATAATTTCATTCGATAGATATTTGTTTATTTTTCATAAACTATC
CCATACGCAGGTGTTTACAATCTCCAACACTCTTATCCTG
>No_name
CGAGCGATTCCGGATCCAATCCAAAACAGCCATACCAGTGCAATCAGGATAAGAGTGTTG
GAGATTGTAAACAACTGCGTATGGGATAGTTTATGAAAAA
>No_name
CAACACTCTTATCCTGATTGCACTGGTATGGCTGTTTTGGATTGGATACGGAATCGCTCT
CAGTTTTTTCAAAGGATTCGGTTACGAGTCCGACGCATTT
>No_name
GTCACGTTGTTTTTCTTGACAGTTTTCAATTTCCTTTTGCCGATTTCTGTCAGCACAGGA
TTTTACACGATTCCTCTGGTAAAGCTATTCAAAACCAAAC
>No_name
GTTTTTCTTGACAGTTTTCAATTTCCTTTTGCCGATTTCTGTCAGCACAGGATTTTACAC
GATTCTTCTGGTAAAGCTATTCAAAACCAAACGCAACTTG
>No_name
CAAACGCAACTTGAGCATTCAAAAAGAATTCAAGCGACTCTCTGACATCCAACGAGACAA
GAATGAAATGAGAATGGTGGTTTTGTTGATTGTAACGGTT
>No_name
CAGCAAAGAAAAAATGTCCCAACCGTTACAATCAACAAAACCACCATTCTCATTTCATTC
TTGTCTCGTTGGATGTCAGAGAGTCGCTTGAATTCTTTTT
>No_name
CGTGAATTCATGACTCCAAACAACCATCCATTCAATGTTGCATTTGTTAGTGTTCCCCAG
TATATCACCCGATGTAAGGGGGCACTTAATGTGCCACCAA
>No_name
TTCAATTTGTAGAAAACAGAGTTTCCGATTTTCGTGATTTGCTCTGAAAAATCTGCTTCA
ATGATTTCCTAAACCGTGAATTCATGACTCCAAACAACCA
>No_name
GTTCTTTACAGCTACTACGATCATTCACCTGTGCACTATATCCCTTGATCGGTATTTCGC
TCTGAACAATCCTTTTAAATACAGAAGAGACAAGCATCAA
>No_name
AGTCTAACGGTCCATACAATTATCGTTCAAACAGGACGATTTGATGAAATGATGATAAAC
AATCCAATTAAGTCCCCGGCGTTGTCGAAATTTGAGTTTT
>No_name
CGAGTCCATCATAACTGAAATGGTTGCCCCGTCAATTTTTGGAGTGATTGTAGTATTTGG
ATTTTTTGTAAACCTTTTGGTCATCCTGGTCGTCTCCATA
>No_name
CCATTTCGCAACTGCTTATTTATGGAAACGACCAGGATGACCAAAAGGTTTCCAAAAAAT
CCAAATACAACAATCACTCCAAAAATTGACGGGGCAACCA
>No_name
TGCGATGAGGATATTTGTACCATTTCGCAACTGCTTATTTATGGAGACGACCAGGATGAC
CAAAAGGTTTCCAAAAAATCCAAATACTACAATCACTCCA
>No_name
TGGAAACCTTTTGGTCATCCTGGTCGTCTCCATAAATAAGCAGTTGCGAAATGGTACAAA
TATCCTCATCGCATCTCTAGCGATAGCTGACATAACATTT
>No_name
GCAGTTGCGAAATGGTACAAATATCCTCATCGCATCTCTAGCGATAGCTGACATAACATT
TATTACTTTTTGTGTTCCTTTAACTGCGACGATTTTCATT
>No_name
GCGAAATGGGACAAATATCCTCATCGCATCTCTAGCGATAGCTGACATAACATTTATTAC
TTTTTGTGTTCCTTTAACTGCGACGATTTTCATTAAAAAA
>No_name
AAAAAACTTATATATTTTGCAAGCAATACTCCCCAAAAACCAGCCTTTTTTAATGAAAAT
CGTCGCAGTTAAAGGAACACAAAAAGAAATAAATGTTATG
>No_name
TAAATATGTAAAAAACTGATATATTTTGCAAGCAATACTCCCCAAAAACCAGCCTTTTTT
AATGAAAATCGTCGCAGTTAAAGGAACACAAAAAGTAATA
>No_name
ATTACTTTTTGTGTTCCTTTAACTGCGACGATTTTCATTAAAAAAGGCTGGTTTTTGGGG
AGTATTGCTTGCAAAATATATCAGTTTTTTTACATATTTA
>No_name
GTTAAATATGTAAAAAACTGATATATTTTGCAAGCAATACTCCCCAAAAACCAGCCTTTT
TTAATGAAAATCGTCGCAGTTAAAGGAACACAAAAAGTAA
>No_name
CCTTTAACTGCGACGATTTTCATTAAAAAAGGCTGGTTTTTGGGGAGTATTGCTTGCAAA
ATATATCAGTTTTTTACATATTTAACGGCATACATGAGTG
>No_name
TCGACACTCATTAATACCAAAGTATAAACACTCATGTACGCCGTTAAATATGTAAAAAAC
TGATATATTTTGCAAGCAATACTCCCCAAAAACCAGCCTT
>No_name
AGGTATTTGGCTGTTGTCCATCCGATAGCGAGAATTCCAATTAGAACAGAAAAGAACGTC
TTGAAAATCGTCCTATCGACAGGGGGAATCTTTATGCTAT
>No_name
GGGCAATTACATAGCATAAAGATTACCCATGTCGATAGGACGATTTTCAAGACGTTCTTT
TCTGTTCTAATTGGAATACTCGCTATCGGATGGACAACAG
>No_name
GTTGTCCATCCGATAGCGAGTATTCCAATTAGAACAGAAAAGAACGTCTTGAAAATCGTC
CTATCGACATGGGGAATCTTTATGCTATGTAGGAGGGAAT
>No_name
CTTTCGTATCATTGATGGAAGTTGGAGGATACGCCACCCCAGAATTGAACAGCAGTGGGC
AATTACATAGCATAAAGATTACCCATGTCGATAGGACGAT
>No_name
TCCAAATTGGCCATTTTCTAAATAACCCATTAGTGTTTCATTGTAACGAACTGTTGGCAT
ATATGTACAGTAAAAGTCTTTCGTATCATTGATGGAAGTT
>No_name
CCCGTCCAAATTGGCCATGTTCTAAATAACCCATTAGTGTTTCATTGTAACGAACTGTTG
GCATATATGTACAGTAAAAGTCTTTCGTATCATTGATGGA
>No_name
ATATATGCCAACAGTTCGTTACAATGAAACACTAATGGGTTATTTAGAAAATGGCCAATG
TGGACGGGTCTACATTCTGGTATTTTCGATATGTGCTTAT
>No_name
CAACAGTTCGTTACAATGAAACACTAATGGGTTATTTAGAAAATGGCCAATTTGGACGGG
TCTCCATTCTTTTATTTTCGATATTTGCTTATTTGTTGCC
>No_name
ATAATTGCTGAAAGAGGCAACAAATAAGCAAATATCGAAAATAAAAGAATGTAGACCCGT
CCAAATTGGCCATTTTCTAAATAACCCATTAGTGTTTCAT
>No_name
TTATTTAGAAAATGGCCAATTTGGACGTGTCTACATTCTTTTATTTTCGATATTTGCTTA
TTTGTTGCCTCTTTCAGCAATTATATTATTATACACGTGC
>No_name
AATATGGCCAATTTGGACGGGTCTACATTCTTTTATTTTCGATATTTGCTTATTTGTTGC
CTCTTTCAGCAATTATATTATTATACACGTGCTTGATATG
>No_name
ATCCGAGACTCACTGTTGAAAAGTAATTTCCATATCAAGCACGTGTATAATAATATAATT
GCTGAAAGAGGCAACAAATAAGCAAATATCGAAAATAAAA
>No_name
CAACCATTCTTGTAACTCTCTTTTTTGATTGTAAAGCTTTGTCGGATTGGGATATCCGAG
ACTCACTGTTGAAAAGTAATTTCCATATCAAGCACGTGTA
>No_name
CAAAAATAACCACAACAATGACAACCATTCTTGTAACTCTCTTTTTTGATTGTAAAGCTT
TGTCGGATTGGGATATCCGAGACTCACTGTTGAAAAGTAA
>No_name
ATCCAACACAATGCAAAAATAACCACAACAATGACAACCATTCTTGTAACTCTCTTTTTT
GATTGTAAAGCTTTGTCGGATTGGGATATCCGAGACTCAC
>No_name
GTTATTTTTGCATTGTGTTGGATGCCAATACAGATTGTTTTCATCATCCAATTCCTAGGC
AGTGAGCCCGACAATGCGGCGTTCAAAGCATTCCATGTAT
>No_name
CGACAATGCGGCGTTCAAAGCATTCCATGTATTTGCAAGCGCCCTGGCTTATTCGAACAG
CATGATGAATCCGATTTTGTATGCATTTTTCTCCAATAAT
>No_name
CTTAAATGCAACTCGGAAATTATTGGAGAAAAATGCATACAAAATCGGATTCATCATGCT
GTTCGAATAAGCCAGGGCGCTTGCAAATACATGGAATGCT
>No_name
AAGCGCCCTGGCTTATTCGAACAGCATGATGAATCCGATTTTGTATGCATTTTTCTCCAA
TAATTTCCGAGTTGCATTTAAGAGCGTCCTTTTTTGTCAA
>No_name
TCCGGAAAACGATTGTTTTTGACAAAAAAGGACACTCTTAAATGCAACTCGGAAATTATT
GGAGAAAAATGCATACAAAATCGGATTCATCATGCTGTTC
>No_name
GTTTAAATTCGTTTTTTCGAAATCTCTTCCGGAAAACGATTGTTTTTGACAAAAAAGGAC
GCTCTTAAATGCAACTCGGAAATTATTGGAGAAAAATGCA
>No_name
TCGAAATCTTTCCGAGCAACGAGCCTCTCGAAAGGCTCTTACTAAGAAAGATTGTGAAGT
GAATATATATTCAGACAATAAGAACAATAAAATCCTTTCA
>No_name
CGGAACTTGAAAGGATTTTATTGTTCTTATTGTCTGAATATATATTCACTTCACAATCTT
TCTTAGTAAGAGCCTTTCGAGAGGCTCGTTGCTCGGAAAG
>No_name
CAAAAAATGGCAACCAACATATCGTAAAACAGCCCATTATTCCGCCAAGGGGTTTAATGG
CTTTTCGTTCTGATCTCATTCTCGAATTTTGGATTGCTTT
>No_name
GGCAAATATTACTATTATACCCATTGGTATGACAAGGTAATTATTTCCATGTTTCACATA
GTCGTCACATTTAACAATCGCCTTGCAGCTTTCTGAGTCA
>No_name
CGCTACTAGAAAGTCAGCGAATGCTAAAGAAAAGACAAAGTGATTTGTTATTTGTCGACG
CAAACGAGGAGATTTCCAAACACTGATGATCACGAATCCG
>No_name
TTTTAATTTAATACAAACTGTAAACAATGGCCGTTGGGTATTTGGTGCAGTTCTTTGCAA
TATCTTCAATTCGAATGATGTCTTCGTCAGTACCGCTAGC
>No_name
CGTCAAGATAATTTCGTATTTGAAAGGTTTTATAATTGCAATGTACCGATCGAGTCCGAT
GCATCCGATATGTATAAGGCTAGCGGTACTGAAGAAGACA
>No_name
CAGTTGTATAAATTCCAGAATGAATAGGAATATGGGAAATCAGCAGCGACGTGATCCATG
ACACTGTCAGAATAATTGCCACTCGTGAATTCGTCAAGAT
>No_name
GACGAATTCACGAGTGGCAATTATTCTGACAGTGTCATGGATCACGTCGCTGCTGATTTC
CCATATTCCTATTCATTCTGGAATTTATACAACTGAAGAA
>No_name
GTGGCAATTATTCTGACAGTGTCATGGATCACGTCGCTGCTGATTTCCCATATTCCTATT
CATTCTGGAATTTATACAACTGAAGAAAATTTGGTTCTAC
>No_name
ATTCTGGAATTTATACAACTGAAGAAAATTTGGTTCTACTTAAATTCTGTCGACTGGTTT
GTCATTTTAAAGTGAACATGATTTACGCAATTGTCTCCTC
>No_name
TTGGAAGATCTTTAAAGAGGCCAAAAACCAAGAAAAGAAAATTATTTTAGCGACTCCTTA
TCCGAAAGAAAATAGAAATTCCTTGACTCTGGATATGAAT
>No_name
AAGGAAAGAAAATTATTTTAGCGACTCCTTATCCGAAAGAAAATAGAAATTCCTTGACTC
TGGATATGAATATTCAATCTCAGAATTTTATTAAGAAATC
>No_name
CCAGCCGTGTGACATATTTGAGGAAACTGATTGAGATTTCTTAATAAAATTCTGAGATTG
AATATTCATATCCAGAGTCAAGGAATTTCTATTTTCTTTC
>No_name
CCAAGACTTTGGGAATCATAATGGGATGTTTCATTGCGTGTTGGTTGCCATTCTTCATTT
GGTACACAGTTTCAAACGTCTGCCAGTCCTCATGTTCGTT
>No_name
GTCTGTGTAATTTTTACAACACCATTTATTATACTTTAAGACTTGTTTGAATGCTTTCCG
AAATTCTCGATTGTAGAAGGCGTAAATGATAGGGTTGAGA
>No_name
GTCTGTGCAATTTTTACAACACCATTTATTATACTTTAAGACTTGTTTGAATGCTTTCCG
AAATTCTCGATTGTAGAAGGCGTAAATGATAGGGTTGAGA
>No_name
CGATGAGAACTATGTTAAGAATATAATACGTTGCCCTTATACGAGACCTCATTCGATGTC
TCACCGTTATAACTAAAATTATCCCATTTCCAATAATTGA
>No_name
GTTTAATGTTGCTTTTGAAATTTCGGTTGCTTGTTACTTGCAACCGACATATACTAAGAG
TAGAGGTTATATTGACATTGCTAGATATCAGGAAGAATTT
>No_name
TTCAATCTATTGGAAATTTCATGCCAAGGCTCTCCACAGTAATTGTGTTTGAAATGGTCT
TGTTTAAATTTATTAATGAAAATAGCGGGAATCGATAAAA
>No_name
ATTTATTAAAAGGATGACATATGCAAATGTATCTGTCTATTGCGATCAGACTAATAAGAA
AGGCACTGAAAGGAATTGTACAATTATTGAAAAAGTAATA
>No_name
GTTTCTGTTTTGTTGGGTATAGCATCAACATTTCAAGTCAAAATGATCAAAGGAATCCAT
CNAAACGATTTGACAAATTCCTACGAATGTGCAGACATAT
>No_name
TTAATTTCGATATGTCTGCACATTCGTAGGAATTTGTCAAATCGTTTGGATGGATTCCTT
TGATCATTTTGACTTGAAATGTTGATGCTATACCCAACAA
>No_name
GATTGGAGAACTTTGCAGTATATTGCTACATAAAGACAAATGACTAAAATTATACAAGTC
GTGTAGCTCAACAGTTGAATTTTTTGGACAATGCTAAAAA
>No_name
GGTTTTTTTACATTTTTAATACCTTTAAGTATAGATTTCTTTCTTCTTGTTTGGAGAACT
TTGCAGTATATTGCTACATAAAGACAAATGACTAAAATTA
>No_name
GTTCAGGTTTCGGGACGGTCAGGAAACTTTTGGAATTTGGAGTAGATTTTGCAGATGACA
ACATCGTATCACCATCTGGCAATTTTATTGGATTTTCGTC
>No_name
TTATCATCAGAAACGCCGGTAGAAAAGATATTATGTACATTAACGCCACGACAGATAGCA
TTGCTGCCGTTCGAAAGTTTTGAAATATTTGCGTATCACA
>No_name
AGCATTGTTTATGTAATACATATAGAATAACGGAATATACAATATTTGTGGATAATTTAT
CATCAGAAACGCCGGTAGAAAAGATATTATGTACATTAAC
>No_name
GTTAATGTACATAATATCTTTTCTACCGGCGTTTCTGATGATAAATTATCCACAAATATT
GTATATTCCGTTATTCTATATGTATTACATAAACAATGCT
>No_name
CCGAAACCGAGCATTCATAAAACAATAAATAATTGGGTTCGCAGCATTGTTTATGTAATA
CATATAGAATAACGGAATATACAATATTTGTGGATAATTT
>No_name
CTAATTTCTATCATAATGACTCGAAAAAACAGCCCGATTTAACCAAAGATGTCAAATGGG
CTTTTTTATTTTTATTATTAATACCAATCATTACTATATT
>No_name
GCCCGATTTAACCAAAGATGTCAAATGGGCTTTTTTATTTTTATTATTAATACCAATCAT
TACTATATTTGGGAATATTCTCGTTGGGGTATCTGTCTAC
>No_name
TTTTTTTATTATTAATACCAATCATTACTATATTTGGGAATATTCTCGTTGGGGTATCTG
TCTACCTTGAGAAGAGACTCAAAAATCGATTCAATTATTT
>No_name
GGAATATTCTCGTTGGGGTATCTGTCTACCTTGAGAAGAGACTCCAAAATCGTTTCAATT
ATTTCTTAGTATCTCTTGCAGTCAGTGATTTTCTATGTGC
>No_name
CCATTTGTGAGATCAACATGGACCATTTTTACGGTTGATACTGGCATAACTAAAATTGCA
CATAGAAAATCACTGACTGCAAGAGATACTAAGAAATAAT
>No_name
GCCATTTGTGAGATCAACATGGACCATTTTTACGGTTGATACTGGCATAACTAAAATTGC
ACATAGAAAATCACTGACTGCAAGAGATACTAAGAAATAA
>No_name
GCCGGCTGCAGTCAGTGATTTTCTATGTGCAATTTTAGTTATGCCAGTATCAACCGTAAA
AATGGTCCATGTTGATCTCACAAATGGCTGGCCACATCAA
>No_name
CTACTATTATCCATTTGTGTACAATCTCAATAGATAGGTACGTCGCCCTCAACAATCCTC
TGCTCTTTCACCAAACCAAAAGAAAATATTCGCTTTTTAT
>No_name
TTTGGATTAGCTTGTCCTTTATTTCTCTCATCTTTGAAAATCGAAACTATGAATCAAGAA
GAAAGCTCTTTCAAAGGATGCGGTCCAAATAATGCAATTT
>No_name
TTTGGATTAGCTTGTCCTTTATTTCTCTCATCTTTGAAAATCGAAACTATGAATCAAGAA
GAAAGCTCTTTCAAAGGATGCGGTCCAAATAATGCAATTT
>No_name
CTTGTCCTTTATTTCTCTCATCTTTGAAAATCGAAACTATGAATCAAGAAGAAAGCTCTT
TCAAAGGATGCGGTCCAAATAATGCAATTTTTATCATGAC
>No_name
CCAAATAATGCAATTTTTATCATGACTGCCGTCATCGTCACTTTCATTTTACCACTGCTT
ATAATGATGATTTCTTATATTCTAACTGTGAAAACCATTA
>No_name
ATTTCCGACTGACTAAAACGAGATTTTCTGTGGCCGTTGGTAGAAAAAGAATCGAGATTC
TTTGTTTGTTTTCTAATGGTTTTCACAGTTAGAATATAAG
>No_name
GAATGATTTAAGTCATCACAGACCTTGGAATTCACGTTGAGAATAGAGGTCGTTAGACTT
GTACGCGGCATAGATTTCTTATATATTTCTGACTGACTAA
>No_name
ATTGATAACAAACTGAGTTTCTCTTGATTTAAAGAATGATTTAAGTCATCACAGACCTTG
GAATTCACGTTGAGAATAGAGGTCGTTAGACTTGTACTCG
>No_name
GGAGAAATTTGTTGAAATTGATAACAAACTGAGTTTCTCTTGATTTAAAGAATGATTTAA
GTCATCACAGACCTTGGAATTCACGTTGAGAATAGAGGTC
>No_name
CTTAAATCATTCTTTAAATCAAGAGAAACTCAGTTTGTTATCAATTTCAACAGATTTCTC
CAGAAGGTCCCTGATGAGTTGCAACAACTTTCCTACGACT
>No_name
TCATTCTTTAAATCAAGAGAAACTCAGTTTGTTATCAATTTCAACAAATTTCTCCAGAAG
GTCCCTGATGAGTTGCAACAACTTTCCTACGACTCCAAGC
>No_name
GGTATACTCATTTGCCGGGACAATCGGCTAAATTTGCTTCTGAAATCAAAATAAGTTTCC
TTGTCACCATCAATATTTTCCTGTATTTTGCTTGGAGTCG
>No_name
GCAAAATACAGGAAAATATTGATGGGGACAAGGAAACTTATTTTGATTTCAGAGTCAAAT
TTAGCCGATTGGCCCGGCAAATGAGTATACCATTCCGTAA
>No_name
GTTTCGATGAAGACGCAAAGTATTCTTACGGAATGGCATACTCATTTGCCGGGACAATCT
GCTAAATTTGCTTCTGCAATCAAAAAAAGTTTCCTTGTCA
>No_name
TAATCTTAAACGTTCTGAATTAACTGAACTGTTTCGATGAAGACGCAAAGTATTCTTACG
GAATGGTATACTCATTTGCCGGGACAATCGGCTAAATTTG
>No_name
CAAATTTAGCCGATTGTCCCGGCAAATGAGTATACCATTCCGTAAGAATACTTTGCGTCT
TCATCGAAACAGTTCAGTTAATTCAGAACGTTTAAGATTA
>No_name
CTGACTTTGTAGCATCGACATCGAATCAATCTGTTAAATGTCCGACGAAAGGCCGGATTA
AAGATGTGCTAAACGACTGGATTCATCATTGAAGCAGAAT
>No_name
CTTTAATCCGACCTTTCGTCGGACATTTAACAGATTGATTCGATGTCGATGCTACAAAGT
CAGCAATTTTCAAAGATCCGGAAGCTTTCTTTCATAATTA
>No_name
GGCTTACTTGAAGGAGAAGTTTTCTTCATTGACAAAACTGGATTATGTAAATTTATCGGT
AGCACTTGTCTGACCGCTTGCATTTGTTCTCTACTGACAA
>No_name
CTCTACTGACAATTTCCTCAGTCGGCATCAATCGGTACATTTTCATTGTAAAAAATAATA
TTTACCGAAAACTTTTCACTCGACGCAGTTGCTATTTATT
>No_name
TGACCACCCCAACCAACGAAATTGGGCATATTAAGTAAAAAGGAAATAACCCACAATATT
ACACACAATAAATAGCAACTGCGTCGAGTGAAAAGTTTTC
>No_name
CAATTGTTGAATTGTATCTCCAACACATCCATGTCGCATTGTTTGAATCTTCTGCCAACG
AAGAACAATTGTTTTGCGAATGGCTATTGTTGTTCATTCC
>No_name
CAAAATAATCGCCGAAATGACGAGACAATTTCCGCCGAGAGTTCCGAATATCAACAACGT
AAACAACACAATGAGTAAGTGCTCAATTGTTGAATTGTAT
>No_name
GTGTTGTTTACGTTGTTGATATTCGGAACTCTCGGCGGAAATTGTCTCGTCATTTCGGCG
ATTATTTTGGTGTAAAAATTGCAAATTCCGAGCAATTTTT
>No_name
GTAAAAATTGCAAATTCCGAGCAATTTTTTGATTTTGAGCTTAGCAGCTAGCGATACTCT
AGTTGCGTTCTTCCTTCCATTAGTAGCTTTTATTCAATTG
>No_name
GGCCATTTTCAGAAACATTTTGTGATATATTTATTTGTCTTGATGTGCTGCTGTGCAGTT
CGAGTATTTTGAATTTATGCGCAATTTCGATAGATAGATA
>No_name
ATTATAACAAAGCCACTGCAATACGGCAGTCGTCGAACTTTGAAGCAAATGTTTCTTATG
ATATTGTTGGTATGGTTTCTATCAGGATTAATTAGTATTC
>No_name
CTTCTTTCCATCCAATTACCGGCGGAATACTAATTAATCCTGATAGAAACCATACCAACA
ATATCATAAGAAACATTTGCTTCAAAGTTCGACGACTGCC
>No_name
GTTTCTATCAGGATTAATTAGTATTCCGCCGGTAATTGGATGGAAAGAAGGATTTATTCC
CGGGAAATGTATTTATTCAGAAAATCTTGGTTATCAGATT
>No_name
CATGTTGCATAAATCTGATAACCAAGATTTTCTGAATAAATACATTTCCCGGGAATAAAT
CCTTCTTTCCATCCAATTACCGGCGGAATACTAATTAATC
>No_name
GTAATTGGATGGAAAGAAGGATTTATTCCCGGGAAATGAATTTATTCAGAAAATCTTGGT
TATCAGATTTATGCAACATGTGGAGCTTTTTATATCCCTT
>No_name
CAGATTTATGCAACATGTGGAGCATTTTATATCCCTTTGATCATCATGCTGGTTTTGTAC
GGAAGGATCTTTAAATTGACACAATCCATGGTAAAGAAAG
>No_name
CTTTAAATTGACACAATCCATGGTAAAGAAAGATGCTAAATTACATAAACGGGCCTCTCG
CTATTCTTCAGACGTTTTGAAAATGCCTGATGTAAATGAT
>No_name
CACATGTTCTCCTTAACAACGCTGTCATCATTTAAATCAGGCATTTTCAAAACGTCTGAA
GCATAGCGAGAGGCCCGTTTATGTAATTTAGCATCTTTCT
>No_name
CACATGTTCTCCTTAACAACGCTGTCATCATTTAAATCAGGCATTTTCAAAACGTCTGAA
GCATAGCGAGAGGCCCGTTTATGTAATTTAGCATCTTTCT
>No_name
CATAAACGGGCCTCTCGCTATGCTTCAGACGTTTTGAAAATGCCTGATTTAAATGATGAC
AGCGTTGTTAAGGAGCACATGTGCAAACGCCTATCATTGT
>No_name
TTCAAAACGTCTGATTTAAATGATGACAGCGTTGTTAAGGAGAACATGTGCAAACGCCTA
TCATTGTCAGATCAAAGCAGCAATGATTGGATGGACTCGA
>No_name
TGACAGCGTTGTTAAGGAGAACATGTGCAAACGCCTATCATTGTCAGATCAAAGCAGCAA
TGATTGGATGGACTCGAAAAAACTAGCGATTTCAAATGCA
>No_name
TCAGATCAAAGCAGCAATGATTGGATGGACTCGAAAAAAACTAGCGATTTCAAATGCAAA
AGAAGAATTTATTAAACAATATAAAAAAACAGAGAAAGCC
>No_name
CTTTGTTTTCAGCATAATTGGCTTTCTCTGTTTTTTTATATTGTTTAAAAAATTCTTCTT
TTGCATTTGAAATCGCTAGTTTTTTCGAGTCCATCCAATC
>No_name
CGGCTTTGTTTTCAGCATAGTTGGCTTTCTCTGTTTTTTTATATTGTTTAATAAATTCTT
CTTTTGCATTGAAATCGCTAGTTTTTTCGAGTCCATCCAA
>No_name
GATCACTCCCAACGTTGTAATGGCTTTGTTTTCAGCATAATTGGCTTTCTCTGTTTTTTT
ATATTGTTTAATAAATTCTTCTTTTGCATTTGAAATCGCT
>No_name
TGAAAACAAAGCCATTACAACGTTGGGAGGGATCATGGGATGTTTTACAATCTGTTGGCT
GCCGTTCTTCGTCATCCAGTTAATCAAACCGCTTTTGAAG
>No_name
CCACAAAAACATATCTTGAATCCACTGAGAAATGTATAAATTGCTATCAATGTTTGCAAC
CTTCAAAAGCGGTTTGATTAACTGGATGACGAAGAACGGC
>No_name
CCGAGTAATACCAATATATCTATCAATGCTAATAATACAAAGACTACTGATGCTTGCAGT
ACAGCAAAATACATCCATGGCTGTCCAAAAGTTACACAGC
>No_name
ATGGGGTTATGTAATTTTTTCAACGCTTGTCTCGTTCTATGTTCCATGTATCATAATTAT
TATATTGTATCACTCCATTTATCTGGCCGCTTCAAAACAA
>No_name
CTTGATTTGATAAAATAAAGCCTTGTTTTAATTGTCTTGATTGTTTTGAAGCGGCCAGAT
AAATGGAGTGATACAATATAATAATTATGATACATGGAAC
>No_name
CCTTGATTTGATAAAATAAAGCCTTGTTTTAATTGTCTTGATTGTTTTGAAGCGGCCAGA
TAAATGGAGGGATACAATATAATAATTATGATACATGGAA
>No_name
ATTAAAACAAGGCTTTATTTTATCAAATCAAGGATCAGAAGTTGTAAAAATGAATGTTCA
TTATAAGTCGTTTATTGACAGAAATAAGGTAATCACTCAG
>No_name
GAAAATGTGCAATTTTTCGGCAGGAAAGAAAAGCTGCAAAAACTCTTGGAATTGTCGTGG
GAGGTTTTATAATATGCTGGTTACCCTTTTTCATCTTATT
>No_name
CGAGAGCTTTTAATGGTAATAAGATGAAAAAGGGTAACCAGCATATTATAAAAACTCCCA
CGACAATTCCAAGAGTTTTTGCAGCTTTTCTTTCCTGCCG
>No_name
CGAGAGCTTTTAATGGTAATAAGATGAAAAAAGGTAACCAGCATATTATAAAAACTCCCA
CGACAATTCCAAGAGTTTTTGCAGCTTTTCTTTCCTGCCG
>No_name
GTTAGATTTGTGTAAAAGTATTTATAAAGAATGTACTTATTGCATCGAGATTTGTCTGAA
CGCATCCTTGAAAGACACAAATACCGAAAACAACATGAAA
>No_name
CAACAATTGAAATAATAGGGAAAAAAATTGTGATGAACAAATTTACATTTTTTTTGACAC
AATTAAACCTTCCTTCTGTCTCATGTTTCATGTTGTTTGG
>No_name
TCCGCTAATGCCATATTCACTAGGAAGAAATTAGTGTATGATCTTCGCAACGACGGCAAT
CGTAGAACCACAAAAATTATTAAAATATTAGCAATACAGC
>No_name
TTTATTTTCAGCTAATATTTTAATAATTTTTGTGGTTCTACGATTGCCGTCGTTGCGAAG
ATCATACACTAATTTCTTCCTAGTGAATATGGCATTAGCG
>No_name
TTTTAATAATTTTTGTGGTTCTACGATTGCCGTCGTTGCGAAGATCATACACTAATTTCT
TCCTAGTGAATATGGCATTAGCGGATCTTGGGGTGGTCAT
>No_name
CTACGATTGCCGTCGTTGCGAAGATCATACACTAATTTCTTCCTAGTGAATATGGCATTA
GCGGATCTTGGGGTGGTCATTTGGTGCGTGAATCTGACAA
>No_name
CGAAGATCATACACTAATTTCTTCCTAGTGAATATGGCATTAGCGGATCTTGGGGTGGTC
ATTTGGTGCGTGAATCTGACAACGATAGAATATGTCGACG
>No_name
CATTTGGTGCGTGAATCTGACAACGATAGAATATGTCGACGCTGAATTATTCTGGATTGT
TGGTCCGGCTCTCTGCAAAATGAATCATTTTTTACAAATA
>No_name
ATATGACATTATTTGTAAAAAATGATTCATTTTGCAGAGAGCCGGACCAACAATCCAGAA
TAACTCAGCGTCGACATATTCTATCGTTGTCAGATTCACG
>No_name
CCGACAACGATAGAATATGTCGACGCTGAGTTATTCTGGATTGTTGGTCCGGCTCTCTGC
AAAATGAATCATTTTTTACAAATAATGTCATATACTGCCA
>No_name
CTAATTTGTCTCGAACGATATATTGCAATAATATTTCCAATGAAAGTGAAAAATATGCTA
TCAAAAAGGATTTATATTGTGCTGTTAATTTTTATTTGGC
>No_name
GCTGAACCCAATACTGAGGAGCCAAATAAAAATTAACAGCACAATATAAATCCTTTTTGA
TAGCATATTTTTCACTTTCATTGGAAATATTATTGCAATA
>No_name
TTGCTGATTTTTTCGGTTTTTTCACACCTAGTAACATTGTGGATTCGTCTGAGCTCGTAC
TCAAACAAACTCGGCAAGCTGAACCCAATACTGAGGAGCC
>No_name
CCGAGTTTGTTTGAGTACGAGCTCAGACGAATCCACAATGTTACTAGGTGTGAAAAAAAC
CGAAAAAATCAGCAAAAAGACTTATTATATTTCTTCGTTT
>No_name
GTTTGTTTGAGTGCGAGCTCAGACGAATCCACAATGTTACTAGGTGTGAAAAAACGGAGA
GAATCAGNAAGAAGACTTGTTATATTTCTTCGTTTGTTTT
>No_name
ATTAAAACCAATGGTATAATATAAAGCAAAACAAACGAAGAAATATAATAAGTCTTTTTG
CTGATTTTTTCGGTTTTTTCACACCTAGTAACATTGTGGA
>No_name
CGTTGTTTTAGATCCGGTAATCTTTTTCAAAGATTTCACTAGACTTAAACAAATATGTCC
ATAAAGAGAGCCCATTAAAACCAATGGTATAATATAAAGC
>No_name
CGAAAGTTATAAAATCTCTTAACTCCATGAACACCGAATCATTCGATTCTCAAAGTTTAC
AGACCAGTTCCAACAGAAACAATGATAAAGTGAATTTTTC
>No_name
CTCTTAACTCCATGAATACCGAATCATTCGGTTCTCAAAGTTTACAGACCAGGTCCAACA
GAAACAATGATAAAGTGAATTTTTCCGTCAAAGTGGCCAG
>No_name
CCGAGTCATTCGAGTCTCAAAGTTTACAGACCAGTTCCAACAGAAACAATGATAAAGTGA
ATTTTTCCGTCAAAGTTGCCAACAAAAAAAAAATCACAAA
>No_name
CGAATCATTCGATTCTCAAAGTTTACAGACCAGTTCCAACAGAAACAATGATAAAGTGAA
TTTTTCCGTCAAAGTTTCCAGCAAAAAAACAATCACAAAA
>No_name
GCGGCTTTTGTGATTGTTTTTTTGCTGGAAACTTTGACGGAAAAATTCACTTTATCATTG
TTTCTGTTGGAACTGGGCTGTAAACTTGGAGAAATGAATG
>No_name
TTCATTTGCGGCTTTTGTGATTGTTTTTTTGCTGGAAACTTTGACGGAAAAATTCACTTT
ATCATTGTTTCTGTTGGAACTGGTCTGTAAACTTTGAGAA
>No_name
CTCAAAGTTTACAGACCAGTTCCAACAGAAACAATGATAAAGTGAATTTTTCCGTCAAAG
TTGCCAGCAAAAAAAAAATCACAAAAGCCGCAAATGAACG
>No_name
CTCAAAGTTTACAGACCAGTTCCAACAGAAACAATGATAAAGTGAATTTTTCCGTCAAAG
TTTCCAGCAAAAAAACAATCACAAAAGCCGCAAATGAACG
>No_name
ATAACGCAAAGATAATAACAATGACAATAAGCATTATTATAACTCGTCTTCGTTCATTTG
CGGCTTTTGTGATTGTTTTTTTGCTGGAAACTTTGACGGA
>No_name
CGACATAACGCAAAGATAATAACAATGACAATAAGCATTATTATAACTCGTCTTCGTTCA
TTTGCGGCTTTTGTGATTGTTTTTTTGCTGCCAACTTTGA
>No_name
CCAAATATGCCTCGGCAGACGAGATAACGCAAAGATAATAACAATGACAATAAGCATTAT
TATAACTCGTCTTCGTTCATTTGCGGCTTTTGTGATTGTT
>No_name
GAAAGATCAATAACTGATACGCATTTCTACCAGAATGCAATGTTATCATTGCCCAGATAT
GCCTCGGCAGACGACATAACGCAAAGATAATAACAATGAC
>No_name
CTTTGCGTTATGTCGTCTGCCGAGGCATATTTGGGCAATGATGACATTGCATTCTGGTAG
AAATACGCATCTGTTATTGATCTTTCCTCCGTCCGCGTAT
>No_name
GAACATATACGCGGACGGAGGAAAGATCAATAACAGATACGTATTTCTACCAGAATGCAA
TGTCATCATTGCCCAAATATGCCTCGGCAGACGACATAAC
>No_name
TATGTCGTCTGCCGAGGCATATTTGGGCAATGATGACATTGCATTCTGGTAGAAATGCGT
ATCTGTTAGTGATCTTTCCTCCGTTCGCGTATATGTTCAT
>No_name
CGAAAAGAATTGGAAAAGGCAAAATAGATTAAAGGATTAATTGCACTGGAAAGGTACATG
AACATATACGCGGACGGAGGAAAGATCAATAACAGATACG
>No_name
AATTAATCCTTTAATCTATTTTGCCTTTTCCAATTCTTTTCGAATTAATCTATTGAAGGC
TTTAAAGTGTTTTCGTCCTAGATTGAATAAGAAGAGTACA
>No_name
TCAACAATTCTTAGCTTGGTGTGATATTTTTCTTATTGTTCTCGGAATTATTGGAAATAG
TCTAATAATTATCGTCTCATTAAAACAAAAAATCAGAGAA
>No_name
CTTCTGTCATGATGAGGAACTTTGTGAATTCTCTGATTTTTTGTTTTAATGAGACGATAA
TTATTAGACTATTTCCAATAATTCCGAGAACTATAAGAAA
>No_name
CCCAAACCGACACATCGCTGAAGTAATTCAGGAGAAAAGTATACAATTTACAAGTTGTCA
AGTTCAAATTTCGAATTTCAATATCATAAAAGGAGAGAAG
>No_name
AATTACTTCAGCGATGTGTCGGTTTGGGGGGTGATGGTTTTGTCAACAGAGAGATATTTA
TTGTTGAAATATCCCACAAACTTTACATTGAGGAATCTTA
>No_name
CCACAAACTTTACATTGAGGAATCTTACCAAAAAACATGCAGTTATCTTTACCGTTTTAT
TGTTATTGCTAAGTTTTGTGAAAAACTTTGTACAGCTGCT
>No_name
CACAACCCCAAGCAATTATTTCATCATTTCCTTGGCATCTACTGATCTTTTGATTGGATT
AATTTCAATGAATTTGTTTACAATATATCTTATCATCCGT
>No_name
ATTAATTTCAATGAATTTGTTTACAATATATCTTATCATCGGAAACTGGCCTTTAAGACA
GTTACTTTGCGATTTGTGGCTCTCTTTGGATTATACTGCT
>No_name
AGTCAAGCAAGCAGTATAATCCAAAGAGAGCCACAAATCGCAAAGTAACTGACTTAAAGG
CCAGTTTCCGATGATAAGATATATTGTAAACAAATTCATT
>No_name
TGGGAAGTCAAGCAAGCAGTATAATCCAAAGAGAGTCACAAATCGCAAAGTAACTGACTT
AAAGGCCAGTTTCCGATGATAAGATATATTGTAAACAAAT
>No_name
TGGGAAGGCAAGCAAGCAGTATAATCCAAAGAGAGCCACAAATCGCAAAGTAACTGACTT
AAAGGCCAGTTTCCGATGATAAGATATATTGTAAACAAAT
>No_name
ATTATAATGACTTTGTTTTTAGTTCTCCACAACCGATATGTTGCAGGAATCTTCACTGAA
CAAAATCTATCAACTGTTATAAAATGAACAGTATACTGGG
>No_name
CTGCAACATATCGGTTGTGGAGAACTAAAAACAAAGTCATTATAATGGTTCTTATTAGTT
GGTTAGTGCCATCCTCGATATTTTTCACGTGCATATTGGG
>No_name
CGTATTTCAACAATGGTAGACAGAGAGGAGCAACAGAATGCTATGCAGAGTTCACCTCAA
ATACAGTTTTCAACACAGTTCTAACGATAGTATACTTCTG
>No_name
CCTGCATATAAAACACACATTACTATAAGAGTAATCCAGAAGTATACTATCGTTAGAACT
GTGTTGAAAACTGTATTTGAGGTGAACTCTGCATAGCATT
>No_name
GGGTAATGCAGATGATTTAGATGAAATTGCCAATCCAACTGTAAACTTTCGTATAAATGA
AGGTTACGATTCATCAAATAAAGAATACAAAAATGACATT
>No_name
CAAAAATCTTCAGTACATTGACGAACATTCAAGTGACAGTGAGGAGATATATGTCTATAA
ATCCATTTACTACAATGATTACAACAGTAAATTGGAACCG
>No_name
CCTTGCACGATTTCTCGATCTGACATCTGTATCCTTGCGATGAATAAACGTGAATCTTGT
AAACTGTAACCTTTGCAAAGAGGCTAGATTTGAATTTGAA
>No_name
CAAGTAACAAAAGCACCCAAAATTAAGCTTATTGTTCTCAAAGCTTTCCTTGCACGATTT
CTCGATCTGACATCTGTATCCTTGCGATGAATAAACGTGA
>No_name
TTACGCAACTATTACAAAAGCCCTTTATCAAAACCAGAACGGGATAAGGAGTCCAGCAAG
TAACAAAAGCACCCAAAATTAAGCTTATTGTTCTCAAAGC
>No_name
CTGGACTCCTTATCACGTTCTGGTTTTGATAAAGGGCTTTTGTAATAGTTGCGTAAACGA
TCATCTCTACAATCTGTCATATTGGCTGTGTTATATAAAT
>No_name
CTGAAATCTCCTCTCAACAATCTCATGAAGGTCGTTTTTATTTGAGAGTTTGCTAGAGCA
TAGCAGAAAGGATTAATGGGAGAATTTATATAACACAGCC
>No_name
ATAATTTAACCGACAAGGAATTTATAAGCCTTGAACAAGGCCCACAGAGAGATCCAATTA
ATTTATTGATCCCGTTCAACACTATTTATGTCGTCCTGAT
>No_name
TGCCAACAAAAATCAGGACGACATAAATAGTGTTGAACGGGATCAATAAATTAATTGGAT
CTCTCTGTGGGCCTTGTTCAAGGCTTATAAATTCCTTGTC
>No_name
TCACAATTGAAAGATACATAGCAATATGTCACCCCTTGCTGAAACCGTCAGAGAGTAACA
ATAGACAGAGGACAATTAAAATAATTGCTTGTATATGGAT
>No_name
GTAAACTGCAAAGAAACGATGTTATCCATATACAAGCAATTATTTTTTGTTGTCCTCTGT
CTATTGTTACTCTCTGACGGTTTCAGCAAGGGGGGACATA
>No_name
CTTATTGTGAGTCCAATTCTCATATATAGAACTGACATTAGAATTAAAGGAGTCAAGAAG
AAAATAATGAAGCTGATTAAGAAGGAATTTGGTAGTGCTT
>No_name
CCGGCAGCTGTTAAAATGTTAGCGGCAATTGTCATTTTATTCTTTTTATGTTTGGCGCCA
TTCCACGCCGAACGATTGATGGTCACGTTGATTCCCGAAT
>No_name
CAATCCTATTTTGTATAATATCATGTCTCATAAATTCCGTAACGGGTTCTGTGATATTGT
CAAATGCCGTCGACTCTCGTCGACCCCAAAAATTCAAATG
>No_name
GTATAATATCATGTCTCATAAATTCCGTAACGGGTTCTGTGATATTGTCAAATGCCGTCG
ACTCTCGTCGACCCCAAAAATTCAAATGAGTCTCAGTACA
>No_name
TTATTTCCAAAGAACCATTAAAACAATCGTCAATAAAGAAATGTCAATACATTTTCAGTC
AAAACCGATCGGAAGACAGACCGGAACGGGCTGAATGTTG
>No_name
CTGTCTTGGTAATGTTCTCGGTTATCATATTTAGGAACACAAAAACAACATTCAGACCGT
TCCGGTCTGTCTTCCGATCGGTTTTGACTGAAAATGTATT
>No_name
GGAAGTTATCATTGTTGGACGAGTGAGGACGAGAATGTTGGCAATATTTGTTACGATGCC
GAAAATGCAAGCACTCGTACTGACGTATCCCTGGCGATTC
>No_name
AATTTGTAGCGGAAGTTATCATTGTTGGACGAGTGAGGACGAGAATGTTGGCGATATTTG
TTACGATGCCGAAAATGCAAGCACTCGTACTGACGTATCC
>No_name
CAATTGCTAGACACATCAATAACCAATTTGTAGCGGAAGTTATCATTGTTGGACGAGTGA
GGACGAGAGTGTTGGCAATATTTGTTACGATGCAGAAGAT
>No_name
CCCAGTTCCAACTGTCTGTGTGAAGCAGCAAATCAGGGCCAAAATTTGAGGAAATGTAGA
ATTTTATCAAAATTGGCAAATATACAACCATTGTCAAGAG
>No_name
GCTAACCATAAATTTCTGATAGACAACCCAGTTCCAACTGTCTGTGTGAAGCAGCAAATC
AGGACCAAAATTTGAGGAAATGTAGAATTTTATCAAAATT
>No_name
GTTTCATTAGCAATATTCCGATTCATTTGCATATATATGCCTATTAAAGGCCCACCTTTG
TGTTCTATCCCAAACGCATCTAAAACCACTTTTGTTATTT
>No_name
CAATATTCCGATTCATTTGCATATATATGCCTATTAAAGGCCCACCTTTGTGTTCTATCC
CAAACGCATCTAAAACCACTTTTGTTATTTCTATTCTATG
>No_name
GCATATATATGCCTATTAAAGGCCCACCTTTGTGTTCTATCCCAAACGCATCTAAAACCA
CTTTTGTTATTTCTATTCTATGTTTTCTCGTGACAATACC
>No_name
GTTTTGGCAAGATTGAATTTTGGTTACGACCATGTTTGGTATTGTCACGAGAAAACATAG
AATAGAAATAACAAAAGTGGTTTTAGATGCGTTTGGGATA
>No_name
ATTTAAACAAAGTCGCCTGTAACCAGAAATTCATTTTACTTATCATCTCGAAACTAGGAT
CTATTTTCAAAAAATAGAAAACCATCACTCTGTTGTCTTT
>No_name
AATAAATTTGATTGTCTTTGTGTGGCTTTTTTCATAGAAAGAATGAGTCCAACAGTTAAA
GCCGTTAGAACGACACTTGGAATCAATTTAAACAAAGTCG
>No_name
CTGCCAAAAGCATGTAAGTGGTTCTTTGTTCTCTATGTTTAGCTTTTCTTTGAGATTTTG
TATTATTCAATAAATTTGATTGTCTCTGTGTGGCTTTTTT
>No_name
CAACAACATTAGCAAGCCCTGGGGAGCTTCTGTAAGTAAAAACAAAAGAACAACTGCCAA
AAGCATGTAAGTGGTTCTTTGTTCTCTATGTTTAGCTTTT
>No_name
TGAAATAACTCAACAACATTAGCAATCCCTGGGGAGCTTCTGTAAGTAAAAACAAAAGAA
CAACTGCCAAAAGCATGTAAGTGGTTCTTTGTTCTCTATG
>No_name
CTTTGAAATAACTCAACAACATTAGCAAGCCCTGGGGAGCTTCTGTAAGTAAAAACAAAA
GAACAACTGCCAAAAGCATGTAAGTGGTTCTTTGTTCTCT
>No_name
CAAAGAACCACTTACATGCTTTTGGCAGTTGTTCTTTTGTTTTTACTTACAGAAGCTCCC
CAGGGATTGCTAATGTTGTTGAGTTATTTCAAAGAAGGAT
>No_name
GTTTTTACTTACAGAAGCTCCCCAGGGCTTGCTAATGTTGTTGAGGTATTTCGAAGAATG
AATCTATGAAAAAGTCTATGACAAGCTAGGAGATTAGATT
>No_name
GTTGAGTTATTTCAAAGAAGGATTCTATGAAAAAGTCTATGAAAAATTAGGAGATTTGAT
TGATTTTCTAACCTTGGTCAATGAATCAACTAATTTTATT
>No_name
TGATTTTCTAACCTTTGTCAATGAATCAACTAATTTTATTTTGTATACAACAATGTCAAA
ACAATTTAGAAATGTTTTCTCAAGTATTTTCTGTCTTGGT
>No_name
GTTCAACATCATTAGACGCATTTGATATACAACCAAGACAGAAAATACTTGAGAAAACAT
TTCTAAATTGTTTTGACATTGTTGTATACAAAATAAAATT
>No_name
CATTCAGACATTTGATAAAATCTGGCATCGTTACAGTGTTTTCGCATAGATGCTTGTTCA
ACATCATTAGACGCATTTGATATACAACCAAGACAGAAAA
>No_name
TCTGAATGCACCACTGACAGAACAAAATTGCATAAATTGCCATCGTCAATTTTTCAAAGA
TTCATCAATTCAAATTCCATGTTGACTTCAACGACTCCCA
>No_name
CTGGGAGTCGTTGAAGTCAACATGGAATTTGAATTGATGAATCTTTGAAAAATTGACGAT
GGCAATTTATGCAATTTTGTTCTGTCAGTGGTGCATTCAG
>No_name
ATTTGTCAATATCAATTGCATCATCGTCTTTCTTCATGCTTCAATGAATAATAGCACAAA
TCGCTATTTAATTGGAATAGCATTTGGTGATCTCATGAAA
>No_name
CATAAATCGCTATTTAATTGGAATAGCATTTGGTGATCTCATGAAAGCTTTGAATGACTT
CATTTATTTCCCGTCAGTTTTATTCGGAAAGCAATCAAAG
>No_name
AAATAACTTCGATAACAGATCGGATGGACAACCATTAAATATCTTTCGAAGCAAACAGCC
AAAGTCACCCAAGTAGTTACAATGGCAAAATACTGTGATA
>No_name
TTTTTATCCAAATAACTTCGATAACAGATCGGATGGACAACCATTAAATATCTTTCGAAG
CAAACAGCCAAAGTCACCCAAGTAGTTACAATGGCAAAAT
>No_name
CGTGAACAAAACCATAATTAAATAAATACCTAAAGTAATGAGTGTTGCTTTATTTTTATC
CAAATAACTTCGATAACAGATCGGATGGACAACCATTAAA
>No_name
CGAAGTTATTTGGATAAAAATAAAGCAACACTCATTACTTTAGGTATTTATTTAATTATG
GTTTTGTTCACATTACCTTGTGGATTTCGGTATGAAAAGG
>No_name
GAAGTTATTTGGATAAAAATAAAGCAACACTCATTACTTTAGGTATTTATTTAATTATGG
TTTTGTTCACGTTACCTTGTGGATTTCGGTATGAAAAGGT
>No_name
CTTCGATGTATTAAAAATACTGATACAGACCTTTTCATACCGAAATCCACAAGGTAACGT
GAACAAAACCATAATTAAATAAATACCTAAAGTAATGAGT
>No_name
TGTGGATTTCGGTATGAAAAGGTCTGTATCAGTATTTTTAATACATCGAAGAAATGTCTT
GAATATAATTTGATTACGAGTAAATTTTGGATGAAATTCA
>No_name
GTGGATTTCGGTATGAAAAGGTCTGTATCAGTAGTTTTAATACATCGAAGAAATGTCTTG
AATATAATTTGATTACGAGTAAATTTTGGATGAAATTCAG
>No_name
TGGATTTCGGTATGAAAAGGTCTGTATCAGTATTTTTAATACATCGAAGAAATGTCTTGA
ATATAATTTGATTACGAGTAAATTTTGGATGAAATTCAGT
>No_name
GAAAAGGTCTGTATCAGTATTTTTAATACATCGAAGAAATGTATTGAATATAATTTGATT
ACGAGTAAATTTTGGATGAAATTCAGTTTTGGACATAATT
>No_name
CTTGAATATAATTTGATTACGAGTAATTTTTGCATGAAATTCAGTTTTGGACATAATTTT
CTCATTGTTCAGTCTCTTCTTCGCTCTATTATTCCCTTGA
>No_name
GCCATCAAGGGAATAATAGATCGAACAAGAGACTGAACAATGAGAAAATTATGTCCAAAA
CTGAATTTCATCCAAAATTTACTCGTAATCAAATTATATT
>No_name
ATTTTCTCATGGTTCAGTCGCTTGTTCTATCTATTATTCCCTTGATTACATTATTATGGC
TTAATGTTATGATAATTATAACTCTTAATAGAACAACAAG
>No_name
CTCCATTCTTCTAGATATTGTTGTTTTATTAAGAGCTATAATTATTTTAATATTAAGCCA
TAATAATGCCATCAAGGGAATAATAGATCGAACAAGAGAC
>No_name
CAGACTTAGAATTATGAAGACGCAAACTATAATTATCAACATTAATGTAATTCGATTCCG
AGACTCCATTCTTCTAGATATTGTTGTTTTATTAAGAGCT
>No_name
CCCCAGTTCATCATTGACATGAGACTGTCAGGCAGACTTAGAATTATGAAGACGCAAACT
ATAATTATCAACATTAATGTAATTCGATTCCGAGACTCCA
>No_name
GTCATGATAGCCCCAGTTCATCATTGACATGAGACTGTCAGGCAGACTTAGAATTATGAA
GACGCAAACTATAATTATCAACATTAATGTAATTCGATTC
>No_name
GAATAATCGTCCGAGTGATTCCCTCGGCGTCATGATAGCCCCAGTTCATCATTGACATGA
GACTGTCAGGCAGACTTAGAATTATGAAGACGCAAACTAT
>No_name
TCTAAGTCTGCCTGACAGTCTCATGTCAATGATGAACTGGGGCTATCATGACGCCGAGGG
AATCACTCGGAAGATTATTCGCGAAATTAGTGATACGTTA
>No_name
GCAAGAGTAACGTATCACTAATTTCGCGAATAATCTTCCGAGTGATTCCCTCGGCGTCAT
GATAGCCCCAGTTCATCATTGACATGAGACTGTCAGGCAG
>No_name
GTCGGCATTTAGCAAGAGTAACGTATCACTAATTTCGCGAATAATCTTCCGAGTGATTCC
CTCGGCGTCGTGATAGGCCCAGTTCATCATTGACATGAGA
>No_name
CCGAAATTTGTTATTGAATATTAAATAAATAAAAAAATTCACGTCGGCATTTAGCAAGAG
TAACGTATCACTAATTTCGCGAATAATCTTCCGAGTGATT
>No_name
CACTCGGAAGATTATTCGCGAAATTAGTGATACGTTACTCTTGCTAAATGCCGACGTGAA
TTTTTTTATTTATTTAATATTCAATAACAAATTTCGGTCA
>No_name
ACATTATTCGCGAAAGTAGTGATACGTTACTCTTGCTAAATGCCGACGTGAATTTTTTTA
TTTATTTAATATTCAATAACAAATTTTGGTCAGTATACAG
>No_name
ATCAAATGAATGAAACTTCAGCGACTTCGAACGAAAAAACTCTGCTAGAGATCCGACAGA
TATTTTTACCAATTTCTTATCAATTACAATTGTATTCTAT
>No_name
AATGAATGAAACTTCAGCGACTTCGAACGAAAAAACTCTGCTAGAGATCCGACAGATATT
TTTACCAATTTCTTATCAATTACAATTGTATTCTATTCCA
>No_name
AATGAATGAAACTTCAGCGACTTCGAACGAAAAAACTCTGCTAGAGATCCGACAGATATT
TCTACCAATTTCTTATCAATTACAATTGTATTCTATTCCA
>No_name
ATGAAACTTCAGCGACTTCGAACGAAAAAACTCTGCTAGAGATCCGACAGATATTTTTAC
CAATTTGTTATATATTACTATTGTATTCTATTGTAATGTT
>No_name
ATGAAACTTCAGCGACTTCGAACGAAAAAACTCTGCTAGAGATCCGACAGATATTTTTAC
CAATTTCTTATCAATTACAATTGTATTCTATTCCAATCTT
>No_name
CAGAAAGATTGGAATAGAATACAATTGTAATTGATAAGAAATTGGTAAAAATATCTGTCG
GATCTCTAGCAGAGTTTTTTCGTTCGAAGTCGCTGAAGTT
>No_name
CAGAAAGATTGGAATAGAATACAATTGTAATTGATAAGAAATTGGTAAAAATATCTGTCG
GATCTCTAGCAGAGTTTTTTCGTTCGAAGTCGCTGAAGTT
>No_name
GCGACTTCGAACGAAAAAACTCTGCTAGAGATCCGACAGATATTTTTACCAATTTCTTAT
CAATTACAATTGTATTCTATTCCAATCTTTCTGACCGTTG
>No_name
GCGACTTCGAACGAAAAAACTCTGCTAGAGATCCGACAGATATTTTTACCAATTTCTTAT
CAATTACAATTGTATTCTATTCCAATCTTTCTGACCGTTG
>No_name
CAACGGTCAGAAAGATTGGAATAGAATACAATTTTGATTGATAAGAAATTGGTAAAAATA
TCTGTCGGATCTCTAGCAGAGTTTTTTCGTTCGAAGTCGC
>No_name
CAAGTATTCCAACGGTCAGAAAGGTTGGAATAGAATACAATTGTAATTGATAAGAAATTG
GTAAAAATATCTGTCGGATCTCTAGCAGAGTTTTTTCGTT
>No_name
GAAAAAACTCTGCTAGAGATCCGACAGATATTTTTACCAATTTCTTATCAATTACAATTG
TATTCTATTCCAATCTTTCTGACCGTTGGAATACTTGGCA
>No_name
GAAAAAACTCTGCTAGAGATCCGACAGATATTTTTATCAATTTCTAATCAATTACAATTG
TATTCTATTCCAATCTTTCTGACCGTTGGAATACTTGGCA
>No_name
GGATTGCCAAGTATTCCAACGGTCAGAAAGATTGGAATAGAATCCAATTGTAATTGATAA
GAAATTGGTAAAAATATCTGTCGGATCGCTAGCAGAGTTA
>No_name
GATATTTTTACCAATTTCTTATCAATTACAATTGTATTCTATTCCAATCTTTCTGACCGT
TGGAATACTTGGCAATCCGATTTCCTTTGTTGTGTGGGTT
>No_name
ATTTTTACCAATTTCTTATCAATTACAATTGTATTCTATTCCAATCTTTCTGACCGTTGG
AATACTTGGCAATCCGATTTCCTTTGTTGTGTGGGTTTCA
>No_name
ATGTTTACCAATTTCTTATCAATTACAATTGTATTCTATTCCAATCTTTCTGACCGTTGG
AATACTTGGCAATCCGATTTCCTTTGTTGTGTGGGTTTCA
>No_name
GAAGTTTTCTTGAAACCCACACAACAAAGGAAATCGGATTGCCAAGTATTCCAACGGTCA
GAAAGATTGGAATAGAATACAATTGTAATTGATAAGAAAT
>No_name
GTCGAAGTTTTCTTGAAACCCACACAACAAAGGAAATCGGATTGGCAAGTATTCCAACGG
TCAGAAAGATTGGAATAGAATACAATTGAAATTGATAAGA
>No_name
GTCGAAGTTTTCTTGAAACCCACACAACAAAGGAAATCGGATTTCCAAGTATTCCAACGG
CCAGAAAGATTGGAATAAAAGACAATTGTAATTGATAAGA
>No_name
GTCGAAGTTTTCTTGAAACCCACACAACAAAGGAAATCGGATTGCCAAGTATTCCAACGG
TCAGAAAGATTGGAATAGAATACAATTGTAATTGATAAGA
>No_name
ATTTCGTCGAAGTTTTCTTGAAACCCACACAACAAAGGAAATCGGATTGCCAAGTATTCC
AACGGTCAGAAAGATTGGAATAGAATACAATTGTAATTGA
>No_name
AAGAATTATTTCGTCGAAGTTTTCTTGAAACCCACACAACAAAGGAAATCGGATTGCCAA
GTATTCCAACGGTCAGAAAGATTGGAATAGAATACAATTG
>No_name
CAGAAGAATTATTTCGTCGAAGTTTTCTTGAAACCCACACAACAAAGGAAATCGGATTGC
CAAGTATTCCAACGGTCAGAAAGATTGGAATAGAATAAAA
>No_name
TTCTATTCCAATCTTTCTGACCGTTGGAATACTTGGCAATCCGATTTCCTTTGTTGTGTG
GGTTTCAAGAAAACTTCGACGAAATAATTCTTCTGCAGTT
>No_name
GCTATGTAAACTGCAGAAGAATTATTTCGCCGAAGCTCTCTTGAAACCCACACAACAAAG
GAAATCGGATTGCCAAGTATTCCAACGAGCAGAAAGATTG
>No_name
CGCTATGTAAACTGCAGAAGAATTATTTCGTCGAAGTTTTCTTGAAACCCACACAACAAA
GGAAATCGGATTGCCAAGTATTCCAACGGTCAGAAAGATT
>No_name
ATCGCTATGTAAACTGCAGAAGAATTATTTCGTCGAAGTTTTCTTGAAACCCACACAACA
AAGGAAATCGGATTGCCAAGTATTCCAACGGTCAGAAAGA
>No_name
TATCGCTATGTAAACTGCAGAAGAATTATTTCGTCGAAGTTTTCTTGAAACCCACACAAC
AAAGGAAATCGGATTGCCAAGTATTCCAACGGTCAGAAAG
>No_name
GGAATACTTGGCAATCCGATTTCCTTTGTTGTGTGGGTTTCAAGAAAACTTCGACGAAAT
AATTCTTCTGCAGTTTACATAGCGATGCTTGCCATTAATG
>No_name
TGTAATACTTGGCAATCCGATTTCCTTTGTTGTGTGGGTTTCAAGAAAACTTCGACGAAA
TAATTCTTCTGCAGTTTACATAGCGATGCTTGCCATTAAT
>No_name
CTTGGCAATCCGATTTCCTTTGTTGTGTGGGTTTCAAGAAAACTTCGACGAAATAATTCT
TCTGCAGTTTACATAGCGATGCTTGCCATTAATGACTTTT
>No_name
CTTGGCAATCCGATTTCCTTTGTTGTGTGGGTTTCAAGAAAACTTCGACGAAATAATTCT
TCTGCAGTTTACATAGCGATGCTTGCCATTAATGACTTTT
>No_name
CAACGAAAAAGTCATTAATGGCAAGCATCGCTATGTAAACTGCAGAAGAATTATTTCGTC
GAAGTTTTCTTGAAACCCACACAACAAAGGAAATCGGATT
>No_name
CTTTGTTGTGTGGGTTTCAAGAAAACTTCGACGAAATAATTCTTCTGCAGTTTACATAGC
GATGCTTGCCATTAATGACTTTTTCGTTGTTATTTGTAGC
>No_name
ATAATGCTACAAATAACAACGAAAAAGTCATTAATGGCAAGCATCGCTATGTAAACTGCA
GAAGAATTATTTCGTCGAAGTTTTCTTGAAACCCCCACAA
>No_name
AAGAATAAATAATGCTACAAATAACAACGAAAAAGTCATTAATGGCAAGCATCGCTATGT
AAACTGCAGAAGAATTATTTCGTCGAAGTTTTCTTGAAAC
>No_name
AAATAATAAATAATGCTACAAATAACAACGAAAAAGTCATTAATGGCAAGCATCGCTATG
TAAACTGCAGAAGAATTATTTCGTCGAAGTTTTCTTGAAA
>No_name
TTTCAAGAAAACTTCGACGAAATAATTCTTCTGCAGTTTACATAGCGATGCTTGCCATTA
ATGACTTTTTCGTTGTTATTTGTAGCATTATTTATTATTT
>No_name
CTCAAATAATAAATAATGCTACAAATAACAACGAAAAAGTCATTAATGGCAAGCATCGCT
ATGTAAACTGCAGAAGAATTATTTCGTCGAAGTTTTCTTG
>No_name
AGAAAACTTCGACGAAATAATTCTTCTGCAGTTTACATAGCGATGCTTGCCATTAATGAC
TTTTTCGTTGTTATTTGTAGCATTATTTATTATTTGAGAC
>No_name
AAAACTTCGACGAAATAATTCTTCTGCAGTTTACATAGCGATGCTTGCCATTAATGACTT
TTTCGTCGTTATTTGTAGCATTATTTATTATTTGAGACAT
>No_name
TGAATGTCTCAAATAATAAATAATGCTACAAATAACAACGAAAAAGTCATTAATGGCAAG
CATCGCTATGTAAACTGCAGAAGAATTATTTCGTCGAAGT
>No_name
CATGAATGTCTCAAATAATAAATAATGCTACAAATAACAACGAAAAAGTCATTAATGGCA
AGCATCGCTATGTAAACTGCAGAAGAATTATTTCGTCGAA
>No_name
CATGAATGTCTCAAATAATAAATAATGCTACAAATAACAACGAAAAAGTCATTAATGGCA
AGCATCGCTATGTAAACTGCAGAAGAATTATTTCGTCGAA
>No_name
CCCATGAATGTCTCAAATAATAAATAATGCTACAAATAACAACGAAAAAGTCATTAATGG
CAAGCATCGCTATGTAAACTGCAGAATAATTATTTCGTCG
>No_name
CCGAAACCCCATGAATGTCTCAAATAATAAATAATGCTACAAATAACAACGAAAAAGTCA
TTAATGGCAAGCATCGCTATGTAAACTGCAGAAGAATCAT
>No_name
TTCTTCTGCAGTTTACATAGCGATGCTTGCCATTAATGACTTTTTCGTTGTTATTTGTAG
CATTATTTATTATTTGAGACATTCATGGGGTTTCGGTATA
>No_name
CTCTAATATCTATTATACCGAAACCCCATGAATGTCTCAAATAATAAATAATGCTACAAA
TAACAACGAAAAAGTCATTAATGGCAAGCATCGCTATGTA
>No_name
ATAGCGATGCTTGCCATTAATGACTTTTTCGTTGTTATTTGTAGCATTATTTATTATTTG
AGACATTCATGGGGTTTCGGTATAATAGATATTAGAGGAA
>No_name
ACAAATTCCTCTAATATCTATTATACCGAAACCCCATGAATGTCTCAAATAATAAATAAT
GCTACAAATAACAACGAAAAAGTCATTAATGGCAAGCATC
>No_name
TTACAAATTCCTCTAATATCTATTATACCGAAACCCCTTGAATGTCTCAAATGATAAATA
ATCCTACAAAGAACAACGAAAAAGTCATTAATGGCAAGCA
>No_name
TTTACAAATTCCTCTAATATCTATTATACCGAAACCCCATGAATGGCTCAAATAATAAAT
AATACTACAAATAACAACGAAAAAGTCATTAATGGCAAGC
>No_name
GAATTTACAAATTCCTCTAATATCTATTATACCGAAACCCCATGAATGTCTCAAATAATA
AATAATGCTACAAATAACAACGAAAAAGTCATTAATGGCA
>No_name
TTTCGTTGTTATTTGTAGCATTATTTATTATTTGAGACATTCATGGGGTTTCGGTATAAT
AGATATTAGAGGAATTTGTAAATTCTATATGGTTATTTTC
>No_name
GTTGTTATTTGTAGCATTATTTATTATTTGAGACATTCATGGGGTTTCGGTATAATAGAT
ATTAGAGGAATTTGTAAATTCTATATGGTTATTTTCACGT
>No_name
CAAAAACGTGAAAATAACCATATAGAATTTACAAATTCCTCTAATATCTATTATACCGAA
ACCCCATGAATGTCTCAAATAATAAATAATGCTACAAATA
>No_name
CAAAAACGTGAAAATAACCATATAGAATTTACAAATTCCTCTAATATCTATTATACCGAA
ACCCCATGAATGTCTCAAATAATAAATAATGCTACAAATA
>No_name
TGCAAAAACGTGAAAATAACCAGATAGAATTTACAAATTCCTCTAGTATCTATTATACCG
AAACCTCATGAATGTCTCAAATAATAAATAATGCTTCAAT
>No_name
TTGTAGCATTATTTATTATTTGAGACATTCATGGGGTTTCGGTATAATAGATATTAGAGG
AATTTGTAACTTCTATATGGTTATTTTCACGTTTTTGCAG
>No_name
TATACTGCAAAAACGTGAAAATAACCATATAGAATTTACAAATTCCTCTAATATCTATTA
TACCGAACCCCAATGAATGTCTCAAATAATAAATAATGCT
>No_name
GCATTATTTATTATTTGAGACATTCATGGGGTTTCGGTATAATAGATATTAGAGGAATTT
GTAAATTCTATATGGTTATTTTCACGTTTTTGCAGTATAA
>No_name
GTTATACTGCAAAAACGTGAAAATAACCATATAGAATTTACAAATTCCTCTAATATCTAT
TATACCGAAACCCCATGAATGTCTCAAATAATAAATAATG
>No_name
GTTATACTGCAAAAACGTGAAAATAACCATATAGAATTTACAAATTCCTCTAATATCTAT
TATACCGAAACCCCATGAATGTCTCAAATAATAAATAATG
>No_name
ATTTATTATTTGAGACATTCATGGGGTTTCGGTATAATAGATATTAGAGGAATTTGTAAA
TTCTATATGGTTATTTTCACGTTTTTGCAGTATAACTCTA
>No_name
TTTATTATTTGAGACATTCATGGGGTTTCGGTATAATAGATATTAGAGGAATTTGTAAAT
TCTATATGGTTATTTTCACGTTTTTGCAGTATAACTCTAT
>No_name
TATTATTTGAGACATTCATGGGGTTTCGGTATAATAGATATTAGAGGAATTTGTAAATTC
TATATGGTTATTTTCACGTTTTTGCAGTATAACTCTATAT
>No_name
TTTGAGACATTCATGGGGTTTCGGGATAATAGATATTAGAGGAATTTGTAAATTCTATAT
GGTTATTTTCACGTTTTTGCAGTATAACTCTATATTACTA
>No_name
GAGACATTCATGGGGTTTCGGTATAATAGATATTAGAGGAATTTGTAAATTCTATATGGT
TATTTTCACGTTTTTGCAGTATAACTCTATATTACTAGTG
>No_name
AAACACTAGTAATATAGAGTTATACTGCAAAAACGTGAAAATAACCATATAGAATTTACA
AATTCCTCTAATATCTATTATACCGTAACCCCATGAATGT
>No_name
CAAACACTAGTAATATAGAGTTATACTGCAAAAACGTGAAAATAACCATATAGAATTTAC
AAATTCCTCTAATATCTATTATACCGAAACCCCATGAATG
>No_name
CCAAACACTAGTAATATAGAGTTATACTGCAAAAACGTGAAAATAACCATATAGAATTTA
CAAATTCCTCTAATATCTATTATACCGAACCCCCATGAAT
>No_name
ATTCATGGGGTTTCGGTATAATAGATATTAGAGGAATTTGTAAATTCTATATGGTTATTT
TCACGTTTTTGCAGTATAACTCTATATTACTAGTGTTTGG
>No_name
GGGGTTTCGGTATAATAGATATTAGAGGAATTTGTAAATTCTATATGGTTATTTTCACGT
TTTTGCAGTATAACTCTATATTACTAGTGTTTGGATTTAC
>No_name
GGGGTTTCGGGATAATAGATATTAGAGGAATTTGTAAATTCTATATGGTTATTTTCACGT
TTTTGCAGTATAACTCTATATTACTAGTGTTTGGATTTAC
>No_name
TCCATCTTTCGATAGTAAATCCAAACACTAGTAATATAGAGTTATACTGCAAAAACGTGA
AAATAACCATATAGAATTTACAAATTCCTCTAATATCTAT
>No_name
GTAAATTCTATATGGTTATTTTCACGTTTTTGCAGTATAACTCTATATTACTAGTGTTTG
GATTTACTATCGAAAGATGGATAGCTGTATGTTATCCTTT
>No_name
AAATTCTATATGGTTATTTTCACGTTTTTGCAGTATAACTCTATATTACTAGTGTTTGGA
TTTACTATCGAAAGATGGATAGCTGTATGTTATCCTTTTC
>No_name
GTTATTTTCACGTTTTTGCAGTATAACTCTATATTACTAGTGTTTGGATTTACTATCGAA
AGATGGATAGCTGTATGTTATCCTTTTCGACGTGAAAGAT
>No_name
CAACATCTTTCACGTCGAAAAGGATAACATACAGCTATCCATCTTTCGATAGTAAATCCA
AACACTAGTAATATAGAGTTATACTGCAAAAAAGTGAAAA
>No_name
GATTTTCAGTGCAACATCTTTCACGTCGAAAAGGATAACATACAGCTATCCATCTTTCGA
TAGTAAATCCAAACACTAGTAATATAGAGTTATACTGCAA
>No_name
TCGATTTTCAGTGCAACATCTTTCACGTCGAAAAGGATAACATACAGCTATCCATCTTTC
GATAGTAAATCCAAACACTAGTAATATAGAGTTATACTGC
>No_name
CTCGATTTTCAGTGCAACATCTTTCACGTCGAAAAGGATAACATACAGCTATCCATCTTT
CGATAGTAAATCGAAACACTAGTAATATAGAGTTATACTG
>No_name
CTCGATTTTCAGTGCAACATCTTTCACGTCGAAAAGGATAACATACAGCTATCCATCTTT
CGATAGTAAATCCAAACACTAGTAATATAGAGTTATACTG
>No_name
AGGCTCGATTTTCAGTGCAACATCTTTCACGTCGAAAAGGATAACATACAGCTATCCATC
TTTCGATAGTAAATCCAAACACTAGTAATATAGAGTTATA
>No_name
ACTCTATATTACTAGTGTTTGGATTTACTATCGAAAGATGGATAGCTGTATGTTATCCTT
TTCGACGTGAAAGATGTTGCACTGAAAATCGAGCCTGGAT
>No_name
CTCTATATTACTAGTGTTTGGATTTACTATCGAAAGATGGATTGCTGTATGTTATCTTTT
TCAACGTGAAAGATGTTGCACTGAAAATCGTGCCTGGAAA
>No_name
TATATTACTAGTGTTTGGATTTACTATCGAAAGATGGATAGCTGTATGTTATCCTTTTCG
ACGTGAAAGATGTTGCACTGAAAATCGAGCCTGGATAGCT
>No_name
CCACAAGCTATCCAGGCTCGATTTTCAGTGCAACATCTTTCACGTCGGAAAGGATAACAT
ACAGCTAGCCATCTTTCGATAGTAAATCCAAACACTAGTA
>No_name
AAATTATTCCACAAGCTATCCAGGCTCGATTTTCAGTGCAACATCTTTCACGTCGAAAAG
GATAACATACAGCTATCCATCTTTCGATAGTAAATCCAAA
>No_name
TATGAACACACTTGAAAAAATTATTCCACAAGCTATCCAGGCTCGATTTTCAGTGCAACA
TCTTTCACGTCGAAAAGGATAACATACAGCTATCCATCTT
>No_name
GTTATCCTTTTCGACGTGAAAGATGTTGCACTGAAAATCGAGCCTGGATAGCTTGTGGAA
TAATTTTTTTAAGTGTGTTAATATCAGTATTTCGTTTGTT
>No_name
TCCTTTTCGACGTGAAAGATGTTGCACTGAAAATCGAGCCTGGATAGCTTGTGGAATAAT
TTTGTCAAGTGTNTTCATATCAGTATTTCCGTTGTTCTGC
>No_name
TCCTTTTCGACGTGAAAGATGTTGCACTGAAAATCGAGCCTGGATAGCTTGTGGAATAAT
TTTTTCAAGTGTGTTCATATCAGTATTTCCTTTGTTCTTC
>No_name
CGAAGAACAAAGGAAATACTGATATGAACACACTTGAAAAAATTATTCCACAAGCTATCC
AGGCTCGATTTTCAGTGCAACATCTTTCACGTCGAAAAGG
>No_name
CGAAGAACAAAGGAAATACTGATATGAACACACTTGAAAAAATTATTCCACAAGCTATCC
AGGCTCGATTTTCAGTGCAACATCTTTCACGTCGAAAAGG
>No_name
CGAAGAACAAAGGAAATACTGATATGAACACACTTGAAAAAATTATTCCACAAGCTATCC
AGGCTCGATTTTCAGTGCAACATCTTTCACGTCGAAAAGG
>No_name
CTTTTCGACGTGAAAGATGTTGCACTGAAAATCGAGCCTGGATAGCTTGTGGAATAATTT
TTTCAAGTGTGTTCATATCAGTATTTCCTTTGTTCTTCGT
>No_name
ACGAAGAACAAAGGAAATACTGATATGAACACACTTGAAAAAATTATTCCACAAGCTATC
CAGGCTCGATTTTCAGTGCAACATCTTTCACGTCGAAAAG
>No_name
TGCCAAACGAAGAACAAAGGAAATACTGATATGAACACACTTGAAAAAATTATTCCGCAA
TCTATCCAGGCTCGATTTTCAGTGCAACATCTTTCACGTC
>No_name
GAAAGATGTTGCACTGAAAATCGAGCCTGGATAGCTTGTGGAATAATTTTTTCAAGTGTG
TTCATATCAGTATTTCCTTTGTTCTTCGTTTGGCATTATC
>No_name
TGATAATGCCAAACGAAGAACAAAGGAAATACTGATATGAACACACTTGAAAAAATTATT
CCACAAGCTATCCAGGCTCGATTTTCAGTGCAACATCTTT
>No_name
GATGATAATGCCAAACGAAGAACAAAGGAAATACTGATATGAACACACTTGAAAAAATTA
TTCCACAAGCTATCCAGGCTCGATTTTCAGTGCAACATCT
>No_name
GGTTGATAATGCCAAACGAAGAACAAAGGAAATACTGATATGAACACACTTGAAAAAATT
ATTCCACAAGCTATCCAGGCTCGATTTTCAGTGCAACATC
>No_name
TGAAAATCGAGCCTGGATAGCTTGTGGAATAATTTTTTCAAGTGTGTTCATATCAGTATT
TCCTTTGTTCTTCGTTTGGCATTATCAACCACTTTGCAGT
>No_name
TGAAAATCGAGCCTGGATAGCTTGTGGAATAATTTTTTCAAGTGTGTTCATATCAGTATT
TCCTTTGTTCTTCGTTTGGCATTATCAACCACTTTGCAGT
>No_name
CCTGGATAGCTTGTGGAATAATTTTTTCAAGTGTGTTCATATCAGTATTTCCTTTGTTCT
TCGTTTGGCATTATCAACCACTTTGCAGTGTTCCTAAACA
>No_name
CCTGGATAGCTTGTGGAATAATTTTTTCAAGTGTGTTCATATCAGTATTTCCTTTGTTCT
TCGTTTGGCATTATCAACCACTTTGCAGTGTTCCTAAACA
>No_name
CTGGATAGCTTGTGGAATAATTTTTTCAAGTGGGTTCATATCATTATTTCCTTTGTTCTT
CGTTTGGCATTATCAACCACTTTGCAGTGTTCCTAAACAC
>No_name
CTGGATAGTTTGTGGAATAATTTTTTCAAGTGTGTTAATATCAGTATTTCTTTTGTTCTT
CGTTTGGCATTATCAACCACTTTGCAGTGTTCTTAAACAC
>No_name
CCAGGATAGCTTGTGGAATAATTTTTTCAAGTGTGTTCATATCAGTATTTCCTTTGTTCT
TCGTTTGGCATTATCAACCACTTTGCAGTGTTCCTAAACA
>No_name
GGGGAATAATTTTTTCAAGTGTGTTCATATCAGTATTTCCTTTGTTCTTCGTTTGGCATT
ATCAACCACTTTGCAGTGTTCCTAAACACTGGATTGAGAA
>No_name
GGAATAATTTTTTTCAAGTGTGTTCATATCAGTATTTCCTTTGTTCTTCGTTTGGCATTA
TCAACCACTTTGCAGTGTTCCTAAACACTGGATTGAGAAT
>No_name
ATGTATTCTCAATCCAGTGTTTAGGAACACTGCAAAGTGGTTGATAATGCCAAACGAAGA
ACAAAGGAAATACTGATATGAACACACTTGAAAAAATTAT
>No_name
ATTTTTTCAAGTGTGTTCATATCAGTATTTCCTTTGTTCTTCGTTTGGCATTATCAACCA
CTTTGCAGTGTTCCTAAACACTGGATTGAGAATACATATT
>No_name
ATTTTTTCAAGTGTGTTCATATCAGTATTTCCTTTGTTCTTCGTTTGGCATTATCAACCA
CTTTGCAGTGTTCCTAAACACTGGATTGAGAATACATATT
>No_name
ATTTTTTCAAGTGTGTTCATATCAGTATTTCCTTTGTTCTTCGTTTGGCATTATCAACCA
CTTTGCAGTGTCCCTAAACACTGGATTGAGAATACATATT
>No_name
AAGTTTTTCAAGTGTGTTCATATCAGTATTTCCTTTGTTCTTCGTTTGGCATTATCAACC
ACTTTGCAGTGTTCCTAAACACTGGATTGAGAATACATAT
>No_name
CGAAATATGTATTCTCAATCCAGTGTTTAGGAACACTGCAAAGTGGTTGATAATGCCAAA
CGAAGAACAAAGTAAATACTGATATGAACACACTTGAAAA
>No_name
GTCCAATGTTAAAGAATAGGTAACGAAATATGTATTCTCAATCCAGTGTTTAGGAACACT
GCAAAGTGGTTGATAATGCCAAACGAAGAACAAAGGAAAT
>No_name
ATTTCCTTTGTTCTTCGTTTGGCATTATCAACCACTTTGCAGTGTTCCTAAACACTGGAT
TGAGAATACATATTTCGTTACCTATTCTTTAACATTGGAA
>No_name
AAAATTTCCAATGTTAAAGAATAGGTAACGAAATATGTATTCTCAATCCAGTGTTTAGGA
ACACTGCAAAGTGGGTGATAATGCCAAACGAAGAACAAAG
>No_name
TAAAATTTCCAATGTTAAAGAATAGGTAACGAAATATGTATTCTCAATCCAGTGTTTAGG
AACACTGCAAAGTGGTTGATAATGCCAAACGAAGAACAAA
>No_name
GCACTAAATAAAATTTCCAATGTTAAAGAATAGGTAACGAAATATGTATTCTCAATCCAG
TGTTTAGGAACACTGCAAAGTGGTTGATAATGCCAAACGA
>No_name
GTTTGGCATTATCAACCACTTTGCAGTGTTCCTAAACACTGGATTGAGAATACATATTTC
GTTACCTATTCTTTAACATTGGAAACTTTATTTAGTGCCT
>No_name
GTAATAAGGCACTAAATAAAATTTCCAATGTTAAAGAATAGGTAACGAAATATGTATTCT
CAATCCAGTGTTTAGGAACACTGCAAAGTGGTTGATAATG
>No_name
TTATCAACCACTTTGCAGTGTTCCTAAACACTGGATTGAGAATACATATTTCGTTACCTA
TTCTTTAACATTGGAAATTTTATTTAGTGCCTTATTACCT
>No_name
TTATCAACCACTTTGCAGTGTTCCTAAACACTGGATTGAGAATACATATTTCGTTACCTA
TTCTTTAACATTGGAAATTTTATTTAGTGCCTTATTACCT
>No_name
TATCAACCACTTTGCAGTGTTCCTAAACACTGGATTGAGAATACATATTTCGTTACCTAT
TCTTTAACATTGGAAATTTTATTTAGTGCCTTATTACCTG
>No_name
TATCAACCACTTTGCAGTGTTCCTAAACACTGGATTGAGAATACATATTTCGTTACCTAT
TCTTTAACATTGGAAATTTTATTTAGTGCCTTATTACCTG
>No_name
CAACCACTTTGCAGTGTTCCTAAACACTGGATTGAGAATACATATTTCGTTACCTATTCT
TTAACATTGGAAATTTTATTTAGTGCCTTATTACCTGTAA
>No_name
ATTACAGGTAATAAGGCACTAAATAAAATTTCCAATGTTAAAGAATAGGTAACGAAATAT
GTATTCTCAATCCAGTGTTTAGGAACACTGCAAAGTGGTT
>No_name
GTTATTACAGGTAATAAGGCACGAAATAAAATTTCCAATGTTAAAGAATAGGTAACGAAA
TATGTATTCTCAATCCAGTGTTTAGGAACACTGCAAAGTG
>No_name
CGTTATTACAGGTAATAAGGCACTAAATAAAATTTCCAATGTTAAAGAATAGGTAACGAA
ATATGTATTCTCAATCCAGTGTTTAGGAACACTGCAAAGT
>No_name
CTAACGTTATTACAGGTAATAAGGCACTAAATAAAATTTCCAATGTTAAAGAATAGGTAA
CGAAATATGTATTCTCAATCCAGTGTTTAGGAACACTGCA
>No_name
CCGAATATTAACTGCTAACGTTATTACAGGTAATAAGGCACTAAATAAAATTTCCAATGT
TAAAGAATAGGTAACGAAATATGTATTCTCAATCCAGTGT
>No_name
ATTGAGAATACATATTTCGTTACCTATTCTTTAACATTGGAAAGTTTATTTAGTGCCTTA
TTACCTGTAATAACGTTAGCAGTTAATATTCGGGTTGTCG
>No_name
ATATTTCGTTACCTATTCTTTAACATTGGAAATTTTATTTAGTGCCTTATTACCTGTAAT
AACGTTAGCAGTTAATATTCGGGTTGTCGTAGAGATGTAC
>No_name
ATATTTCGTTACCTATTCTTTAACATTGGAAATTTTATTTAGTGCCTTATTACCTGTAAT
AACGTTAGCAGTTAATATTCGGGTTGTCGTAGCGATGTAC
>No_name
TTCGTTACCTATTCTTTAACATTGGAAATTTTATTTAGTGCCTTATTACCTGTAATAACG
TTAGCAGTTAATATTCGGGTTGTCGTAGAGATGTACCGAA
>No_name
GTTACCTATTCTTTAACATTGGAAATTTTATTTAGTGCCTTATTACCTGTAATAACGTTA
GCAGTTAATATTCGGGTTGTCGTAGAGATGTACCGAATAT
>No_name
CGGATATTCGGTACATCTCTACGACAACCCGAATATTAACTGCTAACGTTATTACAGGTA
ATAAGGCACTAAATAAAATTTCCAATGTTAAAGAATAGGT
>No_name
CGGATATTCGGTACATCTCTACGACAACCCGAATATTAACTGCTAACGTTATTACAGGTA
ATAAGGCACTAAATAAAATTTCCAATGTTAAAGAATAGGT
>No_name
CTTTAACATTGGAAATTTTATTTAGTGCCTTATTACCTGTAATAACGTTAGCAGTTAATA
TTCGGGTTGTCGTAGAGATGTACCGAATATCCGAAACAAT
>No_name
TCACTATTGTTTCGGATATTCGGTACATCTCTACGACAACCCGAATATTAACTGCTAACG
TTATTACAGGTAATAAGGCACTAAATAAAATTTCCAATGT
>No_name
CGTCACTATTGTTTCGGATATTCGGTACATCTCTACGACAACCCGAATATTAACTGCTAA
CGTTATTACAGGTAATAAGGCACTAAATAAAATTTCCAAT
>No_name
CGGAAATGTCACTATTGTTTCGGATATTCGGTACATCTCTACGACAACCCGAATATTAAC
TGCTAACGTTATTACAGGTAATAAGGCACTAAATAAAATT
>No_name
TCGGAAATGTCACTATTGTTTCGGATATTCGGTACATCTCTACGACAACCCGAATATTAA
CAGCTAACGTTATTACACGTAATAAGGCACTAAATAAAAT
>No_name
GAAATGTCACTATTGTTTCGGATATTCGGTACATCTCTACGACAACCCGAATATTAACTG
CTAACGTTATTACAGGTAATAAGGCACTAAATAAAGATCG
>No_name
GTTTCGGAAATGTCACTATTGTTTCGGATATTCGGTACATCTCTACGACAACCCGAATAT
TAACTGCTAACGTTATTACAGGTAATAGGGCACTAAATAA
>No_name
GTTTCGGAAATGTCACTATTGTTTCGGATATTCGGTACATCTCTACGACAACCCGAATAT
TAACTGCTAACGTTATTACAGGTAATAAGGCACTAAATAA
>No_name
ATTTAGTGCCTTATTACCTGTAATAACGTTAGCAGTTAATATTCGGGTTGTCGTAGAGAT
GTACCGAATATCCGAAACAATAGTGACATTTCCGAAACTA
>No_name
CTGCTGATAGTTTCGGAAATGTCACTATTGTTTCGGATATTCGGTACATCTCTACGACAA
CCCGAATATTAACTGCTAACGTTATTACAGGTAATAAGGC
>No_name
CTTATTACCTGTAATAACGTTAGCAGTTAATATTCGGGTTGTCGTAGAGATGTACCGAAT
ATCCGAAACAATAGTGACATTTCCGAAACTATCAGCAGTA
>No_name
TTAGCAGTTAATATTCGGGTTGTCGTAGAGATGTACCGAATATCCGAAACAATAGTGACA
TTTCCGAAACTATCAGCAGTAAATCAGAATTTTGAAATTC
>No_name
GGAATTTCAAAATTCTGATTTACTGCTGATAGTTTCGGAAATGTCACTATTGTTTCGGAT
ATTCGGTACATCTCTACGACAACCCGAATATTAACTGCTA
>No_name
TAGCAGTTAATATTCGGGTTGTCGTAGAGATGTACCGAATATCCGAAACAATAGTGACAT
TTCCGAAACTATCAGCAGTAAATCAGAATTTTGAAATTCC
>No_name
GGAATTTCAAAATTCTGATTTACTGCTGATAGTTTCGGAAATGTCACTATTGTTTCGGAT
ATTCGGTACATCTCTACGACAACCCGAATATTAACTGCTA
>No_name
GTGAGCAGTTAATATTCGGGTTGTCGTAGAGATGTACCGAATATCCGAAACAATAGTGAC
ATTTCCGAAACTATCAGCAGTAAATCAGAATTTTGAAATT
>No_name
GGGAATTTCAAAATTCTGTTTTACTGCTGATAGTTTCGGAAATGTCACTACTGTTTCGGC
TATACGGTACAGCTCTACGATACCCCGAATATTAACTGCT
>No_name
CTGGGAATTTCAAAATTCTGATTTACTGCTGATAGTTTCGGAAATGTCACTATTGTTTCG
GATATTCGGTACATCTCTACGACAACCCGAATATTAACTG
>No_name
AGTTAATATTCGGGTTGTCGTAGAGATGTACCGAATATCCGAAACAATAGTGACATTTCC
GAAACTATCAGCAGTAAATCAGAATTTTGAAATTCCCAGT
>No_name
CGACTTTTGACTGGGAATTTCAAAATTCTGATTTACTGCTGATAGTTTCGGAAATGTCAC
TATTGTTTCGGATATTCGGTACATCTCTACGACAACCCGA
>No_name
GTTGTCGTAGAGATGTACCGAATATCCGAAACAATAGTGACATTTCCGAAACTATCAGCA
GTAAATCAGAATTTTGAAATTCCCAGTCAAAAGTCGAGAA
>No_name
GTTTTCTCGACTTTTGACTGGGAATTTCAAAATTCTGATTTACTGCTGATAGTTTCGGAA
ATGTCACTATTGTTTCGGATATTCGGTACATCTCTACGAC
>No_name
GTTTTCTCGACTTTTGACTGGGAATTTCAAAATTCTGATTTACTGCTGATAGTTTCGGAA
ATGTCACTATTGTTTCGGATATTCGGTACATCTCTACGAC
>No_name
GTAGAGATGTACCGAATATCCGAAACAATAGTGACATTTCCGAAACTATCAGCAGTAAAT
CAGAATTTTGAAATTCCCAGTCAAAAGTCGAGAAAACACA
>No_name
TTGCTGTGTTTTCTCGACTTTTGACTGGGAATTTCAAAATTCTGATTTACTGCTGATAGT
TTCGGAAATGTCACTATTGTTTCGGATATTCGGTACATCT
>No_name
GTTTTTGCTGTGTTTTCTCGACTTTTGACTGGGAATTTCAAAATTCTGATTTACTGCTGA
TAGTTTCGGAAATGTCACTATTGTTTCGGATATTCGGTAC
>No_name
TGTTTTTGCTGTGTTTTCTCGACTTTTGACTGGGAATTTCAAAATTCTGATTTACTGCTG
ATATGTTCGGAAATGTCACTATTGTTTCGGAGATTCGGTA
>No_name
GTGTTTTTGCTGTGTTTTCTCGACTTTTGACTGGGAATTTCAAAATTCTGATTTACTGCT
GATAGTTTCGGAAATGTCACTATTGTTTCGGATATTCGGT
>No_name
ACCGAATATCCGAAACAATAGTGACATTTCCGAAACTATCAGCAGTAAATCAGAATTTTG
AAATTCCCAGTCAAAAGTCGAGAAAACACAGCAAAAACAC
>No_name
GTGTTTTTGCTGTGTTTTCTCGACTTTTGACTGGGAATTTCAAAATTCTGATTTACTGCT
GATAGTTTCGGAAATGTCACTATTGTTTCGGATATTCGGT
>No_name
TGTGTTTTTGCTGTGTTTTCTCGACTTTTGACTGGGAATTTCAAAATTCTGATTTACTGC
TGATAGTTTCGGAAATGTCACTATTGTTTCGGATATTCGG
>No_name
CCGAATATCCGAAACAATAGTGACATTTCCGAAACTATCAGCAGTAAATCAGAATTTTGA
AATTCCCAGTCAAAAGTCGAGAAAACACAGCAAAAACACA
>No_name
CTGTGTTTTTGCTGTGTTTTCTCGACTTTTGACTGGGAATTTCAAAATTCTGATTTACTG
CTGATAGTTTCGGAAATGTCACTATTGTTTCGGATATTCG
>No_name
CGAATATCCGAAACAATAGTGACATTTCCGAAACTATCAGCAGTAAATCAGAATTTTGAA
ATTCCCAGTCAAAAGTCGAGAAAACACAGCAAAAACACAG
>No_name
CAATAGTGACATTTCCGAAACTATCAGCAGTAAATCAGAATTTTGAAATTCCCAGTCAAA
AGTCGAGAAAACACAGCAAAAACACAGAGAATAATTTTAA
>No_name
GTTAAAATTATTCTCTGTGTTTTTGCTGTGTTTTCTCGACTTTTGACTGGGAATTTCAAA
ATTCTGATTTACTGCTGATAGTTTCGGAAATGTCACTATT
>No_name
TTAAAAGAAAGACTATTCTCTGTGTTTTTGCTGTGTTTTCTCGACTTTTGACTGGGAATT
TCAAAATTCTGATTTACTGCTGATAGTTTCGGAAATGTCA
>No_name
TTTGAAAGAAATACTATTCTCTGTGTTTTTGCTGTGTTTTCTCGACTTTTGACTGGGAAT
TTCAAAATTCTGATTTACTGCTGATAGTTTCGGAAATGTC
>No_name
TTTAAAAGAAAGACTATTCTCTGTGTTTTTGCTGTGTTTTCTCGACTTTTGACTGGGAAT
TTCAAAATTCTGATTTACTGCTGATAGTTTCGGAAATGTC
>No_name
ATTTGAAAGAAATACTATTCTCTGTGTTTTTGCTGTGTTTTCTCGACTTTTGACTGGGAA
TTTCAAAATTCTGATTTACTGCTGATAGTTTCGGAAATGT
>No_name
GTTGATTTGAAAGAAATACTATTCTCTGTGTTTTTGCTGTGTTTTCTCGACTTTTGACTG
GGAATTTCAAAATTCTGATTTACTGCTGATAGTTTCGGAA
>No_name
GTTGATTTAAAAGAAAGACTATTCTCTGTGTTTTTGCTGTGTTTTCTCGACTTTTGACTG
GGAATTTCAAAATTCTGATTTACTGCTGATAGTTTCGGAA
>No_name
GTTGATTTAAAAGAAAGACTATTCTCTGTGTTTTTGCTGTGTGTTCTCGACTTTTGACTG
GGAATTTCAAAATTCTGATTTACTGCTGATAGTTTCGGAA
>No_name
CGAAACTATCAGCAGTAAATCAGAATTTTGAAATTCCCAGTCAAAAGTCGATAAAACACA
GCAAAAACACAGAGAATAGTCTTTCTTTTAAATCAACAAC
>No_name
ATCAGCAGTAAATCAGAATTTTGAAATTCCCAGTCAAAAGTCGAGAAAACACAGCAAAAA
CACAGAGAATAGTCTCTCTTTTAAATCAACAACAATCACA
>No_name
GTAAATCAGAATTTTGAAATTCCCAGTCAAAAGTGGAGAAAACACAGCAAAAACACAGAG
AATAGTCTTTCTTTTAAATCAACAACAATCACATTGTCAT
>No_name
GGAAATCAGAATTTTGAAATTCCCAGTCAAAAGTCGAGAAAACACAGCAAAAACACAGAG
AATAGTATTTCTTTCAAATCAACAACAATCACATTGTTAT
>No_name
ACTAATAACAATGTGATTGTTGTTGATTTGAAAGAAATACTATTCTCTGTGTTTTTGCTG
TGTTTTCTCGACTTTTGACTGGGAATTTCAAAATTCTGAT
>No_name
TCAGAATTTTGAAATTCCCAGTCAAAAGTCGAGAAAACACAGCAAAAACACAGAGAATAG
TATTTCTTTCAAATCAACAACAATCACATTGTTATTAGTT
>No_name
CCCAGTCAAAAGTCGAGAAAACACAGCAAAAACACAGAGAATAGTCTTTCTTTTAAATCA
ACAACAATCACATTGTTATTAGTTTCATTTTTTCAGATTT
>No_name
TAAAATCTGAAAAAATGAAACTAATAACAATGTGATTGTTGTTGATTTAAAAGAAAGACT
ATTCTCTGTGTTTTTGCTGTGTTTTCTCGACTTTTGACTG
>No_name
TTAAAATCTGAAAAAATGAAACTAATAACAATGTGATTGTTGTTGATTTAAAAGAAAGAC
TATTCTCTGTGTTTTTGCTGTGTTTTCTCGACTTTTGACT
>No_name
GTTAAAATCTGAAAAAATGAAACTAATAACAATGTGATTGTTGTTGATTTGAAAGAAATA
CTCTTCTCTGTGTTTTTGCTGTGTTTTCTCGACTTTTGAC
>No_name
GTCAAAAGTCGAGAAAACACAGCAAAAACACAGAGAATAGTCTTTCTTTTAAATCAACAA
CAATCACATTGTTATTAGTTTCATTTTTTCAGATTTTAAC
>No_name
GTTAAAATCTGAAAAAATGAAACTAATAACAATGTGATTGTTGTTGATTTGAAAGAAATA
CTATTCTCTGTGTTTTTGTTGTGTTTTCTCGACTTTTGTC
>No_name
CGAGAAAACTCAGCAAAAACACAGAGAATAGTATTTCTTTCAAATCAACAACAATCACAT
TGTTATTATTTTCATTTTTTCAGATTTTAACCACTCTACA
>No_name
GAAAACACAGCAAAAACACAGAGAATAGTCTTTCTTTTAAATCAACAACAATCACATTGT
TATTAGTTTCATTTTTTCAGATTTTAACCACTCTACCACT
>No_name
AATAGTCTTTCTTTTAAATCAACAACAATCACATTGTTATTAGTTTCATTTTTTCAGATT
TTAACCACTCTACCACTAGGAGCGGTTTATATTTGTCAAA
>No_name
AATAGTCTTTCTTTTAAATCAACAACAATCACATTGTTATTAGTTTCATTTTTTCAGATT
TTAACCACTCTACCACTAGGAGCGGTTTATATTTGTCAAA
>No_name
ATTTGACAAATATAAACCGCTCCTAGTGGTAGAGTGGTTAAAATCTGAAAAAATGAAACT
AATAACAATGTGATTGTTGTTGATTTGAAAGAAATACTAT
>No_name
ATTTGACAAATATAAACCGCTCCTAGTGGTAGAGTGGTTAAAATCTGAAAAAATGAAACT
AATAACAATGTGATTGTTGTTGATTTGAAAGAAATACTAT
>No_name
ATTTCTTTCAAATCAACAACAATCACATTGTTATTAGTTTCATTTTTTCAGATTTTAACC
ACTCTACCACTAGGAGCGGTTTATATTTGTCAAATATTCT
>No_name
ATTTCTTTCAAGTCAACAACAATCACATTGTTATTAGTTTCATTTTTTCAGATTTTAACC
ACTCTACCACTAGGAGCGGTTTATATTTGTCAAATATTCT
>No_name
TTTCTTTTAAATCAACAACAATCACATTGTTATTAGTTTCATTTTTTCAGATTTTAACCA
CTCTACACTAGGAGCGGTTTATATTTGTCAAATATTCTAT
>No_name
GGATAGAATATTTGACAAATATAAACCGCTCCTAGTGGTAGAGTGGTTAAAATCTGAAAA
AATGAAACTAATAACAATGTGATTGTTGTTGATTTGAAAG
>No_name
CAACAATCACATTGTTATTAGTTTCATTTTTTCAGATTTTAACCACTCTACCACTAGGAG
CGGTTTATATTTGTCAAATATTCTATCCGGAAGGCAATGC
>No_name
GTTGCATTGCCTTCCGGATAGAATATTTGACAAGTATAAACCGCTCCTAGTGGTAGAGTG
GTTAAAATCTGAAAAAATGAAACTAATAACAATGTGATTG
>No_name
GTTGCATTGCCTTCCGGATAGAATATTTGACAAATATAAACCGCTCCTAGTGGTAGAGTG
GTTAAAATCTGAAAAAATGAAACTAATAACAATGTGATTG
>No_name
CAATCACATTGTTATTAGTTTCATTTTTTCAGATTTTAACCACTCTACCACTAGGAGCGG
TTTATATTTGTCAAATATTCTATCCGGAAGGCAATGCAAC
>No_name
CGTTGCATTGCCTTCCGGATAGAATATTTGACAAATATAAACCGCTCCTAGTGGTAGAGT
GGTTAAAATCTGAAAAAATGAAACTAATAACAATGTGATT
>No_name
CTGACGTTGCATTGCCTTCCGGATAGAATATTTGACAAATATAAACCGCTCCTAGTGGTA
GAGGGGTTAAAATCTGAAAAAATGAAAATAATAACAATCT
>No_name
ATTGTTATTAGTTTCATTTTTTCAGATTTTAACCACTCTACCACTAGGAGCGGCGTATAT
TTGTCAAATATTCCATCCGGAAGGCAATGCAACGTCAGTT
>No_name
GGTTAACTGACGTTGCATTGCCTTCCGGATAGAATATTTGACAAATATAAACCGCTCCTA
GTGGTAGAGTGGTTAAAATCTGAAAAAATGAAACTAATAA
>No_name
GTTTAACTGACGTTGCATTGCCTTCCGGATAGAATATTTGACAAATATAAACCGCTCCTA
GTGGTAGAGTGGTTAAAATCTGAAAAAATGAAACTAATAA
>No_name
GTTTAACTGACGTTGCATTGCCTTCCGGATAGAATATTTGACAAATATAAACCGCTCCTA
GTGGTAGAGTGGTTAAAATCTGAAAAAATGAAACTAATAA
>No_name
ATTAGTTTCATTTTTTCAGATTTTAACCACTCTACCACTAGGAGCGGTTTATATTTGTCA
AATATTCTATCCGGAAGGCAATGCAACGTCAGTTAAACAA
>No_name
GTTTCATTTTTTCAGATTTTAACCACTCTACCACTAGGAGCGGTTTATATTTGTCAAATA
TTCTATCCGGAAGGCAATGCAACGTCAGTTAAACAAATGC
>No_name
GCATTTGTTTAACTGACGTTGCATTGCCTTCCGGATAGAATATTTGACAAATATAAAGCG
CTCCTAGTGGTAGAGTGGTTAAAATCTGAAAAAATGAAAC
>No_name
TGCGTTTGTTTAACTGACGTTGCATTGCCTTCCGGATAGAATATTTGGCAAATATAAAGC
GCTCCTAGTGGTAGAGTGGTTAAAATCTGAAAAAATGAAA
>No_name
TTTGCATTTGTTTAACTGACGTTGCATTGCCTTCCGGATAGAATATTTGACAAATATAAA
CCGCTCCTAGTGGTAGAGTGGTTAAAATCTGAAAAAATGA
>No_name
TTTGCATTTGTTTAACTGACGTTGCATTGCCTTCCGGATAGAATATTTGACAAATATAAA
CCGCTCCTAGTGGTAGAGTGGTTAAAATCTGAAAAAATGA
>No_name
ATTTTATTCAGATTTTAACCACTCTACCACTAGGAGCGGTTTATATTTGTCAAATATTCT
ATCCGGAAGGCAATGCAACGTCAGTTAAACAAATGCAAAA
>No_name
GTTTTGCATTTGTTTAACTGACGTTGCATTGCCTTCCGGATAGAATATTTGACAAATATA
AACCGCTCCTAGTGGTAGAGTGGTTAAAATCTGAAAAAAT
>No_name
TCGACCACTAGGAGCGGTTTATATTTGTCAAATATTCTATCCGGAAGGCAATGCAACGTC
AGTTAAACAAATGCAAAACGATCCAATTTGGAAAAAACAT
>No_name
ATTTGAAAATGTTTTTTCCAAATTGGATCGTTTTGCATTTGTTTAACTGACGTTGCATTG
CCTTCCGGATAGAATATTTGACAAATATAAACCGCTCCTA
>No_name
CATTTGAAAATGTTTTTTCCAAATTGGATCGTTTTGCATTTGTTTAACTGACGTTGCATT
GCCTTCCGGATAGAATATTTGACAAATATAAACCGCTCCT
>No_name
GCATTTGAAAATGTTTTTTCCAAATTGGATCGTTTTGCATTTGTTTAACTGACGTTGCAT
TGCCTTCCGGATAGAATATTTGACAAATATAAACCGCTCC
>No_name
GTGCATTTGAAAATGTTTTTTCCAAATTGGATCGTTTTTCATTTGTTTAACTGACGTTGC
ATTGCCTTCCGGATAGAATATTTGACAAATATAAAGCGCT
>No_name
GTGCATTTGAAAATGTTTTTTCCAAATTGGATCGTTTTGCATTTGTTTAACTGACGTTGC
ATTGCCTTCCGGATAGAATATTTGACAAATATAAACCGCT
>No_name
GTTTATATTTGTCAAATATTCTATCCGGAAGGCAATGCAACGTCAGTTAAACAAATGCAA
AACGATCCAATTTGGAAAAAACATTTTCAAATGCACGGTG
>No_name
GCACCGTGCATTTGAAAATGTTTTTTCCAAATTGGATCGTTTTTCATTTGTTTAACTGAC
GTTGCATTGCCTTCCGGATAGAATATTTGACAAATATAAA
>No_name
CTATTATATCTTTTGCACCGTGCATTTGAAAATGTTTTTTCCAAATTGGATCGTTTTGCA
TTTGTTTAACTGACGTTGCATTGCCTTCCGGATAGAATAT
>No_name
ATCTATTATATCTTTTGCACCGTGCATTTGAAAATGTTTTTTTCCAAATTGGATCGTTTT
GCATTTGTTTAACTGACGTTGCATTGCCTTCCGGATAGAA
>No_name
AAATCTATTATATCTTTTGCACCGTGCATTTGAAAATGTTTTTTCCAAATTGGATCGTTT
TGCATTTGTTTAACTGACGTTGCATTGCCTTCCGGATAGA
>No_name
GCAACGGCAGTTAAACAAATGCAAAACGATCCAATTTGGAAAAAACATTTTCAAATGCAC
GGTGCAAAAGATATAATAGATTTACTAAGTCTCTCTCATT
>No_name
GTCAGTTAAACAAATGCAAAACGATCCAATTTGGAAAAAACATTTTCAAATGCACGGTGC
AAAAGATATAATAGATTTACTAAGTCTCTCTCATTATTGT
>No_name
GTTAGTTAAACAAATGCAAAACGATCCAATTTGGAAAAAACATTTTCAAATGCACGGTGC
AAAAGATATAATAGATTTGCTAAGTCTCTCTCATTATTGT
>No_name
GTTGAAACAATAATGAGAGAGACTTAGTAAATCTATTATATCTTTTGCACCGTGCATTTG
AAAATGTTTTTTCCAAATTGGATCGTTTTGCATTTGTTTA
>No_name
CAAATGCAAAACGATCCAATTTGGAAAAAACATTTTCAAATGCACGGTGCAAAAGATATA
ATAGATTTACTAAGTCTCTCTCATTATTGTTTCAACATTG
>No_name
ATTTGGAAAAAACATTTTCAAATGCACGGTGCAAAAGATATAATAGATTTGCTAAGTCTC
TCTCATTATTGTTTCAACATTGTCATTTATTTGGCTTCTA
>No_name
GAAAAAACATTTTCAAATGCACGGTGCAAAAGATATAATAGATTTACTAAGTCTCTCTCA
TTATTGTTTCAACATTGTCATTTATTTGGCTTCTAGTCAT
>No_name
CCGAAATAAATGACTAGAAGCCAAATAAATGACAATGTTGAAACAATAATGAGAGAGACT
TAGTAAATCTATTATATCTTTTGCACCGTGCATTTGAAAA
>No_name
CCGAAATAAATGTCTAGAAGCCAAATAAATGACAATGTTGAAACAATAATGAGAGAGACT
TAGTAAATCTATTATATCTTTTGCACCGTGCATTTGAAAA
>No_name
TCCGAAATAAATGACTAGAAGCCAAATAAATGACAATGTTGAAACAATAATGAGAGAGAC
TTAGTAAATCTATTATATCTTTTGCACCGTGCATTTGAAT
>No_name
ATTCCGAAATAAATGACTAGAAGCCAAATAAATGACAATGTTGAAACAATAATGAGAGAT
ACTTAGTAAATCTATTATATCTTTTTCACCGTGCATTTGA
>No_name
GTGATTCCGAAATAAATGACTAGAAGCCAAATAAATGACAATGTTGAAACAATAATGAGA
GAGACTTAGTAAATCTATTATATCTTTTGCACCGTGCATT
>No_name
AAGTGATTCCGAAATAAATGACTAGAAGCCAAATAAATGACAATGTTGAAACAATAATGA
GAGAGACTTAGCAAATCTATTATATCTTTTGCACCGTGCA
>No_name
CACGGTGCAAAAGATATAATAGATTTGCTAAGTCTCTCTCATTATTGTTTCAACATTGTC
ATTTATTTGGCTTCTAGTCATTTATTTCGGAATCACTTGA
>No_name
GCAAAAGATATAATAGATTTACTAAGTCTCTCTCATTATTGTTTCAACATTGTCATTTAT
TTGGCTTCTAGTCATTTATTTCGGAATCACTTGATGGGTT
>No_name
AACCCATCAAGTGATTCCGAAATAAATGACTAGAAGCCAAATAAATGACAATGTTGAAAC
AATAATGAGAGAGACTTAGTAAATCTATTATATCTTTTGC
>No_name
GATATAATAGATTTGCTAAGTCTCTCTCATTATTGTTTCAACATTGTCATTTATTTGGCT
TCTAGTCATTTATTTCGGAATCACTTGATGGGTTTTGTAA
>No_name
ATATAATAGATTTACTAAGTCTCTCTCATTATTGTTTCAACATTGTCATTTATTTGGCTT
CTAGTCATTTATTTCGGAATCACTTGATGGGTTTTGTAAT
>No_name
ATTTTACAAAACCCATCAAGTGATTCCGAAATAAATGACTAGAAGCCAAATAAATGACAA
TGTTGAAACAATAATGAGAGAGACTTAGTAAATCTATTAT
>No_name
ATTTTACAAAACCCATCAAGTGATTCCGAAATAAATGACTAGAAGCCAAATAAATGACAA
TGTTGAAACAATAATGAGAGAGACTTAGTAAATCTATTAT
>No_name
ATTTTACAAAACCCATCAAGTGATTCCGAAATAAATGACTAGAAGCCAAATAAATGACAA
TGTTGAAACAATAATGAGAGAGACTTAGTAAATCTATTAT
>No_name
TAATTTTACAAAACCCATCAAGTGATTCCGAAATAAATGACTAGAAGCCAAATAAATGAC
AATGTTGAAACAATAATGAGAGAGACTTGGTAAATCTATT
>No_name
AATAGATTTACTAAGTCTCTTTCATTATTGTTTCAACATTGTCATTTATTTGGCTTCTAG
TCATTTATTTCGGAATCACTTGATGGGTTTTGTAAAATTA
>No_name
TAGATTTACTAAGTCTCTCTCATTATTGTTTCAACATTGTCATTTATTTGGCTTCTAGTC
ATTTATTTCGGAATCACTTGATGGGTTTTGTAAAATTATA
>No_name
AGATTTACTAAGTCTCTCTCATTATTGTTTCAACATTGTCATTTATTTGGCTTCTAGTCA
TTTATTTCGGAATCACTTGATGGGTTTTGTAAAATTATAT
>No_name
ACTAAGTCTCTCTCATTATTGTTTCAACATTGTCATTTATTTGGCTTCTAGTCATTTATT
TCGGAATCACTTGATGGGTTTTGTAAAATTATATTTAATG
>No_name
CTAAGTCTCTCTCATTATTGTTTCAACATTGTCATTTATTTGGCTTCTAGTCATTTATTT
CGGAATCACTTGATGGGTTTTGTAAAATTATATTTAATGA
>No_name
CTCATTAAATATAATTTTACAAAACCCATCAAGTGATTCCGAAATAAATGACTAGAAGCC
AAATAAATGACAATGTTGAAACAATAATGAGAGAGACTTA
>No_name
TCTCATTAAATATAATTTTACAAAACCCATCAAGTGATTCCGAAATAAATGACTAGAAGC
CAAATAAATGACAATGTTGAAACAATAATGAGAGAGACTT
>No_name
CTCTCATTATTGTTTCAACATTGTCATTTATTTGGCTTCTAGTCATTTATTTCGGAATCA
CTTGATGGGTTTTGTAAAATTATATTTAATGAGAAAAGAA
>No_name
TCTCATTATTGTTTCAACATTGTCATTTATTTGGCTTCTAGTCATTTATTTCGGAATCAC
TTGATGGGTTTTGTAAAATTATATTTAATGAGAAAAGAAA
>No_name
GTTTCAACATTGTCATTTATTTGGCTTCTAGTCATTTATTTCGGAATCACTTGATGGGTT
TTGTAAAATTATATTTAATGAGAAAAGAAAACAATAATTC
>No_name
TTTCAACATTGTCATTTATTTGGCTTCTAGTCATTTATTTCGGAATCACTTGATGGGTTT
TGTAAAATTATATTTAATTATAAAAGAAAACAATAATTCT
>No_name
TTCAACATTGTCATTTATTTGGCTTCTAGTCATTTATTTCGGAATCACTTGATGGGTTTT
GTAAAATTATATTTAATGAGAAAAGAAAACAATAATTCTT
>No_name
GTTTAAAGAATTATTGTTTTCTTTTCTCATTAAATATAATTTTACAAAACCCATCAAGTG
ATTCCGAAATAAATGACTAGAAGCCAAATAAATGACAATG
>No_name
GTCATTTATTTGGCTTCTAGTCATTTATTTCGGAATCACTTGATGGGTTTTGTAAAATTA
TATTTAATGAGAAAAGAAAACAATAATTCTTTAAACAATT
>No_name
GTCATGTATTTGGCTTCTAGTCATTTATTTCGGAATCACTTGATGGGTTTTGTAAAATTA
TATTTAATGAGAAAAGAAAACAATAATTCTTTAAACAATT
>No_name
AAGAATTGTTTAAAGAATTATTGTTTTCTTTTCTCATTAAATATAATTTTACAAAACCCA
TCAAGTGATTCCGAAATAAATGACTAGAAGCCAAATAAAT
>No_name
TTTGTCTTAGTTTATAGTAAGAATTGTTTAAAGAATTATTGTTTTCTTTTCTCATTAAAT
ATAATTTTACAAAACCCATCAAGTGATTCCGAAATAAATG
>No_name
TTTGTCTTAGTTTATAGTAAGAATTGTTTAAAGAATTATTGTTTTCTTTTCTCATTAAAT
ATAATTTTACAAAACCCATCAAGTGATTCCGAAATAAATG
>No_name
ATTTATTTCGGAATCACTTGATGGGTTTTGTAAAATTATATTTAATGAGAAAAGAAAACA
ATAATTCTTTAAACAATTCTTACTATAAACTAAGACAAAG
>No_name
TTTATTTCGGAATCACTTGATGGGTTTTGTAAAATTATATTTAATGAGAAAAGAAAACAA
TAATTCTTTAAACAATTCTTACTATAAACTAAGACAAAGT
>No_name
ATTTCGGAATCACTTGATGGGTTTTGTAAAATTATATTTAATGAGAAAAGAAAACAATAA
TTCTTTAAACAATTCTTACTATAAACTAAGACAAAGTCAA
>No_name
TTTCGGAATCACTTGATGGGTGTTGTAAAATTATATTTATTAGAAAAAGAAACAAAAATT
TTTTAAACAATTCCTAACAAAAACCAAAGCAAAGTCAAAG
>No_name
CTTGACTTTGTCTTAGTTTATAGTAAGAATTGTTTAAAGAATTATTGTTTTCTTTTCTCA
TTAAATATAATTTTACAAAACCCATCAAGTGATTCCGAAA
>No_name
CTTGACTTTGTCTTAGTTTATAGTAAGAATTGTTTAAAGAATTATTGTTTTCTTTTCTCA
TTAAATATAATTTTACAAAACCCATCAAGTGATTCCGAAA
>No_name
CTTGACTTTGTCTTAGTTTATAGTAAGAATTGTTTAAAGAATTATTGTTTTCTTTTCTCA
TTAAATATAATTTTACAAAACCCATCAAGTGATTCCGAAA
>No_name
CTTGGGTGTCTTGACTTTGTCTTAGTTTATAGTAAGAATTGTTTAAAGAATTATTGTTTT
CTTTTCTCATTAAATATAATTTTACAAAACCCATCAAGTG
>No_name
ACTTGATGGGTTTTGTAAAATTATATTTAATGAGAAAAGAAAACAATAATTCTTTAAACA
ATTCTTACTATAAACTAAGACAAAGTCAAGACACCCACAA
>No_name
GTCTTGACTTTGACTTAGTTTATAGTAAGAATTGTTTAAATAATTATTGTTTTCTTTTCT
CGTTAAATATAATTTTACAAAACCCATCAAGAGCGTCCGA
>No_name
GGGGTTTGTAAAATTATATTTAATGAGAAAAGAAAACAATAATTCTTTAAACAATTCTTA
CTATAAACTAAGACAAAGTCAAGACACCCACAAAACCGAA
>No_name
TTGTAAAATTATATTTAATGAGAAAAGAAAACAATAATTCTTTAAACAATTCTTACTATA
AACTAAGACAAAGTCAAGACACCCACAAAACCGAAATGAG
>No_name
ATTATATTTAATGAGAAAAGAAAACAATAATTCTTTAAACAATTCTTACTATAAACTAAG
ACAAAGTCAAGACACCCACAAAACCGAAATGAGCGAGATC
>No_name
CGACAAGTTTTCGTCGAATGCTCATTTAGGTTTTGTGGGTGTCTTGACTTTGTCTTAGTT
TATAGTAAGAATTGTTTAAAGAATTATTGTTTTCTTTTCT
>No_name
CTTTGGACTCGACAAGTTTTCGTCGAATGCTCATTTCGGTTTTGTGGGGGTCTTGACTTT
GTCTTAGTTTATAGTAAGAATTGTTTAAAGAATTATTGTT
>No_name
CTTTGGACTCGACAAGTTTTCGTCGAATGCTCATTTCGGTTTTGTTGGTGTCTTGACTTT
GTCTTTGTTTATAGTAAGAATTGATTAAAGAATTATTGTT
>No_name
AATAATTCTTTAAACAATTCTTACTATAAACTAAGACAAAGTCAAGACACCCACAAAACC
GAAATGAGCATTCGACGAAAACTTGTCGAGTCCAAAGTCC
>No_name
AATAATTCTTTAAACAATTCTTACTATAAACTAAGACAAAGTCAAGACACCCACAAAACC
GAAATGAGCATTCGACGAAAACTTGTCGAGTCCAAAGTCC
>No_name
GGGACTTTGGACTCGACAAGTTTTCGTCGAATGCTCATTTCGGTTTTGTGGGTGTCTTGA
CTTTGTCTTAGTTTATAGTAAGAATTGTTTAAAGAATTAT
>No_name
GAGGGACTTTGGACTCGACAAGTTTTCGTCGAATGCTCATTTCGGTTTTGTGGGTGTCTT
GACTTTGTCTTAGTTTATAGTAAGAATTGTTTAAAGAATT
>No_name
TGAGGGACTTTGGACTCGACAAGTTTTCGTCGAATGCTCATTTCGGTTTTGTGGGTGTCT
TGACTTTGTCTTAGTTTATAGTAAGAATTTTTTAAAGAAT
>No_name
CTTTAAACAATTCTTACTATAAACTAAGACAAAGTCAAGACACCCACAAAACCGAAATGA
GCATTCGACGAAAACTTGTCGAGTCCAAAGTCCCTCTACC
>No_name
TTTAAACAATTCTTACTATAAACTAAGACAAAGTCAAGACACCCACAAAACCGAAATGAG
CATTCGACGAAAACTTGTCGAGTCCAAAGTCCCTCTACCA
>No_name
TTAAACAATTCTTACTATAAACTAAGACAAAGTCAAGACACCCACAAAACCGAAATGAGC
ATTCGACGAAAACTTGTCGAGTCCAAATTCCCTCTACCAT
>No_name
CAATGGTAGAGGGACTTTGGACTCGACAAGTTTTCGTCGAATGCTCATTTCGGTTTTGTG
GGTGTCTTGACTTTGTCTTAGTTTATAGTAAGAATTGTTT
>No_name
GAAACCTCCAATGGTAGAGGGACTTTGGACTCGACAAGTTTTCGTCGAATGCTCATTTCG
GTTTTGTGGGTGTCTTGACTTTGTCTTAGTTTATAGTAAG
>No_name
CGCGAGAGAAACCTCCAATGGTAGAGGGACTTTGGACTCGACAAGTTTTCGTCGAATGCT
CATTTCGGTTTTGTGGGTGTCTTGACTTTGTCTTAGTTTA
>No_name
AACTAAGACAAAGTCAAGACACCCACAAAACCGAAATGAGCATTCGACGAAAACTTGTCG
AGTCCAAAGTCCCTCTACCATTGGAGGCTTCTCTCGCAAC
>No_name
CTAAGACAAAGTCAAGACACCCACAAAACCGAAATGAGCATTCGACGAAAACTTGTCGAG
TCCAAAGTCCCTCTACCATTGGAGGTTTCTCTCGCAACTT
>No_name
CTAAGTTGCGAGAGAAACCTCCAATGGTAGAGGGACTTTGGACTCGACAAGTTTTCGTCG
AATGCTCATTTCGGTTTTGTGGGTGTCTTGACTTTGTCTT
>No_name
GTCTAAGTTGCGAGAGAAACCTCCAATGGTAGAGGGACTTTGGACTCGACAAGTTTTCGT
CGAATGCTCATTTCGGTTTTGTGGGTGTCTTGACTTTGTC
>No_name
ATTATGTCTAAGTTGCGAGAGAAACCTCCAATGGTAGAGGGACTTTGGACTCGACAAGTT
TTCGTCGACTGCTCATTTCGGTTTTGTGGGTGTCTTGACT
>No_name
ATAATGTCTAAGTTGCGAGAGAAACCTCCAATGGTAGAGGGACTTTGGACTCGACAAGTT
TTCGTCGAATGCTCATTTCGGTTTTGTGGGTGTCTTGACT
>No_name
ATAATGTCTAAGTTGCGAGAGAAACCTCCAATGGTAGAGGGACTTTGGACTCGACAAGTT
TTCGTCGAATGCTCATTTCGGTTTTGTGGGTGTCTTGACT
>No_name
ATAATGTCTAAGTTGCGAGAGAAACCTCCAATGGTAGAGGGACTTTGGACTCGACAAGTT
TTCGTCGAATGCTCTTTTCGGTTTTGTGGGTGTCTTGACT
>No_name
GTCAAGACACCCACAAAACCGAAATGAGCATTCGACGAAAACTTGTCGAGTCCAAAGTCC
CTCTACCATTGGAGGTTTCTCTCGCAACTTAGACATTATT
>No_name
GTCAAGACACCCACAAAACCGAAATGAGCATTCGACGAAAACTTGTCGAGTCCAAAGTCC
CTCTACCAGTGGCGGTTTCTCTCGTAACTTAGACATTATT
>No_name
GAATAATGTCTAAGTTGCGAGAGAAACCTCCAATGGTAGAGGGACTTTGGACTCGACAAG
TTTTCGTCGAATGCTCATTTCGGTTTTGTGGGTGTCTTGA
>No_name
TGCTAATGCAATTCTTTCAGGTCGTTACCAACTGTTCAACAAATAGTGGAAATGTCTCAG
CTTCAGCAAATATAGAAAAAATATATCAAATAATATCTAT
>No_name
AAAAATATATCAAATAATATCTATAACATTGCTATCAATAAACAGTTTTGCTAACTGTTT
TGCGCTCCACATATTCTCAAAGTTCCTCTGGCACATGCCA
>No_name
CAAAGTTTGGTTCATTAATATTGGCATGTGCCAGAGGAACTTTGAGAATATGTGGAGCGC
AAAACAGTTAGCAAAACTGTTTATTGATAGCAATGTTATA
>No_name
CTACCAAATAAAACAACAACAGAGTCATTTGAAATATTAATTCAATAAAGGAAAACCGAG
CCAAAATTTGGTTCATTAATATTGGCATGTGCCAGAGGAA
>No_name
CCATAATTCCTGGATTTACGAATCGAGACGAAATTATGTATTCGTCTATTTTTATATATT
CTACCAAATAAAACAACAACAGAGTCATTTGAAATATTAA
>No_name
GTCCATAATTCCTGGATTTACGAATCGAGACGAAATTATGTATTCGTCTATTTTTATATA
TTCTACCAATAAAACAACAACAGAGTCATTTGAAATATTA
>No_name
GTTCAAACATCCGAGGAAAGGCTATCAATATTGCAAAACTGACAATTCCGAAAAAGTAAA
AATTTATATTCGCTGAGGTAACATATAGTTTCGTTCTCAA
>No_name
TTTACTTTTTCGGAATTGTCAGTTTTGCAATATTGATAGCCTTTCCTCGGATGTTTGAAC
AGAGTTATACGTATTGTTTACAAACCGGAGACGTTGTCAA
>No_name
TTTACTTTTTCGGAATTGTCAGTTTTGCAATATTGATAGCCTTTCCTCGGATGTTTGAAC
AGACTTATACGTATTGTTTACAAACCGGAGACGTTGTCAA
>No_name
GCGAATTTTTCGCAGCATTAAAATGCTTAAAATATTAACAGACAACAATGGAATACCGAT
TTGAATAAGAAAAACAAAAACGTTTAAATAGATAATCCGA
>No_name
TTTAAACGTTTTTGTTTTTCTTATTCAAATCGGTATTCCATTGTTGTCTGTTAATATTTT
AAGCATTTTAATGCTGCGAAAAATTCGCCAAAGTTTGACT
>No_name
CGAAAAGGCAAACTTTGGCGAATTTTTCGCAGCATTAAAATGCTTAAAATATTAACAGAC
AACAATGGAATACCGATTTGAATAAGAAAAACAAAAACGT
>No_name
AAATAATTTTGAGAAAAAAAGATGGCATTTCAAATGTAAAAAATGTAATGCACAACGCAA
CGACGAGTTTGTCGGCAGCGAATGATTTCTTTTTCTGATT
>No_name
GTGCATTACATTTTTTACATTTGAAATGCCATCTTTTTTTCTCAAAATTATTTCACAACA
GCCATATTATTTCCAATGACAAAATTATTTACCATTTAAC
>No_name
CTTTTTTCTCAAAATTATTTCACAACAGCCATATTATTTCCAATGACAAAATTATTTACC
ATTTAACATTTATAGCGAATATTTCTATTTATATAGATTC
>No_name
CATGAATTTGTTGATTTATTTGGTGTCTAATAGAATTTTTCGTGGAGCCGTTCTACAACA
GATCTCCAAAGTTAGTCACACGAAAACCGTATCAACGCCA
>No_name
GAATTTGTTGATTTATTTGGTGTCTAATAGAATTTTTCGTGGAGCCGTTCTACAACAGAT
CTCCAAAGTTAGTCACAAGAAAACCGTATCAACGACAAAG
>No_name
GTCTAATAGAATTTTTCGTGGAGCCGTTCTACAACAGATCTCCAAAGTTAGTCACAAGAA
AACCGTATCAACGACAAAGTATTTGACGATAGCGAAAAAA
>No_name
TTTTCGTGGAGCCGTTCTACAACAGATCTCCAAAGTTAGTCACAAGAAAACCGTATCAAC
GACAAAGTATTTGACGATAGCGAAAAAAGAGGAAAAACAG
>No_name
CATACTTACAGCAATGTAGAAAACTCAATTGATTCCATCATTGTCAGCAGCATTTTATTT
GTGCTGATCATTTTGTCATCAATTTGTGGCAACGTTCTCG
>No_name
GGCTAAAGAAACGTAAAGACTGTTGGAAAGTTGCCGCAAATTCGAATCGGTACAAATTGC
GGCACATACGAGAACGTTGCCACAAATTGATGACACAATG
>No_name
GCTGGTTTCATCATTGGTAATGACATTTGCCACTCTCGATTGGATCATGGGTAAATGGGT
TTTCGGATTGGTTTTCTGCAATCTCTTTCTCTCTATGGAC
>No_name
GAATATTTAAAATCGACGCAGTGCTGCACATGATGTCCATGGATAGAAAGAGATTGCAGA
AAACCAATCCGAAAACCCATTTAGCCATGATCCAATCGAG
>No_name
CTAGAATATTTAAAATCGACGCAGTGCTGCACATGATGTCCATAGAGAGAAAGAGATTGC
AGAAAACCAATCCGAAAACCCATTTACCCATGATCCAATC
>No_name
ATTTCGTTGGAGGATTTATCGGTTGTATTTGGATCATCAGTGCCATTATGTCGTTTATGC
CGAGCCATTTGGGTTGGCATTTATCCAATTTAACCGTCGA
>No_name
ACCGTATGCATTCTTGCAAATCTATACAGTTTTACGTAGAGAGCAACCATAATAATACAC
GGCAAATAGAAACTGATAACGGATGAAATTATCGCGTATG
>No_name
GCGATAATTTCATCCGTTATCAGTTTCTATTTGCCGTGTATTATTATGGTTGCTCTCTAC
GTAAAACTGTATAGATTTGCAAGAATGCATACGGTGAAGA
>No_name
CTGTGGTCGTTGAATTGTCATTTGTTTTGTTGGTCTTCACCGTATGCATTCTTGCAAATC
TATACAGTTTTACGTAGAGAGCAACCATAATAATACACGG
>No_name
GCGGTTACATTGGGAGTTATTATGGGAACGTTTTTGATATGCTGGTTACCATTTTTTATC
ATAAATTGCGTCAAATCAATTTGCCAGGAATGTATTTCAG
>No_name
GTTAAAATATAGATCTGAAATACATTCCTGGCAAATTGATTTGACGCAATTTATGATAAA
AAATGGTAACCAGCATATCAAAAACGTTCCCATGATAACT
>No_name
GCAATGTTAAAATATAGATCTGAAATACATTCCTGGCAAATTGATTTGACGCAATTTATG
ATAAAAAATGGTAACCAGCATATCAAAAACGTTCCCATAA
>No_name
CCGGAAATCCGTATTAAATAAAGGATATATTATAGGATTGAGACAACTGTTAAAATATCC
CAACCAAGTCGCAATGTTAAAATATAGATCTGAAATACAT
>No_name
TTTCCGGAAATCCGTATTAAATAAAGGATATATTATAGGATTGAGACAACTGTTAAAATA
TCCCAACCAAGTCGCAATGTTAAAATATAGATCTGAAATA
>No_name
TCAGATCTATATTTTAACATTGCGACTTGGTTGGGATATTTTAACAGTTGTCTCAATCCT
ATAATATATCCTTTATTTAATACGGATTTCCGGAATGCAT
>No_name
AACAGTTGTCTCAATCCTATAATATATCCTTTATTTAATACGGATTTCCGGAATGCATAT
AAAAAACTAATAATGCGAGCTCTCTGTTCAACAAAATTAT
>No_name
CCACCATTTAAATTGTACGAAGAAATAAATGAGTTGGTGAGCATTGAGAATTTAAGTTTT
TTTCTTGATAATTTTGTTGAACAAAGAGCTCGCATTATTA
>No_name
AAATTATCAAGAAAAAAACTTAAATTCTCAATGCTCACCAACTCATTTATTTCTCCGTAC
AATTTAAATGGTGCCAGTTTAAATATGAACTCCATTGATG
>No_name
TATCAAGAAAAAAACTTAAATTCTCAATGCTCACCAACTCATTTATTTCTTCGTACAATT
TAAATGGTGCCAGTTTAAATATGAACTCCATTGATGAAGG
>No_name
GTCGATTTTTATGTTATTTCTTCATTTTGATTTGATAAAATAACTGATTGACAATTGGCT
GAATCAACCACTAAACAGGGCTGTTTTAATATATATAAAT
>No_name
GCGTTTGAAGCCGTTTCGCTAGAATCACTGACAAAATAACCAACCCGTTTCCGAATGCAG
TTCCCAAAATCAAAACACAGAATACAATTCCTAGCACTAC
>No_name
AGTGATTCTAGCGAAACGGCTTCAAACGCCAAACAACATTCTGATAGTCAATCTTGCCGT
CAGCGATATGTTGGTGGCGCTTTTGGTTTTGCCTTTGGCT
>No_name
GCGAAACGGCTTCAAACGCCAAACAACATTCTGATAGTCAATCTTGCCGTCAGCGATATG
TTGGTGGCCCTTTTGGTTTTGCCTTTGGCTACGATTTATC
>No_name
GTCGCACACAATCTCATTAAACATCCAATAACCTTTCAGCTGATAAATCGTAGCCAAAGG
CAAAACCAAAAGCGCCACCAACATATCGCTGACGGCAAGA
>No_name
CAGATATCTGTCAATTGAAATCGCACACAGATTGAGAATCGATGCTGTACACAACAAGAC
ATCGCAGCAAATGAAAAAGTCGCACACAATCTCATTAAAC
>No_name
TGATAATCCAACCATCGTAACCATTAATCTGTTGTTTCTTTTGGCAATGTACTGAAAAGG
TTTGGTAATCACCAGATATCTGTCAATTGAAATCGCACAC
>No_name
ATTGACCAATCTCATATTTCTGTTTCCAACCAAACAGCGGAGGAATGCTGATTAAAGCCG
AAACAAGCCATGATAATCTAACCATCGTAACCATTAATCT
>No_name
TGGAAACAGAATTATGAGATTGGTAAATGTATTTATAGCGATTGTTTAGGATATTAAATA
TATGCGAATTTTGGAGCGTTTTATATTCCATAGATTATTA
>No_name
CGCTGTTCTTAGCAATTTGATAAATTCTTCCGTAAAGAACAATCATAATAATCGATGGAA
TATAAAACGCTCCAAAAGTCGCATAGATTTGATATCCTAA
>No_name
CAGCGCTGTTCTTAGCAATTTGATAAATTCTTCCGTAAAGAACAATCATAATAATCGATG
GAATATAAAACGCTCCAAAAGTCGCATAGATTTGATATCC
>No_name
CAAATCTATGCGACTTTTGGAGCGTTTTATATTCCATCGATTATTATGATTGTTCTTTAC
GGAAGAATTTATCAAATTGCTAAGAACAGCGCTGCCATGG
>No_name
GTTTTATATTCCATCGATTATTATGATTGTTCTTTACGGAAGAATTTATCAAATTGCTAA
GAACAGCGCTGCCATGGATTCTCAATTGAAAAGTATCAGA
>No_name
CAGGAATGTATTGTCATTGGATCTTTGGAAATAGATCCTCTGATACTTTTCAATTGAGAA
TCCATGGCAGCGCTGTTCTTAGCAATTTGATAAATTCTTC
>No_name
ATTGCTAAGAACAGCGCTGCCATGGATTCTCAATTGAAAAGTATCAGAGGATCTATTTCC
AAAGATCCAATGACAATACATTCCTGTAATTCGTCGTACA
>No_name
TTTATTTCCAAAGATCCAATGACAATACATTCCTGTAATTCGTCGTACAAAAGTTCACAG
AGTGACATTCAAAGTCAAACATCATTCAGTGCTCAAATTT
>No_name
CAAAGGTCCAATGACAATAGATTCCTGTAATTCGTCGTACAAAAGTTCACAGAGTGACAT
TCAAAGTCAAACATCATTCAGTGCTCAAATTTCATCAACG
>No_name
GATAAATGTTAGAATTTATATTGTGCTTCGTTGATGAAATTTGAGCACTGAAAAATGTTT
GACTTTGAATGTCACTCTGTGAACTTTTGTACGACGAATT
>No_name
GGCTGTTGTGCATGAACGATAAATGTTAGAATTTATATTGTGCTTCGTTGATGAAATTTG
AGCACTGAATGATGTTTGACTTTGAATGTCACTCTGTGAA
>No_name
TGATCGGTTGTTGTGCATGAACGATAAATGTTAGAATTTATATTGTGCTTCGTTGATGAA
ATTTGAGCACTGAATGATGTTTGACTTTGAATGTCACTCT
>No_name
CTCAGATCGGTTGTTGTGCATGAACGATAAATGTTAGAATTTAGATTGTGCTTCGTTGAT
GAAATTTGAGCACTGAATGATGTTTGACTTTGAATGTCAC
>No_name
CTCAGATCGGTTGTTGTGCATGAACGATAAATGTTAGAATTTATATTGTGCTTCGTTGAT
GAAATTTGAGCACTGAATGATGTTTGACTTTGAATGTCAC
>No_name
AAATTCTAACATTTATCGTTCATGCACAACAACCGATCTGAGACATTCTTGCCAATTGAC
TTTACCTGAGAAAAGATTAGTTAGAAATTCTTTTCCAGGA
>No_name
TATCCCTAGAAGCTGAGAGTAGAACTCGAATCGTTGTAGAATGTTTGCTACTGTTACGAG
AATTTCGATTATTTTTATTACGACAGTCAGGTATTGCTGG
>No_name
AAATATTGCTTTTCCTTCACTTTGTGAAGACCGTTTTGACGAATGCATGCTATATTTCCA
TCTTTTAGTTAAAGTATCCCTAGAAGCTGAGAGTAGAACT
>No_name
ATTACACCAAGTGTAAATATTGCTTTTCCTTCACTTTGTGAAGACCGTTTTGACGAATGC
ATGATATCTTTCCATCTTTTAGTTAAAGTATGCCTAGAAG
>No_name
TGAAAATTGGATTCAAAATTTGAACGATGAAAAATGGCAACCAGCAAATGCAGAAACATC
CCATTATTACACCAAGTGTAAATATTGCTTTTCCTTCACT
>No_name
TTTGAATCCAATTTTCAAAATTATTCACGGTAACAAATCAAATGCGACATTATTATCAAT
ACCGCAGAGTGTTAGTGAACTATTTCTTTGGTTAGGATAT
>No_name
AGAAAACTGTTAAAATATCCTAACCAAAGAAATAGTTCACTAACACTCTGCGGTATTGAT
AATAATGTCGCATTTGATTTGTTACCGTGAATAATTTTGA
>No_name
TGTAACTTTTAGGATATTTTAACAGTTTTCTCAATCCGATTATCTACGTGAAATTTAACA
AAGAATTTCGAACTCCATTCAAAGAAATTCTTTTCTGTCG
>No_name
TTTTAGGATATTTTAACAGTTTTCTCAATCCGATTATCTACGTGAAATTTAACAAAGAAT
TTCGAACTCCATTCAAAGAAATTCTTTTCTGTCGATGTCG
>No_name
CAGCTTACGACATCGACAGAAAAGAATTTCTTTGAATGGAGTTCGAAATTCTTTGTTAAA
TTTCACGTAGATAATCGGATTGAGAAACCTGTTAAAATAT
>No_name
ATTTTAACAGTTTTCTCAATCCGATTATCTACGTGAAATTTAACAAAGAATTTCGAACTC
CATTCAAAGAAATTCTTTTCTGTCGATGTCGTAAGCTGAA
>No_name
ATTTTAACAGTTTTCTCAATCCGATTATCTACGTGAAATTTAACAAAGAATTTCGAACTC
CATTCAAAGAAATTCTTTTCTGTCGATGTCGTAAGCTGAA
>No_name
GTTCAGCTTACGACATCGACAGAAAAGAATTTCTTTGAATGGAGTTCGAAATTCTTTGTT
AAATTTCACGTAGATAATCGGATTGAGAAAACTGTTAAAA
>No_name
GTTCAGCTTACGACATCGACAGAAAAGAATTTCTTTGAATGGAGTGCGAAATTCTTTGTT
AAATTTCACGTAGATAATCGGATTGAGAAAAGTGTTAAAA
>No_name
GTTCAGCTTACGACATCGACAGAAAAGAATTTCTTTGAATGGAGTTCGAAATTCTTTGTT
AAATTTCACGTAGATAATCGGATTGAGAAAACTGTTAAAA
>No_name
TTTAACAGTTTTCTCAATCCGATTATCTACGTGAAATTTAACAAAGAATTTCGAACTCCA
TTCAAAGAAATTCTTTTCTGTCGATGTCGTAAGCTGAACG
>No_name
AACAGTTTTCTCAATCCGATTATCTACGTGAAATTTAACAAAGAATTTCGAACTCCATTC
AAAGAAATTCTTTTCTGTCGATGTCGTAAGCTGAACGCTC
>No_name
GTTTTCTCAATCCGATTATCTACGTGAAATTTAACAAAGAATTTCGAACTCCATTCAAAG
AAATTCTTTTCTGTCGATGTCGTAAGCTGAACGCTCGAAT
>No_name
GTTTTCTCAATCCGATTATCTACGTGAAATTTAACAAAGAATTTCGAACTCCATTCAAAG
AAATTCTTTTCTGTCGATGTCGTAAGCTGAACGCTCGAAT
>No_name
GTTTTCTCAATCCGATTATCTACGTGAAATTTAACAAAGAATTTCGAACTCCATTCAAAG
AAATTCTTTTCTGTCTATGTCGTAAGCTGAACGCTCGAAT
>No_name
GTTTTCTCAATCCGATTATCTACGTGAAATTTAACAAAGAATTTCGAACTCCATTCAAAG
AAATTCTTTTCTGTCGATGTCGTAAGCTGAACGCTCGAAT
>No_name
CGGATTCGAGCGTTCAGCTTACGACATCGACAGAAAAGAATTTCTTTGAATGGAGTTCGA
AATTCTTTGTTAAATTTCACGTAGATAATCTGATTGAGAA
>No_name
CTCAATCCGATTATCTACGTGAAATTTAACAAAGAATTTCGAACTCCATTCAAAGAAATT
CTTTTCTGTCGATGTCGTAAGCTGAACGCTCGAATCCGAT
>No_name
ATCGGATTCGAGCGTTCAGCTTACGACATCGACAGAAAAGAATTTCTTTGAATGGAGTTC
GAAATTCTTTGTTAAATTTCACGTAGATAATCGGATTGAG
>No_name
GATCGGATTCGAGCGTTCAGCTTACGACATCGACAGAAAAGAATTTCTTTGAATGGAGTT
CGAAATTCTTTGTTAAATTTCACGTAGATAATCGGATTGA
>No_name
TTCTGATCGGATTCGAGCGTTCAGCTTACGACATCGACAGAAAAGAATTTCTTTGAATGG
AGTTCGAAATTCTTTGTTAAATTTCACGTAGATAATCGGA
>No_name
CGATTATCTACGTGAAATTTAACAAAGAATTTCGAACTCCATTCAAAGAAATTCTTTTCT
GTCGATGTCGTAAGCTGAACGCTCGAATCCGATCAGAATC
>No_name
CGATTATCTACGTGAAATTTAACAAAGAATTTCGAACTCCATTCAAAGAAATTCTTTTCT
GTCGATGTCGTAAGCTGAACGCTCGAATCCGATCAGAATC
>No_name
CGATTATCTACGTGAAATTTAACAAAGAATTTCGAACTCCATTCAAAGAAATTCTTTTCT
GTCTATGTCGTAAGCTGAACGCTCGAATCCGATCAGAATC
>No_name
CGATTATCTACGTGAAATTTAACAAAGAATTTCGAACTCCATTCAAAGAAATTCTTTTCT
GTCGATGTCGTAAGCTGAACGCTCGAATCCGATCAGAATC
>No_name
AGGATTCTGATCGGATTCGAGCGTTCAGCTTACGACATCGACAGAAAAGAATTTCTTTGA
ATGGAGTTCGAAATTCTTTGTTAAATTTCACGTAGATAAT
>No_name
TAAGATTCTGATCGGATTCGAGCGTTCAGCTTACGACATCGACAGAAAAGAATATCTTTG
AATGGAGCTCGAAATTCTTTGTTAAATTTCACGTAGATAA
>No_name
GTAGGATTCTGATCGGATTCGAGCGGTCAGCTTACGACATCGACAGAAAAGAATTTCTTT
GAATGGAGTTCGGAATTCTTTGTTAAATTTCACGTAGATA
>No_name
GTAAGATTCTGATCGGATTCGAGCGTTCAGCTTACGACATCGACAGAAAAGAATTTCTTT
GAATGGAGTTCGAAATTCTTTGTTAAATTTCACGTAGATA
>No_name
CTCATGTAAGATTCTGATCGGATTCGAGCGTTCAGCTTACGACATCGACAGAAAAGAATT
TCTTTGAATGGAGTTAGTAATTCTTTGTTAAATTTCACGT
>No_name
CTCATGTAAGATTCTGATCGGATTCGAGCGTTCAGCTTACGACATCGACAGAAAAGAATT
TCTTTGAATGGAGTTCGAAATTCTTTGTTAAATTTCACGT
>No_name
GTGAAATTTAACAAAGAATTTCGAACTCCATTCAAAGAAATTCTTTTCTGTCGATGTCGT
AAGCTGAACGCTCGAATCCGATCAGAATCCTACATGAGAC
>No_name
GTGAAATTTAACAAAGAATTTCGAACTCCATTCAAAGAAATTCTTTTCTGTCGATGTCGT
AAGCTGAACGCTCGAATCCGATCAGAATCTTACATGAGAC
>No_name
GTGAAATTTAACAAAGAATTTCGAACTCCATTCAAAGAAATTCTTTTCTGTCGATGTCGT
AAGCTGAACGCTCGAATCCGATCAGAATCTTACATGAGAC
>No_name
GTGGAATTTAACAAAGAATTTCGAACTCCATTCAAAGAAATTCTTTTCTGTCGATGTCGT
AAGCTGAACGCTCGAATCCGATCAGAATCTTACATGAGAC
>No_name
GCGAAATTTAACAAAGAATTTCGAACTCCATTCAAAGAAATTCTTTTCTGTCGATGTCGT
AAGCTGAACGCTCGAATCCGATCAGAATCTTACATGAGAC
>No_name
AATTTGTCTCATGTAAGATTCTGATCGGATTCGAGCGTTCAGCTTACGACATCGACAGAA
AAGAATTTCTTTGAATGGAGTTCGTAATTCTTTGTTAAAT
>No_name
ATTTAACAAAGAATTTCGAACTCCATTCAAAGAAATTCTTTTCTGTCGATGTCGTAAGCT
GAACGCTCGAATCCGATCAGAATCCTACATGAGACAAATC
>No_name
CAATTTGTCACATGTAAGATTCTGATCGGATTCGAGCGTTCAGCGTACGACATCGACAGA
AAAGAATTTCTTTGAATGGAGTTCGAAATTCTTTGTTAAA
>No_name
TTAACAAAGAATTTCGAACTCCATTCAAAGAAATTCTTTTCTGTCGATGTCGTAAGCTGA
ACGCTCGAATCCGATCAGAATCTTACATGAGACAAATTGG
>No_name
CCAATTTGTCTCATGTAAGATTCTGATCGGATTCGAGCGTTCAGCTTACGACATCGACAG
AAAAGAATTTCTTTGAATGGAGTTCGAAATTCTTTGTTAA
>No_name
CCAATTTGTCTCATGTAAGATTCTGATCGGATTCGAGCGTTCAGCTTACGACATCGACAG
AAAAGAATTTCTTTGAATGGAGTTCGAAATTCTTTGTTAA
>No_name
CCCAATTTGTCTCATGTAAGATTCTGATCGGATTCGAGCGTTCAGCTTACGACATCGACA
GAAAAGAATTTCTTTGAATGGAGATCGAAATTCTTTGTTA
>No_name
CCTCAATTTGTCTCATGTAAGATTCTGATCGGATTCGAGCGTTCAGCTTACTACATCGAC
AGAAAAGAATTTCTTTGAATGGAGTTCGAAATTCTTTGTT
>No_name
CCCCAATTTGTCTCATGTAAGATTCTGATCGGATTCGAGCGTTCAGCTTACGACATCGAC
AGAAAAGAATTTCTTTGAATGGAGTTCGAAATTCTTTGTT
>No_name
CTCCCCAATTTGTCTCATGTAAGATTCTGATCGGATTCGAGCGTTCAGCTTACGACATCG
ACAGAAAAGAATTTCTTTGAATGGAGTTCGAAATTCTTTG
>No_name
AGAATTTCGAACTCCATTCAAAGAAATTCTTTTCTGTCGATGTCGTAAGCTGAACGCTCG
AATCCGATCAGAATCCTACATGAGACAAATTGGGGAATTC
>No_name
CTGAATTCCCCAATTTGTCTCATGTAAGATTCTGAGCGGATTCGAGCGTTCAGCTTACGA
CATCGACAGAAAAGAATTTCTTTGAATGGAGTTCGAAATT
>No_name
TTCGGAATTCCCCAATTTGTCTCATGTAAGATTCTGATCGGATTCGAGCGTTCAGCTTAC
GACATCGACAGAAAAGAATTTCTTTGAATGGAGTTCGAAA
>No_name
TTCGGAATTCCCCAATTTGTCTCATGTAAGATTCTGATCGGATTCGAGCGTTCAGCTTAC
GACATCGACAGAAAAGAATTTCTTTGAATGGAGTTCGAAA
>No_name
TTCGAACTCCATTCAAAGAAATTCTTTTCTGTCGATGTCGTAAGCTGAACGCTCGAATCC
GATCAGAATCTTACATGAGACAAATTGGGGAATTCCGAAA
>No_name
TCGAACTCCATTCAAAGAAATTCTTTTCTGTCGATGTCGTAAGCTGAACGCTCGAATCCG
ATCAGAATCTTACATGAGACAAATTGGGGAATTCCGAAAA
>No_name
ATTTTTCGGAATTCCCCAATTTGTCTCATGTAAGATTCTGATCGGATTCGAGCGTTCAGC
TTACGACATCTACAGAAAAGAATTTCTTTGAATGGAGTTC
>No_name
GGATATTTTTCGGAATTCCCCAATTTGTCTCATGTAAGATTCTGATCGGATTCGAGCGGT
CAGCTTACGACATCGACAGAAAAGAATTTCTTTGAATGGA
>No_name
GGTTTGATATTTTTCGGAATTCCCCAATTTGTCTCATGTAAGATTCTGATCGGATTCGAG
CGTTCAGCTTACGACATCGACAGAAAAGAAGTTCTTTGAA
>No_name
CTGAGTTTTGATATTTTTCGGAATTCCCCAATTTGTCTCATGTAAGATTCTGATCGGATT
CGAGCGTTCAGCTTACGACATCGACAGAAAAGAATTTCTT
>No_name
CTGAGTTTTGATATTTTTCGGAATTCCCCAATTTGTCTCATGTAAGATTCTGATCGGATT
CGAGCGTTCAGCTTACGACATCGACAGAAAAGAATTTCTT
>No_name
ATAGAAATTCTTTTCTGTCGATGTCGTAAGCTGAACGCTCGAATCCGATCAGAATCTTAC
ATGAGACAAATTGGGGTATTCCGAAAAATATCAAAACTCA
>No_name
GCTGAGTTTTGATATTTTTCGGAATTCCCCAATTTGTCTCATGTAAGATTCTGATCGGAT
TCGAGCGTACAGCTTACGACATCGACAGAAAAGAATTTCT
>No_name
AAATTCTTTTCTGTCGATGTCGTAAGCTGAACGCTCGAATCCGATCAGAATCTTACATGA
GACAAATTGGGGAATTCCGAAAAGTATCAATATTCAGCAC
>No_name
CTTTTCTGTCGATGTCGTAAGCTGAACGCTCGAATCCGATCAGAATCTTACATGAGACAA
ATTGGGGAATTCCGAAAAATATCAAAACTCAGCACCTTTG
>No_name
CTTTTCTGTCGATGTCGTAAGCTGAACGCTCGAATCCGATCAGAATCTTACATGAGACAA
ATTGGGGAATTCCGAAAAATATCAAGACTCAGCACCTTTG
>No_name
CTTTTCTGTCGATGTCGTAAGCTGAACGCTCGAATCCGATCAGAATCTTACATGAGACAA
ATTGGGGAATTCCGAAAAATATCAAAACTCAGCACCTTTG
>No_name
CTTTTCTGTCGATGTCGTAAGCTGAACGCTCGAAGCCAATGAGAATCTTACATGAGACAA
ATTGGGGAATTCCGAAAAATAGCAAAACTCAGCACCTTTG
>No_name
CTTTTCTGTCGATGTCGTAAGCTGAACGCTCGAATCCGATCAGAATCTTACATGAGACAA
ATTGGGGAATTCCGAAAAATATCAAAACTCAGCACCTTTG
>No_name
CTTTTCTGTCGATGTCGTAAGCTGAACGCGCGAATCCGATCAGAATCTTACATGAGACAA
ATTGGGGAATTCCGAAAAAAATCAAAACTCAGCACCTTCG
>No_name
CTTTTCTGTCGATGTCGTAAGCTGAACGCTCGAATCCGATCAGAATCTTACATGAGACAA
ATTGGGGAATTCCGAAAAATATCAAAACTCAGCACCTTTG
>No_name
CTGCAACAAAGGTGCTGAGTTTTGATATTTTTCGGAATTCCCCAATTTGTCTCATGTAAG
ATTCTGATCGGATTCGAGCGTTCAGCTTACGACATCGACA
>No_name
CTGCAACAAAGGTGCTGAGTTTTGATATTTTTCGGAATTCCCCAATTTGTCTCATGTAAG
ATTCTGATCGGATTCGAGCGTTCAGCTTACGACATCGACA
>No_name
CTGCAACAAAGGTGCTGAGTTTTGATATTTTTCGGAATTCCCCAATTTGTCTCATGTAAG
ATTCTGATCGGATTCGAGCGTTCAGCTTACGACATCGACA
>No_name
GCTGCAACAAAGGTGCTGAGTTTTGATATTTTTCGGAATTCCCCAATTTGTCTCATGTAA
GATTCTGATCGGATTCGAGCGTTCAGCTTACGACATCGAC
>No_name
CTGCAACAAAGGTGCTGAGTTTTGATATTTTTTCGGAATTCCCCAATTTGTCTCATGTAA
GATTCTGATCGGATTCGAGCGTTCAGCTTACGACATCGAC
>No_name
CTGCAACAAAGGTGCTGAGTTTTGATATTTTTCGGAATTCCCCAATTTGTCTCATGTAAG
ATTCTGATCGTATTCGAGCGTTTAGCTTACGCCATCGGCG
>No_name
GCACGCTGCAACAAAGGTGCTGAGTTTTGATATTTTTCGGAATTCCCCAATTTGTCTCAT
GTAAGATTCTGATCGGATTCGAGCGTTCAGCTTACGACAT
>No_name
GCACGCTGCAACAAAGGTGCTGAGTTTTGATATTTTTCGGTATTTCCCAATTTGTCTCAT
GTAAGATTCTGATCGGATTCGAGCGTTGAGCTTACGACAT
>No_name
GCACGCTGCAACAAAGGTGCTGAGTTTTGATATTTTTCGGAATTCCCCAATTTGTCTCAT
GTAAGATTCTGATCGGATTCGAGCGTTCAGCTTACGACAT
>No_name
GCACGCTGCAACAAAGGTGCTGAGTTTTGATATTTTTCGGAATTCCCCAATTTGTCTCAT
GTAAGATTCTGATCGGATTCGAGCGTTCAGCTTACGACAT
>No_name
GCACGCTGCAACAAAGGTGCTGAGTTTTGATATTTTTCGGAATTCCCCAATTTGTCTCAT
GTAAGATTCTGATCGTATTCGAGCGTTCAGCTTACGACAT
>No_name
GCACGCTGCAACAAAGGTGCTGAGTTTTGATATTTTTCGGAATTCCCCAATTTGTCTCAT
GTAAGATTCTGATCGGATTCGAGGGTTCAGCTTACGACCT
>No_name
CTCGCACGCTGCAACAAAGGTGCTGAGTTTTGATATTTTTCGGAATTCCCCAATTTGTCT
CATGTAAGATTCTGATCGGATTCGAGCGTTCAGCTTACGA
>No_name
CTTCGCACGCTGCAACAAAGGTGCTGAGTTTTGATATTTTTCGGAATTCCCCAATTTGTC
TCATGTAAGATTCTGATCGGATTCGAGCGTTCAGCTTATG
>No_name
ATCTTCGCACGCTGCAACAAAGGTGCTGAGTTTTGATATTTTTCGGAATTCCCCAATTTG
TCTCATGTAAGATTCTGATCGGATTCGAGCGTTCAGCTTA
>No_name
CTGAACGCTCGAATCCGATCAGAATCTTACATGAGACAAATTGGGGAATTCCGAAAAATA
TCAAAACTCAGCACCTTTGTTGCAGCGTGCGAAGATAGAA
>No_name
TTTCTATCTTCGCACGCTGCAACAAAGGTGCTGAGTTTTGATATTTTTCGGAATTCCCCA
ATTTGTCTCATGTAAGATTCTGATCGGATTCGAGCGTTCA
>No_name
GTTTCCTATCTTCGCACGCTGCAACAAAGGTGCTGAGTTTTGATATTTTTCGGAATTCCC
CAATTTGTCTCATGTAGGATTCTGATCGGATTCGAGCGTT
>No_name
ATGTTTTCTATCTTCGCACGCTGCAACAAAGGTGCTGAGTTTTGATATTTTTCGGAATTC
CCCAATTTGTCTCATGTAAGATTCTGATCGGATTCGAGCG
>No_name
CTCGAATCCGATCAGAATCTTACATGAGACAAATTGGGGAATTCCGAAAAATATCAAAAC
TCAGCACCTTTGTTGCAGCGTGCGAAGATAGAAAACATTC
>No_name
CTCGAATCCGATCAGAATCTTACATGAGACAAATTGGGGAATTCCGAAAAATATCAAAAC
TCAGCACCTTGGTTGCAGCGTGCGAAGATAGAAAACATTC
>No_name
CAGGAATGTTTTCTATCTTCGCACGCTGCAACAAAGGTGCTGAGTTTTGATATTTTTCGG
AATTCCCCAATTTGTCTCATGTAAGATTCTGATCGGATTC
>No_name
CAGGAATGTTTTCTATCTTCGCACGCTGCAACAAAGGTGCTGAGTTTTGATATTTTTCGG
AATTCCCCAATTTGTCTCATGTAAGATTCTGATCGGATTC
>No_name
CAGGAATGTTTTCTATCTTCGCACGCTGCAACAAAGGTGCTGAGTTTTGATATTTTTCGG
AATTCCCCAATTTGTCTCATGTAAGATTCTGATCGGATTC
>No_name
CAGGAATGTTTTCTATCTTCGCACGCTGCAACAAAGGGGCTGAGTTTTGATATTTTTCGG
AATTCCCCAATTTGTCTCATGTAAGATTCTGATCGGATTC
>No_name
CAGGAATGTTTTCTATCTTCGCACGCTGCAACAAAGGTGCTGAGTTTTGATATTTTTCGG
AATTTCCCAATTTGTCTCATGTAAGATTCTGATCGGATTC
>No_name
CAGGAATGTTTTCTATCTTCGCACGCTGCAACAAAGGTGCTGATTTTTGATATTTTTCCG
AATTCCCCAATTCGTCTCATGTCAGATTCTGATCGGATTG
>No_name
CCCAGGAATGTTTTCTATCTTCGCACGCTGCAACAAAGGTGCTGAGTTTTGATATTTTTC
GGAATTCCCCAATTTGTCTCATGTAAGATTCTGATCGGAT
>No_name
CTCCAGGAATGTTTCCTATCTTCGCACGCTGCAACAAAGGTGCTGAGTTTTGATATTTTT
CGGAATTCCCCAATTTGTCTCATGTAGGATTCTGATCGGA
>No_name
CGATCAGAATCTTACATGAGACAAATTGGGGAATTCCGAAAAATATCAAAACTCAGCACC
TTTGTTGCAGCGTGCGAAGATAGAAAACATTCCTGGAGAT
>No_name
TCAGAATCTTACATGAGACAAATTGGGGAATTCCGAAAAATATCAAAACTCAGCACCTTT
GTTGCAGCGTGCGAAGATAGAAAACATTCCTGGAGATATA
>No_name
TCAGAATCTTACATGAGACAAATTGGGGAATTCCGAAAAATATCAAAACTCAGCACCTTT
GTTGCAGCGTGCGAAGATAGAAAACATTCCTGGAGATATA
>No_name
CAGAATCTTACATGAGACAAATTGGGGAATTCCGAAAAATATCAAAACTCAGCACCTTTG
TTGCAGCGTGCGAAGATAGAAAACATTCCTGGAGATATAA
>No_name
AGTAGAATCTTACATGAGACAAATTGGGGAATTCCGAAAAATATCAAAACTCAGCACCTT
TGTTGCAGCGTGCGAAGATAGAAAACATTCCTGGAGATAT
>No_name
CGGAATTATATCTCCAGGAATGTTTTCTATCTTCGCACGCTGCAACAAAGGTGCTGAGTT
TTGATATTTTTCGGAATTCCCCAATTTGTCTCATGTAAGA
>No_name
CTTACATGAGACAAATTGGGGAATTCCGAAAAATATCAAAACTCAGCACCTTTGTTGCAG
CGTGCGAAGATAGAAAACATTCCTGGAGATATAATTCCGT
>No_name
CTTACATGAGACAAATTGGGGAATTCCGAAAAATATCAAAACTCAGCACCTTTGTTGCAG
CGTGCGAAGATAGAAAACATTCCTGGAGATATAATTCCGT
>No_name
CTTACATGAGACAAATTGGGGAATTCCGAAAAATATCAAAACTCAGCACCTTTGTTGCAG
CGTGCGAAGATAGAAAACATTCCTGGAGATATAATTCCGT
>No_name
CGGAATTATATCTCCAGGAATGTTTCCTATCTTCGCACGCTGCAACAAAGGTGCTGAGTT
TTGATATTTTTCGGAATTCCCCAATTTGTCTCATGTAGGA
>No_name
CACGGAATTATATCTCCAGGTATGTTTTCTATCTTCGGACGCTGCAACAAAGGTGCTGAG
TTTTGATATTTTTCGGTATTCCCCAATTTGTCTCATGTAT
>No_name
TTCACGGAATTATATCTCCAGGAATGTTTTCTATCTTCGCACGCTGCAACAAAGGTGCTG
AGTTTTGATATTTTTCGGAATTCCCCAATTTGTCTCATGT
>No_name
ATGAGACAAATTGGGGAATTCCGAAAAATATCAAAACTCAGCATCTTTGTTGCAGCGTGC
GAAGATAGAAAACATTACTGGAGATATAATTACGTGAATT
>No_name
GTGTAATTCACGGAATTATATCTCCAGGAATGTTTTCTATCTTCGCACGCTGCAACAAAG
GTGCTGAGTTTTGATATTTTTCGGAATTCCCCAATTTGTC
>No_name
GTGTAATTCACGGAATTATATCTCCAGGAATGTTTTCTATCTTCGCACGCTGCAACAAAG
GTGCTGAGTTTTGATATTTTTCGGAATTCCCCAATTTGTC
>No_name
GACAAATTGGGGAATTCCGAAAAATATCAAAACTCAGCACCTTTGTTGCAGCGTGCGAAG
ATAGAAAACATTCCTGGAGATATAATTCCGTGAATTACAC
>No_name
GACAAATTGGGGAATTCCGAAAAATATCAAAACTCAGCACCTTTGTTGCAGCGTGCGAAG
ATAGGAAACATTCCTGGAGATATAATTCCGTGAATTACAC
>No_name
CCGGTGTAATTCACGGAATTATATCTCCAGGAATGTGTTCTATCTTCGCACGCTGCAACA
AAGGTGCTGAGTTTTGATATTTTTCGGAATTCCCCAATTT
>No_name
CTCGGTGTAATTCACGGAATTATATCTCCAGGAATGTTTTCTATCTTCGCACGCTGCAAC
AAAGGTGCTGAGTTTTGATATTTTTCGGAATTCCCCAATT
>No_name
CACGGTGTAATTCACGGAATTATATCTCCAGGAATGTTTCCTATCTTCGCACGCTGCAAC
AAAGGAGCTGAGTTTTGATATTTTTCGGAATTCCCCAATT
>No_name
CTCGGTGTAATTCACGGAATTATATCTCCAGGAATGTTTTATATCTTCGCACGCTGCAAC
AAAGGAGCTGAGTTTTGATATTTGTCGGAATTCCCCAATC
>No_name
GGGGAATTCCGAAAAATATCAAAACTCAGCACCTTTGTTGCAGCGTGCGAAGATAGAAAA
CATTCCTGGAGATATAATTCCGTGAATTACACCGAGAAAA
>No_name
ATTTTTTCTCGGTGTAATTCACGGAATTATATCTCCAGGAATGTTTTCTATCTTCGCACG
CTGCAACAAAGGTGCTGAGTTTTGATATTTTTCGGAATTC
>No_name
ATTTTTTCTCGGTGTAATTCACGGAATTATATCTCCAGGAATGTTTTCTATCTTCGCACG
CTGCAACAAAGGTGCTGAGTTTTGATATTTTTCGGAATTC
>No_name
CCGAAAAATATCAAAACTCAGCACCTTTGTTGCAGCGTGCGAAGATAGAAAACATTCCTG
GAGATATAATTCCGTGAATTACACCGAGAAAAAAATAATC
>No_name
GAAAAATATCAAAACTCAGCACCTTTGTTGCAGCGTGCGAAGATAGAAAACATTCCTGGA
GATATAATTCCGTGAATTACACCGAGAAAAAATAATCTGA
>No_name
GTCAGATTATTTTTTCTCGGTGTAATTCACGGAATTATATCTCCAGGAATGTTTTCTATC
TTCGCACGCTGCAACAAAGGTGCTGAGTTTTGATATTTTT
>No_name
AAAATATCAAAACTCAGCACCTTTGTTGCAGCGTGCGAAGATAGAAAACATTCCTGGAGA
TATAATTCCGTGAATTACACCGAGAAAAAATAATCTGACT
>No_name
CAAAGTCAGATTATTTTTTCTCGGTGTAATTCGCGGAATTATATCTCCAGGAAGGTTTTC
TATCTTCGCACGCTGCAACAATGGTGCTGAGTTTTGATAT
>No_name
GTTTGAACAATTCAGTACGATATTCTGCATTTGACATGTCGGTAACAATGAAAATAAGAT
AATTATTATTGTTAATCTCCACACTGACATGATTTGATGC
>No_name
AAAATTCGTGTAGTTTGAACAATTCAGTACGATATTCTGCATTTGACATGTCGGTAACAA
TGAAAATAAGATAATTATTATTATTAATCTCCACACTGAC
>No_name
AGATTAACAATAATAATTATCTTATTTTCATTGTTACCGACATGTCAAATGCAGAATATC
GTACTGAATTGTTCAAACTACACGAATTATGTCAGAATCA
>No_name
GTTGATTCTGACATAATTCGTGTAGTTTGAACAATTCAGTACGATATTCTGCATTTGACA
TGTCGGTAACAATGAAAATAAGATAATTATTATTGTTAAT
>No_name
GTTGATTCTGACATAATTCGTGTAGTTTGAACAATTCAGTACGATATTCTGCATTTGACA
TGTCGGTAACAATGAAAATAAGATAATTATTATTATTAAT
>No_name
TAATAATTATCTTATTTTCATTGTTACCGACATGTCAAATGCAGAATATCGTACTGAATT
GTTCAAACTACACGAATTATGTCAGAATCAACAGATCGGA
>No_name
TAATTATCTTATTTTCATTGTTACCGACATGTCAAATGCAGAATATCGTACTGAATTGTT
CAAACTACACGAATTATGTCAGAATCAACAATCTGTCAAG
>No_name
TTATCTTATTTTCATTGTTACCGACATGTCAAATGCAGAATATCGTACTGAATTGTTCAA
ACTACACGAATTATGTCAGAATCAACAATCTGTCAAGACT
>No_name
CAAGTCTTGACAGATTGTTGATTCTGACATAATTCGTGTAGTTTGAACAATTCAGTACGA
TATTCTGCATTTGACATGTCGGTAACAATGAAAATAAGAT
>No_name
CAAGTCTTGACAGATTGTTGATTCTGACATAATTCGTGTAGTTTGAACAATTCAGTACGA
TATTCTGCATTTGACATGTCGGTAACAATGAAAATAAGAT
>No_name
CTTATTTTCATTGTTACCGACATGTCAAATGCAGAATATCGTACTGAATTGTTCAAACTA
CACGAATTATGTCAGAATCAACAATCTGTCAAGACTTGTC
>No_name
TTTTCATTGTTACCGACATGTCAAATGCAGAATATCGTACTGAATTGTTCAAACTACACG
AATTATGTCAGAATCAACAATCTGTCAAGACTTGTCGTTC
>No_name
GAACGACAAGTCTTGACAGATTGTTGATTCTGACATAATTCGTGTAGTTTGAACAATTCA
GTACGATATTCTGCATTTGACATGTCGGTAACAATGAAAA
>No_name
GTCAAATGCAGAATATCGTACTGAATTGTTCAAACGACACGAGTTATGTCAGAATCAACA
ATCTGTCAAGACTTGTCGTTCCATTCGAATGCGAAAAGTA
>No_name
GTCAAATGCAGAATATCGTACTGAATTGTTCAAACTACACGAATTATGTCAGAATCAACA
ATCTGTCAAGACTTGTCGTTCCATTCGAATGCGAAAAGGA
>No_name
GTCAAATGCAGAATATCGTACTGAATTGTTCAAACTACACGAATTATGTCAGAATCAACA
ATCTGTCAAGACTTGTCGTTCCATTCGAATGCGAAAAGTA
>No_name
GAAATACTTCCATCCCGACCGGATACTTTTCGCATTCGAATGGAACGACAAGTCTTGACA
GATTGTTGATTCTGACATAATTCGTGTAGTTTGAACAATT
>No_name
CAGAAATACTTCCATCCCGACCGGATACTTTTCGCATTCGAATGGAACGACAAGTCTTGA
CAGATTGTTGATTCTGACATAATTCGTGTAGTTTGAACAA
>No_name
AGAAATACTTCCATCCCGACCGGATATTTTTCGCATTCGAATGGAACGACAAGTCTTGAC
AGATTGTTGATTATGAAATAATTTGTGTAGTTTGAACTAT
>No_name
CTTCCATCCCGACCGGATACTTTTCGCATTCGAATGGAACGACAAGTCTTGAGAGATTTG
TGAATTTGTCCTAAATTGTGTCGATTTGAATACTTCGTGG
>No_name
CAGAAATACTTCCATCCCGACCGGAGACTTTTCGCATTCGAATGGAACGACAAGCATTGA
CAGATTGTTGATTCTGACATAATTCGTGTAGTTTGAAGAA
>No_name
CAGAAATACTTCCATCCCGACCGGATACTTTTCGCATTCGAATGGAACGACAAGTCTTGA
CAGATTGTTGATTCTGACATAATTCGTGTATTTTGAAAAA
>No_name
GTCAGAATCAACAATCTGTCAAGACTTGTCGTTCCATTCGAATGCGAAAAGTATCCGGTC
GGGATGGAAGTATTTCTGGGAATGATTTTCGTTGTCATTG
>No_name
GTCAGAATCAACAATCTGTCAAGACTTGTCGTTCCATTCGAATGCGAAAAGTATCCGGTC
GGGATGGAAGTATTTCTGGGAATGATTTTCGTTGTCATTG
>No_name
ACAACAATGACAACGAAAATCATTCCCAGAAATACTTCCATCCCGACCGGATACTTTTCG
CATTCGAATGGAACGACAAGTCTTGACAGATTGTTGATTC
>No_name
CAACAATCTGTCAAGACTTGTCGTTCCATTCGAATGCGAAAAGTATCCGGTCGGGATGGA
AGTATTTCTGGGAATGATTTTCGTTGTCATTGTTGTGGGA
>No_name
CAACAATCTGTCAAGACTTGTCGTTCCATTCGAATGCGAAAAGTATCCGGTCGGGATGGA
AGTATTTCTGGGAATGATTTTCGTTGTCATTGTTGTGGGA
>No_name
CCGCCGATCGCTCCCACAACAATGACAACGAAAATCATTCCCAGAAATACTTCCATCCCG
ACCGGATACTTTTCGCATTCGAATGGAACGACAAGTCTTG
>No_name
CTTGTCGTTCCATTCGAATGCGAAAAGTATCCGGTCGGGGTGGAAGTATTTCTGGGAATG
ATTTTCGTTGTCATTGTTGTGGGAGCGATCGGTGGGAAGT
>No_name
GAATAACTAAAAAGTTTCCACCGATCGCTCCCACAACAATGACAACGAAAATCATTCCCA
GAAATACTTCAATCCCGACCGGATACTTTTCGCATTCGAA
>No_name
CGAGAATAACTAAAAAGTTTCCACCGATCGCTCCCACAACAATGACAACGAAAATCATTC
CCAGAAATACATCCATCCCGACCGGATACTTTTCGCATTC
>No_name
GCGAGAATAACTAAAAAGTTTCCACCGATCGCTCCCACAACAATGACAACGAAAATCATT
CCCAGAAATACTTCCATCCCGACCGGATACTTTTCGCATT
>No_name
GCGAGAATAACTAAAAAGTTTCCACCGATCGCTCCCGCAACAATGACAACGAAAAACATT
CCCAGAAATACTTCCATCCCGACCGGATACTCTTCGCATT
>No_name
CGCGAGAATAACTAAAAAGTTTCCACCGATCGCTCCCACAACAATGACAACGAAAAGCAT
TCCCAGAAATAGTTCCATCCCGACCGGATACTTTTCGCAT
>No_name
CGAAAAGTATCCGGTCGGGATGGAAGTATTTCTGGGAATGATTTTCGTTGTCATTGTTGT
GGGAGCGATCGGTGGAAACTTTTTAGTTATTCTCGCGATA
>No_name
CGAAAAGTATCCGGTCGGGATGGAAGTATTTCTGGGAATGATTTTCGTTGTCATTGTTGT
GGGAGCGATCGGTGGAAACTTTTTAGTTATTCTCGCGATA
>No_name
GAGAAATATCGCGAGAATAACTAAAAAGTTTCCACCGATCGCTCCCACAACAATGACAAC
GAAAATCATTCCCAGAAATACTTCCATCCCGACCGGATAC
>No_name
GAGAAATATCGCGAGAATAACTAAAAAGTTTCCACCGATCGCTCCCACAACAATGACAAC
GAAAATCATTCCCAGAAATACTTCCATCCCGACCGGATAC
>No_name
GAGAAATATCGCGAGAATAACTAAAAAGTTTCCACCGATCGCTCCCACAACAAGGACGAC
GAAAATCATCCCCATAAATACTTCCATCCCGACCGGATAC
>No_name
GAGAAATATCGCGAGAATAACTAAAAAGTTTCCACCGATCGCTCCCACAACAATGACAAC
GAAAATCATTCCCAGAAATACTTCCATCCCGACCGGATAC
>No_name
TTGACGAGAAATATCGCGAGAATAACTAAAAAGTTTCCACCGATCGCTCCCACAACAATG
ACAACGAAAATCATTCCCAGAAATACTTCCATCCCGACCG
>No_name
CGGTCGGGATGGAAGTATTTCTGGGAATGATTTTCGTTGTCATTGTTGTGGGAGGGATCG
GTGGAAACTTTTTAGTTATTCTCGCGATGTTTCTCGTCAA
>No_name
TTTTGACGAGAAATATCGCGAGAATAACTAAAAAGTTTCCACCAATCGCTCCCACAACAA
TGACAACGAAAATCATTCCCAGAAATACTTCCATCCCGAC
>No_name
TCGGGATGGAAGTATTTCTGGGAATGATTTTCGTTGTCATTGTTGTGGGAGCGGTCGGTG
GAAACTTTTTAGTTATTCTCGCGATATTTCTCGTCACAAA
>No_name
GTATTTCTGGGAATGATTTTCGTTGTCATTGTTGTGGGAGCGATCGGTGGAAACTTTTTA
GTTATTCTCGCGCTATTTCTCGTCAAAAAACTCCAAACTC
>No_name
GTATTTCTGGGAATGATTTTCGTTGTCATTGTTGTGGGAGCGGTCGGTGGAAACTTTTTA
GTTATTCTCGCGATATTTCTCGTCACAAAACTACAAACTC
>No_name
GGAGTTTGTAGTTTTTGGACGAGAAATATCGCGAGAATAACTAAAAAGTTTCCACCGATC
GCTCCCACAACAATGACAACGAAAATCATTCCCAGAAATA
>No_name
CTGGGAATGATTTTCGTTGTCATTGTTGTGGGAGCGATCGGTGGAAACTTTTGAGTTATT
CTCGCGATATTTCTCGTCAAAAAACTACAAAATCCCAGTA
>No_name
CTGGGAATGATTTTCGTTGTCATTGTTGTGGGAGCGATCGGTGGAAACTTTTTAGTTATT
CTCGCGATATTTCTCGTCAAAAAACTACAAACCCCCAGCA
>No_name
CTGGGAATGATTTTCGTTGTCGTTGTTGTGGGAGCGATCGGTGGAAACTTTTTAGTGATT
CTCTCGATATTTCTCGTCAAAAAACAAAAAACTCCCAGTA
>No_name
CGGGGAATGATTTTCGTTGTCATTGTTGTGGGAGCGATCGGTGGAAACTTTTTAGTTATT
CTCGCGATATTTCTCGTCAAAAAACTACAAACTCCCAGTA
>No_name
GGAATGATTTTCGTTGTCATTGTTGTGGGAGCGATCGGTGGAAACTTTTTAGTTATTCTC
GCGATATTTCTCGTCAAAAAACTACAAACTCCCAGTAATT
>No_name
GCCAATCACTGGGAGTTTGTAGTTTTTTGACGAGAAATATCGCGAGAATAACTAAAAAGT
TTCCACCGATCGCTCCCACAACAATGACAACGAAAATCAT
>No_name
GAGCGATCGGTGGAAACTTTTTAGTTATTCTCGCGATATTTCTCGTCAAAAAACTACAAA
CTCCCAGTAATTGGCTAATTTTAAGTTTGGCTTTTAGTGA
>No_name
CAAAAAAAATCACTAAAAGCCAAACTTAAAATTAGCCAATTACTGGGAGTTTGTAGTTTC
TTGACGAGAAATATCGCGAGAATAACTAAAAAGTTTCCAC
>No_name
GTGGAAACTTTTTAGTTATTCTCGCGATATTTCTCGTCAAAAAACTACAAACTCCCAGTA
ATTGGCTAATTTTAAGTTTGGCTTTTAGTGCTTTTTTTTG
>No_name
GAAACTTTTTAGTTATTCTCGCGATATTTCTCGTCAAAAAACTACAAACTCCCAGTAATT
GGCTAATTTTAAGTTTGGCTTTTAGTGATTTTTTTGTGTC
>No_name
GAAACTTTTTAGTTATTCTCGCGATATTTCTCGTCAAAAAACTACAAACTCCCAGTAATT
GGCTAATTTTAAGTTTGGCTTTTAGTGATTTTTTTGTGTC
>No_name
AAACTTTTTAGTTATTCTCGCGATATTTCTCGTCAAAAAACTACAAACTCCCAGTAATTG
GCTAATTTTAAGTTTGGCTTTTAGTGATTTTTTTGTGTCG
>No_name
CCGACACAAAAAAATCACTAAAAGCCAAACTTAAAATTAGCCAATTACTGGGAGTTTGTA
GTTTTTTGACGAGAAATATCGCGAGAATAACTAAAAAGTT
>No_name
TCCGACACAAAAAAATCACTAAAAGCCAAACTTAAAATTAGCCAATTACTGGGAGGTTGT
AGTTTTTTGACGAGAAATATCGCGAGAATAACTAAAAAGT
>No_name
CTTTTTAGTTATTCTCGCGATATTTCTCGTCAAAAAACTACAAACTCCCAGTAATTGGCT
AATTTTAAGTTTGGCTTTTAGTGATTTTTTTGTGTCGGTT
>No_name
CTTTTTAGTTATTCTCGCGATATTTCTCGTCAAAAAACTACAAACTCCCAGTAATTGGCT
AATTTTAAGTTTGGCTTTTAGTGATTTTTTTGTGTCGGTT
>No_name
GCCAAAACCGACACAAAAAAATCACTAAAAGCCAAACTTAAAATTAGCCAATTACTGGGA
GTTTGTAGTTTTTTGACGAGAAATATCGCGAGAATAACTA
>No_name
CATGACCAAAACCGACACAAAAAAATCACTAAAAGCCAAACTTAAAATTAGCCAATTACT
GGGAGTTTGTAGTTTTTTGACGAGAAATATCGCGAGAACA
>No_name
GGCATGACCAAAACCGACACAAAAAAATCACTAAAAGCCAAACTTATAATTAGCGAATTA
GTGGGAGTTTGTAGTTTTTTGACGAGAAATATCGCGAGAA
>No_name
CGGCAGGCATGACCAAAACCGACACAAAAAAATCACTAAAAGCCAAACTTAAAATTAGCC
AATTACTGGGAGTTTGTAGTTTTTTGACGAGAAATATCGC
>No_name
CCCGCGACAGGCATGACCAAAACCGACACAAAAAAATCACTAAAAGCCAAACTTAAAATT
AGCCAATTACTGGGAGTTTGTAGTTTTTTGACGAGAAATA
>No_name
TTCTCGTCAAAAAACTACAAACTCCCAGTAATTGGCTAATTTTAAGTTTGGCTTTTAGTG
ATTTTTTTGTGTCGGTTTTGGTCATGCCTGTCGCGGTTTA
>No_name
AAAAAACTACAAACTCCCAGTAATTGGCTAATTTTAAGTTTGGCTTTTAGTGATTTTTTT
GTGTCGGTTTTGGTCATGCCTGTCGCGGTTTACAACCAAC
>No_name
ATACTCCCAGTAATTGGCTAATTTTAAGTTTGGCTTTTAGTGATTTTTTTGTGTCGGTTT
TGGTCATGCCTGTCGCGGTTTACAACCAACTGATGAGGTT
>No_name
CTGAACCTCATCAGTTGGTTGTAAACCGCGACAGGCATGACCGAAACCGACACAAAAAAA
TCACTAAAAGCCAAGCTTAAAATTAGCCAATTACTGGGAG
>No_name
ATCTGAACCTCATCAGTTGGTTGTAAACCGCGACAGGCATGACCAAAACCGACACAAAAA
AATCACTAAAAGCCAAACTTAAAATTAGCCAATTACTGGG
>No_name
CGGCCATCTGAACCTCATCAGTTGGTTGTAAACCGCGACAGGCATGACCAAAACCGACAC
AAAAAAATCACTAAAAGCCAAACTTAAAATTAGCCAATTA
>No_name
AAACGGCCATCTGAACCTCATCAGTTGGTTGTAAACCGCGACAGGCATGACCAAAACCGA
CACAAAAAAATCACTAAAAGCCAAGCTTAAAATTAGCCAA
>No_name
GCTAATTTTAAGTTTGGCTTTTAGTGATTTTTTTGTGTCGGTTTTGGTCATGCCTGTCGC
GGTTTACAACCAACTGATGAGGTTCAGATGGCCGTTTTCT
>No_name
CTAATTTTAAGTTTGGCTTTTAGTGATTTTTTTGTGTCGGTTTTGGTCATGCCTGTCGCG
GTTTACAACCAACTGATGAGGTTCAGATGGCCGTTTTCTG
>No_name
CTAATTTTAAGTTTGGCTTTTAGTGATTTTTTTGTGTCGGTTTTGGTCATGCCTGTCGCG
GTTTACAACCAACTGATGAGGTTCAGATGGCCGTTTTCTG
>No_name
AAACAATTCAGAAAACGGCCATCTGAACCTCATCAGTTGGTTGTAAACCGCGACAGGCAT
GACCAAAACCGACACAAAAAAATCACTAAAAGCCAAACTT
>No_name
AAACAATTCAGAAAACGGCCATCTGAACCTCATCAGTTGGTTGTAAACCGCGACAGGCAT
GACCAAAACCGACACAAAAAAATCACTAAAAGCCAAACTT
>No_name
ATCGCAAAACAATTCAGAAAACGGCCATCTGAACCTCATCAGTTGGTTGTAAACCGCGAC
AGGCATGACCAAAACCGACACAAAAAAATCACTAAAAGCC
>No_name
CTCGCAAAACAATTCAGAAAACGGCCATCTGAACCTCATCAGTTGGTTGTAAACCGCGAC
AGGCATGACCAAAACCGACACAAAAAAATCACTAAAAGCC
>No_name
TGATAAAGAAATCGCAAAACAATTCAGAAAACGGCCATCTGAACCTCATCAGTTGGTTGT
AAACCGCGACAGGCATGACCAAAACCGACACAAAAAAATC
>No_name
CGGTTTTGGTCATGCCTGTCGCGGTTTACAACCAACTGATGAGGTTCAGATGGCCGTTTT
CTGAATTGTTTTGCGATTTCTTTATCATTTGTGATGTGTT
>No_name
GTCGCGGTTTACAACCAACTGATGAGGTTCAGATGGCCGTTTTCTGAATTGTTTTGCGAT
TTCTTTATCATTTGTGATGTGTTACTCTGCACATCCAGCA
>No_name
GGTTTACAACCAACTGATGAGGTTCAGATGGCCGTTTTCTGAATTCTTTTGCGATTTCTT
TATCATTTGTGATGTGTTACTCTGCACATCCAGCATTCTC
>No_name
CACAAAGATTGAGAATGCTGGATGTGCAGAGTAACACATCACAAATGATAAAGAAATCGC
AAAACAATTCAGAAAACGGCCATCTGAACCTCATCAGCTG
>No_name
CTGATGAGGTTCAGATGGCCGTTTTCTGAATTGTTTTGCGATTTCTTTATCATTTGTGAT
GTGTTACTCTGCACATCCAGCATACTCAATCTTTGTGCGA
>No_name
ATCGCACAAAGATTGAGAATGCTGGATGTGCAGAGTAACACATCACAAATGATAAAGAAA
TCGCAAAACAATTCAGAAAACGGCCATCTGAACCTCATCA
>No_name
GTTCAGATGGCCGTTTTCTGAATTGTTTTGCGATTTCTTTATCATTTGTGATGTGTTACT
CTGCACATCCAGCATTCTCAATCTTTGTGCGATTTCAATC
>No_name
TTTCTGAATTGTTTTGCGATTTCTTTATCATTTGTGATGTGTTACTCTGCACATCCAGCA
TTCTCAATCTTTGTGCGATTTCAATCGATAGGTATTTAGT
>No_name
TCGAGTTATCACTAAATACCTATCGATTGAAATCGCACAAAGATTGAGAATGCTGGATGT
GCAGAGTAACACATCACAAATGATAAAGAAATCGCAAAAC
>No_name
TGCATCGGTCGAGTTATCACTAAATACCTATCGATTGAAATCGCACAAAGATTGAGAATG
CTGGATGTGCAGAGTAACACATCACAAATGATAAAGAAAT
>No_name
TATCATTTGTGATGTGTTACTCTGCACATCCAGCATTCTCAATCTTTGTGCGATTTCAAT
CGATAGGTATTTAGTGATAACTCGACCGATGCAATACGTC
>No_name
GTGATGTGTTACTCTGCACATCCAGCATTCTCAATCTTTGTGCGATTTCAATCGATAGTT
ATTTAGTGATAACTCGACCGATGCAATACGTCGTCCACCG
>No_name
TGTGACTCTGCACATCCAGCATTCTCAATCTTTGTGCGATTTCAATCGATAGGTATTTAG
TGATAACTCGACCGATGCAATACGTCGTCCGCCGGCCCCC
>No_name
GCGGAGTCCGGCGGACGACGGATGGCATCGGTCGAGTTATCCCTAAATACCTATCGATTT
AAATCGCACAAAGATTGAGAATGCTAGATGTGCAGAGAAA
>No_name
TGCACATCCAGCATTCTCAATCTTTGTGCGATTTCAATCGATAGGTATTTAGTGATAACT
CGACCGATGCAATACGTCGTCCGCCGGACTCCGCTTTTAA
>No_name
ATCCAGCATTCTCAATCTTTGTGCGATTTCAATCGATAGGTATTTAGTGATAACTCGACC
GATGCAATACGTCGTCCGCCGGACTCCGCTTTTAATTGGA
>No_name
CTCCAATTAAAAGCGGAGTCCGGCGGACGACGTATTGCATCGGTCGAGTTATCACTAAAT
ACCTATCGATTGAAATCGCACAAAGATTGAGAATGCTGGA
>No_name
GCATTCTCAATCTTTGTGCGATTTCAATCGATAGGTATTTAGTGATAACTCGACCGATGC
AATACGTCGTCCGCCGGACTCCGCTTTTAATTGGAGGATT
>No_name
CTGCAATGAATCCTCCAATTAAAAGCGGAGTCCGGCGGACGACGTATTGCATCGGTCGAG
TTATCACTAAATACCTATCGATTGAAATCCCACAAAGATT
>No_name
TCCTGAAATGAATCCTCCAATTAAAAGCGGAGTCCGGCGGACGACGTATTGCATCGGTCG
AGTTATCACTAAATACCTATCGATTGAAATCGCACAAAGA
>No_name
TGCGATTTCAATCGATAGGTATTTAGTGATAACTCGACCGATGCAATACGTCGTCCGCCG
GACTCCGCTTTTAATTGGAGGATTCATTGCAGGAGCTTGG
>No_name
TTTCAATCGATAGGTATTTAGTGATAACTCGACCGATGCAATACGTCGTCCGCCGGACTC
CGCTTTTAATTGGAGGATTCATTGCAGGAGCTTGGATCAT
>No_name
AAATGATCCAAGCTCCTGCAAGGAATCCTCCAATTAAAAGCGGAGTCCGGCGGACTACGT
ATTGCATCGGTCGAGTTATCACTCAATACCTACCGATTGA
>No_name
ATATGATCCAAGCTCCTGCAATGAATCCTCCAATTAAAAGCGGAGTCCGGCGGACGACGT
ATTGCATCGGTCGAGTTATCACTAAATACCTATCGATTGA
>No_name
TTAATCCTGATATGATCCAAGCTCCTGCAATGAATCCTCCAATTAAAAGCGGAGTCCGGC
GGACGACGTATTGCATCGGTCGAGTTATCACTAAATACCT
>No_name
GTGATAACTCGACCGATGCAATACGTCGTCCGCCGGACTCCGCTTTTAATTGGAGGATTC
ATTGCAGGAGCTTGGATCATATCAGGATTAATTAGCATAC
>No_name
GATAACTCGACCGATGCAATACGTCGTCCGCCGGACTCCGCTTTTAATTGGAGGATTCAT
TGCAGGAGCTTGGATCATATCAGGATTAATTAGCATACCA
>No_name
GTATGCTAATTAATCCTGATATGATCCAAGCTCCTGCAATGAATCCTCCAATTAAAAGCG
GAGTCCGGCGGACGACGTATTGCATAGGTCGGGGTGTCAC
>No_name
CTGGCAAGTTCCAGGTCTAAAGGGTTCCTTCCACACTATTACCGGTGGTATGCTAATTAA
TCCTGATATGATCCAAGCTCCTGCAATGAATCCTCCAATT
>No_name
GGAGGATTCATTGCAGGAGCTTGGATCATATCAGGAGTAATTAGCATACCACCGGTAATA
GTGTGGAAGGAACCCTTTAGACCTGGAACTTGCCAGTTGA
>No_name
AGGATTCATTGCAGGAGCTTGGATCATATCAGGATTAATTAGCATACCACCGGTAATAGT
GTGGAAGGAACCCTTTAGACCTGGAACTTGCCAGTTGACG
>No_name
ATTCATTGCAGGAGCTTGGATCATATCAGGATTAATTAGCATACCACCGGTAATAGTGTG
GAAGGAACCCTTTAGACCTGGAACTTGCCAGTTGACGGAA
>No_name
CAGGAGCTTGGATCATATCAGGATTAATTAGCATACCACCGGTAATAGTGTGGAAGGAAC
CCTTTAGACCTGGAACTTGCCAGTTGACGGAAAATTTGGG
>No_name
ATCTGGTATCCCAAATTTTCCGTCAACTGGCAAGTTCCAGGTCTAAAGGGTTCCTTCCAC
ACTATTACCGGTGGTATGCTAATTAATCCTGATATGATCC
>No_name
ATTAATTAGCATACCACCGGTAATAGTGTGGAAGGAACCCTTTAGACCTGGAACTTGCCA
GTTGACGGAAAATTTGGGATACCAGATATATGCCACTCTT
>No_name
CCAAGTGTGGCATATATCTGGTATCCCAAATTTTCCGTCAACTGGCAAGTTCCAGGTCTA
AAGGGTTCCTTCCACACTATTACCTGTGGTATGCTAATTA
>No_name
CCAAGAGTGGCATATATCTGGTATCCCAAATTTTCCGTCAACTGGCAAGTTCCAGGTCTA
AAGGGTTCCTTCCACACTATTACCGGTGGTATGCTAATTA
>No_name
GGAAGGAACCCTTTAGACCTGGAACTCGCCAGTTGACGGAAAATTTGGGATACCAGATAT
ATGCCACTCTTGGTGCCTTCTACATTCCATTAATAATTAT
>No_name
AAGGAACCCTTTAGACCTGGAACTTGCCAGTTGACGGAAAATTTGGGATACCAGATATAT
GCCACTCTTGGTGCCTTCTACATTCCATTAATAATTATGT
>No_name
GGAACCCTTTAGACCTGGAACTTGCCAGTTGACGGAAAATTTGGGATACCAGATATATGC
CACTCTTGGTGCCTTCTACATTCCATTAATAATTATGTTG
>No_name
GGAACCCTTTAGACCTGGAACTTGCCAGTTGACGGAAAATTTGGGATACCAGATATATGC
CACTCTTGGTGCCTTCTACATTCCATTAATAATTATGTTG
>No_name
CTTTAGACCTGGAACTTGCCAGTTGACGGAAAATTTGGGATACCAGATATATGCCACTCT
TGGTGCCTTCTACATTCCATTAATAATTATGTTGGTGCTA
>No_name
CTGGAACTTGCCAGTTGACGGAAAATTTGGGATACCAGATATATGCCACTCTTGGTGCCT
TCTACATTCCATTAATAATTATGTTGGTGCTATATTATCG
>No_name
ATTCGATAATATAGCACCAACATAATTATTAATGGAATGTAGAAGGCACCAAGAGTGGCA
TATATCTGGTATCCCAAATTTTCCGTCAACTGGCAAGTTC
>No_name
GTTGACGGAAAATTTGGGATACCAGATATATGCCACTCTTGGTGCCTTCTACATTCCATT
AATAATTATGTTGGTGCTATATTATCGAATTTTTAAACTA
>No_name
TGACGGAAAATTTGGGATACCAGATATATGCCACTCTTGGTGCCTTCTACATTCCATTAA
TAATTATGTTGGTGCTATATTATCGAATTTTTAAACTAGC
>No_name
GGAAAATTTGGGATACCAGATATATGCCACTCTTGGTGCCTTCTACATTCCATTAATAAT
TATGTTGGTGCTATATTATCGAATTTTTAAACTAGCAAGA
>No_name
CAGATATATGCCACTCTTGGTGCCTTCTACATTCCATTAATAATTATGTTGGTGCTATAT
TATCGAATTTTTAAACTAGCAAGAAATATGGCCCAAGAAG
>No_name
ATCTTCTTGGGCCATATTTCTTGCTAGTTTAAAAATTCGATAATATAGCACCAACATAAT
TATTAATGGAATGTAGAAGGCACCAAGAGTGGCATATATC
>No_name
ATTTTCTCTTGGCATCTTCTTGGGCCATATTTCTTGCTAGTTTAAAAATTCGATAATATA
GCACCAACATAATTATTAATGGAATGTAGAAGGCACCAAG
>No_name
ATTTTCTCTTGGCATCTTCTTGGGCCATATTTCTTGCTAGTTTAAAAATTCGATAATATA
GCACCAACATAATTATTAATGGAATGTAGAAGGCACCAAG
>No_name
ATTTTCTCTTGGCATCTTCTTGGGCCATATTTCTTGCTAGTTTAAAAATTCGATAATATA
GCACCAACATAATTATTAATGGAATGTAGAAGGCACCAAG
>No_name
CTAATTTTCTCTTGGCATCTTCTTGGGCCATATTTCTTGCTAGTTTAAAAATTCGATAAT
ATAGCACCAACATAATTATTAATGGAATGTAGAAGGCACC
>No_name
GTACCTAATTTTCTCTTGGCATCTTCTTGGGCCATATTTCTTGCTAGTTTAAAAATTCGA
TAATATAGCACCAACATAATTATTAATGGAATGTAGAAGG
>No_name
CTTCTACATTCCATTAATAATTATGTTGGTGCTATATTATCGAATTTTTAAACTAGCAAG
AAATATGGCCCAAGAAGATGCCAAGAGAAAATTAGGTACA
>No_name
CTTCTACATTCCATTAATAATTATGTTGGTGCTATATTATCGAATTTTTAAACTAGCAAG
AAATATGGCCCAAGAAGATGCCAAGAGAAAATTAGGTACA
>No_name
CTGTACCTAATTTTCTCTTGGCATCTTCTTGGGCCATATTTCTTGCTAGTTTACAAATTC
GATAATATAGCACCAACATAATTATTAATGGCATGTAGAA
>No_name
CCTGTACCTAATTTTCTCTTGGCATCTTCTTGGGCCATATTTCTTGCTAGTTTAAAAATT
CGATAATATAGCACCAACATAATTATTAATGGAATGTAGA
>No_name
CCTGTACCTAATTTTCTCTTGGCATCTTCTTGGGCCATATTTCTTGCTAGTTTAAAAATT
CGATAATATAGCACCAACATAATTATTAATGGAATGTAGA
>No_name
ATTTGACCTGTACCTAATTTTCTCTTGGCATCTTCTTGGGCCATATTTCTTGCTAGTTTA
AAAATTCGATAATATAGCACCAACATAATTATTAATGGAA
>No_name
ATTTGACCTGTACCTAATTTTCTCTTGGCATCTTCTTGGGCCATATTTCTTGCTAGTTTA
AAAATTCGATAATATAGCACCAACATAATTATTAATGGAA
>No_name
CCATTAATAATTATGTTGGTGCTATATTATCGAATTTTTAAACTAGCAAGAAATATGGCC
CAAGAAGATGCCAAGAGAAAATTAGGTACAGGTCAAATGA
>No_name
AGTCATTTGACCTGTACCTAATTTTCTCTTGGCATCTTCTTGGGCCATATTTCTTGCTAG
TTTAAAAATTCGATAATATAGCACCAACATAATTATTAAT
>No_name
TCATCAGTCATTTGACCTGTACCTAATTTTCTCTTGGCATCTTCTTGGGCCATATTTCTT
GCTAGTTTAAAAATTCGATAATATAGCACCAACATAATTA
>No_name
CTTCATCAGTCATTTGACCTGTACCTAATTTTCTCTTGGCATCTTCTTGGGCCATATTTC
TTGCTAGTTTAAAAATTCGATAATATAGCACCAACATAAT
>No_name
ATTATGTTGGAGCTATATTATCGAATTTTTAAACTAGCAAGAAATATGGCCCAAGAAGAT
GCCAAGAGAAAATTAGGTACAGGTCAAATGACTGATGAAG
>No_name
GTGCTATATTATCGAATTTTTAAACTAGCAAGAAATATGGCCCAAGAAGATGCCAAGAGA
AAATTAGGTACANGTCAAATGACTGATGAAGAACAAACTT
>No_name
GTGCTATATTATCGAATTTTTAAACTAGCAAGAAATATGGCCCAAGAAGATGCCAAGAGA
AAATTAGGTACAGGTCAAATGACTGATGAAGAACAAACTT
>No_name
ATCGAATTTTTAAACTAGCAAGAAATATGGCCCAAGAAGATGCCAAGAGAAAATTAGGTA
CAGGTCAAATGACTGATGAAGAACAAACTTCATTGCCAAA
>No_name
GTTCTTCCTGACTGATTTGGCAATGAAGTTTGTTCTTCATCAGTCATTTGACCTGTACCT
AATTTTCTCTTGGCATCTTCTTGGGCCATATTTCTTGCTA
>No_name
CAAGAAGATGCCAAGAGAAAATTAGGTACAGGTCAAATGACTGATGAAGAACAAACTTCA
TTGCCAAATCAGTCAGGAAGAACAAATTCCGCTGAAGAAG
>No_name
CAAGAAGATGCCAAGAGAAAATTAGGTACAGGTCAAATGACTGATGAAGAACAAACTTCA
TTGCCAAATCAGTCAGGAAGAACAAATTCCGCTGAAGAAG
>No_name
GATGCCAAGAGAAAATTAGGTACAGGTCAAATGACTGATGAAGAACAAACTTCATTGCCA
AATCAGTCAGGAAGAACAAATTCCGCTGAAGAAGACAGCA
>No_name
AAGAAGTTTTCTGTGTTCTTCAGCGGAATTTGTTCTTCCTGACTGATTTGGCAATGAAGT
TTGTTCTTCATCAGTCATTTGACCTGTACCTAATCTTCTC
>No_name
GTGGGATCAAACCGAAGAAGTTTTCTGTCTTCTTCAGCGGAATTTGTTCTTCCTGACTGA
TTTGGCAATGAAGTTTGTTCTTCATCAGTCATTTGACCTG
>No_name
AATGACTGATGAAGAACAAACTTCATTGCCAAATCAGTCAGGAAGAACAAATTCCGCTGA
AGAAGACAGAAAACTTCTTCGGTTTGATCCCACTCAAAGA
>No_name
CTGATGAAGAACAAACTTCATTGCCAAATCAGTCAGGAAGAACAAATTCCGCTGAAGAAG
ACAGAAAACTTCTTCGGTTTGATCCCACTCAAAGACCGAG
>No_name
GAACAAACTTCATGGCCAAATCAGTCAGGAAGAACAAATGCCGCTGAAGAAGACAGAAAA
CTTCTTCGGTTTGATCCCACTCAAAGACCGAGTGAAGGAA
>No_name
AACAAACTTCATTGCCAAATCAGTCAGGAAGAACAAATTCCGCTGAAGAAGACAGAAAAC
TTCTTCGGTTTGATCTCACTCAAAGACCGAGTGAAGGAAA
>No_name
CTTGATTTCCTTCACTCGGTCTTTGAGTGGGATCAAACCGAAGAAGTTTTCTGTCTTCTT
CAGCGGAATTTGTTCTTCCTGACTGATTTGGCAATGAAGT
>No_name
AAATCAGTCAGGAAGAACAAATTCCGCTGAAGAAGACAGAAAACTTCTTCGGTTTGATCC
CACTCAAAGACCGAGTGAAGGAAATCAAGGTAATGGGTTC
>No_name
GTCAGGAAGAACAAATTCCGCTGAAGAAGACAGAAAACTTCTTCGGTTTGATCCCACTCA
AAGACCGAGTGAAGGAAATCAAGGTAATGGGTTCGATGTT
>No_name
GGAAGAACAAATTCCGCTGAAGAAGACAGAAAACTTCTTCGGTTTGATCCCACTCAAAGA
CCGAGTGAAGGAAATCAAGGTAATGGGTTCGATGTTGAGA
>No_name
TCTCAACATCGAACCCATTACCTTGATTTCCTTCACTCGGTCTTTGAGTGGGATCAAACC
GAAGAAGTTTTCTGTCTTCTTCAGCGGAATTTGTTCTTCC
>No_name
GGAAGAACAAATTCCGCTGAAGAAGACAGAAAACTTCTTCGGTTTGATCCCACTCAAAGA
CCGAGTGAAGGAAATCAAGGTAATGGGTTCGATGTTGAGA
>No_name
GGAAGAACAAATTCCGCTGAAGAAGACAGAAAACTTGTTCGGTTTGATCCCACTCAAAGA
CCGAGTGAAGGAAATCAAGGTAATGGGTTCGATGTTGAGA
>No_name
CCAGTCTTCTCAACATCGAACCCATTACCTTGATTTCCTTCACTCGGTCTTTGAGTGGGA
TCAAACCGAAGAAGTTTTCTGTCTTCTTCAGCGGTCTTTG
>No_name
TCCAGTTCCAGTCTTCTCAACATCGAACCCATTACCTTGATTTCCTTCACTCGGTCTTTG
AGTTTGATCAAACCGAAGAAGTTTTCTGGCTTCTTCAGCG
>No_name
GTCCAGTTCCAGTCTTCTCAACATCGAACCCATTACCTTGATTTCCTTCACTCGGTCTTT
GAGTGGGATCAAACCGAAGAAGTTTTCTGTCTTCTTCAGC
>No_name
AGAAGACAGAAAACTTCTTCGGTTTGATCCCACTCAAAGACCGAGTGAAGGAAATCAAGG
TAATGGGTTCGATGTTGAGAAGACTGGAACTGGACCTAAA
>No_name
ATTTGTTTTAGGTCCAGTTCCAGTCTTCTCAACATCGAACCCATTACCTTGAGTTCCTTC
ACTCGGTCTTTGAGCGGGATCAAACCGAAGAAGTTTTCTG
>No_name
GAAAACTTCTTCGGTTTGATCCCACTCAAAGACCGAGTGAAGGAAATCAAGGTAATGGGT
TCGATGTTGAGAAGACTGGAACTGGACCTAAAACAAATCC
>No_name
GTTTCTTTTTCCGGGGATTTGTTTTAGGTCCAGTTCCAGTCTTCTCAACATCGAACCCAT
TACCTTGATTTCCTTCACTCGGTCTTTGAGTGGGATCAAA
>No_name
GTTTCTTTTTCCGGGGATTTGTTTTAGGTCCAGTTCCAGTCTTCTCAACATCGAACCCAT
TACCTTGATTTCCTTCACTCGGTCTTTGAGTGGGATCAAA
>No_name
GTTTCTTTTTCCGGGGATTTGTTTTAGGTCCAGTTCCAGTCTTCTCAACATCGAACCCAT
TACCTTGATTTCCTTCACTCGGTCTTTGAGTGGGATCAAA
>No_name
CTCAAAGACCGAGTGAAGGAAATCAAGGTAATGGGTTCGATGTTGAGAAGACTGGAACTG
GACCTAAAACAAATCCCCGGAAAAAGAAACAGAGTAACAA
>No_name
AGGAAATCAAGGTAATGGGTTCGATGTTGAGAAGACTGGAACTGGACCTAAAACAACTCC
CCTGAAAAAGAAACAGAGTAACAATGAATCGACAGCAATA
>No_name
AGGAAATCAAGGTAATGGGTTCGATGTTGAGAAGACTGGAACTGGACCTAAAACAAATCC
CCGGAAAAAGAAACAGAGTAACAATGAATCGAAAGCAATA
>No_name
GGAAATCAAGGTATTGGGTTCGATGTTGAGAAGACTGGAACTGGACCTAAAACAAATCCC
CGGAAAAAGAAACAGAGTAACAATGAATCGAAAGCAATAA
>No_name
AATCAAGGTAATGGGTTCGATTTTGAGAAGACTGGAACTGTACCTAAAACAAATCCCCGG
AAANNGAAACAGAGTAACAATGAATCGAAAGCAATAAAAA
>No_name
GTTCGATGTTGAGAAGACTGGAACTGGACCTAAAACAAATCCCCGGAAAAAGAAACAGAG
TAACAATGAATCGAAAGCAATAACAACTCTAGGAGTTATT
>No_name
AATAACTCCTAGAGTTGTTATTGCTTTCGATTCATTGTTACTCTGTTTCTTTTTCCGGGG
CTTTGTTTTAGGTCCAGTTCCAGTCTTCTCAACATCGAGC
>No_name
GAAACAGCCCATAATAACTCCTAGAGTTGTTATTGCTTTCGATTCATTGTTATTCTGTTT
CTTTTTCCGGGGATTTGTTTTAGGTCCAGTTCCAGTCTTC
>No_name
GTGAAACAGCCCATAATAACTCCTAGAGTTGTTATTGCTTTCGATTCATTGTTACTCTGT
TTCTTTTTCCGGGGTTTTGTTTTAGGTCCAGTTCCAGTCT
>No_name
CGGGAACTGGACCTAAAACAAATCCCCGGAAAAAGAAACAGAGTAACAATGAATCGAAAG
CAATAACAACTCTAGGAGTTATTATGGGCTGTTTCACATT
>No_name
CTGGACCTAAAACAAATCCCCGGAAAAAGAAACAGAGTAACAATGAATCGAAAGCAATAA
CAACTCTAGGAGTTATTATGGGCTGTTTCACCTTATGTTG
>No_name
CCTAAAACAAATCCCCGGAAAAAGAAACAGAGTAACAACGAATCGAAAGCAATAACAACT
CTAGGAGTTATTATGGGCTGTTTCACATTATGTTGGCTTC
>No_name
AAACAAATCCCCGGAAAAAGAAACAGAGTAACAATGAATCGAAAGCAATAACAACTCTAG
GAGTTATTATGGGCTGTTTCACATTATGTTGGCTTCCATT
>No_name
CAAATCCCCGGAAAAAGAAACAGAGTAACAATGAATCGAAAGCAATAACAACTCTAGGAG
TTATTATGGGCTGTTTCACATTATGTTGGCTTCCATTTTT
>No_name
GAAAAAGAAACAGAGTAACAATGAATCGAAAGCAATAACAACTCTAGGAGGTATTATGGG
CTGTTTCACATTATGTTGGCTTCCATTTTTCATAATTCAG
>No_name
AAAAAGAAACAGAGTAACAATGAATCGAAAGCAATAACAACTCTAGGAGTTATTATGGGC
TGATTCACATTATGTTGGCTTCCATTTTTCATAATTCAGA
>No_name
AAAGAAACAGAGTAACAATGAATCGAAAGCAATAACAACTCTAGGAGTTATTATGGGCTG
TTTCACATTATGTTGGCTTCCATTTTTCATAATTCAGATT
>No_name
AAAGAAACAGAGTAACAATGAATCGAAAGCAATAACAACTCTAGGAGTTATTATGGGCTG
TTTCACATTATGTTGGCTTCCATTTTTCATAATTCAGATT
>No_name
AAGAAACAGAGTAACAATGAATCGAAAGCAATAACAACTCTAGGAGTTATTATGGGCTGT
TTCACATTATGTTGGCTTCCATTTTTCATAATTCAGATTC
>No_name
GAGAATCTGAATTATGAAAAATGGAAGCCAACATAATGTGAAACAGCCCATAATAACTCC
TAGAGTTGTTATTGCTTTCGATTCATTGTTACTCTGTTTC
>No_name
GAGAATCTGAATTATGAAAAATGGAAGCCAACATAATGTGAAACAGCCCATAATAACTCC
TAGAGTTGTTATTGCTTTCGATTCATTGTTACTCTGTTTC
>No_name
GAGAATCTGAATTATGAAAAATGGAAGCCAACATAATGTGAAACAGCCCATAATAACTCC
TAGAGTTGTTATTGCTTTCGATTCATTGTTACTCTGTTTC
>No_name
TGAGAATCTGAATTATGAAAAATGGAAGCCAACATAATGTGAAACAGCCCATAATAACTC
CTAGAGTTGTTATTGCTTTCGATTCATTGTTACTCTGTTT
>No_name
AAACAGAGTAACAATGAATCGAAAGCAATAACAACTCTAGGAGTTATTATGGGCTGTTTC
ACATTATGTTGGCTTCCATTTTTCATAATTCAGATTCTCA
>No_name
GTTTGAGAATCTGAATTATGAAAAATGGAAGCCAACATAATGTGAAACAGCCCATAATAA
CTCCTAGAGTTGTTATTGCTTTCGATTCATGGTTACTCTG
>No_name
GTTTGAGAATCTGAATTATGAAAAATGGAAGCCAACATAATGTGAAACAGCCCATAATAA
CTCCTAGAGTTGTTATTGCTTTCGATTCATTGTTACTCTG
>No_name
GTAACAATGAATCGAAGGCAATAACAACTCTAGGAGTTATTATGGGCTGTTTCACATTAT
GTTGGCTTCCATTTTTCATAATTCAGATTCTCAAACCCAT
>No_name
CGGGTATGAGAATCTTAATTATGAAAAATGGAAGCCAACATAATAGTAAACAGCCCATAA
TAACTCCTATAGATTTTATTGCGCTCGATTCATTGCCACT
>No_name
ATCTAAAGCAATAACAACTCTAGGAGTTATTATGGGCTGTTTCACATTATGTTGGCTTCC
ATTTTTCATAATTCAGATTCTCAAACCCATTCTCATTGTT
>No_name
TAGAAACAATGAGAATGGGTTTGAGAATCTGAATTATGAAAAATGGAAGCCAACATAATG
TGAAACAGCCCATAATAACTCCTAGAGTTGTTATTGCTTT
>No_name
CTAGGAGTTATTATGGGCTGTTTCACATTATGGTGGCTTCCATTTTTCATAATTCAGATT
CTCAAACCCATTCTCATTGTTTCTAAAGTTGATCATGAAG
>No_name
GTTATTATGGGCTGTTTCACATTATGTTGGCTTTCCTTTTTCATAATTTAGATTTTCAAA
CCCCTTCGCATTGTTTCTCAAGTTTATCATGATCAACTTT
>No_name
GCAAAAGATACTTTTCATGATCAACTTTAGAAACAATGAGAATGGGTTTGAGAATCTGAA
TTATGAAAAATGGAAGCCAACATAATGTGAAACAGCCCAT
>No_name
GGGCTGTTTCACATTATGTTGGCTTCCATTTTTCATAATTCAGATTCTCAAACCCATTCT
CATTGTTTCTAAAGTTGATCATGAAAAGTATCTTTTGCCT
>No_name
GGCTGTTTCACATTATGTTGGCTTCCATTTTTCATAATTCAGATTCTCAAACCCATTCTC
ATTGTTTCTAAAGTTGATCATGAAAAGTATCTTTTGCCTT
>No_name
TTTCACATTATGTTGGCTTCCATTTTTCATAATTCAGATTCTCAAACCCATTCTCATTGT
TTCTAAAGTTGATCATGACAAGGAGCTTTTGCCTTGGTGT
>No_name
GTAACACCAAGGCAAAAGATACTTTTCATGATCAACTTTAGAAACAATGAGAATGGGTTT
GAGAATCTGAATTATGAAAAATGGAAGCCAACATAATGTG
>No_name
CGTAACACCAAGGCAAAAGATACTTTTCATGATCAACTTTAGAAACAATGAGAATGGGTT
TGAGAATCTGAATTATGAAAAATGGAAGCCAACATAATGT
>No_name
CGTAACACCAAGGCAAAAGATACTTTTCATGATCAACTTTAGAAACAATGAGAATGGGTT
TGAGAATCTGAATTATGAAAAATGGAAGCCAACATAATGT
>No_name
CAGAAACAGCTCGTAACACCAAGGCAAAAGATACTTTTCATGATCAACTTTAGAAACAAT
GAGAATGGGTTTGAGAATCTGAATTATGAAAAATGGAAGC
>No_name
CAGAAACAGCTCGTAACACCAAGGCAAAAGATACTTTTCATGATCAACTTTAGAAACAAT
GAGAATGGGTTTGAGAATCTGAATTATGAAAAATGGAAGC
>No_name
CTCAAACCCATTCTCATTGGTTCTAAAGTTGATCATGAAAAGTATCTTTTGCCTTGGTGT
TACGAGCTGTTTCTGTGGCTTGGTTATCTCAATAGTTTCC
>No_name
CGGGATTCAGGAAACTATTGAGATAACCAAGCCACAGAAACAGCTCGTAACACCAAGGCA
AAAGATACTTTTCATGATCATCTTTCGAAACATTGAGAAT
>No_name
CACGGGATTCAGGAAACTATTGAGATAACCAAGCCACAGAAACAGCTCGTAAAACCAAGG
CAAAAGATAATTTTCATGATCAACTTTAGAAACAATGAGA
>No_name
GCATATATCACGGGATTCAGGAAACTATTGAGATAACCAAGCCACAGAAACAGCTCGTAA
CACCAAGGCAAAAGATACTTTTCATGATCAACTTTAGAAA
>No_name
CTAAAGTTGATCATGAAAAGTATCTTTTGCCTTGGTGTTACGAGCTGTTTCTGTGGCTTG
GGTATCTCAATAGTTTCCTGAATCCCGTGATATATGCCAA
>No_name
GTTGATCATGAAAAGTATCTTTTGCCTTGGTGTTACGAGCTGTTTCTGTGGCTTGGTTAT
CTCAATAGTTTCCTGAATCCCGTTATATATGCCCAATTCA
>No_name
CTTCTATTGAATTTGGCATATATCACGGGATTCAGGAAACTATGGAGATAACCAAGCCAC
AGAAACAGCTCGTAACCCCAAGGCAAAAGATACTTTTCAT
>No_name
GAAATTCTCTATTGAATTTGGCATAGATCACGGGATTCAGGAAACTATTGAGATAACCAA
GCCACAGAAACAGCTCGTAACACCAAGGCAAAAGATACTT
>No_name
TCGAAATTCTCTATTGAATTTGGCATATATCACGGGATTCAGGAAACTATTGAGATAACC
AAGCCACAGAAACAGCTCGTAACACCAAGGCAAAAGATAC
>No_name
TTTCGAAATTCTCTATTGAATTTGGCATATATCACGGGATTCAGGAAACTATTGAGATAA
CCAAGCCACAGAAACAGCTCGTAACACCAAGGCAAAAGAT
>No_name
GTTTCGAAATTCTCTATTGAATTTGGCATATATCACGGGATTCAGGAAACTATTGAGATA
ACCAAGCCACAGAAACAGCTCGTAACACCAAGGCAAAAGA
>No_name
GTTTCGAAATTCTCTATTGAATTTGGCATATATCACGGGATTCAGGAAACTATTGAGATA
ACCAAGCCACAGAAACAGCTCGTAACACCAAGGCAAAAGA
>No_name
TGGGTTTCGAAATTCTCTATTGAATTTGGCATATATCACGGGATTCAGGAAACTATTGAG
ATAACCAAGCCACAGAAACAGCTCGTAACACCAAGGCAAA
>No_name
GTGGGTTTCGAAATTCTCTATTGAATTTGGCATATATCACGGGATTCAGGAAACTATTGA
GATAACCAAGCCACAGAAACAGCTCGTAACACCAAGGCAA
>No_name
CTGTTTAAATGGGTTTCGAAATTCTCTATTGAATTTGGCATATATCACGGGAGTCAGGAA
ACTATTGAGATAACCAAGCCACAGATACAGCTCGTAACAC
>No_name
ATATTTATACAGTGAAAAAATAAAATCTGTTTAAATGGGTTTCGAAATTCTCTATTGAAT
TTGGCATATATCACGGGATTCAGGAAACTATTGAGATAAC
>No_name
TATCTCAATAGTTTCCTGAATCCCGTGATATATGCCAAATTCAGTAGAGGATTTCGAAAC
CCATTTAAACAGATTTTATTTTTTCACTGTATAAATATCA
>No_name
GCCATCTCAATAGTTTCCTGAATCCCGTGATATATGCCAAATTCAATAGAGAATTTCGAA
ACCCATTTAAACAGATTTTATTTTTTCACTGTATAAATAT
>No_name
CTCAATAGTTTCCTGAATCCCGTGATATATGCCAAATTCAATAGAGAATTTCGAAACCCA
TTTAAACAGATTTTATTTTTTCACTGTATAAATATCAATG
>No_name
CAATAGTTTCCTGAATCCCGTGATATATGCCAAATTCAATAGAGAATTTCGAAACCCATT
TAAACAGATTTTATTTTTTCACTGTATAAATATCAATGCT
>No_name
TAGTTTCCTGAATCCCGTGATATATGCCAAATTCAATAGAGAATTTCGAAACCCATTTAA
ACAGATTTTATTTTTTCACTGTATAAATATCAATGCTCGA
>No_name
TCCTGAATCCCGTGATATATTCCAAATTCAATAGAGAATTTCGAAACCCATTTAAACAGA
TTTTATTTTTTCACTGTATAAATATCAATGCTCGAATTCG
>No_name
CCTGAATCCCGTGATATATGCCAAATTCAATAGAGAATTTCGAAACCCATTTAAACAGAT
TTTATTTTTTCACTGTATAAATATCAATGCTCGAATTCGG
>No_name
CTCGAATTCGAGCATTGATATTTATACAGTGAAAAAATAAAATCTGTTTAAATGGGTTTC
GAAATTCTCTATTGAATTTGGCATATATCACGGGATTCAG
>No_name
GTCGACTCGAATTCGAGCATTGATATTTATACAGTGAAAAAATAAAATCTGTTTAAATGG
GTTTCGAAATTCTCTATTGAATTTGGCATATATCACGGGA
>No_name
CCGTGATATATGCCAAATTCAATAGAGAATTTCGAAACCCATTTAAACAGATTTTATTTT
TTCACTGTATAAATATCAATGCTCGAATTCGAGTCGACAC
>No_name
GATATATGCCAAATTCAATAGAGAATTTCGAAACCCATTTAAACAGATTTTATTTTTTCA
CTGTATAAATATCAATGCTCGAATTCGAGTCGACACATTT
>No_name
GGCAAATGTGTCGACTCGAATTCGAGCATTGATATTTATACAGGGAAAAAATAAAATCTG
TTTAAATGGGTTGCGAAATTCTCTATTGAAAGTGGCATAT
>No_name
CGGCAAATGTGTCGACTCGAATTCGAGCATTGATATTTATACAGTGAAAAAATAAAATCT
GTTTAAATGGGTNTCGAAATTCTCTATTGAGTTTGGCATA
>No_name
GCCAAATTCAATAGAGAATTTCGAAACCCATTTAAACAGATTTTATTTTTTCACTGTATA
AATATCAATGCTCGAATTCGAGTCGACACATTTGCCGAAC
>No_name
GCCAAATTCAATAGAGAATTTCGAAACCCATTTAAACAGATTTTATTTTTTCACTGTATA
AATATCAATGCTCGAATTCGAGTCGACACATTTGCCGAAC
>No_name
ATTCAATAGAGAATTTCGAAACCCATTTAAACAGATTTTATTTTTTCACTGTATAAATAT
CAATGCTCGAATTCTAGTCGACACATTTGCCGAACAATAC
>No_name
ATTTAAACAGATTTTATTTTTTCACTGTATAAATATCGATGCTCGAATTCGAGTCGAGAC
ATTTGCCGAGCAATACGGTTTACCAATGCAAAAAACTATG
>No_name
ATTTAAACAGATTTTATTTTTTCACTGTATAAATATCAATGCTCGAATTCGAGTCGACAC
ATTTGCCGAACAATACGGTTTACCAATGCAAAAAACTATG
>No_name
ATTTAAACAGATTTTATTTTTTCACTGTATAAATATCAATGCTCGAATTCGAGTCGCCAC
ATTTGCCGAACAATACGGTTTACCAATGCAAAAAAAACTA
>No_name
CGACATAGTTTTTTGCATTGGTAAACCGTATTGTTCGGCAAATGTGTCGACTCGAATTCG
AGCATTGATATTTATACAGTGAAAAAATAAAATCTGTTTA
>No_name
GTCGACATAGTTTTTTTGCATTGGTAAACCGTATTGTTCGGCAAATGTGTCGACTCGAAT
TCGAGCATTGATATTTATACAGTGAAAAAATAAAATCTGT
>No_name
CTGAGAGGTCGACATAGTTTTTTGCATTGGTAAACCGTATTGTTCGGCAAATGTGTCGAC
TCGAATTCGAGCATTGATATTTATACAGTGAAAAAATAAA
>No_name
CTGAGAGGGCGACATAGTTTTTTGCATTGGTAAACCGTATTGTTCGGCAAATGTGTCGAC
TCGAATTCGAGCATTGATATTTATACAGTGAAAAAATAAA
>No_name
TATTTTTTCACTGTATAAATATCAATGCTCGAATTCGAGTCGACACATTTGCCGAACAAT
ACGGTTTACCAATGCAAAAAAACTATGTCGACCTCTCAGT
>No_name
ATTTTTTCACTGTATAAATATCAATGCTCGAATTCGAGTCGACACATTTGCCGAACAATA
CGGTTTACCAATGCAACAAACTATGTCAACCTCTCAGTAC
>No_name
TATCAATGCTCGAATTCGAGTCGACACATTTGCCGAACAATACGGTTTACCAATGCAAAA
AAACTATGTCGACCTCTCAGTACGAAACGACTCACTTGAA
>No_name
CAATGCTCGAATTCGAGTCGACACATTTGCCGAACAATACGGTTTACCAATGCAAAAAAC
TATGTCGACCTCTCAGTACGAAACGACTCACTTGAATACT
>No_name
CAATGCTCGAATTCGAGTCGACACATTTGCCGAACAATACGGTTTACCAATGCAAAAAAC
TCTGTCGACCTCTCCGTCCGACACGACTCACTTGAATACT
>No_name
CAATGCTCGAATTCGAGTCGACACATTTGCCGAACAATACGGTTTACCAATGCAAAAAAA
CTACATCGACCTCTCAGTACGAAACGACTCACTTAAATAC
>No_name
AGTATTCAAGTGAGTCGTTTCGTACTGAGAGGTCGACATAGTTTTTTGCATTGGTAAACC
GTATTGTTCGGCAAATGTGTCGACTCGAATTCGAGCATTG
>No_name
TGAGTATTCAAGTGAGTCGTTTCGTACTGAGAGGTCGACATAGTTTTTTTGCATTGGTAA
ACCGTATTGTTCGGCAAATGTGTAGACTCGAATTCGAGCA
>No_name
GTCGACACATTTGCCGAACAATACGGTTTACCAATGCAAAAAACTATGTCGACCTCTCAG
TACGAAACGACTCACGTGAATACTCACGTTAACAGTCGTC
>No_name
TCGACGACGACTGTTAACGTGAGTATTCAAGTGAGTCGTTTCGTACTGAGAGGTCGACAT
AGTTTTTTGCATTGGTAAACCGTATTGTTCGGCAAATGTG
>No_name
TACTGAACTTCGACGACGACTGTTAACGTGAGTATTCAAGTGAGTCGTTTCGTACTGAGA
GGTCGACATAGTTTTTTGCATTGGTAAACCGTATTGTTCG
>No_name
AAGGTACTGAACTTCGACGACGACTGTTAACGTGAGTATTCAAGTGAGTCGTTTCGTACT
GAGAGGTCGACATAGTTTTTTGCATTGGTAAACCGTATTG
>No_name
GTTTACCAATGCAAAAAACTATGTCGACCTCTCAGTACGAAACGACTCACTTGAATACTC
ACGTTAACAGTCGTCGTCGAAGTTCAGTACCTTTCACACC
>No_name
CGACCTCTCAGTACGAAACGACTCACTTGAATACTCACGTTAACAGTCGTCGTCGAAGTT
CAGTACCTTTCACACCTGTAAGTAGGAAAAATAAATCTTC
>No_name
AGAAGATTTATTTTTCCTACTTACAGGTGTGAAAGGTACTGAACTTCGACGACGACTGTT
AACGTGAGTATTCAAGTGAGTCGTTTCGTACTGAGAGGTC
>No_name
AGAAGATTTATTTTTCCTACTTACAGGTGTGAAAGGTACTGAACTTCGACGACGACTGTT
AACGTGAGTATTCAAGTGAGTCGTTTCGTACTGAGAGGTC
>No_name
CTTGATTGGCAAGAAGATTTATTTTTCCTACTTACATGTGTGAAAGGTACTGAACTTCGA
CGTCGACTGTTGACGTGAGGATTCAAGTGAGTTGTTTCTT
>No_name
GAAACGACTCACTTGAATACTCACGTTAACAGTCGTCGTCGAAGTTCAGTACCTTTCACA
CCTGTAAGTAGGAAAAATAAATCTTCTTGCCAATCAAGAC
>No_name
CGGTCTTGATTGGCAAGAAGATTTATTTTTCCTACTTACAGGTGTGAAAGGTACTGAACT
TCGACGACGACTGTTAACGTGAGTATTCAAGTGAGTCGTT
>No_name
TCTGAGGTCGGTCTTGATTGGCAAGAAGATTTATTTTTCCTACTTACAGGTGTGAAAGGT
ACTGAACTTCGACGACGACTGTTAACGTGAGTATTCAAGT
>No_name
CTTGAATACTCACGTTAACAGTCGTCGTCGAAGTTCAGTACCTTTCACAACTGTAAGTAG
GAAAAATAAATTTTCTTGCCAATCAAGACCGACCTCAACT
>No_name
CGTTAACAGTCGTCGTCGAAGTTCAGTACCTTTCACACCTGTAAGTAGGAAAAATAAATC
TTCTTGCCAATCAAGACCGACCTCAGATCAGTCAGTAAAC
>No_name
CTTGTTTACTGACTGATCTGAGGTCGGTCTTGATTGGCAAGAAGATTTATTTTTCCTACT
TACAGGTGTGAAAGGTACTGAACTTCGACGACGACTGTTA
>No_name
GTCGTCGTCGAAGTTCAGTACCTTTCACACCTGTAAGTAGGAAAAATAAATCTTCTTGCC
AATCAAGACCGACCTCAGATCAGTCAGTAAACAAGGCCTG
>No_name
ATCAGGCCTTGTTTACTGACTGATCTGAGGTCGGTCTTGATTGGCAAGAAGATTTATTTT
TCCTACTTACAGGTGTGAAAGGGACTGAACTTCGACGACG
>No_name
GTCGTATATATCAGGCCTTGTTTACTGACTGATCTGAGGTCGGTCTTGATTGGCAAGAAG
ATTTATTTTTCCTACTTACAGGTGTGAAAGGTACTGAACT
>No_name
GTGAATTCAATAACCGGACTCTCTCGCTGGGCTCTGAAGGACTTTCTGTCAACAAAGTTG
AAAACATTTACTATTCAAAACATTATAAAGCAATTAGCAT
>No_name
TTTCTGTCAACAAAGTTGAAAACATTTACTATTCAAAACATTATAAAGCAATTAGCATAA
TTTCATCGACAATTATTTTATTCTTCGGTCTGATTGGAAA
>No_name
CAAAACATTATAAAGCAATTAGCATAATTTCATCGACAATTATTTTATTCTTCGGTCTGA
TTGGAAATCTTTCAGTGTCAATCATACTCACTTTTGCTAA
>No_name
AAAACATTATAAAGCAATTAGCATAATTTCATCGACAATTATTTTATTCTTCGGTCTGAT
TGGAAATCTTTCAGTGTCAATCATTCTCACTTTTGCTAAA
>No_name
ATTTCATCGACAATTATTTTATTCTTCGGTCTGATTGGAAATCTTTCAGTGTCAATCATT
CTCACTTTTGCTAAAAATATGCAGTACTCCACGAACTGCT
>No_name
GATATTTATATCCTGGTTTATGTTGTAGAGAAACGGTACGATTGTCGACAGCAACACCAA
TATATCGGCAACCGCAACCGACACAAGATAGCAGTTCGTG
>No_name
AGATGATCAAGGAGCAACCCCATGAGGGTAGCAAGGAGATATTTATATCCTGGTTTATGT
TGTAGAGAAACGGTACGATTGTCGACAGCAACACCAATAT
>No_name
AATGGTGTTGCTGTCGACAATCGTACCGTTTCTCTACAACATAAACCAGGATATAAATAT
CTCCTTGCTACCCTCATGGGGTTGCTCCTTGATCATCTAC
>No_name
CGTTTCTCTACAACATAAACCAGGATATAAATATCTCCTTGCTACCCTCATGGGGTTGCT
CCTTGATCATCTACTTGCAATATCTCAGTGTCAATTCGTC
>No_name
GGACGAATTGACACTGAGATATTGCAAGTAGATGATCAAGGAGCAACCCCATGAGGGTAG
CAAGGAGATATTTATATCCTGGTTTATGTTGTAGAGACAC
>No_name
CTCCTTGCTACCCTCATGGGGTTGCTCCTTGATCATCTACTTGCAATATCTCAGTGTCAA
TTCGTCCGCGTGAACTATCACAAGTTTCTCATTTGAAAGA
>No_name
CTAGAAATGGTGCACATCGTATGCGCCTTCATAGGGTAGCAGATGGCCACCCATCTTTCG
AATGAGAACCTTGTGATAGTGAACGCGGACGAATTGACAC
>No_name
CAGGTAAATCCAACTTGAATTGTAGATCAAGTTAAATATCCAAATCCCAATGACAATTTT
TACAGCCCTAGAAATGGTGCACATCGTATGCGCCTTCATA
>No_name
CCCGTCAGGTAAATCCAACTTGAATTGTAGATCAAGTTAAATATCCAAATCCCAATGACA
ATTTTTACAGCCCTAGAAATGGTGCACATCGTATGCGCCT
>No_name
CCACGATTCCCGTCAGGTAAATCCAACTTGAATTGTAGATCAAGTTAAATATCCAAATCC
CAATGACAATTTTTACAGCCCTAGAAATGGTGCACATCGT
>No_name
ATCGAAATGTACAAACGGATTTATACGATCCATTCAGCGGGCCTTTTTTCACGATTCCCG
TCAGGTAAATCCAACTTGAATTGTAGATCAAGTTAAATAT
>No_name
GAAAAAAGGCCCGCTGAATGGATCGTATAAATCCGGTTGTACATTTCGATTTGAACGCAG
AAAATACATGAATATATACATGTTTGATTTCATGTTGTTT
>No_name
GTTTGATTTCATGTTGTTTTACTGTATTCCACTGCTTTTGACGACTTTTCTCTACTGTGC
CATCATAAGGACCCTCGTCAAACGGCCAATGTCAGGCACG
>No_name
TCGTGCCTGACATTGGCCGTTTGACGAGGGTCCTTATGATGGCACAGTAGAGAAAAGTCG
TCAAAAGCAGTGGAATACAGTAAAACAACATGAAATCAAA
>No_name
CTTTTCTCTACTGTGCCATCATAAGGACCCTCGTCAAACGGCCAATGTCAGGCACGACCT
CGGGAAGAGATCCAAGAAAGCACATGAACCACTCGAAAAT
>No_name
TTTACGACTTGCATTTTCGAGTGGTTCATGTGCTTTCTTGGATCTCTTCCCGAGGTCGTG
CCTGACATTGGCCGTTTGACGAGGGTCCTTATGATGGCAC
>No_name
CATTTTTACGACTTGCATTTTCGAGTGGTTCATGTGCTTTCTTGGATCTCTTCCCGAGGT
CGTGCCTGACATTGGCCGTTTGACGAGGGTCCTTATGATG
>No_name
AGGACCCTCGTCAAACGGCCAATGTCAGGCACGACCTCGGGAAGAGATCCAAGAAAGCAC
ATGAACCACTCGAAAATGCAAGTCGCAAAAATGTTAATGG
>No_name
CCTCGTCAAACGGCCAATGTCAGGCACGACCTCGGGAAGAGATCCAAGAAAGCACATGAA
CCACTCGAAAATGCAAGTCGTAAAAATGTTAATGGCTGTG
>No_name
TTTTGACGCGAAACTGTTGTAAACCATCAATGCGCGGTATGGCAACCACAACATGGCAAA
CAGGATCACCACAGCCATTAACATTTTTACGACTTGCATT
>No_name
CGTATCTGGACTTGTGGTTCCTGTTGTTCGCAAGGATCATGGACTTCATCAACTCAGCCA
TCAATCCGATCCTTTATAATGCTTTATCAGGAAAATTTAG
>No_name
CTTTTCTAAATTTTCCTGATAAAGCATTATAAAGGATCGGATTGATGGCTGAGTTGATGA
AGACCATGATCCTTGCGAACAACAGGCACCACAAGTCCAG
>No_name
GTCTTCATCAACTCAGCCATCAATCCGATCCTTTATAATGCTTTATCAGGAAAATTTAGA
AAAGCATTTAAGAAATTTTTTTTTTGATGGAGTGAAAAGA
>No_name
GACATGCTGAATCTGACCGCACAAAGTTTATCATCAATCGAACTAAACCTCATGTTTTCT
CCCAACAGGATCTATATAGATAGGTATATGACCCTCATAT
>No_name
CTCATCTTCGGTTCAATCCAAATGATAAAAGAAAAAATATTACCGATATACCCAATTAGA
AGCCATATGAGGGTCATATACCTATCTATATAGATCCTGT
>No_name
AATAGCTGAGGAATTTTCTCTTCTCATCTTCGGTTCAATCCAAATGATAAAAGAAAAAAT
ATTACCGATATACCCAATTAGAAGCCATATGAGGGTCATA
>No_name
CTCATATGGCTTCTAATTGGGTATATCGGTAATATTTTTTCTTTTATCATTTGGATTGAA
CCGAAGATGAGAAGAGAAAATTCCTCAGCTATTTATCTTG
>No_name
CAAGATAAATAGCTGAGGAATTTTCTCTTCTCATCTTCGGTTCAATCCACATGATAAAAG
AAAAAACATTACCGATATACCCAATTAGAAGCCATATGAG
>No_name
CGAAGATGAGAAGAGAAAATTCCTCAGCTATTTATCTTGCAGCCTTATCTTTAAATGACT
TTTTAGTTTTGGTTTTTGTAATGATTCAAGACTTGCAATA
>No_name
TCTTGTTCCATGAATATTGCAAGTCTTGAATCATTACAAAAACCAAAACTAAAAAGTCAT
TTAAAGATAAGGCTGCAAGATAAATAGCTGAGGAATTTTC
>No_name
CAGCCTTATCTTTAAATGACTTTTTAGTTTTGGTTTTTGTAATGATTCAAGACTTGCAAT
ATTCATGGAACAAGAACGTTTTGCGATATTCATTTTGTTC
>No_name
TTTAAATGACTTTTTAGTTTTGGTTTTTGTAATGATTCAAGACTTGCAATATTCATGGAA
CAAGAACGTTTTGCGATATTCATTTTGTTCGATCTACATG
>No_name
TTTAGTTTTGGTTTTTGTAATGATTCAAGACTTGCAATATTCATGGAACAAGAACGTTTT
GCGATATTCATTTTGTTCGATCTACATGGTGCTGAGTACA
>No_name
TGCGATATTCATTTTGTTCGATCTACATGGGGCTGAGTACATGTAGTCAGCTATTCTCTC
CAGTTCTAGTTTTGGCCTTTACCATTGAACGCTGGGTGGC
>No_name
GTGCTGAGTACATGTAGTCAGCTATTCTCTCCAGTTCTAGTTTTGGCCTTTACCATTGAA
CGCTGGGTGGCGATCTGCTATCCATTCAAAAGACAATCTC
>No_name
GCTTAGTACATGTAGTCAGCTATTCTCTCCAGTTCTAGTTTTGGCCTTTACCATTGAAAA
CTGGGTGGCGATCTGCTATCCATTCATAAGTCAATCTCTC
>No_name
CGAAAAGGTATAATGTAAAACTGACGATAATAGCTCTTTTAGGTGTACAGAGAGATTGTC
TTTTGAATGGATAGCAGATCGCCACCCAGCGTTCAATGGT
>No_name
TGGCGATCTGCTATCCATTCAAAAGACAATCTCTCTGTACACCTAAAAGAGCTATTATCG
TCAGTTTTACATTATACCTTTTCGTGCTCTGTTATAATAT
>No_name
TGGCGATCTGCTATCCATTCAAAAGACAATCTCTCTGTACACCTAAAAGAGCTATTATCG
TCAGTTTTACATTATACCTTTTCGTGCTCTGTTATAATAT
>No_name
CTGCTATCCATTCAAAAGACAATCTCTCTGTACACCTAAAAGAGCTATTATCGTCAGTTT
TACTTTATACCTTTTCGTGCTCTGTTATAATATTTACAAT
>No_name
CTTTCATTGTAAATCCACATAAACCCATTGTAAATATTATAACAGAGCACGAAAAGGAAT
AAATGAAAACTGACGATAATAGCGCTTTTAGGTGTACATA
>No_name
GTCAAATCTTTCATTGTAAATCCACATAAACCCATTGTAAATATTATAACAGAGCACGAA
AAGGTATAAAGTAAAACTGACGATAATAGCTCTTTTAGGT
>No_name
CGTCAGTTTTACTTTATACCTTTTCGTTCTCTGTTATAATATTTACAATGGGTTTATGTG
GATTTACAATGAAAGATTTGACTCGTGTGTTTTCAATCAA
>No_name
CGAAAATATATTGCTTTTGAAAGTCAGTTCCATTTGTTTCAAGTTGATTGAAAACACACG
AGTCAAATCTTTCATTGTAAATCCACATAAACCCATTGTA
>No_name
CTTGAAACAAATGGAACTGACTTTCAAAAGCAATATATTTTCGCTACAGAGATTGTTTTC
AGTGGTTGTGTTCCGTTGTTAATTTTGGGATTTAACATTC
>No_name
GACAATTTCCCATACTTTTGGTTCGATTACACTTAGTAATTCGATACATTTCCTTAATGA
CGAGAATGTTAAATCCCAAAATTAACAACGGAACACAACC
>No_name
AAGAAAAGATCTCTCATTGTTGAATCTTTGGTTTGGATCGTGGAATTGTGGACAATTTCC
CATACTTTTGTTTCGATTACACTTAGTAATTCGATACATT
>No_name
GTGAAAAACAAATAAAAGCTCACGGCTAGCAGCATTATGGTTGTGAAAAGAAAAGATCTC
TCATTGTTGAATCTTTGGTTTGGATCGTGGAATTGTGGAC
>No_name
CACAATTCCACGATCCAAACCAAAGATTCAACAATGAGAGATCTTTTCTTTTCACAACCA
TAATGCTGCTAGCCGTGAGCTTTTATTTGTTTTTCACTAC
>No_name
CCAAACCAAAGATTCAACAATGAGAGATCTTTTCTTTTCACAACCATAATGCTGCTAGCC
GTGAGCTTTTATTTGTTTTTCACTACTCTCCCAGGAGGAA
>No_name
TAAATTCATATTTTCATCAGGCATTGTTATGACTTGTTGGAGAGCAAACATTATTCCTCC
TGGGAGAGGAGTGAAAAACAAATAAAAGCTCACGGCTAGC
>No_name
GATAAATTCATATTTTCATCAGGCATTGTTATGACTTGTTGGAGAGCAAACACTATTCCT
CCTGGGAGAGTAGTGAAAAACAAATAAAAGCTTACGGCTA
>No_name
GCCGTGAGCTTTTATTTGTTTTTCACTACTCTCCCAGGAGGAATAATGTTTGCTCTCCAA
CAAGTCATAACAATGCCTGATGAAAATATGAATTTATCTA
>No_name
CTCCAACAAGTCATAACAATGCCTGATGAAAATATGAATTTATCTAAGATCCCTTCTGAT
CCAAAATGGCAGTTCTATTTCAGAGTCAGCATCATCAAAG
>No_name
CGATCACAGCTTTGATGATGCTGACTCTGAAATAGAACTGCCATTTTGGATCGGAAGGGA
TCTTAGATAAATTCATATTTTCATCAGGCATTGTTATGAC
>No_name
GCGTAATGGGAAATGCACAATTCGTCGATCACAGCTTTGATGATGCTGGCTCTGAAATAG
AACTGCCATTTTGGATCGGAAGGGATCTTAGATAAATTCA
>No_name
ACTTTTCTGATTTTGTCTATGAATTGTTTTCGGAAAGCTTTTCCAGTAACTAAATAAATG
ACGAAATTGAGTGCGTAATGAGAAATGCACAATTCGTCGA
>No_name
TTCTCATTACGCACTCAATTTCGTCATTTATTTAGTTACTGGAAAAGCTTTCCGAAAACA
ATTCATAGACAAAATCAGAAAAATCATTACCAAATTTAAA
>No_name
ATTCCATTCGATTTGTTTTGTTTAGCGAAACCAATTCATTGGAGAAAAAGTTGTCAGTTA
ATTTAAATTTGGTAATGATTTTTCTGATTTTGTCTATGAA
>No_name
TAATTCCATTCGATTTGTTTTGTTTAGCGAAACCAATTCATTGGAGAAAAAGTTGTCAGT
TAATTTAAATTTGGTAATGATTTTTCTGATTTTGTCTATG
>No_name
CCAAATTTAAATTAACTGACAACTTTTTCTCCAATGAATTGGTTTCGCTAAACAAAACAA
ATCGAATGGAATTAACCCGCGAAAACAGTTTGGATTTCTG
>No_name
ATTTAAATTAACTGACAACTTTTTCTCCAATGAATTGGTTTCGCTAAACAAAACAAATCG
AATGGAATTAACCCGCGAAAACAGTTTGGATTTCTGTCAT
>No_name
TGAATTGTTAGCATCATTTAAATGACAGAAATCCAAACTGTTTTCGCGGGTTAATTCCAT
TCGATTTGTTTTGTTTAGCGAAACCAATTCATTGGAGAAA
>No_name
ATAACTTTTGCTGTAAGTCTGTTCCGCCGTGAATTGTTAGCATCATTTAAATGAGAGAAA
TCCAAACTGTTATCGCGGGTTAATTCCATTCGATTTGTTT
>No_name
AAAAGGTTTCCTATTGATCCAATCACGCTTATTATAATCAAAATTCCGATCGTTGTTGGA
ATTTGATTGGTCAGCTCTTTAGTCATGGTTGACATGATGT
>No_name
ATCAGGTCAACCATGACTAAAGAGCTGACCAATCAAATTCCAACAACGATCGGAATTTTG
ATTATAATAAGCGTGATTGGATCAATAGGAAACCTTTTGG
>No_name
TATCGCGCTTCTGAGAATAAATAATAAGCACCAAAAGGTTTCCTATTGATCCAATCACGC
TTATTATAATCAAAATTCCGATCGTTGTTGGAATTTGATT
>No_name
GCCGTAGACTTATCGCGCTTCTGAGAATAAATAATAAGCACCAAAAGGTTTCCTATTGAT
CCAATCACGCTTATTATAATCAAAATTCCGATCGTTGTTG
>No_name
GTTTTAATGAATTGATTTGCCGTAGACTTATCGCGCGTCTGAGAATAAATAATAAGCACC
AAAAGGTTTCCTATTGATCCAATCACGCTTATTATAATCA
>No_name
CAAAGTTTTAATGAATTGATTTGCCGTAGACTTATCGCGCTTCTGAGAATAAATAATAAG
CACCAAAAGGTTTCCTATTGATCCAATCACGCTTATTATA
>No_name
CAAAGTTTTAATGAATTGATTTGCCGTAGACTTATCGCGCTTCTGAGAATAAATAATAAG
CACCAAAAGGTTTCCTATTGATCCAATCACGCTTATTATA
>No_name
CGTGATTGGATCAATAGGAAACCTTTTGGTGCTTATTATTTATTCTCAGAAGCGCGATAA
GTCTACGGCAAATCAATTCATTAAAACTTTGGCTATATCT
>No_name
ATAATAACCAAGCACACAATGCAATCAGATATAGCCAAAGTTTTAATGAATTGATTTGCC
GTAGACTTATCGCGCTTCTGAGAATAAATAATAAGCACCA
>No_name
AATCAATTCATTAAAACTTTGGCTATATCTGATTGCATTGTGTGCTTGGTTATTATCCCA
TTCCCCATTTATATCGAATTTAACGATTGGAAAGTGTCAA
>No_name
GTTTAGAAAGTAATACGATTTACATATCATATCGATTGACACTTTCCAATCGTTAAATTC
GATATAAATGGTGAATGGGATAATAACCAAGCACACAATG
>No_name
CTTGGTTATTATCCCATTCACCATTTATATCGAATTTAACGATTGGAAAGTGTCAATCGA
TATGATATGTAAATCGTATTACTTTCTAAACAATAGTAGC
>No_name
CTTGGTTATTATCCCATTCACCATTTATATCGAATTTAACGATTGGAAAGTGTCAATCGA
TATGATATGTAAATCGTATTACTTTCTAAACAATAGTAGC
>No_name
CACCATTTATATCGAATTTAACGATTGGAAAGTGTCAATCGATATGATATGTAAATCGTA
TTACTTTCTAAACTATAGTATCATCCCTTTTGGATCTCTG
>No_name
GGATAACAAACACAGAAGAATCTATCAATAGCTATTAAAGTTATTAGCAGAGCTCCAAAT
GGGATGCTACTATTGTTTAGAAAGTAATACGATTTACATA
>No_name
TTTCACTGTCATTAGAGAGAGAAATGGATAACAAACACAGAAGAATCTATCAATAGCTAT
TAAAGTTATTAGCAGAGCTCCAAATGGGATGCTACTATTG
>No_name
CCCATTTGGAGCTCTGCTAATAACTTTAATAGCTATTGATAGATTCTTCTGTGTTTGTTA
TCCATTTCTCTCTCTAATGACAGTGAAACGGTCAAAAGTT
>No_name
CTTCTGTGTTTGTTATCCATTTCTCTCTCTAATGACAGTGAAACGGTCAGGAGGTTGTGT
TTTTATTGGCTTTATGATGTCTGTTGTGTTGTGAGTTCTC
>No_name
GTCAAAAGTTTGTGTTTTTATTGTCTTTATGATGTCTGTTGTGTTGGGAGTTCTCTCAGT
TTTTCAAGTGAAAACCTTTAAAGTGTCTAAAAATAGCACG
>No_name
GGGAGATCTCTCAGTTTTTCAAGTGAAAACCTTTAAAGTGTCTAAAAATAGCACGAAGAT
GAACTCTACTCTAATCCAATCTGATTGCATTGACGTTTCA
>No_name
TGAAAACCTTTAAAGTGTCTAAAAATAGCACGAATATGAACTCTACTCTAATCCAATCTG
AATGCATTGACGTTTCAAGATACGCCAACCCAACGAAGTA
>No_name
GTGAAAAACAGAAGCTCATACTTCGTTGGGTTGGCGTATCTTGAAACGTCAATGCATTCA
GATTGGATTAGAGTAGAGTTCATATTCGTGCTATTTTTAG
>No_name
CTGATGAGTTGACTTCTTTGAACGATAGTGAAAAACAGAAGCGCATACTTCGTTGGGTTG
GCGTATCTTGAAACGTCAATGCATTCAGATTGGATTAGAG
>No_name
CACAAATACAAATGGCGTAACTGATGAGTTGACTTCTTTGCACGATAGTGAAAAACAGAA
GCTCATACTGCGTTGGGTTGGCGTATCTTGAAACGCCAAT
>No_name
GCCAACCCAACGAAGTATGAGCTTCTGTTTTTCACTATCGTTCAAAGAAGTCAACTCATC
AGTTACGCCATTTGTATTTGTGTAGTAATTTGTCTTTATA
>No_name
TGAGAATATAAAGACAAATTACTACACAAATACAAATGGCGTAACTGATGAGTTGACTTC
TTTGAACGATAGTGAAAAACAGAAGATCATACTTCGTTGG
>No_name
CAAGCGAGCTTTCTTTCTAGCAGCAGCTAAAACGAACCGATAAATGAGAATATAAAGACA
AATTACTACACAAATACAAATGGCGTAACTGATGAGTTGA
>No_name
AAAACTTGTTCCAGAGAAAGGACGTCGTTGAAGAACTGTTTAAACCTTTCAAGCGAGCTT
TCTTTCTAGCAGCAGCTAAAACGAACCGATAAATGAGAAT
>No_name
CGAGACTTAAAAAACTTGTTCCAGAGAAAGGACGTCGTTGAAGAACTGTTTAAACCTTTC
AAGCGAGCTTTCTTTCTAGCAGCAGCTAAAACGAACCGAT
>No_name
GTCATTGTTTGATGGTCCGGGTTTTGTCATTAGTTCTTCCGTCGTTTGGCAAGGCACAGA
AGTATCGTCGTTGTTCGAATCGGAATTTATTCGTTTGATC
>No_name
CCTCTTTAAACTTTCGCTTTATGGCTTTGTCATTGTTTGATGGTCCGGGTTTTGTCATTA
GTTCTTCCGTCGTTTGGCAAGGCACAGAAGTATCGTCGTT
>No_name
AAACGACGGAAGAACTAATGACAAAACCCGGACCATCAAACAATGACAAAGCCATAAAGC
GAAAGTTTAAAGAGACTATTTTGATTCAGAATTTCAAAAC
>No_name
TGACAAAACCCGGACCATCAAACAATGACAAAGCCATAAAGCGAAAGTTTAAAGAGACTA
TTTTGATTCAGAATTTCAAAACTGCTTTAATGTTGTTTGT
>No_name
TGACAAAGCCATAAAGCGAAAGTTTAAAGAGACTATTTTGATTCAGAATTTCAAAACTGC
TTTAATGTTGTTTGTTGTTGCCATAACGTACATTGTCACC
>No_name
GCGAAAGTTTAAAGAGACTATTTTGATTCAGAATTTCAAAACTGCTTTAATGTTGTTTGT
TGTTGCCATAACGTACATTGTCACCTTCTTGCCGGCATGT
>No_name
ATTAAACATGCCGGCAAGAAGGTGACAATGTACGTTATGGCAACAACAAACAACATTAAA
GCAGTTTTGAAATTCTGAATCAAAATAGTCTCTTTAAACT
>No_name
GTTTAAAGCGAGAGAACTGTTAACCATTAAACATGCCGGCAAGAAGGTGACAATGTACGT
TATGGCAACAACAAACAACATTAAAGCAGTTTTGAAATTC
>No_name
CAAGTTTAAAGCGAGAGAACTGTTAACCATTAAACATGCCGGCAAGAAGGTGACAATGTA
CGTTATGGCAACAACAAACAACATTAAAGCAGTTTTGAAA
>No_name
AAACACTGGCAAGTTTAAAGCGAGAGAACTGTTAACCATTAAACATGCCGGCAAGAAGGT
GACAATGTACGTTATGGCAACAACAAACAACATTAAAGCA
>No_name
ATACATATAAAACACTGGCAAGTTTAAAGCGAGAGAACTGTTAACCATTAAACATGCCGG
CAAGAAGGTGACAATGTACGTTATGGCAACAACAAACAAC
>No_name
ATTGTTGATGTAATACATATAAAACACTGGCAAGTTTAAAGCGAGAGAGCTGTTAACCAT
TAAACATGCCGGCAAGAAGGTGACAATGTACGTTATGGCA
>No_name
TGTCACCTTCTTGCCGGCATGTTTAATGGTGAACAGTTCTCTCGCTTTAAACTTGCCAGT
GTTTTATATGTATTACATCAACAATGCAGCCAATCCGATC
>No_name
GGAAATTCTTATTCATGAAACAGTAAATGATCGGATTGGCTGCATTGTTGATGTAATACA
TATAAAACACTGGCAAGTTTAAAGCGAGAGAACTGTTAAC
>No_name
CTCGGAAATTCTTATTCATGAAACAGGAAATGATCGGATTGGCTGCATTGTTGATGTAAT
ACATATAAAACACTGGCAAGTTTAAAGCGAGAGAACTGTT
>No_name
GAAAAAGTTGACAACATCTTCTCGGAAATTCTTATGCATTAAACGGTAAATGATCGTATT
GGCTGTCTTGTGGATGTAATTCTTATTAAATTTTGGCAAG
>No_name
CAACAATGCAGCCAATCCGATCATTTACTGTTTCATGAATAAGAATTTCCGAGAAGATGT
TGTCAACTTTTTCCACCAACATTTGATCAAGAAATAGATA
>No_name
GTGAAAATCAAACTCACTGGTACGAACGGGTGCTCTACAACGATCCGGGACAACATGGAA
ATGTGACGAGAATTCCTGGAGAAACCCTTGACAGGTATTG
>No_name
TGAAAATCAAACTCACTGGTACGAACGGGGGCTCTACAACGATCCGGGACAACATGGAAA
TGTGACGAGAATTCCTGGAGAAACCCTTGACAGATATTGC
>No_name
TGAAAATCAAACTCACTGGTACGAACGGGCGCTCTACAACGATCCCGGACAACATGGAAA
TGTGACGAGAATTCCTGGAGAAACCCTTGACAGACATTAC
>No_name
CTCACTGGTACGAACAGGTGCTCTACAACGAGCCGGGACAACATGGAAATGTGACGAGAA
TTCCTGGAGAAACCCTTGACAGATATTGCCAGATCTATTT
>No_name
TCACTGGTACGAACGGGTGCTCTACAACGATCCGGGACAACATGGAAATGTGACGAGAAT
TCCTGGAGAAACCCTTGACAGATATTGCCAGATCTATTTC
>No_name
CGAACGGGTGCTCTACAACGATCCGGGACAACATGGAAATGTGACGAGAATTCCTGGAGA
AACCCTTGACAGATATTGCCAGATCTATTTCCCCAGAAAT
>No_name
GTGCTCTACAACGATCCGGGACAACATGGAAATGTGACGAGAATTCCTGGAGAAACCCTT
GACAGATATTGCCAGATCTATTTCCCCAGAAATGATAACA
>No_name
CTCTACAACGATCCGGGACAACATGGAAATGTGACGAGAATTCCTGGAGAAACCCTTGAC
AGATATTGCCAGATCTATTTCCTCAGAAATGATAACACTT
>No_name
GGGACAACATGGAAATGTGACGAGAATTCCTGGAGAAACCCTTGACAGATATTGCCAGAT
CTATTTCCCCAGAAATGATAACACTTTCACTTTGTTAGTG
>No_name
GGGACAACATGGAAATGTGACGAGAATTCCTGGAGAAACCCTTGACAGATATTGCCAGAT
CTATTTCCCCAGACATGATAACACTTTCACTTTGTTAGTG
>No_name
TGGAAATGTGACGAGAATTCCTGGAGAAACCCTTGACAGATATTGCCAGATCTATTTCCC
CAGAAATGATAACACTTTCACTTTGTTAGTGTATTCGAAA
>No_name
TGGAAATGTGACGAGAATTCCTGGAGAAACCCTTGACAGATATTGCCAGATCTATTTCCC
CAGAAATGATAACACTTTCACTTTGTTAGTGTATTCGAAA
>No_name
GAATTTTCGAATACACTAACAAAGTGAAAGTGTTATCATTTCTGGGGAAATAGATCTGGC
AATATCTGTCAAGGGTTTCTCCAGGAATTCTCGTCACATT
>No_name
GAATTTTCGAATACACTAACAAAGTGAAAGTGTTATCATTTCTGGGGAAATAGATCTGGC
AATATCTGTCAAGGGTTTCTCCAGGAATTCTCGTCACATT
>No_name
TGAGAATTTTCGAATACACTAACAAAGTGAAAGGGTTATCATTTCTGGGGAAATAGATCT
GGCAATATCTGTCAAGGGTTTCTCCAGGAATTCTCGTCAC
>No_name
ACGAGAATTCCTGGAGAAACCCTTGACAGATATTGCCAGATCTATTTCCCCAGAAATGAT
AACACTTTCACTTTGTTAGTGTATTCGAAAATTCTCATCC
>No_name
ACGAGAATTCCTGGAGAAACCCTTGACAGATATTGCCAGATCTATTTCCCCAGAAATGAT
AACACTTTCACTTTGTTAGTGTATTCGAAAATTCTCATCC
>No_name
CTTGACAGATATTGCCAGATCTATTTCCCCAGAAATGATAACACTTTCACTTTGTTAGTG
TATTCGAAAATTCTCATCCCAGTCATTTTAATTGTTTGTT
>No_name
TATTGCCAGATCTATTTCCCCAGAAATGATAACACTTTCACTTTGTTAGTGTATTCGAAA
ATTCTCATCCCAGTCATTTTAATTGTTTGTTTTACTAATA
>No_name
GCCAGATCTATTTCCCCAGAAATGATAACACTTTCACTTTGTTAGTGTATTCGAAAATTC
TCATCCCAGTCATTTTAATTGTTTGTTTTACTAATACTTG
>No_name
CGACGAGTTAATATCAAACAAATACAAGTATTAGTAAAACAAACAATTAAAATGACTGGG
ATGAGAATTTTCGAATACACTAACAAAGTGAAAGTGTTAT
>No_name
CTGAAATCATATGTCGACGAGTTAATATCAAACAAATACAAGTGTTAGTAAAACAAACAA
TTAAAATGACTGGGATGAGAATTTTCGAATACACTAACAA
>No_name
ATCATATTGGTTGCTGAAATCATATGTCGACGAGTTAATATCAAACAAATACAAGTATTA
GTAAAACAAACAATTAAAATGACTGGGATGAGAATTTTCG
>No_name
AAATTCTCATCCCAGTCATTTTAATTGTTTGTTTTACTAATACTTGTATTTGTTTGATAT
TAACTCGTCGACATATGATTTCAGCAACCAATATGATCTT
>No_name
TGTTAAGATCATATTGGTTGCTGAAATCATATGTCGACGAGTTAATATCAAACAAATACA
AGTATTAGTAAAACAAACAATTAAAATGACTGGGATGAGA
>No_name
CTGCTGTTAAGATCATATTGGTTGCTGAAATCATATGTCGACGAGGTAATATCAAACAAA
TACAAGTAGTAGTAAAACAAACAATTAAAATGACTGGGAT
>No_name
ATTTTAATTGTTTGTTTTACTAATACTTGTATTTGTTTGATATTAACTCGTCGACATATG
ATTTCAGCAACCAATATGATCTTAACAGCAATTGCCATAG
>No_name
GTTTGTTTTACTAATACTTGTATTTGTTTGATATTAACTCGTCGACATATGATTTCAGCA
ACCAATATGATCTTAACAGCAATTGCCATAGCTGATTTTC
>No_name
TAGAAAATCAGCTATGGCAATTGCTGTTAAGATCATATTGGTTGCTGAAATCATATGTCG
ACGAGTTAATATCAAACAAATACAAGTATTAGTAAAACAA
>No_name
CGGAAACAAGCCAGTTAGAAAATCAGCTATGGCAATTGCTGTTAAGATCATATTGGTTGC
TGAAATCATATGTCGACGAGTTAATATCAAACAAATACAA
>No_name
CGGAAACAAGCCAGTTAGAAAATCAGCTATGGCAATTGCTGTTAAGATCATATTGGTTGC
TGAAATCATATGTCGACGAGTTAATATCAAACAAATACAA
>No_name
CAGCAACCAATATGATCTTAACAGCAATTGCCATAGCTGATTTTCTAACTGGCTTGTTTC
CGTTGCCATTTTATGTGATAAAAAGCTTTTCATTTTTTTC
>No_name
TTAACAGCAATTGCCATAGCTGATTTTCTAACTGGCTTGTTTCCGTTGCCATTTTATGTG
ATAAAAAACTTTTCATTTTTTTCATCAATTCGAAGCAGAA
>No_name
CAGCAATTGCCATAGCTGATTTTCTAACTGGCTTGTTTTCGTTGCCATTTTATGTGATAA
AAAACTTTTCATTTTTTTCATCAATTCGAAGCAGAACTTT
>No_name
AAAAGTTCTGCTTCGAATTGATGAAAAAAATGAAAAGTTTTTTATCACATAAAATGGCAA
CGGAAACAAGCCAGTTAGAAAATCAGCTATGGCAATTGCT
>No_name
CAAAAGTTCTGCTTCGAATTGATGAAAAAAATGAAAAGTTTTTTATCACATAAAATGGCA
ACGGAAACAAGCCAGTTAGAAAATCAGCTATGGCAATTGC
>No_name
CCAAAAGTTCTGCTTCGAATTGATGAAAAAAATGAAAAGTTTTTTATCACATAAAATGGC
AACGGAAACAAGCCAGTTAGAAAATCAGCTATGGCAATTG
>No_name
CTGATTTTCTAACTGGCTTGTTTCCGTTGCCATTTTATGTGATAAAAAACTTTTCATTTT
TTTCATCAATTCGAAGCAGAACTTTTGGATATTTTTACTA
>No_name
CAGAGAAATAGTAAAAATATCCAAAAGTTCTGCTTCGAATTGATGAAAAAAATGAAAAGT
TTTTTATCACATAAAATGGCAACGGAAACAAGCCAGTTAG
>No_name
GACAAATTGTCGGTATTACAACGACAGAGAAATAGTAAAAATATCCAAAAGTTCTGCTTC
GAATTGATGAAAAAAATGAAAAGTTTTTTATCACATAAAA
>No_name
GTGACAAATTGTCGGTATTACAACGACAGAGAAATAGTAAAAATATCCAAAAGTTCTGCT
TCGAATTGATGAAAAAAATGAAAAGTTTTTTATCACATAA
>No_name
AAAAACTTTTCATTTTTTTCATCAATTCGAAGCAGAACTTTTGGATATTTTTACTATTTC
TATGTCGTTGTAATACCGACAATTTGTCACACGATTTCAA
>No_name
AGAACTTTTGGATATTTTTACTATTTCTCTGTCGTTGTAATACCGACAATTTGTCACACG
ATTTCAATCTGGTTGACTGTTGCGTTAGCGGTTCAGCGAT
>No_name
GAAACGTAAATGAATCGCTGAACCGCTAACGCAACAGTCAACCAGATTGAAATCGTGTGA
CAAATTGTCGGTATTACAACGACAGAGAAATAGTAAAAAT
>No_name
AAATGTTTTTCGCTTCTGTTGGCAGAGAAACGTAAATGAATCGCTGAACCGCTAACGCAA
CAGTCAACCAGATTGAAATCGTGTGACAAATTGTCGGTAT
>No_name
GCAAATGTTTTTCGCTTCTGTTGGCAGAGAAACGTAAATGAATCGCTGAACCGCTAACGC
AAACGTCAACCAGATTGAAATCGTGTGACAAATTGTCGGT
>No_name
CGACAATTTGTCACACGATTTCAATCTGGTTGACTGTTGCGTTAGCGGTTCAGCGATTCA
TTTACGTTTCTCTGCCAACAGAAGCGAAAAACATTTGCAC
>No_name
CGACAATTTGTCACACGATTTCAATCTGGTTGACTGTTGCGTTAGCGGTTCAGCGATTCA
TTTACGTTTCTCTGCCAACAGAAGCGAAAAACATTTGCAC
>No_name
AAATCGATGTTTTCACGGTGCAAATGTTTTTCGCTTCTGTTGGCAGAGAAACGTAAATCA
ATCGCTGAACCGCTAACGCAACAGTCAACCAGATTGAAAT
>No_name
CAGCGATTCATTTACGTTTCTCTGCCAACAGAAGCGAAAAACATTTGCACCGTGAAAACA
TCGATTTACACTATTTTGACAATTTGTGTTTTGTCTTTGG
>No_name
CAGCGATTCATTTACGTTTCTCTGCCAACAGAAGCGAAAAACATTTGCACCGTGAAAACA
TCGATTTACACTATTTTGACAATTTGTGTTTTGTCTTTGG
>No_name
CGATTCATTTACGTTTCTCTGCCAACAGAAGCGAAAAACATTTGCACCGTGAAAACATCG
ATTTACACTATTTTGACAATTTGTGTTTTGTCTTTGGTTT
>No_name
TTCATTTACGTTTCTCTGCCAACAGAAGCGAAAAACATTTGCACCGTGAAAACATCGATT
TACACTATTTTGACAATTTGTGTTTTGTCTTTGGTTTTTC
>No_name
TTTACGTTTCTCTGCCAACAGAAGCGAAAAACATTTGCACCGTGAAAACATCGATTTACA
CTATTTTGACAATTTGTGTTTTGTCTTTGGTTTTTCACTT
>No_name
AAGCGAAAAACATTTGCACCGTGAAAACATCGATTTACACTATTTTGACAATTTGTGTTT
TGTCTTTGGTTTTTCACTTACAACTGTCAATTGTCAGTTT
>No_name
AAAACATTTGCACCGTGAAAACATCGATTTACACTATTTTGACAATTTGTGTTTTGTCTT
TGGTTTTTCACTTACAACTGTCAATTGTCAGTTTTGATTC
>No_name
TAAGAATCAAAACTGACAATTGACAGTTGTAAGTGAAAAACCAAAGACAAAACACAAATT
GTCAAAATAGTGTAAATCGATGTTTTCACGGTGCAAATGT
>No_name
GAGAGAAATAATAAGAATCAAAACTGACAATTGACAGTTGTAAGTGAAAAACCAAAGACA
AAACACAAATTGTCAAAATAGTGTAAATCGATGTTTTCAC
>No_name
AAAACATCGATTTACACTATTTTGACAATTTGGGTTTTGTCTTTGGTTTTTCACTTACAA
CTGTCAATTGTCAGTTTTGATTCTTATTATTTCTATCCAT
>No_name
AACATCGATTTACACTATTTTGACAATTTGTGTTTTGTCTTTGGTTTTTCACTTACAACT
GTCAATTGTCAGTTTTGATTCTTAGTATTTCTATCCATGC
>No_name
GTTTGCATGGATAGAAATAATAAGAATCAAAACTGACAATTGACAGTTGTAAGTGAAAAA
CCAAAGACAAAACACAAATTGTCAAAATAGTGTAAATCGA
>No_name
ATTTACACTATTTTGACAATTTGTGTTTTGTCTTTGGTTTTTCACTTACAACTGTCAATT
GTCAGTTTTGATTCTTATTATTTCTATCCATGCAAACATC
>No_name
CCGGAGTCTGATGTTTGCATGGATAGAAATAATAAGAATCAAAACTGACAATTGACAGTT
GTAAGTGAAAAACCAAAGACAAAACACAAATTGTCAAAAT
>No_name
TTTGTATTTGGTTTTTCACTTACAACTGTCAATTGTCAGTTTTGATTCTTATTATTTCTA
TCCATGCAAACATCAGACTCCGGAATTTGTGATATTGAAA
>No_name
GTTTCATTTCAATATCACAAATTCCGGGGTCTGATGTTTGCGTGGATAGAGATAATAAGA
ATCAAAACTGACAATTGACAGTTGTAAGTGAAAAACCAAA
>No_name
CCAGTTGCATTTCAATATCACAAATTCCGGAGTCTGATGCTTGCATGGATAGAAATAATA
AGAATCAAAACTGACAATTGACAGTTGTAAGTGAAAAACC
>No_name
CGAGACCAATAGAATATAATAAGCAATTCTACGGTCCAGTTCCATTTCAGTATCACAAAT
TCCGGAGACTGATGCTCGCATGGATAGAAATAATAAGAAT
>No_name
ATGACATTCATTAATACGGTCCGAGACCAGTAGTATATAATAAGCAATTCTACGGTCCAG
TTGCATTTCAATATCACAAATTCCGGAGTCTGATGTTTGC
>No_name
GGGAATGACATTCATTAATACGGTCCGAGACCAATAGTATATAATAAGCAATTCTACGGT
CCAGTTGCATTTCAATATCACAAATTCCGGAGTCTGATGC
>No_name
CAATAAACACGGAATGACATTCATTAATACGGTCCGAGACCAGTAGTATATAATAAGCAA
TTCTACGGTCCAGTTGCATTTCAATATCACAAATTCCGGA
>No_name
CGCCACAATCAGACTCAGAATAAAGACTGTCAGCAATAAACACGGAATGACATTCATTAA
TACGGTCCGAGACCAGTAGAATATAATAAGCAATTCTACG
>No_name
CTTACTGCCACAATCAGACTCAGAATAAAGACTGTCAGGAATAAACACGGAATGACATTC
ATTAATACGGTCCGAGACCAATAGTATATAATAAGCAATT
>No_name
CTTCGATGCTTTTCCGCAGACCTCACTGCCACAATCAGACTCAGAATAAAGACTGTCAGT
AATAAACACGGAATGACATTCATTAATACGGTCCGAGACC
>No_name
TTGAAGTAAAACTCTTCGATGCTTTTCCGCAGACCTCACTGCCACAATCAGACTCAGAAT
AAAGACTGTCAGCAATAAACACGGAATGACATTCATTAAT
>No_name
TGAATGTCATTCCGTGTTTATTACTGACAGTCTTTATTCTGAGTCTGATTGTGGCAGTGA
GGTCTGCGGAAAAGCATCGAAGAGTTTTACTTCAAACCTC
>No_name
TGGCATTCCGTGTTTATTACTGACAGTCTTTATTCTGAGTCTGATTGTGGCAGTGAGGTC
TGCGGAAAAGCATCGAAGAGTTTTACTTCAAACCTCTCAG
>No_name
CTCGATTCTTTTTTCTGAGAGGTTTGAAGGAAAACTCTTCGATGCTTTTCCGCAGACCTC
ACTGCCACAATCAGACTCAGAATAAAGACTGTCAGTAATA
>No_name
CTCGATTCTTTTTTCTGAGAGGTTTGAAGTAAAACTCTTCGATGCTTTTCCGCAGACCTC
ACTGCCACAATCAGACTCAGAATAAAGACTGTCAGTAATA
>No_name
ACAGTCTTTATTCTGATTCTGATTGTGGCAGTGAGGTCTGCGGAAAAGCATCGAAGAGTT
TTACTTCAAACCTCTCAGAAAAAAGAATCGAGAAGATCAA
>No_name
TTTGATCTTCTCGATTCTTTTTTCTGAGAGGTTTGAAGTAAAACTCTTCGATGCTTTTCC
GCAGACCTCACTGCCCCAATCAGACTCAGAATAAAGACTG
>No_name
GGAAAAGCATCGAAGAGTTTTACTTCAAACCTCTCAGAAAAAAGAATCGAGAAGATCAAA
AGAGTTTTATTCTACTTCAAAAATGTTGCTAGTGGTTTTA
>No_name
TTTACTTCAAACCTCTCAGAAAAAAGAATAGAGAAGATCAAAAGAGTTTTATTCTAATTC
AAAAATGTTGATAGTGGTTTTATGTTTATTTTTAATTGTC
>No_name
CGACAATTAAAAATAAACATAAAACCACTAGCAACATTTTTGAAGTAGAATAAAACTCTT
TTGATCTTCTCGATTCTTTTTTCTGAGAGGTTTGAAGTAA
>No_name
CAAACCTCTCAGAAAAAAGAATCGAGAAGATCAAAAGAGTTTTATTCTACTTCAAAAATG
TTGCTAGTGGTTTTATGTTTATTTTTAATTGTCGAAATTC
>No_name
CGTGATTGCTATTCCATTCGGAATTTCGACAATTAAAAATAAACATAAAACCACTAGCAA
CATTTTTGAAGTAGAATAAAACTCTTTTGATCTTCTCGAT
>No_name
CGGCGTGATTGCTATTCCATTCGGAATTTCGACAATTAAAAATAAACATAAAACCACTAG
CAACATTTTTGAAGTAGAATAAAACTCTTTTGATCTTCTC
>No_name
GAACAAAAGAGTTTTATTCTACTTCAAAAATGTTGCTAGTGGTTTTATGTTTATTTTTAA
TTGTCGAAATTCCGAATGGAATAGCAATCACGCTGTATAT
>No_name
AAGAGTTTTATTCTACTTCAAAAATGTTGCTAGTGGTTTTATGTTTATTTTTAATTGTCG
AAATTCCGAATGGAATAGCAATCACGCTGTATATGATTCA
>No_name
GTTTTATTCTACTTCAAAAATGTTGCTAGTGGTTTTATGTTTATTTTTAATTGTCGAAAT
TCCGAATGGAATAGCAATCACGCTGTATATGATTCAAAAA
>No_name
TTTTATTCTACTTCAAAAATGTTGCTAGTGGTTTTATGTTTATTTTTAATTGTCGAAATT
CCGAATGGAATAGCAATCACGCTGTATATGATTCAAAAAT
>No_name
GAAAGATTTTTGAATCATATACAGCGTGATTGCTATTCCATTCGGAATTTCGACAATTAA
AAATAAACATAAAACCACTAGCAACATTTTTGAAGTAGAA
>No_name
AAACTGTCGTTTGAGTTGTTGGAAGAGAAAGATTTTTGAATCATATACAGCGTTGTTGCT
ATTCCATTCTGAATTTCGACAATTAAAAATAAACATAAAA
>No_name
TTTTATGTTTATTTTTAATTGTCGAAATTCCGAATGGAATAGCAATCACGCTGTATATGA
TTCAAAAATCTTTCTCTTCCAACAACTCAAACGACAGTTT
>No_name
CCCAGAAACTGTCGTTTGAGTTGTTGGAAGAGAAAGATTTTTGAATCATATACAGCGTGA
TTGCTATTCCATTCGGAATTTCGACAATTAAAAATAAACA
>No_name
TGGAATAGCAATCACGCTGTATATGATTCAAAAATCTTTCTCTTCCAACAACTCAAACGA
CAGTTTCTGGGGGAAAATGAATTCAATTTGCAACATTCTT
>No_name
ATGATAAGAATGTTGCAAATTGAATTCATTTTCCCCCAGAAACTGTCGTTTGAGTTGTTG
GAAGAGAAAGATTTTTGAATCATATACAGCGTGATTGCTA
>No_name
CAAGCACGCTGTATATGATTCAAAAATCTTTCTCTTCCAACAACTCAAACGACAGTTTCT
GGGGGAAAATGAATTCAATTTGCAACATTCTTATCATCTT
>No_name
CAATCACGCTGTATATGATTCAAAAATCTTTCTCTTCCAACAACTCAAACGACAGTTTCT
GGGGGAAAATGAATTCAATTTGCAACATTCTTATCATCTT
>No_name
GCTGTATATGATTCAAAAATCTTTCTCTTCCAACAACTCAAACGACAGTTTCTGGGGGAA
AATGAATTCAATTTGCAACATTCTTATCATCTTTTCCTAT
>No_name
CAATAATCTTTCTCTTCCAACAACTCAAACGACAGTTTCTGGGGGAAAATGAATTCAATT
TGCAACATTCTTATCATCTTTTCCTATCCCTTAAACTTTG
>No_name
CAAAGTTTAAGGGATAGGAAAAGATGATAAGAATGTTGCAAATTGAATTCATTTTCCCCC
AGAAACTGTCGTTTGAGTTGTTGGAAGAGAAAGATTTTTG
>No_name
CAAAAATCTTTCTCTTCCAACAACTCAAACGACAGGTTCTGGGGGAAAATGAATTCAATT
TGCAACATTCTTATCATCTTTTCCTATCCCTTAAACTTTG
>No_name
AAAAATCTTTCTCTTCCAACAACTCAAACGACAGTTTCTGGGGGAAAATGAATTCAATTT
GCAACATTCTTATCATCTTTTCCTATCCCTTAAACTTTGT
>No_name
AAATGACAAAGTTTAAGGGATAGGAAAAGATGATAAGAATGTTGCAAATTGAATTCATTT
TCCCCCAGAAACTGTCGTTTGAGTTGTTGGAAGAGAAAGA
>No_name
TAGACATTATGCAGTAAATGACAAAGTTTAAGGGATAGGAAAAGATGATAAGAATGTTGC
AAATTGAATTCATTTTCCCCCAGAAACTGTCGTTTGAGTT
>No_name
AAAATTCCTAGACATTATGCAGTAAATGACAAAGTTTAAGGGATAGGAAAAGATGATAAG
AATGTTGCAAATTGAATTCATTTTCCCCCAGAAACTGTCG
>No_name
ATTCAATTTGCAACATTCTTATCATCTTTTCCTATCCCTTAAACTTTGTCATTTACTGCA
TAAGTTCTAGGAATTTTAGAGAAACTCTAAAATTCATTAT
>No_name
CAATTTGCAACATTCTTATCATCTTTTCCTATCCCTTAAACTTTGTCATTTACTGCATAA
TGTCTAGGAATTTTAGAGAAACTCTAAAATTCATTATAGG
>No_name
CAACATTCCTATCATCTTTTCCTATCCCTTAAACTTTGTCATTTACTGCATAATGTCTAG
GAATTTTAGAGAAACTTTAAAATTCATTATAGGAATTTCT
>No_name
ATTAGAAATTCCTATAATGAATTTTAGAGTTTCTCTAAAATTCCTAGACATTATGCAGTA
AATGACAAAGTTTAAGGGATAGGAAAAGATGATAAGAATG
>No_name
GCAGAATTAGAAATTCCTATAATGAATTTTAGAGTTTCTCTAAAATTCCTAGACATTATG
CAGTAAATGACAAAGTTTAAGGGATAGGAAAAGATGATAA
>No_name
TTCAGAATTAGAAATTCCTATAATGAATTTTAGAGTTTCTCTAAAATTCCTAGACATTAT
GCAGTAAATGACAAAGTTTAAGGGATAGGAAAAGATGATA
>No_name
ATCATCTTTTCCTATCCCTTAAACTTTGGCATTTACTGCATAATGTCTCGGAATTTTAGA
GAAACTCTAAAATTCATTATAAGAATTTCTAATTCTGCTA
>No_name
CTGAGACATTCGTAACAATATTAGCAGAATTAGAAATTCCTATAATGAATTTTAGAGTTT
CTCTAAAATTCCTAGACATTATGCAGTAAATGACAAAGTT
>No_name
CTTTGTCATTTACTGCATAATGTCTAGGAATTTTAGAGAAACTCTAAAATTCATTATAGG
AATTTCTAATTCTGCTAATATTGTTACGAATGTCTCAGCT
>No_name
GTCATTTACTGCATAATGTCTAGGAATTTTAGAGAAACTCTAAAATTCCTTATAGGAATT
TCCAATTCTGCTAACATTGTTACGAATGTCGCAGCTGTTC
>No_name
GTCATTTACTGCATAATGTCTAGGAATTTTAGAGAAACTCTAAAATTCAGTATAGGAATT
TCTAATTCTGCTAATATTGTTACGAATGTCTCAGCTGTTC
>No_name
ATTTACTGCATAATGTCTAGGAATTTTAGAGAAACTCTAAAATTCATTATAGGAATTTCT
AATTCTGCTAATATTGTTACGAATGTCTCAGCTGTTCGTT
>No_name
TCCAGAACGAACAGCTGAGACATTCGTAACAATATTAGCAGAATTAGAAATTCCTATAAT
GAATTTTAGAGTTTCTCTAAAATTCCTAGACATTATGCAG
>No_name
TCCAGAACGAACAGCTGAGACATTCGTAACAATATTAGCAGAATTAGAAATTCCTATAAT
GAATTTTAGAGTTTCTCTAAAATTCCTAGACATTATGCAG
>No_name
TTTTAGAGAAACTCTAAAATTCATTATAGGAATTTCTAATTCTGCTAATATTGTTACGAA
TGTCTCAGCTGTTCGTTCTGGAGTTCGACTGAATGCTGGG
>No_name
TTTTAGAGAAACTCTAAAATTCATTATAGGAATTTCTAATTCTGCTAATATTGTTACGAA
TGTCTCAGCTGTTCGTTCTGGAGTTCGACTGAATGCTGGG
>No_name
TCCCAGCATTCAGTCGAACTCCAGAACGAACAGCTGAGACATTCGTAACAATATTAGCAG
AATTAGAAATTCCTATAATGAATTTTAGAGTTTCTCTAAA
>No_name
CTTAAATTCATTATAGGAATTTCTAATTCTGCTAATATTGTTACGAATGTCTCAGCTGTT
CGTTCTGGAGTTCGACTGAATGCTGGGAAAAAAACATCAA
>No_name
CTGGTTTGAGAGTTTTGGATGTTTTTTTCCCAGCATTCAGTCGAACTCCAGAACGAACAG
CTGAGACATTCGTAACAATATTAGCAGAATTAGAAATTCC
>No_name
CTGGTTTGAGAGTTTTGGAGGTGTTTTTCCCAGCATTCAGTCGAACTCCAGAACGAACAG
CTGAGACATTCGTAACAATATTAGCAGAATTAGAAATTCC
>No_name
CGAATGTCTCAGCTGTTCGTTCTGGAGTTCGACTGAATGCTGGGAAAAAAACCTCCAAAA
CTCTCAAACCAGAAATCACAGCTTTAAAGTTTAATAACGA
>No_name
CTGTTCGTTCTGGAGTTCGACTGAATGCTGGGAAAAAAACATCCAAAACTCTCAAACCAG
AAATCACAGCTTTAAAGTTTAATAACGAATCCGAAAGAAA
>No_name
CTGGAGTTCGACTGAATGCTGGGAAAAAAACCTCCAAAACTCTCAAACCAGAAATCACAG
CTTTAAAGTTTAATAACGAATCCGCAAGAAACATGTTGTT
>No_name
GCTGAATATTCCATTTTCGGAACGGAATTAATCAACATGTTTCTTTCGGATTCGTTATTA
AACTTTAAAGCTGTGATTTCTGGTTTGAGAGTTTTGGATG
>No_name
GAGCTGCTGAATATTCCATTTTCGGAACGGAATTAATCAACATGTTTCTTTCGGATTCGT
TATTAAACTTTAAAGCTGTGATTTCTGGTTTGAGAGTTTT
>No_name
GAGCTGCTGAATATTCCATTTTCGGAACGGAATTAATCAACATGTTTCTTTCGGATTCGT
TATTAAACTTTAAAGCTGTGATTTCTGGTTTGAGAGTTTT
>No_name
TCGGAGCTGCTGAATATTCCATTTTCGGAACGGAATTAATCAACATGTTTCTTTCGGATT
CGTTATTAAACTTTAAAGCTGTGATTTCTGGTTTGAGAGT
>No_name
CGAAATTTATTTTTGAAACATTCGGAGCTGCTGAATATTCCATTTTCGGAACGGAATTAA
TCAACATGTTTCTTTCGGATTCGTTATTAAACTTTAAAGC
>No_name
GTTGAAATTTATTTTTGAAACATTCGGAGCGGCTGAATATTCCATTTTCGGAACGGAATT
AATCAACATGTTTCTTTCGGATTCGTTATTAAACTTTAAA
>No_name
AATTTAACAACAACCAATCTTTTCCCATAATTACTCGTTTACCATATTTTAAGCATTCAG
GGCGTGTAATTTGTATTTTGTCTATATGTTATGGAATGAT
>No_name
CTCGTTTACCATATTTTAAGCATTCAGGGCTGGTAATTTGTATTTTGTCTATATGTTATG
GAATGATATTTGTCCTAACCATCACTGGAAATATCGCAGT
>No_name
AAAGAATATCAGCAATGCTGAGATTACAAATGAAAATGTTTATGACGGTCCTCATGCTGA
CGTGTCGGATAACCGTCAAGAGAACTGCGATATTTCCAAT
>No_name
GTCAAAAGCAATAATTGTCAATGTTGAAATTGAAGCACAAACTGTTGTTCCTTGAAGATA
CGGCGAGGCTCTACATAAGAGAGTACCAAAATGCCACTCA
>No_name
TTTTTATTTATCACTCTTTTCATTGGATGGCATATGGCTACGTATCTGTCAAAAGCAATA
ATTGTCAATGTTGAAATTGAAGCACAAACTGTTGTTCCTT
>No_name
CAACAGTTTGTGCTTCAATTTCAACATTGACAATTATTGCTTTTGACAGATACGTAGCCA
TATGCCATCCAATGAAAAGAGTGATAAATAAAAAGACCAC
>No_name
TAGCCATATGCCATCCAATGAAAAGAGTGATAAATAAAAAGACCACTTACATAATAGTGA
TTGGAATATGGATATCATCAGCAATTATTCTTTTACCGTG
>No_name
CCATATGCCATCCAATGAAAATAGGGATAAATAAAAAGACCACTTACATAATAGTGATTG
GAATATGGATATCATCAGCAATTATTCTTTTACCGTGGGC
>No_name
AATAAAAAGACCACTTACATAATAGTGATTGGAATATGGATATCATCAGCAATTATTCTT
TTACCGTGGGCAGTTTATTATAAAATACAAATAAAAGTCA
>No_name
TGAAAGCTTCCATTCCAAGTTAGATTTGTGACTTTTATTTGTATTTTATAATAAACTGCC
CACGGTAAAAGAATAATTGCTGATGATATCCATATTCCAA
>No_name
GTTTATTATAAAATACAAATAAAAGTCACAAATCTAACTTGGAATGGAAGCTTTCAACTC
CATCGAAAAATTTGTTTAATGGAATGGCCAAACAAAGGAG
>No_name
CTTTCCCTTCTCCTTTGTTTGGCCATTCCATTAAACAAATTTTTCGATGGAGTTGAAAGC
TTCCATTCCAAGTTAGATTTGTGACTTTTATTTGTATTTT
>No_name
CGCATGTGTGATTTAAACAAAACTTTTTACCACTATTATCTGTGCTCACGCGCTGCCAAA
CCTTTAATCCGACTGCTGCGTAAAAGATTGATATAAGAGA
>No_name
ATTTTATTGACTTCTTTCTATCAATACCTCCGCATGTGTGATTTAAACAAAACTTTTTAC
CACTATTATCTGTGTTCACGCGCTGCCAAACCTTTAATCC
>No_name
ATTAAAGGTTTGGCAGCGCGTGAGCACAGATAATAGTGGTAAAAAGTTTTGTTTAAATCA
CACATGCGGAGGTATTGATAGAAAGAAGTCAATAAAATTA
>No_name
TAAAGGTTTGGCAGCGCGTGAGCACAGATAATAGTGGTAAAAAGTTTTGTTTAAATCACA
CATGCGGAGGTATTGATAGAAAGAAGTCAATAAAATTAGT
>No_name
GTTTTGTTTAAATCACACATGCGGAGGTATTGATAGAAAGAAGTCAATAAAATTAGTGAA
AATGCTACTGACAGTTGTTGTTTTCTTTGCGATTTCATGG
>No_name
GTTTTGTTTAAATCACACATGCGGAGGTATTGATAGAAAGAAGTCAATAAAATTAGTGAA
AATGCTACTGACAGTTGTTGTTTTCTTTGCGATTTCATGG
>No_name
CATCCATGAAATCGCAAAGAAAACAACAACTGTCAGTAGCATTTTCACTAATTTTATTGA
CTTCTTTCTATCAATACCTCCGCATGTGTGATTTAAACAA
>No_name
AAAGAAGTCAATAAAATTAGTGAAAATGCTACTGACAGTTGTTGTTTTCTTTGCGATTTC
ATGGTTGCCACTCTATATAACGCTTCTTCTTTACTATTAT
>No_name
GTTTAAATAATAGTAAAGAAGAAGCGTTATATAGAGTGGCAACCATGAAATCGCAAAGAA
AACAACAACTGTCAGTAGCATTTTCACTAATTTTATTGAC
>No_name
CTGACAGTTGTTGTTTTCTTTGCGATTTCATGGTTGCCACTCTATATAACGCTTCTTCTT
TACTATTATTTAAACAATCAATCATGGAATGTCAATGTGA
>No_name
AAATAAGTCAAAACGATTGTTTTCACATTGACATTCCATGATTGATTGTTTAAATAATAG
TAAAGAAGAAGCGTTATATAGAGTGGCAACCATGAAATCG
>No_name
CAGAAAATAAGTCAAAACGATTGTTTTCACATTGACATTCCATGATTGATTGTTTAAATA
ATAGTAAAGAAGAAGCGTTATATAGAGTGGCAACCATGAA
>No_name
GCAGAAAATAAGTCAAAACGATTGTTTTCACATTGACATTCCATGATTGATTGTTTAAAT
AATAGTAAAGAAGAAGCGTTATATAGAGTGGCAACCATGA
>No_name
CGGCAGAAAATAAGTCAAAACGATTGTTTTCACATTGACATTCCATGATTTATTGTTTAA
ATAATAGTAAAGAAGAAGCGTTATATAGAGTGGCAACCAT
>No_name
CTTCTTCTTTACTATTATTTAAACAATCAATCATGGAATGTCAATGTGAAAACAATCGTT
TTGACTTATTTTCTGCCGATATTTCAAGTTTTAGGAGCAT
>No_name
CGATGCTCCTAAAACTTGAAATATCGGCAGAAAATAAGTCAAAACGATTGTTTTCACATT
GACATTCCATGATTGATTGTTTAAATAATAGTAAAGAAGA
>No_name
AACAATCGTTTTGACTTATTTTCTGCCGATATTTCAAGTTTTAGGAGCATCAAACAACTG
TATAAATCCATTTATTTATTATAACTATTCTCGAAAGTAT
>No_name
CATCATGATACTTTCGAGAATAGTTATAATAAATAAATGGATTTATACAGTTGTTTGATG
CTCCTAAAACTTGAAATATCGGCAGAAAATAAGTCAAAAC
>No_name
TAAGATTTGTTTGTTATTTCTAAGCCCTCATTTGCCTTTCTTAAAGAACAAGAGTTTGTT
CCGAAAGTGACATTGTAACCTGACGCTCCTTGAAGGTAAC
>No_name
GAAGATTTATAAGATTTGTTTGTTATTTCTAAGCCTTCATTTGCCTTTCTTAAAGAACAA
GAGTTTGTTCCGAAAGTGACATTGTAACCTGACGCTCCTT
>No_name
CTTGCGGAATAAAATGTCGGAGAAGATTTATAAGATTTGTTTGTTATTTCTAAGCCCTCA
TTTGCCTTTCTTAAAGAACAAGAGTTTGTTCCGAAAGTGA
>No_name
ATTAATCATTCTTGCGGAATAAAATGTCGGAGAAGATTTATAAGATTTGTTTGTTATTTC
TAAGCCCTCATTTGCCTTTCTTAAAGAACAAGAGTTTGTT
>No_name
CGAGTTCACTGTTTATTAATCATTCTTGCGGAATAAAATGTCGGAGAAGATTTATAAGAT
TTGTTTGTTATTTCTAAGCCCTCATTTGCCTTTCTTAAAG
>No_name
AATTAATGTTATATACAGAATGGTTATCGCAATTGACATTCGTGTTAGAGTTTTCGAATA
ATGAGTTTCTTTAGAAGCATTTACAGTCTGTTTTTTATCC
>No_name
AACGAGAATATCACTGACGGAATATATGATGGACATAATCTCCACATTGATATCGGCACG
AAGGCTAAGAATTGTCCACATAACTATGGCTGGGGTAATT
>No_name
CAATTTTATGGTGATGTTTAATTTATCATCGGAAAGTTGTACAAAATGGATTCAATATCG
CGCGGGAAAATCTGTCGAGTCTTACGTCATGTTTTTTTTT
>No_name
GCGAGAATGATAATTATCAAAACGAAATTGCCCAATAATCCGAAAATGAATATCAATAAA
ACAACAAAAAACATGACGTAAGACTCGACAGATTTTCCCG
>No_name
ACGATGAGAAAATTTGGCAAAGTTCGCATTCGCTTGTTAGCGAGAATGATAATTATCAAA
ACGAAATTTCCCAATAATCCGAAAATGAATATCAATAAAA
>No_name
CGAATGCGAACTTTGCCAAATTTTCTCATCGTCAATCTAGCAGTTGGGGATACGATTTTT
CTTTTGTCTCACGTCTTGTCGACTTTACCAACGGACATTT
>No_name
CATATTCCGACAACTCCTGTCGTTGCAAATAATCTAGATTGATCAGGAGATAATTGCCTT
CTCAGAGGACAGACTATAACACGAAGTCGATCAATTGCAA
>No_name
TGTCAACCATATTCCGACAACTCCTGTCGTTGCAAATAATCTAGATTGATCAGGAGATAA
TTGCCTTCTCAGAGGACAGACTATAACACGAAGTCGATCA
>No_name
TAAAACTGTTGATGTCAACCATATTCCGACAACTCCTGTCGTTGCAAATAATCTAGATTG
ATCAGGAGATAATTGCCTTCTCAGAGGACAGACTATAACA
>No_name
GATAGGAATGATAATCGGCTCGACTTGAACAAACTTCTGTGAAGAGACAGAGGGGCTGAT
TGCCTTCATTTTCAATGCTTATGTTAATTTTTGCTATATA
>No_name
TAAGCATTGAAAATGAAGGCAATCAGACCATCTGTCTCTTCACAGAAGTTTGTTCAAGTC
GAGCCGATTATCATTCCTATCAGGAAAAGATTTTTCAATT
>No_name
CTGAACTGTAGAAATCGAGTTTATGTTTCCCGGGGTCCTTGAATGGCACATTAAATACAG
TGCAATAAATGTGTAACAAGTGCCAATGACGACAAAAGGA
>No_name
CTGAACTGTAGAAATCGAGTTTATGTTTCCCGGGGTCCTTGAATGGCACATTAAATACAG
TGCAATAAATGTGTAACAAGTGCCAATGACGACAAAAGGA
>No_name
GTCGACGTTATCTGAACTGTAGAAATCGAGTTTATGTTTCCCGGGGTCCTTGAATGGCAC
ATTAAATACAGTGCAATAAATGTGTAACAAGCGCCAATGA
>No_name
CAAGCACAATTTTTGCTAATTTCTTTCTCGACGTTATCTGAACTGTAGAAATCGAGTTTA
TGTTTCCCGGGGTCCTTGAATGGCACATTAAATACAGTGC
>No_name
CCAAGCACAATTTTTGCTAATTTCTTTCTCGACGTTATCTGAACTGTAGAAATCGAGTTT
ATGTTTCCCGGGATCCGTGAATGGCACATTAAATACAGTG
>No_name
CCGGCAACTTGCAAAATAGGAAAATGATTATCAAACCAAGCACAATTTTTGCTAATTTCT
TTCTCGACGTTATCTGAACTGTAGAAATCGAGTTTATGTT
>No_name
AAAAGTTCTGGATTATTTTTTACGATGTCGGTTTTCAATTCGTACAAATTATGTGCGAAA
TTCTCACTTTTGTGTATCCGTGTCTTAATCCTTTGACACT
>No_name
CTACGATATGACAAACTCAAAATGCAAAGTGTCAAAGGATTAAGACACGGATACACAAAA
GTGAGAATTTCGCACATAATTTGTACGAATTGAAAACCGA
>No_name
ATTTCCTCGATCTATTTTACATCGAAATATACATGAAATAAACTGCCTACGATATGACAA
ACTCAAAATGCAAAGTGTCAAAGGATTAAGACACGGATAC
>No_name
GGATAATCTTTGATCCAGTGGGTGACCTGTCGTGGCGATTAGCTGCCCCGTTAGCAAGGG
GGTCGAATTTCTTCTTGGGTCATTTCCTCGATCTATTTTA
>No_name
GAAGAATTATTAATCTTTGCAATTTTGTTACTACAAATGGATAATCTTTGATCCAGTGGG
TGACCTGTCGTGGCGATTAGCTGCCCCGTTAGCAAGGGGG
>No_name
CTGATATTAAAAAAAACGTTTGCAATTTTTAGTATATGAAGAAGAATTATTAATCTTTGC
AATTTTGTTACTACAAATGGATAATCTTTGATCCAGTGGG
>No_name
CTAGTTTGTTGTCGTTTGGAATGTTTCTCAAAGACAACATGACTCCAAAAACGACTAAAA
CACTGTTGATGGTGACGGCAATGTTGGATTTAATATTTCT
>No_name
CTGACATTGATCAGTTCTATAATCAAACAAAAGTACCAGTTTCAATTTTGTTGAATTGGT
GTGAAATGTTTCTAAATTGGATAACAGTTATGATAGGACT
>No_name
CTTGATTTCAAAAAGTGGTGGAACCTCAAAGTGACTCGTCTAGGGAGATTAATCTGTTCT
CTCATATCTGTAATATTAAGAATTCCCCATTTGCACGGGG
>No_name
TTCGAATTTGTTTTGCAATAGCAAAACTACAAACTAACAATATAAAAATGGGAGTTATAG
TCATAAAGATTGCATCAATCCAGTCATGCGTAGCCATTAA
>No_name
CATTAACATTTTATGCACTCTTGTTCTTACTCTATCAATTCTCGATGTGTTGTTAAATTG
TGAGCGAGAAATACTTATTGAAGATGCTCGAAAATTATCA
>No_name
GGTCGTTTTAATTATTTTCACGGTTTGCGGAACTCCGTTTATAATAAATGCTGTTGTTCG
AATAATTGCCGGAGGTCTCTCTCTATTCAACCAAAATATC
>No_name
GGCACACGAGCATTCTATGAATAATTTGACGATACTTTTTAAAGTAGCAAACATAGACAA
AAAAGTTTGTCGTTGAATAAATAATACTACAAAACCAACA
>No_name
GGCGAATTCTGGCAATCCGGATCACAATAATGGAACGTTTTGCAATACCCTTACGTACTC
AATGAGTTGGTCAGTCATTGCGATGACCCTCTCCGTAGCC
>No_name
AAAGAAACGATAAAATAATTCCCAATAACTCGAAGCTTTTTCTCCAACGCAAATGCTGTA
ATGACCAAAATGTTGCCAGCAATTGTAATGACACTGACGG
>No_name
GTTTCTTTAGCGGCCACTGACTTGCTAATTGGTCTTTTTTTCGATGAACTTATTCACTGT
TTATCTTTTATTAGGTTGTTGGCCGTTAGGTCAATTTTTA
>No_name
CATAACTCACATAAAAATTGACCTAACGGCCAACAACCTAATAAAAGATAAACAGTGAAT
AAGTTCATCGAAAAAAGACCAATTAGCAAGTCAGTGGCCG
>No_name
GAACGATAGATGTTTGGTATTTTCACTGAGCAATAACGATCCACCGTTATGGACAACACA
GTGCATTGTGACGTGAGACAGGCTGTGTAATCCACTGACA
>No_name
ATTACACAGCCTGTCTCACGGCACAATGCACTGTGTTGTCCATAACGGTGGATCGTTATT
GCTCAGTGAAAATACCAAACATCTATCGTTCTTTGAGTAC
>No_name
CATTATAAAAAGTGGAACCCAAAAATAACCAACTGTCAAAAGAGTATTGAAAACCGGTTG
AGACGTAAAGTCAGCGAAACATTCATGAATTAATCGCTTT
>No_name
TCTCAACCGGTTTTCAATACTCGTTTGACAGTTGGTTATTTTTGGGTTCCACTTTTCATC
ATGCTGTTTCTATATTATGGGATTTATAATGTCGCTTGCA
>No_name
CCAGAATCCTTTCTCGGATGGTTTTCCGATTCATTGTTATTCCAGTTAACCCCGACTCCG
ATTCGTGACATTGTCTGACCGGCCATTGCCATGAGAGTTG
>No_name
CAAATACATCAGAAACAAAGCTTTACTCGTCTCCCGACAGTGGGAAATGCATTGAATTTA
TGGACAATGAAGAGATAAAGCTTCATCAATTAGACCGAGA
>No_name
CAGAAACAAAGCTTTACTCGTCTCCCGACAGTGGGAAATGCATTGAATTTATGGACAATG
AAGAGATAAAGCTTCATCAATTAGACCGAGAGGAAAACCA
>No_name
GATGATTCCGCTTGGTTTTCCTCTCGGTCTAATTGATTAAGCTTTAGCGCATCATTGTCC
ATAAATTCAATGCATTTCCCACTGTCGTGAGACGAGCAAA
>No_name
GGATGATTCCGCTTGGTTTTCCTCTCGGTCTGATTGATGAAGCTTTATCTGGTCATTGTC
CATAAATTCAATGCATTTCCCACTGTCGGGAGACGAGTAA
>No_name
CGGGAAATTTATTACCTTCATGAGTTTGAGACTCGGTGTTTTGACTGGATGATTCCGCTT
GGTTTTCCTCTCGGTCTAATTGATGAAGCTTTATCTCTTC
>No_name
CAAAGTATTAGCGCCGCTTTTAGTTCTTCTTTAATGGGAGTTCTAAAAAAGCCATATTAC
AATAAATTTGTCAAACGTTCTAAACGAAACAAAACCATCT
>No_name
AACAAAACCATCTCTCGGTCAGAAAACCGCGCAAGAAAGGCATTTCGAACGATAAGTTTA
ATTCTGGGCGCATTTCTAGCATGCTGGACTCCATACCATG
>No_name
TCTGGGCGCATTTCTAGCATGCTGGACTCCATACCATGTTCTGGTGATGATCAAAGGTTT
CTGTTATAATCGAAGCGAAATCTGTGTGAATGACCATTTG
>No_name
GTTTCTGTTATAATCGAAGCGAAATCTGTGTGAATGACCATTTGTATAATATTTCCTATT
GGCTTTGCTATATGAATTCTCCCATTAATCCTTTCTGTTA
>No_name
GAATGACCATTTGTATAATATTTCCTATTGGCTTTGCTATATGAATTCTCCCATTAATCC
TTTCTGTTATGCATTAGCAAATATTCAATTCAAGAGGACA
>No_name
CATTTGTATAATATTTCCTATTGGCTTTGCTATATGAATTCTCCCATTAATCCTTTCTGT
TATGCATTAGCAAATATTCAATTCAAGAGGACAGTTATTA
>No_name
ATTTCCTATTGGCTTTGCTATATGAATTCTCCCATTAATCCTTTCTGTTATGCATTAGCA
AATATTCAATTCAAGAGGACATTTATTAGGTTAATGAAAG
>No_name
ATGGATCTTTGTTGGATAAGCAATCGGCAACAATCGGAAATGTATAAAAATTGGATCAAC
CAAATTGATCATCAAAACAAATCAAATCTCATAGAATTGT
>No_name
GTTTTCCTGGAGTATGAGTTTTACTTTTTCAATTTCCTGAGACCAGATTTCAGGATTGGA
AATCAAATTTGGGTTCAAATTGTAAAAGATCAACACTTCT
>No_name
GACTTAAGTAAATGAAAGTCGACACAGTTTTGCCGGCAAAATTACACAGAACAATAAAAG
ACATGACATTGCCAATCGTTCCGAAAAATAAAATAATCGC
>No_name
TTTTTCGGAACGATTGGCAATGTCATGTCTTTTATTGTTCTGTGCAATTTTGCCGGCAAA
ACTGTGTCGACTTTCATTTACTTAAGTCTACTAGCGATTA
>No_name
TGGAAACGAGATCACTATTGCCCGTTCGAGGGTCACGGCTACGATCAACCAAACCGAAAG
CACACTGGCGGATGTTCCGAAATATTGCGAGAGAATGCAA
>No_name
ATCAGATTGTGCGCTTTAAATGGAAACGAGATCACTATTGCCCGTTCGAGGGTCACGGCT
ACGATCAACCAAACCGAAAGCACACTGGCGGATGGTCCGC
>No_name
CGAGATTTCTGGATCAGATTGTGCGCTTTAAATGGAAACGAGATCACTATTGCCCGTTCG
AGGGTCACGGCTACGATCAACCAAACCGAAAGCACACTGG
>No_name
CAGAAATCTCGAGCAATTGTTATTTCGATTTCAATGGCTTCGCTAATAATGATTCTTAAT
TGTCATTTTATTTTCACATTGGATCTGACTAATAGTACTC
>No_name
TTCGGAGTCATATAGGAATTTTAAAACCTTATGGCTTTTGATTGACGCTATCATTTACAG
TTTTCTTCCTTTTATTTTCATATTTGCTTTGAATGTGATA
>No_name
ATCAGAAAGTACGAGACAATTGACAATAATGCTTTTGATGATTAGCGGAACGTTTCTCAT
CACAACGACTCCGATTTTTATTGTAAAAATGTTATATGTT
>No_name
TGGCTTTTGAAAATGCTTTCGGAACAACATATAACATTTTTACAATAAAAATCGGAGTCG
TTGTGATGAGAAACGTTCCGCTAATCATCAAAAGCATTAT
>No_name
TCGGCGCATGAAAAGTTTTTGGAATGGGTGTTGAAAATGCTTTCGGAACAACAGATAACA
TTTTTACAATAAAAATCGGAGTCGTTGTGATGAGAAACAT
>No_name
TTTTCATGCGCCAGGAATCAGAGATGCGGTTGCGTCACAATTCGCTGACTCAATTGCGGA
GATTCTGATGGATTTGAATCACGCCCTGAATTTCTATCTG
>No_name
CTCGCACAATACAGATAAAAATTCAGGGCGTGCTTCAAATGCATCAGAATCTCCGCAATT
GAGTCAGCGAATTGTGACGCAACCGCATCTCTGATTCCTG
>No_name
CGGAGATTCTGATGCATTTGAATCACGCCCTGAATTTTTATCTGTATTGTGCGAGTGGGA
ATAAATTTCGAGCATGTTTGAAATCCTTGTTTAGTAAATG
>No_name
AACAAACTATTTTGGGCAGCAGAATTTGAGGAGTAATGGAAATATCGAAACAATCTACAT
TTACTAAACAAGGATTTCAAACATGCTCGAAATTTATTCC
>No_name
CTGTTTCTCATCTTTTTATTGAAAATAATCACGACAAGAACCATAATGTTTCCGAACGCT
CCGAGAATGATAATCAGTCCGAACAAAATCGGAACGACAA
>No_name
CCAGAATTCAACAACAGTGGTAAGTTTGTTCCCGTGAAAAGAATCCACATAACAACAACT
CCAAGAAAAGTGTTCCGATCGCTACGAACCAGTGCGCTCG
>No_name
CGGCACAATAACTTACCGTATAACAGACTAATCATTAGCAGTGGTAAGAAGTAGGCGAAA
ATAAAGAAACTTGTAAAGAATCTTTTACCGAATTTGATGT
>No_name
CCGACGTCAAATTCATAGATTTGAAGTAGAAAAACACTCTGAATCGGCAGCCAGCAAGCT
GCAAATGCAACAAGGACAATGACTACCATGATTGTAACAC
>No_name
CTCTCATCGACGACGTTTTCATGTCATTTCCGTCGTCTTTACTCTGTCTTCGAGTTCTGC
CTTTGAAACTATTGCTTCCTCCTCGATTGTGACTGAAATG
>No_name
CCTCTTTGTTGTCGTTTAGCTTGGTTGTTGAATTGCATTTTATTAAAACGTCATTTTGAG
CAGTTTCAATGGCTCTCATCGACGACGCTTTCATGTCATT
>No_name
AAACAATGGAAAATGGAATTACGGCATTACATTTTGTGATATATTCATAGTTTCGGATGT
TACGTTTTGTACAGCATCTATTTTCAATCTCGCTTCAATC
>No_name
AAAGAATTGTTATATATATTCGACGATGACTGTGCCTTGAATACTTCAATGGTTGCGTTA
CTGCGTAATACCTGTCTATACTGATTGAAGCGAGATTGAA
>No_name
ATCGTCGAATATATATAACAATTCTTTTGTCATGGCTATTTTCTTTTGTGACGGCCCTAC
CAATGGCATGTGGCATCAATCATAGACTTGTCCTTTCACA
>No_name
ATGGCATGTGGCATCAATCATAGACTTGTCCTTTCACACAATTCCTCAAATATTTCTGAT
ATCAGTGAATGCAGTTTCCAAAATGCCGATTTCGCCCTCT
>No_name
GGAATATAAAATGATATAATTGATGAATAGATGGCGAAATCGGCATTTTGGAAACTGCAT
TCACTGATATCTGAAATATTTGAGGAATTGTGTGAAAGGA
>No_name
CAAAATGCCGATTTCGCCATCTATTCATCAATTATATCATTTTATATTCCAGCGATCATC
ACTCTCGTTCTCTACTATCGGATATTCAAAGTCATCATTT
>No_name
ATCACTCTCGTTCTCTACTATCGGATATTCAAAGTCATCATTTATCGAAACAAAATTAAA
AACACAAAACAAACAAATAATTATCCAGAAATTCATATTT
>No_name
ATCACTCTCGTTCTCTACTATCGGATATTCAAAGGCATCATTTATCGAAACAAAATTAAA
AACACAAAACAAACAAATAATTATCCAGAAATTCATATTT
>No_name
CTACATCTGTCAGATTTCTGTTTTCGATGACTTCAAGGGGAATATTTTCATCATTTTTCA
TTGTCTAACTGTCACAAATTTCGATTTCTGGTTCATTTTT
>No_name
GTTTTGTGAGCAATCTGATGTCCAGTTTATGAGGTCCTTTCAGCGATCTTCCATTAATTC
CAATTCCATTATGGCCAATCCGGCTATAACTCGTGATGGA
>No_name
CTTCCATTAATTCCAATTCCATCATGGCCAATCCGGCTATAACTCGTGATGGAAGTGACT
TCCAGTCAATGGTTGATTTTCGTCGACATTTAAAACAAAG
>No_name
ATGGCCAATCCGGCTATAACTCGTGATGGAAGTGACTTCCAGTCAATGGTCGATTTTCGT
CGACATTTAAAACAAAAAATTCATTCAGCAAAAGAAATTC
>No_name
CTTCCAGTCAATGGTCGATTTTCGTCGACATTTAAAACAAAGAATTCATTCAGCAAAAGA
ACTTCAATTAAATAAAAGCGCGACATATTTGCGTCCTTTA
>No_name
TCGACATTTAAAACAAAGAATTCATTCAGCAAAAGAAATTCAATTAAATAAAAGCGCGAA
ATATTTGCGTCCTTTAAAAGTCAAATTCATTCATTTTAAA
>No_name
CGTTGTGTAAATAATTGGATTCATAAATGAGTTCATATAGCCCATCCAAGTGACCGTTGA
ATAAAGATTGAGGAGAATTTTGGAAAAGAGACTCCAATTC
>No_name
GGCATAACGAAATTCTGTATTAAATGTTGTGTAAATAATTGGATTCATAAATGAGTTCAT
ATAGCCCATCCAAGTGACCGTTGAATAAAGATTGAGGAGA
>No_name
CCAGAATTGAGAGACCTCATTGCACAAATCGCTGATAAATTCAAGATCCAAGCAATAACT
ATTATGACACCGGCAAGTAGAAGATTGACAGGGAACTGCA
>No_name
CCAGAATTGAGAGACCTCATTGCACAAATCGCTGATAAATTCAAGATCCAAGCAATAACT
ATTATGACACCGGCAAGTAGAAGATTAACAGGGAACTGCA
>No_name
GTCAATCTTCTACTTGCCGGTGTCATAATAGTTATTGCTTGGATCTTGAATTTATCAGCG
ATTTGTGCAATGAGGTCTCTCAATTCTGGTACAAGGGTCG
>No_name
GTTATTGCTTGGATCTTGAATTTATCAGCGATTTGTGCAATGAGGTCTCTCAATTCTGGT
ACAAGGGTCGTTTATGCATTTCTCAGTTCAATGTGCGGTG
>No_name
GTGATTGCTTGGATCTTGAATTTATCAGCGATTTGTGCAATGAGGTCTCTCAATTCTGGT
ACAAGGGTCGTTTATGCATTTCTCAGTTCAATGTGCGTTG
>No_name
CTTGGATCTTGAATTTATCAGCGATTTGTGCAATGAGGTCTCTCAATTCTGTTACAAGGG
TCGTTTATGCATTTCTCAGTTCAATGTGCGTTGCCAACCT
>No_name
CTTGGATCTTGAATTTATCAGCGATTTGTGCAATGAGGTCTCTCAATTCTGGTACAAGGG
TCGTTTATGCATTTCTCAGTTCAATGTGCGTTGCCAACCT
>No_name
CTTGGATCTTGAATTTATCAGCGATTTGTGCAATGAGGTCTCTCAATTCTGGTACAAGGG
TCGTTTATGCATTTCTCAGTTCAATGTGCGTTGCCAACCT
>No_name
CTTGGATCTTGAATTTATCAGCGATTTGTGCAATGAGGTCTCTCAATTCTGGTACAAGGG
TCGTTTATGCATTTCTCAGTTCAATGTGCGTTGCCAACCT
>No_name
AAAAGAGGTTGGCAACGCACATTGAACTGAGAAATGCATAAACGACTCTTGTACCAGAAT
TGAGAGAGCTCATTGCACAAATCGCTGATAAATTCAAGAT
>No_name
CTTGAATTTATCAGCGATTTGTGCAATGAGGTCTCTCAATGCTAGTGCAAGGGTCATTTA
TTCATTTCTCAGTTCAATGTGCGTTGCCAACCACTTCTTG
>No_name
TGGAAAATCTATCGTGGCCAAAAAGAGGTTGGCAACACACATTGAACTGAGAAATGCATA
AACGACCCTTGTACCAGAATTGAGAGACCTCATTGCACAA
>No_name
CAATGAGGGCTCTCAATTCTGGTACAAGGGTCGTTTATGCATTTCTCAGTTCAATGTGCG
TTGCCAACCTCTTTTTGGCCACGATAGATTTTCCACCGCC
>No_name
CTCAATTCTGGTACAAGGGTCGTTTATGCATTTCTCAGTTCAATGTGCGTTGCCAACCTC
TTTTTGGCCACGATAGATTTTCCACCGCCTATTATATCAA
>No_name
TAATATTTTTGATATAATAGGCGGTGGAAAATCTATCGTGGCCAAAAAGAGGTTGGCAAC
GCACATTGAACTGAGAAATGCATAAACGACCCTTGTACCA
>No_name
GTTTATGCATTTCTCAGTTCAATGTGCGTTGCCAACCTCTTTTTGGCCACGATAGATTTT
CCACCGCCTATTATATCAAAAATATTAGTATCAACGTCTA
>No_name
TTTCTCAGTTCAATGTGCGTTGCCAACCTCTTTTTGGCCACGATAGATTTTCCACCGCCT
ATTATATCAAAAATATTAGTATCAACGTCTATGCAGCATA
>No_name
TCCAAATAAGTCCAGGATACACACATAATATGCTGCATAGACGTTGATACTAATATTTTT
GATATAATAGGCGGTGGAAAATCTATCTTGGCCAAAAAGA
>No_name
AAAATATTAGTATCAACGTCTATGCAGCATATTATGTGTGTATCCTGGACTTATTTGGAC
ACTTTGCTATGTAATGTTCTCATCCTGCATCTTCTTGGGT
>No_name
GGACTCATATTTACGTCTTCGTCATCCATCTCGATACATGGATTCCACAAAGCAAATATT
AACTTGCCTTAAACTGTCTGCACCATGGACTTTAAGTTTC
>No_name
GACTGAACGAAACTTAAAGTCCATGGTGCAGACAGTTTAAGGCAAGTTAATATTTGCTTT
GTGGAATCCATGTATCGAGATGGATGACGAAGACGTAAAT
>No_name
TGAATAGTAGATTCTGAAATCTGAGCAATGGCCATAAAAGCTGTCGACTGAACGAAACTT
AAAGTCCATGGTGCAGACAGTTTAAGGCAAGTTAATATTT
>No_name
CTGCCCCATGGACTTTAAGTTTCGTTCAGTCGACAGCTTTTATGGCCATTGCTCAGATTT
CAGAATCTACTATTCAAGACGGTGTTTGCTTTATATCTGA
>No_name
CTTTAAGTTTCGTTCAGTCGACAGCTTTTATGGCCATTGCTCAGATTTCAGAATCTACTA
TTCAAGACGGTGTTTGCTTTATATCTGATCCCAATTTCTT
>No_name
TTTCGCTTCAGTTGTCATAATATCTTCTTTCTTTTCTTTAGATTTATAGGTTTGTAGTTT
TCTGTCAAATGAAGAAAGACTTTTGGCAGCAAGAAATACT
>No_name
GTCTTTCTTCATTTGACGGAAAACTACAAACCTATAAATCTAAAGAAAAGAAAGAAGATA
TTATGACAACTGAAGCGGAAACATTTCAACTACTTTCTCC
>No_name
CTAAAGAAAAGAAAGAAGATATTATGACAACTGAAGCGGAAACATTTCAACTACTTTCTC
CTAGGCATAATTTAATCAACAGAGATGAAACTCAAGAAAC
>No_name
GAAAGAAGATATTATGACAACTGAAGCGGAAACATTTCAACTACTTTCTCCTAGGCATAA
TTTAATCAACAGAGATGAAACTCAAGAAACTATTTTGCGA
>No_name
AGAAGATATTATGACAACTGAAGCGGAAACATTTCAACTACTTTCTCCTAGGCATAATTT
AATCAACAGAGATGAAACTCAAGAAACTATTTTGCGAACG
>No_name
CGGAAACATTTCAACTACTTTCTCCTAGGCATAATTTAATCAACAGAGATGAAACTCAAG
AAACTATTTTGCGAACGTCAGACGATCCGAATACTGTAGT
>No_name
AAACATTTCAACTACTTTCTCCTAGGCATAATTTAATCAACAGAGATGAAACTCAAGAAA
CTATTTTGCGAACGTCAGACGATCCGAATACTGGATTCTT
>No_name
GTCAATAGGAATGGAAAGAATTCCATGTTGAGGACACTGATGATGATAATAGTTTAGTGT
ATTGGTACAATCAAATGTCTGAGAAGAGACTACAGTATTC
>No_name
CTGTAGTCTCTTCTCAGGCATTTGATTGTACCAATACACTAAACTATTATCATCATCAGT
GTCCTCAACATGGAATTCTTTCCATTCCTATTGACCGAAG
>No_name
AAACTATTATCATCATCAGTGTCCTCAACATGGAATTCTTTCCATTCCTATTGACCGAAG
TGCCCATATTTTTCCGAATTCGAGCCATGTTTCTAAATAT
>No_name
ATTCTTTCCATTCCTATTGACCGAAGTGCCCATATTTTTCCGAATTCGAGCCTTGTTTCT
AACTATTATCCATTCATTATGAGTCCATCTTGTGACATAC
>No_name
CCGAATTCGAGCCATGTTTCTAAATATGATCCATTCATTATGAGTCCATCTTGTGACATA
CTATATCAGTGTTGTTCAACACAAGCAGCAATTAAAGAGC
>No_name
TATGAGTCCATCTTGTGACATACTATATCAGTGTTGTTCAACACAAGCAGCAATTAAAGA
GCCATCGGTTCTTTCTGAAAATGTTTATACTTCAAATTAT
>No_name
GTGTTGTTCAACACAAGCAGCAATTAAAGAGCCATCGGTTCTTTCTGAAAATGTTTATAC
TTCAAATTATATTTATCCTTCCGACACCAAACACTGTCCT
>No_name
CGCTAGTGGAGGACTGCGTAGTTGGAATAACATCAGGACAGTGTTTGGTGTCGGAAGGAT
AAATATAATTTGAATGATAAAAATTTTCAGAAACAACCGA
>No_name
ATTATATTTATCCTTCCGACACCAAACACTGTCCTGATGTTATTCCAACTATGCAGTCCT
CCACTAGCGATCCCATTTCAAATCCTTTAGTGAATAATTC
>No_name
TTTGGATTCCTCAAAATGGAATTATTCACTAAAGGATTTGAAATGGGATCGCTAGTGGAG
GACTGCATAGTTGGAATAACATCAGGACAGTGTTTGGGCT
>No_name
GTCCTGATGTTATTCCAACTATGCAGTCCTCCACTAGCGATCCCATTTCAAATCCTTTAG
TGAATAATTCCATTTTGAGGAATCCAAATATGCATCAATC
>No_name
TGACGATCTAGATTGATGCATATTTGGATTCCTCAAAATGGAATTATTCACTAAAGGATT
TGAAATGGGATCGCTAGTGGAGGACTGCATAGTTGGAATA
>No_name
ATTCCAACTATGCAGTCCTCCACTAGCGATCCCATTTCAAATCCTTTAGTGAATAATTCC
ATTTTGAGGAATCCAAATATGCATCAATCTAGATCGTCAG
>No_name
TTCCAACTATGCAGTCCTCCACTAGCGATCCCATTTCAAATCCTTTAGTGAATAATTCCA
TTTTGAGGAATCCAAATATGCATCAATCTAGATCGTCAGG
>No_name
GAATGTCTCCTGACGATCTAGATTGATGCATATTTGGATTCCTCAAAATGGAATTATTCA
ATATAGGATTTGAAATGGGATCGCTAGTGGAGGACTGCAT
>No_name
CGGAAGTGTACAGTAATGAGGATGTGAATCTAGAATGTCTCCTGACGATCTAGATTGATG
CATATTTGGATTCCTCAAAATGGAATTATTCACTAAAGGA
>No_name
CTGGGATTATTTGATTTTCATATATTCTTTGAAAGTCCAAAGATTGACTTGGCGGAAGTG
TACAGTAATGAGGATGTGAATCTAGAATGTCTCCTGACGA
>No_name
CTTTGGACTTTCAAAGAATATATGAAAATCAAATAATCCCAGAAACAAATGTTACAAAAT
CTCATATTGAAAAACCTTCGGCTTCAATAACAAAACCCCT
>No_name
ATGAGATCTTACAAGATTTAGGGGTTTTGTTATTGAAGCCGAAGGTTTTTCAATATGAGA
TTTTGTAACATTTGTTTCTGGGATTATTTGATTTTCATAT
>No_name
GTGCGTTCATGAGATCTTACAAGATTTAGGGGTTTTGTTATTGAAGCCGAAGGTTTTTCA
ATATGAGATTTTGTAGCGTTTGTGTCTGGGATTATTTGAT
>No_name
GTCGTGCGTTCATGAGATCTTACAAGATTTAGGGGTTTTGTTATTGAAGCCGAAGGTTTT
TCAATATGAGATTTTGTAACATTTGTTTCTGGGATTATTT
>No_name
GTCGTGCGTTCATGAGATCTTACAAGATTTAGGGGTTTTGTTATTGAAGCCGAAGGTTTT
TCAATATGAGATTTTGTAACATTTGTTTCTGGGATTATTT
>No_name
AAATAATCCCAGAAACAAATGTTACAAAATCTCATATTGAAAAACCTTCGGCTTCAATAA
CAAAACCCCTAAATCTTGTAAGATCTCATGAACGCACGAC
>No_name
CAGAAACAAATGTTACAAAATCTCATATTGAAAAACCTTCGGCTTCAATAACAAAACCCC
TAAATCTTGTAAGATCTCATGAACGCACGACGATAGCGAT
>No_name
TATTGAAAAACCTTCGGCTTCAATAACAAAACCCCTAAATCTTGTAAGATCTCATGAACG
CACGACGATAGCGATTAATTTATCTCTTTGCATTATCTCA
>No_name
AAACCTTCGGCTTCAATAACAAAACCCCTAAATCTTGTAAGATCTCATGAACGCACGACG
ATAGCGATTAATTTATCTCTTTGCATTATCTCAATTATAT
>No_name
AAAATATAATTGAGATAATGCAAAGAGATAAATTAATCGCTATCGTCGTGCGTTCATGAG
ATCTTACAAGATTTAGGGGTTTTGTTATTGAAGCCGAAGG
>No_name
CCAAAATATAATTGAGATAATGCAAAGAGATAAATTAATCGCTATCGTCGTGCGTTCATG
AGATCTTACAAGATTTAGGGGTTTTGTTATTGAAGCCGAA
>No_name
CTTCAATAACAAAACCCCTAAATCTTGTAAGATCTCATGAACGCACGACGATAGCGATTA
ATTTATCTCTTTGCATTATCTCAATTATATTTTGGGGACC
>No_name
ATGGTCCCCAAAATATAATTGAGATAATGCAAAGAGATAAATTAATCGCTATCGTCGTGC
GTTCATGAGATCTTACAAGATTTAGGGGTTTTGTTATTGA
>No_name
ATTAATGATCCAATAATAAATGGTCCCCAAAATATAATTGAGATAATGCAAAGAGATAAA
TTAATCGCTATCGTCGTGCGTTCATGAGATCTTACAAGAT
>No_name
GGATTAATGATCCAATAATAAATGGTCCCCAAAATATAATTGAGATAATGCAAAGAGATA
AATTAATCGCTATCGTCGTGCGTTCATGAGATCTTACAAG
>No_name
GTAAAATACAAAAAGGGGGTTTGCATACTCCCTGGATTAATGATCCAATAATAAATGGTC
CCCAAAATATCATTGAGATAATGCAAAGAGATAAATTAAT
>No_name
GTAAAATACAAAAAGGGGGTTTGCATACTCCCTGGATTAATGATCCAATAATAAATGGTC
CCCAAAATATAATTGAGATAATGCAAAGAGATAAATTAAT
>No_name
GTAAAAGACAAAAAGGGGGTTTGCATACTCCCTGGATTAATGATCCAATAATAAATGGTC
CCCAAAATATAATTGAGATAATGCAAAGAGATAAATTAAT
>No_name
GCAAACCCCCTTTTTGTATTTTACCCATTTCTAATTCTCGTATCAATGAATTCAAGTGGT
TATCTTATGTTCTTTGCATTATATATCCATTAGTTATACT
>No_name
TGGGGGAACAAAGGCTTGAACGAAAATCACAGTTGGAAGACCACAGAGAATAGCAGCAAT
CCAAATTGTGATCAGGACAATTAAAGTGTGCTTTTTGTTA
>No_name
TTTCGTTCAAGCCTTTGTTCCCCCAATGTCAAATTCAAAAGAGATCGCCAATTATTCAAT
TATTAGATGCATGCGGGTGTTTTCAATGAATCGAAAAGTT
>No_name
CAATTATTCAATTATTAGATGCATGCGGGTGTTTTCAATGAATCGAAAAGTTCACTATAA
AATTCTTCTCATAGTTCAATATGTTGAATTTTTCCTTTAT
>No_name
GTTGAATTTTTCCTTTATTATTTCATTCCGATTTTAACTCAAATAATTCTCTACACAAAA
ATCTATCAAGCTCTCTTTCGAGATATTGAAATCAACCATT
>No_name
GAAACATGTATTTGAATAATTGCTTAAATTCTTCATCGCCAAAGAATGAATGGTGCACAG
AACCGAGCATGGTGCGATTTCAGTTTGTTTTCAATGTTTT
>No_name
CACAGAACCGAGCATGGTGCGATTTCAGTTTGTTTTCAATGTTTTTATTGTGGGCTTGAT
AATAATTTTCGGTTTTGTTGGCAACTTTATATCAATATTG
>No_name
TATACAGCCAATGTGCAAAGTAGCACATTCATGGATGATCTCTTCCAGTCTTTCTTTAGT
ACCAATATTGATATAAAGTTGCCAACAAAACCGAAAATTA
>No_name
TATACAGCCAATGTGCAAAGTAGCACATTCATGGATGATCTCTTCCAGTCTTTCTTTAGT
ACCAATATTGATATAAAGTTGCCAACAAAACCGAAAATTA
>No_name
GTAAAAACAGGACGTCATATACAGCCAATGTGCAAAGTAGCACATTCATGGATGATCTCT
TCCAGTCTTTCTTTAGTACCAATATTGATATAAAGTTGCC
>No_name
CTGAGGATAAAAGTAAAAACAGGACGTCATATACAGCCAATGTGCAAAGTAGCACATTCA
TGGATGATCTCTTCCAGTCTTTCTTTAGTACCAATATTGA
>No_name
CGCAAATACAATGTAGTATGAGGATAAAAGTAAAAACAGGACGTCATATACAGCCAATGT
GCAAAGTAGCACATTCATGGATGATCTCTTCCAGTCTTTC
>No_name
GCTACTTTGCACATTGGCTGTATATGACGTCCTGTTTTTACTTTTATCCTCATACTACAT
TGTATTTGCGAGAGGAATAATAATCTACTTCTCTCATCTA
>No_name
CGTCCTGTTTTTACTTTTATCCTCATACTACATTGTATTTGCGAGAGGAATAATAATCTA
CTTCTCTCATCTACTTCCTGAATTATCCAAAAATTTCATC
>No_name
GTCCTGTTTTTACTTTTATCCTCATACTACATTGTATTTGCGAGAGGAATAATAATCTAC
TTCTCTCATCTACTTCCTGAATTATCCAAAAATTTCATCT
>No_name
CTGTTTTTACTTTTATCCTCATACTACATTGTATTTGCGAGAGGAATAATAATCTACTTC
TCTCATCTACTTCCTGAATTATCCAAAAATTTCATCTCAT
>No_name
TAATAATCTACTTCTCTCATCTACTTCCTGAATTATCCAAAAATTTCATCTCATTAACTT
GGGATTTAGGAAACGTTACCAGATATTGTCGTAATTGGAT
>No_name
TAATCTACTTCTCTCATCTACTTCCTGAATTATCCAAAAATTTCATCTCATTAACTTGGT
ATTTAGGAAACGTTACCAGATATGGTCGTAATTGGATTGC
>No_name
CGGAAACTGCAATCCAATTACGACCATATCTGGTAACGTTTCCTAAATACCAAGTTAATG
AGATGAAATTTTTGGATAATTCAGGAAGTAGATGAGAGAA
>No_name
AAACGTTACCAGATATGGTCGTAATTGGATTGCAGTTTCTGTTGCATTGGATAGGTTTAT
AATGGTCCGAAATCCTTTTTGAGCTCACCAACGTAATACA
>No_name
CGAAATCCTTTTAGAGCTCACCAACGTAATACATCATTTAGAGCTCAAATTGTAAGTGCA
TCCATTGCATTTGCTACTTTTGTTTACAATATTCCACGGT
>No_name
ATTTAGAGCTCAAATTGTAAGTGCATCCATTGCATTTGCTACTTTTGTTTACAATATTCC
ACGGTTCTGGGATTACGCAAAGGCTTGGGGTAAAAGGACG
>No_name
TCCATATATCATGATTAACATCTGTAAAATAATGTTGTACACATATTTATGGAAATTAGA
AAGGTTAGGGTTCATTATTATTATCCATTTACACGTCCTT
>No_name
GAACCCTAACCTTTCTAATTTCCATAAATATGTGTACAACATTATTTTACAGATGTTAAT
CATGATATATGGACCCATGATTCTTCTGATAGTTTTTAAC
>No_name
CTAATTTCCATAAATATGTGTACAACATTATTTTACAGATGTTAATCATGATATATGGAC
CCATGATTCTTCTGATAGTTTTTAACTCGCTTTTAACAAT
>No_name
GATATATGGACCCATGATTCTTCTGATAGTTTTTAACTCGCTTTTAACAATAAGTTTAGT
GCGGGCAAAAAATGTCCGACAAAGTCTAATGGCAAAACAA
>No_name
CCGAGCTTGATTTTGTTTTGCCATTAGTCCAGAGGGCCGAGCTTGATTTTGTTTTGCCAT
TAGACTTTGTCGGACATTTTTTGCCCGCACTAAACTTATT
>No_name
AATCGAGCTCGGTAGTTCTGTGAAGAGGAAAACACCAATTACTACAATCAGCATTTTTGT
TTCCATTTGTCCAGAGGGCCGAGCTTGATTTTGTTTTGCC
>No_name
ATTCAAAATCGTCAGACCATCACAAATCGGGATTAGAATTCTATAGATGAAACAATTCTT
CGTCGTGATTGCTTGTAAAATCGAGCTCGGTAGTTCTGTG
>No_name
GAGGAATTCAAAATCGTCAGACCATCACAAATCGGGATTAGAATTCTATAGATGAAACAA
TTGTTCGTCGTGATTGCTTGTATAATCGAGCTCGCAGGTT
>No_name
CTCGATTTTACAAGCAATCACGACGAAGAATTGTTTCATCTATAGAATTCTAATCCCTAT
TTGTGATGGGCTGACGATTTTGAATTCGTCGATAAATTTT
>No_name
AGATGACAAAATTTATCGAGGAATTCAAAATCGTCAGACCATCACAAATCGGGATTAGAA
TTCTATAGATGAAACAATTCTTCGTCGTGATTTCTTGTAA
>No_name
CTTTGACCACACATGCTGTGGATGACAAAATTTATCGAGGAATTCAAAATCGTCAGACCA
TCACAAATCGGGATTAGTATTCTATAGATGAAACAATTCT
>No_name
AATTGTTTCATCTATAGAATTCTAATCCCGATTTGTGATGGTCTGACGATTTTGAATTCC
TCGATAAATTTTGTCATCTACAGCATGTGTGGTCAAAGAT
>No_name
CACGGAATCTTTGACCACACATGCTGTAGATGACAAAATTTATCGAGGAATTCAAAATCG
TCAGACCATCACAAATCGGGATTAGAATTCTATAGATGAA
>No_name
CTCACGGAATCTTTGACCACACATGCTGTAGATGACAAAATTTATCGAGGAATTCAAAAT
CGTCAGACCATCACAAATCGGGATTAGAATTCTATAGATG
>No_name
GAGATTCTCACGGAATCTTTGACCACACATGCTGTAGATGACAAAATTTATCGAGGAATT
CAAAATCGTCAGACCATCACAAATCGGGATTAGAATTCTA
>No_name
CCCGATTTGTGATGGTCTGACGATTTTGAATTCCTCGATAAATTTTGTCATCTACAGCAT
GTGTGGTCAAAGATTCCGTGAGAATCTCAGAAAGATGTTT
>No_name
GACGATTTTGAATTCCTCGATAAATTTTGTCATCTACAGCATGTGTGGTCAAAGATTCCG
TGAGAATCTCAGAAAGATGTTTTTCAAAACCAATCGTGAT
>No_name
CTTTAGAGTTAACATTATTTTGTTTTTTCATTGACAAGATTGTGACGTTCGTATTAAAGT
TCTTCTGGCGATTCAAAAGGTCTTGATCACGATTGGTTTT
>No_name
CCCATTATTGTTGATACACTAACCACTGCCGATAAGAAACCGAGTGTCCATGATACCGCT
GGCGGAAATGGCGAATTAGTCGAGTTTTTTTCTAGACCGC
>No_name
ATTTGTCGAAGTCCTCAGAGCTCTTTCAAAGAAAAACGACACAATGACAAGTAGATTTCC
CATTATTGTTGATACACTAACCACTGCCGATAAGAAACCG
>No_name
CACAAATCACAAAACAATTCGCCCAGTGGCCAGTAGGATAGTAACAGATAAACTGTATAG
AAATTCATAGAAAAAAACCCCTATTAAAAGATCAGTAACC
>No_name
GTTTTTTCTATGAATTTCTATACAGTTTATCTGTTACTATCCTACTGGCCACTGGGCGAA
TTGTTTTGTGATTTGTGGTTGTCATTAGATTATACTGCAT
>No_name
CTCCGTTCTCCAGTTTCTATATTTTGCTGGAATTTTCACGGAACAGAATCTATCAACAGT
TATGAAAAAGACTGTATATTGAGACGTTAGACATGCAGTA
>No_name
CTTCACTAGTTTCAGTCATTCGTTTTGATGACGAGGGGATCAATTCACTTATTCGCTTCT
TTTTATGATCCGACTTAGCTTGCAGATTTAAAGCAACTTT
>No_name
CTGAAACTAGTGAAAGTGGAATAAGAACCAGCAATGCTTCTCAAAGTCTATCAAATTCCA
TCAAACAATCTTCATATCATCTTGGAGTTATCCAAATGTT
>No_name
ATTTTACTCACAATAAAGTCAGCTCCCAAAATTCGCCGAAACAAACAAACAATGAAATTC
TATACAAAAATAACGCTAACAAAAGATCCTCATCATTAAT
>No_name
CCTTGGAGGAATCACAGAATCCTTTGATTAAAACAATAATATGAAAAGGAGTCCATGACA
GTACAAAAGCTCCTAAAATAAACGTAATTGTCCTCAAGGC
>No_name
CAATAGGTGAGATTATACAAATGGGAATTGACGCAAGTGTGCTTGTCCTTGGTGGAATCA
CAGAATCCTTTGATTAAAACAATAATATGAAAAGGAGTCC
>No_name
ATTGTTTTAATCAAAGGATTCTGTGATTCCACCAAGGACAAGCACACTTGCGTCAATTCC
CATTTGTATAATCTCACCTATTGGCTGTGCTACCTGAACA
>No_name
ACCCCATTTTTCTTTGCCCTAAAATGATAACATTACTGAGATTCGAGGCCACTGACACCA
AGCAAATAACCAAAGCTGCGTAGGGATACAACTGACCAAA
>No_name
ATTTGCTTGGTGTCAGTGGCCTCGAATCTCAGTAATGTTATCATTTTAGGGCAAAGAAAA
ATGGGGTCGTCTACAAACACAATTCTCTTGGCAATCGCCA
>No_name
CTCGAATCTCAGTAATGTTATCATTTTAGGGCAAAGAAAAATGGGGTCGTCTACAAACAC
AATTCTCTTGGCAATCGCCATAAGCGATATTCTCGTTTGC
>No_name
CAGTAATGTTATCATTTTAGGGCAAAGAAAAATGGGGTCGTCTACAAACACAATTCTCTT
GGCAATCGCCATAAGCGATATTCTCGTTTGCCTTTCCCAA
>No_name
GAAAAATGGGGTCGTCTACAAACACAATTCTCTTGGCAATCGCCATAAGCGATATTCTCG
TTTGCCTTTCCCAAATTCCCCTAATAATCAGTCAGAACAA
>No_name
CAAAGAGACGCTGTATGCGCCAATAAAGCTGCACTATTAGTGCACAGATATGTAACAGAC
CAAAAGTAATAATGGAGATTATTGGGATTGTTCTGACTGA
>No_name
CAAAGAGACGCTGTATGCGCCAATAAAGCTGCACTATTAGTGCACAGATATGTAACAGAC
CAAAAGTAATAATGGAGATTATTGGGATTGTTCTGACTGA
>No_name
CAATAATCTCCATTATTACTTTTGGTCTGTTACATATCTGTGCACTAATAGTGCAGCTTT
ATTGGCGCATACAGCGTCTCTTTGGTTGGGTGTTGTTTTG
>No_name
AATTTTTCGTCTACTTTTTATAAAGCTATATCCATCTCGAGCGGCCAAACAATACTTTGG
AATCCAGAGAGCTAAAATTTCAATTATTTTGACATACTCA
>No_name
AGTCAGATACGGCACAAGAAGTAAGATCCAGATTGAGTATGTCAAAATAATTGAAATTTT
AGCTCTCTGGATGCCAAAGTATTGTTTGGCCGCTCGCCAT
>No_name
CGGCCAAACAATACTTTGGAATCCAGAGAGCTAAAATTTCAATTATTTTGACATACTCAA
TCTGGATCTTACTTCTTGTGCCGTATCTGACTACAATGCG
>No_name
ACGCATTGTAATCAGATACGGCACAAGAAGTAAGATCCAGATTGAGTATGTCAAAATAAT
TGAAATTTTAGCTCTCTGGATTCCAAAGTATTGTTTGGCC
>No_name
ACGCATTGTAGTCAGATACGGCACAAGAAGTAAGATCCAGATTGAGTATGTCAAAATAAT
TGAAATTTTAGCTCTCTGGATTCCAAAGTATTGTTTGGCC
>No_name
TACGCATTGTAGTCAGATACGGCACAAGAAGTAAGATCCAGATTGAGTATGTCAAAATAA
TTGAAATTTTAGCTCTCTGAATTCCAAAGTATTGTTTGGC
>No_name
CTAAAATTTCAATTATTTTGACATACTCAATCTGGATCTTACTTCTTGTGCCGTATCTGA
CTACAATGCGTATTACTGAACAAAATATAGAAAATGTCAC
>No_name
GTGCTTCTTGTTGGAAAGAAATGAGTGACATTTTCTATATTTTGTTCAGTAATACGCATT
GTAGACATATACGGCACAAGAAGTAAGATCCAGATTGAGT
>No_name
CTTGTGCCGTATCTGACTACAATGCGTATTACTGAACAAAATATAGAAAATGTCACTCAT
TTCTTTCCAACAAGAAGCACCAAAAATTCCAAACTGGAAA
>No_name
GAAGCACCAAAAATTCCAAACTGGAAATGTATAACTTTTGGAATATTGCGATTCTTGGAA
AGATTTTTCCTTGCTCCCTGACGATAATTTTTGGTTGTTG
>No_name
GACGATCTCGGGTAAATTTTAAAGTTGACAATAAACAACAACCAAAAATTATCGTCAGGG
AGCAAGGAAAAATCTTTCCAAGAATCGCAATATTCCAAAC
>No_name
TGACGATCTCGGGTAAATTTTAAAGTTGACAATAAACAACAACCAAAAATTATCGTCAGG
GAGCAAGGAAAAATCTTTCCAAGAATCGCAATATTCCAAA
>No_name
ATTTTTGGTTGTTGTTTATTGTCGACTTTAAAATTTACCCGAGATCGTCATGACAAATTA
CTCGGAATTTGAGATTCATCGGAGAAAGAGGAGAAGAAGA
>No_name
TTTGGTTGTTGTTTATTGTCAACTTTAAAATTTACCCGAGATCGTCATGACAAATTACTC
GGAATTCGAGATTCATCGGAGCAAGAGGAGAATAAGAATT
>No_name
AGAGAGTTTTGTCGAAATGCTTTTCCTGTGATTTCCTGTGATAGAATTCTTATTCTCCTC
TTTCTCCGATGAATCTCGAATTCCGAGTAATTTGTCATGA
>No_name
ATGATCTTGACTTCTACGAGAGAGTTTTGTCGAAATGCTTTTCCTGTGATTTCCTGTGAT
AGAATTCTTTTTCTCCTCTTTCTCCGATGACTCTCGAATT
>No_name
CCTCGTTGTCCTACGATGATCTTGACTTCTACGAGAGAGTTTTGTCGAAATGCTTTTCCT
GTGATTTCCTGTGATAGAATTCTTACTCTCCGCTTTCTCC
>No_name
GAGAATAAGAATTCTATCACAGGAAATCACAGGAAAAGCATTTCGACAAAACTCTCTCGT
AGAAGTCAAGATCATCGTAGGACAACGAGGTTGTTGGTTA
>No_name
GAATAAGAATTCTATCACAGGAAATCACAGGAAAAGCATTTCGACAAAACTCTCTCGTAG
AAGTCAAGATCATCGTAGGACAACGAGGCTGTTGGTTAGC
>No_name
GTTGTTGGTTAGCATTATTCTTTTGGTAGTACCAACTGAGTTACCCATAGCCTGTTTAAT
GTTGGCTACAAGAATCAAAGAAAATATTAAATGCATTTAT
>No_name
ATAGCCTGTTTAATGTTGGCTACAAGAATCAAAGAAAATATTAAATGTATTTATCTTCAT
CTTGGAGATCTTTTAGACTTTTTAAATCTGTTAAAAAATT
>No_name
ATAGCCTGTTTAATGTTGGCTACAAGAATCAAAGAAAATATTAAATGTATTTATCTTCAT
CTTGGAGATCTTTTAGACTTTTTAAATCTGTTAAAAAATT
>No_name
TAGCACAAAAGTCAGGAAATTTTTTAACAGATTTAAAAAGTCTAAAAGATCTCCAAGATG
AAGATAAATACATTGAATATTTTCTTTGATTCTTGTAGCC
>No_name
TACAAGAATCAAAGAAAATATTAAATGTATTTATCTTCATCTTGGAGATCTTTTAGACTT
TTTAAATCTGTTAAAAAATTTCCTGACTTTTGTGCTATAT
>No_name
TTCAGTAGACATGGAACAATATAGCACAAAAGTCAGGAAATTTTTTAACAGATTTAAAAA
GTCTAAAAGATCTCCAAGATGAAGATAAATACATTTAATA
>No_name
CTGTTAAAAAATTTCCTGACTTTTGTGCTATATTGTTCCATGTCTACTGAATATCGAAGT
GAATTTACAAGACTTTTTGTTCCATTTTTCATCATTCGAC
>No_name
AATTTCCTGACTTTTGTGCTATATTGTTCCATGTCTACTGAATATCGAAGTGAATTTAAA
AGACTTTTTGTTCCATTTTTCATCATTCGACAGACATCTG
>No_name
AACAGTATTTAGGAAAGTCTGCCGTGTTAGATATATTGATAAACGACCTTTTATGTTCTG
CCTCGACTTCGCTGTTTCTCAAAGGAACCAATGATCCTGG
>No_name
GGAAAATGGCTATCTGAGATTAAACAGTATTTAGGAAAGTCTGCCGTGTTAGATATATTG
ATAAACGACCTTTTATGTTCTGCCTCGACTTCGCTGTTTC
>No_name
CGTTTATCAATATATCTAACACGGCAGACTTTCCTAAATACTGTTTAATCTCAGATAGCC
ATTTTCCAACGACAAGTTTTCGTAAAGACTTCAAAACTTA
>No_name
CATAAAGAAATTTATTCAAAGGTTCAACTGATTGATAAGTTTTGAAGTCTTTACGAAAAC
TTGTCGTTGGAAAATGGCTATCTGAGATTAAACAGTATTT
>No_name
TCGACCTTTCTATGTCCTGAACATAAAGAAATTTATTCAAAGGTTCAACTGATTGATAAG
TTTTGAAGTCTTTAGGAAAACTTGACGTTGGAAAATGGCT
>No_name
ATTTATTCAAATCTGTGTTTTTTTCTCGTTGTATTCTTTATTTCTATTCTGGGAAACACT
CACACTATTTTCTTCACTCTCAAACTACAGAAGAGATCAA
>No_name
CGATATTCTTGTATGCCTCTTTTTCGTACTGACACAAGCGATTTGGAATATCTTTGTCAG
TTGGAGAGGAGGAAGTTTCTTGTGTAAACTGATGAAGATG
>No_name
TATTCTTGTATGCCTCTTTTTCGTACTGACACAAGCGATTTGGAATATCTTTGTCAGTTG
GAGAGGAGGAAGTTTCTTGTGTAAACTGATGAAGATGGGC
>No_name
ATGCATTTAGCATCTATTTAAGCACATATATAATGAGTCTCGTGAGTCTCGATCGTGCCA
TCGCAATATGTAAACCAATTCAACATCTACACATCTGGAA
>No_name
GTAACATTCTATCAATGTACAACATCCGATAATCTGAATATACTCCAAATGTATGTTTAC
CTCCTTGTGTATTGTGTTTTAATACTGCTCTTTCCTACTG
>No_name
ACGATACTTTTTCACCATCCAAAATCAGACGACTGCGAACATTTAACGAATCAGTTTCCG
TTTTACGACGACGCCAAACACTCAGGAAGCAACAACGACA
>No_name
TTTACGACGACGCCAAACACTCAGGAAGCAACAACGACAACGAAACAATCGTCATCAACC
GAATAAGTGAGAATTCGAACAATTTCCAAAAGCTTCTTTC
>No_name
TTGAAATTGCATTTTTCGTCGATTTTTCTGTCCACCAAAATTTTTTCTCATGAAAAATAG
AAAGAAATTTCTGATAAAAAATCTGTAAATTATTGGATTG
>No_name
CTAAACATGAATTTCTCCAACGGCACGCTCTGTGAAGAATACAACGCCGATCTGTCGCTC
CAGAATTATCTGCTGCCCATCTTTTATTCTGTCATCTTTT
>No_name
CAACGGCACGCTCTGTGAAGAATACAAGGCCGATCTGTCGCTCCAGAATTATCTGCTGCC
CATCTTTTATTCTGTCATCTTTTTGATGGGTTTGATGGGA
>No_name
CAACGGCACGCTCTGTGAAGAATACAAGGCCGATCTGTCGCTCCAGAATTATCTGCTGCC
CATCTTTTATTCTGTCATCTTTTTGATGGGTTTGATGGGT
>No_name
GAAGAATACAAGGCCGATCTGTCGCTCCAGAATTATCTGCTGCCCATCTTTTATTCTGTC
ATCTTTTTGATGGGTTTGATGGGAAATATTACTGTTATTT
>No_name
GAAGAATACAAGGCCGATCTGTCGCTCCAGAATTATCTGCTGCCCATCTTTTATTCTGTC
ATCTTTTTGATGGGTTTGATGGGAAATATTACTGTTATTT
>No_name
GAAGAATACAAGGCCGATCTGTCGCTCCAGAATTATCTGCTGCCCATCTTTTATTCTGTC
ATCTTTTTGATGGGTTTGATGGGAAATATTACTGTTATTT
>No_name
TGCTGCCCATCTTTTATTCTGTCATCTTTTTGATGGGTTTGATGGGAAATATTACTGTTA
TTTACATAATCTTTTTTTAAACCCGGCATGACCACTGTGC
>No_name
CGCAATTAATAGATTGGGGACAGTGGTAATGCCGGGTTTAAAAAAGATTATGTAAATAAC
AGTAATATTTCCAATCAAACCCATCAAAAAGATGACAGAA
>No_name
CGAATATGAAAACTATATCTCCAAGCGATAAGTTCGCAATTAATAGATTGGGCACAGTGG
TCATGCCGGGTTTAAAAAAGATTATGTAAATAACAGTAAT
>No_name
CCGAATATGAAAACTATATCTCCAAGCGATAAGTTCGCAATTAATAGATTGGGCACAGTG
GTCATGCCGGGTTTAAAAAAGATTATGTAAATAACAGTAA
>No_name
TGTTATTTACATAATCTTTTTTAAACCCGGCATGACCACTGTGCCCAATCTATTAATTGC
GAACTTATCGCTTGGAGATATAGTTTTCATATTCGGACAT
>No_name
GAAGTTACCTCCGTAGAATCCCGGAAGCAGATACGAAGGAATCGAGAAGCACATATGTCC
GAATATGAAAACTATATCTCCAAGCGATAAGTTCGCCATT
>No_name
GCGAACTTATCGCTTGGAGATATAGTTTTCATATTCGGACATATGTGCTTCTCGATTCCT
TCGTATCTGCTTCCGGGATTCTACGGAGGGAACTTCCTTG
>No_name
TCGCGCGAAATCTGTCAACTGCCATAAATGTCAAGGTGAAGATGCTAATGCCAAGACAAC
TGCATTTGACAAAGACCATCAATCGGCACAGGAAGTTACC
>No_name
CTGCTGATGAAGGGGGCGAGAAATCGCGCGAAATCTGTCAACTGCCATAAATGTCAAGGT
GAAGATGCTAATGCCAAGACGACTGTATTTGACAAAGACC
>No_name
GACGGTTATCACGGCGACTCGGCTGAGAGCCTGCTGATGAAGGGGGCGAGGAATCGCGCG
AAATGTGTCAACTGCCATAAATGTCAAGGAGAAGATGCTA
>No_name
ATTACTCGCCCCCTTCATCAGCAGGCTCTCAGCCGAGTCGCCGTGATAACCGTCATGGTC
ACCATTTGGATATTCTCAATGGCGGCGTCCGTACCAACGA
>No_name
GCAGGCTCTCAGCCGAGTCGCCGTGATAACCGTCATGGTCACCATTTGGATATTCTCAAT
GGCGGCGTCCGTACCAACGATTATGTACACTGAAATCAAG
>No_name
TCAATGGCGGCGTCCGTACCAACGATTATGTACACTGAAATCAAGGCCCACCCAATTTCG
AACAACGACACGTGCTTCATATTGCGATTCTGCAGCAGTG
>No_name
AAATAAACGCAAAATCTGACCCAAGTGATCACTTCAAAATAAGGATGTTCACTGCTGCAG
AATCGCAATATGAAGCACGTGTCGTTGTTCGAAATTGGGG
>No_name
AACGACACGTGCTTCATATTGCGATTCTGCAGCAGTGAACATCCTTATTTTGAAGTGATC
ACTTGGGTCAGATTTTGCGTTTATTTTGTTATCCCATTTT
>No_name
GTCGAAATAGCAATGTAACAGAAACTAATGACAAAAAATGGGATAACAAAATAAACGCAA
AATCTGACCCAAGTGATCACTTCAAAATAAGGATGTTCAC
>No_name
CTTATTTTGAAGTGATCACTTGGGTCAGATTTTGCGTTTATTTTGTTATCCCATTTTTTG
TCATTAGTTTCTGTTACATTGCTATTTCGACTACCCTGTG
>No_name
CACAGGGTAGTCGAAATAGCAATGTAACAGAAACTAATGACAAAAAATGGGATAACAAAA
TAAACGCAAAATCTGACCCAAGTGATCACTTCAAAATAAG
>No_name
TTTGAAGTGATCACTTGGGTCAGATTTTGCGTTTATTTTGTTATCCCATTTTTTTGTCAT
TAGTTTCTGTTACATTGCTATTTCGACTACCCTGTGTAAA
>No_name
TTGGGTTTTACACAGGGTAGTCGAAATAGCAATGTAACAGAAACTAATGACAAAAAATGG
GATAACAAAATAAACGCAAAATCTGACCCAAGTGATCACT
>No_name
GGCAGATTTTGCGTTTATTTTGTTATCCCATTTTTTGTCATTAGTTTCTGTTACATTGCT
ATTTCGACTACCCTGTGTAAAACCCAAAATGTATCGCTTC
>No_name
CAGATTTTGCGTTTATTTTGTTATCCCATTTTTTGTCATTAGTTTCTGTTACATTGCTAT
TTCGACTACCCTGTGTAAAACCCAAAATGTATCGCTTCTT
>No_name
AAAGTTTTATTGTCCATGTGATTCGTAACAACAAGAAGCGATACATTTTGGGTTTTACAC
AGGGTAGTCGAAATAGCAATGTAACAGAAACTAATGACAA
>No_name
CTCGCTTCCATTTGTCTCCGAGGAATCTCCAAAGTTTTATTGTCCATATGATTCATAACA
ACAAGAAGTGATACATTTTGGGTTTTACACAGGGTAGTCG
>No_name
CCCAAAATGTATGGCTTCTGGTTGTTACGAATCATATGGACAATAAAACTTTGGCGATAC
CTCGGAGACAAATGGAAGCGAGAAGGAAATTATCGGTTGG
>No_name
CCAAAATGTATCGCTTCTTGTTGTTACGAATCATATGGACAATAAAACTTTGGCGATTCC
TCGGAGACAAATGGAAGCGAGAAGGAAATTATCGGTTGTC
>No_name
GCGGAAAGTTGGACTGAGAATACCTAAAATTAAAGGATTTATCGACGAATAGAAATAGAG
GAGGACAGTAGCCGCAGCTGACCACCACTGAATGCTTTCA
>No_name
GCGGAAAGTTGGACTGAGAATACCTAAAATTAAAGGATTTATCGACGAATAGAAATAGAG
GAGGACAGTAGCCGCAGCTGACCACCACTGAATGCTTTCA
>No_name
TTTAAGCATAAACCGGCGGAAAGTTGGACTGAGAATACCTAAAATTAAAGGATTTATCGA
CGAATAGAAATAGAGGAGGACAGTAGCCGCAGCTGACCAC
>No_name
GCGGCTACTGTCCTCCTCTATTTCTATTCGTCGATAAATCCTTTAATTTTAGGTATTCTC
AGTCCAACTTTCCGCCGGTTTATGCTTAAAATGTGGTGCA
>No_name
GTCCTCCTCTATTTCTATTCGTCGATAAATCCTTTAATTTTAGGTATTCTCAGTCCAACT
TTCCGCCGGTTTATGCTTAAAATGTGGTGCAGATGCTTTT
>No_name
CTATTTCTATTCGTCGATAAATCCTTTAATGTTAGGTATTCTCAGTCCAACTTTCCGCCG
GTTTATGCTTAAAATGTGGTGCAGATGCTTTTTTAATTTT
>No_name
GACGGTATTAGAAAAATTAAAAAAAGCATCTGCACCACATTTTAAGCATAAACCGGCGGA
AAGTTGGACTGAGAATACCTAAAATTAAAGGATTTATCGA
>No_name
TGCAGAATGAGTCTGGACGGTATTAGAAAAATTAAAAAAGCATCTGCTCCACATTTTAAG
CATAAACCGGCGGAAAGTTAGACTGATAATACCGAAAATT
>No_name
ATTCGGAGGAGCAGAATGAGTCTGGACGGTATTAGAAAAATTAAAAAAGCATCTGCACCA
CATTTTAAGCATAAACCGGCGGAAAGTTGGACTGAGAATA
>No_name
GTTTATGCTTAAAATGTGGTGCAGATGCTTTTTTAATTTTTCTAATACCGTCCAGACTCA
TTCTGCTCCTCCGAATTCAACCAAGATCGTATACAACCGA
>No_name
CTGTTCGTTCGGTTGTATACGATCTTGGTTGAATTCGGAGGAGCAGAATGAGTCTGGACG
GTATTAGAAAAATTAAAAAAAGCATCTGCACCACATTTTA
>No_name
AAGGAGATCTGTTCGTTCGGTTGTATACGATCTTGGTAGAATTCGGAGGAGCAGAATGAG
TCTGGACGGTATTAGAAAAATTAAAAACGCATCTGCCCCA
>No_name
TAAAATCCGGCTCATTTGCTTGCTATTCGAGATCGAGCTGTTGCTCGAGGAATTTTAGCG
TCAACGACAATTTCCAAACACAAATCAGAAGCATTTCTAA
>No_name
CGTTTGCTTGCTATTCGAGATCGAGCTGTTGCTCGAGGAATTTCAGCGTCAACGACAATT
TCCAAACACAAATCAGAAGCATTTCTAAATCTTTGATAAA
>No_name
ATTTAAGCACCCGTAATAATTATACAGAAATTTATTCTAATAAATTGTTGAATTTATATT
CTGATTTTAAATATCCATTTGTTGACAGGATCAAAATAAT
>No_name
ATTTAAGCACCCGTAATAAGTATACAGATATTTATTCTAATAAATTGTTGAATTTATATT
CTGATTTTAAAGATCCATTTGTTGACAGGATCAAAATAAT
>No_name
ATTTAAGCACCCGTAATAATTATACAGATATTTATTCTAATAAATTGTTGAATTTATATT
CTGATTTTAAATATCCATTTGTTGACAGGATCAAAATAAT
>No_name
CAGATATTTATTCTAATAAATTGTTGAATTTATATTCTGATTTTAAATATCCATTTGTTG
ACAGGATCAAAATAATTATTACAACAATTTTCTCTCTCTC
>No_name
GACATTTCTAGATGATTTCTTTTGAAAAATAACGAAAAAGAGCATACCATTTCCAATTAG
GGTGACTAGAATAGAGAGAGAGAAAATTGTTGTAATAATT
>No_name
TATTACAACAATTTTCTCTCTCTCTATTCTAGTCACCCTAATTGGAAATGGTATGCTCTT
TTTCGTTATTTTTCAAAAGAAATCATCTAGAAATGTCACA
>No_name
TTCATGCATGTGCTGACTATGTATGCCAGCTCGTATACTCTAGTGGCAATCGCCTATTTT
AGGTATCAATCGCAAAACTGGACTGGCAGGCTGCGACTAT
>No_name
GACAAATAGTCGCAGCCTGCCAGTCCAGTTTTGCGATTGATACCTAAAATAGGCGATTGC
CACTAGAGCATACGAGCTGGCATACATAGTCAGCACATGC
>No_name
GACAGGTTTTTATTCATTATGATGAAAAACAAATGAGGAAACGCAATCATTATCGACAGA
CCCCAAATGACAGAAATTGTGACAAATAGTCGCAGCCTGC
>No_name
GTCAAATGGAGCTTGAAAAAGTTTTGGAGAGACAGGTTTTTATTCGTTATGATGAAAAAC
AAATGAGGAAACGCAATCATTATCGACAGACCCCAAATGA
>No_name
TATCCGGTCAAATGGAGCTTGAAAAAGTTTTGGAGAGACAGGGTTTTATTCATTATGATG
AAAAACAAATGAGGAAACGCAATCATTATCCACAGACCCC
>No_name
CTGACATGAAATTTTTTGATCCGGTCAAATGTAGCTTGAAAAAGTTTTTGAGAGGCAGGA
TTTTATTCGTTATGATGAAAAACAAATGAGGAAACGCAAT
>No_name
CGGAAATAAAATCTTACATGACATGAAATTTTTTGATCCGGTCAAATGGAGCTTGAAAAA
GTTTTGGAGAGACAGGTTTTTATTCGTTATGATGAAAAAC
>No_name
AACGAAGAAAAACCTGTCTCTCCAAAACTTTTTCAAGCTCCATTTGACCGGATCAAAAAA
TTTCATGTCATGTAAGATTTTATTTCCGTTTAAGTGGAGA
>No_name
AAAATTTGTCAAAATAATCCAAACTCTCCACTTAAACGGAAATAAAATCTTACATGACAT
GAAATTTTTTGATCCGGTCAAATGGAGCTTGAAAAAGTTT
>No_name
CTTTTTCAAGCTCCATTTGACCGGATCAAAAAATTTCATGTCATGTAAGATTTTATTTCC
GTTTAAGTGGAGAGTTTGGATTATTTTGACAAATTTTTTA
>No_name
AAAAATTTCATGTCATGTAAGATTTTATTTCCGTTTAAGTGGAGAGTTTGGATTATTTTG
ACAAATTTTTTATTGCAATATTTTATTCCTCTTGTGGCAA
>No_name
GATTATTTTGACAAATTTTTTATTGCAATATTTTATTCCTCTTGTGGCAATTATTTACAT
GTATGCGTGCGTTGCTCATAGAATCTGGAAAGCCAAACCT
>No_name
GTAAGTATCATAGGACTGTTCAGACGATGATCCAGAGGAGAAAGTTATTATCTGACCAAA
CTTCGACCGGACAGGTTTGGCTTTCCAGATTCTATGAGCA
>No_name
TCGGTAAGTATCATAAGACTGTTCAGACGATGATCCAGAGGAGAAAGTTATTATCTGACC
AAACTTCGACCGGACAGGTTTGGCTTTCCAGATTCTATGA
>No_name
TGAATAAAGATATTCCTTCGGTAAGTATCATAAGACTGTTCAGACGATGATCCAGAGGAG
AAAGTTATTATCTGACCAAACTTCGACCGGACAGGTTTGG
>No_name
GTCTGAACAGTCTTATGATACTTACCGAAGGAATATCTTTATTCAACAGATTTACTTTAG
GCAGCGCCGAAGCAATATAGATTATGTCATCAAAAAGTCT
>No_name
CTTTATTCAACAGATTTACTTTAGGCAGCGCCGAAGCAATATAGATTATGTCATCAAAAA
GTCTACAATTCTTATGTTAGTAATCGTTACTTTGTTTTTT
>No_name
CACAAATGTCGAAAGAATGCCCCAGTCATATGAAATATTCTAATTTACGCCCCTTGTTTG
TTAAATATTGTTTTTCTTGGAGCTTTGCATTGCTGAGTTT
>No_name
CACAAATGTCGAAAGAATGCCCCAGTCATATGAAATATTCTAATTTACGCCCCTTGTTTG
TTAAATATTGTTTTTCTTGGAGCTTTGCATTGCTGAGTTT
>No_name
GAATGCCCCAGTCATATGAAATATTCTAATTTACGCCCCTTGTTTGTTAAATATTGTTTT
TCTTGGAGCTTTGCATTGCTGAGTTTGGCGGGCATTTTTG
>No_name
CTGAGTTTGGCGGGCATTTTTGGAAGTCTAATGTGCATCATCGTCATTGTGAAGCATCGA
GTTTTCATTCATGGAACGAAATATTGGGTCATTTATTTGT
>No_name
CATTTTTGGAAGTCTAATGTGCATCATCGTCATTGTGAAGCATCGAGTTTTCATTCATGG
AACGAAATATTGGTTCATTTATTTGTCTATGAGTGATTTT
>No_name
GGAATAATCAGCATAAGAAAATCACTCATAGACAAATAAATGAACCAATATTTCGTTCCA
TGAATGAAAACTCGATGCTTCACAATGACGATGATGAACA
>No_name
CCGGAATAATCAGCATAAGAAAAGCACTCATAGACAAATAAATGAACCAATATTTCGTTC
CATGAATGAAAACTCGATGCTTCACAATGACGATGATGCA
>No_name
CCGGAATAATCAGCATAAGAAAATCACTCATAGACAAATAAATGAACCAATATTTCGTTC
CATGAATGAAAACTCGATGCTTCACAATGACGATGATGCA
>No_name
CTAACATATAGTAAAAGTATAAATCACAGGCCGGAATAATCAGCATAAGAAAATCACTCA
TAGACAAATAAATGAACCAATATTTCGTTCCATGAATGAA
>No_name
CTCTAACATATAGTAAAAGTATAAATCACAGGCCGGAATAATCAGCATAAGAAAATCACT
CATAGACAAATAAATGAACCAATATTTCGTTCCATGAATG
>No_name
ACGAAATATTGGTTCATTTATTTGTCTATGAGTGATTTTCTTATGCTGATTATTCCGTCC
TGTGATTTATACTTTTACTATATGTTAGAGGAGTACTATA
>No_name
CAACCGAAAATACTCATCCTATTCAACGTCTTAATATAGTACTCCTCTAACATATAGTAA
AAGTATAAATCACAGGCCGGAATAATCAGCATAAGAAAAT
>No_name
GTGATTTATACTTTTACTATATGTTAGAGGAGTACTATATTAAGACGTTGAATAGGATGA
GTATTTTCGGTTGTGAGTTGCGCTACTTTGCCATTAATTT
>No_name
ATTCCAACTAAAGAAATTAATGGCAAAGTAGCGCAACTCACAACCGAAAATACTCATCCT
ATTCAACGTCTTAATATAGTACTCCTCTAACATATAGTAA
>No_name
ATCGGATTCAAAACACTGATAGTTCTTTCAATTGATAAGCCAGCCTGCAAAACGTTTGCA
TTCCAACTAAAGAAATTAATGGCAAAGTAGCGCAACTCAC
>No_name
TTGCGCTACTTTGCCATTAATTTCTTTAGTTGGAATGCAAACGTTTTGCAGGCTGGCTTA
TCAATTGAAAGAACTATCAGTGTTTTGAATCCGATTCGCT
>No_name
CGTAAAGATAATTCTTGAGCGAATCGGATTCAAAACACTGATAGTTCTTTCAATTGATAA
GCCAGCCTGCAAAACGTTTGCATTCCAACTAAAGAAATTA
>No_name
TTTAGTTCGACCTGTCGTAAAGATAATTCTTGAGCGAATCGGTTTCAAAACACTGATAGT
TCTTTCAATTGATTAGCCAGCGTGCAAGACGGTTGCATTC
>No_name
TAAATTTAGTTCGACCTGTCGTAAAGATAATTCTTGAGCGAATCGGATTCAAAACACGGA
TAGTTCTTTCAATTGATAAGCCAGCCTGCAAAACGTTTGC
>No_name
ATCAATTGAAAGAACTATCAGGGTTTTGAATCCGATTCGCTCAAGAATTATCTTTACGAC
AGGTCGAACTAAATTTATTATCAGTGTCCTAATTGGGTTC
>No_name
GTTTTGAATCCGATTCGCTCAAGAATTATCTTTACGACAGGTCGAGCTAAATTTATTATC
AGTGTCCTAATTGGGTTCTGTTTTGGAGCTTCTTCGGTTA
>No_name
ATCGATAACCGAAGAAGATACAAAACAGAACCCAATTAGGACACTGATAATAAATTTAGT
TCGACCTGTCGTAAAGAGAATTTTTGAGGGAATCAGAGTG
>No_name
CCCATTCACTCTTTCAAATGTTAGCATATCGATAACCGAAGAAGATACAAAACAGAACCC
AATTAGGACACTGATAATAAATTTAGTTCGACCTGTCGTA
>No_name
ATTTATTATCAGTGTCCTAATTGGGTTCTGTTTTGTATCTTCTTCGGTTATCGATATGCT
AACATTTGAAAGAGTGAATGGGACTTGTAGGCGGAAGACC
>No_name
ATTTATTATCAGTGTCCTAATTGGGTTCTGTTTTGTATCTTCTTCGGTTATCGATATGCT
AACATTTGAAAGAGTGAATGGGACTTGTAGGCGGAAGACC
>No_name
GTCCTAATTGGGTTCTGTTTTGTATCTTCTTCGGTTATCGATATGCTAACATTTGAAAGA
GTGAATGGGACTTGTAGGCGGGAGACCCCTCCAAATTCAT
>No_name
AGAATGTGTCACGTCAATTGATGAATTTGGATGGGTCTTCCGCCTACAAGTCCCATTCAC
TCTTTCAAATGTTAGCATATCGATAACCGAAGAAGATACA
>No_name
ATAGAATGTGTCACGTCAATTGATGAATTTGGATGGGTCTTCCGCCTACAAGTCCCATTC
ACTCTTTCAAATGTTAGCATATCGATAACCGAAGAAGATA
>No_name
CGATATGCTAACATTTGAAAGAGTGAATGGGACTTGTAGGCGGAAGACCCATCCAAATTC
ATCAATTGACGTGCCACCTTCTATATACACCATTGATTTG
>No_name
GAAAAGGTATCGCTCGAAACAATATCAAATCAATGGTGTATATAGAATGTGTCACGTCAA
TTGATGAATTTGGATGGGTCTTCCGCCTACAAGTCCCATT
>No_name
AGAAAAGGTATCGCTCGAAACAATATCAAATCAATGGTGTATATAGAATGTGTCACGTCA
ATTGATGAATTTGGATGGGTCTTCCGACTACAAGTCCCAT
>No_name
CGATAATTATGGAAGAAATTAGCATCACTAGAAAAGGTATCGCTCGAAACAATATCAAAT
CAATGGTGTATATAGAATGTGTCACGTCAATTGATGAATT
>No_name
TGCTGTGCAATTTCATGAGGATTACGATAATTATGGAAGAAATTAGCATCACTAGAAAAG
GTATCGCTCGAAACAATATCAAATCAATGGTGTATATAGA
>No_name
CCGATTCGATCTCGTTTGATGCTGTGCAATTTCATGAGGATTACGATAATTATGGAAGAA
ATTAGCATCACTAGAAAAGGTATCGCTCGAAACAATATCA
>No_name
TTTCTAGTGATGCTAATTTCTTCCATAATTATCGTAATCCTCATGAAATTGCACAGCATC
AAACGAGATCGAATCGGGCACCATCAAATGGGAAATCCTA
>No_name
ATTTTTTGTTAGGATTTCCCATTTGATGGTGCCCGATTCGATCTCGTTTGATGCTGCGCA
ATTTCATGAGGATTACGATAATTATGGAAGAAATTAGCAT
>No_name
ATTTTTTGTTAGGATTTCCCATTTGATGGTGCCCGATTCGATCTCGTTTGATGCTGTGCA
ATTTCATGAGGATTACGATAATTATGGAAGAAATTAGCAT
>No_name
ATTTTTTGTTAGGATTTCCCATTTGATGGTGCCCGATTCGATCTCGTTTGATGCTGTGCA
ATTTCATGAGGATTACGATAATTATGGAAGAAATTAGCAT
>No_name
TATTAATCCTCATGAAATTGCACAGCATCAAACGAGATCGAATCGGGCACCATCAAATGG
GAAATCCTAACAAAAAATCCTCCCAGAAATATCGAGAATT
>No_name
CCGACATTTTGAATTCTCGATATTTCTGGGAGGATTTTTTGTTAGGATTTCCCATTTGAT
GGTGCCCGATTCGATTTCGTTTGATGCTGTGCAATTTCAT
>No_name
CCGACATTTTGAATTCTCGATATTTCTGGGAGGATTTTTTGTTAGGATTTCCCATTTGAT
GGTGCCCGATTCGATCTCGTTTGATGCTGTGCAATTTCAT
>No_name
TGCCACATTCATTGATATCAAGATAACCGACATTTTGAATTCTCGATATTTCTGGGAGGA
TTTTTTGTTAGGATTTCCCATTTGATGGTGCCCGATTCGA
>No_name
CGAATCGGGCACCATCAAATGGGAAATCCTAACAAAAAATCCTCCCAGAAATATCGAGAA
TTCAAAATGTCGGTTATCTTGATATCAATGAATGTGGCAA
>No_name
ATCAATTCGAAAATCAAAAACAACGGATTCGTTACTAAGGTTGCCACATTCATTGATATC
AAGATAACCGACATTTTGAATTCTCGATATTTCTGGGAGG
>No_name
GCGATTTTTCGTTAACTTTCCGTATTTCTGACCCTCCGAGCCCGCTCCGTCTATCAATTC
GAAAATCAAAAACAACGGATTCGTTACTAAGGTTGCCACA
>No_name
GTTAAAATAGATCAGTGAATTAAAGAGCAAATTGAAGAAATCTGAAACGCAGCGATTTTT
CGTTAACTTTCCGTATTTCTGACCCTCCGAGCCCGCTCCG
>No_name
GAGGGTCAGAAATACGGAAAGTTAACGAAAAATCGCTGCGTTTCAGATTTCTTCAATTTG
CTCTTTAATTCACTGATCTATTTTAACAATCAAACAAACT
>No_name
CAGAAATACGGAAAGTTAACGAAAAATCGCTGCGTTTCAGATTTCTTCAATTTGCTCTTT
AATTCACTGATCTATTTTAACAATCAAACAAACTGGATAT
>No_name
GGAAAGTTAACGAAAAATCGCTGCGTTTCAGATTTCTTCAATTTGCTCTTTAATTCACTG
ATCTATTTTAACAATCAAACAAACTGGATATTTTACGTCT
>No_name
AAAGTTAACGAAAAATCGCTGCGTTTCAGATTTCTTCAATTTGCTCTTTAATTCACTGAT
CTATTTTAACAATCAAACAAACTGGATATTTTACGTCTTA
>No_name
CGATTAAGACGTAAAATATCCAGTTTGTTTGATTGTTAAAATAGATCAGTGAATTAAAGA
GCAAATTGAAGAAATCTGAAACGCAGCGATTTTTCGTTAA
>No_name
CTGCGTTTCAGATTTCTTCAATTTGCTCTTTAATTCACTGATCTATTTTAACAATCAAAC
AAACTGGATATTTTACGTCTTAATTGGGGCGAAATTTCAG
>No_name
GTTTGAGGAACGGGAGAAAATTGGAGAGGATCATGAGAAAATAGTGCTGAAATTTCGCCC
CAATTAAGACGTAAAATATCCAGTTTGTTTGATTGTTAAA
>No_name
TTTAACAATCAAACAAACTGGATATTTTACGTCTTAATTGGGGCGAAATTTCAGCACTAT
TTTCTCATGATCCTCTCCAATTTTCTCCCGTTCCTCAAAC
>No_name
GCGGATTCGTCAATGTCTCGTTTGAGGAACGGGGGAAAATTGGAGAGGATCATGAGAAAA
TAGTGCTGAAATTTCGCCCCAATTAAGACGTAAAATATCC
>No_name
GACAATTTGAATTTTTAATCTTATTTTTAAGATTGAATTCAGAATTCCGTTGAAGATTTT
TTTCAATGTTCATCGTCTACTCGAAAGGTAAACTCGCTGA
>No_name
GAACATTGAAAAAAATCTTCAACGGAATTCTGAATTGAATCTTAAAAATAAGATTCAAAA
TTCAAATTGTCAACGAAAATATTCGTGTTTATGTTGGAAA
>No_name
GAACATTGAAAAAAATCTTCAACGGAATTCTGAATTGAATCTTAAAAATAAGATTCAAAA
TTCAAATTGTCAACGAAAATATTCGTGTTTATGTTGGAAA
>No_name
TTAAAATTTCAACATAATCGTCAATTTTGTTTTTGATATTTCGGTTGTTTATTTTCCAAC
ATAAACACGAATATTTTCGTTGACAATTTGAATTTTGAAT
>No_name
CAAAATTCAAATTGTCAACGAAAATATTCGTGTTTATGTTGGAAAATAAACAACCGAAAT
ATCAAAAACAAAATTGACGATTATGTTGAAACTTTAACAA
>No_name
CCTCTGATTCTTTTTGGTAGTTTGTTAAAGTTTCAACATAATCGTCACTGTTGTTTTTGA
TATTTCGGTTGTTTATTTTCCAACATAAACACGCATATTA
>No_name
CGTCAATTTTTCCAACAGTAATTATGATGTATTTCATTTATTGGTTCGTCGATATGCGAA
TAAATAATTTATTGCTTTGTCAAATAACAAATGTGATATT
>No_name
CAGCTTTGTATTCGTTGTTCACTTTTACACCTTGTATCATTATATTATTTTTATACAATA
CTGGTGCAATTGTTGCGAATTATATTGTTCAGCTGATAGC
>No_name
CCGAACCGAAAATTTACAAAACAATTTAACTTTATTTCTTATACGAAAGTATTTATGGAG
TTCTACGTTCTATTTGCATCGCTATGGTTCTTTGCTTTGG
>No_name
AAATTTACAAAACAATTTAACTTTATTTCTTATACGAAAGTATTTATGGAGTTCTACGTT
CTATTTGCATCGCTATGGTTCTTTGCTTTGGTTGATGAGT
>No_name
AAACAATTTAACTTTATTTCTTATACGAAAGTATTTATGGAGTTCTACGTTCTATTTGCA
TCGCTATGGTTCTTTGCTTTGGTTGATGAGTGGACTTGTA
>No_name
ATAAAGGCTAAAGTGTTTAATACAAGTCCACTCATCAACCAAAGCAAAGAACCATAGCGA
CGCAAATAGAACGTAGAACTCCATAAATACTTTCGTATAA
>No_name
ATTATAAAGGCTAAAGTGTTTAATACAAGTCCACTCATCAACCAAAGCAAAGAACCATAG
CGATGCAAATAGAACGTAGAACTCCATAAATACTTTCGTA
>No_name
AAAGTATTTATGGAGTTCTACGTTCTATTTGCATCGCTATGGTTCTTTGCTTTGGTTGAT
GAGTGGACTTGTATTAAACACTTTAGCCTTTATAATATGG
>No_name
GGTCCATATTATAAAGGCTAAAGTGTTTAATACAAGTCCACTCATCAACCAAAGCAAAGA
ACCATAGCGATGCAAATAGAACGTAGAACTCCACAAATAC
>No_name
ATTTGATCTTCTAAGTCTTGGTCTGGTCCATATTATAAAGGCTAAAGTGTTTAATACAAG
TCCACTCATCAACCAAAGCAAAGAACCATAGCGATGCAAA
>No_name
GTATTTGATCTTCTAAGTCTTGGTCTGGTCCATATTATAAAGGCTAAAGTGTTTAATACA
AGTCCACTCATCAACCAAAGCAAAGAACCATAGCGATGCA
>No_name
TTGCGGATGTATTTGATCTTCTAAGTCTTGGTCTGGTCCATATTATAAAGGCTAAAGTGT
TTAATACAAGTCCACTCATCAACCAAAGCAAAGAACCATA
>No_name
CATGGCTATTCCTGCCAAATAATTTGCGGATGTATTTGATCTTCTAAGTCTTGGTCTGGT
CCATATTATAAAGGCTAAAGTGTTTAATACAAGTCCACTC
>No_name
CTTGTATTAAACACTTTAGCCTTTATAATATGGACCAGACCAAGACTTAGAAGATCAAAT
ACATCCGCAAATTATTTGGCAGGAATAGCCATGTCAGACA
>No_name
GAAGTTTGCATGTAATGAAGAATGTATAATAACCAAAATATGGTGTCTGACATGGCTATT
CCTGCCAAATAATTTGCGGATGTATTTGATCTTCTAAGTC
>No_name
CGAAGTTTGCATGTAATGAAGAATGTATAATAACCAAAATATGGTGTCTGACATGGCTAT
TCCTGCCAAATAATTTGCGGATGTATTTGATCTTCTAAGT
>No_name
CGCGAAGTTTGCATGTAATGAAGAATGTATAATAACCAAAATATGGTGTCTGACATGGCT
ATTCCTGCCAAATAATTTGCGGATGTATTTGATCTTCTAA
>No_name
CGCGAAGTTTGCATGTAATGAAGAATGTATAATAACCAAAATATGGTGTCTGACATGGCT
ATTCCTGCCAAATAATTTGCGGATGTATTTGATCTTCTAA
>No_name
CGCGAAGTTTGCATGTAATGAAGAATGTATAATAACCAAAATATGGTGTCTGACATGGCT
ATTCCTGCCAAATAATTTGCGGATGTATTGGATCCTCTAA
>No_name
CACGAAGTTTGCATGTAATGAAGAATGTATAATAACCAAAATATGGTGTCTGACATGGCT
ATTCCTGCCAAATAATTTGCGGATGTATTTGATCTTCTAA
>No_name
CACGAAGTTTGCATGTAATGAAGAATGTATAATAACCAAAATATGGTGTCTGACATGGCT
ATTCCTGCCAAATAATTTGCGGATGTATTTGATCTTCTAA
>No_name
CGCGAAGTTTGCATGTAATGAAGAATGTATAATAACCAAAATATGGTGGCTGACATGGCT
ATTCCTGCCAAATAATTTGCGGGTGTATTTGATCTTTTAA
>No_name
GCCATGTCAGACACCATATTTTGGTTATTATACATTCTTCATTACATGCAAACTTCGTGG
GACATTTGTGTTCAAGATATTCCAGTATGGTGTGAAATGT
>No_name
AAACATTTCACACCATACTGGAATATCTTGAACACAAATGTCCCACGAAGTTTGCATGTA
ATGAAGAATGTATAATAACCAAAATATGGTGTCTGACATG
>No_name
GAAACATTTCACACCATACTGGAATATCTTGAACACAAATGTCCCACGAAGTTTGCATGT
AATGAAGAATGTATAATAACCAAAATATGGTGTCTGACAT
>No_name
GTATTGACTTGAAATAAATAAACCTTGAAACATTTCACACCATACTGGAATATCTTGAAA
ACAAATGTCCCACGAATTTTGCATGCAATGAAGAATGTAT
>No_name
GAAAAGTATTGACTTGAAATAAATAAACCTTGAAACATTTCACACCATACTGGAATATCT
TGAACACAAATGTCCCACGAAGTTTGCATGTAATGAAGAA
>No_name
CATACTGCTATATATCTCTCCAATGAAAAAATCAAAACGAGAGGTACGGAAAAGTATTGA
CTTGAAATAAATAAACCTTGAAACATTTCACACCATACTG
>No_name
GAAATGTTTCAAGGTTTATTTATTTCAAGTCAATACTTTTCCGTACCTCTCGTTTTGATT
TTTTCATTGGAGAGATATATAGCAGTATGCCATCCATTTA
>No_name
ATTTATTTCAAGTCAATACTTTTCCGTACCTCTCGTTTTGATTTTTTCATTGGAGAGATA
TATAGCAGTATGCCATCCATTTAAAAGAGAAAAGCTCTGC
>No_name
CTTTCTATGAGTGCAGAGCTTTTCTCTTTTAAATGGATGGCATACTGCTATATATCTCTC
CAATGAAAAAATCAAAACGAGGGGTACGGAAAAGTATTGA
>No_name
CAATACTTTTCCGTACCTCTCGTTTTGATTTTTTCATTGGAGAGATATATAGCAGTATGC
CATCCATTGAAAGGAGAAAAGCTCTGCACTCATAGAAAGG
>No_name
GTGACTCCACAAACAATTGTATTGACCAGAGCCTTTCTATGAGTGAAGAGCTTTTCTCTT
TTAAATGGATGGCATACTGCTATATATCTCTCCAATGAAA
>No_name
CAGCGCAGTGACTCCACAAACAATTGTATTGACCAGAGCCTTTCTATGAGTGCAGAGCTT
TTCTCTTTTAAATGGATGGCATACTGCTATATATCTCTCC
>No_name
TTGAAATACTCTGAGAACATCCTAATATCAGCGCAGTGACTCCACAAACAATTGTATTGA
CCAGAGCCTTTCTATGAGTGCAGAGCTTTTCTCTTTTAAA
>No_name
TTGAAATACTCTGAGAACATCCTAATATCAGCGCAGTGACTCCACAAACAATTGTATTGA
CCAGAGCCTTTCTATGAGTGCAGAGCTTTTCTCTTTTAAA
>No_name
AAAAGCTCTGCACTCATAGAAAGGCTCTGGTCAATACAATTGTTTGTGGAGTCACTGCGC
TGATATTAGGATGTTCTCAGAGTATTTCAAGAGAATACAA
>No_name
ATTGTATTCTCTTGAAATACTCTGAGAACATCCTAATATCAGCGCAGTGACTCCACAAAC
AATTGTATTGACCAGAGCCTTTCTATGAGTGCAGAGCTTT
>No_name
CGTCATTGTATTCTCTTGAAATACTCTAAGAACATCCTAATATCAGCGCAGCGACTCCAC
AAACAATTGTATTGACCAGAGCCTTTCTATGAGTGCAGAG
>No_name
TCGTCATTGTATTCTCTTGAAATACTCTGAGAACATCCTAATATCAGCGCAGTGACTCCA
CAAACAATTGTATTGACCAGAGCCTTTCTATGAGTGCAGA
>No_name
CTGGTCAATACAATTGTTTGTGGAGTCACTGCGCTGATATTAGGATGTTCTCAGAGTATT
TCAAGAGAATACAATGACGTATCGAAAAAATGTGATATTA
>No_name
CTCTAATATCACATTTTTTCGATACGTCATTGTATTCTCTTGAAATACTCTGAGAACATC
CTAATATCAGCGCAGTGACTCCACAAACAATTGTATTGAC
>No_name
GTCAATACAATTGTTTGTGGAGTCACTGCGCTGATATTAGGATGTTCTCAGAGTATTTCA
AGAGAATACAATGACGTATCGAAAAAATGTGATATTAGAG
>No_name
CTCTAATATCACATTTTTTCGATACGTCATTGTATTCTCTTGAAATACTCTGAGAACATC
CTAATATCAGCGCAGTGACTCCACAAACAATTGAATTGAC
>No_name
CGAGTATTTACAACACTTCCTCTAATATCACATTTTTTCGATACGTCATTGTATTCTCTT
GAAATACTCTGAGAACATCCTAATATCAGCGCAGTGACTC
>No_name
GCACTAATGAGTATTTCAGTCCCAGTGGCAAATATGAACCAATTGCGAGTATTTACAACA
CTTCCTCTAATATCACATTTTTTCGATACGTCATTGTATT
>No_name
CAGTGCACTAATGAGTATTTCAGTCCCAGTGGCAAATATGAACCAATTGCGAGTATTTAC
AACACTTCCTCTAATATCACATTTTTTCGATACGTCATTG
>No_name
CAGCAGCGCACTAATGAGTATTTCAGTCCCAGTGGCGAGTATGAACCAATTGCGAGTATT
TACAACACTTCCTCTAATATCACATTTTTTCGATACGTCA
>No_name
CAGCAGCGCACTAATGAGTATTTCAGTCCCAGTGGCAAATATGAACCAATTGCGAGTATT
TACAACACTTCCTCTAATATCACATTTTTTCGATACGTCA
>No_name
CAGCAGCGCACTAATGAGTATTTCAGTCCCAGTGTCAAATATGAACCAATTCCGCGTATT
TACAACACTTCCTCTAATATCACATTTTTTCGAGATCTGA
>No_name
TCGAAAAAATGTGATATTAGAGGAAGTGTTGTAAATACTCGCAATTGGTTCATATTTGCC
ACTGGGACTGAAATACTCATTAGTGCGCTGCTGCCATTTG
>No_name
CGAAAAAATGTGATATTAGAGGAAGTGTTGTAAATACTCGCAATTGGTTCATATTTGCCA
CTGGGACTGAAATACTCATTAGTGCGCTGCTGCCATTTGC
>No_name
GAAAAAATGTGATATTAGAGGAAGTGTTGTAAATACTCGCAATTGGTTCATATTTGCCAC
TGGGACTGAAATACTCATTAGTGCGCTGCTGCCATTTGCA
>No_name
CGACGATTAAAGTTGCAAATGGCAGCAGCGCACTAATGAGTATTTCAGTCCCAGTGGCAA
ATATGAACCAATTGCGAGTATTTACAACACTTCCTCTAAT
>No_name
GTTGTAAATACTCGCAATTGGTTCATATTTGCCACTGGGACTGAAATACTCATTAGTGCG
CTGCTGCCATTTGCAACTTTAATCGTCAATATCTTAGTTA
>No_name
GTAAATACTCGCAATTGGTTCATATTTGCCACTGGGACTGAAATACTCATTAGTGCGCTG
CTGCCATTTGCAACTTTAATCGTCAATATCTTAGTTATTA
>No_name
TTTAAATACTCGCAATTGGTTCATATTTGCCACTGGGACTGAAATACTCATTAGTGCGCT
GCTGCCATTTGCAACTTTAATCGTCAATATCTTAGTTATT
>No_name
ATAGATTTCAGTTCTATAATAACTAAGATATTGACGATTAAAGTTGCAAATGGCAGCAGC
GCACTAATGAGTATTTCAGTCCCAGTGGCAAATATGAACC
>No_name
ATTTGCCACTGGGACTGAAATACTCATTAGTGCGCTGCGGCCATTTGCAACTTTAATCGT
CAATATCTTAGTTATTATAGAACTGAAATCTATCACAAGT
>No_name
TGTAGTTTTACTTGTGATAGATTTCAGTTCTATAATAACTAAGATATTGACGATTAAAGT
TGCAAATGGCAGCAGCGCACTAATGAGTATTTCAGTCCCA
>No_name
TGAGGGTTTTATCAATGTAGTTTTACTTGTGATAGATTTCAGTTCTATAATAACTAAGAT
ATTGACGATTAAAGTTGCAAATGGCAGCAGCGCACTAATG
>No_name
CTGCCATTTGCAACTTTAATCGTCAATATCTTAGTTATTATAGAACTGAAATCTATCACA
AGTAAAACTACATTGATAAAGCCCTCAGTAACTGCTCCAT
>No_name
GCCATTTGGAACTTTAATCGTCAATATCTTAGTTATTATAGAACTGAAATCTATCACAAG
TAAAACTACATTGATAAAACCCTCAGTAACTGCTCCATTA
>No_name
GCAACTTTAATCGTCAATATCTTAGTTATTATAGAACTGAAATCTATCACAAGTAAAACT
ACATTGATAAAACCCTCAGTAACTGCTCCATTAACCTCCT
>No_name
CTTTAATCGGCAATATCTTAGTTATTATAGAACTGAAATCTATCACAAGTAAAACTACAT
TGATAAAACCCTCAGTAACTGCTCCATTAACCTCCTCCAC
>No_name
CTTTAATCGTCAATATCTTAGTTATTATAGAACTGAAATCTATCACAAGTAAAACTACAT
TGATTAAACCCTCAGTAACTGCTCCATTAACCTCCTCCAC
>No_name
ATCGTCAATATCTTAGTTATTATAGAACTGAAATCTATCACAAGTAAAACTACATTGATA
AAACCCTCAGTAACTGCTCCATTAACCTCCTCCACTAGTA
>No_name
CTGGTACTAGTGGAGGAGGTTAATGGAGGAGTTACTTAGGGTTTTTTCAATGTAGTTTTA
CTTGTGATAGATTTCAGTTCTATAATAACTAAGATATTGA
>No_name
CAATATCTTAGTTATTATAGAACTGAAATCTATCACAAGTAAAACTACATTGATAAAACC
CTCAGTAACTGCTCCATTAACCTCCTCCACTAGTACCAGT
>No_name
CTCACTGGTACTAGTGGAGGAGGGTAATGGAGCAGTTACTGAGGGTTTTATCAATGTAGT
TTTACTTGTGATAGATTTCAGTTCTATAATAACTAAGATA
>No_name
CTCACTGGTACTAGTGGAGGGGGTTAATGGAGCAGTTACTGAGGGTTTTATCAATGTAGT
TTTACTTGTGATAGATTTCAGTTCTATAATAACTAAGATA
>No_name
CTCACTGGTACTAGTGGAGGAGGTTAATGGAGCAGTTACTGAGGGTTTTATCAATGTAGT
TTTACTTGTGATAGATTTCAGTTCTATAATAACTAAGATA
>No_name
CTGAAATCTATCACAAGTAAAACTACATTGATAAAACCCTCAGTAACTGCTCCATTAACC
TCCTCCACTAGTACCAGTGAGCAACATCTTCAAATTCAAA
>No_name
TTTCCGTACTACCTTGGTTTCTTTGAATTTGAAGATGTTGCTCACTGGTACTAGTGGAGG
AGGGTAATGGAGCAGTTACTGAGGGTTTTATCAATGTAGT
>No_name
CTTTTCCGTACTACCTTGGTTTCTTTGAATTTGAAGATGTTGCTCACTGGTACTAGTGGA
GGAGGTTAATGGAGCAGTTACTGAGGGTTTTATCAATGTA
>No_name
GTAACTGCTCCATTAACCTCCTCCACTAGTACCAGTGAGCAACATCTTCAAATTCAAAGA
AACCAAGGTAGTACGGAAAAGCTAAATATCAAAAAGCATT
>No_name
TAACTGCTCCATTAACCTCCTCCACTAGTACCAGTGAGCAACATCTTCAAATTCAAAGAA
ACCAAGGTAGTACGGAAAAGCTAAATATCAAAAAGCATTC
>No_name
CTGCTCCATTAACCTCCTCCACGAGTACCAGTGAGCAACATCTTCAAATTCAAAGAAACC
AAGGTAGTACGGAAAAGCTAAATATCAAAAAGCATTCCAT
>No_name
ATTAACCTCCTCCACTAGTACCAGTGAGCAACATCTTCAAATTCAAAGAAACCAAGGTAG
TACGGAAAAGCTAAATATCAAAAAGCATTCCATTAGCCAA
>No_name
CTTTATTCTGTTGGCTAATGGAATGCTTTTTGATATTTAGCTTTTCCGTACTACCTTGGT
TTCTTTGAATTTGAAGATGTTGCTCACTGGTACTAGTGGA
>No_name
GCAACATCTTCAAATTCAAAGAAACCAAGGTAGTACGGAAAAGCTAAATATCAAAAAGCA
TTCCATTAGCCAACAGAATAAAGAAAAGAGTGCATTCAAA
>No_name
ATTTGAATGCACTCTTTTCTTTATTCTGTTGGCTAATGGAATGCTTTTTGATATTTAGCT
TTTCCGTACTACCTTGGTTTCTTTGAATTTGAAGATGTTG
>No_name
CATCTTCAAATTCAAAGAAACCAGGGTAGTACGGAAAAGCTAAATATCAAAAAGCATTCC
ATTAGCCAACAGAATAAAGAAAAGAGTGCATTCAAATCCA
>No_name
CTGGATTTGAATGCACTCTTTTCTTTATTCTGTTGGCTAATGGAATGCTTTTTGATATTT
AGCTTTTCCGTACTACCTTGGTTTCTTTGAATTTGAAGAT
>No_name
CTGGATTTGAATGCACTCTTTTCTTTATTCTGTTGGCTAATGGAATGCTTTTTGATATTT
AGCTTTTCCGTACTACCTTGGTTTCTTTGAATTTGAAGAT
>No_name
CTGGATTTGAATGCACTCTTTTCTTTATTCTGTTGGCTAATGGAATGCTTTTTGATATTT
AGCTTTTCCGTACTACCTTGGTTTCTTTGAATTTGAAGAT
>No_name
CAAGGTAGTACGGAAAAGCTAAATATCAAAAAGCATTCCATTAGCCAACAGAATAAAGAA
AAGAGTGCATTCAAATCCAGTACAATTTTGCTTTTAAGTG
>No_name
GAGACACTTAAAAGCAAAATTGTACTGGATTTGAATGCACTCTTTTCTTTATTCTGTTGG
CTAATGGAATGCTTTTTGATATTTAGCTTTTCCGTACTAC
>No_name
CGGAAAAGCTAAATATCAAAAAGCATTCCATTAGCCAACAGAATAAAGAAAAGAGTGCAT
TCAAATCCAGTACAATTTTGCTTTTAAGTGTCTCGTTTCT
>No_name
GGAAAAGCTAAATATCAAAAAGCATTCCATTAGCCAACAGAATAAAGAAAAGAGTGCATT
CAAATCCAGTACAATTTTGCTTTTAAGTGTCTCGTTTCTT
>No_name
AAAGAGTGCATTCAAATCCAGTACAATTTTGCTTTTAAGTGTCTCGTTTCTTCTAATAGT
CACAACTCTACCAACCGGTTTCGTTTATGCGCTCCAATTT
>No_name
CAACTGGACAGACAAATTGGAGCGCATAAACGAAACCGGTTGGTAGAGTTGTGACTATTA
GAAGAAACGAGACACTTAAAAGCAAAATTGTACTGGATTT
>No_name
TTCGTTTCCAACTGGACAGACAAATTGGAGCGCATAAACGAAACCGGTTGGTAGAGTTGT
GACTATTAGAAGAAACGAGACACTTAAAAGCAAAAATGTA
>No_name
GTTCGACGCTTAAAGTTTCGTTTCCAACTGGACAGACAAATTGGAGCGCATAAACGAAAC
CGGTTGGTAGAGTTGTGACTATTAGAAGAAACGAGACACT
>No_name
GTTTCTTCTAATAGTCACAACTCTACCAACCGGTTTCGTTTATGCGCTCCAATTTGTCTG
TCCAGTTGGAAACGAAACTTTAAGCGTCGAACAAATGAAA
>No_name
CCGGTTTCGTTTATGCGCTCCAATTTGTCTGTCCAGTTGGAAACGAAACTTTAAGCGTCG
AACAAATGAAAGTCGATCCAGATTGGATAAAGTTTATTAA
>No_name
CCGGTTTCGTTTATGCGCTCCAATTTGTCTGTCCAGTTGGAAACGAAACTTTAAGCGTCG
AACAAATGAAAGTCGATCCAGATTGGATAAAGTTTATTAA
>No_name
TTTATGCGCTCCAATTTGTCTGTCCAGTTGGAAACGAAACTTTAAGCGTCGAACAAATGA
AAGTCGATCCAGATTGGATAAAGTTTATTAACTATCAAAT
>No_name
CGCTCCAATTTGTCTGTCCAGTTGGAAACGAAACTTTAAGCGTCGAACAAATGAAAGTCG
ATCCAGATTGGATAAAGTTTATTAACTATCAAATTTTAAA
>No_name
AATTTGTCTGTCCAGTTGGAAACGAAACTTTAAGCGTGGAACAAATGAAAGTCGATCCAG
ATTGGAGAAAGTTTATTAACTATCAAATTTTAAAAGAGGT
>No_name
GAAAAAAAGTCAACAACCTCTTTTAAAATTTGATAGTTAATAAACTTTATCCAATCTGGA
TCGACTTTCATTTGTTCGACGCTTAAAGTTTCGTTTCCAA
>No_name
CGAAACTTTAAGCGTCGAACAAATGAAAGTCGATCCAGATTGGATAAAGTTTATTAACTA
TCAAATTTTAAAAGAGGTTGTTGACTTTTTTTCAATGATC
>No_name
CGAAACTTTAAGCGTCGAACAAATGAAAGTCGATCCAGATTGGATAAAGTTTATTAACTA
TCAAATTTTAAAAGAGGATGTTGACTTTTTTTCAATGATC
>No_name
CTTTAAGCGTCGAACAAATGAAAGTCGATCCAGATTGGATAAAGTTTATTAACTATCAAA
TTTTAAAAGAGGTTGTTGACTTTTTTTCAATGATCCATTT
>No_name
CTGAAATGGATCATTGAAAAAAAGTCAACAACCTCTTTTAAAATTTGATAGTTAATAAAC
TTTATCCAATCTGGATCGACTTTCATGTGTTCGACGCTTA
>No_name
AAATAACAAAATTTATACTGAAATGGATCATTGAAAAAAAATCAACAACCTCTTTTAAAA
TTTGATAGTTAATAAACTTTATCCAATCTGTATCGACTTT
>No_name
CTTTCGCCAGTAATATAATAAATAACAAAATTTATACTGAAATGGATCATTGAAAAAAAG
TAAACAACCTCTTTTAAAATTTGATAGTTAATAAAATTTA
>No_name
ATCAAATTTTAAAAGAGGTTGTTGACTTTTTTTCAATGATCAATTTCAGTATAAATTTTG
TTATTTATTATATTACTGGCGAAAGTTTTAGAACAGAATT
>No_name
CCTTTGAATCGTTTTGCATTTTGAAACAGAAGGTAAAATTCTGTTCTAAAACTTTCGCCA
GTAATATAATAAATAACAAAATTTATACTGAAATGGATCA
>No_name
CAGGACCTTTGAATCGTTTTGCATTTTGAAACAGAAGGTAAAATTCTGTTCTAAAACTTT
CGCCAGTAATATAATAAATAACAAAATTTATACTGAAATG
>No_name
CAGGACCTTTGAATCGTTTTGCATTTTGAAACAGAAGGTAAAATTCTGTTCTAAAACTTT
CGCCAGTAATATAATAAATAACAAAATTTATACTGAAATG
>No_name
CAGGACCTTTGAATCGTTTTGCATTTTGAAACAGAAGGTAAAATTCTGTTCTAAAACTTT
CGCCAGTAATATAATAAATAACAAAATTTATACTGAAATG
>No_name
TTTCAGTATAAATTTTGTTATTTATTATATTACTGGCGAAAGTTTTAGAACAGAATTTTA
CCTTCTGTTTCAAAATGCAAAACGATTCAAAGGTCCTGAC
>No_name
TTTCAGTATAAATTTTGTTATTTATTATATTACTGGCGAAAGTTTTAGAACAGAATTTTA
CCTTCTGTTTCAAAATGCAAAAGGATTCAAAGGTACTGAC
>No_name
GAAAAATAGGAATTACCAATGGAAGTATCGTCAGGACCTTTGAATCGTTTTGCATTTTGA
AACAGAAGGTAAAATTCTGTTCTAAAACTTTCGCCAGTAA
>No_name
ATTTGAAAAATAGGAATTACCAATGGAAGTATCGTCAGGACCTTTGAATCGTTTTGCATT
TTGAAACAGAAGGTAAAATTCTGTTCTAAAACTTTCGCCC
>No_name
CGAAAGTTTTAGAACAGAATTTTACCTTCTGTTTCAAAATGCAAAACGATTCAAAGGTCC
TGACGATACTTCCATTGGTAATTCCTATTTTTCAAATAGA
>No_name
GAAAGTTTTAGAACAGAATTTTACCTTCTGTTTCAAAATGCAAAACGATTCAAAGGTCCT
GACGATACTTCCATTGGTAATTCCTATTTTTCAAATAGAA
>No_name
TTTAGAACAGAATTTTACCTTCTGTTTCAAAATGCAAAACGATTCAAAGGTCCTGACGAT
ACTTCCATTGGTAATTCCTATTTTTCAAATAGAAATGGGC
>No_name
CCCATTTCTATTTGAAAAATAGGAATTACCAATGGAAGTATCGTCAGGACCTTTGAATCG
TTTTGCATTTTGAAACAGAAGGTAAAATTCTGTTCTCTTT
>No_name
CAGAATTTTACCTTCTGTTTCAAAATGCAAAACGATTCAAAGGCCCTGACGATACTTCCA
TTGGTAATTCCTATTGTTCAAATAGAAATGGGCACAATCA
>No_name
ATTTTACCTTCTGTTTCAAAATGCAAAACGATTCAAAGGTCCTGACGATACTTCCATTGG
TAATTCCTATTTTTCAAATAGAAATGGGCACAATCAGAGA
>No_name
AAACGATTCAAAGGTCCTGACGATACTTCCATTGGTAATTCCTATTTTTCAAATAGAAAT
GGGCACAATCAGAGAGTTAATCACACCGAAATGCTCCGAA
>No_name
GTTCGGCCTGTTTTCGGAGCATTTCGGTGTGATTAACTCTCTGATTGTGCCCATTTCTAT
TTGAAAAATAGGAATTACCAATGGAAGTATCGTCAGGACC
>No_name
GTTCGGCCTGTTTTCGGAGCATTTCGGTGTGATTAACTCTCTGATTTTGCCCATTTCTAT
TTGAAAAATAGGAATTACCAATGGAAGTATCGTCAGGACC
>No_name
ATTAAATATTTGTAATTGTCGTGTGTTCGGCCTGTTTTCGGAGCATTTCGGTGTGATTAA
CTCTCTGATTGTGCCCATTTCTATTTGAAAAATAGGAATT
>No_name
CTATTTTTCAAATAGAAATGGGCACAATCAGAGAGTTAATCACACCGAAATGCTCCGAAA
ACAGGCCGAACACACGCCAATTACAAATATTTAATAAAAT
>No_name
CGCCTAAATGTCTCTCGATTATCAAATGGTAAAAAGGAATTTCCAGATTATTTTCAATCC
CGATTCGAATATCTCCATTCTCACTCGAGCTTATAATGAA
>No_name
ATTTTCAATCCCGATTCGAATATCTCCATTCCCACTCGAGCTTATAATGAATTGATGAAG
CACCTGAATGCTGATTCGATTAGAAATGAATCAGAAAAAC
>No_name
TGCTTTGAGTTTTTCTGATTCATTTCTAATCGAATCAGCAGTCAGGTGCTTCATCAATTC
ATTATAAGCTCGAGTGAGAATGGAGATATTCGAATCGGGA
>No_name
GATAATTTGAAAGCTCCAACTTTTGATTCATACTTCGAATGTAATAATGCTTTGAGTTTT
TCTGATTCATTTCTAATCGAATCATCATTCAGGTGCTTCA
>No_name
GCGAGACCAATACAAAAGATTTCATAAATTAATTTGCATGGATTCCGCCACAAAGTGATG
ATGACAACCAAGTTACTGACGACTCCAGTTACGCATATTA
>No_name
ATTTTCATCATCACTGATCCTAGTCGGCTTAACGTTTTCAAGATTTATCGCAGTTTTACA
TCCCTGGAAAAACCGAAGAATGACTTTAAATGGCGCAAAA
>No_name
CTGATCCTAGTCGGCTTAACGTTTTCAAGATTTATCGCAGTTTTACATCCCTGGAAAAAC
CGAAGAATGACTTTAAATGGCGCAAAATGGGCTTGTATCA
>No_name
ATGGGCTTGTATCATTGGATGGTTTATTGGATTTTCGATATCTACGCCATATTTTTACTA
TCATGATACAGAAAAATCGGATTCATGGATGAGATTTATT
>No_name
CGGATTATTAACAAACTGATTTGTTCGATTCCTCGTAATAAATCTCATCCACGAATCCGA
TTTTTCTGTATCATGATAGTAAAAATATGGCGTAGATATC
>No_name
CAGAAAAATCGGATTCATGGATGAGATTTATTACGAGGAATCGAACAAATCAGTTTGTTA
ATAATCCGTATAAGTGTAGATTACAATTTCCTTCGAATTA
>No_name
TATAAATGTAGATTAGAATTTCCTTCGAATGAATCTCGATATATTGTTATAATTGGACTA
TTAAACACATCGTATTTGATCCCATTTATTGGGATTTTAA
>No_name
ATCGTGATAGCCTTATATCAAACGATATCGTTAACAAAGTGAAAGCATCTAAACGTTTCA
GGCGCCGGCACAGGCAGAAAAGGGTAACCAATCTAGTTTT
>No_name
CTTCAACACCAGCTATGGAATATGTTAGATATGTCTCTCAAACTCTATCATTTTGTAGCG
CTTGCGTCAATCCGATCGTCTATTCAATAGCAAGCAAAGC
>No_name
CTTCAACACCAGCTATGGAATATGTTAGATATGTCTCTCAAACTCTATCATTTTGTAGCG
CTTGCGTCAATCCGATCGTCTATTCAATAGCAAGCAAAGC
>No_name
GTTTAGTCTTCTTTTAGAATCAAAAGTTCTGCCGTTTATTATTATATTTTTAATGAGTAC
AAGTATCTCAATATGTATTGTCCTCAACAAAAGGCATATG
>No_name
AGATTGATGCCGTATGACAAATTGTAGGCAAAACCACGTTTAAAACAAAAATTGCCACAC
TAATTGTAATATTATTTTGATATTGGGATAAAAATGTCGG
>No_name
GAAAATGACAAAAGCAAAGCACAAGGGGCGACATGCATTAGTAAAAGGCGTGAAAAATAA
TATATAATCATCAATCTTGAACCGCTTGAATGGCATTTCA
>No_name
GTTCAAGATTGATGATTATATATTATTTTTCACGCCTTTTACTAATGCATGTCGCCCCTT
GTGCTTTGCTTTTGTCATTTTCAGTTTTGCTAATTATCGC
>No_name
CAGCCTTTTTTGATAGATTTAGTAGTTTTCTTCTTCGAATTGCTACTTTTTTCATTGCGA
TAATTAGCAAAACTGAAAATGACAAAAGCAAAGCACAAGG
>No_name
GCCAAGCATTCTGCTTTCAGCCTTTTTTGATAGATTTAGTAGTTTTCTTCTTCGAATTGC
TACTTTTTTCATTGCGATAATTAGCAAAACTGAAAATGAC
>No_name
GGGAAGTTCAACAATTAAAAATATTGTCACAACAACCACCAACATTCGAGAGGTGGTATT
CGAATCCCAGCCAAGCATTCTGCTTTCAGCCTTTTTTGAT
>No_name
ATTCTATGCACTATAATTGGAAATGTTTTTGTCGTTGCTGCCATAATTTTAGAAAAGAAT
CTTCAAAGCGTATCAAATTATCTTATTCTCAGCCTTGCCG
>No_name
TAGAAATCTCGCTTAAAAGACTAACTGACATAACTAAGGATGCCACCATCAGATCTGCAA
CGGCAAGGCTGAGAATAAGATAATTTGATACGCTTTGAAG
>No_name
CTTATTCTCAGCCTTGCCGTTGCAGATCTGATGGTGGCATCCTTAGTTATGTCAGTTAGT
CTTTTAAGCGAGATTTCTAAACAGTGGTTTTTAGGAATAG
>No_name
CGAACAACAGAGCACATCAAAACAAACCCAAAAATCGCATAGCTCTATTCCTAAAAACCA
CTGTTTAGAAATCTCGCTTAACAGACTACCTGACATAACT
>No_name
CACCAATATAGACTATATCAGAATGAGGACGGCTAAACGAATTATTATAATGATTATAAT
TGTTTGGTTACTCTCTATTATTATTTCCATTCCTTCTCGT
>No_name
CCAATATAGACTATATCAGAATGAGGACGGCTAAACGAATTATTATAATGATTATAATTG
TTTGGTTCCTCTCTATTATTATTTCCATTCCTTCTCGTTT
>No_name
AACGAATTATTATAATGATTATAATTGTTTGGTTCCTCTCTATTATTATTTCCATTCCTT
CTCGTTTCTATTCAAGTCGGACATGGGAAAATGTCTACAA
>No_name
GTGTAACATAAATGATGAATATTTCTATACGATTTTCTCAACTGTCGGTGCTGTTTATAT
GCCAATGTTTCTTTTGATTGGTATTTATTTAAAGATTTAT
>No_name
GCTTTTTATATGCCAATGTTTCTTTTGATTGGTATTTATTTAAAGATTTATCAAACAGCT
CGAGCAAGAATTCGGAAACATGGCTTCCATAAATCCAAGT
>No_name
GGCATGTCTATTTTCATTTGAAGATAATTGTTTGTTTGACTAAAGTTAGAGCTGCATTGA
TAACGATGAGTACTATTCATTTCTCTCTTTACTGGGATAA
>No_name
ATGAGTTTACCTGATTTTTCGACATATTTTTCCTATAATATGAGGAGATTTCGTATGATT
GCATGTCTATTTTCATTTGAAGATAATTGTTTGTTTGACT
>No_name
ACGAAATCTCCTCATATTATGGGAAAAATATGTCGAAAAATCAGGTAAACTCATATGATT
TAGATTCAGTGAATCAAAGTTCATGTGATCCTCAATCAAG
>No_name
CATCCTCACATAAATATTGCAACTCAAGTTGTGAGCACATAAATATGAACAACCAGTATC
CAAATGTTGATTCTAATATGTTATCAAATAGCATCTTTAA
>No_name
CATAAATATTGCAACTCAAGTTGTGAGCACATAAATATGAACAACCAGTATCCAAATGTT
GATTCTAATATGTTATCAAATAGCATCTTTAAACAATACC
>No_name
GAAAAATGGAGTTTATCCTTCTCATGTTTGCACTGGTATTGTTTGAAGATGCTATTTGAT
AACATATTCGAATCAACATTTGGATACTGGTTGTTCATAT
>No_name
GTCGATTAGGGCAAGTAATTCTCGGAGAACTGTTGAGACTACTTGTTTCCTTCCAATTCC
AAATGATCTTTTCGTCATAGTTTTCTAGACACTGAGCTGG
>No_name
CTATGACGAAAAGATCATTTGGAATTGGAAGGAAACAAGTAGTCTCAACAGTTCTCCGAG
AATTACTTGCCCTAATCGACCAAGACATGATTGCATAGAA
>No_name
CTATGACGAAAAGATCAGTTGGAATTGGAAGGAAACAAGTAGTCTCAACAGTTCTCCGAG
AATTACTTGCCCTAATCGACCAAGACATGATTGCATAGAA
>No_name
TTTTCTTTTGGTTTTCTTTATATATTCTATGCAATCATGTCTTGGTCGATTAGGGCAAGT
AATTCTCGGAGAACTGTTGAGACTACTTGTTTCCTTCCAA
>No_name
CGAGAATTACTTGCCCTAATCGACCAAGACATGATTGCATAGAATATATAAAGAAAACCA
AAAGAAAACTCCATTCGCAGAACTCACTGAGTCCGAATAT
>No_name
TTTTGATGTTTATTGAGTTATGGTTCACATGCAAGTTTACTCTATCCGGAACTAATATTC
CTGTGATTTTGTAATGAATATTCGGACTCAGTGAGTTCTG
>No_name
GTTTAAATGATTTTTGATGTTTATTGAGTTATGGTTCACATGCAAGTTTACTCTATCCGG
AACTAATATTCCTGTGATTTTGTAATGAATATTCGGCCTC
>No_name
GTTTAAATGATTTTTGATGTTTATTGAGTTATGGTTCACATGCAAGTTTACTCTATCCGG
AACTAATATTCCTGTGATTTTGTAATGAATATTCGGACTC
>No_name
TGCATGTTTAAATGATTTTTGATGTTTATTGAGTTATGGTTCACATGCAAGTTTACTCTA
TCCGGAACTAATATTCCTGTGATTTTGTAATGAATATTCG
>No_name
GGTAATTGAGATTTGCTAATTGTGCTATTTTCAAAATTTTGCATGTTTAAATGATTTTTG
ATGTTTATTAAGTTATGGTTCACATGCAAGTTTACTCTAT
>No_name
TCGGATATGTGTCTGTGCGAGAACCATGAGTTGGTAATTGAGATTTGCTAATTGTGCTAT
TTTCAAAATTTTGCATGTTTAAATGATTTTTGATGTTTAT
>No_name
AAACAGTGGTTTTACCTCAAAGAAATCCTTTTTTGAACAACAGAAACAGAAACTGGAACA
CAAACGTGAGAGAAAAGCCGCTCGGACACTGGCAATAATT
>No_name
GTGTAAATTATAGGATTCAAAAGAGAATTACAATATCCAAGCGATAGAAAAAACGAGCTA
AAGATAGCATTTGGAACACATTGACGTCCGCAAAACGGCA
>No_name
AAAGAATTTTATTAAATGCATTTCTGAATTCTGGAGAAAAGATTGTGTAAATTATAGGAT
TCAAAAGAGAATTACAATATCCAAGCCATAGAAAAAACGA
>No_name
TTCTTACAATGTTTTCTAGGGAAATAGAATCTTCTGTACAAATGCGACTCTATTCAATGT
CCAAGCGACATTTTGTAGTTGTAATATGCTTATTTTTTCT
>No_name
CTTACAATGTTTTCTAGGGAAATAGAATCTTCTGTACAAATGCGACTCTATTCAATGTCC
AAGCGACATTTTGTAGTTGTAATATGCTTATTTTTTCTCT
>No_name
ATGTTTTCTAGGGAAATAGAATCTTCTGTACAAATGCGACTCTATTCAATGTCCAAGCGA
CATTTTGTAGTTGTAATATGCTTATTTTTTCTCTCATTTA
>No_name
TTCTAGGGAAATAGAATCTTCTGTACAAATGCGACTCTATTCAATGTCCAAGCGACATTT
TGTAGTTGTAATATGCTTATTTTTTCTCTCATTTACATTA
>No_name
ATAGAATCTTCTGTACAAATGCGACTCTATTCAATGTCCAAGCGACATTTTGTAGTTGTA
ATATGCTTATTTTTCTCTCATTTACATTAACTCTTCTAAT
>No_name
ATCTTCTGTACAAATGCGACTCTATTCAATGTCCAAGCGACATTTTGTAGTTGTAATATG
CTTATTTTTTCTCTCATTTACATTAACTCTTCTAATTGGA
>No_name
CTTCTGTACAAATGCGACTCTATTCAATGTCCAAGCGACATTTTGTAGTTGTAATATGCT
TATTTTTTCTCTCATTTACATTAACACTTCTAATTGGAAT
>No_name
ATTCCAATTAGAAGAGTTAATGTAAATGGGAGAAAAAATAAGCATATTACAACTACAAAA
TGTCGCTTGGACATTGAATAGAGTCGCATTTGTACAGAAG
>No_name
CTTAGTTCTGTACAAATGCGACTCTATTCAATGTCCAAGCGACATTTTGTAGTTGTAATA
TGCTTATTTTTTCTCTCATTTACATTAACTCTTCTAATTG
>No_name
CTGTACAAATGCGACTCTATTCAATGTCCAAGCGACATTTTGTAGTTGTAATATGCTTAT
TTTTTCTCTCATTTACATTAACTCTTCTAATTGGAATAGC
>No_name
TGCTATTCCAATTAGAAGAGTTAATGTAAATGAGAGAAAAAATAAGCATATTACAACTAC
AAAATGTCGCTTGGACATTGAGTAGAGTCGCATTTGTACA
>No_name
TGCTATTCCAATTAGAAGAGTTAATGTAAATGAGAGAAAAAATAAGCATATTACAACTAC
AAAATGTCGCTTGGACATTGAATAGAGTCGCATTTGTACA
>No_name
TGCTATTCCAATTAGAAGAGTTAATGTAAATGAGAGAAAAAATAAGCATATTACAACTAC
AAAATGTCGCTTGGACATTGAATAGAGTCGCATTTGTACA
>No_name
TGCTATTCCAATTAGAAGAGTTAATGTAAATGAGAGAAAAAATAAGCATATTACAACTAC
AAAATGTCGCTTGGACATTGAATAGAGTCGCATTTGTACA
>No_name
TGCTATTCCAATTAGAAGAGTTAATGTAAATGAGAGAAAAAATAAGCATATTACAACTAC
AAAATGTCGCTTGGACATTGAATAGAGTCGCATTTGTACA
>No_name
TGCTATTCCAATTAGAAGAGTTAATGTAAATGAGAGAAAAAATAAGCATATTACAACTAC
AAAATGTCGCTTGGACATTGAATAGAGTCGCATTTGTACA
>No_name
TACAAATGCGACTCTATTCAATGTCCAAGCGACATTTTGTAGTTGTAATATGCTTATTTT
TTCTCTCATTTACATTAACTCTTCTAATTGGAATAGCAGG
>No_name
AAATGCGACTCTATTCAATGTCCAAGCGACATTTTGTAGTTGTAATATGCTTATTTTTTC
TCTCATTTACATTAACTCTTCTAATTGTAATAGCAGGTCC
>No_name
AATTGCGACTCTATTCAATGTCCAAGCGACATTTTGTAGTTGTAATATGCTTATTTTTTC
TCTCATTTACATTAACTCTTCTAATTGGAATAGCAGGTCT
>No_name
GGAGGACCTGCTATTCCAATTAGAAGAGTTAATGTAAATGAGAGAAAAAATAAGCATATT
ACAACTACAAAATGTCGCTTGGACATTGAATAGAGTCGCA
>No_name
GGAGGACCTGCTATTCCAATTAGAAGAGTTAATGTAAATGAGAGAAAAAATAAGCATATT
ACAACTACAAAATGTCGCTTGGACATTGAATAGAGTCGCA
>No_name
TGCGACTCTATTCAATGTCCAAGCGACATTTTGTAGTTGTAATATGCTTATTTTTTCTCT
CATTTACATTACCTCTTCTAATTGGAATAGCAGGTCCTCC
>No_name
ATTCAATGTCCAAGCGACATTTTGTAGTTGTAATATGCTTATTTTTTCTCTCATTTACAT
TAACTCTTCTAATTGGAATAGCAGGTCCTCCAATCATTAT
>No_name
ATGAAATAGTGATTGGAGGACCTGCTATTCCAATTAGAAGAGTTAATGTAAATGAGAGAA
AAAATAAGCATATTACAACTACAAAATGTCGCTTGGACAT
>No_name
GGTAGAATATGAAATAATGATTGGAGGACCTGCTATTCCAATTAGAAGAGTTAATGTAAA
TGAGAGAAAAAATAAGCATATTACAACTACAAAATGTCGC
>No_name
GCGACATTTTGTAGTTGTAATATGCTTATTTTTTCTCTCATTTACATTAACTCTTCTAAT
TGGAATAGCAGGTCCTCCAATCATGATTTCATATTCTAAC
>No_name
TTTTGTAGTTGTAATATGCTTATTTTTTCTCTCATTTACATTAACTCTTCTAATTGGAAT
AGCAGGTCCTCCAATCATTATTTCATATTCTAACAATAAC
>No_name
TGTAGTTGTAATATGCTTATTTTTTCTCTCATTTACATTAACTCTTCTAATTGGAATAGC
AGGTCCTCCAATCATTATTTCATATTCTAACAATAACAGT
>No_name
CTTTACTGTTATTGTTAGAATATGAAATAATGATTGGAGGACCTGCTATTCCAATTAGAA
GAGTTAATGTAAATGAGAGAAAAAATAAGCATATTACAAC
>No_name
CTTTACTGTTATTGTTAGAATATGAAATAATGATTGGAGGACCTGCTATTCCAATTAGAA
GAGTTAATGTAAATGAGAGAAAAAATAAGCATATTACAAC
>No_name
CTAACTTTACTGTTATTGTTAGAATATGAAATAATGATTGGAGGACCTGCTATTCCAATT
AGAAGAGTTAATGTAAATGAGAGAAAAAATAAGCATATTA
>No_name
AATATGCTTATTTTTTCTCTCATTTACATTAACTCTTCTAATTGGAATAGCAGGTCCTCC
AATCATTATTTCATATTCTAACAATAACAGTAAAGTTAGC
>No_name
GCTAACTTTACTGTTATTGTTAGAATATGAAATAATGATTGGAGGACCTGCTATTCCAAT
TAGAAGAGTTAATGTAAATGAGAGAAAAAATAAGCATATT
>No_name
TGGCTAACTTTACTGTTATTGTTAGAATATGAAATAATGATTGGAGGACCTGCTATTCCA
ATTAGAAGAGTTAATGTAAATGAGAGAAAAAATAAGCATA
>No_name
TGCTTATTTTTTCTCTCATTTACATTAACTCTTCTAATTGGAATAGCAGGTCCTCCAATC
ATTATTTCATATTCTAACAATAACAGTAAAGTTAGCCAAT
>No_name
ATTGGCTAACTTTACTGTTATTGTTAGAATATGAAATAATAATTGGAGGACCTGCTATTC
CAATTAGAAGAGTTAATGTAAATGAGAGAAAAAATAAGCA
>No_name
CTTATTTTTTCTCTCATTTACATTAACTCTTCTAATTGGAATAGCAGGTCCTCCAATCAT
TATTTCATATTCTAACAATAACAGTAAAGTTAGCCAATCT
>No_name
TTTTTCTCTCATTTACATTAACTCTTCTAATTGGAATAGCAGGTCCTCCAATCATTATTT
CATATTCTAACAATAACAGTAAAGTTAGCCAATTTAATGA
>No_name
TTGTTCTCTCATTTACATTAACTCTTCTAATTGGAATAGCAGGTCCTCCAATCATTATTT
CATATTCTAACAATAACAGTAAAGTTAGCCAATTTAATGA
>No_name
TTTACATTAACTCTTCTAATTGGAATAGCAGGTCCTCCAATCATTATTTCATATTCTAAC
AATAACAGTAAAGTTAGCCAATCTAATGAAATGAAAAAAT
>No_name
ATTAACTCTTCTAATTGGAATAGCAGGTCCTCCAATCATTATTTCATATTCTAACAATAA
CAGTAAAGTTAGCCAATTTAATGAAATGAAAAAATTTTAC
>No_name
GTTTGAGTAAAATTTTTTCATTTCATTAGATTGGCTAACTTTACTGTTATTGTTAGAATA
TGAAATAATGATTGGAGGACCTGCTATTCCAATTAGAAGA
>No_name
TTCTAATTGGAATAGCAGGTCCTCCAATCATTATTTCATATTCTAACAATAACAGTAAAG
TTAGCCAATCTAATGAAATGAAAAAATTTTACTCAAACTC
>No_name
CCGAATTTGAGTAAAATTTTTTCATTTCATTAAATTGGCTAACTTTACTGTTATTGTTAG
AATATGAAATAATGATTGGAGGACCTGCTATTCCAATTAG
>No_name
CCGAATTTGAGTAAAATTTTTTCATTTCATTAAATTGGCTAACTTTACTGTTATTGTTAG
AATATGAAATAATGATTGGAGGACCTGCTATTCCAATTAG
>No_name
GGCCGAGTTTGAGTAAAATTTTTTCATTTCATTAGATTGGCTAACTTTACTGTTATTGTT
AGAATATGAAATAATGATTGGAGGACCTGCTATTCCAATT
>No_name
CGACCGAGTTTGAGTAAAATTTTTTCATTTCATTAGATTGGCTAACTTTACTGTTATTGT
TAGAATATTAAATAATGATTGGAGGNCCTGCTATTCCAAT
>No_name
CGACCGAGTTTGAGTAAAATTTTTTCATTTCATTAGATTGGCTAACTTTACTGTTATTGT
TAGAATATGAAATAATGATTGGAGGACCTGCTATTCCAAT
>No_name
ATTGGAATAGCAGGTCCTCCAATCATTATTTCATATTCTAACAATAACAGTAAAGTTAGC
CAATCTAATGAAATGAAAAAATTTTACTCAAACTCGGTCG
>No_name
GCAGGTCCTCCAATCATTATTTCATATTCTAACAATAACAGTAAAGTTAGCCAATCTAAT
GAAATGAAAAAATTTTACTCAAACTCGGTCGTATCCAAAT
>No_name
GTCCTCCAATCATTATTTCATATTCTAACAATAACAGTAAAGTTAGCCAATTTAATGAAA
TGAAAAAATTTTACTCAAATTCGGTCGTATCCAAATCAAT
>No_name
GTCCTCCAATCATTATTTCATATTCTAACAATAACAGTAAAGTTAGCCAATTTAATGAAA
TGAAAAAATTTTACTCAAATTCGGTCGTATCCAAATCACT
>No_name
CTCCAATCATTATTTCATATTCTAACAATAACAGTAAAGTTAGCCAATTTAATGAAATGA
AAAAATTTTACTCAAATTCGGTCGTATCCAAATCAATGTC
>No_name
CTCCAATCATTATTTCATATTCTAACAATAACAGTAAAGTTAGCCAATTTAAGGAAATGA
AAAAATTTTACTCAAATTCGGTCGTATCCAAATCAATGTC
>No_name
CTCCAATCATTATTTCATATTCTAACAATAACAGTAAAGTTAGCCAATCTAATGAAATGA
AAAAATTTTACTCAAACTCGGTCGTATCCAAATCAATGTC
>No_name
CTCCAATCATTATTTCATATTCTAACAATAACAGTAAAGTTAGCCAATCTAATGAAATGA
AAAAATTTTACTCAAACTCGGTCGTATCCAAATCAATGTC
>No_name
CATTATTTCATATTCTAACAATAACAGTAAAGTTAGCCAATTTAATGAAATGAAAAAATT
TTACTCAAATTCGGTCGTATCCAAATCAATGTCAGTGTTT
>No_name
ATTATTTCATATTCTAACAATAACAGTAAAGTTAGCCAATCTAATGAAATGAAAAAATTT
TACTCAAACTCGGTCGTATCCAAATCAATGTCAGTGTTTA
>No_name
ATTATTTCATATTCTAACAATAACAGTAAAGTTAGCCAATCTAATGAAATGAAAAAATTT
TACTCAAACTCGGTCGTATCCAAATCAATGTCAGTGTTTA
>No_name
GTTAAACACTGACATTGATTTGGATACGACCGAGTTTGAGTAAAATTTTTTCATTTCATT
AGATTGGCTAACTTTACTGTTATTGTTAGAATATGAAATA
>No_name
ATTTCATATTCTAACAATAACAGTAAAGTTAGCCAATCTAATGAAATGAAAAAATTTTAC
TCAAACTCGGTCGTATCCAAATCAATGTCAGTGTTTAACC
>No_name
ATTTCATATTCTAACAATAACAGTAAAGGTAGCCAATTTAGTGAAATGAAAAAATTTTAC
TCAAATTCGGTCGTATCCAAATCAATGTCAGTGTTTAACC
>No_name
TGGTTAAACACTGACATTGATTTGGATCCGACCGAATTTGAGTACAATTTTTTCATTTCA
TTTAATTGGCTAACTTTACTGTTATTGTTAGAATATGAAA
>No_name
CATATTCTAACAATAACAGTAAAGTTAGCCAATCTAATGAAATGAAAAAATTTTACTCAA
ACTCGGTCGTATCCAAATCAATGTCAGTGTTTAACCAGCA
>No_name
ATATTCTAACAATAACAGTAAAGTTAGCCAATTTAATGAAATGAAAAAATTTTACTCAAA
TTCGGTCGTATCCAAATCAATGTCAGTGTTTAACCAGCAA
>No_name
CTAACAATAACAGTAAAGTTAGCCAATTTAATGAAATGAAAAAATTTTACTCAAATTCGG
TCGTATCCAAATCAATGTCAGTGTTTAACCAGCAACTGTG
>No_name
CACAGTTGCTGGTTAAACACTGACATTGATTTGGATACGACCGAATTTGAGTAAAATTTT
TTCATTTCATTAAATTGGCTAACTTTACTGTTATTGTTAG
>No_name
CACAGTTGCTGGTTAAACACTGACATTGATTTGGATACGACCGAATTTGAGTAAAATTTT
TTCATTTCATTAAATTGGCTAACTTTACTGTTATTGTTAG
>No_name
CCACAGTTGCTGGTTAAACACTGACATTGATTTGGATACGACCGAATTTGAGTAAAATTT
TTTCATTTCATTAAATTGGCTAACTTTACTGTTATTGTTA
>No_name
GCCACAGTTGCTGGTTAAACACTGACATTGATTTGGATACGACCGAGATTGAGTAAAATT
TTTTCATTTCATTAGATTGGCTAACTTTACTGTTATTGTT
>No_name
GCCACAGTTGCTGGTTAAACACTGACATTGATTTGGATACGACCGAGTTTGAGTAAAATT
TTTTCATTTCATTAGATTGGCTAACTTTACTGTTATTGTT
>No_name
AACAATAACAGTAAAGTTAGCCAATTTAATGAAATGAAAAAATTTTACTCAAATTCGGTC
GTATCCAAATCAATGTCAGTGTTTAACCAGCAACTGTGGC
>No_name
GCCACAGTTGCTGGTTAAACACTGACATTGATTTGGATACGACCGAATTTGAGTAAAATT
TTTTCATTTCATTAAATTGGCTAACTTTACTGTTATTGTT
>No_name
CAATAACAGTAAAGTTAGCCAATCTAATGAAATGAAAAAATTTTACTCAAACTCGGTCGT
ATCCAAATCAATGTCAGTGTTTAACCAGCAACTGTGGCTC
>No_name
GGTGAGCCACAGTTGCTGGTTAAACACTGACATTGATTTGGATACGACCGAATTTGAGTA
AAATTTTTTCATTTCATTAAATTGGCTAACTTTACTGTTA
>No_name
TAACAGTAAAGTTAGCCAATCTAATGAAATGAAAAAATTTTACTCAAACTCGGTCGTATC
CAAATCAATGTCAGTGTTTAACCAGCAACTGTGGCTCACC
>No_name
TAACAGTAAAGTTAGCCAATTTAATGAAATGAAAAAATTTTACTCAAATTCGGTCGTATC
CAAATCAATGTCAGTGTTTAACCAGCAACTGTGGCTCACC
>No_name
CGGTGAGCCACAGTTGCTGGTTAAACACTGACATTGATTTGGATACGACCGAATTTGAGT
AAAATTTTTTCATTTCATTAAATTTGCTAACTTTACTTTT
>No_name
TTGCGGTGAGCCACAGTTGCTGGTTAAACACTGACATTGATTTGGATACGACCGAATTTG
AGTAAAATTTTTTCATTTCATTAAATTGGCTAACTTTACT
>No_name
GTTGCGGTGAGCCACAGTTGCTGGTTAAACACTGACATTGATTTGGATACGACCGAGTTT
GAGTAAAATTTTTTCATTTCATTAGATTGGCTAACTTTAC
>No_name
GTTGCGGTGAGCCACAGTTGCTGGTTAAACACTGACATTTATTTGGATACGACCGAATTT
GGGTAAAATTTTTTCATTTCATTAAATTGGCTAACTTTAC
>No_name
GTTGCGGTGAGCCACAGTTGCTGGTTAAACACTGACATTGATTTGGATACGACCGAGTTT
GAGTAAAATTTTTTCATTTCATTAGATTGGCTAACTTTAC
>No_name
GTAAAGTTAGCCAATTTAATGAAATGAAAAAATTTTACTCAAATTCGGTCGTATCCAAAT
CAATGTCAGTGTTTAACCAGCAACTGTGGCTCACCGCAAC
>No_name
GTAAAGTTAGCCAATTTAATGAAATGAAAAAATTTTACTCAAATTCGGTCGTATCCAAAT
CAATGTCAGTGTTTAACCAGCAACTGTGGCTCACCGCAAC
>No_name
GTAAAGTTAGCCAATCTAATGAAATGAAAAAATTTTACTCAAACTCGGTCGTATCCAAAT
CAATGTCAGTGTTTAACCAGCAACTGTGGCTCACCGCAAC
>No_name
GTAAAGTTAGCCAATTTAATGAAATGAAAAAATTTTACTCAAATTCGGTCGTATCCAAAT
CAATGTCAGTGTTTAACCAGCAACTGTGGCTCACCGCAAC
>No_name
GTTATTGTTGCGGTGAGCCACAGTTGCTGGGTAAACACTTTCATTGATTTGAAGACGACC
GTGTTTGTGTAAAATCTTATCATTTCGTTAGATGTGCTAA
>No_name
GTAGTTATTGTTGCGGTGAGCCACAGTTGCTGGTTAAACACTGACATTGATTTGGATACG
ACCGAGTTTGAGTAAAATTTTTTCATTTCATTAGATTGGC
>No_name
TTGTAGTTATTGTTGCGGTGAGCCACAGTTGCTGGTTAAACACTGACATTGATTTGGATA
CGACCGAATTTGAGTAAAATTTTTTCATTTCATTAAATTG
>No_name
CTTTTGTAGTTATTGTTGCGGTGAGCCACAGTTGCTGGTTAAACACTGACATTGATTTGG
ATACGACCGAATTTGAGTAAAATTTTTTCATTTCATTAAA
>No_name
TTAATGAAATGAAAAAATTTTACTCAAATTCGGTCGTATCCAAATCAATGTCAGTGTTTA
ACCAGCAACTGTTGCTCACCGCAACAATAACTACAAAAAA
>No_name
CTTTTGTAGTTATTGTTGCGGTGAGCCACAGTTGCTGGTTAAACACTGACATTGATTTGG
ATACGACCGCGTTTGAGTAAAATTTTTTCATTTCATTAGA
>No_name
GTCTTTTGTAGTTATTGTTGCGGTGAGCCACAGTTGCTGGTTAAACACTGACATTGATTT
GGATACGACCGACTTTGAGTAAAATTTTTTCATTTCATTA
>No_name
GTCGTCTTTTGTAGTTATTGTTGCGGTGAGCCACAGTTGCTGGTTAAACACTGACATTGA
TTTGGATACGACCGAGTTTGAGTAAAATTTTTTCATTTCA
>No_name
CGTCGTCTTTTGTAGTTATTGTTGCGGTGAGCCACAGTTGCTGGTTAAACACTGACATTG
ATTTGGATACGACCGAGTTTGAGTAAAATTTTTTCATTTC
>No_name
AAATGAAAAAATTTTACTCAAACTCGGTCGTATCCAAATCAATGTCAGTGTTTAACCAGC
AACTGTGGCTCACCGCAACAATAACTACAAAAGACGACGA
>No_name
TTCGTCGTCTTTTGTAGTTATTGTTGCGGTGAGCCACAGTTGCTGGTTAAACACTGACAT
TGATTTGGATACGACCGAGGTTGAGTAAAATTTTTTCATT
>No_name
AAAAATTTTACTCAAACTCGGTCGTATCCAAATCAATGTCAGTGTTTAACCAGCAACTGT
GGCTCACCGCAACAATAACTACAAAAGACGACGAAGAAAA
>No_name
ATTTTTCTTCGTCGTCTTTTGTAGTTATTGTTGCGGTGAGCCACAGTTGCTGGTTAAGCA
CTGACATTGATTTGGATACGACCGTGTTTGAGTAAAATTT
>No_name
AATTTTTCTTCGTCGTCTTTTGTAGTTATTGTTGCGGTGAGCCACAGTTGCTGGTTAAAC
ACTGACATTGATTTGGATACGACCGAATTTGAGTAAAATT
>No_name
GAAATTTTTCTTCGTCGTCTTTTGTAGTTATTGTTGCGGTGAGCCACAGTTGCTGGTTAA
ACACTGACATTGATTTGGATACGACCGAATTTGAGTAAAA
>No_name
CGGAAATTTTTCTTCGTCGTCTTTTGTAGTTATTGTTGCGGGGAGCCACAGTTGCTGGTT
AAACACTGACATTGTTTTGGATACGACCGAGGTTGAGTAA
>No_name
CGGAAATTTTTCTTCGTCGTCTTTTGTAGTTATTGTTGCGGTGAGCCACAGTTGCTGGTT
AAACACTGACATTGATTTGGATACGACCGAGTTTGAGGAA
>No_name
CGGAAATTTTTCTTCGTCGTCTTTTGTAGTTATTGTTGCGGTGAGCCACAGTTGCTGGTT
AAACACTGACATTGATTTGGATACGACCGAATTTGAGGAA
>No_name
TTTACCTTCGGAAATTTTTCTTCGTCGTCTTTTGTAGTTATTGTTGCGGTGAGCCACAGT
TGCTGGTTAAACACTGACATTGATTTGGATACGACCGAAT
>No_name
TTCGGTCGTATCCAAATCAATGTCAGTGTTTAACCAGCAACTGTGGCTCACCGCAACAAT
AACTACAAAAGACGACGAAGAAAAATTTCCGAAGGTAAAT
>No_name
CTCGGTCGTATCCAAATCAATGTCAGTGTTTAACCAGCAACTGTGGCTCACCGCAACAAT
AACTACAAAAGACGACGAAGAAAAATTTCCGAAGGCAAAT
>No_name
CACATTTACCTTCGGAAATTTTTCTTCGTCGTCTTTTGTAGTTATTGTTGCGGTGAGCCA
CAGGTGCTGGTTAAACACTGACATTGATTTGGATACGACC
>No_name
GTCGTATCCAAATCAATGTCAGTGTTTAACCAGCAACTGTGGCTCACCGCAACAATAACT
ACAAAAGACGACGAAGAAAAATTTCCGAAGGTAAATGTGA
>No_name
GTCACATTTACCTTCGGAAATTTTTCTTCGTCGTCTTTTGTAGTTATTGTTGCGGTGAGC
CACAGTTGCTGGTTAAACACTGACATTGATTTGGATACGA
>No_name
TCCAAATCAATGTCAGTGTTTAACCAGCAACTGTGGCTCACCGCAACAATAACTACAAAA
GACGACGAAGAAAAATTTCCGAAGGTAAATGTGACAGTGA
>No_name
CCAAATCAATGTCAGTGTTTAACCAGCAACTGTGGCTCACCGCAACAATAACTACAAAAG
ACGACGAAGAAAAATTTCCGAAGGTAAATGTGACAGTGAA
>No_name
CCAAATCAATGTCAGTGTTTAACCAGCAACTGTGGCTCACCGCAACAATAACTACAAAAG
ACGACGAAGAAAAATTTCCGAAGGTAAATGTGACAGTGAA
>No_name
CAAATCAATGTCAGTGTTTAACCAGCAACTGTGGCTCACCGCAACAATAACTACAAAAGA
CGACGAAGAAAAATTTCCGAAGGTAAATGTGACAGTGAAT
>No_name
AATCAATGTCAGTGTTTAACCAGCAACTGTGGCTCACCGCAACAATAACTACAAAAGACG
ACGAAGAAAAATTTCCGAAGGTAAATGTGACAGTGAATAT
>No_name
AATCAATGTCAGTGTTTAACCAGCAACTGTGGCTCACCGCAACAATAACTACAAAAGACG
ACGAAGAAAAATTTCCGAAGGTAAATGTGACAGTGAATAT
>No_name
ATCAATGTCAGTGTTTAACCAGCAACTGTGGCTCACCGCAACAATAACTACAAAAGACGA
CGAAGAAAAATTTCCGAAGGTAAATGTGACAGTGAATATT
>No_name
ATCAATGTCAGTGTTTAACCAGCAACTGTGGCTCACCGCAACAATAACTACAAAAGACGA
CGAAGAAAAATTTCCGAAGGTAAATGTGACAGTGAATATT
>No_name
ATCAATGTCAGTGTTTAACCAGCAACTGTGGCTCACCGCAACAATAACTACAAAAGACGA
CGAAGAAAAATTTCCGAAGGTAAATGTGACAGTGAATATT
>No_name
CAATGTCAGTGTTTAACCAGCAACTGTGGCTCACCGCAACAATAACTACAAAAGACGACG
AAGAAAAATTTCCGAAGGTAAATGTGACAGTGAATATTGT
>No_name
CGACAATATTCACTGTCACATTTACCTTCGGAAATTTTTCTTCGTCGTCTTTTGTAGTTA
TTGTTGCGGTGAGCCACAGTTGCTGGTTAAACACTGACAT
>No_name
CGACAATATTCACTGTCACATTTACCTTCGGAAATTTGTCTTCGTCGTCTTTTGTAGGTA
TTGTTGCGGTGAGCCACAGTTGCTGGTTAAACACTGACAT
>No_name
CAGTGTTTAACCAGCAACTGTGGCTCACCGCAACAATAACTACAAAAGACGACGAAGAAA
AATTTCCGAAGGTAAATGTGACAGTGAATAGTGTCGGAAT
>No_name
GATTCCGACAATATTCACTGTCACATTTACCTTCGGAAATTTTTCTTCGTCGTCTTTTGT
AGGTATTGTTGCGGTGAGCCACAGTTGCTGGTTAAACACT
>No_name
TGTTTAACCAGCAACTGTGGCTCACCGCAACAATAACTACAAAAGACGACGAAGAAAAAT
TTCCGAAGGTAAATGTGACAGTGAATATTGTCGGAATCAT
>No_name
CTTTAATGATTCCGACAATATTCACTGTCACATTTACCTTCGGAAATTTTTCTTCGTCGT
CTTTTGTAGTTATTGTTGCGGTGAGCCACAGTTGCTGGTT
>No_name
CAGCAACTGTGGCTCACCGCAACAATAACTACAAAAGACGACGAAGAAAAATTTCCGAAG
GTAAATGTGACAGTGAATATTGTCGGAATCATTAAAGGAA
>No_name
TTTCCTTTAATGATTCCGACAATATTCACTGTCACATTTACCTTCGGAAATTTTTCTTCG
TCGTCTTTTGTAGTTATTGTTGCGGTGAGCCACAGTTGCT
>No_name
TTTCCTTTAATGATTCCGACAATATTCACTGTCACATTTACCTTCGGAAATTTTTCTTCG
TCGTCTTTTGTAGTTATTGTTGCGGTGAGCCACAGTTGCT
>No_name
GTTTCCTTTAATGATTCCGACAATATTCACTGTCACATTTACCTTCGGAAATTTTTGTTC
GTCGTCTTTTGTAGTTCTTCTTGCGGTGAGCCACAGTTGC
>No_name
TGTGGCTCACCGCAACAATAACTACAAAAGACGACGAAGAAAAATTTCCGAAGGTAAATG
TGACAGGGAATATTGTCGGAATCATTAAAGGAAACAATGA
>No_name
CTCATTGTTTCCTTTAATGATTCCGACAATATTCACTGTCACATTTACCTTCGGAAATTT
TTCTTCGTCGTCTTTTGTAGTTATTGTTGCGGTGAGCCAC
>No_name
GTGGCTCACCGCAACAATAACTACAAAAGACGACGAAGAAAAATTTCCGAAGGTAAATGT
GACAGTGAATATTGTCGGAATCATTAAAGGAAACAATGAG
>No_name
TTCTCATTGTTTCCTTTAATGATTCCGACAATATTCACTGTCACATTTACCTTCGGAAAT
TTTTCTTCGTCGTCTTTTGTAGTTATTGTTGCGGTGAGCC
>No_name
GCTCACCGCAACAATAACTACAAAAGACGACGAAGAAAAATTTCCGAAGGTAAATGTGAC
AGTGAATATTGTCGGAATCATTAAAGGAAACAGTGAGATA
>No_name
CTCACCGCAACAATAAGTACAAAAGACGACGAAGAAAAATTTCCGAAGGTAAATGTGACA
GTGAATATTGTCGGAATCATTAAAGGAAACAATGAGATAT
>No_name
CAATATCTCATTGTTTCCTTTAATGATTCCGACAATATTCACTGTCACATTTACCTTCGG
AAATTTTTCTTCGTCGTCTTTTGTAGTTATTGTTGCGGTG
>No_name
TATCAATATCTCATTGTTTCCTTTAATGATTACGACAATATTCACTGTCACATTTACCTT
CGGAAATTTTTCTTCGTCGTCTTTTGTAGTTATTGTTGCG
>No_name
GTATATCAATATCTCATTGTTTCCTTTAATGATTCCGACAATATTCACTGTCACATTTAC
CTTCGGAAATTTTTCTTCGTCGTCTTTTGTAGTTATTGTT
>No_name
CCATTGTATATCAATATCTCATTGTTTCCTTTAATGATTCCGACAATATTCACTGTCACA
TTTACCTTCGGAAATTTTTCTTCGTCGTCTTTTGTAGTTA
>No_name
CAAAAGACGACGAAGAAAAATTTCCGAAGGTAAATGTGACAGTGAATATTGTCGGAATCA
TTAAAGGAAACAATGAGATATTGATATACAATGACTCCAA
>No_name
CAAAAGACGACGAAGAAAAATTTCCGAAGGTAAATGTGACAGTGAATATTGTCGGAATCA
TTAAAGGAAACAATGAGATATTGATATACAATGGCTCCAA
>No_name
TTGGAGCCATTGTATATCAATATCTCATTGTTTCCTTTAATGATTCCGACAATATTCACT
GTCACATTTACCTTCGGAAATTTTTCTTCGTCGTCTTTTG
>No_name
CAAAAGACGACGAAGAAAAATTTCCGAAGGTAAATGTGACAGTGAATATTGTCGGAATCA
TTAAAGGAAACAATGAGATATTGATATACAATGGCTCCAA
>No_name
CAAAAGACGACGAAGAAAAATTTCCGAAGGTAAATGTGACAGTGAATATTGTCGGAATCA
TTAAAGGAAACAATGAGATATTGATATACAATGGCTCCAA
>No_name
AAAAGACGACGAAGAAAAATTTCCGAAGGTAAATGTGACAGTGAATATTGTCGGAATCAT
TAAAGGAAACAATGAGATATTGATATACAATGGCTCCAAT
>No_name
AGACGACGAAGAAAAATTTCCGAAGGTAAATGTGACAGTGAATATTGTCGGAATCATTAA
AGGAAACAATGAGATATTGATATACAATGGCTCCAATAAA
>No_name
AATTTATTGGAGCCATTGTATATCAATATCTCATTGTTTCCTTTAATGATTCCGACAATA
TTCACTGTCACATTTACCTTCGGAAATTTTTCTTCGTCGT
>No_name
GAATTTATTGGAGCCATTGTATATCAATATCTCATTGTTTCCTTTAATGATTCCGACAAT
ATTCACTGTCACATTTACCTTCGGAAATTTTTCTTCGTCG
>No_name
GTGAATTTATTGGAGCCATTGTATATCAATATCTCATTGTTTCCTTTAATGATTCCGACA
ATATTCACTGTCACATTTACCTTCGGAAATTTTTCTTCGT
>No_name
CTCTGGGTGAATTTATTGGAGCCATTGTATATCAATATCTCATTGTTTCCTTTAATGATT
CCGACAATATTCACTGTCACATTTACCTTCGGAAATTTTT
>No_name
CTCTGGGTGAATTTATTGGAGCCATTGTATATCAATATCTCATTGTTTCCTTTAATGATT
CCGACAATATTCACTGTCACATTTACCTTCGGAAATTTTT
>No_name
TTCTGGGTGAATTTATTGGAGCCATTGTATATCAATATCTCATTGTTTCCTTTAATGATT
CCGACAATATTCACTGTCACATTTACCTTCGGAAATTTTT
>No_name
ATTTTCTCTGGGTGAATTTATTGGAGCCATTGTATATCAATATCTCATTGTTTCCTTTAA
TGATTCCGACAATATTCACTGTCAGATTTACCTTCGGAAA
>No_name
CTCTGGGTGAATTTATTGGAGCCATTGTATATCAATATCTCATTGTTTCCTTTAATGATT
CCGACAATATTCACTGTCACATTTACCTTCGGGGGTGTTT
>No_name
CGCATTTAAATTTTCTCTGGGTGAATTTATTGGAGCCATTGTATATCAATATCTCATTGT
TTCCTTTAATGATTCCGACAATATTCACTGTCACATTTAC
>No_name
CGCATTTAAATTTTCTCTGGGTGAATTTATTGGAGCCATTGTATATCAATATCTCATTGT
TTCCTTTAATGATTCCGACAATATTCACTGTCACATTTAC
>No_name
CGCATTTAAATTTTCTCTGGGTGAATTTATTGGAGCCATTGTATATCAATATCTCATTGT
TTCCTTTAATGATTCCGACAATATTCACTGTCACATTTAC
>No_name
AACGCATTTAAATTTTCTCTGGGTGAACTTATTGGAGCCATTGTATATCACTATCTCATA
GATTGCTTTAATGATTCCGACAATATTCACTGTCACATTT
>No_name
TCTTAACGCATTTAAATTTTCTCTGGGTGAGTTTATTGGAGCCATTGTATATCAATATCT
CATTGTTTCCTTTAATGATTCCGACAATATTCACTGTCAC
>No_name
GTGACAGTGAATATTGTCGGAATCATTAAAGGAAACAATGAGATATTGATATACAATGGC
TCCAATAAATTCACCCAGAGAAAATTTAAATGCGTTAAGA
>No_name
GTGACAGTGAATATTGTCGGAATCATTAAAGGAAACAATGAGATATTGATATACAATGGC
TCCAATAAATTCACCCAGAGAAAATTTAAATGCGTTAAGA
>No_name
TCTTAACGCATTTAAATTTTCTCTGGGTGAATTTATTGGAGCCATTGTATATCAATATCT
CATTGTTTCCTTTAATGATTCCGACAATATTCACTGTCAC
>No_name
GTCTTAACGCATTTAAATTTTCTCTGGGTGAATTTATTGGAGCCATTGTATATCAATATC
TCATTGTTTCCTTTAATGATTCCGACAATATTCACTGTCA
>No_name
CTTTGTCTTAACGCATTTAAATTTTCTCTGGGTGAATTTATTGGAGCCATTGTATATCAA
TATCTCATTGTTTCCTTTAATGATTCCGACAATATTCACT
>No_name
AGTGAATATTGTCGGAATCATTAAAGGAAACAATGAGATATTGATATACAATGGCTCCAA
TAAATTCACCCAGAGAAAATTTAAATGCGTTAAGACAAAG
>No_name
GTGAATATTGTCGGAATCATTAAAGGAAACAATGAGATATTGATAAACAATGGCTCCAAT
AAATTCACCCAGAGAAAATTTAAATGCGTTAAGACAAAGT
>No_name
GCACTTTGTCTTAACGCATTTAAATTTTCTCTGGGTGAATTTATTGGAGCCATTGTATAT
CAATATCTCATTGTTTCCTTTAATGATTCCGACAATATTC
>No_name
TCGCACTTTGTCTTAACGCATTTAAATTTTCTCTGGGTGAATTTATTGGAGCCATTGTAT
ATCAATATCTCATTGTTTCCTTTAATGATTCCGACAATAT
>No_name
CTTGCACTTTGTCTTAACGCATTTAAATTTTCTCTGTGTGAATTTATTGGAGCCATTGTA
TATCAATATCTCATTGTTTCCTTTAATGATTCCGACAATA
>No_name
CCTCGCACTTTGTCTTAACGCATTTAAATTTTCTCTGGGTGAATTTATTGGAGCCATTGT
ATATCAATATCTCATTGTTTCCTTTAATGATTCCGACAAT
>No_name
GTCGGAATCATTAAAGGAAACAATGAGATATTGATATACAATGGCTCCAATAAATTCACC
CAGAGAAAATTTAAATGCGTTAAGACAAAGGGCGAGGAAA
>No_name
ATTTCCTCGCACTTTGTCTTAACGCATTTAAATTTTCTCTGGGTGAATTTATTGGAGCCA
TTGTATATCAATATCTCATTGTTTCCTTTAATGATTCCGA
>No_name
CGGAATCATTAAAGGAAACAATGAGATATTGATATACAATGGCTCCAATAAATTCACCCA
GAGAAAATTTAAATGCGTTAAGACAAAGCGCGAGGAAATT
>No_name
AATCATTAAAGGAAACAATGAGATATTGATATACAATGGCTCCAATAAATTCACCCAGAG
AAAATTTAAATGCGTTAAGACAAAGTGCGAGGAAATCTTC
>No_name
TGAAGATTTCCTCGCACTTTGTCTTAACGCATTTAAATTTTCTCTGGGTGCATTTATTGG
AGAAATTGTATATCAATATCTCATTGTTTCCTTTAATGAT
>No_name
AATGAAGATTTCCTCGCACTTTGTCTTAACGCATTTAAATTTTCTCTGGGTGAATTTATT
GGAGCCATTGTATATCAATATCTCATTGTTTCCTTTAATG
>No_name
GTGCAATGAAGATTTCCTCGCACTTTGTCTTAACGCATTTAAATTTTCTCTGGGTGAATT
TATTGGAGCCATTGTATATCAATATCTCATTGTTTCATTT
>No_name
GGAAACAATGAGATATTGATATACAATGGCTCCAATAAATTCACCCAGAGAAAATTTAAA
TGCGTTAAAACAAAGTGCGAGGAGGTCTTCATTGCACATA
>No_name
GGAAACAATGAGATATTGATATACAATGGCTCCAATAAATTCACCCAGAGAAAATTTAAA
TGCGTTAAGACAAAGTGCGAGGAAATCTTCATTGCACATA
>No_name
GAAACAATGAGATATTGATATACAATGGCTCCAATAAATTCACCCAGAGAAAATTTAAAT
GCGTTAAGACAAAGTGCGAGGAAATCTTCATTGCACATAT
>No_name
AAACAATGAGATATTGATATACAATGGCTCCAATAAATTCACCCAGAGAAAATTTAAATG
CGTTAAGACAAAGTGCGAGTAAATCTTCATTACACATATT
>No_name
AAACAATGAGATATTGATATACAATGGCGCCAATAAATTCACCCAGAGAAAATTTAAATG
CGTTAAGACAAAGTGCGAGGAAATCTTCATTGCACATATT
>No_name
AAACAATGAGATATTGATATACAATGGCTCCAATAAATTCACCCAGAGAAAATTTAAATG
CGTTAAGACAAAGTGCGAGGAAATCTTCATTGCACATATT
>No_name
GATATTGATATACAATGGCTCCAATAAATTCACCCAGAGAAAATTTAAATGCGTTAAGAC
AAAGTGCGAGGAAATCTTCATTGCACATATTAATTTTATT
>No_name
TTGAAATAAAATTAATATGTGCAATGAAGATTTCCTCGCACTTTGTCTTAACGCATTTAA
ATTTTCTCTGGGTGAATTTATTGGAGCCATTGTATATCAA
>No_name
TAGATTTTCATTGAAATAAAATTAATATGTGCAATGAAGATTTCCTCGCACTTTGTCTTA
ACGCATTTAAATTTTCTCTGGGTGAATTTATTGGAGCCAT
>No_name
GTTTTTATAGATTTTCATTGAAATAAAATTAATATGTGCAATGAAGATTTCCTCGCACTT
TGTCTTAACGCATTTAAATTTTCTCTGGGTGAATTTATTG
>No_name
CAATAAATTCACCCAGAGAAAATTTAAATGCGTTAAGACAAAGTGCGAGGAAATCTTCAT
TGCACATATTAATTTTATTTCAATGAAAATCTATAAATTC
>No_name
ATAGAATTTATAGATTTTCATTGAAATAAAATTAATATGTGCAATGAAGATTTCCTCGCA
CTTTGTCTTAACGCATTTAAATTTTCTCTGGGTGAATTTA
>No_name
CCACATAGAATTTATAGATTTTCATTGAAATAAAATTAATATGTGCAATGAAGATTTCCT
CGCACTTTGTCTTAACGCATTTAAATTTTCTCTGGGTGAA
>No_name
TTCACCCAGAGAAAATTTAAATGCGTTAAGACAAAGTGCGAGGAAATCTTCATTGCACAT
ATTAATTTTATTTCAATGAAAATCTATAAATTCTATGTGG
>No_name
CTCACATAGAATTTATAGATTTTCATTGAAATAAAATTAATATGTGCAATGAAGATTTCC
TCGCACTTTGTCTTAACGCATTTAAATTTTCTCTGGGTGA
>No_name
CCCACATAGAATTTATAGATTTTCATTGAAATAAAATTAATATGTGCAATGAAGATTTCC
TCGCACTTTGTCTTAACGCATTTAAATTTTCTCTGGGTGA
>No_name
CACCCAGAGAAAATTTAAATGCGTTAATACAAAGTGCGAGGAAATCTTCATTGCACATAT
TAATTTTATTTCAATGAAAATCTATAAATTCTATGTGGGA
>No_name
AATTTCCCACATAGAATTTATAGATTTTCATTGAAATAAAATTAATATGTGCAATGAAGA
TTTCCTCGCACTTTGTCTTAACGCATTTAAATTTTCTCTG
>No_name
ATTTAAATGCGTTAAGACAAAGTGCGAGGGAATCTTCATTGCACATATTAATTTTATTTC
AATGAAAATCTATAAATTCTATGTGGGAATTTCTCATAAC
>No_name
ATTTAAATGCGTTAAGACAAAGTGCGAGGAAATCTTCATTGCACATATTAATTTTATTTC
AATGAAAATCTATAAATTCTATGTGGGAATTTCTCATAAC
>No_name
ATATAAATGCGTTAAGACAAAGTGCGAGGAAATCTTCATTGCACATATTAATTTTATTTC
AATGAAAATCTATAAATTCTATGTGGGAATTTCTCATAAC
>No_name
CCAAATTGTTATGAGAAATTCCCACATAGAATTTATAGATTTTCATTGAAATAAAATTAA
TATGTGCAATGAAGATTTCCTCGCACTTTGTCTTAACGCA
>No_name
CCAAATTGTTATGAGAAATTCCCACATAGAATTTATAGATTTTCATTGAAATAAAATTAA
TATGTGCAATGAAGATTTCCTCGCACTTTGTCTTAACGCA
>No_name
CGTTAAGACAAAGTGCGAGGAAATCTTCATTGCACATATTAATTTTATTTCAATGAAAAT
CTATAAATTCTATGAGGGAATTTCTCATAACAATTTGGAT
>No_name
AGACAAAGTGCGAGGAAATCTTCATTGCACATATTAATTTTATTTCAATGAAAATCTATA
AATTCTATGTGGGAATTTCTCATAACAATTTGGATATCAA
>No_name
CTTGATATCCAAATTGTTATGAGAAATTCCCACATAGAATTTATAGATTTTCATTGAAAT
AAAATTAATATGTGCAATGAAGATTTCCTCGCACTTTGTC
>No_name
CTTGATATCCAAATTGTTATGAGAAATTCCCACATAGAATTTATAGATTTTCATTGAAAT
AAAATTAATATGTGCAATGAAGATTTCCTCGCACTTTGTC
>No_name
CTTGATATCCAAATTGTTATGAGAAATTCCCACATAGAATTTATAGATTTTCATTGAAAT
AAAATTAATATGTGCAATGAAGATTTCCTCGCACTTTGTC
>No_name
TCGTGATATCCAAATTGTTATGAGAAATTCCCACATAGAATTTATAGATTTTCATTGAAA
TAAAATTAATATGTGCAATGAAGATTTCCTCGCACTTTGT
>No_name
CAAAGTGCGAGGAAATCTTCATTGCACATATTAATTTTATTTCAATGAAAATCTATAAAT
TCTATGTGGGAATTTCTCATAACAATTTGGATATCAAGAC
>No_name
GTCTTGATATCCAAATTGTTATGAGAAATTCCCACATAGAATTTATAGATTTTCATTGAA
ATAAAATTAATATGTGCAATGAAGATTTCCTCGCACTTTG
>No_name
GTCTTGATATCCAAATTGTTATGAGAAATTCCCACATAGAATTTATAGATTTTCATTGAA
ATAAAATTAATATGTGCAATGAAGATTTCCTCGCACTTTG
>No_name
GTGCGAGGAAATCTTCATTGCACATATTAATTTTATTTCAATGAAAATCTATAAATTCTA
TGTGGGAATTTCTCATAACAATTTGGATATCAAGACTATC
>No_name
ATTCGATAGTCTTGATCCAAATTGTTATGAGAAATTCCCACATAGAATTTATAGATTTTC
ATTGAAATAAAATTAATATGTGCAATGAAGATTTCCTCGC
>No_name
GAGGAAATCTTCATTGCACATATTAATTTTATTTCAATCAAAATCTATAAATTCTATGTG
GGAATTTCTCATAACAATTTGGATATCAAGACTATCGAAT
>No_name
GCTAGGAAATCTTCATTGCACATATTAATTTTATTTCAATGAAAATCTATAAATTCTATG
TGGGAATTTCTCATAACAATTTGGATATCAAGACTATCGA
>No_name
GGAAATCTTCATTGCACATATTAATTTTATTTCAATGAAAATCTATAAATTCTATGTGGG
AATTTCTCATAACAATTTGGATATCAAGACTATCGAATTT
>No_name
GGAAATCTTCATTGCACATATTAATTTTATTTCAATGAAAATCTATAAATTCTATGTGGG
AATTTCTCATAACGATTTGGATATCAAGACTATCGAATTT
>No_name
CTTCATTGCACATATTAATTTTATTTCAATGAAAATCTATAAATTCTATGTGGGAATTTC
TCATAACAATTTGGCTATCAAGACTATCGAATTTAGATTT
>No_name
AAATGTTGAAAAGGTAAATTCGATAGTCTTGATATCCAAATTGTTATGAGAAATTCCCAC
ATAGAATTTATAGATTTTCATTGAAATAAAATTAATATGT
>No_name
TAAATGTTGAAAATGTAAATTCGATAGTCTTGATAGCCAAATTGTTATGAGAAATTCCCA
CATAGAATTTATAGATTTTCATTGAAATAAAATTAATATG
>No_name
GCTAAATGTTGAAAATGTAAATTCGATAGTCTTGATATCCAAATTGTTATGAGAAATTCC
CACATAGAATTTATAGATTTTCATTGAAATAAAATTAATA
>No_name
TTTTATTTCAATGAAAATCTATAAATTCTATGTGGGAATTTCTCATAACAATTTGGATAT
CAAGACTATCGAATTTACATTTTCAACATTTAGCAGTTAC
>No_name
TTTTATTTCAATGAAAATCTATAAATTCTATGTGGGAATTTCTCATAACAATTTGGATAT
CAAGACTATCGAATTTACATTTTCAACATTTAGTAGTTAC
>No_name
ATTTCAATGAAAATCTATAAATTCTATGTGTGAATTTCTCATAACAATTTGGATATCAAG
ACTATCGAATTTACATTTTCAACATTTAGTAGTTACTTTT
>No_name
ATTTCAATGAAAATCTATAAATTCTATGTGGGAATTTCTCATAACAATTTGGATATCAAG
ACTATCGAATTTACATTTTCAACGTTTAGTTGTTAGTTTT
>No_name
TTTCAATGAAAATCTATAAATTCTATGTGGGAATTTCTCATAACAATTTGGATATCAAGA
CTATCGAATTTACATTTTCAACATTTAGTAGTTACTTTTC
>No_name
GAGAAAAGTAACTACTAAATGTTGAAAATGTAAATTCGATAGTCTTGATATCCAAATTGT
TATGAGAAATTCCCACATAGAATTTCTAGATTTTCATTGA
>No_name
CTGAGAAAAGTAACTGCTAAATGTTGAAAATGTAAATTCGATAGTCTTGATATCCAAATT
GTTATGAGAAATTCCCACATAGAATTTATAGATTTTCATT
>No_name
CAATTTTCCAACTGAGAAAAGTAACTGCTAAATGTTGAAAATGTAAATTCGATAGTCTTG
ATATCCAAATTGTTATGAGAAATTCCCACATAGAATTTAT
>No_name
TAAATTCTATGTGGGAATTTCTCATAACAATTTGGATATCAAGACTATCGAATTTACATT
TTCAACATTTAGTAGTTACTTTTCTCAGTTGGAAATTTGG
>No_name
ATTCTATGTGGGAATTTCTCATAACAATTTGGATATCAAGACTATCGAATTTACATTTTC
AACATTTAGCAGTTACTTTTCTCAGTTGGAAATTTGGTTC
>No_name
ATTCTATGTGGGAATGTCTCATAACAATTTGGATATCAAGACTATCGAATTTACATTTTC
AACATTTAGCAGTTACTTTTCTCAGTTGGAAATTTGGTTC
>No_name
TCTATGTGGGAATTTCTCATAACAATTTGGATATCAAGACTATCGAATTTACATTTTCAA
CATTTAGCAGTTACTTTTCTCAGTTGGAAATTTGGTTCAG
>No_name
GGGAATTTCTCATAACAATTTGGATATCAAGACTATCGAATTTACATTTTCAACATTTAG
CAGTTACTTTTCTCAGTTGGAAATTTGGTTCAGATTTTCA
>No_name
GGGAATTTCTCATAACAATTTGGATATCAAGACTATCGAATTTACATTTTCAACATTTAG
TAGTTACTTTTCTCAGTTGGAAATTTGGTTCAGATTTTCA
>No_name
ATTTCTCATAACAATTTGGATATCAAGACTATCGAATTTACATTTTCAACATTTAGTAGT
TACTTTTCTCAGTTGGAAATTTGGTTCAGATTTTCATTTC
>No_name
ATTTCTCATAACAATTTGGATATCAAGACTATCGAATTTACATTTTCAACATTTAGTAGT
TACTTTTCTCAGTTGGAAATTTGGTTCAGATTTTCATTTC
>No_name
CAAGAAATGAAAATCTGAACCAAATTTCCAACTGAGAAAAGTAACTGCTAAATGTTGAAA
ATGTAAATTCGATAGTCTTGATATCCAAATTGTTATGAGA
>No_name
CAAGAAATGAAAATCTGAACCAAATTTCCAACTGAGAAAAGTAACTGCTAAATGTTGAAA
ATGTAAATTCGAGAGTCTTGATATCCAAATTGTTATGAGA
>No_name
CAAGAAATGAAAATCTGAACCAAATTTCCAACTGAGAAAAGTAACTGCTAAATGTTGAAA
ATGTAAATTCGATAGTCTTGATATCCAAATTGTTATGAGA
>No_name
CTCATAACAATTTGGATATCAAGACTATCGAATTTACATTTTCAACATTTAGCAGTTACT
TTTCTCAGTTGGAAATTTGGTTCAGATTTTCATTTCTTGT
>No_name
CTCATAACAATTTGGATATCAAGACTATCGAATTTACATTTTCAACATTTAGTAGTTACT
TTTCTCAGTTGGAAATTTGGTTCAGATTTTCATTTCTTGT
>No_name
CTCATAACAATTTGGATATCAAGACTATCGAATTAACATTTTCAACATTTAGCAGTTACT
TTTCTCAGTTGGAAATTTGGTTCAGATTTTCATTTCTTGT
>No_name
ATAACAATTTGGATATCAAGACTATCGAATTTACATTTTCAACATTTAGTAGTTACTTTT
CTCAGTTGTTAATTTGTTTAAGATTTTCATTTCTTGTCCT
>No_name
AACAATTTGGATATCAAGACTATCGAATTTACATTTTCAACATTTAGCAGTTACTTTTCT
CAGTTGGAAATTTGGTTCAGATTTTCATTTCTTGTCCTTG
>No_name
ACAATTTGGATATCAAGACTATCGAATTTACATTTTCAACATTTAGCAGTTACTTTTCTC
AGTTGGAAATTTGGTTCAGATTTTCATTTCTTGTCCTTGG
>No_name
CCCAAGGACAAGAAATGAAAATCTGAACCAAATTTCCAACTGAGAAAAGTAACTACTAAA
TGTTGAAAATGTAAATTCGATAGTCTTGATATCCAAATTG
>No_name
TCCAAGGACAAGAAATGAAAATCTGAACCAAATTTCCAACTGAGAAAAGTAACTGCTAAA
TGTTGAAAATGTAAATTCGATAGTCTTGATATCCAAATTG
>No_name
TGGATATCAAGACTATCGAATTTACATTTTCAACATTTAGTAGTTACTTTTCTCAGTTGG
AAATTTGGTTCAGATTTTCATTTCTTGTCCTTGGGTTTAT
>No_name
AATAAACCCAAGGACAAGAAATGAAAATCTGAACCAAATTTCCAACTGAGAAAAGTAACT
ACTAAATGTTGAAAATGTAAATTCGATAGTCTTGATATCC
>No_name
CAAGACTATCGAATTTACATTTTCAACATTTAGTAGTTACTTTTCTCAGTTGGAAATTTG
GTTCAGATTTTCATTTCTTGTCCTTGGGTTTATTGCTACA
>No_name
CAAGACTATCGAATTTACATTTTCAACATTTAGCAGTTACTTTTCTCAGTTGGAAATTTG
GTTCAGATTTTCATTTCTTGTCCTTGGGTTTATTGCTACA
>No_name
CAAGACTATCGAATTTACATTTTCAACATTTAGTAGTTACTTTTCTCAGTTGGAAATTTG
GTTCAGATTTTCATTTCTTGTCCTTGGGTTTATTGCTACA
>No_name
AGACTATCGAATTTACATTTTCAACATTTAGCAGTTACTTTTCTCAGTTGGAAATTTGGT
TCTGATTTTCATTTCTTGTCCTTGGGTTTATTGCTACAGT
>No_name
AGACTATCGAATTTACATTTTCAACATTTAGTAGTTACTTTTCTCAGTTGGAAATTTGGT
TCAGATTTTCATTTCTTGTCCTTGGGTTTATTGCTACAGT
>No_name
AGACTATCGAATTTACATTTTCAACATTTAGCAGTTACTTTTCTCAGTTGGAAATTTGGT
TCAGATTTTTATTTCTTGTCCTTGGGTTTATTGCTACAGT
>No_name
ATCGAATTTACATTTTCAACATTTAGTAGTTACTTTTCTCAGTTGGAAATTTGGTTCAGA
TTTTCATTTCTTGTCCTTGGGTTTATTGCTACAGTTATTT
>No_name
ATCGAATTTACATTTTCAACATTTAGCAGTTACTTTTCTCAGTTGGAAATTTGGTTCAGA
TTTTCATTTCTTGTCCTTGGGTTTATTGCTACAGTTATTT
>No_name
CGAATTTACATTTTCAACATTTAGCAGTTACTTTTCTCAGTTGGAAATTTGGTTCAGATT
TTCATTTCTTGTCCTTGGGTTTATTGCTACAGTTATTTAC
>No_name
CGAATTTACATTTTCAACATTTAGTAGTTACTTTTCTCAGTTGGAAATTTGGTTCAGATT
TTCATTTCTTGTCCTTGGGTTTATTGCTACAGTTATTTAC
>No_name
TGAGTTATTGTAAATAACTGTAGCAATAGACCCAAGGACAAGAAATGAAAATCTGAACCA
AATTTCCAACTGAGAAAAGTAACTACTAAATGTTGAAAAT
>No_name
TTTCAACATTTAGCAGTTACTTTTCTCAGTTGGAAATTTGGTTCAGATTTTCATTTCTTG
TCCTTGGGTTTATTGCTACAGTTATTTACAATAACTCACT
>No_name
CAACATTTAGCAGTTACTTTTCTCAGTTGGAAATTTGGTTCAGATTTTCATTTCTTGTCC
TTGGGTTTATTGCTACAGTTATTTACAATAACTCACTCAG
>No_name
CAACATTTAGTAGTTACTTTTCTCAGTTGGAAATTTGGTTCAGATTTTCATTTCTTGTCC
TTGGGTTTATTGCTACAGTTATTTACAATAACTCACTCAG
>No_name
TCCTGAGTGAGTTATTGTAAATAACTGTAGCAATAAACCCAAGGACAAGAAATGAAAATC
TGAACCAAATTTCCAACTGAGAAAAGTAACTGCTAAATGT
>No_name
GCCTGAGTGAGTTATTGTAAATAACTGTAGCAATAAACCCAAGGACAAGAAATGAAAATC
TGAACCAAATTTCCAACTGAGAAAAGTAACTACTAAATGT
>No_name
TAGTAGTTACTTTTCTCAGTTGGAAATTTGGTTCAGATTTTCATTTCTTGTCCTTGGGTT
TATTGCTACAGTTATTTACAATAACTCACTCAGGAAGTTT
>No_name
AGTTACTTTTCTCAGTTGGAAATTTGGTTCAGATTTTCATTTCTTGTCCTTGGGTTTATT
GCTACAGTTATTTACAATAACTCACTCAGGAAGTTTTCTA
>No_name
GTTACTTTTCTCAGTTGGAAATTTGGTTCAGATTTTCATTTCTTGTCCTTGGGTTTATTG
CTACAGTTATTTACAATAACTCACTCAGGAAGTTTTCTAT
>No_name
CTTTTCTCAGTTGGAAATTTGGTTCAGATTTTCATTTCTTGTCCTTGGGTTTATTGCTAC
AGTTATTTACAATATCTCACTCAGGAAGTTTTCTATTAGA
>No_name
CTTTTCTCAGTTGGAAATTTGGTTCAGATTTTCATTTCTTGTCCTTGGGTTTATTGCTAC
AGTTATTTACAATAACTCACTCAGGAAGTTTTCTATTAGA
>No_name
CTTTTCTCAGTTGGAAATTTGGTTCAGATTTTCATTTCTTGTCCTTGGGTTTATTGCTAC
AGTTATTTACAATAACTCACTCAGGAAGTTTTCTATTAGA
>No_name
TTTCTCAGTTGGAAATTTGGTTCAGATTTTCATTTCTTGTCCTTGGGTTTATTGCTACAG
TTATTTACAATAACTCACTCAGGAAGTTTTCTATTAGAGA
>No_name
CTCAGTTGGAAATTTGGTTCAGATTTTCATTTCTTGTCCTTGGGTTTATTGCTACAGTTA
TTTACAATAACTCACTCAGGAAGTGTTCTATTAGAGATTG
>No_name
CCAATCTCTAATAGAAAACTTCCTGAGTGAGTTATTGTAAATAACTGTAGCAATAAACCC
AAGGACAAGAAATGAAAATCTGAACCAAATTTCCAACTGA
>No_name
CTCCAATCTCTAATAGAAAACTTCCTGAGTGAGTTATTGTAAATAACTGTAGCAATAAAC
CCAAGGACAAGAAATGAAAATCTGAACCAAATTTCCAACT
>No_name
CTCCAATCTCTAATAGAAAACTTCCTGAGTGAGTTATTGTAAATAACTGTAGCAATAAAC
CCAAGGACAAGAAATGAAAATCTGAACCAAATTTCCAACT
>No_name
CTCCAGTCTCTAATAGAAAACTTCCTGAGTGAGTTATTGTAAATAACTGTAGCAATAAAC
CCAAGGACAAGAAATGAAAATCTGAACCAAATTACCAACT
>No_name
CTCCAATCTCTAATAGAAAACTTCCTGAGTGAGTTATTGTAAATAACTGTAGCAATAAAC
CCAAGGACAAGAAATGAAAATCTGAACCAAATTTCCAACT
>No_name
CTCCAATCTCTAATAGAAAACTTCCTGAGTGAGTTATTGTAAATAACTGTAGCAATAAAC
CCAAGGACAAGAAATGAAAATCTGAACCAAATTTCCAACT
>No_name
CTCCAATCTCTAATAGAAAACTTCCTGAGTGAGTTATTGTAAATAACTGTAGCAATAAAC
CCAAGGACAAGAAATGAAAATCTGAACCAAATTTCCAACT
>No_name
GTTGGAAATTTGGTTCAGATTTTCATTTCTTGTCCTTGGGTTTATTGCTACAGTTATTTA
CAATAACTCACTCAGGAAGTTTTCTATTAGAGATTGGAGC
>No_name
TGGAAATTTGGTTCAGAGTTTCATTTCTTGTCCTTGGGTTTATTGCTACAGTTATTTACA
ATAACTCACTCAGGAAGTTTTCTATTAGAGATTGGAGCAT
>No_name
CCATGCTCCAATCTCTAATAGAAAACTTCCTGAGTGAGTGATTGTAAATAACTGTAGCAA
TAAACCCAAGGACAAGAAATGAAAATCTGAACCAAATTTC
>No_name
CTCCATGCTCCAATCTCTAATAGAAAACTTCCTGAGTGAGTTATTGTAAATAACTGTAGC
AATAAACCCAAGGACAAGAAATGAAAATCTGAACCAAATT
>No_name
CTCCATGCTCCAATCTCTAATAGAAAACTTCCTGAGTGAGTTATTGTAAATAACTGTAGC
AATAAACCCAAGGACAAGAAATGAAAATCTGAACCAAATT
>No_name
CTCCATGCTCCAATCTCTAATAGAAAACTTCCTGAGTGAGTTATTGTAAATAACTGTAGC
AATAAACCCAAGGACAAGAAATGAAAATCTGAACCAAATT
>No_name
ATTTGGTTCAGATTTTCATTTCTTGTCCTTGGGTTTATTGCTACAGTTATTTACAATAAC
TCACTCAGGAAGTTTTCTATTAGAGATTGGAGCATGGAGC
>No_name
TTTGGTTCAGATTTTCATTTCTTGTCCTTGGGTTTATTGCTACAGTTATTTACAATAACT
CACTCAGGAAGTTTTCTATTAGAGATTGGAGCATGGAGCA
>No_name
TTTGGTTCAGATTTTCATTTCTTGTCCTTGGGTTTATTGCTACAGTTATTTACAATAACT
CACTCAGGAAGTTTTCTATTAGAGATTGGAGCATGGAGCA
>No_name
TTTGGTTCAGATTTTCATTTCTTGTCCTTGGGTTTATTGCTACAGTTATTTACAATAACT
CACTCAGGAAGTTTTCTATTAGAGATTGGAGCATGGAGCA
>No_name
CTGCTCCATGCTCCAATCTCTAATAGAAAACTTCCTGAGTGAGTTATTGTAAATAACTGT
AGCAATAAACCCAAGGACAAGAAATGAAAATCTGAACCAA
>No_name
TTCAGATTTTCATTTCTTGTCCTTGGGTTTATTGCTACAGTTATTTACAATAACTCACTC
AGGAAGTTTTCTATTAGAGATTGGAGCGTGGAGCAGAAAT
>No_name
CAGATTTTCATTGCTTGTCCTTGGGTTTATTGCTACAGTTATTTACAATAACTCACTCAG
GAAGTTTTCTATTAGAGATTGGAGCATGGAGCAGAAATGG
>No_name
CAGATTTTCATTTCTTGTCCTTGGGTTTATTGCTACAGTTATTTACAATAACTCACTCAG
GAAGTTTTCTATTAGAGATTGGAGCATGGAGCAGAAATGG
>No_name
CCCATTTCTGCTCCATGCTCCAATCTCTAATAGAAAACTTCCTGAGTGAGTTATTGTAAA
TAACTGTAGCAATAAAGCCAAGGACAAGAAATGAAAATCT
>No_name
CCCATTTCTGCTCCATGCTCCAATCTCTAATAGAAAACTTCCTGAGTGAGTTATTGTAAA
TAACTGTAGCAATAAACCCAAGGACAAGAAATGAAAATCT
>No_name
CTCCATTTCTGCTCCATGCTCCAATCTCTAATAGAAAACTTCCTGAGTGAGTTATTGTAA
ATAACTGTAGCAATAAACCCAAGGACAAGAAATGAAAATC
>No_name
GATTTTCATTTCTTGTCCTTGGGTTTATTGCTACAGTTATTTACAATAACTCACTCAGGA
AGTTTTCTATTAGAGATTGGAGCATGGAGCAGAAATGGGT
>No_name
CACCCATTTCTGCTCCATGCTCCAATCTCTAATAGAAAACTTCCTGAGTGAGTTATTGTA
AATAACTGTAGCAATAAACCCAAGGACAAGAAATGAAAAT
>No_name
CACCCATTTCTGCTCCATGCTCCAATCTCTAATAGAAAACTTCCTGAGTGAGTTATTGTA
AATAACTGTAGCAATAAACCCAAGGACAAGAAATGAAAAT
>No_name
TTTCATTTCTTGTCCTTGGGTTTATTGCTACAGTTATTTACAATAACTCACTCAGGAAGT
TTTCTATTAGAGATTGGAGCATGGAGCAGAAATGGGTGGC
>No_name
TTCATTTCTTGTCCTTGGGTTTATTGCTACAGTTATTTACAATAACTCACTCAGGAAGTT
TTCTATTAGAGATTGGAGCATGGAGCAGAAATGGGTGGCT
>No_name
CATTTGTTGTCCTTGGGTTTATTGCTACAGTTATTTACAATAACTCACTCAGGAAGTTTT
CTATTAGAGATTGGAGCATGGAGCAGAAATGGGTGGCTGT
>No_name
AAAACAGCCACCCATTTCTGCTCCATGCTCCAATCTCTAATAGAAAACTTCCTGAGTGAG
TTATTGTAAATAACTGTAGCAATAAACCCAAGGACAAGAA
>No_name
CTTGTCCTTGGGTTTATTGCTACAGTTATTTACAATAACTCACTCAGGAAGTTTTCTATT
AGAGATTGGAGCATGGAGCAGAAATGGGTGGCTGTTTTGT
>No_name
CTTGTCCTTGGGTTTATTGCTACAGTTATTTACAATAACTCACTCAGGAAGTTTTCTATT
AGAGATTGGAGCATGGAGCAGAAATGGGGGGCTGTTTTGT
>No_name
CTTGTCCTTGGGTTTATTGCTACAGTTATTTACAATAACTCACTCAGGAAGTTTTCTATT
AGAGATTGGAGCATGGAGCAGAAATGGGTGGCTGTTTTGT
>No_name
AACAAAACAGCCACCCATTTCTGCTCCATGCTCCAATCTCTAATAGAAAACTTCCTGAGT
GAGTTATTGTAAATAACTGTAGCAATAAACCCAAGGACAA
>No_name
CAACAAAACAGCCACCCATTTCTGCTCCATGCTCCAATCTCTAATAGAAAACTTCCTGAG
TGAGTTATTGTAAATAACTGTAGCAATAAACCCAAGGACA
>No_name
GTCCTTGGGTTTATTGCTACAGTTATTTACAATAACTCACTCAGGAAGTTTTCTATTAGA
GATTGGAGCATGGAGCAGAAATGGGTGGCTGTTTTGTTGC
>No_name
TTGGGTTTATTGCTACAGTTATTTACAATAACTCACGCAGGAAGTTTTCTATTAGAGATT
GGAGCATGGAGCAGAAATGGGTGGCTGTTTTGTTGCCATC
>No_name
TATTGCTACAGTTATTTACAATAACTCACTCAGGAAGTTTTCTATTAGAGATTGGAGCAT
GGAGCAGAAATGGGTGGCTGTTTTGTTGCCATCTCTTGTG
>No_name
TCACAAGAGATGGCAACAAAACAGCCACCCATTTCTGCGCCATGCTCCAATCTCTAATAG
AAAACTTCCTGAGTGAGTTATTGTAAATAACTGTAGCAAT
>No_name
ATCACAAGAGATGGCAACAAAACAGCCACCCATTTCTGCTCCATGCTCCAATCTCTAATA
GAAAACTTCCTGAGTGAGTTATTGTAAATAACTGTAGCAA
>No_name
AAATCACAAGAGATGGCAACAAAACAGCCACCCATTTCTGCTCCATGCTCCAATCTCTAA
TAGAAAACTTCCTGAGTGAGTTATTGTAAATAACTGTAGC
>No_name
TACAGTTATTTACAATAACTCACTCAGGAAGTTTTCTATTAGAGATTGGAGCATGGAGCA
GAAATGGGGGGCTGTTTTGTTGCCATCTCTTGTGATTTAT
>No_name
ATAAATCACAAGAGATGGCAACAAAACAGCCACCCATTTCTGCTCCATGCTCCAATCTCT
AATAGAAAACTTCCTGAGTGAGTTATTGTAAATAACTGTA
>No_name
TATAAATCACAAGAGATGGCAACAAAACAGCCACCCATTTCTGCTCCATGCTCCAATCTC
TAATAGAAAACTTCCTGAGTGAGTTATTGTAAATAACTGT
>No_name
ACAGTTATTTACAATAACTCACTCAGGAAGTTTTCTATTAGAGATTGGAGCATGGAGCAG
AAATGGGTGGCTGTTTTGTTGCCATCTCTTGTGATTTATA
>No_name
TTATAAATCACAAGAGATGGCAACAAAACAGCCACCCATTTCTGCTCCATGCTCCAATCT
CTAATAGAAAACTTCCTGAGTGAGTTATTGTAAATAACTG
>No_name
TATAAATCACAAGAGATGGCAACAAAACAGCCACCCATTTCTGCTCCATGCTCCAATCTC
TAATAGAAAACTTCCTGAGTGAGTTATTGTAAATAACAGA
>No_name
GTTATTTACAATAACTCACTCAGGAAGTTTTCTATTAGAGATTGGAGCATGGAGCAGAAA
TGGGTGGCTGTTTTGTTGCCATCTCTTGTGATTTATAATA
>No_name
GTTATTATAAATCACAAGAGATGGCAACAAAACAGCCACCCATTTCTGCTCCATGCTCCA
ATCTCTAATAGAAAACTTCCTGAGTGAGTTATTGTAAATA
>No_name
GGTTATTATAAATCACAAGAGATGGCAACAAAACAGCCACCCATTTCTGCTCCAGGCTCC
AATCTCTAATAGAAAACTTCCTGAGTGAGTTATTGTAAAT
>No_name
GGTTATTATAAATCACAAGAGATGGCAACAAAACAGCCACCCATTTCTGCTCCATGCTCC
AATCTCTAATAGAAAACTTCCTGAGTGAGTTATTGTAAAT
>No_name
GGTTATTATAAATCACAAGAGATGGCAACAAAACAGCCACCCATTTCTGCTCCATGCTCC
AATCTCTAATAGAAAACTTCCTGAGTGAGTTATTGTAAAT
>No_name
GGGTTATTATAAATCACAAGAGATGGCAACAAAACAGGCACTTATTTCTGCTCCATGCTC
TAATCTCTAATAGAAAACTTCCTGAGTGAGTTATTGTAAA
>No_name
GGTTTATTATAAATCACAAGAGATGGCAACAAAACAGCCACCCATTTCTGCTCCATGCTC
CAATCTCTAATAGAAAACTTCCTGAGTGAGTTATTGTAAA
>No_name
CGGGGTTATTATAAATCACAAGAGATGGCAACAAAACAGCCACCCATTTCTGCTCCATGC
TCCAATCTCTAATAGAAAACTTCCTGAGTGAGTTATTGTA
>No_name
CGGGGTTATTATAAATCACAAGAGATGGCAACAAAACAGCCACCCATTTCTGCTCCATGC
TCCAATCTCTAATAGAAAACTTCCTGAGTGAGTTATTGTA
>No_name
GGGGGTTATTATAAAGCACAAGAGATGGCAACAAACCAGCCACCCATTTCTGCTCCATGC
TCCAATCTCTAATAGAAAACTTCCTGAGTGAGTTATTGTA
>No_name
GGTGGTTATTATAAATCACAAGAGATGGCAACAAAACAGCCACCCATTTCTGCTCCATGC
TCCAATCTCTAATAGAAAACTTCCTGAGTGAGTTATTGTA
>No_name
CAATAACTCACTCAGGAAGTTTTCTATTAGAGATTGGAGCATGGAGCAGAAATGGGTGGC
TGTTTTGTTGCCATCTCTTGTGATTTATAATAACCCCCTG
>No_name
CAATAACTCACTCAGGAAGTTTTCTATTAGAGATTGGAGCATGGAGCAGAAATGGGTGGC
TGTTTTGTTGCCATCTCTTGTGATTTATAATAACCCCCTG
>No_name
TACCAGGGGGTTATTATAAATCACAAGAGATGGCAACAAAACAGCCACCCATTTCTGCTC
CATGCTCCAATCTCTAATAGAAAACTTCCTGAGTGAGTTA
>No_name
TTCAAAGGAACCAGGGGGTTATTATAAATCACAAGAGATGGCAACAAAACAGGCACCCAT
TTCTGCTCCATGCTCCAATCTCTAATAGAAAACTTCCTGA
>No_name
CAGGAAGTTTTCTATTAGAGATTGGAGCATGGAGCAGAAATGGGTGGCTGTTTTGTTGCC
ATCTCTTGTGATTTATAATAACCCCCTGCTTCCTTTGAAA
>No_name
TAAATTTCAAAGGAACCAGGGGGTTATTATAAATCACAAGAGATGGCAACAAAACAGCCA
CCCATTTCTGCTCCATGCTCCAATCTCTAATAGAAAACTT
>No_name
AATAAATTTCAAAGGAACCAGGGGGTTATTATAAATCACAAGAGATGGCAACAAAACAGC
CACCCATTTCTGCTCCATGCTCCAATCTCTAATAGAAAAC
>No_name
GTTTTCTATTAGAGATTGGAGCATGGAGCAGAAATGGGTGGCTGTTTTGTTGCCATCTCT
TGTGATTTATAATAACCCCCTGGTTCCTTTGAAATTTATT
>No_name
TTTCTATTAGAGATTGGAGCATGGAGCAGAAATGGGTGGCTGTTTTGTTGCCATCTCTTG
TGATTTATAATAACCCCCTGGTTCCTTTGAAATTTATTGT
>No_name
GTCTATTGACAATAAATTTCAAAGGAACCAGGGGGTTATTATAAATCACAAGAGATGGCA
ACAAAACAGCCACCCATTTCTGCTCCATGCTCCAATCTCT
>No_name
TAACAGGACTATTGACAATAAATTTCAAAGGAACCAGGGGGTTATTATAAATCACAAGAG
ATGGCAACAAAACAGCCACCCATTTCTGCTCCATGCTCCA
>No_name
TACACTAGTAACAGGACTATTGACAATAAATTTCAAAGGAACCAGGGGGTTATTATAAAT
CACAAGAGATGGCAACAAAACAGCCACCCATTTCTGCTCC
>No_name
GCAGAAATGGGTGGCTGTTTTGTTGCCATCTCTTGTGATTTATAATAACCCCCTGGTTCC
TTTGAAATTTATTGTCAATAGTCCTGTTACTAGTGTATTG
>No_name
GCAGAAATGGGTGGCTGTTTTGTTGCCATCTCTTGTGATTTATAATAACCCCCTGGTTCC
TTTGAAATTTATTGTCAATAGTCCTGTTACTAGTGTATTG
>No_name
GCAGAAATGGGGGGCTGTTTTGTTGCCATCTCTTGTGATTTATAATAACCCCCTGGTTCC
TTTGAAATTTATTGTCAATAGTCCTGTTACTAGTGTATTG
>No_name
CAGAAATGGGTGGCTGTTTTGTTGCCATCTCTTGTGATTTATAATAACCCCCGGGTTCCT
TTGAAATTTATTGTCAATAGTCCTGTTACTAGTGTATTGG
>No_name
CCAATACACTAGTAACAGGACTATTGACAATAAATTTCAAAGGAACCAGGGGGTTATTAT
AAATCACAAGAGATGGCAACAAAACAGCCACCCATTTCTG
>No_name
CAGAAATGGGTGGCTGTTTTGTTGCCATCTCTTGTGATTTATAATAACCCCCTGGTTCCT
TTGAAATTTATTGTCAATAGTCCTGTTACTAGTGTATTGG
>No_name
AGAAATGGGTGGCTGTTTTGTTGCCATCTCTTGTGATTTATAATAACCCCCTGGTTCCTT
TGAAATTTATTGTCAATAGTCCTGTTACTAGTGTATTGGA
>No_name
CCGAAATGGGTGGCTGTTTTGTTGCCATCTCTTGTGATTTATAATAACCCCCTGGTTCCT
TTGAAATTTATTGTCAATAGTCCTGTTACTAGTGTATTGG
>No_name
GAAATGGGTGGCTGTTTTGTTGCCATCTCTTGTGATTTATAATAACCCCCTGGTTCGTTT
GAAATTTATTGTCAATAGTCCTGTTACTAGTGTATTGGAT
>No_name
GAAATGGGTGGCTGTTTTGTTGCCATCTCTTGTGATTTATAATAACCCACTGGTGCCTTT
GAAATTTATTGTCAATAGTCCTGTTACTAGTGTCTTGGAT
>No_name
ATCCAATACACTAGTAACAGGACTATTGACAATAAATTTCAAAGGAACCAGGGGGTTATT
ATAAATCACAAGAGATGGCAACAAAACAGCCACCCATTTC
>No_name
GAAATGGGTGGCTGTTTTGTTGCCATCTCTTGTGATTTATAATAACCCCCTGGTTCCTTT
GAAATTTATTGTCAATAGTCCTGTTACTAGTGTATTGGGT
>No_name
AAATAGTATCCAATACACTAGTAACAGGACTATTGACAATAAATTTCAAAGGAACCAGGG
GGTTATTATAAATCACAAGAGATGGCAACAAAACAGCCAC
>No_name
GGCTGTTTTGTTGCCATCTCTTGTGATTTATAATAACCCCCTGGTTCCTTTGAAATTTAT
TGTCAATAGTCCTGTTACTAGTGTATTGGATACTATTTTC
>No_name
GAAAATAGTATCCAATACACTAGTAACAGGACTATTGACAATAAATTTCAAAGGAACCAG
GGGGTTATTATAAATCACAAGAGATGGCAACAAAACAGCC
>No_name
GCTGTTTTGTTGCCATCTCTTGTGATTTATAATAACCCCCTGGTTCCTTTGAAATTTATT
GTCAATAGTCCTGTTACTAGTGTATTGGATACTATTTTCA
>No_name
CTGTTTTGTTGCCATCTCTTGTGATTTATAATAACCCCCTGGTTCCTTTGAAATTTATTG
TCAATAGTCCTGTTACTAGTGTATTGGATACTATTTTCAA
>No_name
CTTGAAAATAGTATCCAATACACTAGTAACAGGACTATTGACAATAAATTTCAAAGGAAC
CAGGGGGTTATTATAAATCACAAGAGATGGCAACAAAACA
>No_name
CTTGAAAATAGTATCCAATACACTAGTAACAGGACTATTGACAATAAATTTCAAAGGAAC
CAGGGGGTTATTATAAATCACAAGAGATGGCAACAAAACA
>No_name
GTTTTGTTGCCATCTCTTGTGATTTATAATAACCCCCTGGTTCCTTTGAAATTTATTGTC
AATAGTCCTGTTACTAGTGTATTGGATACTATTTTCAAGG
>No_name
GTTGCCTTGAAAATAGTATCCAATACACTAGTAACAGGACTATTGACAATAAATTTCAAA
GGAACCAGGGGGTTATTATAAATCACAAGAGATGGCAACA
>No_name
GTTGCCTTGAAAATAGTATCCAATACACTAGTAACAGGACTATTGACAATAAATTTCAAA
GGAACCAGGGGGTTATTATAAATCACAAGAGATGGCAACA
>No_name
TGTTGCCTTGAAAATAGTATCCAATACACTAGTAACAGGACTATTGACAATAAATTTCAA
AGGAACCAGGGGGTTATTATAAATCACAAGAGATGGCAAC
>No_name
GTTGCCATCTCTTGTGATTTATAATAACCCCCTGGTTCCTTTGAAATTTATTGTCAATAG
TCCTGTTACTAGTGTATTGGATACTATTTTCAAGGCAACA
>No_name
GCCATCTCTTGTGATTTATAATAACCCCCTGGTTCCTTTGAAATTTATTGTCAATAGTCC
TGTTACTAGTGTATTGGATACTATTTTCAAGGCAACATTC
>No_name
AATGAATGTTGCCTTGAAAATAGTATCCAATATATTAGTAACAGGACTATTGACAATAAA
TTGCAAAGGAACGAGGGGGTTATTATAAATAAGAAGAGAT
>No_name
CTCTTGTGATTTATAATAACCCCCTGGTTCCTTTGAAATTTATTGTCAATAGTCCTGTTA
CTAGTGTATTGGATACTATTTTCAAGGCAACATTCATTTG
>No_name
AGACAAATGAATGTTGCCTTGAAAATAGTATCCAATACACTAGTAACAGGACTATTGACA
ATAAATTTCAAAGGAACTAGGGGGTTCTTATAAATCACAA
>No_name
GTGATTTATAATAACCCCCTGGTTCCTTTGAAATTTATTGTCAATAGTCCTGTTACTAGT
GTATTGGATACTATTTTCAAGGCAACATTCATTTGTCTGT
>No_name
GTGATTTATAATAACCCCCTGGTTCCTTTGAAATTTATTGTCAATAGTCCTGTTACTAGT
GTATTGGATACTATTTTCAAGGCAACATTCATTTGTCTGT
>No_name
CATTAACAGACAAATGAATGTTGCCTTGAAAATAGTATCCAATACACTAGTAACAGGACT
ATTGACAATAAATTTCAAAGGAACCAGGGGGTTATTATAA
>No_name
ATAATAACCCCCTGGTTCCTTTGAAATTTATTGTCAATAGTCCTGTTGCTAGGGTATTGG
ATACTGTTTTCAAGGCAACATTCATTTGTCTGTTAATGTT
>No_name
ATAACATTAACAGACAAATGAATGTTGCCTTGAAAATAGTATCCAATACACTAGTAACAG
GACTATTGACAATAAATTTCAAAGGAACCAGGGGGTTATT
>No_name
ATAACATTAACAGACAAATGAATGTTGCCTTGAAAATAGTATCCAATACACTAGTAACAG
GACTATTGACAATAAATTTCAAAGGAACCAGGGGGTTATT
>No_name
ATAACATTAACAGACAAATGAATGTTGCCTTGAAAATAGTATCCAATACACTAGTAACAG
GACTATTGACAATAAATTTCAAAGGAACCAGGGGGTTATT
>No_name
AATAACCCCCTGGTTCCTTTGAAATTTATTGTCAATAGTCCTGTTACTAGTGTATTGGAT
ACTATTTTCAAGGTAACATTGATTTGTCTGTTAATGTTAT
>No_name
CAATTTCAGACCCCCTGGTTCCTTTGAAATTTATTGTCAATAGTCCTGTTACTAGTGTAT
TGGATACTATTTTCAAGGCAACATTCATTTGTCTGTTAAT
>No_name
CAAAATAACATTAACAGACAAATGAATGTTGCCTTGAAAATAGTATCCAATACACTAGTA
ACAGGACTATTGACAATAAATTTCAAAGGAACCAGGGGGT
>No_name
CAAAATAACATTAACAGACAAATGAATGTTGCCTTGAAAATAGTATCCAATACACTAGTA
ACAGGACTATTGACAATAAATTTCAAAGGAACCAGGGGGT
>No_name
CAAAATAACATTAACAGACAAATGAATGTTGCCTTGAAAATAGTATCCAATACACTAGTA
ACAGGACTATTGACAATAAATTTCAAAGGAACCAGGGGGG
>No_name
CCCTGGTTCCTTTGAAATTTATTGTCAATAGTCCTGTTACTAGTGTATTGGATACTATTT
TGAAGGCAACATTCATTTGTCTGTTAATGTTATTTTGGGT
>No_name
CCTGGTTCCTTTGAAATTTATTGTCAATAGTCCTGTTACTAGTGTATTGGATACTATTTT
CAAGGCAACATTCATTTGTCTGTTAATGTTATTTTGGGTG
>No_name
GTTCCTTTGAAATTTATTGTCAATAGTCCTGTTACTAGTGTATTGGATACTATTTTCAAG
GCAACATTCATTTGTCTGTTAATGTTATTTTGGGTGACAA
>No_name
TAAATTGTCACCCAAAATAACATTAACAGACAAATGAATGTTGCCTTGAAAATAGTATCC
AATACACTAGTAACAGGACTATTGACAATAAATTTCAAAG
>No_name
ATAAATTGTCACCCAAAATAACATTAACAGACAAATGAATGTTGCCTTGAAAATAGTATC
CAATACACTAGTAACAGGACTATTGACAATAAATTTCAAA
>No_name
GATAAATTGTCACCCAAAATAACATTAACAGACAAATGAATGTTGCCTTGAAAATAGTAT
CCAATACACTAGTAACAGGACTATTGACAATAAATTTCAA
>No_name
GATAAATTGTCACCCAAAATAACATTAACAGACAAATGAATGTTGCCTTGAAAATAGTAT
CCAATACACTAGTAACAGGACTATTGACAATAAATTTCAA
>No_name
GAAATTTATTGTCAATAGTCCTGTTACTAGTGTATTGGATACTATTTTCAAGGCAACATT
CATTTGTCTGTTAATGTTATTTTGGGTGACAATTTATCAT
>No_name
GAAATTTATTGTCAATAGTCCTGTTACTAGTGTATTGGATACTATTTTCAAGGCAACATT
CATTTGTCTGTTAATGTTTTTTTGGGTGACAATTTATCAT
>No_name
ATTTATTGTCAATAGTCCTGTTAGTAGTGTATTGGATACTATTTTCAAGGCAAAATTCAT
TTGTCTGTTAATGTTATTTTGGGTGACAATTTATCATGGA
>No_name
ATTCCATGATAAATTGTCACCCAAAATAACATTAACAGACAAATGAATGTTGCCTTGAAA
ATAGTATCCAATACACTAGTAACAGGACTATTGACAATAA
>No_name
TTGCATTCCATGATAAAGTGTCACCCAAAATAACATTAACAGACAAATGAATGTTGCCTT
GAAAATAGTATCCAATACACTAGTAACAGGACTATTGACA
>No_name
TGTCAATAGTCCTGTTACTAGTGTATTGGATACTATTTTCAAGGCAACATTCATTTGTCT
GTTAATGTTATTTTGGGTGACAATTTATCATGGAATGCAA
>No_name
GTTGCATTCCATGATAAATTGTCACCCAAAATAACATTAACAGACAAATGAATGTTGCCT
TGAAAATAGTATCCAATACACTAGTAACAGGACTATTGAC
>No_name
GTTGCATTCCATGATAAATTGTCACCCAAAATAACATTAACAGACAAATGAATGTTGCCT
TGAAAATAGTATCCAATACACTAGTAACAGGACTATTGAC
>No_name
CTGTTACTAGTGTATTGGATACTATTTTCAAGGCAACATTCATTTGTCTGTTAATGTTAT
TTTGGGTGACAATTTATCATGGAATGCAACAGGTTGGTTG
>No_name
GCACCTTCTTTTTGTCTGTTGCATTCCATGATAAATTGTCACCCAAAATAACATTAACAG
ACAAATGAATGTTGCCTTGAAAATAGTATCCAATACACTA
>No_name
ATTGGATACTATTTTCAAGGCAACATTCATTTGTCTGTTAATGTTATTTTGGGTGACAAT
TTATCATGGAATGCAACAGACAAAAAGAAGGTGCCTCACA
>No_name
ATAAAATGTGAGGCACCTTCTTTTTGTCTGTTGCATTCCATGATAAATTGTCACCCAAAA
TAACATTAACAGACAAATGAATGTTGCCTTGAAAATAGTA
>No_name
ATAAAATGTGAGGCACCTTCTTTTTGTCTGTTGCATTCCATGATAAATTGTCACCCAAAA
TAACATTAACAGACAAATGAATGTTGCCTTGAAAATAGTA
>No_name
CTATTTTCAATGCAACATTCATTTGTCTGTTAATGTTATTTTGGGTGACAATTTATCATG
GAATGCAACAGACAAAAAGAAGGTGCCTCACATTTTATTT
>No_name
GGAAATAAAATGTGAGGCACCTTCTTTTTGTCTGTTGCATTCCATGATAAATTGTCACCC
AAAATAACATTAACAGACAAATGAATGTTGCCTTGAAAAT
>No_name
AAATAAAATGTGAGGCACCTTCTTTTTGTCTGTTGCATTCCATGATAAATTGTCACCCAA
AATAACATTAACAGACAAATGAATGTTGCCTTGAAATTAC
>No_name
TGGGAAATAAAATGTGAGGCACCTTCTTTTTGTCTGTTGCATTCCATGATAAATGTTCAC
CCAAAATAACATNAACAGACAAATGAATGGTGTCTTGAAA
>No_name
GGGGAAATAAAATGTGAGGCACCTTCTTTTTGTCTGTTGCATTCCATGATAAATTGTCAC
CCAAAATAACATTAACAGACAAATGAATGTTGCCTTGAAA
>No_name
TTTCAAGGCAACATTCATTTGTCTGTTAATGTTATTTTGGGTGACAATTTATCATGGAAT
GCAACAGACAAAAAGAAGGTGCCTCACATTTTATTTCCCC
>No_name
TTTCAAGGCAACATTCATTTGTCTGTTAATGTTATTTTGGGTGACAATTTATCATGGAAT
GCAACAGACAAAAAGAAGGTGCCTCACATTTTATTTCCCC
>No_name
TTCAAGGCAACATTCATTTGTCTGTTAATGTTATTTTGGGTGACAATTTATCATGGAATG
CAACAGACAAAAAGAAGGTGCCTCACATTTTATTTCCCAA
>No_name
CTGGGAAATAAAATGTGAGGCACCTTCTTTTTGTCTGTTGCATTCCATGATAAATTGTCA
CCCAAAATAACATTAACAGACAAATGAATGTTGCCTTGAA
>No_name
TTCAAGGCAACATTCATTTGTCTGTTAAGGTTATTTTGGGTGACAATTTATCATGGAATG
CAACAGACAAAAAGAAGGTGCCTCACATTTTATTTCCCAA
>No_name
TCAAGGCAACATTCATTTGTCTGTTAATGTTATTTTGGGTGACAATTTATCATGGAATGC
AACAGACAAAAAGAAGGTGCCTCACATTTTATTTCCCCAA
>No_name
TTTGGGAAATAAAATGTGAGGCACCTTCTTTTTGTCTGTTGCATTCCATGATAAATTGTC
ACCCAAAATAACATTAACAGACAAATGAATGTTGCCTTGA
>No_name
CTTGGGGAAATAAAATGTGAGGGACCTTCTTTGTGTCTGTTGCATTCCATGATAAATTGT
CATTCAAAATAACATTAACAGACAAATGAATGTTGCCTTG
>No_name
AAATCTTTGGGAAATAAAAGGTGAGGCACCGTCTTTTTGTCTGTTGCATTCCATGATAAA
TTGTCACCCAAAATAACATTAACAGACAAATGAATGTTGC
>No_name
GCAACATTCATTTGTCTGTTAATGTTATTTTGGGTGACAATTTATCATGGAATGCAACAG
ACAAAAAGAAGGTGCCTCACATTTTATTTCCCAAAGATTT
>No_name
CAAATCTTGGGGAAATAAAATGTGAGGCACCTTCTTTTTGTCTGTTGCATTCCATGATAA
ATTGTCACCCAAAATAACATTAACAGACAAATGAATGTTG
>No_name
TGCAAATCTTGGGGAAATAAAATGTGAGGCACCTTCTTTTTGTCTGTTGCATTCCATGAT
AAATTGTCACCCAAAATAACATTAACAGACAAATGAATGT
>No_name
TGCAAATCTTGGGGAAATAAAATGTGAGGCACCTTCTTTTTGTCTGTTGCATTCCATGAT
AAATTGTCACCCAAAATAACATTAACAGACAAATGAATGT
>No_name
ATTTGTCTGTTAATGTTATTTTGGGTGACAATTTATCATGGAATGCAACAGACAAAAAGA
AGGTGCCTCACATTTTATTTCCCCAAGATTTGCATCGTCT
>No_name
AGACGATGCAAATCTTGGGGAAATAAAATGTGAGGCACCTTCTTTTTGTCTGTTGCATTC
CATGATAAATTGTCACCCAAAATAACATTAACAGAAAAAT
>No_name
AGCAATAAGACGATGCAAATCTTTGGGAAATAAAATGTGAGGCACCTTCTTTTTGTCTGT
TGCATTCCATGAGAAATTGTCACCCAAAATAACATTAACA
>No_name
ATCAATAAGACGATGCAAATCTTGGGGAAATAAAATGTGAGGCACCTTCTTTTTGTCTGT
TGCATTCCATGATAAATTGTCACCCAAAATAACATTAACA
>No_name
ATCAATAAGACGATGCAAATCTTGGGGAAATAAAATGTGAGGCACATTCTTTTTGTCTGT
TGCATTCCATGATAAATTGTCACCCAAAATAACATTAACA
>No_name
TATCAATAAGACGATGCAAATCTTTGGGAAATAAAATGTGAGGCACCTTCTTTTTGTCTG
TTGCATTCCATGATAAATTGTCACCCAAAATAACATTAAC
>No_name
GTTATTTTGGGTGACAATTTATCATGGAATGCAACAGACAAAAAGAAGGTGCCTCACATT
TTATTTCCCCAAGATTTGCATCGTCTTATTGATATGGTTC
>No_name
GTTATTTTGGGTGACAATTTATCATGGAATGCAACAGACAAAAAGAAGGTGCCTCACATT
TTATTTCCCAAAGATTTGCATCGTCTTATTGATATGGTTC
>No_name
GTTATTTTGGGTGACAATTTATCATGGAATGCAACAGACAAAAAGAAGGTGCCTCACATT
TTATTTCCCCAAGATTTGCATCGTCTTATTGATATGGTTC
>No_name
GTTATTTTGGGTGACAATTTATCATGGAATGCAACAGACAAAAAGAAGGTGCCTCACATT
TTATTTCCCAAAGATTTGCATCGTCTTATTGATATGGTTC
>No_name
TATCAATAAGACGATGCAAATCTTTGGGAAATAAAATGTGAGGCACCTTCTTTTTGTCTG
TTGCATTCCATGATAAATTGTCACCCAAAATATGTTATCC
>No_name
TTTTGGGTGACAATTTATCATGGAATGCAACAGACAAAAAGAAGGTGCCTCACATTTTAT
TTCCCCAAGATTTGCATCGTCTTATTGATATGGTTCATGA
>No_name
AACAATCATGAACCATATCAATAAGACGATGCAAATCTTGGGGAAATAAAATGTGAGGCA
CCTTCTTGTTGTCTGTTGCATTCCATGATAAATTGTCACC
>No_name
AAACAATCATGAACCATATCAATAAGACGATGCAAATCTTTGGGAAATAAAATGTGAGGC
ACCTTCTTTTTGTCTGTTGCATTCCATGATAAATTGTCAC
>No_name
TAAAACAATCATGAACCATATCAATAAGACGATGCAAATCTTGGGGAAATAAAATGTGAG
GCACCTTCTTTTTGTCTGTTGCATTCCATGATAAATTGTC
>No_name
ATAAAACAATCATGAACCATATCAATAAGACGATGCAAATCTTGGGGAAATAAAATGTGA
GGCACCTTCTTTTTGTCTGTTGCATGCCATGATAAATTGT
>No_name
CAATAAAACAATCATGAACCATATCAATAAGACGATGCAAATCTTGGGGAAATAAAATGT
GAGGCACCTTCTTTTTGTCTGTTGCATTCCATGATAAATT
>No_name
ATCATGGAATGCAACAGACAAAAAGAAGGTGCCTCACATTTTATTTCCCAAAGATTTGCA
TCGTCTTATTGATATGGTTCATGATTGTTTTATTGCCTGC
>No_name
TGAAAAGCAGGCAATAAAACAATCATGAACCATATCAATAAGACGATGCAAATCTTTGGG
AAATAAAATGTGAGGCACCTTCTTTTTGTCTGTTGCATTC
>No_name
CAACAGACAAAAAGAAGGTGCCTCACATTTTATTCCCCAAGATTTGCATCGTCTTATTGA
TATGGTTCATGATTGTTTTATTGCCTGCTTTTCAAGCAAT
>No_name
CTGGTTTCAGACAAAAAGAAGGTGCCTCACATTTTATTTCCCCAAGATTTGCATCGTCTT
ATTGATATGGTTCATGATTGTTTTATTGCCTGCTTTTCAA
>No_name
CAGACAAAAAGAAGGTGCCTCACATTTTATTTCCCCAAGATTTGCATTGTCTTATTGATA
TGGTTCATGATTGTTTTATTGCCTGCTTTTCAAGCAATTA
>No_name
ATCTCTAATTGCTTGAAAAGCAGGCAATAAAACAATCATGAACCATATCAATAAGACGAT
GCAAATCTTTGGGAAATAAAATGTGAGGCACCTTCTTTTT
>No_name
GAATCTCTAATTGCTTGAAAAGCAGGCAATAAAACAATCATGAACCATATCAATAAGACG
ATGCAAATCTTTGGGAAATAAAATGTGAGGCACCTTCTTT
>No_name
TGAATCTCTAATTGCTTGAAAAGCAGGCAATAAAACAATCATGAACCATATCAATAAGAC
GATGCAAATCTTTGGGAAATAAAATGTGAGGCACCTTCTT
>No_name
TGAATCTCTAATTGCTTGAAAAGCAGGCAATAAAACAATCATGAACCATATCAATAAGAC
GATGCAAATCTTGGGGAAATAAAATGTGAGGCACCTTCTT
>No_name
TGAATCTCTAATTGCTTGAAAAGCAGGCAATAAAACAATCATGAACCATATCAATAAGAC
GATGCAAATCTTTGGGAAATAAAATGTGAGGCACCTTCTT
>No_name
TGAATCTCTAATTGCTTGAAAAGCAGGCAATAAAACAATCATGAACCATATCAATAAGAC
GATGCAAATCTTGGGGAAATAAAATGTGAGGCACCTTCTT
>No_name
CTGAATCTCTAATTGCTTGAAAAGCAGGCAATAAAACAATCATGAACCATATCAATAAGA
CGATGCAAATCTTTGGGAAATAAAATGTGAGGCACCTTCT
>No_name
CTGAATCTCTAATTGCTTGAAAAGCAGGCAATAAAACAATCATGAACCATATCAATAAGA
CGATGCAAATCTTTGGGAAATAAAATGTGAGGCACCTTCT
>No_name
CTGAATCTCTAATTGCTTGAAAAGCAGGCAATAAAACAATCATGAACCATATCAATAAGA
CGATGCAAATCTTGGGGAAATAAAATGTGAGGCACCTTCT
>No_name
AGAAGGTGCCTCACATTTTATTTCCCCAAGATTTGCATCGTCTTATTGATATGGTTCATG
ATTGTTTTATTGCCTGCTTTTCAAGCAATTAGAGATTCAG
>No_name
GCTGAATCTCTAATTGCTTGAAAAGCAGGCAATAAAACAATCATGAACCATATCAATAAG
ACGATGCAAATCTTTGGGAAATAAAATGTGAGGCACCTTC
>No_name
GCTGAATCTCTAATTGCTTGTAAAGCAGGCAATAAAACAATCATGAACCATATCAATAAG
ACGATGCATATCTTGGGGAAATAAAATGTGAGGCACCTTC
>No_name
GCTGAATCTCTAATTGCTTGAAAAGCAGGCAATAAAACAATCATGAACCATATCAATAAG
ACGATGCAAATCTTGGGGAAATAAAATGAGAGGCACCTTC
>No_name
GCTGAATCTCTAATTGCTTGAAAAGCAGGCAATAAAACAATCATGAACCATATCAATAAG
ACGATGCAAATCTTGGGGAAATAAAATGTGAGGCACCTTC
>No_name
CGGCTGAATCTCTAATTGCTTGAAAAGCAGGCAATAAAACAATCATGAACCATATCAATA
ACACGATGCAAATCTTGGGGAAATAAAATGTGAGGCACCT
>No_name
GTGCCTCACATTTTATTTCCCAAAGATTTGCATCGTCTTATTGATATGGTTCATGATTGT
TTTATTGCCTGCTTTTCAAGCAATTAGAGATTCAGCTGAT
>No_name
GCGCCTCACATTTTATTTCCCAAAGATTTGCATCGTCTTATTGATATGGTTCATGATTGT
TTTATTGCCTGCTTTTCAAGCAATTAGAGATTCAGCTGAT
>No_name
CTCACATTTTATTTCCCAAAGATTTGCATCGTCTTATTGATATGGTTCATGATTGTTTTA
TTGCCTGCTTTTCAAGCAATTAGAGATTCAGCTGATCCTA
>No_name
CTCACATTTTATTTCCCAAAGATTTGCATCGTCTGATTGATATGGTTCATGATTGTTTTA
TTGCCTGCTTTTCAAGCAATTAGAGATTCAGCTGATCCTA
>No_name
TGTAGGATCAGCTGAATCTCTAATTGCTTGAAAAGCAGGCAATAAAACAATCATGAACCA
TATCAATAAGACGATGCAAATCTTTGGGAAATAAAATGTG
>No_name
ATTTTATTTCCCAAAGATTTGCATCGTCTTATTGATATGGTTCATGATTGTTTTATTGCC
TGCTTTTCAAGCGATTAGAGATTCAGCTGATCCTACTTTT
>No_name
ATTTGATTTCCCAAAGATTTGCATCGTCTTATTGATATGGTTCATGATTGTTTTATTGCC
TGCTTTTCAAGCAATTAGAGATTCAGCTGATCCTACTTTT
>No_name
ATTTTATTTCCCCAAGATTTGCATCGTCTTATTGATATGGTTCATGATTGTTTTATTGCC
TGCTTTTCAAGCAAGTAGAAATTCAGCTGATCCTACTTTT
>No_name
ATTTTATTTCCCAAAGATTTGCATCGTCTTATTGATATGGTTCATGATTGTTTTATTGCC
TGCTTTTCAAGCAATTAGAGATTCAGCTGATCCTACTTTT
>No_name
ATTTTATTTCCCCAAGATTTGCATCGTCTTATTGATATGGTTCATGATTGTTTTATTGCC
TGCTTTTCAAGCAATTAGAGATTCAGCTGATCCAACTTTT
>No_name
ATTTTATTTCCCAAAGATTTGCATCGTCTTATTGATATGGTTCATGATTGTTTTATTGCC
TGCTTTTCAAGCAATTAGAGATTCAGCTGATCCTACTTTT
>No_name
TCTGTAATAAAAAGTAGGATCAGCTGAATCTCTAATTGCTTGAAAAGCAGGCAATAAAAC
AATCATGAACCATATCAATAAGACGATGCAAATCTTGGGG
>No_name
CAAGATTTGCATCGTCTTATTGATATGGTTCATGATTGTTTTATTGCCTGCTTTTCAAGC
AATTAGAGATTCAGCTGATCCTACTTTTTATTACAAATTA
>No_name
CTTCGTCTTATTGATATGGTTCATGATTGTTTTATTGCCTGCTTTTCAAGCAATTAGAGA
TTCAGCTGATCCTACTTTTTATTACAAATTACAAAATACA
>No_name
GTCTTATTGATATGGTTCATGATTGTTTTATTGCCTGCTTTTCAAGCAATTAGAGATTCA
GCTGATCCTACTTTTTATTACAAATTACAAAATACATTTT
>No_name
CTTATTGATATGGTTCATGATTGTTTTATTGCCTGCTTTTCAAGCAATTAGAGATTCAGC
TGATCCTACTTTTTATTACAAATTACAAAATACATTTTTG
>No_name
TATTGATATGGTTCATGATTGTTTTATTGCCTGCTTTTCAAGCAATTAGAGATTCAGCTG
ATCCTACTTTTTATTACAAATTACAAAATACATTTTTGGT
>No_name
TTTATACCAAAAATGTATTTTGTAATTTGTAATAAAAAGTAGGATCAGCTGAATCTCTAA
TTGCTTGAAAAGCAGGCAATAAAACAATCATGAACCATAT
>No_name
TATGGTTCATGATTGTTTTATTGCCTGCTTTTCAAGCAATTAGAGATTCAGCTGATCCTA
CTTTTTATTACTAATTACAAAATACATTTTTGTTCTATAA
>No_name
GTCCGGGTTCATGATTGTTTTATTGCCTGCTTTTCAAGCAATTAGAGATTCAGCTGATCC
TACTTTTTATTACAAATTACAAAATACATTTTTGTTCTAT
>No_name
CATGATTGTTTTATTGCCTGCTTTTCAAGCAATTAGAGAGTCAGCTGATCCTACTTTTTA
TTACAAATTACAAAATACATTTTTGTTCTATAAATTCACT
>No_name
AGTAGAGTGAATTTATAGAACAAAAATGGATTTTGTAATTTGTAATAAAAAGTAGGTTCA
GATGAATCTCTAATTGCTTGAAAAGCTGTCAATAAAACAA
>No_name
CAAGTAGAGTGAATTTATAGAACAAAAATGTATTTTGTAATTTGTAATAAAAAGTAGGAT
CAGCTGAATCTCTAATTGCTTGAAAAGCAGGCAATAAAAC
>No_name
GTTTTATTGCCTGCTTTTCAAGCAATTAGAGATTCAGCTGATCCTACTTTTTATTACAAA
TTACAAAATACATTTTTGTTCTATAAATTCACTCTACTTG
>No_name
GTTTTATTGCCTGCTTTTCAAGCAATTAGAGATTCAGCTGATCCTACTTTTTATTACAAA
TTACAAAATACATTTTTGTTCTATAAATTCACTCTACTTG
>No_name
GTTTTAGTGCCTGCTTTTCAAGCAATTAGAGATTCAGCTGATCCTACTTTTTATTACAAA
TTACAAAATACATTTTTGTTCTATAAATTCACTCTACTTG
>No_name
CCAAGTAGAGTGAATTTATAGAACAAAAATGTATTTTGTAATTTGTAATAAAAAGTAGGA
TCAGCTGAATCTCTAATTGCTTGAAAAGCAGGCAATAAAA
>No_name
GCCAAGTAGAGTGAATTTATAGAACAAAAATGTATTTTGTAATTTGTAATAAAAAGTAGG
ATCAGCTGAATCTCTAATTGCTTGAAAAGCAGGCAATAAA
>No_name
GCCAAGTAGAGTGAATTTATAGAACAAAAATGTATTTTGTAATTTGTAATAAAAAGTAGG
ATCAGCTGAATCTCTAATTGCTTGAAAAGCAGGCAATAAA
>No_name
GCCAAGTAGAGTGAATTTATAGAACAAAAATGTATTTTGTAATTTGTAATAAAAAGTAGG
ATCAGCTGAATCTCTAATTGCTTGAAAAGCAGGCAATAAA
>No_name
GTTTTCAAGCAATTAGAGATTCAGCTGATCCTACTTTTTATTACAAATTACAAAATACAT
TTTTGTTCTATAAATTCACTCTACTTGGCAGTATCGTCAT
>No_name
AATATAAATGACGATACTGCCAAGTAGAGTGAATTTATAGAACAAAAATGTATTTTGTAA
TTTGTAATAAAAAGTAGGATCAGCTGAATCTCTAATTGCT
>No_name
AGAGAATATAAATGACGATACTGCCAAGTAGAGTGAATTTATAGAACAAAAATGTATTTT
GTAATTTGTAATAAAAAGTAGGATCAGCTGAATCTCTAAT
>No_name
AGAGAATATAAATGACGATACTGCCAAGTAGAGTGAATTTATAGAACAAAAATGTATTTT
GTAATTTGTAATAAAAAGTAGGATCAGCTGAATCTCTAAT
>No_name
ATTCAGCTGATCCTACTTTTTATTACAAATTACAAAATACATTTTTGTTCTATAAATTCA
CTCTATTTGGCAGTATCGTCATTTATATTCTCTATGCATT
>No_name
ATATAATGCATAGAGAATATAAATGACGATACTGCCAAGTAGAGTGAATTTATAGAACAA
AAATGTATTTTGTAATTTGTAATAAAAAGTAGGATCAGCT
>No_name
AGCTGATCCTACTTTTTATTACAAATTACAAAATACATTTTTGTTCTATAAATTCACTCT
ACTTGGCAGTATCGTCATTTATATTCTCTATGCATTATTT
>No_name
AGCTGAGCCTACTTTTTTATTACAAATTACAAAATACATTTTTGTTCTATAAATTCACTC
TACTTGGCAGTATCGTCATTTATATTCTCTATGCATTATT
>No_name
GCTGATCCTACTTTTTATTACAAATTACAAAATACATTTTTGTTATATAAATTCACTCTA
CTTGGCAGTATCGTCATTTATATTCTCGATGCATTATTTC
>No_name
GCTGATCCTACTTTTTATTACAAATTACAAAATACATTTTTGTTCTATAAATTCACTCTA
CTTGGCAGTATCGTCATTTATATTCTCTATGCATTATTTC
>No_name
GCTGATCCTACTTTTTATTACAAATTACAAAATACATTTTTGTTCTATAAATTCACTCTA
CTTGGCAGTATCGTCATTTATATTCTCTATGCATTATTTC
>No_name
GCTGATCCTACTTTTTATTACAAATTACAAAATACAGTTTGGTTCTATAAATTCACTCTA
CTTGGCAGTATCGTCATTTATATTCTCTATGCATTATTTC
>No_name
CTGATCCTACTTTTTATTACAAATTACAAAATACATTTTTGTTCTATAAATTCACTCTAC
TTGGCAGTATCGTCATTTATATTCTCTATGCATTATTTCT
>No_name
GCAGATCCTACTTTTTATTACAAATTACAAAATACATTTTTGTTCTATAAATTCACTCTA
CTTGGCAGTATCGTCATTTATATTCTCTATGCATTATTTC
>No_name
CTTTTTATTACAAATTACAAAATACATTTTTGTTCTATAAATTCACTCTACTTGGCAGTA
TCGTCATTTATATTCTCTATGCATTATTTCTCATCATTAC
>No_name
GTAATGATGAGAAATAATGCATAGAGAATATAAATGACGATACTGCCAAGTAGAGTGAAT
TTATAGAACAAAAATGTATTTTGTAATTTGTAATAAAAAG
>No_name
CTTTTTATTACAAATTACAAAATACATTTTTGTTCTATAAATTCACTCTACTTGGCAGTA
TCGTCATTTATATTCTCTATGCATTATTTCTCATCATTAC
>No_name
GCGGTAATGATGAGAAATAATGCATAGAGAATATAAATGACGATACTGCCAAGTAGAGTG
AATTTATAGAACAAAAATGTATTTTGTAATTTGTAATAAA
>No_name
CGCGGTAATGATGAGAAATAATGCATAGAGAATATAAATGACGATACTGCCAAGTAGAGT
GAATTTATAGAACAAAAATGTATTTTGTAATTTGTAATAA
>No_name
AAGCGGTAATGATGAGAAATAATGCATAGAGAATATAAATGACGATACTGCCAAGTAGAG
TGAATTTATAGAACAAAAATGTATTTTGTAATTTGTAATA
>No_name
ATTACAAATTACAAAATACATTTTTGTGCTATAAATTCACTCTACTTGGCAGTATCGTCA
TTTATATTCTCTATGCATTATTTCTCATCATTACCGCTTG
>No_name
ACAAGCGGTAATGATGAGAAATAATGCATAGAGAATATAAATGACGATACTGCCAAGTAG
AGTGAATTTATAGAACAAAAATGTATTTTGTAATTTGTAA
>No_name
CACAAGCGGTAATGATGAGAAATAATGCATAGAGAATATAAATAACGATACTGCCAAGTA
GAGTGAATTTATAGAACAAAAATGTATTTTGTAATTTGTA
>No_name
CACAAGCGGTAATGATGAGGAATAATGCATAGAGAATATAAATGACGATACTGCCAAGTA
GAGTGAATTTATAGAACAAAAATGTATTTTGTAATTTGTA
>No_name
CTCCACAAGCGGTAATGATGAGAAATAATGCATAGAGAATATAAATGACGATACTGCCAA
GTAGAGTGAATTTATAGAACAAAAATGTATTTTGTAATTT
>No_name
TTCTCCACAAGCGGTAATGATGAGAAATAATGCATAGAGAATATAAATGACGATACTGCC
AAGTAGAGTGAATTTATAGAACAAAAATGTATTTTGTAAT
>No_name
CAATTCTCCACAAGCGGTAATGATGAGAAATAATGCATAGAGAATATAAATGACGATACT
GCCAAGTAGAGTGAATTTATAGAACAAAAATGTATTTTGT
>No_name
CTCAATTCTCCACAAGCGGTAATGATGAGAAATAATGCATAGAGAATATAAATGACGATA
CTGCCAAGTAGAGTGAATTTATAGAACAAAAATGTATTTT
>No_name
TCTCAATTCTCCACAAGCGGTAATGATGAGAAATAATGCATAGAGAATATAAATGACGAT
ACTGCCAAGTAGAGTGAATTTATAGAACAAAAATGCATTT
>No_name
CCGATCTCAATTCTCCACAAGCGGTAATGATGAGAAATAATGCATAGAGAATATAAATGA
CGATACTGCCAAGTAGAGTGAATTTATAGAACACAAATGT
>No_name
CCGATCTCAATTCTCCACAAGCGGTAATGATGAGAAATAATGCATAGAGAATATAAATGA
CGATACTGCCAAGTAGAGTGAATTTATAGAACAAAAATGT
>No_name
TTTTGTTCTATAAATTCACTCTACTTGGCAGTATCGTCATTTATATTCTCTATGCATTAT
TTCTCATCATTACCGCTTGTGGAGAATTGAGATCGGTTCC
>No_name
AAAATAAGGAACCGATCTCAATTCTCCACAAGCGGTAATGATGAGAAATAATGCATAGAG
AATATAAATGACGATACTGCCAAGTAGAGTGAATTTATAG
>No_name
TATAAATTCACTCTACTTGGCAGTATCGTCATTTATATTCTCTATGCATTATTTCTCATC
ATTACCGCTTGTGGAGAATTGAGATCGGTTCCTTATTTTA
>No_name
TCACTCTACTTGGCAGTATCGTCATTTATATTCTCTATGCATTATTTCTCATCATTACCG
CTTGTGGAGAATTGAGATCGGTTCCTTATTTTAATATTCG
>No_name
TCTCTCTACTTGGCAGTATCGTCATTTATATTCTCTATGCATTATTTCTCATCATTACCG
CTTGTGGAGAATTGAGATCGGTTCCTTATTTTAGTATAAT
>No_name
CTCTACTTGGCAGTATCGTCATTTATATTCTCTATGCATTATTTCTCATCATTACCGCTT
GTGGAGAATTGAGATCGGTTCCTTATTTTAGTATAATTTT
>No_name
ATCGGATTCGAATATTAAAATAAGGAACCGATCTCAATTCTCCACAAGCGGTAATGATGA
GAAATAATGCATAGAGAATATAAATGACGATACTGCCAAG
>No_name
CGTCATTTATATTCTCTATGCATTATTTCTCATCATTACCGCTTGTGGAGAATTGAGATC
GGTTCCTGATTTTAATATTCGAATCCGATTTTTTGCTTGT
>No_name
CAAGCAAAAAAATCGGATTCGAATATTAAAATAAGGAACCGATCTCAATTCTCCACAAGC
GGTAATGATGAGAAATAATGCATAGAGAATATAAATGACG
>No_name
GTCATTTATATTCTCTATGCATTATTTCTCATCATTACCGCTTGTGGAGAATTGAGATCG
GTTCCTTATTTTAATATTCGAATCCGATTTTTTGCTTGTT
>No_name
CATTTATATTCTCTATGCATTATTTCTCATCATTACCGCTTGTGGAGAATTGAGATCGGT
TCCTTATTTTAATATTCGAATCCGATTTTTTGCTTGTTTC
>No_name
CATTTATATTCTCTATGCATTATTTCTCATCATTACCGCTTGTGGAGAGTTGAGATCGGT
TCCTTATTTTAATATTCGAATCCGATTTTTTGCTTGTTTC
>No_name
ATTTATATTCTCTATGCATTATTTCTCGTCATTACCGCTTGTGGTGAATTGAGATCGGAT
CCTTGTTTTCATATTAGAATCCGAGTTTTTGCTTGTTTCA
>No_name
TTTATATTCTCTATGCATTATTTCTCATCATTACCGCTTGGGGAGAATTGAGATCGGTTC
CTTATTTTAATATTCGAATCCGATTTTTTGCTTGTTTCAT
>No_name
TTTATATTCTCTATGCATTATTTCTCATCATTACCGCTTGTGGAGAATTGAGATCGGTTC
CTTATTTTAATATTCGAATCCGATTTTTTGCTTGTTTCAT
>No_name
TTTATATTCTCTATGCATTATTTCTCATCATTACCGCTTGTGGAGAATTGAGATCGGTTC
CTTATTTTAATATTCGAATCCGATTTTTTGCTTGTTTCAT
>No_name
TTTATATTCTCTATGCATTATTTCTCATCATTACCGCTTGTGGAGAATTGAGATCGGTTC
CTTATTTTAATATTCGAATCCGATTTTTTGCTTGTTTCAT
>No_name
TTTATATTCTCTATGCATTATTTCTCATCATTACCGCTTGTGGAGAATTGAGATCGGGTC
CTTATTTTAATATTCGAATCCGATTTTTTGCTTGTTTCAT
>No_name
CATGAAACAAGCAAAAAATCGGATTCGAATATTAAAATAAGGAACCGATCTCAATTCTCC
ACAAGCGGTAATGATGAGAAATAATGCATAGAGAATATAA
>No_name
ATATTCTCTATGCATTATTTCGCGTCATTACCGCTTGTGGAGAATTGAGATCGGTTGCTT
ATTTTATTGTTTGAATGCTATTTTTTGCTTGTTTCATGTT
>No_name
TATTTCTCATCATTACCGCTTGTGGAGAATTGAGATCGGTTCCTTATTTTAATATTCGAA
TCCGATTTTTTGCTTGTTTCATGTTTATCGTATTGGTTTT
>No_name
GAAAACCAATACGATAAACATGAAACAAGCAAAAAATCGGATTCGAATATTAAAATAAGG
AACCGATCTCAATTCTCCACAAGCGGTAATGATGAGAAAT
>No_name
TGAAAACCAATACGATAAACATGAAACAAGCAAAAAATCGGATTCGAATATTAAAATAAG
GAACCGATCTCAATTCTCCACAAGCGGTAATGATGAGAAA
>No_name
CTGAAAACCAATACGATAAACATGAAACAAGCAAAAAATCGGATTCGAATATTAAAATAA
GGAACCGATCTCAATTCTCCACAAGCGGTAATGATGAGAA
>No_name
CTGAAAACCAATACGATAAACATGAAACAAGCAAAAAATCGGATTCGAATATTAAAATAA
GGAACCGATCTCAATTCTCCACAAGCGGTAATGATGAGAA
>No_name
CTGAAAACCAATACGATAAACATGAAACAAGCAAAAAATCGGATTCGAATATTAAAATAA
GGAACCGATCTCAATTCTCCACAAGCGGTAATGATGAGAA
>No_name
TTCTCATCATTACCGCTTGTGGAGAATTGAGATCGGTTCCTTATTTTAATATTCGAATCC
GATTTTTTGCTTGTTTCATGTTTATCGTATTGGTTTTCAG
>No_name
CTGAAAACCAATACGATAAACATGAAACAAGCAAAAAATCGGATTCGAATATTAAAATAA
GGAACCGATCTCAATTCTCCACAAGCGGTAATGATGAGAA
>No_name
CTGAAAACCAATACGATAAACATGAAACAAGCAAAAAAATCGGATTCGAATATTAAAATA
AGGAACCGATCTCAATTCTCCACAAGCGGTAATGATGAGA
>No_name
CATCATTACCGCTTGTGGAGAATTGAGATCGGTTCCTTATTTTAATATTCGAATCCGATT
TTTTGCTTGTTTCATGTTTTTCGTATTGGTTTTCAGCATC
>No_name
CGATGCTGAAAACCAATACGATAAACATGAAACAAGCAAAAAATCGGATTCGAATATTAA
AATAAGGAACCGATCTCAATTCTCCACAAGCGGTAATGAT
>No_name
GCGATGCTGAAAACCAATACGATAAACATGAAACAAGCAAAAAATCGGATTCGAATATTA
AAATAAGGAACCGATCTCAATTCTCCACAAGCGGTAATGA
>No_name
CTTGTGGAGAATTGAGATCGGTTCCTTATTTTAATATTGGGATCCGATTTTTTGCTTGTT
TCATGTTTATCGTATTGGTTTTCAGCATCGTTATGATCGG
>No_name
CAACCGATCATAACGATGCTGAAAACCAATACGATAAACATGAAACAAGCAAAAAATCGG
ATTCGAATATTAAAATAAGGAACCGATCTCAATTCTCCAG
>No_name
GGAGAATTGAGATCGGTTCCTTATTTTAATATTCGAATCCGATTTTTTGCTTGGTTCAGG
TTTATCGTATTGGTTTTCAGCAGCNTTATGATCGGTTTGC
>No_name
GGAGAATTGAGATCGGTTCCTTATTTTAATATTCGAATCCGATTTTTTGCTTGTTTCATG
TTTATCGTATTGGTTTTCAGCATCGTTATGATCGGTTTGC
>No_name
GGAGAATTGAGATCGGTTCCTTATTTTAATATTCGAATCCGATTTTTTGCTTGTTTCATG
TTTATCGTATTGGTTTTCAGCATCGTTTTGTTCGGGTTGC
>No_name
TATCGCAAACCGATCATAACGATGCTGAAAACCAATACGATAAACATGAAACAAGCAAAA
AATCGGATTCGAATATTAAAATAAGGAACCGATCTCAATT
>No_name
ATTGAGATCGGTTCCTTATTTTAATATTCGAATCCGATTTTTTGCTTGTTTCATGTTTAT
CGTATTGGTTTTCAGCATCGTTATGATCGGTTTGCGTTAC
>No_name
CGTATCGCAAACCGATCATAACGATGCTGAAAACCAATACGATAAACATGAAACAAGCAA
AAAATCGGATTCGAATATTAAAATAAGGAACCGATCTCAA
>No_name
CCCGTATCGCAAACCGATCATAACGATGCTGAAAACCAATACGATAAACATGAAACAAGC
AAAAAATCGGATTCGAATATTAAAATAAGGAACCGATCTC
>No_name
CCCGTATCGCAAACCGATCATAACGATGCTGAAAACCAATACGATAAACATGAAACAAGC
AAAAAATCGGATTCGAATATTAAAATAAGGAACCGATCTC
>No_name
CGCCCGTATCGCAAACCGATCATAACGATGCTGAAAACCAATACGATAAACATGAAACAA
GCAAAAAATCGGATTCGAATATTAAAATAAGGAACCGATC
>No_name
ATCGGTTCCTTATTTTAATATTCGAATCCGATTTTTTGCTTGTTTCATGTTTATCGTATT
GGTTTTCAGCATCGTTATGATCGGTTTGCGATACGGGTCT
>No_name
ATCGGTTCCTTATTTTAATATTCGAATCCGATTTTTTGCTTGTTTCATGTTTATCGTATT
GGTTTTCAGCATCGTTATGATCGGTTTGCGATACGGGTCT
>No_name
CGGTTCCTTATTTTAATATTCGAATCCGATTTTTTGCTTGTTTCATGTTTATCGTATTGG
TTTTCAGCATCGTTATTTTCGGTTTGCGATACGGGTCTGG
>No_name
GTTCCTTATTTTAATATTCGAATCCGAGTTTTTGCTTGTTTCATGTTTATCGTATTGGTT
TTCAGCATCGTTATGATCGGTTTGCGATACGGGGCTGGAT
>No_name
CCAGGCCCGTATCGCAAACCGATCATAACGATGCTGAAAACCAATACGATAAACATGAAA
CAAGCAAAAAATCGGATTCGAATATTAAAATAAAGAAACG
>No_name
CTTATTTTAATATTCGAATCCGATTTTTTGCTTGTTTCATGTTTATCGTATTGGTTTTCA
GCATCGTTATGATCGGTTTGCGATACGGGTCTGGATTGGT
>No_name
ATTTTAATATTCGAATCCGATTTTTTGCTTGTTTCATGTTTATCGTATTGGTTTTCAGCA
TCGTTATGATCGGTTTGCGATACGGGTCTGGATTGTTCAA
>No_name
CTCTGTTCAGATATTCGAATCCGATTTTTTGCTTGTTTCATGTTTATCGTATTGGTTTTC
AGCATCGTTATGATCGGTTTGCGATACGGGTCTGGATTGT
>No_name
AGATATTCGAATCCGATTTTTTGCTTGTTTCATGTTTATCGTATTGGTTTTCAGCATCGG
TATGATCGGTTTGCGATACGGGTCTGGATTGTTCAACAAT
>No_name
CAAAGTTATTGTTGAACAATCCAGACCCGTATCGCAAACCGATCATAACGATGCTGAAAA
CCAATACGATAAACATGAAACAAGCAAAAAATCGGATTCG
>No_name
CAAACACAAAGTTATTGTTGAACAATCCAGACCCGTATCGCAAACCGATCATAACGATGC
TGAAAACCAATACGATAAACATGAAACAAGCAAAAAATCG
>No_name
GTTCAAACACAAAGTTATTGTTGAACAATCCAGACCCGTATCGCAAACCGATCATAACGA
TGCTGAAAACCAATACGATAAACATGAAACAAGCAAAAAA
>No_name
CTCGTTCAAACACAAAGTTATTGTTGAACAATCCAGACCCGTATCGCAAACCGATCATAA
CGATGCTGAAAACCAATACGATAAACATGAAACAAGCAAA
>No_name
TTGCTTGTTTCATGTTTATCGTATTGGTTTTCAGCATCGTTATGATCGGCTTGCGATACG
GGGCTGGATTGTTCAACAATAACTTTGTGTTTGAACGAGC
>No_name
GCTCGTTCAAACACAAAGTTATTGTTGAACAATCCAGACCCGTATCGCAAACCGATCATA
ACGATGCTGAAAACCAATACGATAAACATGAAACAAGCAA
>No_name
CTGCTTGCTCGTTCAAACACAAAGTTATTGTTGAACAATCCAGACCCGTATCGCAAACCG
ATCATAACGATGCTGAAAACCAATACGATAAACATGAAAC
>No_name
TTATCGTATTGGTTTTCAGCATCGTTATGATCGGTTTGCGATACGGGTCTGGATTGTTCA
ACAATAACTTTGTGTTTGAACGAGCAAGCAGATATGCAAA
>No_name
ATCGTATTGGTTTTCAGCATCGTTATGATCGGTTTGCGATACGGGTCTGGATTGTTCAAC
AATAACTTTGTGTTTGAACGAGCAAGCAGATATGCAAATT
>No_name
ATCGTATTGGTTTTCAGCATCGTTATGATCGGTTTGCGATACGGGTCTGGATTGTTCAAC
AATAACTTTGTGTTTGAACGAGCAAGCAGATATGCAAATT
>No_name
GGAATTTGCATATCTGCTTGCTCGTTCAAACACAAAGTTATTGTTGAACAATCCAGACCC
GTATCGCAAACCGATCATAACGATGCTGAAAACCAAAACG
>No_name
CACTGAATTTGCATATCTGCTTGCTCGTTCAAACACAAAGTTATTGTTGAACAATCCAGA
CCCGTATCGCAAACCGATCATAACGATGCTGAAAACCAAT
>No_name
CACGGAATTTGCATATCTGCTTGCTCGTTCAAACACAAAGTTATTGTTGAACAATCCAGA
CCCGTATCGCAAACCGATCATAACGATGCTGAAAACCAAT
>No_name
ATTGGTTTTCAGCATCGTTATGATCGGTTTGCGATACGGGTCTGGATTGTTCAACAATAA
CTTTGTGGTTGAACGAGCAAGCAAAAATGCAAACTCCGTG
>No_name
ATTGGTTTTCAGCATCGTTATGATCGGTTTGCGATACGGGTCTGGATTGTTCAACAATAA
CTTTGTGTTTGAACGAGCAAGCAGATATGCAAATTCCGTG
>No_name
CCACGGAATTTGCATATCTGCTTGCTCGTTCAAACACAAAGTTATTGTTGAACAATCCAG
ACCCGTATCGCAAACCGATCATAACGATGCTGAAAACCAA
>No_name
CCACGGAATTTGCATATCTGCTTGCTCGTTCAAACACAAAGTTATTGTTGAACAATCCAG
ACCAGTATCGCAAACCGATCATAACGATGCTGAGAACCAA
>No_name
TGGTTTTCAGCATCGTTATGATCGGTTTGCGATACGGGGCTGGATTGTTCAACAATAACT
TTGTGTTTGAACGAGCAAGCAGATATGCAAATTCCGTGGA
>No_name
TTCAGCATCGTTATGATCGGTTTGCGATACGGGTCTGGCTTGTTCAACAATAACTTTGTG
TTTGAACGAGCAAGCAGATATGCAAATTCCGTGGAATTCT
>No_name
CAGAATTCCACGGAATTTGCATATCTGCTTGCTCGTTCAAACACAAAGTTATTGTTGAAC
AAGCCAGACCCGTATCGCAAACCGATCATAACGATGCTGA
>No_name
CAGAATTCCACGGAATTTGCATATCTGCTTGCTCGTTCAAACACAAAGTTATTGTTGAAC
AATCCAGACCCGTATCGCAAACCGATCATAACGATGCTGA
>No_name
CAGAATTCCACGGAATTTGCATATCTGCTTGCTCGTTCAAACACAAAGTTATTGTTGAAG
AATCCAGACTCGTATCGCAAACCGATCATAACGATGCTGA
>No_name
CAGAATTCCACGGAATTTGCATATCTGCTTGCTCGTTCAAACACAAAGTTATTGTTGAAC
AATCCAGACCCGTATCGCAAACCGATCATAACGATGCTGA
>No_name
GCACAGAATTCCACGGAATTTGCATATCTGCTTGCTCGTTCAAACACAAAGTTATTGTTG
AACAATCCAGACGCGTATCGCAAACCGATCATAACGATGC
>No_name
ATCGTTATGATCGGTTTGCGATACGGGTCTGGATTGTTCAACAATAACTTTGTGTTTGAA
CGAGCAAGCAGAAATGCAAATTCCGTGGAACTCTGGCCTC
>No_name
TGAGCACAGAATTCCACGGAATTTGCATATCTGCTTGCTCGTTCAAACACAAAGTTATTG
TTGAACAATCCAGACCCGTATCGCAAACCGATCATAACGA
>No_name
GTTATGATCGGTTTGCGATACGGGTCTGGATTGTTCAACAATAACTTTGTGTTTGAACGA
GCAAGCAGATATGCAAATTCCGTGGAATTCTGTGCTCAAT
>No_name
TATGATCGGTTTGCGATACGGGTCTGGATTGTTCAACAATAACTTTGTGTTTGAACGAGC
AAGCAGATATGCAAATTCCGTGGAATTCTGTGCTCAATAT
>No_name
GGGATGATCGGTTTGCGATACGGGTCTGGATTGTTCAACAATAACTTTGTGTTTGAACGA
GCAAGCAGATATGCAAATTCCGTGGAACTCTGTGCTCAAT
>No_name
GATCGGTTTGCGATACGGGTCTGGATTGTTCAACAATAACTTTGTGTTTGAACGAGCAAG
CAGATATGCAAATTCCGTGGAATTCTGTGCTCAATATGGA
>No_name
ATCGGTTTGCGATACGGGTCTGGATTGTTCAACAATAACTTTGTGTTTGAACGAGCAAGC
AGATATGCAAATTCCGTGGAATTCTGTGCTCAATATGGAA
>No_name
TCGGTTTGCGATACGGGTCTGGATTGTTCAACAATAACTTTGTGTTTGAACGAGCAAGCA
GATATGCAAAGTCCGTGGAATTCTGTGCTCAATATGGAAT
>No_name
ATCATTCCATATTGAGCACAGAATTCCACGGAATTTGCATATCTGCTTGCTCGTTCAAAC
ACAAAGATATTGTTGAACAATCCAGACCCGAATCGCAAAC
>No_name
GTTTGCGATACGGGTCTGGATTGTTCAACAATAACTTTGTGTTTGAACGAGCAAGCAGAT
ATGCAAATTCCGTGGAATTCTGTGCTCAATATGGAATGAT
>No_name
TTTGCGATACGGGTCTGGATTGTTCAACAATAACTTTGTGTTTGAACGAGCAAGCAGAGA
TGCAAATTCCGTGGCATTCTGTGCTCAATATGGAATGATA
>No_name
GATTTATCATTCCATATTGAGCACAGAATTCCACGGAATTTGCATATCTGCTTGCTCGTT
CAAACACAAAGTTATTGTTGAACAATCCAGACCCGTATCG
>No_name
ATAGAGATTTATCATTCCATATTGAGCACAGAATTCCACGGAATTTGCATATCTGCTTGC
TCGTTCAAACACAAAGTTATTGTTGAACAATCCAGACCCG
>No_name
CAAATAGAGATTTATCATTCCATATTGAGCACAGAATTCCACGGAATTTGCATATCTGCT
TGCTCGTTCAAACACAAAGTTATTGTTGAACAATCCAGAC
>No_name
CAAATAGAGATTTATCATTCCATATTGAGCACAGAATTCCACGGAATTTGCATATCTGCT
TGCTCGTTCAAACACAAAGTTATTGTTGAACAATCCAGAC
>No_name
CTGGATTGTTCAACAATAACTTTGTGTTTGAACGAGCAAGCAGATATGCAAATTCCGTGG
AATTCTGTGCTCAATATGGAATGATAAATCTCTATTTGTT
>No_name
CTGGATTGTTCAACAATAACTTTGTGTTTGAACGAGCAAGCAGATATGCAAATTCCGTGG
AATTCTGTGCTCAATATGGAATGATAAATCTCTATTTGTT
>No_name
AACAAATAGAGATTTATCATTCCATATTGAGCACAGAATTCCACGGAATTTGCATATCTG
CTTGCTCGTTCAAACACAAAGTTATTGTTGAACAATCCAG
>No_name
CTGGATTGTTCAACAATAACTTTGTGTTTGAACGAGCAAGCAGATATGCAAATTCCGTGG
AATTCTGTGCTCAATATGGAATGATAAATCTCTATTTGTT
>No_name
CTGGATTGTTCAACAATAACTTTGTGTTTGAACGAGCAAGCAGATATGCAAATTCCGTGG
AATTCTGTGCTCAATATGGAATGATAAATCTCTATTTGTT
>No_name
AAACAAATAGAGATTTATCATTCCATATTGAGCACAGAATTCCACGGAATTTGCATATCT
GCTTGCTCGTTCAAACACAAAGTTATTGTTGAACAATCCA
>No_name
GGATTGTTCAACAATAACTTTGTGTTTGAACGAGCAAGCAGATATGCAAATTCCGTGGAA
TGCTGTGCTCAATATGGAATGATAAATCTCTATTTGTTTA
>No_name
GGATTGTTCAACAATAACTTTGTGTTTGAACGAGCAAGCAGATATGCAAATTCCGTGGAA
TTCTGTGCTCAATATGGAATGATAAATCTCTATTTGTTTA
>No_name
GATTGTTCAACAATAACTTTGTGTTTGAACGAGCAAGCAGATATGCAAATTCCGTGGAAT
TCTGTGCTCAATATGGAATGATAAATCTCTATTTGTTTAT
>No_name
GTTCAACAATAGCTTTGTGTTTGAACGAGCAAGCAGATATGCAAATTCCGTGGAATTCTG
TGCTCAATATGGAATGATAAATCTCTATTTGTTTATCATG
>No_name
GTTCAACAATAACTTTGTGTTTGAACGAGCAAGCAGATATGCAAATTCCGTGGAATTCTG
TGCTCAATATGGAATGATAAATCTCTATTTGTTTATCATG
>No_name
GTTCAACAATAACTTTGTGTTTGAACGAGCAAGCAGATATGCAAATTCCGTGGAATTCTG
TGCTCAATATGGAATGATAAATCTCTATTTGTTTATCATG
>No_name
GTTCAACAATAACTTTGTGTTTGAACGAGCAAGCAGATATGCAAATTCCGTGGAATTCTG
TGCTCAATATGGAATGATAAATCTCTATTTGTTTATCATG
>No_name
GCCATGATAAACAAATAGAGATTTATCATTCCATATTGAGCACAGAATTCCACGGAATTT
GCATATCTGCTTGCTCGTTCAAACACAAAGTTATTGTTGA
>No_name
CAACAATAACTTTGTGTTTGAACGAGCAAGCAGATATGCAAATTCCGTGGAATTCTGTGC
TCAATATGGAATGATAAATCTCTATTTGTTTATCATGGCA
>No_name
CAACAATAACTTTGTGTTTGAACGAGCAAGCAGATATGCAAATTCCGTGGAATTCTGTGC
TCAATATGGAATGATAAATCTCTATTTGTTTATCATGGCA
>No_name
TAACTTTGTGTTTGAACGAGCAAGCAGATATGCAAATTCCGTGGAATTCTGTGCTCAATA
TGGAATGATAAATCTCTATTTGTTTATCATGGCATACGCT
>No_name
TAACTTTGTGTTTGAACGAGCAAGCAGATATGCAAATTCCGTGGAATTCTGTGCTCAATA
TGGAATGATAAATCTCTATTTGTTTATCATGGCATACGCT
>No_name
CCCGTATGCCATGATAAACAAATAGAGATTTATCATTCCATATTGAGCACAGAATTCCAC
GGAATTTGCATATCTGCTTGCTCGTTCAAACACAAAGTTA
>No_name
TAACTTTGTGTTTGAACGAGCAAGCAGATATGCAAATTCCGGGGAATTCTGTGCTCAAGA
TGGAATGATAAATCTCTATTTGTTTATCATGGCATACGCT
>No_name
TAACTTTGTGTTTGAACGAGCAAGCAGATATGCAAATTCCGTGGAATTCTGTGCTCAATA
TGGAATGATAAATCTCTATTTGTTTATCATGGCATACGCT
>No_name
AGCGTATGCCATGATAAACAAATAGAGATTTATCATTCCATATTGAGCACAGAATTCCAC
GGAATTTGCATATCTGCTTGCTCGTTCAAACACAAAGTTA
>No_name
GGAGAATAAGCGTATGCCATGATAAACAATAGAGATTTATCATTCCATATTGAGCACAGA
ATTCCACGGAATTTGCATATCTGCTTGCTCGTTCAAACAC
>No_name
GGAGAATAAGCGTATGCCATGATAAACAAATAGAGATTTATCATTCCATATTGAGCACAG
AATTCCACGGAATTTGCATATCTGCTTGCTCGTTCAAACA
>No_name
GGAGAATAAGCGTATGCCATGATAAACAAATAGAGATTTATCATTCCATATTGAGCACAG
AATTCCACGGAATTTGCATATCTGCTTGCTCGTTCAAACA
>No_name
GGAGAATAAGCGTATGCCATGATAAACAAATAGAGATTTATCATTCCATATTGAGCACAG
AATTCCACGGAATTTGCATATCTGCTTGCTCGTTCAAACA
>No_name
GTTTGAACGAGCAAGCAGATATGCAAATTCCGTGGAATTCGGTGCTCAATATGGAATGAT
AAATCTCTGTTTGTTTATCATGGCATACGCTTATTCTCCT
>No_name
GAACGAGCAAGCAGATATGCAAATTCCGTGGAATTCTGTGCTCAATATGGAATGATAAAT
CTCTATTTGTTTATCATGGCATACGCTTATTCTCCTGCAA
>No_name
CGAGCAAGCAGATATGCAAATTCCGTGGAATTCTGTGCTCAATATGGAATGATAAATCTC
TATTTGTTTATCATGGCATACGCTTATTCTCCTGCAAAAA
>No_name
GAGCAAGCAGATATGCAAATTCCGTGGAATTCTGTGCTCAATATGGAATGATAAATCTCT
ATTTGTTTATCATGGCATACGCTTATTCTCCTGCAAAAAA
>No_name
ATTTTTTGCAGGAGAATAAGCGTATGCCATGATAAACAAATAGAGATTTATCATTCCATA
TTGAGCACAGAATTCCACGGAATTTGCATATCTGCTTGCT
>No_name
CAAGCAGATATGCAAATGCCGTGGAATTCTGAGCTCAATATGGAATGATAAATCTCTATT
TGTTTATCATGGCATACGCTTATTCTCCTGCAAAAAATGC
>No_name
CAAGCAGATATGCAAATTCCGTGGAATTCTGTGCTCAATATGGAATGATAAATCTCTATT
TGTTTATCATGGCATACGCTTATTCTCCTGCAAAAAATGC
>No_name
AAGCAGATATGCAAATTCCGTGGAATTCTGTGCTCAATATGGAATGATAAATCTCTATTT
GTTTATCATGGCATACGCTTATTCTCCTGCAAAAAAATGC
>No_name
GGCATTTTTTGCAGGAGAATAAGCGTATGCCATGATAAACAAATAGAGATTTATCATTCC
ATATTGAGCACAGAATTCCACGGAATTTGCATATCTGCTT
>No_name
AGCAGATATGCAAATTCCGTGGAATTCTGTGCTCAATATGGAATGATAAATCTCTATTTG
TTTATCATGGCATACGCTTATTCTCCTGCAAAAAATGCCA
>No_name
CAGATATGCAAATTCCGTGGAATTCTGTGCTCAATATGGAATGATAAATCTCTATTTGTT
TATCATGGCATACGCTTATTCTCCTGCAAAAAATGCCATT
>No_name
CAGATATGCAAATTCCGTGGAATTCTGTGCTCAATATGGAATGATAAATCTCTATTTGTT
TATCATGGCATACGCTTATTCTCCTGCAAAAAATGCCATT
>No_name
CAGATATGCAAATTCCGTGGAATTCTGTGCTCAATATGGAATGATAAATCTCTATTTGTT
TATCATGGCATACGCTTATTCTCCTGCAAAAAATGCCATT
>No_name
CAGATATGCAAATTCCGTGGAATTCTGTGCTCAATATGGAATGATAAATCTCTATTTGTT
TATCATGGCATACGCTTATTCTCCTGCAAAAAATGCCATT
>No_name
CAGATATGCAAATTCCGTTGAATTCTGTGCTCAATATTGAATGATAAATCTCTATTTGTT
TATCATGGCATACGCTTATTCTCCTGCAAAAAATGCCATT
>No_name
CATGAATGGCATTTTTTGCAGGAGAATAAGCGTATGCCATGATAAACAAATAGAGATTTA
TCATTCCATATTGAGCACAGAATTCCACGCAATTTGCATA
>No_name
CTCATGAATGGCATTTTTTGCAGGAGAATAAGCGTATGCCATGATAAACAAATAGAGATT
TATCATTCCATATTGAGCACAGAATTCCACGGAATTTGCA
>No_name
TGCAAATTCCGTGGAATTCTGTGCTCAATATGGAATGATAAATCTCTATTTGTTTATCAT
GGCATACGCTTATTCTCCTGCAAAAAATGCCATTCATGAG
>No_name
CTCATTAATGGCATTTTTTGCAGGAGAATAAGCGTATGCCATGATAAACAAATAGAGATT
TATCATTCCATATTGAGCACAGAATTCAACGGATTTTGAA
>No_name
GCCTCATGAATGGCATTTTTTGCAGGAGAATAAGCGTATGCCATGATAAACAAATAGAGA
TTTATCATTCCATATTGAGCACAGAATTCCACGGAATTTG
>No_name
CAAATTCCGTGGAATTCTGTGCTCAATATGGAATGATAAATCTCTATTTGTTTATCATGG
CATACGCTTATTCTCCTGCAAAAAATGCCATTCATGAGGC
>No_name
ATTGGCCTCATGAATGGCATTTTTTGCAGGAGAATAAGCGTATGCCATGATAAACAAATA
GAGATTTATCATTCCATATTGAGCACAGAATTCCACGGAA
>No_name
ATGAATTTACCATGAATGGCATTTTTTGCAGGAGAATAAGCGTATGCCATGATAAACAAA
TAGAGATTTATCATTCCATATTGAGCACAGAATTCCACGG
>No_name
TGAAAATTGGCCTCATGAATGGCATTTTTTGCAGGAGAATAAGCGTATGCCATGATAAAC
AAATAGAGATTTATCATTCCATATTGAGCACAGAATTCCA
>No_name
TGAAAATTGGCCTCATGAATGGCATTTTTTGCAGGAGAATAAGCGTATGCCATGATAAAC
AAATAGAGATTTATTATTCCATATTGAGCACAGAATTTCA
>No_name
TCATCTTGAAAATTGGCCTCATGAATGGCATTTTTTGCAGGAGAATAAGCGTATGCCATG
ATAAACAAATAGAGATTTATCATTCCATATTGAGCACAGA
>No_name
GTCATCTTGAAAATTGGCCTCATCAATGGCATTTTTTGCAGGAGAGTAAGCGTATGCCAT
GATAAACAAATAGAGATTTATCATTCCATATTGAGCACAG
>No_name
GTCATCTTGAAAATTGGCCTCATGAATGGCATTTTTTGCAGGAGAATAAGCGTATGCCAT
GATAAAGAAATAGAGATTTATCATTCCATATTGAGCACAG
>No_name
GTCATCTTGAAAATTGGCCTCATGAATGGCATTTTTTGCAGGAGAATAAGCGTATGCCAT
GATAAACAAATAGAGATTTATCATTCCATATTGAGCACAG
>No_name
GTCATCTTGAAAATTGGCCTCATGAATGGCATTTTTTGCAGGAGAATAAGCGTATGCCAT
GATAAACAAAGAGAGATTTATCATTCCATATTGAGCACAG
>No_name
GTTTTCTTGAAAATTGGCCTCATGAATGGCATTTTTTGCAGGAGAATAAGCGTATGCCAT
GATAAACAAATAGAGATTTATTATTCCATATTGAGCACAG
>No_name
CTGTGCTCAATATGGAATGATAAATCTCTATTTGTTTATCATGGCATACGCTTATTCTCC
TGCAAAAAATGCCATTCATGAGGCCAATTTTCAAGATGAC
>No_name
GTCATCTTGAAAATTGGCCTCATGAATGGCATTTTTTGCAGGAGAATAAGCGTATGCCAT
GATAAACAAATAGAGATTTATCATTCCATATTGAGCACAG
>No_name
GTCATCTTGAAAATTGGCCTCATGAATGGCATTTTTTGCAGGAGAATAAGCGTATGCCAT
GATAAACAAATAGAGATTTATCATTCCATATTGAGCACAG
>No_name
GAAAGATTAGGGTCATCTTGAAAATTGGCCTCATGAATGGCATTTTTTGCAGGAGAATAA
GCGTATGCCATGTTATACAAATAGAGATTTATCATTCCAT
>No_name
GAAAGATTAGGGTCATCTTGAAGATTGGCCTCATGAATGGCATTTTTTGCAGGAGAATAA
GCGTATGCCATGATAAACAAATAGAGATTTATCATTCCAT
>No_name
GGAATGATAAATCTCTATTTGTTTATGATGGCATACGCTTATTCTCCTGCAAAAAATGCC
ATTCATGAGGCCAATTTTCAAGATGACCCTAATCTTTCTA
>No_name
CGTATGCCATGATAAATCTCTATTTGTTTATCATGGCATACGCTTATTCTCCTGCAAAAA
ATGCCATTCATGAGGCCAATTTTCAAGATGACCCTAATCT
>No_name
ATAAATCTCTATTTGTTTATCATGGCATACGCTTATTCTCCTGCAAAAAATGCCATTCAT
GAGGCCAATTTTCAAGATGACCCTAATCTTTCTATGGTAA
>No_name
ATTTGTTTATCATGGCATACGCTTATTCTCCTGCAAAAAATGCCATTCATGAGGCCAATT
TTCAAGATGACCCTAATCTTTCTATGGTAAATGAATCAGA
>No_name
ATTTGTTTATCATGGCATACGCTTATTCTCCTGCAAAAAATGCCATTCATGAGGCCAATT
TTCAAGATGACCCTAATCTTTCTATGGTAAATGAATCAGA
>No_name
GTCGGATTCATTTACCATAGAAAGATTAGGGTCATCTTGAAAATTGGCCTCATGAATGGC
ATTTTTTGCAGGAGAATAAGCGTATGCCATGATAAACAAA
>No_name
TCATGGCATACGCTTATTCTCCTGCAAAAAATGCCATTCATGAGGCCAATTTTCAAGATG
ACCCTAATCTTTCTATGGTAAATGAATCAGACGAAGATGT
>No_name
CGCTTATTCTCCTGCAAAAAATGCCATTCATGAGGCCAATTTTCAAGATGACCCTAATCT
TTCTATGGTAAATGAATCAGACGAAGATGTTCTCTATGGT
>No_name
CGCTTATTCTCCTGCAAAAAATGCCATTCATGAGGCCAATTTTCAAGATGACCCTAATCT
TTCTATGGTAAATGAATCAGACGAAGATGTTCTCTATGGT
>No_name
TTCTCCTGCAAAAAATGCCATTCATGAGGCCAATTTTCAAGATGACCCTAATCTTTCTAT
GGTAAATGAATCAGACGAAGATGTTCTCTATGGTTCTGAC
>No_name
CTTCTATGTCGGAACCATAGAGAACATCTTCGTCTGATTCATTTACCATAGAAAGATTAG
GGTCATCTTGAAAATTGGCCTCATGAATGGCATTTTTTGC
>No_name
CAAAAAATGCCATTCATGAGGCCAATTTTCAAGATGACCCTAATCTTTCTATGGTAAATG
AATCAGACGAAGATGTTCTCTATGGTTCTGACATAGAAGA
>No_name
CAAAAAATGCCATTCATGAGGCCAATTTTCAAGATGACCCTAATCTTTCTATGGTAAATG
AATCAGACGAAGATGTTCTCTATGGTTCTGACATAGAAGA
>No_name
AAAAATGCCATTCATGAGGCCAATTTTCAAGATGACCCTAATCTTTCTATGGTAAATGAA
TCAGACGAAGATGTTCTCTATGGTTCTGACATAGAAGAAG
>No_name
ATTTGCTTCTTCTATGTCAGAACCATAGAGAACATCTTCGTCTGATTCATTTACCATAGA
AAGATTAGGGTCATCTTGAAAATTGGCCTCATGAATGGCA
>No_name
ATAAATTTGCTTCTTCTATGTCAGAACCATAGAGAACATCTTCGTCTGATTCATTTACCA
TAGAAAGATTAGGGTCATCTTGAAAATTGGCCTCATGAAT
>No_name
CATGAGGCCAATTTTCAAGATGACCCTAATCTTTCTATGGTAAATGAATCAGACGAAGAT
GCTCTCTATGGTTCTGACATAGAAGAAGCAAATTTATTAT
>No_name
CATGAGGCCAATTTTCAAGATGACCCTAATCTTTCTATGGTAAATGAATCAGACGAAGAT
GTTCTCTATGGTTCTGACATAGAAGAAGCAAATTTATTAT
>No_name
CTTGATAATAAATTTGCTTCTTCTATGTCAGAACCATAGAGAACATCTTCGTCTGATTCA
TTTACCATAGACAGATTAGGGTCATCTTGAAAATTGGCCT
>No_name
GGCCAATTTTCAAGATGACCCTAATCTTTCTATGGTAAATGAATCAGACGAAGATGTTCT
CTATGGTTCTGACATAGAAGAAGCAAATTTATTATCAAGA
>No_name
CAATTTTCAAGATGACCCTAATCTTTCTATGGTAAATGAATCAGACGAAGATGTTCTCTA
TGGTTCTGACATAGAAGAAGCAAATTTATTATCAAGAACA
>No_name
TTTTCTTGATAATAAATTTGCTTCTTCTATGTCAGAACCATAGAGAACATCTTCGTCTGA
TTCATTTACCATAGAAAGATTAGGGTCATCTTGAAAATTG
>No_name
CAATTTTCAAGATGACCCTAATCTTTCTATGGTAAATGAATCAGACGAAGATGTTCTCTA
TGGTTCTGACATAGAAGAAGCAAATTTATTATAAAGAAAA
>No_name
CAATTTTCAAGATGACCCTAATCTTTCTATGGTAAATGAATCAGACGAAGATGTTCTCTA
TGGTTCTGACATAGAAGAAGCAAATTTATTATCAAGAAAA
>No_name
ATTTTCTTGATAATAAATTTGCTTCTTCTATGTCAGAACCATAGACAACATCTTCGTCTG
ATTCATTTACCATAGAAAGATTAGTGTCATCTTGAAAATT
>No_name
ATTTTCTTGATAATAAATTTGCTTCTTCTATGTCAGAACCATAGAGAACATCTTCGTCTG
ATTCATTTACCATAGAAAGATTAGGGTCATCTTGAAAATT
>No_name
ATTTTCTTGATAATAAATTTGCTTCTTCTATGTCAGAACCATAGAGAACATCTTCGTCTG
ATTCATTTACCATAGAAAGATTAGGGTCATCTTGAAAATT
>No_name
ATTTTCTTGATAATAAATTTGCTTCTTCTATGTCAGAACCATAGAGAACATCTTCGTCTG
ATTCATTTACCATAGAAAGATTAGGGTCATCTTGAAAATT
>No_name
ATTTTCTTGATAATAAATTTGCTTCTTCTATGTCAGAACCATATCGAACATCTTCGTCTG
ATTCATTTACCATAGAAAGATAAGGGCGATCTTGAAAATA
>No_name
GATTTTCTTGATAATAAATTTGCTTCTTCTATGTCAGAACCATAGAGAACATCTTCGTCT
GATTCATTTACCATAGAAAGATTAGGGTCATCTTGAAAAT
>No_name
GTAGATTTTCTTGATAATAAATTTGTTTCTTTTATGTCAGAATCATAGAGAACATCTTCG
TCTGATTGATTTACCATAGAAAGATTATGGTAATCTTGAA
>No_name
GTAGATTTTCTTGATAATAAATTTGCTTCTTCTATGTCAGAACCATAGAGAACATCTTCG
TCTGATTCATTTACCATAGAAAGATTAGGGTCATCTTGAA
>No_name
TTCAAGATGACCCTAATCTTTCTATGGTAAATGAATCAGACGAAGATGTTCTCTATGGTT
CTGACATAGAAGAAGCAAATTTATTATCAAGAAAATCTAC
>No_name
CTTGGATTTGGTAGATTTTCTTGATAATAAATTTGCTTCTTCTATGTCAGAACCATAGAG
AACATCTTCGTCTGATTCATTTACCATAGAAAGATTAGGG
>No_name
TTTGGATTTGGTAGATTTTCTTGATAATAAATTTGCTTCTTCTATGTCAGAACCATAGAG
AACATCTTCGTCTGATTCATTTACCATAGAAAGATTAGGG
>No_name
CCCTAATCTTTCTATGGTAAATGAATCAGACGAATATGTGCTCTATTGTTCTGACATAGA
AGAAGCAAATTTATTATCAAGAAAATCTACCAAATCCAAA
>No_name
GTTTAATTTGGATTTGGTAGATTTTCTTGATAATAAATTTGCTTCTTCTATGTCAGAACC
ATAGAGAACATCTTCGTCTGATTCATTTACCATAGAAAGA
>No_name
TTTCTATGGTAAATGAATCAGACGAAGATGTTCTCTATGGTTCTGACATAGAAGAAGCAA
ATTTATTATCAAGAAAATCTACCAAATCCAAATTAAACAA
>No_name
GTTTGTTTAATTTGGATTTGGTAGATTTTCTTGATAATAAATTTGCTTCTTCTATGTCAG
AACCATAGAGAACATCTTCGTCTGATTCATTTACCATAGA
>No_name
GTTTGTTTAATTTGGATTTGGTAGATTTTCTTGATAATAAATTTGCTTCTTCTATGTCAG
AACCATAGAGAACATCTTCGTCTGATTCATTTACCATAGA
>No_name
CACTTTTCAACGTTTGTTTAATTTGGATTTGGTAGATTTTCTTGATAATAAATTTGCTTC
TTCTATGTCAGAACCATAGAGAACATCTTCGTCTGATTCA
>No_name
ATCACTTTTCAACGTTTGTTTAATTTGGATTTGGTAGAGTTTCTTGATAATAAATTTGCT
TCTTCTATGTCAGAACCATAGAGAACATCTTCGTCTGATT
>No_name
GTTTCGGTAAATTGCCAACAGTAAAAACAAGTTCAAGAGCCAAGTTACTCCAAGAATGCT
AAGAAATAAGATCATATAGACCAAATCTAACCAGCTATTT
>No_name
CTCCGGTTTCGGTAAATTGCCAACAGGAAAAACAAGTTCAAGAGCCAAGTTACTCCAAGA
ATGATAAGAAATAAGATCATATAGACCAAATCTAACCAGC
>No_name
CTTGGCTCTTGAACTTGTTTTTAGTGTTGGCAATTTTCCTAAACCGGAAGGGTAAAGTAC
CTCTGCATAATATTGACACTATGAGAGTAGAATGCAAATG
>No_name
CTTGGCTCTTGAACTTGTTTTTACTGTTGGCAATTTACCGAAACCGGAAGGGTAAAGGAC
CACTGCATAATATTGACACTATGAGAGTAGAATGCAAATG
>No_name
CCGGAAGGGTAAAGGACCACTGCATAATATTGACACTATTATAGTGGAATGCAAATGTCT
ACTAAATTATTATTTCATCGTCTCTATATCTGTGGCCAAT
>No_name
GTAGAATGCAAATGTCTACCAAATTATTATTTCATCGTCTCTATATCTGTGGCCAATATC
CTCGCCGTGTCCTTCAATCCGCCAATTATTATTGTTTTTC
>No_name
ATTTCTATCAAACAGTAGACTTTCCATAGAGGATTGTTATTGAAATTCAACCATCGAAAA
ACAATAATAATTGGCGGATTGAAGGACACGGCGAGGATAT
>No_name
GCTGATTTCTATCAAACAGTAGACTTTCCATAGAGGATTGTTATTGAAATTCAACCATCG
AAAAACAATAATAATTGGCGGATTGAAGGACACGGCGAGG
>No_name
CTTCAATCCGCCAATTATTATTGTTTTTCGATGGTTGAATTTCAATAACAATCCTCTATG
GAAAGTCTACTGTTTGATAGAAATCAGCATCAACACTATT
>No_name
AACAATCCTCTATGGAAAGTCTACTGTTTGATAGAAATCAGCATCAACACTATTTTCTGC
AATCTAGCATTCCTACACATTTTATTTTCAAGTCTCGACA
>No_name
CGTGTCGAGACTTGAAAATAAAATGTGTAGGAATGCTAGATTGCAGAAAATAGTGTTGAT
GCTGCTTTCTCTCAAACAGTAGACTTTCCATAGAGGATTG
>No_name
ATTTTCAATACGTTAGTACTGTGTCTTTGACTATATATATACATTTTCGGGGAATAGAGT
CGTAGAAACGTGTCGAGACTTGAAAGTAAAATGTGTATGA
>No_name
CAGCCAACAATGGAACTGCAAACGAAATGACACTTCGAAGAATGAGGAAATTTACATCAT
CAATGAGACAATGAAGCAATCTCGATCTTAGACTGTCTTT
>No_name
AAAGACAGTCTAAGATCGAGATTGCTTCATTGTCTCATTGATGATGTAAATTTCCTCATT
CTTCGAAGTGTCATTTCGTTTGCAGTTCCATTGTTGGCTT
>No_name
TTTCTGAGAAAATACAATTGAAGAATTGTTAAAATAACACAAGCCAACAATGGAACTGCA
AACGAAATGACACTTCGAAGAATGAGGAAATTTACATCAT
>No_name
GAGACAACTTTCTGAGAAAATACAATTGAAGAATTGTTAAAATAACACAAGCCAACAATG
GGACGGCAAACGAAATGACGCTGCGAAGAATGATGAAATT
>No_name
TTTTAACAATTCTTCAATTGTATTTTCTCAGAAAGTTGTCTCACATCACCGACGAAACTA
TGCGACACTGGTTCTCAACGTATCTGTGTAATTTAGAACT
>No_name
CGACGAAACTATGCGACACTTATTCTCAACGTATCTGTATAATTTAGAACTTCCGGAAAA
TTTTGTTTTGATTCATAGGTCTGTTCAAAATAATAACAAT
>No_name
CTTCCGGAAAATTTTGTTTTGATTCATAGGACCGTTCAAAATAATAACAATATAAACAAT
GTAAACAATAATGACACTGAAATGAAAATAAATTTCCCTT
>No_name
GGAAAATTTTGTTTTGATTCATAGGGCTGTTCAAAATAATAACAATATAAACAATGTAAA
CAATAATGACACTGAAATGAAAATAAATTTCCCTTCTAAT
>No_name
TGTTTTGATTCATAGGTCTGTTCAAAATAATAACAATATAAACAATGTAAACAATAATGA
CACTGAAATGAAAATAAATTTCCCTTCTAATATTCCAAGA
>No_name
CGCATCCAGTGTAGTTGATTGAATTGAAGCCAAAGTTTCTCCAGTTATATCTCTTGGAAT
ATTAGAAGGGAAATTTATTTTCATTTCAGTGTCATTATTG
>No_name
TGACACTGAAATGAAAATAAATTTCCCTTCTAATATTCCAAGAGATATAACTGGAGAAAC
TTTGGCTTCAATTCAATCAACTACACTGGATGCTCCAATA
>No_name
ATGAAAATAAATTTCCCTTCTAATATTCCAAGAGATATAACTGGAGAAACTTTGGCTTCA
ATTCAATCAACTACACTGGATGCTCCAATAATCCATTTTC
>No_name
AAGAGATATAACTGGAGAAACTTTGGCTTCAATTCAATCAACTACACTGGATGCTCCAAT
AATCCATTTTCATCCCCAGGTTGGTATGTCCCATGTTGCA
>No_name
AAGAGATATAACTGGAGAAACTTTGGCTTCAATTCAATCAACTACACTGGATGCTCCAAT
AATCCATTTTCATCACAAGGGTGGAATGTGCCATGTTGCA
>No_name
GTTTCTCTGGCGCTTTCAAGAGAAACTGATTTTATGAGTTTAGCTTGTTGATGATTTGCA
GTAAAATCTAATGCAACATGGGACATTCCAACCTGGGGAT
>No_name
CTTATTTTCTGATATATTATTCGGACTTGTTTCTCTGGCGCTTTCAAGAGAAACTGATTT
TATGAGTTTAGCTTGTTGATGATTTGCAGTAAAATCTAAT
>No_name
TTTTACTGCAAATCATCAACAAGCTAAACTCATAAAATCAGTTTCTCTTGAAAGCGCCAG
AGAAACAAGTCCGAATAATATATCAGAAAATAAGGTTCAG
>No_name
GTTCTATGGAACTTCATGTATCAAAGAGAACAGATGTCAATTGCGCTCAACATGGCCTCA
TGCATCGTTGCCATTGGGATATGGTCTCCTTTGATTTTAT
>No_name
ATTGTTCACAGAGCCTGAATGTCAATGTGGATAAAATCAAAGGAGACCATATCCCAATGA
CAACGATGCATGAGGCCATATTGAGCGCAATTGACATCTG
>No_name
CTCGATTGTTCACAGAGCCTGAATGTCAATGTGGATAAAATCAAAGGAGACCATATCCCA
ATGGCAACGATGCATGAGGCCATGTTGAGCGCAATTGACA
>No_name
ATGGGCTCCTTTGATTTTATCCACATTGACATTCAGGCTCTGTGAACAATCGAGTTGCTT
TTTCCAAATTCCTGTTGAAAGAATAAGTAATTTTCATTGG
>No_name
CACCGGCAAAAGACCACCAATGAAAATTACTTATTCTTTCAACAGGAATTTGGAAAAAGC
AACTCGATTGTTCACAGAGCCTGAATGTCAATGTGGATAA
>No_name
AAAGAAATTACAAAGACGATTCAACTATTTTCTATTATCCTTGGCTTGCAGTGATTTGTT
GAATTCGATATTTGTTATGCCGGGCTCGGCATGGGAAGTC
>No_name
GTTTTGTCAACAGTTTTGACATTTTATTTACCATTGTTAATAATGACATTGACGTATTCA
TTGACAGTGATTTCATTAAAAAAGCAGAATAAAGAAATGA
>No_name
CTTAAACTCAAGTGGTAATGGGAGTGAGTTTCATTTCTTCAGTTCCAAACCATATAGAAG
ATATTGGCTGCTTTCTTTGCTTTTGTTTCCAGTGTTAACT
>No_name
GAAGATATTGGCTGCTTTCTTTGCTTTTGTTTCCAGTGTTAACTATTTTTGGAAATCTTT
TAGTCGTGCTTAGCGTAATTCGAGAGAAAAATCTCCGAAA
>No_name
GAAGATATTGGCTGCTTTCTTTGCTTTTGTTTCCAGTGTTAACTATTTTTGGAAATCTTT
TAGTCGTGCTTAGCGTAATTCGAGAGAAAAATCTCCGAAA
>No_name
GGATAAGAGGATAAGGTTTTTCTGAATTCGGGGGGTGAATCTTTATAATGGAAAAATTTA
TCTTTAATCAATGAGTTTTTGAAGCTTATTTTAATATTTG
>No_name
ATTTATTTGTTCTGGGATATTTGTCAATGGAATTCTACTAAGCTTCCTCTTTATCAACCG
GATCGGATCTGTCAGCAGCAATATTTTGGTTCGTTTGCAA
>No_name
GGAAAACATAGCGAAAATGACACTAATCAACGACAAGATGTCTACCATGGTTTGCAAACG
AACCAAAATATTGCTGCTGACAGATCCGATCCGGTTGATA
>No_name
CTTGATGGGAAAACATAGCGAAAATGACACTAATCAACGACAAGATGTCTACAATGGTTT
GCAAACGAACCAAAATATTGCTGCTGACAGATCCGATCCG
>No_name
CCTAAATACCATGGAAAACCAAAATAAATAATTTGTGTGAGATATTCGACAATAAATTTG
ATAAATCACCAAATTATCAATCCAAATTGCCTCTTGATGG
>No_name
AGAATATAACCCCTAAATACCATGGAAAACCAAAATAAATAATTTGTGTGAAATATTCGA
CAATAAATTTGATAAATCACCAAATTATCAATCCAAATTG
>No_name
TGATAGTTGTCGTTTACCCACTCAAGTATCGGGACATCCGAATGAGTAGGTATCGAATAT
GTATTGTCCTAGCTTTTATTCTTTCATTTTTTCTGGTATT
>No_name
CCACAATACAGGTAATACCAGAAAAAATGAAAGAATAAAAGCTAGGACAATACATATTCG
ATACCTACTCATTCGGATGTCCCGATACTTGAGTGGGTAA
>No_name
GTTGTTTCCCACAATACAGGTAATACCAGAAAAAATGAAAGAATAAAAGCTAGGACAATA
CATATTCGTTACCTACTCAGTCGGATGTCCCGATACTTGA
>No_name
ATATGTATTGTCCTAGCTTTTATTCTTTCATTTTTTCTGGTATTACCTGTATTGTGGGAA
ACAACTGTTGTTGGGAATATAGCTTACAATTTTTCAACGC
>No_name
CATTTTTTCTGGTATTACCTGTATTGTGGGAAACAACTGTTGTTGGGAATATAGCTTACA
ATTGTTCAACGCAACCTCTTATTTTGAAGTATAAATGTTA
>No_name
GAAATATAAATGTTATTTTGAATGGGAATCACCCGCATTCTCGTTGTTTTGGAAAGTTTA
TTCTTACATTTGGTTAATTTTCAGCTATTTCCTACCCGCT
>No_name
TAAATGTTATTTTGAATGGGAATCACCCGCATTCTCGTTGTTTTGGAAAGTTTATTCTTA
CATTTGGTTAATTTTCAGCTATTTCCTACCCGCTTCTGTG
>No_name
TGAATTTAATTCCGTTATGATTTTGAGATAAATCTCTATCATCACAGAAGCGGGTAGGAA
ATAGCTGAAAATTAACCATATGTAAGAATAAACTTTCTAA
>No_name
GTTGAATGTATGCTTAGATGAATTTAATTCCGTTATGATTTTGAGATAAATCCCTATCAT
CACAGAAGCGGGTAGGAAATAGCTGAAAATTAACCAAATG
>No_name
ATTGGGTTAATTTTCAGCTATTTCCTACCCGCTTCTGTGATGATAGGGATTTATCTCAAA
ATCATAACGGAATTAAATTCATCTAAGCATACATTCAACG
>No_name
GTCAACGCTGTATGTTACAATGTAAAATGCAAAAATAATAATGGATGATATGGTGAATTT
AATAGAAAGGTTTCTTTTAATCAGCATAGATTGAACGTTG
>No_name
GTTCAATCTATGCTGATTAAAAGAAACCTTTCTATTAAATTCACCATATCATCCATTATT
ATTTTTGCATTTTACATTGTAACATACAGCGTTGACTGCA
>No_name
GAAATTACAATAATAATAATATTTACTCGCGTCATAAAAAGTGAGTAATTCCATCATATT
CAGAACAAAAATGACGCAGTCAACGCTGTATGTTACAATG
>No_name
CGCATTTGTACCCAGTAAGAAATTACAATAATAATAATATTTACTCGCGTCATAAAAAGT
GAGTAATTCCATCATATTCAGAACAAAAATGACGCAGTCA
>No_name
GTAATTTTCTTGACCGCATAAAACTAATTTCCGGACATATTTCCGGAAATTTTTAATCAA
AACAAGATAAACATACGGATTGATCATCGCATTTGTACCC
>No_name
CACAATTGTTAGCATAATAAAAGTTTCCAAAATCAACAGAGTGAGAATGAAATGAATTAT
CCCGTGTTTCAACTGGAATCCCGGAAATGCGCTGGAATTC
>No_name
CAAAACGACAAGAATATTTCCCACAATTGTTAGCATAATAAAAGTTTCCAAAATCAACAG
AGTGAGAATGAAATGAATTATCCCGTGTTTCAACTGGAAT
>No_name
CTTTTATTATGCTAACAATTGTGGGAAATATTCTTGTCGTTTTGGCTGTACTTTTGGAAA
AGAACTTAAGAAATCTTTCAAACTATCTGATCCTCAGTAT
>No_name
GTCGTTTTGGCTGTACTTTTGGAAAAAAACTTAAGAAATCTTTCAAACTATCTGATCCTC
AGTATGGCGATCACAGATTTGGTAGTAGCGATATTTGTAA
>No_name
GTGATTTCTGGATATTTACTGATGTTATGAGCTGTTCGGCTTCAATCTTCCATTTGGTCA
CAATAGCCCTAGATAGGTATTGGACAGTGACCAGAATCGA
>No_name
GGTGTTTATACTCGATTCTGGTCACTGTCCAATACCTATCTAGGGCTATTGTGACCAAAG
GGAATATTGAAGCCGAACAGCTCATAACATCAGTAAATAT
>No_name
CTGCAATCATGAGAGAAATCATCCAAATCGAAAGAATTGTGAAAATCAATTGTGACATTG
TGCGATTGTGTTTATACTCGATTCTGGTCACTGTCCAATA
>No_name
CCAGAATCGAGTATAAACACAATCGCACAATGGCACAATTGATTTTCACAATTCTTTCGA
TTTGGATGATTTCTCTCATGATTGCGGTTCCTTCTAGGTT
>No_name
GTGGAAATGAAACCTAGAAGGAACTGCAATCATGAGAGAAATCATCCAAATCGAAAGAAT
TGTGAAAATCAGTTGTGACATTGTGCGATTGTGTTTATAC
>No_name
TAGAAAGCAATGACCGTTGATAGCAAAGTATAGAAATAACCGCTGTTGATTAAACATCGT
CCTTTTATTACGACTTCCTGGAACATTTGTGTTTCTAGTC
>No_name
CGATGTTTAATCAACAGCGGTTATTTCTATACTTTGCTATCAACGGTCATTGCTTTCTAC
GCTCCAATGATTTTTATGATGATAATATATTGGAAAATAT
>No_name
TGAGTCAAAAGTAACTTCATAGTTGAACCTCCGTTTCCGTCTGATTTGCCGCTTAGCTAT
TTGGAATATTTTCCAATATATTATCATCATAAAAATCATT
>No_name
AAATCAATCTGCCGATATTTCCACTGCTGTCACAGGACAACTGAATCAGAGTTCTCTACA
ACTGGAGACCAATACCTTATCAATAGCAGTGTGAAAAGTA
>No_name
CATCAAACTGCAAGTGTATTTACTTTTCACACTGCTATTGATAAGGTATTGGTCTCCAGT
TGTAGAGAACTCTGATTCAGTTGTCCTGTGACAGCAGTGG
>No_name
CTGAATCAGAGTTCTCTACAACTGGAGACCAATGCCTTATCAATAGCAGTGTGAAAAGTA
AATACACTGGCAGTTTGATGGAGAACACCGTCAAGGATAT
>No_name
CCAATACCTTATCAATAGCAGTGTGAAAAGTAAATACACTTGCAGTTTGATGGAGAACAC
CGTCAAGGATATGAAATACGCTGATAATCTATCTGTCAAT
>No_name
ATTTTATTTCGGAATTTATAGAATTGACAGATATGTTATCAGCGTATTTCATATCCTTGA
CGGTGTTCTCCATCAAACTGCAAGTGTATTTACTTTTCAC
>No_name
GAAATACGCTGATAACATATCTGTCAATTCTATAAATTCCGAAATAAAATACCAACTGAA
TGTCAACGATGTTCATATTGCAAGGATGAGCAGTCTTTCT
>No_name
CTTTCTTTCACGTTTCACTTCGACTTTGTGTCGTTGCTCTTCGATAGTTTTCGTTAGGTT
GTAGGGCATAACTGAAACTTTCAACGTTCTCAAAGATGAA
>No_name
CAGTGATTATAGCCTTTCTTTCACGTTTCACTTCGACTTTGTGTCGTTGCTCTTCGATAG
TTTTCGTTAGGATGTAGGGCATAACTGAAACTTTCAACGT
>No_name
GCCAAAGGAAAACTGATGAAATAATCGGATGAACAATACAATACGCGCCACAAAATGGTA
AAACTAAAGTCAACGTGAAAAACGGCATCCAACAGAGAAT
>No_name
CTAAACTCTTGAGAAAATATTGTATAAATAAAAGGATTAAGAAGACAATTCAAATAACCA
AGCCAAAGTAAAACTGATGAAATAATCGGATGAACAATAC
>No_name
ACCAGTCAAAATGTTTTTAAAAGCACATCTAAACTCTTGAGAAAATATTGCATAAATAAA
ATGATTAAGAAGACAATTCAAATAACCAAGCCAAAGTAAA
>No_name
TAGCAATACATCTCCTCCAATAATAACCAGTCAAAATGTTTTTAAAAGCACATCTAAACT
CTTGAGAAAATATTGTATAAATAAAAGGATTAAGAAGACA
>No_name
TGACGATTCAAATGACAGTAAATTGGCTAGTAGTCTTAGTTACAGTGGAAAGATATTGTG
CTCTAAAGCACCCTTTCATAGCAAAGAAATTCTTTACAAA
>No_name
AAGATATTGTGCTCTAAAGCACCCTTTCATAGCAAAGAAATTCTTTACAAATGGCAACCT
AAAACTGATTTCTATTCTTTCAATTGCTTTGGCTGTTGTT
>No_name
CTGGTTTCTATTCTTTCAATTGCTTTGGCTGTTGTTTTTAATATTCCTCGGTTTTACGAA
TGGGGGGTTATTAATTTTCGAATCGATGCTTGTTTTGATT
>No_name
TGATTGATGTGTTTGCGGATACATTTCGGATGATGAGATTGTTTCCCGCGGATTTAATTA
ATTTAATTAAACTAACATTTAACCATAAAACGCAAGCAAC
>No_name
ATTAATTCTTATAATCATTCTACCGCAAGATCTTTATCAATTCTGGGTCCATTACCCTTA
TCCGTTCGGACATACGATATGTTTTCTTAAAAGTTACATT
>No_name
AAATTTTTCTAGTGATCTCTGTCACATTTTCGATTTATGTCACACCAAATTTTTTGCTTT
TACCCTTTTCTAATTTCAATTTCAAGGAGTGCTCGAAATT
>No_name
CTATATGCAAACTCATTTGGCCAGAAGAGTCGTCTAAGGAAGTGTTTGCCTTATTCGGGT
TTTTACTGCAATTCATCGTTCCTAGTTTCATTATCATTTA
>No_name
GATTCCCGTCAATATTCTTCCATTAAGCCGTTGTATTTCATCAAACTGAGATTTCTTACA
AAGACGTTTGAAAAAATGTCTAAACTCATTTTTGAAGTTC
>No_name
CTTTGCTTGTTTCCCGTCAATATTCTTCCATTAAGCCGTTCTATTTCATCAAACTGAGAT
TTCCTACAAAGACATTTGAAAAAATGTCTGAACTCATTTT
>No_name
ATTTTGACAATATTTGGAGTTATTGGTAATTTAATTTCGATTATTGTTTTAGTGAGCATG
ATTAAAAAAAATCGCCGAAAAATATTTTCCCTTTATTTAA
>No_name
CGTGAATTTCGTGGCGAATTGCTTTGAATACATCGAATGGTCTTGGTTCTTTCTTCCGTA
TCAATATCAAGGATTTTTAATCGTAACGATTTGGCCATTG
>No_name
CTCTTACATAAAGTATCGGCGAGACCTTTGTATTCAGAATCCAATTATAAAGGAAGAGCT
TCGAAAGCTAAATCAAATCAAAGCTAATGTGACGATCGCA
>No_name
AAAAGACAGTGGACGGAAATTTCGCGTCTACAAAAGAAGGAAATGCATCAAACCAAAGTC
CCTTTGGTTATCGTGTTGTTGTTCTACATTCTCGGATTGC
>No_name
CGGAAATTTCGCGTCTACAAAAGAAGGAAATGCATCAAACCAAAGTCCCTTTGGTTATCG
TGTTGTTGTTCTACATTCTCGGATTTCCTTCCTCTTTCAT
>No_name
GATGAGTCGCGTAGTCCATTTCGACAATTCTATCAAATTTCGTATTGCTATTTCTATTTT
GTGAATAATGTCTATAATAGGATCTGGAAATGAAGCTACT
>No_name
AAGATAAATTGATACAGATGACCTCATGACCTTATTTTTCAGAACAATAACAGATAAAAA
ATTCCCAATTATCCCAAAGGATATAACTATTATAGTTATT
>No_name
AAAGCAAGAAGATAAATTGATACAGATGACCTCATGACCTTATTTTTCAGAACAATAACA
GATAAAAAATTCCCAATTATCCCAAAGGATATAACTATTA
>No_name
CTGTATCAATTTATCTTCTTGCTTTGACATTGTGGGACACAATTTTGTTAATATGCGCTC
TATTCATCGGACCATTAATGAGATTCGAGAATTTCCGAGT
>No_name
ATGAGATTCGAGAATTTACGAGTTATATTTTTTAAAATATTCTATCCTCCAGCTCTTGTA
GCTCAAACCGCTACGATTTGGATAACTGTAGGTTTGACGT
>No_name
CAGTAAGATTTTTTCATGCTTATGAAAAATTGGGCTTTTAGTGGAAAACACACAGCAAAA
TATCTTTCACACGTCAAACCTACAGTTATCCAAATCGTAG
>No_name
AAGATATTTTGCTGTGTGTTTTCCACTAAAAGCCCAATTTTTCATAAGCATGAAAAAATC
TTTCTGGTGTGTCATTTTGATATCTCTATTTTCAATTTTC
>No_name
GTTAATAGACATTGGGATTTCTTCTAGCCATCTTGGTACATTGTAGAAAATTGAAAATAG
AGATATCAAAATGACACACCAGAAAGATTTTTTCATGCTT
>No_name
TTTTGATATCTCTATTTTCAATTTTCTACAATGTACCAAGATGGCTAGAAGAAATCCCAA
TGTCTATTAACAACTCAGAACATACCTTTGTCAACCATTC
>No_name
CAACTATTGGGTTTCACAAATTCTATTATTCATATGCTTACATTGTGATCATGTTTTTCA
TTCCATTACTTGTATTATCAAGCATGAATTATATGCTAAT
>No_name
CTTACATTGTGATCATGTTTTTCATTCCATTACTTGTATTATCAAGCATGAATTATATGC
TAATACGAGAGCTGAAAAATTCCCAGCTCTACGTTTTAAA
>No_name
CTTAGAGCTTATTAGACTTTTATTTGTATCATTTAAAACGTAGAGCTGAGAATTTTTCAG
CTCTCGTATTAGCATATAATTCATGCTTGATAATACAAGT
>No_name
GTGACATTGTTATCCGACCGAATTCTTCGTGACTTAGAGCTTATTAGACTTTTATTTGTA
TCATTTAAAACGTAGAGCTGGGAATTTTTCAGCTCTCGTA
>No_name
CGTGACATTGTTATCCGACCGAATTCTTCGTGACTTAGAGCTTATTAGACTTTTATTTGT
ATCATTTAAAACGTAGAGCTGGGAATTTTTCAGCTCTCGT
>No_name
CCAGCTCTACGTTTTAAATGATACAAATAAAAGTCTAATAAGCTCTAAGTCACGAAGAAT
TCGGTCGGATAACAATGTCACAAGAATGATCGTAGTGGTC
>No_name
AAATTTTATGTTATAAATAAGTGCAGGAAATTGACAGAATATAAAAATAGAGACGACCAC
TACGATCATTCTTGTGACATTGTTATCCGACCCAATTCTT
>No_name
GGGAAATCATTTCGGAAATCAGAAACTTTTTAGTCATTTTAAATTCAGCTGTAAATTTCA
TTCTCTACTGTGCTTTTGGTCAAAAATTTCGACGAACATT
>No_name
ATTATTACATGGACAAATGTTCGTCGAAATTTTTGACCAAAAGCACAGTAGAGAATGAAA
TTTACAGCTGAATTTAAAATGACTAAAAAGTTTCTGATTT
>No_name
CGATCAACAGAATAAAACTGACAACTGATTGGCATCTGATAAGCGTCAGCCCGTTCCTTG
ATGTGATTTTATATTTGAATGAAACAATTAAAAAAACGAC
>No_name
ATTTTAGTTATTTTAATACTTGTTCGATTTCAACGCTTGACAGTCACAAATATTTTCCTT
TTGAATTTGAGTGTTTCTGACATGATAATTGCATTGACCT
>No_name
ATGGGCACTCACAGTTATAATTATAGTCTGGCTCCTCTCAATGAGCAGTAACTCACCTCT
CATTTATATAAGTACTCTATACAACAATACACTTTGTAGA
>No_name
CCACAAAGTTCTTTTATTGCTCCAGAATAAACGTTTGTCAGTATAACTCAATGAACACAA
GTACATTACATGGCGAGGAAGTTGAGCGAAGGTATACAAT
>No_name
GTGGCTAGCTGGGTCCCGTTTATCAACGGCTGCCAGCTGCTATAATCCAATTATTTATGT
TTGTATAAACCCGAAATATATAGAATTAGTCTCCATCCAA
>No_name
GTTCTGTTTGTCTTTTGCACTATTTTGTAATTATCTTTCTATGTATGGTTTACGATTGGA
GGAAAATAATACTTATAGCTGTGATGTGCTGGCGGAAATT
>No_name
GTCTTTTGCACTATTTTGTAATTATCTTTCTATGTATGGTTTACGATTGGAGGAAAATAA
TACTTATAGCTGTGATGTGCTGGCGGAAATTATGGCGATT
>No_name
GGCGGAAATTATGGCGATTTATTTGAATTTGGTTCCATACTTAGAGATGATTTTGGAGTT
TTTAATTCCTCAAACGGTAACTATTTTGTCAATTGTAACA
>No_name
GCCAAAACAAAAATAACAGAGTAGAGGAAAAAAAAGAATCACTTTAAAGCTTGTCCATTG
CCAGATATTATCCGAGGTTAGATTTTTCATAGAATTCATG
>No_name
TAGATGCCAAAACAAAAATAACAGAGTAGAGGAAAAAAAGAATCACTTTAAAGCTTGTCC
ATTGCCAGATATTATCCGAGGTTAGATTTTTCATAAAATT
>No_name
CTTTTTTTCCTCTACTCTGTTATTTTTGTTTTGGCATCTATCGGTAATTACTTGGTTGTG
TNCGTAGTTTTACGAAATAAGTCAATGCAAACAATCACGA
>No_name
GTAATTACTTGGTTGTGTACGTAGTTTTACGAAATAAGTCAATGCAAACAATCACGAATA
TGTTTATCACAAATCTCGCTCTTTCAGATATTTTGACGAC
>No_name
CGAAATAAGTCAATGCAAACAATCACGAATATGTTTATCACAAATCTCGCTCTTTCAGAT
ATTTTGACGACTCTTATTGCTATTCCTTTCACCCCGATTG
>No_name
GTAATTTACAAAGGAATGCTGGAAATATCCATTCTTCCAAATAAACCGCAATCGGGGTGA
AAGGAATAGCAATAAGAGTCGTCAAAATATCTGAAAGAGC
>No_name
TGAGAGTTGACACATAGACGGATAATCCCATTGTCATAGGAAGTAATTTACAAAGGAATG
CTGGAAATATCCATTCTTCCAAATAAACCGCAATCGGGGT
>No_name
GTTTATTTGGAAGAATGGATATTTCCAGCATTCCTTTGTAAATTACTTCCTATGACAATG
GGATTATCCGTCTATGTGTCAACTCTCACCTCAACCGCAA
>No_name
CCGATCTAGAGCAATTGCGGTTGAGGTGAGAGTTGACACATAGACGGATAATCTCATTGT
CATAGGAAGTAATTTACAAAGGAATGCTGGAAATATCCAT
>No_name
CCAAATCAGGAAAATTAATAAAATGCAGACCTTCATTTTCATTCTTGGAATGAATGGATG
GACAATCATGATATACCGATCTAGAGCAATTGCGGTTGAG
>No_name
GATAAACTGCAAGAGGTAACGTTATTAAAGTACCAACAACCCAAATCAGGAAAATTAATA
AAATGCAGACCTTCATTTTCATTCTTGGAATGAATGGATG
>No_name
CTTGGACTGATAAACTGCAAGAGGTAACGTTATTAAAGTACCAACAACCCAAATCAGGAA
AATTAATAAAATGCAGACCTTCATTTTCATTCTTGGAATG
>No_name
CCAAGAATGAAAATGAAGGTCTGCATTTTATTAATTTTCCTGATTTGGGTTGTTGGTACT
TTAATAACGTTACCTCTTGCAGTTTATCAGTCCAAGCTGT
>No_name
GCATTTTATTAATTTTCCTGATTTGGGTTGTTGGTACTTTAATAACGTTACCTCTTGCAG
TTTATCAGTCCAAGCTGTTTATGAACAGCACTAATAGAAC
>No_name
TGCCACACTTCAACACAATCCGTTCTATTAGTGCTGTTCATAAACAGCTTGGACTGATAA
ACTGCAAGAGGTAACGTTATTAAAGTACCAACAACCCAAA
>No_name
CATCATTCAATTTTATTTTACAATTTATAATGCCCTGTTTAATTACCTCAATTTGTTATT
TTCAAGTGAGTAAAGTTTTAAATATGAGAGGGGCTAACAA
>No_name
TCTTTCTCGACTTTTTATTCGACAACCAATTTTGTTAGCCCCTCTCATATTTAAAACTTT
ACTCACTTGAAAATAACAAATTGAGGTAATTAAACAGGGC
>No_name
CTTCTCTTTCTCGACTTTTTATTCGACAACCAATTTTGTTAGCCCCTCTCATATTTAAAA
CTTTACTCACTTGAAAATAACAAATTGAGGTAATTAAACA
>No_name
ATTTGTTCTTCTTTTTCGTTTCACTTCCAATTCTTCTCTTTCTCGACTTTTTATTCGACA
ACCAATTTTGTTAGCCCCTCTCATATTTAAAACTTTACTC
>No_name
ATTTAGAGGAGTCCAACACATGACAAATATTATTACCATTGCTATTAGCATGTGATTTGT
TCTTCTTTTTCGTTTCACTTCCAATTCTTCTCTTTCTCGA
>No_name
ATTCTCCAAAAGTTTGACATTTCTTTATCACAGAGTGGTGATGTTTTTTCTGTTTTTTCT
TGGTTTTCATTTGATGGCCATGAGTGGCACAATGTACAAT
>No_name
ATTCTCCAAAAGTTTGACATTTCTTTATCACAGAGTGGTCATTTTTTTCTTTTTTTTCTT
TGTTTTCATTTGATTGCCATGAGTGGCACAATGTACAATC
>No_name
CTTTATCACAGAGTGGTCATTTTTTTCTTTTTTTTCTTTGTTTTCATTTGATTGCCATGA
GTGGCACAATGTACAATCCTTTTCTTTATGGATGGATGAA
>No_name
TTCTGAAATTCCAGACGAAAGTTTTTATTCATCCATCCATAAAGAAAAGGATTGTACATT
GTGCCACTCATGGCAATCAAATGAAAACAAAGAAAAAAAA
>No_name
TTCGACAGGAATTTTCAAACACGGTAAAACCTTCTGAAATTCCAGACGAAAGTTTTTATT
CATCCATCCATAAAGAAAAGGATTGTACATTGTGCCACTC
>No_name
CTTTGTATCTGGTTCGACAGGAATTTTCAAACACGGTAAAACCTTCTGAAATTCCAGACG
AAAGTTTTTATTCATCCATCCATAAAGAAAAGGATTGTAC
>No_name
CTTCAACTAATGTCTTTGTATCTGGTTCGACAGGAATTTTCAAACACGGTAAAACCTTCT
GAAATTCCAGACGAAAGTTTTTATTCATCCATCCATAAAG
>No_name
CTTCAACTAATGTCTTTGTATCTGGTTCGACAGGAATTTTCAAACACGGTAAAACCTTCT
GAAATTCCAGACGAAAGTTTTTATTCATCCATCCATAAAG
>No_name
AAAACTTTCGTCTGGAATTTCAGAAGGGTTTACCGTGGTTGAAAATTCCTGTCGAACCAG
ATACAAAGACATTAGTTGAAGATAATACACATTTTAAACG
>No_name
AAACTTTCGTCTGGAATTTCAGAAGGTTTTACCGTGTTTGAAAATTCCTGTCGAACCAGA
TACAAAGACATTAGTTGAAGATAATACACATTTTAAACGA
>No_name
CAAGGACAGTTCTTGATTGACATAGTTCTCTTGAAAACCACTTCCTCGTTTAAAATGTGT
ATTATCTTCAACTAATGTCTTTGTATCTGGTTCGACAGGA
>No_name
CTGACGCTCTGTTGTGCAAGGACAGTTCTTGATTGACATAGTTCTCTTGAAAACCACTTC
CTCGTTTAAAATGTGTATTATCTTCAACTAATGTCTTTGT
>No_name
TGGAACTTGTAAAAGAAGAGATTTGTTGTAATCTATACTATCAACTGACGCTCTGTTGTG
CAAGGACAGTTCTTGATTGACATAGTTCTCTTGAAAACCA
>No_name
GTTTGTTGACTTACATAACTGATCCGGCCACTTTTTCCACTCTCATGTCGAAAACCGCCA
TTTTGGAAATCATCAAATTTCAATTTGAAAATGCAAACAA
>No_name
ACTTTTTCCACTCTCATGTCGAAAACCGCCATTTTGGAAATCATCAAATTTCAATTTGAA
AATGCAAACAATGAAAACTTTTCTTTTGCAAGTCTTTCCG
>No_name
GTCGAAAACCGCCATTTTGGAAATCATCAAATTTCAATTTGAAAATGCAAACAATGAAAA
CTTTTCTTTTGCAAGTCTTTCCGATAATGAATTGTTGAAA
>No_name
CGAAAACCGCCATTTTGGAAATCATCAAATTTCAATTTGAAAATGCAAACAATGAAAACT
TTTCTTTTGCAAGTCTTTCCGATAATGAATTGTTGAAATT
>No_name
GCAACGTTTAAATTTCAACAATTCATTATCGGAAAGACTTGCAAAAGAAAAGTTTTCATT
GTTTGCATTTTCAAATTGAAATTTGATGATTTCCAAAATG
>No_name
GTTTTGATTTCCGTCATGATTTGAATGCACTCATCAACGCAACGTTTAAATTTCAACAAT
TCATTATCGGAAAGACTTGCAAAAGAAAAGTTTTCATTGT
>No_name
CCGGTTTTGATTTCCGTCATGATTTGAATGCACTCATCAACGCAACGTTTAAATTTCAAC
AATTCATTATCGGAAAGACTTGCAAAAGAAAAGTTTTCAT
>No_name
CTGGATTTTCCGGTTTTGATTTCCGTCATGATTTGAATGCACTCATCAACGCAACGTTTA
AATTTCAACAATTCATTATCGGAAAGACTTGCAAAAGAAA
>No_name
CTCTGGAAGCGGTCACCGGAAGTAAATGTGCTGAAAAACGTCGTTGAGCCGTATTTGGTT
CCGATATTTCTCACTTGGTGTATCATTCAAATAGCTATTA
>No_name
AAAACGTCGTTGAGCCGTATTTGGTTCCGATATTTCTCACTTGGTGTATCATTCAAATAG
CTATTATGGCGATATTGTTGCTGTGTTTTACTCAATTAAG
>No_name
GCTGAATTGGTTATTGTCACTTTGTTGTTTAATATTTTTGCTAACAAATTCTCCACAAAC
TTTCTCTGTCGCAGCAAACAGTTCATTTCGTCTACTTTGT
>No_name
AAACAGTTCATTTCGTCTACTTTGTCGGCGATTCCTCACTGGATTTTAGCCGAGGCCTTG
TTTAATCAATCTTTGACGTCTTTGAGATGTTCTAATTTGC
>No_name
GTTTTAAATGCTCATTCTTTATGGCTTTACAGCGTCGATCAGTTTGAAAACAAATGCAAC
ATTAATCTCCATTCACAGGCGCTTGTTTTTGTCATTGGAT
>No_name
CTTTATGGCTTTACAGCGTCGATCAGTATGAAAACAAATGCAACATTCATCTCCATTCAC
AGGCGCTTGTTTTTGTCATTGGATATCCTATTTATCTAGA
>No_name
GAATGATGTTTTCTATTATTTCTAGATAAATAGGATATCCAATGACAAAAACAAGCGCCT
GTGAATGGAGATGAATGTTGCATTTGTTTTCAAACTGATC
>No_name
TTTATCTAGAAATAATAGAAAACATCATTCCTGGAATTGTGATATTGGCTTTCGTGTTTG
TCTCTATCTTCCGTAATTTCAAAAAAGTCAAACCGGGAGA
>No_name
GTTTTCACAAGATTTTCTTCCGGGTTTACTTTTTTGAATATACAGTAGACTAAGACAAAT
ACGCAAGCCATTATCACAATTCCAGGAATGATGTTTTCTA
>No_name
CTAAAATCAAAGGGGTTTTCACAAGATTTTCTTCCGGGTTTACTTTTTTGAATATACAGT
AGACTAAGACAAACACGCAAGCCAATATCACAATTCCAGG
>No_name
CTAAAATCAAAGGGGTTTTCACAAGATTTTCTTCCGGGTTTACTTTTTTGAATATACAGT
AGACTAAGACAAATACGCAAGCCATTATCACAATTCCAGG
>No_name
ATTTGATTTTCAACGTCCCATGTGGTATTTACTGGTTGGTTTCCAATTTCACTACCCCCG
ATTCTTCTCTCAAACCATTTAATGAACTGAAAATGACAAC
>No_name
TTTACTGGTTGGTTTCCAATTTCACTACCCCCGATTTTTCTCTCAAACCATTTAATGAAC
TGAAAATGACAACAATTATCAAATTTGTTTTGGTTTTTTT
>No_name
CAATTATCAAATTTGTTGTGGATTTCTTTGCAAATCAGTCAAACTTTTTCATTCTGCCTA
TAGTATTCGGTTCCAGTCCTATTTTTCGAATAACTACACA
>No_name
GTTTTTGTGTAGTTATTCGAAAAATAGGACTGGAACCGAATACTATAGGCAGAATGAAAA
AGTTTGACTGATTTGCAAAGAAATCCACAACAAATTTGAT
>No_name
CGAAAATAAAACAGTTTCCAATCAATCCAATGATCAAAATGATAATCAACGGATACGTTC
TCAGGTGCATATATACACCATCCAACTCCATTTGTCTGTC
>No_name
CGAAAATAAAACAGTTTCCAATCAATCCAATGATCAAAATGATAATCAACGGATACGTTC
TCAGGTGCATATATACACCATCCAACTCCATTTGTCTGTG
>No_name
CGAAAATAAAACAGTTTCCAATCAATCCAATGATCAAAATGATAATCAACGGATACGTTC
TCAGGTGCATATATACACCATCCAACTCCATTTGTCTGTG
>No_name
GCGAAAATAAAACAGTTTCCAATCAATCCAATGATCAAAATGATAATCAACGGATACGTT
CTCAGGTGCATATATACACCATCCAACTCCATTTGTCTGT
>No_name
CAGACAAATGGAGTTGGATGGTGTATATATGCACCTGAGAACGTATCCGTTGATTATCAT
TTTGATCATTGGATTGATTGGAAACTGTTTTATTTTCGCT
>No_name
CGCGAAAATAAAACAGTTTCCAATCAATCCAATGATCAAAATGATAATCAACGGATACGT
TCTCAGGTGCATATATACACCATCCAACTCCATTTGTCTG
>No_name
CAAATGGAGTTGGGTGGTGTATATATGCACCTGAGAACGTATCCGTTGATTATCATTTTG
ATCATTGGATTGATTGGTAACTGTTTTATTTTCGCTATAT
>No_name
AAATGGAGTTGGATGGTGTATATATGCACCTGAGAACGTATCCGTTGATTATCATTTTGA
TCATTGGATTGATTGGAAACTGTTTTATTTTCGCTATATT
>No_name
TGGAGTTGGATGGTGTATATATGCACCTGAGAACGTATCCGTTGATTATCATTTTGATCA
TTGGATTGATTGGAACCCGTTTTATTTTCGCTATATTTCT
>No_name
GTTGGATGGTGTATATATGCACCTGAGAACGTATCCGTTGATTATCATTTTGATCATTGG
ATTGATTGGAAACTGGTTTATTTTCGCTATATTTCTGCGA
>No_name
GTCGGATGGTGTATATATGCACCTGAGAACGTATCCGTTGATTATCATTTTGATCATTGT
ATTGATTGGAAACTGTTTTATTTTCGCTATATTTCTGCGA
>No_name
GGATGGTGTATATATGCACCTGAGAACGTATCCGTTGATTATCATTTTGATCATTGGATT
GATTGGAAACTGTTTTATTTTCGCTATATTTCTGCGAAAG
>No_name
GGTGTATATATGCACCTGAGAACGTATCCGTTGATTATCATTTTGATCATTGGATTGATT
GGAAACTGTTTTATTTTCGCTATATTTCTGCGAAAGAACT
>No_name
GGTGTATATATGCACCTGAGAACGTATCCGTTGATTATCATTTTGATCATTGGATTGATT
GGAAACTGCTTTATTTTCGCTATATTTCTGCGAAAGAACT
>No_name
GGTGTATATATGCACCTGAGAACGTATCCGTTGATTATCATTTTGATCATTGGATTGATT
GGAAACTGTTTTATTTTCGCTATATTTCTGCGAAAGAACT
>No_name
GAAAGTTCTTTCGCAGAAATATAGCGAAAATAAAACAGTTTCCAATCAATCCAATGATCA
AAGTGATAATCAACGGATACGTTCTCAGGTGCATATATAC
>No_name
GTATATATGCACCTGAGAACGTATCCGTTGATTATCATTTTGATCATTGGATTGATTGGA
AACTGTTTTATTTTCGCTATATTTCTGCGAAAGAACTTTC
>No_name
GAAAGTTCTTTCGCAGAAATATAGCGAAAATAAAACAGTTTCCAATCAATCGAATGATCA
AAATGATAATCAACGGATACGTTCTCAGGTGCATATATAC
>No_name
GAAAGTTCTTTCGCAGAAATATAGCGAAAATAAAACAGTTTCCAATCAATCCAATGATCA
AAATGATAATCAACGGATACGTTCTCAGGTGCATATATAC
>No_name
GAAAGTTCTTTCGCAGAAATATAGCGAAAATAAAACAGTTTCCAATCAATCCAATGATCA
AAATGATAATCAACGGATACGTTCTCAGGTGCATATATAC
>No_name
CGAAAGTTCTTTCGCAGAAATATAGCGAAAATAAAACAGTTTCCAATCAATCCAATGATC
AAAATGATAATCAACGGATACGTTCTCAGGTGCATATATA
>No_name
TATATATGCACCTGAGAACGTATCCGTTGATTATCATTTTGATCATTGGATTGATTGGAA
ACTGTTTTATTTTCGCTATATTTCTGCGAAAGAACTTTCG
>No_name
CGAAAGTTCTTTCGCAGAAATATAGCGAAAATAAAACAGTTTCCAATCAATCCAATGATC
AAAATGATAATCAACGGATACGTTCTCAGGTGCATATATA
>No_name
CGAAAGTTCTTTCGCAGAAATATAGCGAAAATAAAACAGTTTCCAATCAATCCAATGATC
AAAATGATAATCAACGGATACGTTCTCAGGTGCATATATA
>No_name
TCGAAAGTTTTTTCGCAGAAATATAGCGAAAATAAAACAGTTTCCAATCAATCCAATGAT
CAAAATGATAATCAACGGATACGTTCTCAGGTGCATATAT
>No_name
TGCGAAAGTTCTTTCGCAGAAATATAGCGAAAATAAAACAGTTTCCAATCAATCCAATGA
TCAAAATGATAATCAACGGATACGTTCTCAGGTGCATATA
>No_name
GTTCGAAAGTTCTTTCGCAGAAATATAGCGAAAATAAAACAGTTTCCAATCAATCCAATG
ATCAAAATGATAATCAACGGATACGTTCTCAGGTGCATAT
>No_name
ATGCACCTGAGAACGTATCCGTTGATTATCATTTTGATCATTGGATTGATTGGAAACTGT
TTTATTTTCGCTATATTTCTGCGAAAGAACTTTCGAACCA
>No_name
CTGGTTCGAAAGTTCTTTCGCAGAAATATAGCGAAAATAAAACAGTTTCCAATCAATCCA
ATGATCAAAATGATAATCAACGGATACGTTCTCAGGTGCA
>No_name
CTGGTTCGAAAGTTCTTTCGCAGAAATATAGCGAAAATAAAACAGTTTCCAATCAATCCA
ATGATCAAAATGATAATCAACGGATACGTTCTCAGGTGCA
>No_name
CTGGTTCGAAAGTTCTTTCGCAGAAATATAGCGAAAATAAAACAGTTTCCAATCAATCCA
ATGATCAAAATGATAATCAACGGATACGTTCTCAGGTGCA
>No_name
TGCACCTGAGAACGTATCCGTTGATTATCATTTTGATCATTGGATTTATTGGAAACTGTT
TTATTTTCGCTATATTTCTGCGAAAGAACTTTCGAACCAG
>No_name
CTGGTTCGAAAGTTCTTTCGCAGAAATATAGCGAAAATAAAACAGTTTCCAATCAATCCA
ATGATCAAAATGATAATCAACGGATACGTTCTCAGGTGCA
>No_name
GCTGGTTCGAAAGTTCTTTCGCAGAAATATAGCGAAAATAAAACAGTTTCCAATCAATCC
AATGATCAAAATGATAATCAACGGATACATTCTCAGGTGC
>No_name
CGCTGGTTCGAAAGTTCTTTCGCAGAAATATAGCGAAAATAAAACAGTTTCCAATCAATC
CAATGATCAAAATGATAATCAACGGATACGTTCTCAGGTG
>No_name
CTGAGAACGTATCCGTTGATTATCATTTTGATCATTGGATTGATTGGAAACTGTTTTATT
TTCGCTATATTTCTGCGAAAGAACTTTCGAACCAGCACAA
>No_name
CTGAGAACGTATCCGTTGATTATCATTTTGATCATTGGATTGATTGGAAACTGTTTTATT
TTCGCTATATTTCTGCGAAAGAACTTTCGAACCAGCACAA
>No_name
AGAACGTATCCGTTGATTATCATTTTGATCATTGGATTGATTGGAAACTGTTTTATTTTC
GCTATATTTCTGCGAAAGAACTTTCGAACCAGCACAATAA
>No_name
AGAACGTATCCGTTGATTATCATTTTGATCATTGGATTGATTGGAAACTGTTTTATTTTC
GCTATATTTCTGCGAAAGAACTTTCGAACCAGCACAATAA
>No_name
AACGTATCCGTTGATTATCATTTTGATCATTGGATTGATTGGAAACTGTTTTATTTTCGC
TATATTTCTGCGAAAGAACTTTCGAACCAGCACAATAACA
>No_name
GTTTATTATCATTTTGATCATTGGATTGATTGGAAACTGTTTTATTTTCGCTATATTTCT
GCGAAAGAACTTTCGAACCAGCACAATAACAATATACATT
>No_name
CGAATGTATATTGTTATTGTGCTGGTTCGAAAGTTCTTTCGCAGAAATATAGCGAAAATA
AAACAGTTTCCAATCAATCCAATGATCAAAATGATAATCA
>No_name
TGATTATCATTTTGATCATTGGATTGATTGGAAACTGTTTTATTTTCGCTATATTTCTGC
GAAAGAACTTTCGAACCAGCACAATAACAATATACATTCG
>No_name
TTCGAATGTATATTGTTATTGTGCTGGTTCGAAAGTTCTTTCGCAGAAATATAGCGAAAA
TAAAACAGTTTCCAATCAATCCATTGATCAAAATGATAAT
>No_name
ATTCGAATGTATATTGTTATTGTGCTGGGTCGAAAGTTCTTTCGCAGAAATATAGCGAAA
ATAAAACAGTTTCCAATCAATCCAATGATCAAAATGATAA
>No_name
CAATATTCGAATGTATATTGTTATTGTGCTGGTTCGAAAGTTCTTTCGCAGAAATATAGC
GAAAATAAAACAGTTTCCAATCAATCCAATGATCAAAATG
>No_name
CAATATTCGAATGTATATTGTTATTGTGCTGGTTCGAAAGTTCTTTCGCAGAAATATAGC
GAAAATAAAACAGTTTCCAATCAATCCAATGATCAAAATG
>No_name
CGATATTCGAATGTATATTGTTATTGTGCTGGTTCGAAAGTTCTTTCGCAGAAATATAGC
GAAAATAAAACAGTTTCCAATCAATCCAATGATCAAAATG
>No_name
TTTTGATCATTGGATTGATTGGAAACTGTTTTATTTTCGCTATATTTCTGCGAAAGAACT
TTCGAACCAGCACAATAACAATATACATTCGAATATTGGC
>No_name
TTTGATCATTGGATTGATTGGAAACTGTTTTATTTTCGCTATATTTGCGCGAAAGAACTT
TCGAACTATCACAATAACAATATACATTCGAATATTGGCT
>No_name
GGCCAATATTCGAATGTATATTGTTATTGTGCTGGTTCGAGAGTTCTTTCGCAGAAATAT
AGCGAAAATAAAACAGTTTCCAATCAATCCAATGATCAAA
>No_name
TGATCATTGGATTGATTGGAAACTGTTTTATTTTCGCTATATTTCTGCGAAAGAAGTTTC
GAACCAGCACAATAACAATATACATTCGAATATTGGCCGT
>No_name
CACGGCCAATATTCGAATGTATATTGTTATTGTGCTGGTTCGAAAGTTCTTTCGCAGAAA
TATAGCGAAAATAAAACAGTTTCCAATCAATCCAATGATC
>No_name
GCCACGGCCAATATTCGAATGTATATTGTTATTGTGCTGGTTCGAAAGTTCTTTCGCAGA
AATATAGCGAAAATAAAACAGTTTCCAATCAATCCAATGA
>No_name
GCCACGGCCAATATTCGAATGTATATTGTTATTGTGCTGGTTCGAAAGTTCTTTCGCAGA
AATATAGCGAAAATAAAACAGTTTCCAATCAATCCAATGA
>No_name
GCCACGGCCAATATTCGAATGTATATTGTTATTGTGCTGGTTCGAAAGTTCTTTCGCAGA
AATATAGCGAAAATAAAACAGTTTCCAATCAATCCAATGA
>No_name
ATTGATTGGAAACTGCTTTATTTTCGCTATATTTCTGCGAAAGAACTTTCGAACCAGCAC
AATAACAATATACATTCGAATATTGGCCGTGACAGACAGT
>No_name
ATTGGAAACTGTTTTATTTTCGCTATATTACTGCGAAAGAGCTTTCGAACCAGCACAATA
ACAATATACATTCGAATATTGGCCGGGGCAGACAGTGTTC
>No_name
TTGGAAACTGTTTTATTTTCGCTATATTTCTGCGAAAGAACTTTCGAACCAGCACAATAA
CAATATACATTCGAATATTGGCCGTGGCAGACAGTGTTCT
>No_name
TTGGAAACTGTTTTATTTTCGCTATATTTCTGCGAAAGAACTTTCGAACCAGCACAATAA
CAATATACATTCGAATATTGGCCGTGGCAGACAGTGTTCT
>No_name
TGGAAACTGTTTTATTTTCGCTATATTTCTGCGAAAGAACTTTCGAACCAGCACAATAAC
AATATACATTCGAATATTGGCCGTGGCAGACAGTGTTATC
>No_name
GGAAACTGTTTTATTTTCGCTATATTTCTGCGAAAGAACTTTCGAACCAGCACAATAACA
ATATACATTCGAATATTGGCCGTGGCAGACAGTGTTCTCC
>No_name
GGAAACTGTTTTATTTTCGCTATATTTCTGCGAAAGAACTTTCGAACCAGCACAATAACA
ATATAAATTCGAATATTGGCCGTGGCAGACAGTGTTCTCC
>No_name
GTTTTATTTTCGCTATATTTCTGCGAAAGAACTTTCGAACCAGCACAATAACAATATACA
TTCGAATATTGGCCGTGGCAGACAGTGTTCTCCTGTTGGC
>No_name
GTTTTATTTTCGCTATATTTCTGCGAAAGAACTTTCGAACCAGCACAATAACAATATACA
TTCGAATATTGGCCGTGGCAGACAGTGTTCTCCTGTTGGC
>No_name
GTTTTATTTTCGCTATATTTCTGCGAAAGAACTTTCGAACCAGCACAATAACAGTATACA
TTCGAATATTGGCCGGGGCAGACAGGGTTCTCCTGTTGGC
>No_name
TTTTATTTTCGCTATATTTCTGCGAAAGAACTTTCGAACCAGCACAATAACAATATACAT
TCGAATATTGGCCGTGGCAGACAGTGTTCTCCTGTTGGCT
>No_name
ATTTTCGCTATATTTCTGCGAAAGAACTTTCGAACCAGCACAATAACAATATACATTCGA
ATATTGGCCGTGGCAGACAGTGTTCTCCTGTTGGCTGCAG
>No_name
CTGCTGCAGCCAACAGGAGAACACTGTCTGCCACGGCCAATATTCGAATGTATATTGTTA
TTGTGCTGGTTCGAAAGTTCTTTCGCAGAAATATAGCGAA
>No_name
ATTCGGTACTGCTGCAGCCAACAGGAGAACACTGTCTGCCACGGCCAATATTCGAATGTA
TATTGTTATTGTGCTGGTTCGAAAGTTCTTTCGCAGAAAT
>No_name
ATTCGGTACTGCTGCAGCCAACAGGAGAACACTGTCTGCCACGGCCAATATTCGAATGTA
TATTGTTATTGTGCTGGTTCGAAAGTTCTTTCGCAGAAAT
>No_name
AAATATTCGGTACTGCTGCAGCCAACAGGAGAACACTGTCTGCCACGGCCAATATTCGAA
TGTATATTGTTATTGTGCTGGTTCGAAAGTTCTTTCGCAG
>No_name
TGCGAAAGAACTTTCGAACCAGCACAATAACAATATACATTCGAATATTGGCCGTGGCAG
ACAGTGTTCTCCTGTTGGCTGCAGCAGTACCGAATATTTA
>No_name
CGCGAAAGAACTTTCGAACCAGCACAATAACAATATACATTCGAATATTGGCCGTGGCAG
ACAGTGTTCTCCTGTTTGCTGCAGCAGTACCGAATATTTA
>No_name
GTAAATATTCGGTACTGCTGCAGCCAACAGGAGAACACTGTCTGCCACGGCCAATATTCG
AATGTATATTGTTATTGTGCTGGTTCGAAAGTTCTTTCGC
>No_name
GTAAATATTCGGTACTGCTGCAGCCAACAGGAGAACACTGTCTGCCACGGCCAATATTCG
AATGTATATTGTTATTGTGCTGGTTCGAAAGTTCTTTCGC
>No_name
GTAAATATTCGGGACTGCTGCAGCCAACAGGGGAACACTGTCTGCCACGGCCAATATTCG
AATGTATATTGTTATTGTGATGGTTAGAAAATTCTTTCGC
>No_name
TGGAAATATTCGGTACTGCTGCAGCCAACAGGAGAACACTGTCTGCCACGGCCAATATTC
GAATGTATATTGTTATTGTGCTGGTTCGAAAGTTCTTTCG
>No_name
GTAAATATTCGGTACTGCTGCAGCCAACAGGAGAACACTGTCTGTCACGGCCAATATTCG
AATGTATATTTTTCTTGTTCTGGTTCGCAAGTTCTTTCTC
>No_name
GAGAAAGAACTTTCGAACCAGCACAATAACAATATACATTCGAATATTGGCCGTGGCAGA
CAGTGTTCTCCTGTTGGCTGCAGCAGTACCGAATATTTAC
>No_name
AAAGAACTTTCGAACCAGCACAATAACAATATACATTCGAATATTGGCCGTGGCAGACAG
TGTTCTCCTGTTGGCTGCAGCAGTACCGAATATTTACCGA
>No_name
AAAGAACTTTCGAACCAGCACAATAACAATATACATTCGAATATTGGCCGTGGCAGACAG
TGTTCTCCTGTTGGCTGCAGCAGTACCGAATATTTACAGA
>No_name
AAAGAACTTTCGAACCAGCACAATAACAATATACATTCGAATATTGGCCGTGGCAGACAG
TGTTCTCCTGTTGGCTGCAGCAGTACCGAATATTTACAGA
>No_name
CTCTGTAAATATTCGGTACTGCTGCAGCCAACAGGAGAACACTGTCTGCCACGGCCAATA
TTCGAATGTATATTGTTATTGTGCTGGTTCGAAAGTTCTT
>No_name
AAGAACTTTCGAACCAGCACAATAACAATATACATTCGAATATTGGCCGTGGCAGACAGT
GTTCTCCTGTTGGCTGCAGCAGTACCGAATATTTACAGAG
>No_name
GAACTTTCGAACCAGCACAATAACAATATACATTCGAATATTGGCCGTGGCAGACAGTGT
TCTCCTGTTGGCTGCAGCAGTACCGAATATTTACAGAGGA
>No_name
GAACTTTCGAACCAGCACAATAACAATATACATTCGAATATTGGCCGTGGCAGACAGTGT
TCTCCTGTTGGCTGCAGCAGTACCGAATATTTACAGAGGA
>No_name
GAACTTTCGAACCAGCACAATAACAATATACATTCGAATATTGGCCGTGGCAGACAGTGT
TCTCCTGTTGGCTGCAGCAGTACCGAATATTTACAGAGGA
>No_name
GAACTTTCGAACCAGCACAATAACAATATACATTCGAATATTGGCCGTGGCAGACAGTGT
TCTCCTGTTGGCTGCAGCAGTACCGAATATTTACCGAGGA
>No_name
TTCCTCTGTAAATATTCGGTACTGCTGCAGCCAACAGGAGAACACTGTCTGCCACGGCCA
ATATTCGAATGTATATTGTTATTGTGCTGGTTCGAAAGTT
>No_name
CTTTCGAACCAGCACAATAACAATATACATTCGAATATTGGCCGTGGCAGACAGTGTTCT
CCTGTTGGCTGCAGCAGTACCGAATTTTTACAGAGGATTT
>No_name
AAATCCTCTGTAAATATTCGGTACTGCTGCAGCCAACAGGAGAACACTGTCTGCCACGGC
CAATATTCGAATGTATATTGTTATTGTGCTGGTTCGAAAG
>No_name
TTTCGAACCAGCACAATAACAATATACATTCGAATATTGGCCGTGGCAGACAGTGTTCTC
CTGTTGGCTGCAGCAGTACCGAATATTTACAGAGGATTTC
>No_name
GTGAAATCCTCTGTAAATATTCGGTACTGCTGCAGCCAACAGGAGAACACTGTCTGCCAC
GGCCAATATTCGAATGTATATTGTTATTGTGCTGGTTCGA
>No_name
GTGAAATCCTCTGTAAATATTCGGTACTGCTGCAGCCAACAGGAGAACACTGTCTGCCAC
GGCCAATATTCGAATGTATATTGTTATTGTGCTGGTTCGA
>No_name
GTGAAATCCTCTGTAAATATTCGGTACTGCTGCAGCCAACAGGAGAACACTGTCTGCCAC
GGCCAATATTCGAATGTATATTGTTATTGTGCTGGTTCGA
>No_name
CCGTGAAATCCTCTGTAAATATTCGGTACTGCTGGAGCCAACAGGAGAACACTGTCTGCC
ACGGCCAATATTCGAATGTATATTGTTATTGTGCTGGTTC
>No_name
CTCCGTGAAATCCTCTGTAAATATTCGGTACTGCTGCAGCCAACAGGAGAACACTGTCTG
CCACGGCCAATATTCGAATGTATATTGTTATTGTGCTGGT
>No_name
TCGCCGTGAAATCCTCTGTAAATATTCGGTACTGCTGCAGCCAACAGGAGAACACTGTCT
GCCACGGCCAATATTCGAATGTATATTGTTATTGTGCTGG
>No_name
CACAATAACAATATACATTCGAATATTGGCCGTGGCAGACAGGGTTCTCCTGTTGGCTGC
AGCAGTACCGAATATTTACAGAGGATTTCACGGAGATATG
>No_name
CACAACAACAATATACATTCGAATATTGGCCGTGGCAGACAGTGTTCTCCTGTTGGCTGC
AGCAGTACCGAATATTTACAGAGGATTTCACGGAGATATG
>No_name
CACAATAACAATATACATTCGAATATTAGCCGTGGCAGACAGTGTTCTCCTGTTGGATGC
AGCAGTACCGAATATTCACAGAGGATTTCACGGTGATATG
>No_name
CGTATCTCCGTGAAATCCTCTGTAAATATTCGGTACTGCTGCAGCCAACAGGAGAACACT
GTCTGGCACGGCCAATATTCGAATGTATATTGTTATTGTG
>No_name
CCCATATCTCCGTGAAATCCTCTGTAAATATTCGGTACTGCTGCAGCCAACAGGAGAACA
CTGTCTGCCACGGCCAATATTCGAATGTATATTGTTATTG
>No_name
CAATAACAATATACATTCGAATATTGGCCGTGGCAGACAGTGTTCTCCTGTTGGCTGCAG
CAGTACCGAATATTTACAGAGGATTTCACGGAGATATGGG
>No_name
CCCATATCTCCGTGAAATCCTCTGTAAATATTCGGTACTGCTGCAGCCAACAGGAGAACA
CTGTCTGCCACGGCCAATATTCGAATGTATATTGTTATTG
>No_name
CCCATATCTCCGTGAAATCCTCTGTAAATATTCGGTACTGCTGCAGCCAACAGGAGAACA
CTGTCTGCCACGGCCAATATTCGAATGTATATTGTTATTG
>No_name
AATAACAATATACATTCGAATATTGGCCGTGGCAGACAGTGGTCTCCTGTTGGCTGCAGC
AGTACCGAATATTTACAGAGGATTTCACGGAGATATGGGA
>No_name
CCCCCATATCTCCGTGAAATCCTCTGTAAATATTCGGTACTGCTGCAGCCAACAGGAGAA
CACTGTCTGCCACGGCCAATATTCGAATGTATATTGTTAT
>No_name
CTCCCATATCTCCGTGAAATCCTCTGTAAATATTCGGTACTGCTGCAGCCAACAGGAGAA
CACTGTCTGCCACGGCCAATATTCGAATGTATATTGTTAT
>No_name
CTCCCATATCTCCGTGAAATCCTCTGTAAATATTCGGTACTGCTGCAGCCAACAGGAGAA
CACTGTCTGCCACGGCCAATATTCGAATGTATATTGTTAT
>No_name
TAACAATATACATTCGAATATTGGCCGTGGCAGACAGTGTTCTCCTGTTGGCTGCAGCAG
TACCGAATATTTACAGAGGATTTCACGGAGATATGGGAGG
>No_name
TAACAGTATACATTCGAATATTGGCCGTGGCAGACAGTGTTCTCCTGTTGGCTGCAGCAG
TACCGAATATTTACAGAGGATTTCACGCAGATATGGGAGA
>No_name
TAACAATATACATTCGAATATTGGCCGTGGCAGACAGTGTTCTCCTGTTGGCTACAGCAG
TACCGAATAATTACAGAGGATTTCACGGAGATATGGGAGA
>No_name
TAACAATATACATTCGAATATTGGCCGTGGCAGACAGTGTTCTCCTGTTGGCTGCAGCAG
TACCGAATATTTACAGAGGATTTCACGGAGATATGGGAGA
>No_name
TAACAATATACATTCGAATATTGGCCGTGGCAGACAGTGTTCTCCTGTTGGCTGCAGCAG
TACCGAATATTTACAGAGGATTTCACGGAGTTATGGGGGA
>No_name
TAACAATATACATTCGAATATTGGCCGTGGCAGACAATGTTCTCCTGTTGGCTGCAGCAG
TACCGAATATTTACAGAGGATTTCACGGAGATATGGGAGA
>No_name
AACAATATACATTCGAATATTGGCCGTGGCAGACAGTGTTCTCCTGTTGGCTGCAGCAGT
ACCGAATATTTACAGAGGATTTCACGGAGATATGGGAGAA
>No_name
CAATTTCTCCCATATCTCCGTGAAATCCTCTGAAAATATTCGGTACTGCTGCAGCCAACA
GGAGAACACTGTCTGCCACGGCCAATATTCGAATGTATAT
>No_name
GTCAATTTCTCCCATATCTCCGTGAAATCCTCTGTAAATATTCGGTACTGCTGCAGCCAA
CAGGAGAACACTGTCTCCCACGGCCAATATTCGAATGTAT
>No_name
GTCAATTTCTCCCATATCTCCGTGAAATCCTCTGTAAATATTCGGTACTGCTGCAGCCAA
CAGGAGAACACTGTCTGCCACGGCCAATATTCGAATGTAT
>No_name
GTCAATTTCTCCCATATCTCCGTGAAATCCTCTGTAAATATTCGGTACTGCTGCAGCCAA
CAGGAGAACACTGTCTGCCACGGCCAATATTCGAATGTAT
>No_name
GTCAATTTCTCCCATATCTCCGTGAAATCCTCTGTAAATATTCGGTACTGCTGCAGCCAA
CAGGAGAACACTGTCTGCCACGGCCAATATTCGAATGTAT
>No_name
TGTCAATTTCTCCCATATCTCCGTGAAATCCTCTGTAAATATTCGGTACTGCTGCAGCCA
ACAGGAGAACACTGTCTGCCACGGCCAATATTCGAATGTA
>No_name
TCTGTCAATTTCTCCCATATCTCCGTGAAATCCTCTGTAAATATTCGGTACTGCTGCAGC
CAACAGGAGAACACTGTCTGCCACGGCCAATATTCGAATG
>No_name
TTCGAATATTGGCCGTGGCAGACAGTGTTCTCCTGTTGGCTGCAGCAGGACCGAATATTT
ACAGAGGATTTCACGGAGATATGGGAGAAATTGACAGAAC
>No_name
TTCGAATATTGGCCGTGGCAGACAGTGTTCTCCTGTTGGCTGCAGCAGTACCGAATATTT
ACAGAGGATTTCACGGAGATATGGGAGAAATTGACAGAAC
>No_name
CTGAAGTTCTGTCAATTTCTCCCATATCTCCGTGAAATCCTCTGTAAATATTCGGTACTG
CTGCAGCCAACATGAGAACACTGTCTGCCACGGCCAATAT
>No_name
CTGAAGTTCTGTCAATTTCTCCCATATCTCCGTGAAATCCTCTGTAAATATTCGGTACTG
CTGCAGCCAACAGGAGAACACTGTCTGCCACGGCCAATAT
>No_name
AGCAACTGAAGTTCTGTCAATTTCTCCCATATCTCCGTGAAATCCTCTGTAAATATTCGG
TACTGCTGCAGCCAACAGGAGAACACTGTCTGCCACGGCC
>No_name
GCCGTGGCAGACAGTGTTCTCCTGTTGGCTGCAGCAGAACCGAATATTTACAGAGGATTT
CACGGAGATATGGGAGAAAATGACAGAACTTCAGTTGCTT
>No_name
AAGCAACTGAAGTTCTGTCAATTTCTCCCATATCTCCGTGGAATCCTCTGTAAATATTCG
GTACTGCTGCAGCCAACAGGAAAACACTGTCTGCCACGGC
>No_name
GTGGCAGACAGTGTTCTCCTGTTGGCTGCAGCAGTACCGAATATTTACAGAGGATTTCAC
GGAGATATGGGAGAAATTGACAGAACTTCAGTTGCTTGTG
>No_name
GGCAGACAGTGTTCTCCTGTTGGCTGCAGCAGTACCGAATATTTACAGAGGATTTCCCGG
AGATATGGGAGAAATTGAAAGAACTTCAGTTGCTTGTGTT
>No_name
CAGACAGTGTTCTCCTGTTGGCTGCAGCAGTACCGAATATTTACAGAGGATTTCACGGAG
GTAGGGGGGAAATTGACAGAACTTCAGTTGCTTGTGTCAT
>No_name
CAGACAGTGTTCTCCTGTTGGCTGCAGCAGTACCGAATATTTACAGAGGATTTCACGGAG
ATATGGGAGAAATTGACAGAACTTCAGTTGCTTGTGTCAT
>No_name
GGATGCCACAAGCAACTGAAGATCTGTCAATTTCTCCCATATCTCCGTGAAATCCTCTGT
AAATATTCGGTACTGCTGCAGCCAACAGGAGAACACTGTC
>No_name
GGATAACACAAGCAACTGAAGTTCTGTCAATTTCTCCCATATCTCCGTGAAATCCTCTGT
AAATATTCGGTACTGCTGCAGCCAACAGGAGAACACTGTC
>No_name
CAGTGTTCTCCTGTTGGCTGCAGCAGTACCGAATATTTACAGAGGATTTCACGGAGATAT
GGGAGAAATTGACAGAACTTCAGTTGCTTGTGTCATCCAA
>No_name
CAGTGTTCTCCTGTTGGCTGCAGCAGTACCGAATATTTACAGAGGATTTCACGGAGATAT
GGGATAAATTGACAGAACTTCAGTTGCTTGTGTCATTCAA
>No_name
TTTGGATGACACAAGCAACTGAAGTTCTGTCAATTTCTCCCATATCTCCGTGAAATCCTC
TGTAAATATTCGGTACTGCTGCAGCCAACAGGAGAACACT
>No_name
CTTTGGATGACACAAGCAACTGAAGTTCTGTCAATTTCTCCCATATCTCCGTGAAATCCT
CTGTAAATATTCGGTACTGCTGCAGCCAACAGGAGAACAC
>No_name
CTTTGGATGACACAAGCAACTGAAGTTCTGTCAATTTCTCCCATATCTCCGTGAAATCCT
CTGTAAATATTCGGTACTGCTGCAGCCAACAGGAGAACAC
>No_name
CAGCCTTTGGATAACACAAGCAACTGAAGTTCTGTCAATTTCTCCCATATCTCCGTGAAA
TCCTCTGTAAATATTCGGTACTGCTGCAGCCAACAGGAGA
>No_name
CAGCCTTTGGATAACACAAGCAACTGAAGTTCTGTCAATTTCTCCCATATCTCCGTGAAA
TCCTCTGTAAATATTCGGTACTGCTGCAGCCAACAGGAGA
>No_name
CAGCCTTTGGATAACACAAGCAACTGAAGTTCTGTCAATTTCTCCCATATCTCCGTGAAA
TCCTCTGTAAATATTCGGTACTGCTGCAGCCAACAGGAGA
>No_name
CCAGCCTTTGGATGACACAAGCAACTGAAGTTCTGTCAATTTCTCCCATATCTCCGTGAA
AGCCTCTGTAAATATTCGGTACTGCTGCAGCCAACAGGAG
>No_name
ATCAGCCTTTGGATGACACAAGCAACTGAAGTTCTGTCAATTTCTCCCATATCTCCGTGA
AATCCTCTGTAAATATTCGGTACTGCTGCAGCCAACAGGA
>No_name
ATCGGCCTTTGGATGACACAAGCAACTGAAGTTCTGTCAATTTCTCCCATATCTCCGTGA
AATCCTCTGTAAATATTCGGTACTGCTGCAGCCAACAGGA
>No_name
ATCAGCCTTTGGATGACACAAGCAACTGAAGTTCTGTCAATTTCTCCCATATCTCCGTGA
AATCCTCTGTAAATATTCGGTACTGCTGCAGCCAACAGGA
>No_name
GTAGGCTGCAGCAGTACCGAATATTTACAGAGGATTTCACGGAGATATGGGAGAAATTGA
CAGAACTTCAGTTGCTTGTGTCATCCAAAGGCTGATAATG
>No_name
TGCTGCAGCAGTACCGAATATTTACAGAGGATTTCACGGAGATATGGGAGAAATTGACAG
AACTTCAGTTGCTTGTGTTATCCAAAGGCTGATAATGTTT
>No_name
AGCAATAAACATTATCAGCCTTTGGATGACACAAGCAACTGAAGTTCTGTCAATTTCTCC
CATATCTCCGTGAAATCCTCTGTAAATATTCGGTACTGCT
>No_name
CAGCAATAAACATTATCAGCCTTTGGATGACACAAGCAACTGAAGTTCTGTCAATTTCTC
CCATATCTCCGTGAAATCCTCTGTAAATATTCGGTACTGC
>No_name
CAGCAATAAACATTATCAGCCTTTGGATAACACAAGCAACTGAAGTTCTGTCAATTTCTC
CCATATCTCCGTGAAATCCTCTGTAAATATTCGGTACTGC
>No_name
AGTACCGAATATTTACAGAGGATTTCACGGAGATATGGGAGAAATTGACAGAACTTCAGT
TGCTTGTGTCATCCAAAGGCTGATAATGTTTATTGCTGGT
>No_name
GTACCGAATATTTACAGAGGATTTCACGGAGATATGGGAGAAATTGACAGAACTTCAGTT
GCTTGTGTCATCCAAAGGCTGATAATGTTTATTGCTGGTG
>No_name
CCGAATATTTACAGAGGATTTCACGGAGATATGGGAGAAATTGACAGAACTTCAGTTGCT
TGTGTCATCCAAAGGCTGATAATGTTTATTGCTGGTGATA
>No_name
CCGAATATTTACAGAGGATTTCACGGAGATATGGGAGAAATTGACAGAACTTCAGTTGCT
TGTGTTATCCAAAGGCTGATAATGTTTATTGCTGGTGATA
>No_name
CGAATATTTACAGAGGATTTCACGGAGATATGGGAGAAATTGACAGAACTTCAGTTGCTT
GTGTCATCCAAAGGCTGATAATGTTTATTGCTGGTGATAT
>No_name
CGAATATTTACAGAGGATTTCACGGAGATATGGGAGAAATTGACAGAACTTCAGTTGCTT
GTGTCATCCAAAGGCTGATAATGTTTATTGCTGGTGATAT
>No_name
CGAATATTTACAGAGGATTTCACGGAGATATGGGAGAAATTGACAGAACTTCAGTTGCTT
GTGTCATCCAAAGGCTGATAATGTTTATTGCTGGTGATAT
>No_name
CGAATATTTACAGAGGATTTCACGGAGATATGGGAGAAATTGACAGAACTTCAGTTGCTT
GTGTCATCCAAAGGCTGATAATGTTTATTGCTGGTGATAT
>No_name
CCGAGATATCACCAGCAATAAACATTATCAGCCTTTGGATGACACAAGCAACTGAAGTTC
TGTCAATTTCTCCCATATCTCCGTGAAATCCTCTGTAAAT
>No_name
CCGAGATATCACCAGCAATAAACATTATCAGCCTTTGGATAACACAAGCAACTGAAGTTC
TGTCAATTTCTCCCATATCTCCGTGAAATCCTCTGTAAAT
>No_name
CACCGAGATATCACCAGCAATAAACATTATCAGCCTGTGGATAACACAAGCAACTGAAGT
TCTGTCAATTTCTCCCATATCTCCGTGAAATCCTCTGTAA
>No_name
GAGGATTTCACGGAGATATGGGAGAAATTGACAGAACTTCAGTTGCTTGTGTCATCCAAA
GGCTGATAAGGTTTATTGCTGGTGATATCTCGGTTTGGAC
>No_name
GTCCAAACCGAGATATCACCAGCAATAAACATGATCAGCCTTTGGATGACACAAGCAACT
GAAGTTCTGTCAATTTCTCCCATATCTCCGTGAAATCCTC
>No_name
AGGATTTCACGGAGATATGGGAGAAATTGACAGAACTTCAGTTGCTTGTGTCATCCAAAG
GCTGATAATGTTTATTGCTGGTGATATCTCGGTTTGGACT
>No_name
TCCAAACCGAGATATCACCAGCAATAAACATTATCAGCCTTTGGATAACACAAGCAACTG
AAGTTCTGTCAATTTCTCCCATATCTCCGTGAGATCGGAA
>No_name
AAAGTCCAAACCGAGATATCACCAGCAATAAACATTATCAGCCTTTGGATGACACAAGCA
ACTGAAGTTCTGTCAATTTCTCCCATATCTCCGTGAAATC
>No_name
CAAAGTCCAAACCGAGATATCACCAGCAATAAACATTATCAGCCTTTGGATGAGACAAGC
AACTGAAGTTCTGTCAATTTCTCCCATATCTCCGTGAAAT
>No_name
CAAAGTCCAAACCGAGATATCACCAGCAATAAACATTATCAGCCTTTGGATGACACAAGC
AACTGAAGTTCTGTCAATTTCTCCCATATCTCCGTGAAAT
>No_name
TCAAAGTCCAAACCGAGATATCACCAGCAATAAACATTATCAGCCTTTGGATAACACAAG
CAACTGAAGTTCTGTCAATTTCTCCCATATCTCCGTGAAA
>No_name
GTCAAAGTCCAAACCGAGATATCACCAGCAATAAACATTATCAGCCTTTGGATAACACAA
GCAACTGAAGTTCTGTCAATTTCTCCCATATCTCCGTGAA
>No_name
GTCAAAGTCCAAACCGAGATATCACCAGCAATAAACATTATCAGCCTTTGGATAACACAA
GCAACTGAAGTTCTGTCAATTTCTCCCATATCTCCGTGAA
>No_name
GTCAAAGTCCAAACCGAGATATCACCAGCAATAAACATTATCAGCCTTTGGATGACACAA
GAAACTGAAGTTCTGTCAATTTCTCCCATATCTCCGTGAA
>No_name
TGTCAAAGTCCAAACCGAGATATCACCAGCAATAAACATTATCAGCCTTTGGATAACACA
AGCAACTGAAGTTCTGTCAATTTCTCCCATATCTCCGTGA
>No_name
CACGGAGATATGGGAGAAATTGACAGAACTTCAGTTGCTTGTGTCATCCAAAGGCTGATA
ATGTTTATTGCTGGTGATATCTCGGTTTGGACTTTGACAG
>No_name
TTGTCAAAGTCCAAACCGAGATATCACCAGCAATAAACATTATCAGCCTTTGGATAACAC
AAGCAACTGAAGTTCTGTCAATTTCTCCCATATCTCCGTG
>No_name
CGGAGATATGGGAGAAATTGACAGAACTTCAGTTGCTTTTGTCATCCAAAGGCTGATAAT
GATTATTGCTGGTGATATCTCGGTTTGGTCTTTGACAGCA
>No_name
CGGAGATATGGGAGAAATTGACAGAACTTCAGTTGCTTGTGTCATCCAAAGGCTGATAAT
GTTTATTGCTGGTGATATCTCGGTTTGGACTTTGACAGCA
>No_name
CGGAGATATGGGAGAAATTGACAGAACTTCAGTTGCTTGTGTCATCCAAAGGCTGATAAT
GTTTATTGCTGGTGATATCTCGGTTTGGACTTTGACAGCA
>No_name
CGGAGATATGGGAGAAATTGACAGAACTTCAGTTGCTTGTGTCATCCAAAGGCTGATAAT
GTTTATTGCTGGTGGTATCTCGGTTTGGACTTTGTCAGCA
>No_name
CGGAGATATGGGAGAAATTGACAGAACTTCAGTTGCTTGTGTTATCCAAAGGCTGATAAT
GTTTATTGCTGGTGATATCTCGGTTTGGACTTTGACAGCA
>No_name
TTGCTGTCAAAGTCCAAACCGAGATATCACCAGCAATAAACATTATCAGCCTTTGGATGA
CACAAGCAACTGAAGTTCTGTCAATTTCTCCCATATCTCC
>No_name
GGAGATATGGGAGAAATTGACAGAACTTCAGTTGCTTGTGTCATCCAAAGGCTGATAATG
TTTATTGCTGGTGATATCTCGGTTTGGACTTTGACAGCAA
>No_name
GAGATATGGGAGAAATTGACAGAACTTCAGTTGCTTGTGTCATCCAAAGGCTGATAATGT
TTATTGCTGGTGATATCTCGGTTTGGACTTTGACAGCAAT
>No_name
TGTGATTGCTGTCAAAGTCCAAACCGAGATATCACCAGCAATAAACATTATCAGCCTTTG
GATGACACAAGCAACTGAAGTTCTGTCAATTTCTCCCATA
>No_name
TTGTGATTGCTGTCAAAGTCCAAACCGAGATATCACCAGCAATAAACATTATCAGCCTTT
GGATGACACAAGCAACTAAAGTTCTGTCAATTTCTCCCAT
>No_name
GAGAAATTGACAGAACTTCAGTTGCTTGTGGCATCCAAAGGCTGATAATGTTTATTGCTG
GTGATATCTCGGTTTGGACTTTGACAGCAATCACAATTGA
>No_name
GAGAAATTGACAGAACTTCAGTTGCTTGTGTCATCCAAAGGCTGATAATGTTTATTGCTG
GTGATATCTCGGTTTGGACTTTGACAGCAATCACAATTGA
>No_name
GAGAAATTGACAGAACTTCAGTTGCTTGTGTTATCCAAAGGCTGATAATGTTTATTGCTG
GTGATATCTCGGTTTGGACTTTGACAGCAATCACAATTGA
>No_name
GTGAAATTGACAGAACTTCAGTTGCTTGTGTCATCCAAAGGCTGATAATGTTTATTGCTG
GTGATATCTCGGTTTGGACTTTGACAGCAATCACAATTGA
>No_name
AGTCGATCAATTGTGATTGCTGTCAAAGTCCAAACCGAGATATCACCAGCAATAAACATT
ATCAGCCTTTGGATGACACAAGCAACTGAAGTTCTGTCAA
>No_name
AGTCGATCAATTGTGATTGCTGTCAAAGTCCAAACCGAGATATCAGCAGCAATAAACATT
ATCAGCCTTTGGATGACACACGCAACTGAAGTTCTGTCAA
>No_name
GACAGAACTTCAGTTGCTTGTGTCATCCAAAGGCTGATAATGTTTATTGCTGGGGATATC
TCGGTTTGGACTTTGACAGCAATCACAATTGATCGACTAG
>No_name
ACAGAACTTCAGTTGCTTGTGTCATCCAAAGGCTGATAATGTTTATTGCTGGTGATATCT
CGGTTTGGACTTTGACAGCAATCACAATTAATCGACTAGT
>No_name
ACTAGTCGATCAATTGTGATTGCTGTCAAAGTCCAAACCGAGATATCACCAGCAATAAAC
ATTATCAGCCTTTGGATGACACAAGCAACTGAAGTTCTGT
>No_name
CAGAACTTCAGTTGCTTGTGTCATCCAAAGGCTGATAATGTTTATTTCTGGTGATATCTC
GGTTTCGACTTTGACAGCAATCACAATTGATCGACTAGTG
>No_name
CAGAACTTCAGTTGCTTGTGTCATCCAAAGGCTGATAATGTTTATTGCTGGTGATATCGC
GGTTTGGACTTTGACAGCAATCACAATTGATCGACTAGTG
>No_name
CAGAACTTCAGTTGCTTGTGTCATCCAAAGGCTGATAATGTTTATTGCTGGTGATATCTC
GGTTTGGACTTTGACAGCAATCACAATTGATCGACTAGTG
>No_name
CACTAGTCGATCAATTGTGATTGCTGTCAAAGTCCAAACCGAGATATCACCAGCAATAAA
CATTATCAGCCTTTGGATGACACAAGCAACTGAAGTTCTG
>No_name
CAGAACTTCAGTTGCTTGTGTCATCCAAAGGCTGATAATGTTTATTGCTGGTGATATCTC
GGTTTGGACTTTGACAGCAATCACAATTGATCGACTAGTG
>No_name
CAGAACTTCAGTTGCTTGTGTCATCCAAAGGCTGATAATGTTTATTGCTGGTGATATCTC
GGTTTGGGCTTTGACAGCAATCACAATTGATCGACCAGTG
>No_name
CACTAGTCGATCAATTGTGATTGCTGTCAAAGTCCAAACCGAGATATCACCAGCAATAAA
CATTATCAGCCTTTGGATAACACAAGCAACTGAAGTTCTG
>No_name
CAGAACTTCAGTTGCTTGTGTCATCCAAAGGCTGATAATGTTTATTGCTGGTGATATCTC
GGTTTGGACTTTGGCAGCAATCACAATTGATCGACTAGTG
>No_name
TGCCACTAGTCGATCAATTGTGATTGCTGTCAAAGTCCAAACCGAGATATCACCAGCAAT
AAACATTATCAGCCTTTGGATGACACAAGCAACTGAAGTT
>No_name
GTCGATCAATTGTGATTGCTGGCAAAGGCCAAACCGATATATCACCAGCAATAAACATTA
TCATCCTTTTGATGACGCATGCAACTGAAGTGCGGTCGAT
>No_name
CTTCAGTTGCTTGTGTCATCCAAAGGGTGATAATGTTTATTGTTGGTGATATCTCGGGTT
GGACTTTGATAGCAATCACAATTGATCGACTAGTGGCAGT
>No_name
ACTGCCACTAGTCGATCAATTGTGATTGCTGTCAAAGTCCAAACCGAGATATCACCAGCA
ATAAACATTATCGGCCTTTGGATGACACAAGCAACTGAAG
>No_name
AAACGACTGCCACTAGTCGATCAATTGTGATTGCTGTCAAAGTCCAAACCGAGATATCAC
CAGCAATAAACATTATCAGCCTTTGGATGACACAAGCAAC
>No_name
AAACGACTGCCACTAGTCGATCAATTGTGATTGCTGTCAAAGTCCAAACCGAGATATCAC
CAGCAATAAACATTATCAGCCTTTGGATAACACAAGCAAC
>No_name
AAACGACTGCCACTAGTCGATCAATTGTGATTGCTGTCAAAGTCCAAACCGAGATATCAC
CAGCAATAAACATTATCAGCCTTTGGATGACACAAGCAAC
>No_name
GTAAACGACTGCCACTAGTCGATCAATTGTGATTGCTGTCAAAGTCCAAACCGAGATATC
ACCAGCAATAAACATTATCAGCCTTTGGATAACACAAGCA
>No_name
GTAAACGACTGCCACTAGTCGATCAATTGTGATTGCTGACAAAGTCCAAACCGAGATATC
ACCAGCAATAAACATTATCAGCCTTTGGATGACACAAGCA
>No_name
GTTTAAACGACTGCCACTAGTCGATCAATAGTGATTGCTGTCAAAGTCCAAACCGAGATA
TCACCAGCAATAAACATTATCAGCCTTTGGATGACACAAG
>No_name
GGGTAAACGACTGCCACTAGTCGATCAATTGTGATTGCTGTCAAAGTCCAAACCGAGATA
TCACCAGCAATAAACATTATCAGCCTTTGGATGACACAAG
>No_name
GGGTAAACGACTGCCACTAGTCGATCAATTGTGATTGCTGTCAAAGTCCAAACCGAGATA
TCACCAGCAATAAACATTATCAGCCTTTGGATGACACAAG
>No_name
GGGTAAACGACTGCCACTAGTCGATCAATTGTGATTGCTGTCAAGGTCCAAACCGAGATA
TCACCAGCAATAAACATTATCAGCCTTTGGATGACACAAG
>No_name
GGTAAACGACTGCCACTAGTCGATCAATTGGGATTGCTGTCAAAGTCCAAACCGAGATAT
CACCAGCAATAAACATTATCAGCCTTTGGATACCACACGC
>No_name
GTGGGTAAACGACTGCCACTAGTCGATCAATTGTGATTGCTGTCAAAGTCCAAACCGAGA
TATCACCAGCAATAAACATTATCAGCCTTTGGATAACACA
>No_name
CCAAAGGCTGATAATGTTTATTGCTGGTGATATCTCGGTTTGGACTTTGACAGCAATCAC
AATTGATCGACTAGTGGCAGTCGTTTACCCACACCAAAAT
>No_name
CAAAGGCTGATAATGTTTATTGCTGGTGATATCTCGGTTTGGACTTTGACAGCAATCACA
ATTGATCGACTAGTGGCAGTCGTTTACCCACACCAAAATT
>No_name
CTGATAATGTTTATTGCTGGTGATATCTCGGTTTGGACTTTGACAGCAATCACAATTGAT
CCACTAGGGGCACTCGTTTACCCACACCAAAATTCGTTTT
>No_name
TGATAATGTTTATTGCTGGTGATATCTCGGTTTGGACTTTGACAGCAATCACAATTGATC
GACTAGTGGCAGTCGTTTACCCACACCAAAATTCGTTTTG
>No_name
TCCAAAACGAATTTTGGTGTGGGTAAACGACTGCCACTAGTCGATCAATTGTGATTGCTG
TCAAAGTCCAAACCGAGATATCACCAGCAATAAACATTAT
>No_name
TCCAAAACGAATTTTGGTGTGGGTAAACGACTGCCACTAGTCGATCAATTGTGATTGCTG
TCAAAGTCCAAACCGAGATATCACCAGCAATAAACATTAT
>No_name
ATAATGTTTATTGCTGGTGATATCTCGGTTTGGACTTTGACAGCAATCACAATTGATCGA
CTAGTGGCAGTCGTTTACCCACACCAAAATTCGTTTTGGA
>No_name
GTTTATTGCTGGTGATATCTCGGTTTGGACTTTGACAGCAATCACAATTGATCGACTAGT
GGCAGTCGTTTACCCACACCAAAATTCGTTTTGGAAATCC
>No_name
GTTTATTGCTGGTGATATCTCGGTTTGGACTTTGACAGCAATCACAATTGATCGACTAGT
GGCAGTCGTTTACCCACACCAAAATTCGTTTTTGAAATCC
>No_name
GTTTATTGCTGGTGATATCTCGGTTTGGACTTTGACAGCAATCACAATTGATCGACTAGT
GGCAGTCGTTTACCCACACCAAAATTCGTTTTGGAAATCC
>No_name
TGGATTTCCAAAACGAATTTTGGTGTGGGTAAACGACTGCCACTAGTCGATCAATTGTGA
TTGCTGTCAAAGTCCAAACCGAGATATCACCAGCAATAAA
>No_name
TGGATTTCCAAAACGAATTTTGGTGTGGGTAAACGACTGCCACTAGTCGATCAATTGTGA
TTGCTGTCAAAGTCCAAACCGAGATATCACCAGCAATAAA
>No_name
CGGATTTCCAAAACGAATTTTGGTGTGGGTAAACGACTGCCACTAGGCGATCAATTGTGA
TTCCTGTCAAAGTCCAAACCGAGATATCACCAGCAATAAA
>No_name
TGGATTTCCAAAACGAATTTTGGTGTGGGTAAACGACTGCCACTAGTCGATCAATTGTGA
TTGCTGTCAAAGTCCAAACCGAGATATCACCAGCAATAAA
>No_name
TGGATTTCCAAAACGAATTTTGGTGTGGGTAAACGACTGCCACTAGTCGATCAATTGTGA
TTGCTGTCAAAGTCCAAACCGAGATATCACCAGCAATAAA
>No_name
TTGGATTTCCAAAACGAATTTTGGTGTGGGTAAACGACTGCCACTAGTCGATCAATTGTG
ATTGCTGTCAAAGTCCAAACCGAGATATCACCAGCAATAA
>No_name
ATCGGATTTCCAAAACGAATTTTGGTGTGGGTAAACGACTGCCACTAGTCGATCAATTGT
GATTGCTGTCAAAGTCCAAACCGAGATATCACCAGCAATA
>No_name
TATGGGATTTCCAAAACGAATTTTGGTGTGGGTAAACGACTGCCACTAGTCGATCAATTG
TGATTGCTGTCAAAGTCCAAGCCGAGATATCACCAGCAAT
>No_name
TTTTATTGGATTTCCAAAACGAATTTTGGTGTGGGTAAACGACTGCCACTAGTCGATCAA
TTGTGATTGCTGTCAAAGTCCAAACCGAGATATCACCAGC
>No_name
GCTGGTGATATTTCGGTTTGGACTTTGACAGCAATCACAATTGGTCGACTAGTGGCAGTC
GTTTACCCACACCAAAATTCGTTTTGGAAATCTAATACAA
>No_name
GTTTTTATTAGATTTCCAAAACGAATTTTGGTGTGGGTAAACGACTGCCACTAGTCGATC
AATTGTGATTGCTGTCAAAGTCCAAACCGAGATATCACCA
>No_name
TGGTGATATCTCGGTTTGGACTTTGACAGCAATCACAATTGATCGACTAGTGGCAGTCGT
TTACCCACACCAAAATTCGTTTTGGAAATCCAATAAAAAC
>No_name
TGTGTTTTTATTGGATTTCCAAAACGAATTTTGGTGTGGGTAAACGACTGCCACTAGTCG
ATCAATTGTGATTGCTGTCAAAGTCCAAACCGAGATATCA
>No_name
ATTATGTGTTTTTATTGGATTTCCAAAACGAATTTTGGTGTGGGTAAGCGACTGCCACTA
GTCGATCAATTGTGATTGCTGTCAAAGTCCAAACCGAGAT
>No_name
ATCTCGGTTTGGACTTTGACAGCAATCACAATTGATCGACTAGTGGCAGTCGTTTACCCA
CACCAAAATTCGTTTTGGAAATCCAATAAAAACACATTAT
>No_name
CTCGGTTTGGACTTTGACAGCAATCACAATTGATCGACTAGTGGCAGTCGTTTACCCACA
CCAAAATTCGTTTTGGAAATCCAATAAAAACACATTATTT
>No_name
CTCGGTTTGGACTTTGACAGCAATCACAATTGATCGACTAGTGGCAGTCGTTTACCCACA
CCAAAATTCGTTTTGGAAATCCAATAAAAACACATTATTT
>No_name
CTCGGTTTGGACTTTGACAGCAATCACAATTGATCGACTAGTGGCAGTCGTTTACCCACA
CCAAAATTCGTTTTGGAAATCCAATAAAAACACATTATTT
>No_name
CTCGGTTTGGACTTTGACAGCAATCACAATTGATCGACTAGTGGCAGTCGTTTACCCACA
CCAAAATTCGTTTTGGAAATCCAATAAAAACACATTATTT
>No_name
CTCGGTTTGGACTTTGACAGCAATCACAATTGATCGACTAGTGGCAGTCGTTTACCCACA
CCAAAATTCGTTTTGGAAATCCAATAAAAACACATTATTT
>No_name
CTCGGTTTGGACTTTGACAGCAATCACGATTGATCGACTAGTGGCAGTCGATTACCCACA
CCAATTTCGTTTTGGCAATCAAATAAAAACACATTAATTG
>No_name
TCGGTTTGGACTTTGACAGCAATCACAATTGATCGACTAGTGGCAGTCGTTTACCCACAC
CAAAATTCGTTTTGGAAATCCAATAAAAACACATTATTTG
>No_name
CAAATAATGTGTTTTTATTGGATTTCCAAAACGAATTTTGGTGTGGGTAAACGACTGCCA
CTAGTCGATCAATTGTGATTGCTGTCAAAGTCCAAACCGA
>No_name
AACAAATAATGTGTTTTTATTGGATTTCCAAAACGAATTTTGGTGTGGGTAAACGACTGC
CACTAGTCGATCAATTGTGATTGCTGTCAAAGTCCAAACC
>No_name
GTTTGGACTTTGACAGCAATCACAATTGATCGACTAGTGGCAGTCGTTTACCCACACCAA
AATTCGTTTTGGAAATCCAATAAAAACACATTATTTGTTT
>No_name
GTTTGGACTTTGACAGCAATCACAATTGATCGACTAGTGGCAGTCGTTTACCCACACCAA
AATTCGTTTTGGAAATCCAATAAAAACACATTATTTGTTT
>No_name
GTTTGGACTTTGACAGCAATCACAATTGATCGACTAGTGGCAGTCGTTTACCCACACCAA
AATTCGTTTTGGAAATCCAATAAAAACACATTATTTGTTT
>No_name
GTTTGGACTTTGACAGCAATCACAATTGATCGACTAGTGGCAGTCGTTTACCCACACCAA
AATTCGTTTTGGAAATCCAATAAAAACACATTATTTGTTT
>No_name
TTGGACTTTGACAGCAATCACAATTGATCGACTAGTGGCAGTCGTTTACCCACACCAAAA
TTCGTTTTGGAAATCCAATAAAAACACATTATTTGTTTTA
>No_name
ATTAAAACAAATAATGTGTTTTTATTGGATTTCCAAAACGAATTTTGGTGTGGGTAAACG
ACTGCCACTAGTCGATCAATTGTGATTGCTGTCAAAGTCC
>No_name
CTTTGACAGCAATCACAATTGATCGACTAGTGGCAGTCGTTTACCCACACCAAAATTCGT
TTTGGAAATCCAATAAAAACACATTATTTGTTTTAATAGT
>No_name
CTTTGACAGCAATCACAATTGATCGACTAGTGGCAGTCGTTTACCCACACCAAAATTCGT
TTTGGAAATCCAATAAAAACACATTATTTGTTTTAATAGT
>No_name
CTTTGACGGCAATCACAATTGATCGACTAGTGGCAGTCGTTTACCCACACCAAAATTCGT
TTTGGAAATCCAATAAAAACACATTATTTGTTTTAATAGT
>No_name
TTTGACAGCAATCACAATTGATCGACTAGTGGCAGTCGTTTACCCACACCAAAATTCGTT
TGGGAAATCCAATAAAAACACATTATTTGTTTTAATAGTC
>No_name
GACAGCAATCACAATTGATCGACTAGTGGCAGTCGTTTACCCACACCAAAATTCGTTTTG
GAAATCCAATAAAAACACATTATTTGTTTTAATAGTCATA
>No_name
TGCAAATATGACTATTAAAACAAATAATGTGTTTTTATTGGATTTCCAAAACGAATTTTG
GTGTGGGTAAACGACTGCCACTAGTCGATCAATTGTGATT
>No_name
ATCACAATTGATTGACTAGTGGCAGTCGTTTACCCACACCAAAATTCGTTTTGGAAATCC
AATAAAAACACATTATTTGTTTTAATAGTCATATTTGCAT
>No_name
ATCACAATTGATCGACTAGTGGCAGTCGTTTACCCACACCAAAATTCGTTTTGGAAATCC
AATAAAAACACATTATTTGTTTTAATAGTCATATTTGCAT
>No_name
TCACAATTGATCGACTAGTGGCAGTCGTTTACCCACACCAAAATTCGTTTTGGAAATCCA
ATAAAAACACATTATTTGTTTTAATAGTCATATTTGCATT
>No_name
CACAATTGATCGACTAGTGGCAGTCGTTTACCCACACCAAAATGCGTTTTGGAAATCCAA
TAAAAACACATTATTTGTTTTAATAGTCATATTTGCATTG
>No_name
CACAATTGATCGACTAGTGGCAGTCGTTTACCCACACCAAAATTCGTTTTGGAAATCCAA
TAAAAACACATTATTTGTTTTAATAGTCATATTCGCATTG
>No_name
[truncated: 4,276,378 more chars]
