# Supplementary material for: GPCRs Direct Germline Development and Somatic Gonad Function in Planarians
Source: PLoS Biol. 2016 May 10;14(5):e1002457. doi: 10.1371/journal.pbio.1002457 (PMC4862687; doi:10.1371/journal.pbio.1002457)
Supplement: S6 Data — (ZIP) [file pbio.1002457.s006.zip › RSK_control_asexual_3.fa]

>No_name
GTCGGTGATAATGGAACGCAATCTGAGGACAATTACTAATTTCTTTATTGTCTCGCTGGC
TTGTGCCGATTTGTTGATGGGATGCGTGGTGTGGCGGGTT
>No_name
CCCGAATATCCAATAGCCGGCACTGAGTTCGGAATACGCAGAAAACGGCATCACCACGCA
TCCCATCAACAAATCGGCACAAGCCAGCGAGACAATAAAG
>No_name
CTTTATTGTCTCGCTGGCTTGTGCCGATTTGTTGATGGGATGCGTGGTGATGCCGTTTTC
TTCGGATTATGAAGACAGTTCCGGCTAATGGATATTTGGG
>No_name
GTTGAACTCAAAACATCAAACGCATGCCAAAGATCACACCAATGATACCCGAATATCCAA
TAGCCGGCACTGAGTTCGGAATACGCAGAAAACGGCATCA
>No_name
CGGGTATCATTGGTGTGATCTTTGGCATGCGTTTGATGTTTTGAGTTCGACCGCAAGTAT
TCTCAATTTATGCATGATTGCAATCGAGAGATTTTGGGCG
>No_name
GTGACTCATCCTTGATCCGTAAGTTATGGGGTTTTCCGTCGCCCAAAATCTCTCGATTGC
AATCATGCATAAATTGAGAATACTTGCGGTCGAACTCAAA
>No_name
CAAGTATTCTCAATTTATGCATGATTGCAATCNAGAGATTTTGGGCGACGGAAAACCCCA
TAACTTACGGATCAAGGATGAGTCACAAAAGATGTATTGT
>No_name
CTTTGATTTCTTTTCCAGCTATTCTATGGTGGCATGTAATGGAGTCACAGAAAAATCTTA
CGAAAATCCTATTGGTTGACCGAACAACCTTGTGTGAGTT
>No_name
CAAAAAAATCTTACGAAAATCCTATTGGTTGACCGAACAACCTTGTGTGAGTTTCCCGAT
GATAAGGCTTATTTAATAATATCTTCAACTATATCCTTTT
>No_name
CGGTATATTCTAATGTAAACAACTATCATAATAATTAGAGGAATGTAAAAGGATATAGTT
GAAGATATTATTAAATAAGCCTTATCATCGGGAAACTCAC
>No_name
CCGATGATAAGGCTTATTTAATAATATCTTCAACTATATCCTTTTACATTCCTCTAATTA
TTATGATAGTTGTTTACATTAGAATATACCGAACGGCGAC
>No_name
TTTTATTATTGCTATTGTAAACTCCTCCACGGTGAATACCAAGACGTAATACCTCTCCGC
TTTGACTGTTTTTGTATACAATTTTCGTTCCAGTCGTAAG
>No_name
CGAAAATTGTATACAAAAACAGTCAAAGCGGANAGGTATTACGTCTTGGTATTCACCGTG
GAGGAGTTTACAATAGCAATAATAAAAGCAACAATTCATC
>No_name
CATTAGTATCTGATGAATTGTTGCTTTTATTANTGCTATTGTAAACTCCTCCACGGTGAA
TACCAAGACGTTATACCTCTCCGCTTTGACTGTTTTTGTA
>No_name
GTAAACATTATTATCTGATGAATTGTTGCTTTTATTATTGCTATTGTAAACTCCTCCACG
GTGAATACCAAGACGTAATACCTCTCCGCTTTGACTGTTT
>No_name
CGTTGACTTTACTCTTTTGGTGGTAAACATTATTATCTGATGAATTGTTGCTTTTATTAT
TGCTATTGTAAACTCCTCCACGGTGAATACCAAGACGTAA
>No_name
TACGTCTTGGTATTCACCGTGGAGGAGTTTACAATAGCAATAATAAAAGCAACAATTCAT
CAGATAATAATGTTTACCACCAAAAGAGTAAAGTCAACGG
>No_name
AGATAATAATGTTTACCACCAAAAGAGTAAAGTCAACGGAAACATTAAATCTGAAAAGTC
ATTTTTATGTTTCAAATATTCTGTCAAACTCAGACCTAAA
>No_name
CGGAAACATTAAATCTGAAAAGTCATTTTTATGTTTCAAATATTCTGTCAAACTCAGACC
TAAAGATGTTTCTTTGACTGGTCTCAAAGTGTCTTTCGAA
>No_name
GATTTTTCTTTGACTGGTCTCAAAGTGTCTTTCGAAAGAAAATATAGTCCAATTCATTTG
GTTTCGAGCTCATATCCATCCTCGTTTTCGTCGCCAACAT
>No_name
GTTTCTTTGACTGGTCTCAAAGTGTCTTTCGAAAGAAAATATAGTCCGATTCATTTGGTT
TCGAGCTCATATCCATCCTCGTTTTCGTCGCCAACATTTC
>No_name
GCAGAACTTTCGCTTGCACAACTTTGAAATGTTGGCGACGAAAACGAGGATGGATATGAG
CTCGAAACCAAATGAATTGGACTATATTTTCTTTCGAAAG
>No_name
GTTTCTTTTTCAAAGTATGCTTCAGTGAGTTAGAATTACTGGCAGAACTTTCGCTTGCAC
AACTTTGAAATGTTGGCGACGAAAACGAGGATGGATATGA
>No_name
GCGAAAGTTCTGCCAGTAATTCTAACTCACTGAAGCATACTTTGAAAAAGAAACGCTACA
AAAGATCTGTGTCGATTTCTTTGGGTAAGAAATTTAAAAA
>No_name
CATTGGGTAAGAAATTTAAAAAGTTTGCTAGAGAACAGAAAGCCGCCAAAACTCTTGGCA
TTGTCATGGGGATTTTTATTTTTTGCTGGTTGCCATTTTT
>No_name
CTTTGCTCTGACCAAACGCTTCATTGTAAACCGCAGAAAGAATGTTACAAACAAAAAATG
GCAACCAGCAAAAAATAAAAATCCCCATGACAATGCCAAG
>No_name
CACGTAACTACAATCATAACTACACCTTTGCTCTGACCAAACGCTTCATTGTAAACAGCA
GAAAGAATGTTACAAACAAAAAATGGCAACCAGCAAAAAA
>No_name
AGCGTTTGGTCAGAGCAAAGGTGTAGTTATGATTGTAGTTACGTGGTTGGGTTATATCAA
TTCAGCCGTCAATCCGATGATATATGCTCATTCTATGAGG
>No_name
CTAAAATCCCTCATAGAATGAGCATATATCATNGGATTGACGGCTGAATTGATATAACCC
AACCACGTAACTACAATCATAACTACACCTTTGCTCTGAC
>No_name
CTCATTCTATGAGGGATTTTAGACGGGCTTTCNTACACATTCTTTGTGGTTTATGTCCCC
TTCTTTCTCAAATTTTCCGATTATCTCGGGCGGATGTAAA
>No_name
CTGCGAACCCGAACCGAGGATGAAGGTGTTATTACGTTTCGATTTACATCCGCCCGAGAT
AATCGGAAAATTTGAGAACGAAGGGGACATAAACCACAAA
>No_name
CACAGTGAGAAATTCAACGCCCAATCTTTCAGCGAAATGGATAATGAAAATCTCTCCTGG
AATGACATTTGTGGCCATTTTATTATCTTGCTGTTCGTTG
>No_name
ATTTGTGGCCATTTTATTATCTTGCTGTTCGTTGTTGACGATTCTCGGCAACAGTTTAGT
GATAATTGCCGTTTTGAAGGAGCGATGTCTGAGGTCGGTG
>No_name
ATTCTCGGCAACAGTTTGGTGATAATTGCCGTTTTGAAGGAGCGATGTCTGAGGTCGGTG
ACAAATTATTTCATTGTCTCCTTAGCAGCTGCGGATTTGG
>No_name
CTCGGCAACAGTTTGGTGATAATTGCCGTTTTGAAGGAGCGATGTCTGAGGTCGGTGACA
AATTATTTCATTGTCTCCTTAGCAGCTGCGGATTTGGTTA
>No_name
TCGTGATGCCATTTGCTGTCTCAGAAGAGATTCTTCAAGGGGTTTGGATTTATGGGTCTG
TCTGGTGTGACTTTTGGCATGCCACTGATGTTTGGAGTTC
>No_name
GATTCTTCAAGGGGTTTGGATTTATGGGTCTGTCTGGTGTGACTTTTGGCATGCCACTGA
TGTTTGGAGTTCAACTTGTAGTATATTAAATCTATGTGCA
>No_name
CTTCAAGGGGTTTGGATTTATGGGTCTGTCTGGTGTGACTTTTGGCATGCCACTGATGTT
TGGAGTTCAACTTGTAGTATATTAAATATATGTGCAATAG
>No_name
CGCAGGAAATGATATAATGGCAGAGAACAGCCAGATTCCAGCAATTGTAAAACCACTTCG
TTGGCGACTTATTCGCGCCGCGTGTAAAATCGGATTGTGA
>No_name
GAATAAGTCGTCAACGAAGTGGTTTTACAATTGCTGGAATCTGGCTGTTCTCTGCCATTA
TATCATTTCCTGCTATTTTATGGTGGCAAGCCAGAATGGA
>No_name
CTATCATTGGTAAAGGGGCATTCGTTTTTGTTNCGAGGATAATCCATTCTGGCTTGCCAC
CATAAAATAGCAGGAAATGATATAATGGCAGAGAACAGCC
>No_name
CGAACTATCATTGGTAAAGGGGCATTCGTTTTTGTTACGAGGATAATCCATTCTGGCTTG
CCACCATAAAATAGCAGGAAATGATATAATGGCAGAGAAC
>No_name
AATGATAAAATTGAAGATAATAATAAGTACGANCTATCATTGGTAAAGGGGCATTCGTTT
TTGTTACGAGGATAATCCATTCTGGCTTGCCACCATAAAA
>No_name
GAATATCCTCGTAACAAAAACGAATGCCCCTTTACCAATGATAGTTCGTACTTATTATTA
TCTTCAATTTTATCATTTTATATGCCTCTGGTTATTATGG
>No_name
TGGATAATATACAAAAACCATAATAACCAGAGGCATATAAAATGATAAAATTGAAGATAA
TAATAAGTACGAACTATCATTGGTAAAGGGGCATTCGTTT
>No_name
GCAATTTTATATATTTTATAATATACAAAAACCATAATAACCAGAGGCATATAAAATGAT
AAAATTGAAGATAATAATAAGTACGAACTATCATTGGTAA
>No_name
CTGTAGCAATTTTATATATTTTATAATATACAAAAACCATAATAACCAGAGGCATATAAA
ATGATAAAATTGAAGATAATAATAAGTACGAACTATCATT
>No_name
GTCTGTAGCAATTTTATATATTTTATAATATACAAAAACCATAATAACCAGAGGCATATA
AAATGATAAAATTGAAGATAATAATAAGTACGAACTATCA
>No_name
CCAGATTTCAATGACCGAAGGGTGTCTGTAGCAATTTTATATATTTTATAATATACAAAA
ACCATAATAACCAGAGGCATATAAAATGATAAAATTGAAG
>No_name
TAAAAGATAAATCTGAACATGGTGATACTAAAATCATTCTTAACGTTCATCGAGGCGTAA
ATATAGACTCTCACTCCTCTCGGAGTCCATCTATCGTTAC
>No_name
AAAAGATAAATCTGAACATGGTGATACTAAAATCATTCTTAACGTTCATCGAGGCGTAAA
TATAGACTCTCACTCCTCTCGGAGTCCATCTATCGTTACT
>No_name
GTCGTCACAAAAGAATTTAGTGGTGTTTACACATGGAGAATAATTTACCTTTTTGGAGTC
AATTTCAAACGGAGTAACGATAGATGGACTCCGAGAGGAG
>No_name
ATCGTTACTCCGTTTGAAATTGACTCCAAAAAGGTAAATTATTCTCCATGTGTAAACACC
ACTAAATTCTTTTGTGACGACGGCAAACCGATTGATCGGT
>No_name
CGAGAATCTCCTCTACCCATATATATATTCTCTGATTTTAGTTTTGAAACCGATGGACTT
GTTTGATGAAATCTTGGACTTAAATGACTGGAATAGTTAT
>No_name
TTTAAGTCCAAGATTTCATCAAACAAGTCCATCGGTTTCAAAACTAAAATCAGAGAATAT
TTATATGGGTAGAGGAGATTCTCGGTATTCTTTGTGCATA
>No_name
TCGGTTTCAAAACTAAAATCAGAGAATATATATATGGGTAGAGGAGATTCTCGGTATTCT
TTGTGCATAGAACCAAATTTTGGTAACTCCTCGCCACATA
>No_name
TATACTACTTCTACTATGTGGCGAGGAGTTACCAAAATTTGGTTCTATGCACAAAGAATA
CCGAGAATCTCCTCTACCCATATAAATATTCTCTGATTTT
>No_name
CTATACTACTTCTACTATGTGGCGAGGAGTTANCAAAATTTGGTTCTATGCACAAAGAAT
ACCGAGAATCTCCTCTACCCATATATATATTCTCTGATTT
>No_name
CTCTGGACTTGCTATACTACTTCTACTATGTGGCGAGGAGTTACCAAAATTTGGTTCTAT
GCACAAAGAATACCGAGTATCTCCTCTACCCATATATATA
>No_name
CTTATATTATGTTACACAGTTTGTTGGTTAAGACTTTTACTGGACTTGCTATACTACTTC
TACTATGTGGCGAGGAGTTACCAAAATTTGGTTCTATGCA
>No_name
GTCTTAACCAACAAACTGTGTAACATAATATCAGGAAAAAGAGCAAAGAATTTCTTACGA
GATCAAAGAGCAGCCAAAACTCTAGGAATTGTCATGGGGA
>No_name
TGTACACAAAAAACGGTAACCAACATAAAACAAAGATCCCCATGACAATTCCTAGAGTTT
TGGCTGCTCTTTGATCTCGTAAGAAATTCTTTGCTCTTTT
>No_name
CCAAAACTCTAGGAATTGTCATGGGGATCTTTGTTTTATGTTGGTTACCGTTTTTTGTGT
GCAACATTCTTGTAGCGATCGACGGAGAGATATTAAAACC
>No_name
TGGTTACCGTTTTTTGTGTGCAACATTCTCGTNGCGATCGACGGAGAGATATTGAAACCA
AACACGAAAACATCTAAAATCGTCATTACTGTCGTTACAT
>No_name
CGCCATTCTAAAATCTCTCATTGAATGGGCATAGATAATCGGATTGATGCTCGAATTGAC
ATAGCCCAACCATGTAACGACAGTAATGACGATTTTAGAT
>No_name
GGATTTTTACAAACGCCATTCTAAAATCTCTCNTTGAATGGGCATAGATAATCGGATTGA
TGCTCGAATTGACATAGCCCAACCATGTAACGACAGTAAT
>No_name
GGTTGGGCTATGTCAATTCGAGCATCAATCCGATTATCTATGCCCATTCAATGAGAGATT
TTAGAATGGCGGTTGTAAAAATCCTCACCTGTTTAGACTT
>No_name
ATTCAATGAGAGATTTTAGAATGGCGTTTGTANAAATCCTCACCTGTTTAGACTTAAAGT
CCTGGTTGTGTAGGACCTCAGAATTCGAAAACTCAAGAAA
>No_name
CTGATTTCATGTTGATGCCAAGGATGGATTTTGATTTATAAAAATCACTGTTGAATCCGG
ACAACTTTCTTGAGTTTTCGAATTCTGAGGTCCTACACAA
>No_name
ATGCAATTCATTCGAAGAGGCTGATTTCATGTTGATGCCAAGGATGGATTTTGATTTATA
AACATCACTGTTGAATCCGGACAACTTTCTTGAGTTTTCG
>No_name
CGTCTTTAAAATGCAATTCATTCGAAGAGGCTGATTTCATGTTGATGCCAAGGATGGATT
TTGATTTATAAACATCACTGTTGAATCCGGACAACTTTCT
>No_name
TTCGTCTTTAAAATGCAATTCATTCGAAGAGGCTGATTTCATGTTGATGCCAAGGATGGA
TTTTGATTTATAAAAATCACTGTTGAATCCGGACAACTTT
>No_name
GTCAGCCAGCGCAAGCGACACAACGATCCGATTGGTAATAATTCGTCGTAATTTATGAAA
CCGAAGTACACAGACTATTACGAGACCATTTCCAAATATT
>No_name
GTGGAAAATAAAACATCATTGGCGTTAAATAGATCACAGAGAAACGGTCCGAACAGCCAC
AGTCCATCCGACGCAACCATGCTTACGCTGAAAGTCATTA
>No_name
GCCAAATGAGCAATTGAGGCGGTGGAAAATAAAACATCATTGGCGTTAAATAGATCACAG
AGAAACGGTCCGAACAGCCACAGTCCATCCGACGCAACCA
>No_name
GGTACATTTCCATTAAAATGCCATTTCAATACAATCAAATTATGACAAGTCGAAAATCTA
TCTTAATGCTCATCGGTTGTTGGATTTACGCTCTTGTCGT
>No_name
CTTTATTCATCGGCTGAAAACTTTCAGTGGCAAAAATCCAATCCGACCAAGTGTGAATTC
CGCGTCAATCCGTTTTTTGGAATTGGCTCGTCAATAATTT
>No_name
GTGTGAATTCCGCGTCAATCCGTTTTTTGGAANTGGCTCGTCAATAAATTCAATTTGGAT
TCCTTGCATAGTGATGACAATAGTTTACGGGGTGATTTTC
>No_name
GTGAATTCCGCGTCAATCCGTTTTTTGGAATTNGCTCCTCAATAATTTCATTTTTGATTC
CTTGCATAGTGATGACAATAGTTTACGGGGTGATTTTCAA
>No_name
AAAAGTCCGTTTTTGCATTTGAAATATTTGATNTTCCTGTTTTCTTGCATCTTTGTAAAT
CAACCCGTAAACTATTGTCATCACTATGCAAGGAATCCAA
>No_name
TTTTCTTTTTGTCGTTGAGATTTATCGAGTTANGATCACATTTCACACTCGATCGGTGTC
CGTGACTAAAAGTCCGTTTTTGCATTTGAAATATTTGATT
>No_name
CGTCTACTGAATGCACTGTTAGTAGTGTAATATTCATAGGAGTTTGTTAATGAATTTCGG
TTAGATTTTAAACAGCAAACAGCTCTTTGGAAAATGCAGC
>No_name
CGCCAATTTAACACTTGATTACCAATAGAGAGAGGCAAAACAATAATGCCCAACAACAAG
TCACTGACAGCGAGATTAATAATAAAAATATTCGTTTTAT
>No_name
GTTTTGATAGACAAGAGTCAAAATATTCGGAAGCGATATAATAAACGCAAATATCCACAC
AGATGTTAAAAGGATTTGGCAGTTCTTATTTGTCATCCAT
>No_name
CAGCCATAACCCGAACCTTGACGACTGTAAATCCATTGAATCTATCAATTTCAGCCAAAG
AGACACGGGAATTGAATCCGATTATGAATTATTGAAATCA
>No_name
GTGCCATTGAGTAGAATGCAAAGAGAGGCTAAAGCAGCGAGGATGTTGGGCATTATTTGT
GGAGCTTTCATTTTATGTTGGCTTCCATTCTTTATCGTTT
>No_name
GCAAAGAGAGGCTAAAGCAGCGAGGATGTTGGGCATTATTTGTGGAGCTTTCATTTTATG
TTGGCTTCCATTCTTTATCGTTTACGTTACAGGGGCATTT
>No_name
GTCGAACCAACTATCTGGAATGTTTTTATAAANTGCCCCTGTAACGTAAACGATAAAGAA
TGGAAGCCAACATAAAATGAAAGCTCCACAAATAATGCCC
>No_name
CGTCGAACCAACTATCTGGAATGTTTTTATAANATGCCCCTGTAACGTAAACGATAAAGA
ATGGAAGCCAACATAAAATGAAAGCTCCACAAATAATGCC
>No_name
CAGAATCTCAGATCGCTCGATTCTCTCCGAGATTGTCGTGGATTCAGTTTTATATAACCG
CCTTATTCTTGGGGGCTATAATTCTTTGGACTATTATTGG
>No_name
CCGCTACAACAAAAACATTGCCAATAATAGTCCAAAGAATTATAGCCCCCAAGAATAAGG
CGGTTATATAAAACTGAATCCACGACAATCTCGGAGAGAA
>No_name
TCTAGGACAATTGCCGCTACAACAAAAACATTGCCAATAATAGTCCAAAGAATTATAGCC
CCCAAGAATAAGGCGGTTATATAAAACTGAATCCACGACA
>No_name
CTTTGGACTATTATTGGCAATGTTTTTGTTGTAGCGGCAATTGTCCTAGAGCGAACTTTA
AAGAATGTGTCCAATTATCTAATATTAAGCCTTGCGGTTG
>No_name
CTTGGGACTATTATTGGCAATGTTTTTGTTGTAGCGGCAATTGTCCTAGAGCGAACTTTA
AAGAATGTGTCCAATTATCTAATATTAAGCCTTGCGGTTG
>No_name
CTTTGGACTATTATTGGCAATGTTTTTGTTGTAGCGGCAATTGTCCTAGAGCGAACTTTA
AAGAATGTGTCCAATTATCTAATATTAAGCCTTGCGGTTG
>No_name
CTTTGGACTATTATTGGCAATGTTTTTGTTGTAGCGGCAATTGTCCTAGAGCGAACTTTA
AAGAATGTGTCCAATTATCTAATATTAAGCCTTGCGGTTG
>No_name
CACTGATTGGCATTACTAGGATAGCTACCATTNGATCTGCAACCGCAAGGCTTAATATTA
GATAATTGGACACATTCTTTAAAGTTCGCTCTAGGACAAT
>No_name
CTTGAAACTTCTTTAATCGCACTGATTGGCATTACTAGGATAGCTACCATTAGATCTGCA
ACCGCAAGGCTTAATATTAGATAATTGGACACATTCTTTA
>No_name
ACCAAGTACTTGAAACTTCTTTAATCGCACTGATTGGCATTACTAGGATAGCTACCATTA
GATCTGCAACCGCAAGGCTTAATATTAGATAATTGGATAC
>No_name
TGCGGTTGCAGATCTAATGGTAGCTATCCTAGTAATGCCAATCAGTGCGATTAAAGAAGT
TTCAAGTACTTGGTGGTTAGGCATTGAATTATGTGATCTG
>No_name
TGCGGTTGCAGATCTAATGGTAGCTATCCTAGTAATGCCAATCAGTGCGATTAAAGAAGT
TTCAAGTACTTGGTGGTTAGGCATTGAATTATGTGATCTG
>No_name
CTTGGTGGTTAGGCATTGAATTATGTGATCTGNGGACGTGTTTTGATGTACTAAGCTGTA
CAGCTTCAATACTCCATTTAGTTGTAATAGCAATTGACCG
>No_name
GGAAGTTCTTCTATGGAGGTAGTTGATGTCCGTTACCGCCCAATAGCGGTCAATTGCTAT
TGCAACTAAATGGAGTATTGAAGCTGTACAGCTTAGTACA
>No_name
CACACGCCGATAATCATCAAAATGATTCTGCTGGAAGTTCTTCTATGGAGGTAGTTGATG
TCCGTTACCGCCCAATAGCGGTCAATTGCTATTACAACTA
>No_name
GAATCTTGAAGGAACCGAGATTATGACCGAAANAAGCCACACGCCGATAATCATCAAAAT
GATTCTGCTGGAAGTTCTTCTATGGAGGTAGTTGATGTCC
>No_name
CAAGATTCCATACTCATAGAAATAATGCAGAATGGCTGAGAGTCATTGTAAATGGCAGCT
GCATCATCAATGAATCTGTCAGTTATACAGTATTTTCCAA
>No_name
GGCTGAGAGTCATTGTAAATGGCAGCTGCATCATCAATGAATCTGTCAGTTATACAGTAT
TTTCCAATTTAGGCGCTTTCTATTTACCCATGGCATTTAT
>No_name
GTAAATGGCAGCTGCATCATCAATGAATCTGTCAGTTATACAGTATTTTCCAATTTAGGC
GCTTTCTATTTACCCATGGCATTTATGTCTGTAATTTATT
>No_name
GTATTTTCCAATTTAGGCGCTTTCTATTTACCCATGGCATTTATGTCTGTAATTTATTTG
AGGATTTATATTTTTGCTAGATCTCGAATTAGATATAAAA
>No_name
CTTTTTTCTTTTATATCTAATTCGAGATCTAGCAAAAATATAAATCCTCAAATAAATTAC
AGACATAAATGCCATGGGTAAATAGAAAGCGCCTAAATTG
>No_name
GTTTCGTTTGATCAGTACACGATTTATGATCGGTGTTAGAAAGGCAATGATTCTGCTTCA
TCTTTTTTCTTTTATATCTAATTCGAGATCTAGCAAAAAT
>No_name
GTTTGGTTTGATCAGTACACGATTTATGATCGNTGTTAGAAAGGCAATGATTCTGCTTCA
TCTTTTTTCTTTTATATCTAATTCGAGATCTAGCAAAAAT
>No_name
GGGTGTTTCGTTTGATCAGTACACGATTTATGATCGGTGTTAGAAAGGCAATGATTCTGC
TTCATCTTTTTTCTTTTATATCTAATTCGAGATCTAGCAA
>No_name
TAGATATAAAAGAAAAAAGATGAAGCAGAATCATTGCCTTTCTAACACCGATCATAAATC
GTGTACTGATCAAACGAAACCAACAGAAAATACTGGACAA
>No_name
AAAAGATGAAGCAGAATCATTGCCTTTCTAACACCGATCATAAATCGTGTACTGATCAAA
CGAAACCAACAGAAAATACTGGACAATGTCCTTGTAATAA
>No_name
CAGAATCATTGCCTTTCTAACACCGATCATAAATCGTGTACTGATCAAACGAAACCAACA
GAAAATACTGGACAATGTCCTTGTAATAAACGAAAAATTG
>No_name
TGAGAATATAACTGATTTCATCAATTTTTCGTTTATTACAAGGACATTGTCCAGTATTTT
CTGTTGGTTTCGTTTGATCAGTAAACGATTTATGATCGTT
>No_name
CGAAAAATTGATGAAATCAGTTATATTCTCAACTGTGAACACTGTAAACTTGAATCTTTA
GTTATTCAAAATCAAAATCGCAAAGAATGGTTCGACAAAC
>No_name
ATATTCTCAACTGTGAACACTGTAAACTTGAATCTTTAGTTATTCAAAATCAAAATCGCA
AAGAATGGTTCGACAAACACATGAGCCTTCTTGAATTCGC
>No_name
CTCAACTGTGAACACTGTAAACTTGAATCTTTAGATATTCAAAATCAAAATCGCAAAGAA
TGGTTCGACAAACACATGAGCCTTCTTGAATTCGCTGATG
>No_name
GTATTGACAAAGAATCGTTTTCACCTTCATCAGCGAATTCAAGAAGGCTCATGTGTTTGT
CGAACCATTCTTTGCGATTTTGATTTTGAATAACTAAAGA
>No_name
GTAGCATAAAAGTTGCTCTGAATTGACAAAGANTCGTTTTCACCTTCATCAGCGAATTCA
AGAAGGCTCATGTGTTTGTCGAACCATTCTTTGCGATTTT
>No_name
ATAATCGCAAAGAATGGTTCGACAAACACATGAGCCTTCTTGAATTCGCTGATGAAGGTG
AAAACGATTCTTTGTCAATTCAGAGCAACTTTTATGCTAC
>No_name
GTTTTTTTCTGTGAATGGTTGGACATCGTTTCAGCTTTGTTTCGATCATTCTCGCCGACG
CAGTTGACGTTGGCCACATGATCAACGTTCTCGAATTTTA
>No_name
CTGATTTATTTTTTTCTGTGAATGGTTGGACATCGTTTCAGCTTTGTTTCGATCATTCTC
GCCGACGCAGTTGACGTTGGCCACATGATCAACGTTCTCG
>No_name
CGAGAACGTTGATCATGTGGCCAACGTCAACTGCGTCGGCGAGAATGATCGAAACAAAGC
TGAAACGATGTCCAACCATTCACAGAAAAAAATAAATCAG
>No_name
GTCTGATTTGTTTTTTTCTGTGAATGGTTGGACATCGTTTCAGCTTTGTTTCGATCATTC
TCGCCGACGCAGTTGACGTTGGCCACATGATCAACGTTCT
>No_name
ATTTGTTGTCTGATTTGTTTTTTTCTGTGAATNGTTGGACATCGTTTCAGCTTTGTTTCG
ATCATTCTCGCCGACGCAGTTGACGTTGGCCACATGATCA
>No_name
CAATTTGTTGTCTGATTTGTTTTTTTCTGTGAATGGTTGGACATCGTTTCAGCTTTGTTT
CGATCATTCTCGCCGACGCAGTTGACGTTGGCCACATGAT
>No_name
CCAACGTCAACTGCGTCGGCGAGAATGATCGAAACAAAGCTGAAACGATGTCCAACCATT
CACAGAAAAAAATAAATCAGACAACAAATTGGTCACCGAA
>No_name
TGTAATTATAAAATATTAATTTCGGTGACCAATTTGTTGTCTGATTTATTTTTTTCTGTG
AATGGTTGGACATCGTTTCAGCTTTGTTTCGATCATTCTC
>No_name
CTCCGGTCGTCGTTGAATTGCAACTCAGATGATTTGTTAGAACCTTTAAATGATAAATCA
TTTTTAAAATTCAAAAGCTTGGCTTTGTAATTATAAAATA
>No_name
CAAGCTTTTGAATTTTAAAAATGATTTATCATTTAAAGGTTCTAACAAATCATCTGAGTT
GCAATTCAACGACGACCGAAGCTAATCTTCGTTGAGTTTC
>No_name
CTTGTTTCTAATAGACGCAGAATTCATGGCATTGAATTTGTTGTCCTTGAAACTCAACGA
AGATTGGCTTCGGTCGTCGTTGAATTGCAACTCAGATGAT
>No_name
CTGAGTTGCAATTCAACGACGACCGAAGCCAATCTTCGTTGAGTTTCAAGGACAACAAAT
TCAATGCCATGAATTCTGCGTCTATTAGAAACAAGGTCGA
>No_name
GTTCGACCTTGTTTCTAATAGACGCAGAATTCATGGCATTGAATTTGTTGTCCTTGAAAC
TCAACGAAGATTGGCTTCGGTCGTCGTTGAATTGCAACTC
>No_name
CGGCTTTTCTTTCTCTTTTTTGTTCGACCTTGTTTCTAATAGACGCAGAATTCATGGCAT
TGAATTTGTTGTCCTTGAAACTCAACGAAGCTTGGCTTCG
>No_name
TTCAAGGACAACAAATTCAATGCCATGAATTCTGCGTCTATTAGAAACAAGGTCGAACAA
AAAAGAGAAAGAAAAGCCGCTAGAACGTTGGCCATTATTA
>No_name
CTGTAATAATGGCCAACGTTCTAGCGGCTTTTCTTTCTCTTTTTTGTTCGACCTTGTTTC
TAATAGACGCAGAATTCATGGCATTGAATTTGTTGTCCTT
>No_name
CAAATTCAATGCCATGAATTCTGCGTCTATTAGAAACAAGGTCGAACAAAAAAGAGAAAG
AAAAGCCGCTAGAACGTTGGCCATTATTACAGGATGTTTC
>No_name
CAAATTCAATGCCATGAATTCTGCGTCTATTANAAACAAGGTCGAACAAAAAAGAGAAAG
AAAAGCCGCTAGAACGTTGGCCATTATTACAGGATGTTTC
>No_name
GAATTCTGCGTCTATTAGAAACAAGGTCGAACAAAAAAGAGAAAGAAAAGCCGCTAGAAC
GTTGGCCATTATTACAGGATGTTTCATTATTTGCTGGCTT
>No_name
ATTCTGCGTCTATTAGAAACAAGGTCGAACAAAAAAGAGAAAGAAAAGCCGCTAGAACGT
TGGCCATTATTACAGGATGTTTCATTATTTGCTGGCTTCC
>No_name
ACAAGGTCGAACAAAAAAGAGAAAGAAAAGCCNCTAGAACGTTGGCCATTATTACAGGAT
GTTTCATTATTTGCTGGCTTCCATTCGGAATTAATAACGT
>No_name
AAAAAAGAGAAAGAAAAGCCGCTAGAACGTTGGCCATTATTACAGGATGTTTCATTATTT
GCTGGCTTCCATTCGGAATTAATAACGTAGCGCACGCGTT
>No_name
AGAAAGAAAAGCCGCTAGAACGTTGGCCATTATTACAGGATGTTTCATTATTTGCTGGCT
TCCATTCGGAATTAATAACGTAGCGCACGCGTTTTGTAAT
>No_name
AGCCGCTAGAACGTTGGCCATTATTACAGGATGTTTCATTATTTGCTGGCTTCCCTTCGG
GATTAATAACGTAGCGCACGCGTTTTGTAATACGGAACCG
>No_name
TTGCATTATTTGCTGGCTTCCATTCGGAATTANTAACGTAGCGCACGCGTTTTGTAATAC
GGAACCGTGTGGAAGTGCTTTATTCGATAGTCTCTGTTTA
>No_name
CTGGAGAGAAGACAGTGTAAATCACTGGATTAAGGCCTGAGTTCACATAGCCTAGCCATA
AACAGAGACTATCGAATAAAGCACTTCCACACGGTTCCGT
>No_name
ATCTTTCTGAAAGCAGTTCGAAAATCTGGAGANAAGACAGTGTAAATAACTGGATTAAGG
CCTGAGTTCACATAGCCTAGCCATAAACAGAGACTATCGA
>No_name
ATAAAATCTTCCTGAAAGCAGTTCGAAAATCTGGAGAGAAGACAGTGTAAATCACTGGAT
TAAGGCCTGAGTTCACATAGCCTAGCCATAAACAGAGACT
>No_name
TCCCAATAAAATCTTTCTGAAAGCAGTTCGAAAATCTGGAGAGAAGACAGTGTAAATCAC
TGGATTAAGGCCTGAGTTCACATAGCCTAGCCATAAACAG
>No_name
GTGATAATGTCCCAATAAAATCTTCCTGAAAGCAGTTCGAAAATCTGGAGAGAAGACAGT
GTAAATCACTGGATTAAGGCCTGAGTTCACATAGCCTAGC
>No_name
CTCCTCGTGTGATAATGTCCCAATAAAATCTTCCTGAAAGCAGTTCGAAAATCTGGAGAG
AAGACAGTGTAAATCACTGGATTAAGGCCTGAGTTCACAT
>No_name
GTAAATATTAGCATTTTAAACACCTCCTCGTGTTNNNNNNNCCCAATAAAATCTTCCTGA
AAGCAGTTCGAAAATCTGGAGAGAAGACAGTGTAAATCAC
>No_name
GCCACTCAAAATATAGGCGCCACAAATGACTGATAATATTGTGCGAATTGTTCGCTTATT
TACATAATCTAATGGATAATTGATCGCCCAATATCGGTCA
>No_name
GAAGAGATGAAAAACCTTTACGTTTGTAGTCTCAGTGATAACAGAATTTACGTGTTATTC
TCAGCGTTTGGTTCATTCATTATTCCCACTGTTGTTATCT
>No_name
GAATAGTTCATTAGAAAATGAAACTTGTAAAATTACGCCGACATGTTCCAATAAAGTCAA
CAATGAAAACACTAATTTTTCCAGTGTCAATAACAGTGAT
>No_name
CATAATTATTCCCATTGTTCTAGCGGATTTTCTTTCTTTGGACAAAGATATTTTTTGTCT
TTCATTCCAAAATTGATTCAATTTATCACTGTTATTGACA
>No_name
ATAAAATCCGCTAGAACAATGGGAATAATTATGGGAGTTTTTGTGATATGTTGGAGTCCG
TTTTTCCTCATGTATGTAATAGTACCGTTTTGCAGCGCCA
>No_name
TCTGGCAAACGCTGGCGCTACAAAACGGTACTNTTACATACATGAGGAAAAACGGACTCC
AACATATCACAAAAACTCCCATAATTATTCCCATTGTTCT
>No_name
CGGATGAATACGATTTGTTGTTTTGGAAATGAAACTGTCAGTGTAATCAGCATAGCCTCA
ATTAAAATGTTCCTGTCATTCGGAACAATCTTCGGAAATA
>No_name
GATGAATACGATTTGTTGTTTTGGAAATGAAANTGTCAGTGTAATCAGCATAGCCTCAAT
TAAAATGTTCCTGACATTCGGAACAATCTTCGGAAATAGT
>No_name
CTGTATAATCATGATTTTTCTCGTATGGTTTTGTTCGGCTTGCATATCCTTTCCAGCGAT
CATATGGTGGAGACAAAGTTCTGATACATATGATTCAGTT
>No_name
CCAGCGATCATATGGTGGAGACAAAGTTCTGATACATATGATTCAGTTTGTTCTTGTAAA
TTTCCAACTGATCCATTTTATATTTCTATTTCTTCGATTG
>No_name
GAAGGAAACAATCGAAGAAATAGAAATATAAAATGGATCAGTTGGAAATTTACAAGAACA
AACTGAATCATATGTATCAGAACTTTGTCTCCACCATATG
>No_name
AATGTTCTGATACATATGATTCAGTTTGTTCTNGTAAATTTCCAACTGATCCATTTTATA
TTTCTATTTCTTCGATTGTTTCCTTCTATGCACCTCTTGT
>No_name
TTGGTTCTTTATTGGAAAATATACCGAACCGCNAAACGAATGATAATTTGTCTACAGAAA
GGCGAACAAGTAATTGAAGACGGAGACAAAGCTTTAAACA
>No_name
ATTGTTTAAAGCTTTGTCTCCGTCTTCAATTACTTGTTCGCCTTTCTGTAGACAAATTAT
CATTCGTTTTGCGGTTCGGTATATTTTCCAATAAAGAACC
>No_name
CTTTATTGGAAAATATACCGAACCGCAAAACGAATGATAATTTGTCTACAGAAAGGCGAA
CGAGTAATTGAAGACGGAGACAAAGCTTTAAACAATCCTC
>No_name
CGAACCGTAAAACGAATGTTAATTTGTCTACAGAAAGGCGAACAAGTAATTGAAGACGGA
GACAAAGCTTTAAACAATCCTCCGGTAAGATTAAGAATTC
>No_name
ACGAATGATAATTTGTCTACAGAAAGGCGAACAAGTAATTGAAGACGGAGACAAAGCTTT
AAACAATCCTCCGGTAAGATTAAGAATTCATAAAGGCGGA
>No_name
GTCTTTGAAGAGCCCTAAATCCGCCTTTATGAATTCTTAATCTTACCGGAGGATTGTTTA
AAGCTTTGTCTCCGTCTTCAATTACTTGTTCGCCTTTCTG
>No_name
TTAGAATTCATAAAGGCGGATTTAGGGCTCTTCAAAAACCAAATTTGTATCAAAATAGTA
AAAATAAATCAAAATGGTTTTCTTGGAAAACGAAACCAAT
>No_name
TACCAAAATAGTAAAAATAAATCAAAATGGTTTTCTTGGAAAACGAAACCAATGGGAATA
TCTGAACCTTTGAGTTGTGTAGCAGATCTATGCAGTGGTC
>No_name
CTACCTAAAGTGAAATGTCTCAATTTAAATGCTATAGAAGCCGAAGACGTTACGGGACCA
CTGCATAGATCTGCTACACAACTCAAAGGTTCAGATATTC
>No_name
GCTGCTTTTTGTTCGGTGTTAAATTTAATTAATTTTTTACCTAAAGTGAAATGTCTCAAT
TTAAATGCTATAGAAGCCGAAGACGTTACGGGACCACTGC
>No_name
CCCCATTACAAATCCAAGAGTTCTTGCTGCTTTTTGTTCGGTGTTAAATTTAATTAATTT
TTTACCTAAAGTGAAATGTCTCAATTTAAATGCTATAGAA
>No_name
CAAGAACTCTTGGATTTGTAATGGGGACTTTTATCTTGTGTTGGTTGCCTTTTTTCATTT
GCAATATTCTCAATTCACTAGATAATCAGAATAAATTATT
>No_name
CAAGAACTCTTGGATTTGTAATGGGGACTTTTATCTTGTGTTGGTTGCCTTTTTTCATTT
GCAATATTCTCAATTCACTAGATAATCAGAATAAATTATT
>No_name
CAAGAACTCTTGGATTTGTAATGGGGACTTTTNTCTTGTGTTGGTTGCCTTTTTTCATTG
CAATATTTTCAATTCACTAGATAATCAGAATAAATTATTT
>No_name
CAAGAACTCTTGGATTTGTAATGGGGACTTTTATCTTGTGTTGGTTGCCTTTTTTCATTT
GCAATATTCTCAATTCACTAGATAATCAGAATAAATTATT
>No_name
GGGACTTTTATCTTGTGTTGGTTGCCTTTTTTCATTTGCAATATTCTCAATTCACTAGAT
AATCAGAATAAATTATTTCGAACCGGATCCATTGGAGATC
>No_name
GCTTGAGTTGAGATAGCCCAACCATGTGACGAGCGGTAGAATATGATCTCCAATGGATCC
GGTTCGAAATAATTTATTCTGATTATCTAGGGATTGAAGA
>No_name
AGATAATTGGATTCATGCATGAGTTGAGATAGCCCAACCATGTGACGAGCGGTAGAATAT
GATCTCCAATGGATCCGGTTCGAAATAATTTATTCTGATT
>No_name
CCGCTCGTCACATGGTTGGGCTATCTCAACTCATGCATGAATCCAATTATCTATGCCCAT
TCTATGAGACATTTTAGAATGGCATTTATACGGCTGCTAT
>No_name
CGGGCTTGAAAACTACTACTGTTAATTTCTCTNTGAATCATTCGACGATAATATATTGGG
CATAGCAGCCGTATAAATGCCATTCTAAAATGTCTCATAG
>No_name
AATAAATTCCGTGGACTTTCAATGAAAAGGTGATGATAATTATTTCTTATTCAACTTCTA
TCAGTTTATCTCTTTTTGGAAATGTCGTCGTGATTATTGT
>No_name
AGCAAGATTTGTCAAGAACTGTCGAACTTCATTATTGCGATTGGGTCGACATGTTCCAAG
CCAAAAAACAATAATCACGACGACATTTCCAAAAAGAGAT
>No_name
ATAGAAAGAACAACTGGACAGAATAAATATGGAAATGGCCAGTCCCATAATAATATATAA
GTAAAGGTGAATGGAACGCAAAATAAGCTTATTAATAAAT
>No_name
CGGCTAGTAATTGGATAGAAAGAACAACTGGACAGAATAAATATGGAAATGGCCAGTACC
ATAATAATATATAAGTAAAGGTGAATGGAACGCAAAATAA
>No_name
CGTTATTGAAGAAGCGGTTACGGCTAGTAATTGGATAGAAAGAACAACTGGACAGAATAA
ATATGGAAATGGCCAGTCCCATAATAATATATAAGTAAAG
>No_name
CTTATATATTATTATGGGACTGGCCATTTCCATATTTATTCTGTCCAGTTGTTCTTTCTA
TCCAATTACTAGCCGTAACCGCTTCTTCAATAACGAACAT
>No_name
CCATGTTCGTTATTGAAGAAGCGGTTACGGCTAGTAATTGGATAGAAAGAACAACTGGAC
AGAATAAATATGGAAATGGCCAGTCCCATAATAATATATA
>No_name
AGAAAACAGGATTGAGCTCACCCAAATACATCCAATTACCAATCCAGATCTTTTCCTGGT
AATACGGGATTTCATTGGATAAATGACGACCCAAAATCTA
>No_name
CTCAATCCTGTTTTCTTCGGTTCAATGTTTCGTAAGTCGAGCATCCATTAGAGAAGGTGG
ATACACCGAATGCTCAGAAAATTGGAATAATAATAATCTA
>No_name
CGTAAGTCGAGCATCCATTAGAGAAGGTGGATNCACCGAATGCTCAGAAAATTGGAATAA
TAATAATCTACAAATTTCATATACGATCTCAATACTTTTA
>No_name
TGGTAGAAAATATGTTATTAAAAGTATTGAGATCGTATATGAAATTTGTAGATTATTATT
ATTCCAATTTTCTGAGCATTCGGTGTATCCACCTTCTCTA
>No_name
GTGAGAACGATTAATGGTAGAAAATATGTTATTAAAAGTATTGAGATCGTATATGAAATT
TGTAGATTATTATTATTCCAATTTTCTGAGCATTCGGTGT
>No_name
AGAAAATTGGAATAATAATAATCTACAAATTTCATATACGATCTCAATACTTTTAATAAC
ATATTTTCTACCATTAATCGTTCTCACTGTGACATATACA
>No_name
CGCTTCCAAAGTTTTATCCCAACAATTGTATATGTCACAGTGAGAACGATTAATGGTAGA
AAATATGTTATTAAAAGTATTGAGATCGTATATGAAATTT
>No_name
AAACATATGAAATCAAAAGTCAAAGTAATAAANATGTTATCAATAATTGTCATATGCTTT
GGATTGTGTTGGCTTCCTCTGCATTTATTCTTCGTTGTCA
>No_name
GCTTTGGATTGTGTTGGCTTCCTCTGCATTTATTCTTCGTTGTCACCCATGTGAACCAGT
CTCAGGGATACACAAAGAATCTCAATATCGCGTATGTCGT
>No_name
GCCGGGTTGACGAAGCTGTTCGACATTGCGATCCAATGGCAAACGACATACGCGATATTG
AGATTCTTTGTGTATCCCTGAGACTGGTTCACATGGGTGA
>No_name
CGTATGTCGTTTGCCATTGGATCGCAATGTCGAACAGCTTCGTCAACCCGGTAGTCTACA
GCTTCATGAATGATTCATTTAAATCTGATTTTCGATGGCT
>No_name
CAGGATTGTCGTTGACAAAGTCCACAACATTTGTGATAGACAAGCCATCGAAAATCAGAT
TTAAATGAATCATTCATGAAGCTGTAGACTACCGGGTTGA
>No_name
CAGCTTCATGAATGATTCATTTAAATCTGATTTTCGATGGCTTGTCTATCACAAATGTTG
TGGACTTTGTCAACGACAATCCTGGTCAAGAAAGATCAAC
>No_name
GTTGAAGTTGATCTTTCTTGACCAGGATTGTCGTTGACAAAGTCCACAACATTTGTGATA
GACAAGCCATCGAAAATCAGATTTAAATGAATCATTCATG
>No_name
ATCAACTTCAACACAACGAGTGCTCGAAATAGTGTTTCTAATAACTTTTCTCCAGCACTA
ACGATCCAAAACAGAAAATACAACGACAAATTCCCGTCTC
>No_name
GTTTCTAATAACTTTTCTCCAGCACTAACGATCCAAAACAGAAAATACAACGACAAATTC
CCGTCTCGAGATCACTCATCACCAGAAAGGTCCAAGGAGA
>No_name
GTCTTTGTTGAACAGGAATTGAATCTCCTTGGACCTTTCTGGTGATGAGTGATCTCGAGA
CGGGAATTTGTCGTTGTATTTTCTGTTTTGGATCGTTAGT
>No_name
CGACAAATTCCCGTCTCGAGATCACTCATCACCAGAAAGGTCCAAGGAGATTCAATTCCT
GTTCAACAAAGACAACAACGAATGTGTGAACCATAATTCA
>No_name
CAGAAAGGTCCAAGGAGATTCAATTCCTGTTCAACAAAGACAACAACGAATGTGTGAACC
ATAATTCAATAGACTTACCGAGAGAGTTCCAAGTTAAATC
>No_name
GTCTAAGGAGATTCAATTCCTGTTCAACAAAGACAACAACGAATGTGTGAACCATAATTC
AATAGACTTACCGAGAGAGTTCCAAGTTAAATCAAAACCC
>No_name
ACGGCATCAAGAATGAGAATTTTTATTTTGTTCATATTTGTTGACAAGGGTTTTGATTTA
ACTTGGAACTCTCTCGGTAAGTCTATTGAATTATGGTTCA
>No_name
GTAAATATTCGATTCTTCTCAACTTCGGCATCAAGAATGAGAATTTTTATTTTGTTCATA
TTTGTTGACAAGGGTTTTGATTTAACTTGGAACTCTCTCG
>No_name
GTTTTGGTTGGTAAATATTCGATTCTTCTCAACTTCGGCATCAAGAATGAGAATTTTTAT
TTTGTTCATATTTGTTGACAAGGGTTTTGATTTAACTTGG
>No_name
ATTTAGAGTTGAGTAATTATTTGGTAGTTTTGNTTGGTAAATATTCGATTCTTCTCAACT
TCGGCATCAAGAATGAGAATTTTTATTTTGTTCATATTTG
>No_name
GTTGTCAGTTTGGCAACCGTCGCTGGTAACTTGCTAGTAATTACATCGTTTTTCGTTGAA
AGGGCTTTGAGAAATCCGACGAATTATTTTATTGCATCAT
>No_name
CTAATGATGCAATAAAATAATTCGTCGGATTTCTCAAAGCCCTTTCAACGAAAAACGATG
TAATTACTAGCAAGTTACCAGCGACGGTTGCCAAACTGAC
>No_name
CGGCTAATGATGCAATAAAATAATTCGTCGGATTTCTCAAAGCCCTTTCAACGAAAAACG
ATGTAATTACTAGCAAGTTACCAGCGACGGTTGCCAAACT
>No_name
ACGGCTAATGATGCAATAAAATAATTCGTCGGATTTCTCAAAGCCCTTTCAACGAAAAAC
GATGTAATTACTAGCAAGTTACCAGCGACGGTTGCCAAAC
>No_name
CACCCAATGGCCAATAGTTCAAAAGCAAATAANTCGTATAGAAGTTCATCGAAAATATTC
CAATCAAAAGGTCCGTCACGGCTAATGATGCAATAAAATA
>No_name
TTTTATTGCATCATTAGCCGTGACGGACCTTTTGATTGGAATATTTTCGATGAACTTCTA
TACGATTTATTTGCTTTTGAACTATTGGCCATTGGGTGAA
>No_name
CGGACCTTTTGATTGGAATATTTTCGATGAACTTCTATACGATTTATTTGCTTTTGAACT
ATTGGCCATTGGGTGAAATGTTTTGTGATTTATGGTTGTC
>No_name
GGAATATTTTCGATGAACTTCTATACGATTTATTTGCTTTTGAACTATTGGCCATTGGGT
GAAATGTTTTGTGATTTATGGTTGTCGTTGGATTATACAG
>No_name
ATTGGGTGAAATGTTTTGTGATTTATGGTTGTCGTTGGATTATACAGCTTGTTTAACGTC
TCAATATACCGTATTTTTTATAACTGTCGATCGTTTTTGT
>No_name
GGGTGAAATGTTTTGTGATTTATGGTTGTCGTTGGATTATACAGCTTGTTTAACGTCTCA
ATATACCGTATTTTTTATAACTGTCGATCGTTTTTGTTCA
>No_name
TGTTGATTTATGGTTGTCGTTGGATTATACAGCTTGTTTAACGTCTCAATATACCGTATT
TTTTATAACTGTCGATCGTTTTTGTTCAGTCCACATTCCT
>No_name
TAACGTCTCAATATACCGTATTTTTTATAACTNTCGATCGTTTTTGTTCAGTCCACATTC
CTGCAAAATACAGAAATTGGAGAACTGACAACAAAGTCCT
>No_name
GCCGCTACCATGATTAGGACTTTGTTGTCAGTNCTCCAATTTCTGTATTTTGCAGGAATG
TGGACTGAACAAAAACGATCGACAGTTATAAAAAATACGG
>No_name
GTAAAATACAGAAATTGGAGAACTGACAACAAAGTCCTAATCATGGTAGCGGCAACTTGG
ATAATTCCTTCTTCGATATTTTTCACTTGCATTCTTGGTT
>No_name
AAATTGGAGAACTGACAACAAAGTCCTAATCANGGTAGCGGCAACTTGGATAATTCCGTC
TTCGATATTTTTCACTTGCATTCTTGGTTGGCCGTTTTTT
>No_name
GCGGCAACTTGGATAATTCCTTCTTCGATATTTTTCACTTGCATTCTTGGTTGGCCGTTT
TTTACCGGCAAACGAGGCTGCCCACAAAACGAATGTTGGG
>No_name
GTTTGAAATCCAGCCCAACATTCGTTTTGTGGGCAGCCTCGTTTGCCGGTAAAAAACGGC
CAACCAAGAATGCAAGTGAAAAATATCGAAGAAGGAATTA
>No_name
GTGTTGAAAAAAACATCGGTTTGAAATCCAGCNCAACATTCGTTTTGTGGGCAGCCTCGT
TTGCCGGTAAAAAACGGCCAACCAAGAATGCAAGTGAAAA
>No_name
CCCCCATAAAGGCTACACATGACGATTAAAGTCAACCAGAAATAACCTATTGTTAGAATT
GTGTTGAAAAAAACATCGGTTTGAAATCCAGCCCAACATT
>No_name
CTGGATTTCAAACCGATGTTTTTTTCAACACAATTCTAACAATAGGTTATTTCTGGTTGA
CTTTAATCGTCATGTGTAGCCTTTATGGGGGAATTTATCA
>No_name
CACAATTCTAACAATCGGTTATTTCTGGTTGACTTTAATCGTCATGTGTAGCCTTTATGG
GGGAATTTATCATGTTGCATTGAATCTCCAAAGAAAGTCT
>No_name
GGTTATTTCTGGTTGACTTTAATCGTCATGTGTAGCCTTTATGGGGGAATTTATCATGTT
GCATTGAATCTCCAAAGAAAGTCTGATGCTAAAAGAAGAA
>No_name
GTTATTTCTGGTTGACTTTAATCGTCATGTGTAGCCTTTATGGGGGAATTTATCATGTTG
CATTGAATCTCCAAAGAAAGTCTGATGCTAAAAGAAGAAA
>No_name
GTTGACTTTAATCGTCATGTGTAGCCTTTATGGGGGAATTTATCATGTTGCATTGAATCT
CCAAAGAAAGTCTGATGCTAAAAGAAGAAAAATGACTAGT
>No_name
TATCATGTTGCATTGAATCTCCAAAGAAAGTCTGATGCTAAAAGAAGAAAAATGACTAGT
CTTGTTTCAATGGCTGGACAAACAATGTCCAGAATCGGAG
>No_name
CTCATCGTTTGTCATTCCAACTCCGATTCTGGACATTGTTTGTCCAGCCATTGAAACAAG
ACTAGTCATTTTTCTTCTTTTAGCATCAGACTTTCTTTGG
>No_name
AAGAAAGTCTGATGCTAAAAGAAGAAAAATGACTAGTCTTGTTTCAATGGCTGGACAAAC
AATGTCCAGAATCGGAGTTGGAATGACAAACGATGAGAAC
>No_name
ATGAAAGTCTGATGCTAAAAGAAGAAAAATGACTAGTCTTGTTTCAATGGCTGGACAAAC
AATGTCCAGAATCGGAGTTGGAATGACAAACGATGAGAAC
>No_name
TGAGGCTAAAAGAAGAAAAATGACTAGTCTTGTTTCAATGGCTGGACAAACAATGTCCAG
AATCGGAGTTGGAATGACAAACGATGAGAACGAAGATGAA
>No_name
CCATATTATTTGTTGGTTTACGATGGTCAAATATTTCGTCTTCGTTCTCATCGTTTGTCA
TTCCAACTCCGATTCTGGACATTGTTTGTCCAGCCATTGA
>No_name
AAACAATGTCCAGAATCGGAGTTGGAATGACAAACGATGAGAACGAAGACGAAATATTTG
ACCATCGTAAACCAACAAATAATATGGTTCTTGATGAAAT
>No_name
ATGAAATCCTTTCGACTTCTTAGGATTGTCTTCACCAGGTGTCATTTCATCAAGAACCAT
ATTATTTGTTGGTTTACGATGGTCAAATATTTCATCTTCG
>No_name
TTCTTGATTGATCAACCTTGTTGCCATGCCAANGAAATCCTTTCGACTTCTTAGGATTGT
CTTCACCAGGTGTCATTTCATCAAGAACCATATTATTTGT
>No_name
ATAATATGGTTCTTGATGAAATGACACCTGGTGAAGACAATCCTAAGAAGTCGAAAGGAT
TTCATTGGCATGGCAACAAGGTTGATCAATCAGGAAGTCA
>No_name
GACAATCCTAAGAAGTCGAAAGGATTTCATTGNCATGGCAACAAGGTTGATCAATCAGGA
AGTCATCAGAAATTAAAACAAAAGAAACATTCAGAAAAAC
>No_name
CAAGGTTGATCAATCAGGAAGTCATCAGAAATTAAAACAAAAGAAACATTCAGAAAAACA
AGATGATCGATCTAGTAGCCCTACCTTTCCTTCTGATTCT
>No_name
GTTGAAGATTATCAATTGATACGATATCAGAATCAGAAGGAAAGGTAGGGCTACTAGATC
GATCATCTTGTTTTTCTGAATGTTTCTTTTGTTTTAATTT
>No_name
TTTAGGACCTTGTTGAAGATTATCAATTGATACGATATCAGAATCAGAAGGAAAGGTAGG
GCTACTAGATCGATCATCTTGTTTTTCTGAATGTTTCTTT
>No_name
AGATGATCGATCTAGTAGCCCTACCTTTCCTTCTGATTCTGATATCGTATCAATTGATAA
TCTTCAATAAGGTCCTAAAACAACGGATACTGTTTTATTA
>No_name
TTCTGATTCTGATATCGTATCAATTGATAATCTTCAACAAGGTCCTAAAACAACGGATAC
TGTTTTATTAACTTGTCAAGACTTAATTATAACAAAGAAG
>No_name
CTTCATTTGACGATAAAATCTTGAGCTTGATGTGGTTGTAACCGTACTCATGTTACCATA
TTGGAAGAAATTAAACGGAGAAGTTTCTGATGGACTTGGA
>No_name
CAGAAACATCTCCGTTTAATTTCTTCCAATATGGTAACATGAGTACGGTTACAACCACAT
CAAGCTCAAGATTTTATCGTCAAATGAAGAACAACTACAT
>No_name
CAATATGGTAACATGAGTACGGTTACAACCACATCAAGCTCAAGATTTTATCGTCAAATG
AAGAACAACTACATAGGAGCTGTTTCAGCTTATTCAAATG
>No_name
ATCGGAGTCATTTGAATAAGCTGAAACAGCTCCTATGTAGTTGTTCTTCATTTGACGATA
AAATCTTGAGCTTGATGTGGTTGTAACCGTACTCATGTTA
>No_name
GGCGGTTTGATAATCGGAGTCATTTGAATAAGCTGAAACAGCTCCTATGTAGTTGTTCTT
CATTTGACGATAAAATCTTGAGCTTGATGTGGTTGTAACC
>No_name
GCGCAAGATTTTATCGTCAAATGAAGAACAACTACATAGGAGCTGTTTCAGCTTATTCAA
ATGACTCCGATTATCAAACCGCCAGTGGATTTTCTACCGA
>No_name
CAACTACATAGGAGCTGTTTCAGCTTATTCAAATGACTCCGATTATCAAACCGCCAGTGG
ATTTTCTACCGAATACGTTTCAGAATGGCGTCATAATAAC
>No_name
AATAGTTATTATGACGCCATTCTGAAACGTATTCGGTAGAAAATCCACTGGCGGTTTGAT
AATCGGAGTCATTTGAATAAGCTGAAACAGCTCCTATGTA
>No_name
CATAGGAGCTGTTTCAGCTTATTCAAATGACTCCGATTATCAAACCGCCAGTGGATTTTC
TACCGAATACGTTTCAGAATGGCGTCATAATAACTCATAT
>No_name
GTTTCAGCTTATTCAAATGACTCCGATTATCAAACCGCCAGTGGATTTTCTACCGAATAC
GTTTCAGAATGGCGTCATAATAACTCATATCATCACAGTA
>No_name
GCCTATTATTACTGTGATGATATGAGTTATTATGACGCCATTCTGAAACGTATTCGGTAG
AAAATCCACTGGCGGTTTGATAATCGGAGTCATTTGAATA
>No_name
CGCCAGTGGATTTTCTACCGAATACGTTTCAGAATGGCGTCATAATAACTCATATCATCA
CAGTAATAATAGGCACAGTTCTGATCAAGGAATTAATAAA
>No_name
TTTATTAATTCCTTGATCAGAACTGTGCCTATNATTACTGTGATGATATGAGTTATTATG
ACGCCATTCTGAAACGTATTCGGTAGAAAATCCACTGGCG
>No_name
GTGGATTTTCTACCGAATACGTTTCAGAATGGCGTCATAATAACTCATATCATCACAGTA
ATAATAGGCACAGTTCTGATCAAGGAATTAATAAATCTAA
>No_name
ATCACAGTAATAATAGGCACAGTTCTGATCAAGGAATTAATAAATCTAATACAACAGCTA
CTGGTCTACAATATATAGATTCAAATAGTCTTCAGAATTC
>No_name
TTGAATTCTGAAGACTATTTGAATCTATATATTGTAGACCAGTAGCTGTTGTATTAGATT
TATTAATTCCTTGATCAGAACTGTGCCTATTATTACTGTG
>No_name
CACAGTAATAATAGGCACAGTTCTGATCAAGGAATTAATAAATCTAATACAACAGCTACT
GGTCTACAATATATAGATTCAAATAGTCTTCAGAATTCAA
>No_name
GAAATGTTCAATATCAATTTGGATCTTGAATTCTGAAGACTATTTGAATCTATATATTGT
AGACCAGTAGCTGTTGTATTAGATTTATTAATTCCTTGAT
>No_name
ATGGAAAAAATCCGTTTGCAGGAGAAATGTTCAATATCAATTTGGATCTTGAATTCTGAA
GACTATTTGAATCTATATATTGTAGACCAGTAGCTGTTGT
>No_name
GTCTACAATATATAGATTCAAATAGTCTTCAGAATTCAAGATCCAAATTGATATTGAACA
TTTCTCCTGCAAACGGATTTTGTCCATCTACCGAAAATAA
>No_name
AATTATTTTCGGTAGATGGACAAAATCCGTTTGCAGGAGAAATGTTCAATATCAATTTGG
ATCTTGAATTCTGAAGACTATTTGAATCTATATATTGTAG
>No_name
AGTCTTCAGAATTCAAGATCCAAATTGATATTGAACATTTCTCCTGCAAACGGATTTTGT
CCATCTACCGAAAATAATTCTCCTGTGTGGATCAAAAGGA
>No_name
CCTGTAAGTCAACTTTCCTTTTGATCCACACAGGAGAATTATTTTCGGTAGATGGACAAA
ATCCGTTTGCAGGAGAAATGTTCAATATCAATTTGGATCT
>No_name
CCAAATTGATATTGAACATTTCTCCTGCAAACGGATTTTGTCAATCTACCGAAAATAATT
CTCCTGGGTGGATCAAAAGGAAAGTTGACTTACAGGTTTC
>No_name
GTGTGGATCAAAAGGAAAGTTGACTTACAGGTTTCAGATGATGAAATAGACACGTCCGTT
GAGAACAACAACGGTCATGAGCAAGATCCCATGGGAACCG
>No_name
GGAAAGTTGACTTACAGGTTTCAGATGATGAAAAAGACACGTCCGTTGAGAACAACAACG
GTCATGAGCAAGATCCCATGGGAACCGAAAATTTTGTTCA
>No_name
TACAGGTTTCAGATGATGAAAAAGACACGTCCGTTGAGAACAACAACGGTCATGAGCAAG
ATCCCATGGGAACCGAAAATTTTGTTCAACGTAATTCTAC
>No_name
TTCAGCTTTAGTAGAATTACGTTGAACAAAATTTTCGGTTCCCATGGGATCTTGCTCATG
ACCGTTGTTGTTCTCAACGGACGTGTCTTTTTCATCATCT
>No_name
CTTCAGCTTTAGTAGAATTACGTTGAACAAAATTTTCGGTTCCCATGGGATCTTGCTCAT
GACCGTTGTTGTTCTCAACGGACGTGTCTTTTTCATCATC
>No_name
TGACGCCTTCAGCTTTAGTAGAATTACGTTGANCAAAATTTTCGGTTCCCATGGGATCTT
GCTCATGACCGTTGTTGTTCTCAACGGACGTGTCTTTTTC
>No_name
CTCGATTTGACGCCTTCAGCTTTAGTAGAATTACGTTGAACAAAATTTTCGGTTCCCATG
GGATCTTGCTCATGACCGTTGTTGTTCTCAACGGACGTGT
>No_name
AAGTTTGATTAGGAATTTCACAGAATTGAATGTGACTCGATTTGACGCCTTCAGCTTTAG
TAGAATTACGTTGAACAAAATTTTCGGTTCCCATGGGATC
>No_name
GTGCCTTTGAAAAGTTTGATTAGGAATTTCACNGAATTGAATGTGACTCGATTTGACGCC
TTCAGCTTTAGTAGAATTACGTTGAACAAAATTTTCGGTT
>No_name
TAGTTTTGTTCAATGTTTTGATATCGTGCCTTTGAAAAGTTTGATTAGGAATTTCACAGA
ATTGAATGTGACTCGATTTGACGCCTTCAGCTTTAGTAGA
>No_name
TTAGTTTTGTTCAATGTTTTGATATCGTGCCTTTGAAAAGTTTGATTAGGAATTTCACAG
AATTGAATGTGGCTCGATTTGACGCCTTCAGCTTTAGTAG
>No_name
TTTAGTTTTGTTCAATGTTTTGATATCGTGCCTTTGAAAAGTTTGATTAGGAATTTCACA
GAATTGAATGTGACTCGATTTGACGCCTTCAGCTTTAGTA
>No_name
GTTTAGTTTTGTTCAATGTTTTGATATCGTGCCTTTGAAAAGTTTGATTAGGAATTTCAC
AGAATTGAATGTGACTCGATTTGACGCCTTCAGCTTTAGT
>No_name
GTCGTTTAGTTTTGTTCAATGTTTTGATATCGTGCCTTTGAAAAGTTTGATTAGGAATTT
CACAGAATTGAATGTGACTCGATTTGACGCCTTCAGCTTT
>No_name
CTGTCGTTTAGTTTTGTTCAATGTTTTGATATCGTGCCTTTGAAAAGTTTGATTAGGAAT
TTCACAGAATTGAATGTGACTCGATTTGACGCCTTCAGCT
>No_name
ATCGAGTCACATTCAATTCTGTGAAATTCCTAATCAAACTTTTCAAAGGCACGATATCAA
AACATTGAACAAAACTAAACGACAGTCATCGTATCGAAGA
>No_name
CTTAAATTGATGCGTCTTCGATACGATGACTGTCGTTTAGTTTTGTTCAATGTTTTGATA
TCGTGCCTTTGAAAAGTTTGATTAGGAATTTCACAGAATT
>No_name
CAAACTTTTCAAAGGCACGATATCAAAACATTGAACAAAACTAAACGACAGTCATCGTAT
CGAAGACGCATCAATTTAAGAGCATTCTTCCTTCGAGTTC
>No_name
CTGTTGAATGATATCTCGAACTCGAAGGAAGAATGCTCTTAAATTGATGCGTCTTCGATA
CGATGACTGTCGTTTAGTTTTGTTCAATGTTTTGATATCG
>No_name
AAAACATTGAACAAAACTAAACGACAGTCATCGTATCGAAGACGCATCAATTTAAGAGCA
TTCTTCCTTCGAGTTCGAGATATCATTCAACAGATCATTT
>No_name
AAAACATTGAACAAAACTAAACGACAGTCATCGTATCGAAGACGCATCAATTTAAGAGCA
TTCTTCCTTCGAGTTCGAGATATCATTCAACAGATCATTT
>No_name
AAAACATTGAACAAAACTAAACGACAGTCATCGTATCGAAGACGCATCAATTTAAGAGCA
TTCTTCCTTCGAGTTCGAGATATCATTCAACAGATCATTT
>No_name
AAACATTGAACAAAACTAAACGACAGTCATCGTATCGAAGACGCATCAATTTAAGAGCAT
TCTTCCTTCGAGTTCGAGATATCATTCAACAGATCATTTA
>No_name
CTCGGTTTTCAGTTCGACCACGCTCGAAAATTTCTTTTGGTTCTCGGCAAGGTTTTGCTC
TCGTTCGATGAGTGATTCGATAAATGATCTGTTGAATGAT
>No_name
CCTCAATGCTTTTCTCGCTCGGTTTTCAGTTCGACCACGCTCGAAAATTTCTTTTGGTTC
TCGGCAAGGTTTTGCTCTCGTTCGATGAGTGATTCGATAA
>No_name
CGAGAATTAATGTTATTGTCCTCAATGCTTTTCTCGCTCGGTTTTCAGTTCGACCACGCT
CGAAAATTTCTTTTGGTTCTCGGCAAGGTTTTGCTCTCGT
>No_name
GGAGAGCAAAACCTTGCCGAGAACCAAAAGAAATTTTCGAGCGTGGTCGAACTGAAAACC
GAGCGAGAAAAGCATTGAGGACAATAACATTAATTCTCGG
>No_name
GCAAAACCTTGCCGAGAACCAAAAGAAATTTTCGAGCGTGGTCGAACTGAAAACCGAGCG
AGAAAAGCATTGAGGACAATAACATTAATTCTCGGAGCTT
>No_name
CTGAAAACCGAGCGAGAAAAGCATTGAGGACANTAACATTAATTCTCGGAGCTTTTGTCA
TTTGTTGGACTCCTTTTCACATATTGGTATTGCTGAAAGG
>No_name
CTGAAAACCGAGCGAGAAAAGCATTGAGGACAATAACATTAATTCTCGGAGCTTTTGTCA
TTTGTTGGACTCCTTTTCACATCTTGGTATTGCTGAAAGG
>No_name
CTGGATAATATCATTTCAGCAATACCAATATGTGAAAAGGAGTCCAACAAATGACAAAAG
CTCCGAGAATTAATGTTATTGTCCTCAATGCTTTTCTCGC
>No_name
CTGGATAATATCCTTTCAGCAATACCAATATGTGAAAAGGAGTCCAACAAATGACAAAAG
CTCCGAGAATTAATGTTATTGTCCTCAATGCTTTTCTCGC
>No_name
AAAGCATTGAGGACAATAACATTAATTCTCGGAGCTTTTGTCATTTGCTGGACTCCTTTT
CACATATTGGTATTGCTGAAAGGATATTATCCAGATCTGG
>No_name
ACCAGATCTGGATAATATCCTTTCAGCAATACCAATATGTGAAAAGGAGTCCAACAAATG
ACAAAAGCTCCGAGAATTAATGTTATTGTCCTCAATGCTT
>No_name
ATAGCCAATATGAAAGATTGAAAAAATGAACATTGACCAGATCTGGATAATATCCTTTCA
GCAATACCAATATGTGAAAAGGAGTCCAACAAATGACAAA
>No_name
TGCATAGCCAATATGAAAGATTGAAAAAATGAACATTGACCAGATCTGGATAATATCCTT
TCAGCAATACCAATATGTGAAAAGGAGTCCAACAAATGAC
>No_name
AAAGGATATTATCCAGATCTGGTCAATGTTCATTTTTTCAATCTTTCATATTGGCTATGC
TATGCTAACAGTCCGATTAATCCTTTTTGTTATGCTTTGG
>No_name
ATTGGCCAAAGCATAACAAAAAGGATTAATCGGACTGTTAGCATAGCATAGCCAATATGA
AAGATTGAAAAAATGAACATTGACCAGATCTGGATAATAT
>No_name
GATGAAAGTCACCCCGAAGTAATCTTAAGAATGCTTTCTTGAATTGTGCATTGGCCAAAG
CATAACAAAAAGGATTAATCGGACTGTTAGCATAGCATAG
>No_name
CTAATTTATATGATCGTTTTGTGGCATATACCNAGGGCTTAGTGAACGCCATATATCGAT
CAATCGAAATGCAGCACAAATTAAGAATAGATGCTGTACA
>No_name
TTTCGATTGATCGATATATGGCGATCACTAAGNCCTTGGTATATGGCACAACACGATCAT
ATAAATTAGCAGGGTGTATGATATTAATCGCTTGGATCTT
>No_name
AAATTAGCAGGTTGTATGATATTAATCGCTTGGATCTTGTCAGTAATTATATCGGTGCCC
CCGGTAATCGGTTGGTCAGATCATAATTTTACCAACACTA
>No_name
CTAGTCAGTAATTATATCGGTGCCCCCGGTAANCGGTTGGTCAGATCATAATTTTACCAA
CACTACTTGTGAAATCAGTATTCATCTTGGATTTAGAATC
>No_name
GTTTGGAAATCGAGGGATTTATATGATAAAGANTTAGAAGAATTTTTATTTGATTTAATG
TTTCTCGAAGATTGATGACTGTTGAGTAAAATTTTACGAA
>No_name
TCGATTTCCAAACATCCAATCCCTCGTCTCAACAACGTCGACAAGCGTTAGATTTGGAGT
CCAATCCGAAACACGCTCAAGCTTTGAAATTAAATTCTTA
>No_name
CAACAACGTCGACAAGCGTTAGATTTGGAGTCCAATCCGAAACACGCTCAAGCTTTGAAA
TTAAATTCTTATCTTTGCCAGAGGCCCATTCATAGAAGCT
>No_name
ATATAACTGTGCCAATATTTAGTCCTCGGTTTNCATGGCTTCACGTTTGGACTTGTGGAC
CTATTCTTGTTATGCTGATTTTATGGACAATCATAGGAAA
>No_name
CTTGAAAAGAATCTTCAGAGTGTCTCCAACTATCTCATTCTGAGTCTGGCAGTAGCAGAT
TTGATGGTGGCGGTACTCGTAATGCCGATCAGCGTCATTA
>No_name
AAAAGAATCTTCAGAGTGTCTCCAACTATCTCATTCTGAGTCTGGCAGTAGCAGATTTGA
TGGTGGCGGTACTCGTAATGCCGATCAGCGTCATTAATGA
>No_name
CGTAATGCCGATCAGCGTCATTAATGAAATCTCCAGTAGTTGGTGGATGGGGATGAGTCT
CTGTGATATTTGGATTTTCTTTGATGTATTATGCTGCACA
>No_name
CACAGCATCCGTTTTGCATCTTGTAGCAATCGCAATAGACAGATACTGGGCCGTTACGCA
AATAAATTTTATTCGAAAAAAATCTGGTGCTCGTAAACAA
>No_name
CAACGATGATGTAAGTATGATTCGTGTTCATTCGGCAGACTCCGTCTTCTGAGGTTAGAA
ACTGATTTCTGTGACCGTGAAATCTTGATGGAATTGATAT
>No_name
GAAGGGAAAGGGTGTGGATGTCAGGGGGTCGAAACTTGGTGGAACGTTTTCTGATTTGTC
TTTTTGCAAATACATAAATCCGAATATAGATAGCCACCAT
>No_name
CTGGTCTTGATTGTTTTTTGTATTAGTTTTCANTGAAATGCATCGAAATAAAATTGATGA
AAAATAAACTATTTTATTTTCCTTTCCAGTTCTAGTGGAT
>No_name
TAGGAATCCTAATAATATATCAAAAAGACAAATTTCCTTAATGAGTTTTGGGTCACAACT
TTCAGATATACCTTACGTGGATGAGGATGAAGTCATCAAA
>No_name
AAAGCTTTCTAGCCCTTCGTGTTCTTCTCTTGTAACTGCAATTGAAAAGCAGGCAAATAA
TAATATAAACAACAATATTGTGACAATTTCCGGGGAATCA
>No_name
CGATGAAATTGAGAAGCAATCATGGTTTGTGTAGATGATTCCCCGGAGATTGTCACAATA
TTGTTGTTTATATTATTATTTGCCTGCTTTTCAATTGCAG
>No_name
TGAAAAGCAGGCAAATAATAATATAAACAACANTATTGTGACAATTTGCGGGGAATCATC
TACACAAACCATGATTGCTTCTCAATTTCATCGATACTCA
>No_name
GCAAATAATAATATAAACAACAATATTGTGACAATTTCCGGGGAATCATCTACACAAACC
ATGATTGCTTCTCAATTTCATCGATACTCATCTGATGACA
>No_name
CGCTGTTACTGGACCGACAAGAAACTGACGGAGACCTTATTTCATTTGTGTCGTCAGATG
AGTATCGATGAAATTGAGAAGCAATCATGGTTTGTGTAGA
>No_name
ATTTCATTAGCACAAGCTAAATGTTCTTCTAATTCAGTACTACTTATTGGGAATCCTGAT
GACTCTAATTCTGAATCCAAAGCATTTATACAGTTTTCGC
>No_name
GATGACCATAAGATATGACATGGTCTGAACTGNTTTCATTAGCACAAGCTAAATGTTCTT
CTAATTCAGTACTACTTATTGGGAATCCTGATGACTCTAA
>No_name
TGGCTCTTTTGTACACATATGAGCGTTGGCATTCACTCTCAGACTTATTTTCTCTTCTCT
ACTTGAAATACTTCTCGCTACAATATCATCTTGATGACCA
>No_name
CTCGCGTAAAAATTGAACAGCGACGTGAGAGAAAAGCCGCCAGAACTTTAGCAATTATTA
CCGGTTGTTTTCTCATTTGTTGGCTGCCGTTTGCTACTCA
>No_name
CCGGTATGATTTGTATTATTTGGTGAGTCTGANATCAGATTTATCATGTTCTGAGTAGCA
AACGGCAGCCAACAAATGAGAAAACAACCGGTAATAATTG
>No_name
CTGGTGCAAGTGGACGCCAAAATGATAACAACATTTTTGGAATATCCAATATCAATTGAT
AGAGATATATTTCTTGAAATTGTTGAATGCATATTCTATA
>No_name
TATGCATTCAACAATTTCAAGAAATATATCTCNATCAATTGATATTGGATATTCCAAAAA
TGTTGTTATCATTTTGGCGTCCACTTGCACCAGCATAGGC
>No_name
AAACACGGTGCCTATGCTGGTGCAAGTGGACGNCAAAATGATAACAACATTTTTGGAATA
TCCAATATCAATTGATAGAGATATATTTCTTGAAATTGTT
>No_name
CAATGAAATAATTGCTGGGTATCCGAATCTTTNTCTCCGTGATAAAAGCTGTAATTATCA
ATCCATTCCCAAACACGGTGCCTATGCTGGTGCAAGTGGA
>No_name
CAATGATGCAATGAAATAATTGCTGGGTATCCGAATCTTTTTCTCCATGATAAAAGCTGT
AATTATCAATCCATTCCCAAACACGGTGCCTATGCTGGTG
>No_name
CAATGATGCAATGAAATAATTGCTGGGTATCCGAATCTTTTTCTCCATGATAAAAGCTGT
AATTATCAATCCATTCCCAAACACGGTGCCTATGCTGGTG
>No_name
AAAGATTCGGATACCCAGCAATTATTTCATTGCATCATTGGCAATCACAGATATCTTAAT
TGGACTGTTTTCGATGAATTTATTTTCTATTTATGTTGTT
>No_name
CTTTTGGGGTACATTCTTTGTAATATTTGGTTNTCATTCGATTATACGGTATGTCTAACC
TCTCAGTATACGGTACTTTTGATTACTGTCGATAGATATT
>No_name
ATGCTTTGTAATATTTGGTTGTCATTCGATTATACCGTATGTCTAACCTCTCAGTATACG
GTACTTTTGATTACTGTCGATAGATATTGTTCGGTCAAAA
>No_name
TCTCAGTATACGGTACTTTTGATTACTGTCGANAGATAGTGTTCGGTCAAAATTCCAGCA
AAGTATAGAATTTGGAGAACCGAAAAAAAGGTATACTTAT
>No_name
TTTCAGTATACGGTACTTTTGATTACTGTCGANAGATATTGTTCGGTCAAAATTCCAGCA
AAGTATAGAATTTGGAGAACCGAAAAAAAGGTATACTTAT
>No_name
GGATAATCCAAGCCAAAACAATTAATAAGTATACTTTTTTTTCGGTTCTCCAAATTCTAT
ACTTTGCTGGAATTTTGACCGAACAATATCTATCGACAGT
>No_name
GGATAATCCAAGCCAAAACAATTAATAAGTATACCTTTTTTTCGGTTCTCCAAATTCTAT
ACTTTGCTGGAATTTTGACCGAACAATATCTATCGACAGT
>No_name
CTTATTTATAACGATTATCATCATTTGGAATTGCCGTTCCCAGTCTCCATCCATTGACAG
TCAGCAATGCTTTACGGAATTTACTCTTTATCCGATTTTC
>No_name
GTTGACAGTCAGCAATGCTTTGCGGAATTTACTCTTTATCCGATTTTCAATACAGTCTTT
ACAATAGCTTATTTTTGGATAACCCTCATTATCATGTGCG
>No_name
GCAATTTTTGACATTGTTTGACCGGCAGTTGCCATAAGAGAGGTCAACCGTTTGCGTTTT
GTATCCGAATTTTGATGGAGTCGGCGAGCGACACGATATA
>No_name
ATGGCAACTGCCGGTCAAACAATGTCAAAAATTGGGGTTGGATTAAGTTTAGCAAATTTG
GATGTCAATGTTCAATTTAAAAACTTTTTGAAAGATAATC
>No_name
AGCAAATTTGGATGTCAATGTTCAATTTAAAAACTTTTTGAAAGATAATCCGTTTAACGA
AACGACAACCGAGAGAAATCTTTTAAATGATAACTGTCTT
>No_name
CCGGATAAAGACAGTTATCATTTAAAAGATTTCTCTCGGTTGTCGTTTCGTTAAACGGAT
TATCTTTCAAAAAGTTTTTAAATTGAACATTGACATCCAA
>No_name
GAGGAAACGAATAGTTTAATGATAAATAATATTTTCCCCAAATCTCACAGTGAAACCTTG
TTCACTGATAGTCTACGTTTTTCTCCGAAATCTAATAAAG
>No_name
CCCAAATCTCACAGTGAAACCTTGTTCACTGATAGTCTACGTTTTTCTCCGAAATCTAAT
AAAGATAAATGTCCTAATCTTTTTGAAGATATTCAGTATA
>No_name
CGCTTGGTAAGTTGTATCTATTTGTGTAGAAATTTGAGATATTAAATTCATAGTTTGTTT
TACTGTTCCCACTTGAGTCTTCGTCAATATACTGAATATC
>No_name
CAAATTTCTACACAAATAGATACAACTTACCAAGCATAAACATTTCCCAATCAGAAGTCC
ATGGGAAATTTCATTTGGAGAATAATAGGGAAATAAAATA
>No_name
CAACTTACCAAGCATAAACATTTCCCAATCAGAAGTCCATGGGAAATTTCATTTGGAGAA
TAATAGGGAAATAAAATACAAATCCTGGGACAACACAGTT
>No_name
CTGTGATTACGAATGTCGATTCTTTTTGACATGTTGTGAACACTTTTAAGAAACCTCATG
GCTTTCAATGCCGATTTGGAAACTGTGTTGTCCCAGGATT
>No_name
CAGAATAAAACTAATTGTTTTCAAAGATTTTTTCGCTTTGCTGTGATTACGAATGTCGAT
TCTTTTTGACATGTTGTGAACACTTTTAAGAAACCTCATG
>No_name
ACGGAGTCCAACAAATTATAAAAGCACCCAGAATAAAACTAATTGTTTTCAAAGATTTTT
TCGCTTTGCTGTGATTACGAATGTCGATTCTTTTTGACAT
>No_name
AAAGAATCGACATTCGTAATCACAGCAAAGCGAAAAAATCTTTGAAAACAATTAGTTTTA
TTCTGGGTGCTTTTATAATTTGTTGGACTCCGTATCATGT
>No_name
AAAGAATCGACATTCGTAATCACAGCAAAGCGAAAAAATCTTTGAAAACAATTAGTTTTA
TTCTGGGTGCTTTTATAATTTGTTGGACTCCGTATCATGT
>No_name
CGTTGATGCAACTTTTAGGAGGGTTATCACAAAATCCTTTTATTAAAATGAGAACATGAT
ACGGAGTCCAACAAATTATAAAAGCACCCAGAATAAAACT
>No_name
CGTTGATGCAACTTTTAGGAGGGTTATCACAAAATCCTTTTATTAAAATGAGAACATGAT
ACGGAGTCCAACAAATTATAAAAGCACCCAGAATAAAACT
>No_name
CAGAAAGGGTTAATCGGAGAATTTATATAGCACAACCAGTAGCTTGCGTTATACAATACG
TCGTTGATGCAACTTTTAGGAGGGTTATCACAAAATCCTT
>No_name
ACAGAAAGGGTTAATCGGAGAATTTATATAGCACAACCAGTAGCTTGCGTTATACAATAC
GTCGTTGATGCAACTTTTAGGAGGGTTATCACAAAATCCT
>No_name
TAACAGAAAGGGTTAATCGGAGAATTTATATAGCACAACCAGTAGCTTGCGTTATACAAT
ACGTCGTTGATGCAACTTTTAGGAGGGTTATTACAAAATC
>No_name
CATAACAGAAAGGGTTAATCGGAGAATTTATANAGCACAACCAGTAGCCTGTGTTATACA
ATACGTCGTTGATGCAACTTTTAGGAGGGCTATCACAAAA
>No_name
CACAAAAGTCATTGACTATTGCTAATGGTAAAACTGTAGCTGCCAATAACATGTCACTCA
AAGCGAGATTCCCGATTAATAAGTTTGCGGTTGTTCTTAG
>No_name
AGCCAGTGTCCACAAAAGTCATTGACTATTGCTAATGGTAAAACTGTAGCTGCCAATAAC
ATGTCACTCAAAGCGAGATTCCCGATTAATAAGTTTGCGG
>No_name
CTCGCTTTGAGTGACATGTTATTGGCAGCTACAGTTTTACCATTAGCAATAGTCAATGAC
TTTTGTGGACACTGGCCATTTGGAGTTCATATTTGTAACA
>No_name
CAATGACTTTTGTGGACACTGGCCATTTGGAGTTCATATTTGTAACATTTGGCTCAATAC
GGATGTACTGTATTGTACAGCCTCTGTATGGAGTCTAGTG
>No_name
GGCTGACATGAGAACTTGACCTATACCAAATTGGAAACTTAGTGGCGGTATAACGATCAC
AAGCTATCATCACTAGACTCCATACAGAGGCTGTACAATA
>No_name
CAGCCAATGATTTGGGGGATGCATATTATTGANGACAAAGACCAAACAACAATAATATAA
GGTTTCGTCCGTCTGACGTGAGAACTTGACCTATACCAAA
>No_name
AACCTTATATTATTGTTGTTTGGTCTTTGTCTNCAATAATATGCATCCCCCAAATCATTG
GCTGGACTGGAAGTGGTTTTAAAAATCCAGTTATAAAGTT
>No_name
GTTTTAAAAATCCAGTTATAAAGTTTTTTAGTAATTTACAATACGACAATAGCTCCCATC
AATACCAGTGTCAGTTATTCAACGAACCGTATTATGTGAT
>No_name
TGCATTTTACCCTTAATTATAATGTCGGGTGTATACATTCGAATATTTACAATTATCAAT
CAAAAAAAGAATCTATTTTCCAAATCAGACACTCAAAATA
>No_name
TTCAGATGATAACTGCTCGTCCTACAACCAACCAACAGCGACATTGTTAAAATCAAAATT
TATTTCCTCAATGAAAACGCACACAGAAACCGATGAAAAT
>No_name
AACCAACAGCGACATTGTTAAAATCAAAATTTATTTCCTCAATGAAAACGCACACAGAAA
CCGATGAAAATAGTTCTGATCCTGATTGTTCTGTCCAAAC
>No_name
CAGCGACATTGTTAAAACCAAAATTTATTTCCTCAATGAAAATGCACACAGAAACCGATG
AAAATAGTTCTGATCCTGATTGTTCTGTCCAAACTCATAC
>No_name
ATTTCATTTCCCATAAAGGGGTCTGTGGCAGCAGAAATTCTACTGATATGCATCGTAGAC
CTTGTTTTGATTTCTTTTTGGAAATTGAGGATGCTATGGC
>No_name
AGCATCCTCAATTTCCAAAAAGAAATCAAAACAAGGTCTACGATGCATATCAGTAGAATT
TCTGCTGCCACAGACCCCTTTATGGGAAATGAAATTAAGC
>No_name
CTTTCACTATTATGTACATGGTGCGTGCTTTATGTAGCGAATCCATTTGTCCGGTTTATC
GCTGGCTGCAGATTATCGTCACCTGGTTCGGCTATGCTAA
>No_name
GGAAATACTAATGATTACCGAAAAGCTGTCCAACAACGATCAGTACTATTTTACTAGTGT
CAATTTGACGAACAGAACTGGATCAGCCTACACAAAAGGT
>No_name
CCAACAACGATCAGTACTATTTTACTAGTGTCAATTTGACAAACAGAACTGGATCAGCCT
ACGCAAAAGGTTTATCACTGCCAGAAATCATAATATATTC
>No_name
ATTAGTTTCAATGCCTCTCTATACTGGATATTTAGTTGTTGGAGAATGGCCTTTACCATA
CTATATTTGTGATCTTTGGCTATCTATAGATTACACCATG
>No_name
CTGGCATTAGACATGGTGTAATCTATAGATAGCCAAAGATCACAAATATAGTATGGTAAA
GGCCATTCTCCAACAACTAAATATCCAGTATAGAGAGGCA
>No_name
TATCGAATCAAGAGAACCTCTAAAAAGGTTTCAATATGGATTGGGATTGCATGGATAATT
TCAGCTCTTTTGTGGACTCCTTTAATCTACTTATGGCCAA
>No_name
CTTTAATCTACTTATGGCCAATCATCGATGGAAAAAGGCACGTCAAACCAAAGGAATGTT
ATATTCAATTTATTCAATCTAGTTATCTTTTGACTCTATT
>No_name
GCTAGACTTGCTGTTAATAGAGTCAAAAGATAACTAGATTGAATAAATTGAATATAACAT
TCCTTTGGTTTGACGTGCCTTTTTCCATCGATGATTGGCC
>No_name
TAAAAAATAAGATAGACTTGCTGTTAATAGAGNCAAAAGATAACTAGGTTGAATAAATTG
AATATAACATTCCTTTGGTTTGACGTGCCTTTTTCCATCG
>No_name
CACGTCAAACCAAAGGAATGTTATATTCAATTTATTCAATCTAGTTATCTTTTGACTCTA
TTAACAGCAAGTCTAGCTTATTTTATACCAGTAACAATCA
>No_name
TCTCTCGATAAATACGAAAATACAATATTGATNTGATTGTTACTGGTATAAAATAAGCTA
GACTTGCTGTTAATAGAGTCAAAAGATAACTAGATTGAAT
>No_name
TTTTGACTCTATTAACAGCAAGTCTAGCTTATNTTATACCAGTAACAATCATATCAATAT
TGTATTTTCGTATTTATCGAGAGACTAATTTGAGACAGAA
>No_name
CGTGCATTTTTTTCAACACTTTCTGTCTCAAATTAGTCTCTCGATAAATACGGAAATACA
ATATTGATATGATTGTTACTGGTATAAAATAAGCTAGACT
>No_name
CCCGTGCATTTTTTTCAACACTTTCTGTCTCAAATTAGTCTCTCGATAAATACGAAAATA
CAATATTGATATGATTGTTACTGGTATAAAATAAGCTAGA
>No_name
AACTTGTTTTAATAGGCAACCCGTGCATTTTTTTCAACACTTTCTGTCTCAAATTAGTCT
CTCGATAAATACGAAAATACAATATTGATATGATTGTTAC
>No_name
TATCAATCATCAAATGGTTCCAGATGTTCTAANAATCATAAAAATCATTCAAGGGAGAAT
CCTTTTCAAAATTTAATAAAGAAAATAAATTCTCTGCGAA
>No_name
CAATCATCAAATGGTTCTAGATGTTCTAATAATCATAAAAATCATTCAAGGGAGAATCCT
TTTCAAAATTTAATAAAGAAAATAAATTCTCTGCGAAGTT
>No_name
CGACGAACTTCGCAGAGAATTTATTTTCTTTATTAAATTTTGAAAAGGATTCTCCCTTGA
ATGATTTTTATGATTATTAGAACATCTGGAACCATTTGAT
>No_name
CTGAAATATTATTTTTCCCATTTGACGACGAANTTCGCAGAGAATTTATTTTCTGTATTA
AATTTTGAAAAGGATTCTCCCTTGAATGATTTTTATGATT
>No_name
CCGTTTCGACCTAACTCAGCGACAGGGCTTTCAACTCAAACCTCTATTTATCAGGAAGGC
GAGAGCTCAAAATTTGAATATGGAAGATCCATTTATTCAG
>No_name
CTAAGTTCTGAATAAATGGATCTTCCATATTCNAATTTTGAGCTCTCGCCTTCCTGATAA
ATAGAGGTTTGAGTTGAAAGCCCTGTCGCTGAGTTAGGTC
>No_name
CGGTAAAGATGAATTGGAATCAAGCGATTGGGATTTACTGTATCGTAACCGATGATTAGA
TGCACTAAGTTCTGAATAAATGGATCTTCCATATTCAAGT
>No_name
ATTGGTTACGATACAGTAAATCCCAATCGCTTGATTCCAATTCATCTTTACCGGAACCGA
TTTTCACCAATAGAAATGACACCTCAAAGACCGTATACAA
>No_name
GTAAATCCCAATCGCTTGATTCCAATTCATCTTTACCGGAACCGATTTTCACCAATAGAA
ATGACACCTCAAAGACCGTATACAAATGCAGCATAGGAAA
>No_name
GTTCGGTCTGATTTTGACTTCTTCTGGAATGTTTATGTTTCCTATGCTGCATTTGTATAC
GGTCTTTGAGGTGTCATTTCTATTGGTGAAAATCGGTTCT
>No_name
ATTTTCACCAATAGAAATGACACCTCAAAGACCGTATACAAATGCAGCATAGGAAACATA
AACATTCCAGAAGAAGTCAAAATCAGACCGAACAGAATCG
>No_name
ACCGTATACAAATGCAGCATAGGAAACATAAACATTCCAGAAGAAGTCAAAATCAGACCG
AACAGAATCGATTCTCCAATACGACATCTTTCGTTGAAAT
>No_name
ATAAAAAATGCTAACAAAATTGCGCTAAGAGTTTTAGCAGCTTTATTTTCAGATTTTTGT
GAACCGGAATAATGTGACAACATAACCATAGCGTTACTGG
>No_name
GTGAAAATGTTATATGGAGTCCATGTTATAAAAAATGCTAACAAAATTGCGCTAAGAGTT
TTAGCAGCTTTATTTTCAGATTTTTGTGAACCGGAATAAT
>No_name
GTGATAAATGCTTTCTATACGGTTGAAACTCAGCCGATAGGGACTACGGTGTATAATTTA
GGATATTGGTTATGCTATTTGAACTCGACAGTCAATCCAT
>No_name
AAATGCTTTCTATACGGTTGAAACTCAGCCGANAGGGACTACGGTGTTTAATTTAGGATA
TTGGTTATGCTATTTGAACTCGACAGTCAATCCATTGCTC
>No_name
GAGTACTTCTTATTTTTGATATTGAGCAAGTCAAAATAGCTATGAATGTTTTCCGGAAAG
TAACGTTGCATAACGCATAGAGCAATGGATTGACTGTCGA
>No_name
CTTGAGTACTTCTTATTTTTGATATTGAGCAAGTCAAAATAGCTATGAATGTTTTCCGGA
AAGTAACGTTGCATAACGCATAGAGCAATGGATTGACTGT
>No_name
TCGCTTGAGTACTTCTTATTTTTGATATTGAGCAAGTCAAAATAGCTATGAATGTTTTCC
GGAAAGTAACGTTGCATAACGCATAGAGCAATGGATTGAC
>No_name
CGGGTAAGGACGATGATGTTTAAAATATTGCACATTATTCCCGGCCAACAGATGACTGGT
AGAATAATTTTGGTACAAATTAATCTGATATGCTCAAGAA
>No_name
CGGATCATTGAACGGCGAGTAAGGACGATGATGTTTAAAATATTGCGCATTATTCCCGGC
CAACAGATGACTGGTAGAATAATTTTGGTACAAATTAATC
>No_name
CTGTTCATTGAACGGCGAGTAAGGACGATGATGTTTAAAATATTGCGCATTATTCCCGGC
CAACAGATGACTGGTAGAATAATTTTGGTACAAATTAATC
>No_name
ACTGCAAATAATAAATTCTGTGACTGACGAACTCTCTTGTAAAGCTGAAGTGAAACGCAA
AACATCGAGAGTAAATATGAAATATCCATTATTGACACGG
>No_name
TGGATATTTCATATTTACTCTCGATGTTTTGCGTTTCACTTCAGCTTTACAAGAGAGTTC
GTCAGTCACAGAATTTATTATTTGCAATCGTCTGGATATT
>No_name
CGAGGGAGAAAATATCCAGACGATTGCAAATAATAAATTCTGTGACTGACGAACTCTCTT
GTAAAGCTGAAGTGAAACGCAAAACATCGAGAGTAAATAT
>No_name
CACGGTTTAAGAACGACCAACAATCGCTCCATGGTAAAACAAACCGTCAACCATGAAGTG
GCATTGCTGGAGAATGAAGTCAAGGGAGAAAATATCCAGA
>No_name
GAAAAAATCTCTGGACTTGTCAAAATAAAAGCCGTCGACAGGCATAGAACTATCACCTTT
TTCGCTTTTGTAACCGTACACCATTTCCGAATGGCGAACG
>No_name
CCCTCGAAAAAATCTCTGGACTTGTCAAAATANAAGCCGTCGACAGGCATAGAACTATCA
CCTTTTTCGCTGTTGTAACCGTACACCATTTCCGAATGGC
>No_name
GTTGAAAATCGCATTTAATTTCCCTCGAAAAAATCTCTGGACTTGTCAAAATAAAAGGCG
TCGACAGGCATAGAACTATCACCTTTTTCGCTTTTGTAAC
>No_name
GAAAAAGGTGATAGTTCTATGCCTGTCGACGGCTTTTATTTTGACAAGTCCAGAGATTTT
TTCGAGGGAAATTAAATGCGATTTTCAACCGGATAATACA
>No_name
ATTTTTTCGAGGGAAATTAAATGCGATTTTCAACCGGATAATACAGTCATGATTTGCTGT
ATTAGGAAGACTTCGTTTTATAATCGTATTCAGCGCCATG
>No_name
CGAATGTTGAGAGTTGTGTAAACTTAGATTAGTTCGCTTACCCTTCGCCGTTATGATGTA
TTTGATCAACAGGCTATTAACGACTGCTAAGATCACCAAC
>No_name
TCTTAGCAGTCGTTAATAGCCTGTTGATCAAATACATCATAACGGCGAAGGGTAAGCGAA
CTAATCTAAGTTTACACAACTCTCAGCATTCGACTCGGTT
>No_name
CGAGTTGGCATCGATGTTCAACCGAGTCGAATGCTGAGAGTTGTGTAAACTTAGATTAGT
TCGCTTACCCTTCGCCGTTATGATGTATTTGATCAACAGG
>No_name
ACTAATCTAAGTTTACACAACTCTCAACATTCGACTCGGTTGAACATCGATGCCAACTCG
TCAACGTTCAGTCAACAAGACAGATCCTTGATCAACAATA
>No_name
GTTGAACATCGATGCCAACTCGTCAACGTTCAGTCAACAAGACAGATCCTTGATCAACAA
TAGACTTAAGCACTCTACAAATGTCATAGATCAGTACAAG
>No_name
CAAACAGCAAAATGTCACCACAACAATGACGAGTAAATATGTGGTCTTGTACTGATCTAT
GACATTTGTAGAGTGCTTAAGTCTATTGTTGATCAAGGAT
>No_name
CAAACAGCAAAATGTCACCACAACAATGACGANTAAATATGTGGTCTTGTACTGATCTAT
GACATTTGTAGAGTGCTTAAGTCTATTGTTGATCAAGGAT
>No_name
AATTAGATCTATATCGAAATTAATTTTTGGGAATTTTTGTAATCTACTTTTGGCAGTGAG
CGCTGCCATGAATTTTATCCTTTACTCGTTTTTCTCGCAG
>No_name
TGCCAACCGAAATTTCTGCGAGAAAAACGAGTNAAGGATAAAATTCATGGCAGCGCTCAC
TGCCAAAAGTAGATTACAAAAATTCCCAAAAATTAATTTC
>No_name
GCTATTTCTACTGATTATCGCCTGAAGAACATTCAGAACTGGTTTCTTGGATCTTTGGCC
ATTGCAGATTTACTGTTAGGAATTTTGATCTTGCCATTTT
>No_name
AATATGCTTACCGCCACTTTTTGGTTGGAGTAGTCATTCTTTAAATTTTTCCATCTCCTC
GAATGAACAGAAATGTGAATTGACCCAAAACCGAGCCTAT
>No_name
AAGATGCTTACCGCCACTTTTTGGTTGGAGTAGTCATTCTTTAAATTTTTCCATCTCCTC
GAATGAACAGAAATGTGAATTGACCCAAAACCGAGCCTAT
>No_name
CTCGAATGAACAGAAATGTGAATTGACCCAAAACCGAGCCTATGTTCTATACTCATCAAT
TGGATCGTTTTACATTCCACTACTCATCATTATCATTGTG
>No_name
CGTCATCGTCAACAATACAAGAAATTGCTTCANAATCTACCTGATTGCAATTACAATTCT
GTTGGATTTCCGTATATTCAATATCTACTTCAACAACTTC
>No_name
TGAGAATTCAACGGTTCCTGATTATTTGTCACAGACGGGTCGTCATCGTCAACAATACAA
GAAATTGCTTCAGAATCTACCTGATTGCAATTACAATTCT
>No_name
CCAGTTTTGATATGATGTTTTTCGATTGGATTCTGTCTATTCGATGCTTCTGAGAATTCA
ACGGTTCCTGATTATTTGTCACAGACGGGTCGTCATCGTC
>No_name
TAAATGAATAATGAAACTAATCCTGATCCGTTNATGGCATTGCCATTTTATCAGATTCTG
ATCTATTCTTTGATTGCAACTATTCTTAGTTTGGCCACAG
>No_name
CGGTTATGGCATTGCCATTTTATCAGATTCTGATCTATTCTTTGATTGCAACTATTCTTA
GTTTGGCCACAGCTTGTGGCAATCTTCTTGTTCTCATATC
>No_name
GGCATTGCCATTTTATCAGATTCTGATCTATTNTTTGATTGCAACTATTCTTAGTTTGGC
CACAGCTTGTGGCAATCTTCTTGTTCTCATTTCTTTTTGT
>No_name
TGCCATTTTATCAGATTCTGATCTATTCTTTGATTGCAACTATTCTTAGTTTGGCCACAG
CTTGTGGCAATCTTCTTGTTCTCATTTCTTTTTGTATTGA
>No_name
TTTTATCAGATTCTGATCTATTCTTTGATTGCAACTATTCTTAGTTTGGCCACAGCTTGT
GGCAATCTTCTTGTTCTCATTTCTTTTTGTATTGAAGGTC
>No_name
CAGATTCTGATCTATTCTTTGATTGCAACTATTCTTAGTTTGGCCACAGCTTGTGGCAAT
CTTCTTGTTCTCATTTCTTTTTGTATTGAAGGTCAGCTAA
>No_name
CGTCATTGAAATAATTCCAATAAGAAAGTCTGAAACGGCCAAAGAAAGAAGATAATAATT
ACTAATTGTCCTTAGCTGACCTTCAATACAAAAAGAAATG
>No_name
ATTTAATTCTACAACTTGTGATTTGTGGTTATNACTTNNNTATACAGTATCGAATGCTTC
ATCGGCAAATCTAGTTCTTATATCTTATGAACGATATAAA
>No_name
CATCTTGTGATTTGTGGTTATCACTTGACTATACAGTATCGAATGCTTCATCGGCAAATC
TAGTTCTTATATCTTATGACCGATATAAAACCCTTACTTG
>No_name
GAATAATAATTATAGTTTTTCTTGGTGATCTTTTGCATCTATACGTCAATGGACAAGTAA
GGGTTTTATATCGGTCATAAGATATAAGAACTAGATTTGC
>No_name
CTTTTTCCATCAATAATTGGCCAGATATAAATCAAGGGAGTCCATAATAGTGCACAAATT
ATCCATGTTAATAGAATAATAATTATAGTTTTTCTTGGTG
>No_name
GCCGAGTTACGCGATATATTTGTATTGCGAAANCAATGATGATAAAGAGAGGTATTAAAT
ATCCAATTGCACAGGTGAGCAGAGTTAGCAGTGTGCTGGA
>No_name
GTGTAACCTAAAGTTTGAAGATTTTTATTTCGNTGCCGAGTTACGCGATATATTTGTATT
GCGAAAACAATGATGATAAAGAGAGGTATTAAATATCCAA
>No_name
CTGCTCCTCCATAAACCGGAGTCGCGTAACCTAAAGTTTGAAGATTTTTATTTCGATGCC
GAGTTACGCGATATATTTGTATTGCGAAAACAATGATGAT
>No_name
CGCGTAACTCGGCATCGAAATAAAAATCTTCAAACTTTAGGTTACGCGACTCCGGTTTAT
GGAGGAGCAGCTTTGAAATACAATCATCGAGACAATTATA
>No_name
GTCGAAGAATCCATGTTCTTATAATTGTCTCGATGATTGTATTTCAAAGCTGCTCCTCCA
TAAACCGGAGACGCGTAACCTAAAGTTTGAAGATTTTTAT
>No_name
GTCGGTCGAAGAATCCATGTTCTTATAATTGTCTCGATGATTGTATTTCAAAGCTGCTCC
TCCATAAACCGGAGTCGCGTAACCTAAAGTTTGAAGATTT
>No_name
TGTCGGTCGAAGAATCCATGTTCTTATAATTGNCTCGATGATTGTATTTCAAAGCTGCTC
CTCCATAAACCGGAGTCGCGTAACCTAAAGTTTGAAGATT
>No_name
CTGATTTCAGTGTCGGTCGAAGAATCCATGTTNTTATAATTGTCTCGATGATTGTATTTC
AAAGCTGCTCCTCCATAAACCGGAGTCGCGTAACCTAAAG
>No_name
AGATCATGGATTCTTCGACCGACACTGAAATCAGTAATAGAAATCCAAAAGAAAAATGTA
TTAAAAAAGTTCACAAATTTCAACCGAATTCTCTTATTCT
>No_name
AAATTACCTTGACAATTTGGTATTGTTGAATTGCTTGAAGTGACACTCGAATAATTTAAA
TTTTGTGGAGTGAGAATAAGAGAATTCGGTTGAAATTTGT
>No_name
CTTATTCTCACTCCACAAAATTTAAATTATTCGAGTGTCACTTCAAGCAATTCAACAATA
CCAAATTGTCAAGGTAATTTGATGAGCCATGGACTAAGAC
>No_name
GAAAAATGTAATGATTATTGCTGCAAGAGTTTTGGCGGCTTTGCTAGAGGAAGGCTTTTT
TCGCACTGACTGTCTTAGTCCATGGCTCATCAAATTACCT
>No_name
GTAATTTGATGAGCCATGGACTAAGACAGTCAGTGCGAAAAAAGCCTTCCTCTAGCAAAG
CCGCCAAAACTCTTGCAGCAATAATCATTGCATTTTTCGT
>No_name
AAACCACGTGACGAAAAATGCAATGATTATTGCTGNNNNNNTTTTGGCGGCTTTGCTAGA
GGAAGGCTTTTTTCGCACTGACTGTCTTAGTCCATGGCTC
>No_name
GGACTAAGACAGTCAGTGCGAAAAAAGCCTTCCTCTAGCAAAGCCGCCAAAACTCTTGCA
GCAATAATCATTGCATTTTTCGTCACGTGGTTTCCATATA
>No_name
CGAGAATATAAATTTATAAGTGTAAAAAGATTNTATGGAAACCACGTGACGAAAAATGCA
ATGATTATTGCTGCAAGAGTTTTGGCGGCTTTGCTAGAGG
>No_name
CCGGGAATATAAATTTATAAGTGTAAAAAGATTATATGGAAACCACGTGACGAAAAATGC
AATGATTATTGCTGCAAGAGTTTTGGCGGCTTTGCTAGAG
>No_name
CGCCAAAACTCTTGCAGCAATAATCATTGCATTTTTCGTCACGTGGTTTCCATATAATCT
TTTTACACTTATAAATTTATATTCTCGGTCAAAGTCCAAT
>No_name
GCATATTAGAATTCTCCAAAATGTTCTACGAAACATAATATTGCAATAAGCATACAATAT
TGGATTGATTGTGGAATTCAAATAACATAAATAATAGCCA
>No_name
AGAGAAACGACTTGTGTTGCTCTTAGACCGGCCGCATATTAGAATTCTCCAAAATGTTCT
ACGAAACATAATATTGCAATAAGCATACAATATTGGATTG
>No_name
AGAGAAACGACTTGTGTTGCTCTTAGACCGGCCGCATATTAGAATTCTCCAAAATGTTCT
ACGAAACATAATATTGCAATAAGCATACAATATTGGATTG
>No_name
CTTATTGCAATATTATGTTTCGTAGAACATTTTGGAGAATTCTAATATGCGGCCGGTCTA
AGAGCAACACAAGTCGTTTCTCTTCAATGCCATCGAATGC
>No_name
CTGGGTTATGATAGCGAACGGAATGACAGCAACTGCAACAAGAAAATCACTACAAGCTAA
ACTAAAGACTAAACAATTGCTGGGAGTGTGAAGCCTCCTT
>No_name
CTGGGTTATGATAGCGAACGGAATGACAGCAACTGCAACAAGAAAATCACTACAAGCTAA
ACTAAAGACTAAACAATTGCTGGGAGTGTGAAGCCTCCTT
>No_name
TTTTTTTATCTTTTTGGATATTTTACTTTGTACCGCTTCGATTTTGAATCTTTGCTGCAT
TTCAATTGATAGATATTTCACAATTCTTCAACCTCTCAGT
>No_name
AAAATGGATTCTTTCCGGATTGATATCGATACNTCCTGTGACGGGTTGGAAAGAACCTTT
CCACTTAGGTCACTGTACATATAGTGAGGGTTTGTGGTAT
>No_name
TATGTTTGATACCACAAACTCTCACTATATGTNCAGTGACCTAAGTGGAAAGGTTCTTTC
CAACCCGTCACAGGAGGTATCGATATCAATCCGGAAAGAA
>No_name
TGGGAATGAAATTTACAAAAAATGGACCAAGANATTTGATTTTGAAACAGTTTTCTCTAA
TTGCTTCTCCTCTGAATGCAATTCCTCTTGTAAAAAATTC
>No_name
GGAAAACCGATTATTTGTATTCAAAGAATTTTNTACAAGAGGAATTGCATTCAGAGGAGA
AGCAATTAGAGAAAACTGTTTCAAAATCAAATCTCTTGGT
>No_name
CAAGAGATTTGATTTTGAAACAGTTTTCTCTAATTGCTTCTCCTCTGAATGCAATTCCTC
TTGTAAAAAATTCTTTGAATACAAATAATCGGTTTTCCCA
>No_name
CTTTTTACAAATATAATATTAATGATGACATANTTTCTGTGTCAAAATTGCAGCAACGTA
AAAGTGATGAATCTGACATGACGAATTCCGATTATTGGAA
>No_name
ATTGGAACTCTATCAAATCTAAGAAAGCCAGACAGAAATATTTATCAAAAAAAATTATTT
CTGAAAGTAAAGCCATAAAAACTCTGGGAATATTAATGGG
>No_name
ATAGAATCTCTTTAAATGGCTGTCTAAAATCCTTATTGAATTTGGCGTAGATAATTGGAT
TGAGAAAACTGTTAAAATATCCCAGCCATAAAAATGTTTC
>No_name
TGCTACTTCGACGGGAGGCAGGAAGTTGCAAAGTGCTCTCGTAGCCAGAGCGCCGTCTTT
GGACAAATGATTTTCCAAATTGTTCTGTATATGAAGCAGT
>No_name
GCTTTCAAATCTGGCCTATGACTCTCATTAGTCTATTGTTGATAATTATCATCATTTGGA
CAATTGCCGGCTATGTTCTCGTCATGGTCACTATTGTTAC
>No_name
CTCTCATTAGTCTATTGTTGATAATTATCATCNTTTGGACAATTGCCGGCAATGTTCTCG
TCATGGTCACTATTGTTACTGAGCTCAATATTAAGAATTC
>No_name
CTATTGTATGTCAGTTTGGTAATTGATAAATATCTATCAATTGCTATCACCACAAGGTGA
AATATCGACGCTGTGCACGTCAGTACGTCCGTAAAAATCC
>No_name
CGAAACCGTTGAACGATTTCTATTGTATGTCAGTTTGGTAATTGATAAATATCTATCAAT
TGCTATCACCACAAGGTGAAATATCGACGCTGTGCACGTC
>No_name
CCGCAGCGATCCAGGAAGATGTAATCATAGCTGTTGTCGAAACCGTTGAACGATTTCTAT
TGTATGTCAGTTTGGTAATTGATAAATATCTATCAATTGC
>No_name
CTGTATTATTCCTTTGTAAATAGAATCTAGATGGAATGGAGACAAGGGCCGCAGCGATCC
AGGAAGATGTAATCATAGCTGTTGTCGAAACCGTTGAACG
>No_name
GTTCCATTATAATTGACTGTTATTCTTTCGGCTGTATTATTCCTTTGTAAATAGAATCTA
GATGGAATGGAGACAAGAGCCGCAGCGATCCAGGAAGATG
>No_name
TAACAGTCAATTATAATGGAACATGTCTTATTAATGAAGGAAACTCGTACACAATTCTTG
CAAATTTCTTATCTTTTTGTTTTCCGCTTATATTAATGGG
>No_name
CGATTACTGAATTTTTGATTGCTTTTCTATTTTTTGTTTGTTTTTTAATAAAAATAAAAA
TCTTAAAATAAACGATGCCCATTAATATAAGCGGAAAACA
>No_name
CCAGACAATATAAATATTTATTAGTAACATTTTCTGACAGATTATTATTAGACTTTGACT
GATTTTCGTCTTCCTCGTCGGCATACTGAAAATTAGAACA
>No_name
CGAGGAAGACGAAAATCAGTCAAAGTCTAATANTAATCTGTCAGAAAATGTTACTAATAA
ATATTTATATTGTCTAGATAAATCATCCACTGAGAGCTTT
>No_name
GTTCAAATAAAGTGATGACATTGGAAAGCTCTCAGTGGATGATTTATCTAGACAATATAA
ATATTTATTAGTAACATTTTCTGACAGATTATTATTAGAC
>No_name
CGACAAAGTCGGAGATTTTAACTTTCTGGAATTTGAAGTCGAGGGTTTGATTATAGACTT
GTTGGAATTGGGAGATTTTAAAATATCTTTATTTTGGTAT
>No_name
CTTTGGTGACCAGGACAAAGTCGGAGATTTTACCTTTCTGGAATTTGAAGTCGAGGGTTT
GATTATAGACTTGTTGGAATTGGGAGATTTTAAAATATCT
>No_name
CTTACCATATCGGCAATCAAAACCGAGCATTAAAAATGGGTTTAATTTCGTAGAAGCAAA
CTACTCTTTATTGAGTTCGATAAGTAGTCCGTTGAAAAAC
>No_name
CTGCTCTTTATTGAGTTCGATAAGTAGTCCGTNGAAAAACCACAACCACTCAAACAATGA
ACACTTTCAAACTCAAATTTCCGACAGTCTCAACGATAAC
>No_name
ATGATGAATAACGTCCTTACAACTTTATATTCGCGTTTTTGATTAATTCTTTTTACCCGG
ACTGCTAAAGACGCGAAAGAGTTATCGTTGAGACTGTCGG
>No_name
CCGAAATGATGAATAACGTCCTTACAACTTTATATTCACGTTTTTGATTAATTCTTTTTA
CCCGGACTGCTAAAGACGCGAAAGAGTTATCGTTGAGACT
>No_name
CTCAACGATAACTCTTTCGCGTCTTTAGCAGTCCGGGTAAAAAGAATTAATCAAAAACGT
GAATATAAAGTTGTAAGGACGTTATTCATCATTACGGGTC
>No_name
TAACTCTTTCGCGTCTTTAGCAGTCCGGGTAANAAGAATTAATCAAAAACGTGAATATAA
AGTTGTAAGGACGGTATTCATCATTACGGGTCTATTTATA
>No_name
TAATAACATACGCACGTAAAAGGTTGTTGATTGCGAATGGTAGCCAACATATTATAAATA
GACCCGTAATGATGAATAACGTCCTTACAACTTTATATTC
>No_name
CGACGGATCACTAATAACATACGCACGTAAAAGGTTGTTGATTGCGAATGGAAGCCAACA
TATTATAAATAGACCCGTAATGATGAATAACGTCCTTACA
>No_name
CTGAAATTCAGTTGAGAAAATTGTGTAAATAATTGGATTTAACCCGGAATTTACGTACCC
CAACCAAAGAAATATACTGTCCATAATTCTATTTATTTCC
>No_name
CTGAAATTCAGTTGAGAAAATTGTGTAAATAATTGGATTTAACCCGGAATTTACGTACCC
CAACCAAAGAAATATACTGTCCATAATTCTATTTATTTCC
>No_name
CTGAAATTCAGTTGAGAAAATTGTGTAAATAATTGGATTTAACCCGGAATTTACGTACCC
CAACCAAAGAAATATACTGTCCATAATTCTATTTATTTCC
>No_name
CTGAAATTCAGTTGAGAAAATTGTGTAAATAATTGGATTTAACCCGGAATTTACGTACCC
CAACCAAAGAAATATACTGTCCATAATTCTATTTATTTCC
>No_name
CTATGTATATATTCATTGACCGACGCATGTTGNGAAACATGAGGATGGAAAGGAGTATCA
AAGCGTTTCCGATGGAACCGACGATCGAGAAAACAATCAA
>No_name
ATTCGATTGAGAACGAAAAACCGTCGATTGACGGCGATGAACATGAAGCTGAAATTCGCA
ACGCCAGCGCAAAGAAACAACATGAATCCGTTGAACGTAC
>No_name
CGACGGTTTTTCGTTCTCAATCGAATGACTTACAATAAGATATTTTCTAATAAAAAAATA
ATTTTTTATACGATTTTCATTTGGATATTTTGGACTGGTT
>No_name
CCGGGCTCCAAATAAAACGAACACAACACTAACAGATTTCCTCCAATAGTTACTATGCTC
AATATTATTGAAAAGAATAAAATAATGGAGGTTTCAAAAA
>No_name
GTGAGTGTTGTGTTCGTTTTATTTGGAGCCCGGTCTGAGGGTATCTTCCAATTACTTCAT
TGCTTCTTTGGCAGTTACGGATTTGTTAATTGGATTGTTT
>No_name
GTTCGTTTTATTTGGAGCCCGGTCTGAGGGTATCTTCCAATTACTTCATTGCTTCTTTGG
CAGTTACGGATTTGTTAATTGGATTGTTTTCAATGAATCT
>No_name
GTGTAATCCATTGACAGCCACAAGTCACACATGAGTTGACTAAGTGGCCACGATTTAAGA
ACAATGTAGACTGTATAAAGATTCATTGAAAACAATCCAA
>No_name
GGGACGTCAAGCAGGCCGTGTAATCCATTGACAGCCACAAGTCACACATGAGTTGACTAA
GTGGCCACGATTTAAGAACAATGTAGACTGTATAAAGATT
>No_name
GTGGCTGTCAATGGATTACACGGCCTGCTTGACGTCCCAATATACGGTATTTCTGATAAC
AGTTGACAGATTTTGCTCCATCAAGATGCCAATGCGATAC
>No_name
CGATCACTTCTCCATTTATTGTATCGCATTGGCATCTTGATGGAGCAAAATCTGTCAACT
GTTATCAGAAATACCGTATATTGGGACGTCAAGCAGGCCG
>No_name
TCATGATATTTTTAACGTGGTCCATTCCATCAATTGTGTTCTATTCAATTATAATGAGTT
GGCCTTACGTTGTTGGCCGACAAAGGGCTACAAATGAATG
>No_name
CCGGTTTAATTGAGAATTGCGCGTAGCATTCATTTGTAGCCCTTTGTCGGCCAACAACGT
AAGGCCAACTCATTATAATTGAATAGAACACAATTGATGG
>No_name
CTTACGTTGTTGGCCGACAAAGGGCTACAAATGAATGCTACGCGGAATTCTCAATTAAAC
CGGTTTTTATTACAATTCTTACTGTTTGTTACTTTTGGCT
>No_name
CGCGATATATTCCAATGTAAAGTCCGATCATAACTATTAGAGTTAGCCAAAAGTAACAAA
CAGTAAGAATTGTAATAAAAACCGGTTTAATTGAGAATTC
>No_name
TTCTTACTGTTTGTTACTTTTGGCTAACTCTAATAGTTATGATCGGACTTTACATTGGAA
TATATCAAGTTGCTCTGACTCTCCAAAGAAGATCTGACGC
>No_name
GTATTTATTAACCTTTGCTTTTCTGGCGTCAGATCTTCTTTGGAGAGTCAGAGCAACTTG
ATATATTCCAATGTAAAGTCCGATCATAACTATTAGAGTT
>No_name
CTAATAGTTATGATCGGACTTTACATTGGAATATATCAAGTTGCTCTGACTCTCCAAAGA
AGATCTGACGCCAGAAAAGCAAAGGTTAATAAATACTTTC
>No_name
CGCATTTTTAATTAAGTGATTCGTTTGTCGATTTGTCAAAGAAAGAAGAAAGTATTTATT
AACCTTTGCTTTTCTGGCGTCAGATCTTCTTTGGAGAGTC
>No_name
ATCCGATCCAATTTCCTTCGCATTTTTAATTAAGTGATTCGTTTGTCGATTTGTCAAAGA
AAGAAGAAAGAATTTATTAACCTTTGCTTTTATGGCGTCA
>No_name
AAAAGCAAAGGTTAATAAATACTTTCTTCTTTCTTTGACAAATCGACAAACGAATCAGTT
AATTAAAAATGCGAAGGAAATTGGATCGGATTCCAATAAG
>No_name
CGTAGTCATTTGTTTTGTATGAACTTATATCANTTTCATCATCCTTATTGGAATCCGATC
CAATTTCCTTCGCATTTTTAATTAAGTGATTCGTTTGTCG
>No_name
GTCGTAGTCATTTGTTTTGTATGAACTTGTATCAATTTCATCATCCTTATTGGAATCCGA
TCCAATTTCCTTCGCATTTTTAATTAAGTGATTCGTTTGT
>No_name
AAATGAAACAGCTTGAATGAGAGTGTCGCAAACTCTCTGAGTCGTAGTCATTTGTTTTGT
ATGAACTTGTATCAATTTCATCATCCTTATTGGAATCCGA
>No_name
CTGATATACTGGAGAATCGCTTCTAGAGTGTTTAGGATTATCTTCACATAAAAGAGGGGA
TTCGATATTCGGAAGTTGGCCAGAGTATAAAATGAAACAG
>No_name
GTTATTGTGATGAATGTTACAATGGCAATGGTGATGGATCTCGTCAGATCCGTAATTAAT
TTGGGTTTGGAATGAAATAGTTCGACTGAGGAACTTATTG
>No_name
AGTTATTGTGATGAATGTTACAATGGCAATGGNGATGGATCTCGTCAGATCTGTAATTAA
TTTGGGTTTGGAATGAGATAGTTCGACTGAGGAACTTATT
>No_name
CTCGACCTTATTTTGTTTTCATCATAAAAATTGCACCGAAATTCCCGGTTACCAATTCAT
TGATGTTGAAAATCTCAAGTCTTCATTTAACATGAATTTA
>No_name
TTGTGTTTTCATCATAAAAATTGCACCGAAATTCCCGGTTACCAATTCATTGATGTTGAA
AATCTCAAGTCTTCATTTAACATGAATTTAACGGACCTGG
>No_name
CTCAACTGGATGCTGCTGCTTCCAAATCGGCGATGAGCAAAGTTTTAGAGTTTTTCCTGA
ATTTTCCAGGTCCGTTAAATTCATGTTAAATGAAGACTTG
>No_name
ATATAACGGACCTGGAAAATTCAGGAAAAACTNTAAAACTTTGCTCATCGCCGATTTGGA
AGCAGCAGCATCCAGTTGAGTCGAATTGCGCAAAGGACAC
>No_name
ATTTAGTGTCCTTTGCGCAATTCGACTCAACTNGATGCTGCTGCTTCCAAATCGGCGATG
AGCAAAGTTTTAGAGTTTTTCCTGAATTTTCCAGGTCCGT
>No_name
GAGATATTTAGTGTCCTTTGCACAATTCGACTCAACTGGATGCTGCTGCTTCCAAATCGG
CGATGAGCAAAGTTTTAGAGTTTTTCCTGAATTTTCCAGG
>No_name
CTTTATCATCACTTTCATTTGGGAGATATTTAGTGTCCTTTGCGCAATTCGACTCAACTG
GATGCTGCTGCTTCCAAATCGGCGATGAGCAAAGTTTTAG
>No_name
GTCACCATTGCAAAAGGTTGCGAAAAAATTCTATGGAGCACTGCAAAAAACGAAAGGGGT
GCAAAGTACGATTACTCAAAATCGAAATCGTGCTAAAAAA
>No_name
GATACCATTGCAAAAGGTTGCGAAAAAATTCTATGGAGCACTGCAAAAAACGAAAGGGGT
GCAAAGTACGATTACTCAAAATCGAAATCGTGCTAAAAAA
>No_name
GACGGTTTAAGGAGTGATCATCACAAGCAGCCTTGATGAGAATGACCACGTGGAATGGAG
TCCAACAAATAATAAAAGCGCCTAAAATAAAACTGATCGT
>No_name
AAGCATAGCAAAATGGGTTGATAGGACTGTTANTATAGCACAACCAATAAGCAAGACGAT
AAATGTGCTCATTCATGCATGAACGGTTTAAGGAGTGATC
>No_name
CCAAAGCATAGCAAAATGGGTTGATAGGACTGTTAATATAGCACAACCAATAAGCAAGAT
GATAAATGTGCTCATTCATGCATGAACGGTTTAAGGAGTG
>No_name
CAAAAAATCAAATCAATGCAAATGATTGATTTTGAAGTGATTATTGATTTTTTCGGATCC
AAAAATCAAAGCACTCATTCAGCGTGCGCCAGTTCCGTTC
>No_name
AAAGAATTGACAGCATCACATATAAAACAATTAATGTTACAGGATGATATCGTTCCGGCC
AACATTGAGGAGGCAGATTGTAAAGTCCTGTCATATTCCA
>No_name
GTCAATTCTTTTCCTCGGAACTGTCATTGGGANTTCGTTGATGATTTTTGCATTTTTCTT
GGTACGTCGATTACGAACTCCTTGCAACATGTTAATCATC
>No_name
CGATTACGAACTCCTTGCAACATGTTAATCATCAATTTAGCAGTTACAGATTTGATGGTG
GGAACCTTGGTGATACCAATGGCAAGTATTTATCAAATCA
>No_name
CAAGTATTTATCAAATCAAAGGGTATTGGATANTCAATGATTACATATGCAGCGGATTTA
TTTTATTTGATGTCTTATTGTGCACATCGTCCATTTTAAA
>No_name
TTTTATAATAACACAACCATTTCGATATGCAANACACAGGACAACAAAACGAATGCTACT
TATGATTTTCATAGTTTGGGCTGCCTCAGCACTGATAAGT
>No_name
GCTCGCTATAATCACAGTAGTATTTGGATTTCGGATTACTCCATCCGAACAAAGGGGGTA
CACTTATCAGTGCTGAGGCAGCCCAAACTATGAAAATCAT
>No_name
GATAAGTGTACCCCCTTTGTTCGGATGGAGTAATCCGAAATCCAAATACTACTGTGATTA
TAGCGAGAATCTCGGCTATCAAATATATGCAACATTTATA
>No_name
CTCCTGGACATAAATATAATTTGCAAGTCTAAAAATACGTCCGTATAAAACCAACATGAC
AATCAGAGGTAAATAGAAGGCTATAAATGTTGCATATATT
>No_name
TTGTCATGTTGGTTTTATACGGACGTATTTTTAGACTTGCAAATTATATTTATGTCCAGG
AGAAAATGGGTGGTAAAGAAACAAAACAGTCAAAAAGAAA
>No_name
TTGTCTATAATGCTATTGTTATTGTTGTTATCGTTGAAATTATTTCTGAAATTAGAATTT
CTTTTAGACTGTTTTGTTTCTTTACCACCCATTTTCTCCT
>No_name
CCGAACTATATTTGGTTTTAGAATTGTGATGGAGTTCCTCATCAGATTCTGCAAAATTAA
TTTTGATATCTGGAACATTTAAATGTTTATTTGATTCTTC
>No_name
CAAAAAATATCAAAAATGATCGGTCTGTCATTCTATCGAAAGTACAACTTAGGGTTTTTA
CATCGTAGGTCTGACCTCCCCAACCAAAGAAATTCGGAAC
>No_name
CAATGTTCTCGTTTGCATTGCGGTTTGTCAAGATAGAAAACTTAGAAAACCCAGCAATTC
TTTGTACGTTTCTTTGGCGATAGCCGATTTATTGCTGTCT
>No_name
CAATGTTCTCGTTTGCATTGCGGTTTGTCAAGATAGAAAACTTAGAAAACCCAGCAATTC
TTTGTACGTTTCTTTGGCGATAGCCGATTTATTGCTGTCT
>No_name
CCGATTTATTGCTGTCTATTTTTGTGATGCCATTCGCGGCGGTGAATGAATTGAACTTCA
ATTGGATGTTTTCATTTTATTATTGCAAAACCTTTCTCTC
>No_name
ATTCGGGCTTTTATTTCAATGTTAATTTTCATCTGGTTGTGTAGCGGTATTATTTCTTTC
CTGCCGATAAATTTGAACTGGCATGCCGTTACAAATTACC
>No_name
ATCTGGACTTACGGAAGATTGGTAATTTGTAACGGCATGCCAGTTCAAATTTATCGGCAG
GGAAGAAAAAATAACGCTACACAACCAAAAGAAAAATAAA
>No_name
TTTAAATATAACTTATGCGATAGTTTCTTCAACGATAAGTTATTTTATACCTTGCATTTG
TTTATTGTTTTTGTACTTTAAACTTTACCGTGAAGCCACT
>No_name
TGACGAGTGGCTTCACGGTAAAGTTTAAAGTACAAAAACAATAAACAAATGCAAGGTATA
AAATAACTTATCGTTGAAGAAACTATCGCATAAGTTATAT
>No_name
CGAGTTACTGACAAATGTTTCATAATCTGAGGATATACAACTTGAAACGTTGTATTTATT
CTGATTGTGAATGACTTGAGCATGACGAGTGGCTTCACGG
>No_name
CAGGAGACGAGTTACTGACAAATGTTTCATAANCTGAGGATATACAACTTGAAACGTTGT
ATTTATTCTGACTGTGAATGACTTGAGCATGACGAGTGGC
>No_name
CAGGAGACGAGTTACTGACAAATGTTTCATAATCTNNNNNNATACAACTTGAAACGTTGT
ATTTATTCTGATTGTGAATGACTTGAGCATGACGAGTGGC
>No_name
AAATACAACGTTTCAAGTTGTATATCCTCAGATTATGAAACATTTGTCAGTAACTCGTCT
CCTGGACCCAATAAAGTCAGCAAAAAGTGGAATAACTCAG
>No_name
CAGAGTGATTGCAGCTTTATGATCTGAGTTATNCCACTTTTTGCTGACTTTATTGGGTCC
AGGAGACGAGTTACTGACAAATGTTTCATAATCTGAGGAT
>No_name
CTGTTACATTGATAATGAAGAATGGCGTCCAGCAAAATAAAAAGGTACCAGTTATTATTC
CCAGAGTGATTGCAGCTTTATGATCTGAGTTATTCCACTT
>No_name
GCCGCAATAATTATGAGAATGTTACCGACCAAGGTTGAAAAGGTTAAAATACTCAAAATC
AAACCGATGAAAACTTCTTGAGTCGGGGTATACTTTCGAC
>No_name
GGTGTTTGAAGTTTTTTCACCAAAGTTACCGCAATAATTATGAGAATGTTACCGACCAAG
GTTGAAAAGGTTAAAATACTCAAAATCAAACCGATGAAAA
>No_name
GCGAGATTTACTATCAAAAGATTGCTGGGTGTTTGAAGTTTTTTCACCAAAGTTACCGCA
ATAATTATGAGAATGTTACCGACCAAGGTTGAAAAGGTTA
>No_name
ATTGCGGTAACTTTGGTGAAAAAACTTCAAACACCCAGCAATCTTTTGATAGTAAATCTC
GCCATGAGCGATCTTCTTGTGTCAGGAATCGTGTTGCCAT
>No_name
GCCAAAATCCTTTCAGTTGGAAAATGATGGCAAATGGCAACACGATTCCTGACACAAGAA
GATCGCTCGTGGCGAGATTTACTATCAAAAGATTGCTGGG
>No_name
AAAGGATTTTGGCCGTTTTCGGAATTTTTGTGTGACACTTTCATCTTATCGGATGTACTG
TTATGCACATGCTCAATTCTCAGTTTGTGTATCATATCGA
>No_name
GGGTGATCGCAAAATATCTATCAATCGATATGATACACAAACTGAGAATTGAGCATGTGC
ATAACAGTACATCCGATAAGATGAAAGTGTCACACAAAAA
>No_name
GTGATCGCAAAATATCTATCAATCGATATGATACACAAACTGAGAATTGAGCATGTGCAT
AACAGTACATCCGATAAGATGAAAGTGTCACACAAAAGTT
>No_name
AGTTTGTGTATCATATCGATTGATAGATATTTTGCGATCACTCGAACGTTGTAATACGCA
TCTAAGCGTACGAGTGGTCGGATTTCGATCATGATCGTCT
>No_name
GGAAAGAGAAATTTGTGAAGAACGAATGCAAATACAGCGATTCGTTGAGCTATCAGATTT
ATGCAACATTTGGTGCATTTTATGTACCACTTTTTATCAT
>No_name
TGTTCTTATACGGGAAAATTCTTCTGTTGGCAAAACGAATCGCTAATCTCGATCTCAAAC
AACGCAGTCAAAAGACGTCAAGACGCAATTCTACTGTTGT
>No_name
GTGGAATGAAAGAACAGTTCATTGTTTGCTGCAATGAAGGTTTTCTATTTTCTGTCGTAT
TGTGATTTGAAAAAACAACAGTAGAATTGCGTCTTGACGT
>No_name
CTCGTTCTGTTATAGAGCTTCGTAATTGTATACCGTTTGCTGAAGGCCATCTCTTCGGAC
TTGTCATTGGATTCTCTATGGTCATGTTGAATGAAAGAAC
>No_name
CGAAGAGATGGCCTTCAGCAAACGGTATACAATTACGAAGCTCTATAACAGAACGAGCAT
GAATCTGTACAAAAAATCCAAATTATCATCTGAAGTGAAA
>No_name
CATGAATCTCTACAAAAAATCCAAATTATCATCTGAAGTGAAAGCAATTAAAACTTTAGG
CATAATTATGGGATGCTTTACCATTTGTTGGTGCCCGTTT
>No_name
CGAAATTCGGATCTTGGCCTAATGCTTTTGCTNTTGGAATCGTTAGCTGAATAATAAAAA
ACGGGCACCAACAAATGGTAAAGCATCCCATAATTATGCC
>No_name
CTATAGCAAAAGCATTAGGCCAAGATCCGAATTTTGTACCTCCAACTGTCATTGAAATAT
TCCTCTGGCTGGGTTATTTCAATAGTTTTCTCAACCCGAT
>No_name
CAACATACGATTCCGATCTCATTCGTCGGTTGATAGTTCGGCAGCGGAATAAAAGAATTT
CTTTGAATGGAGTGCGAAAATCCCGATTGAATTTTGCGTA
>No_name
TCGGGATTTTCGCACTCCATTCAAAGAAATACATTTATTCCGCTGCCGAACTATCAACCG
ACGAATGAGATCGGAATCGTATGTAGAACAGTATGGAATG
>No_name
TGCGGCGCCTATTCATCATTCCATACTGTTCTACATACGATTCCGATCTCATTCGTCGGT
TGATAGTTCGGCAGCGGAATAAAAGTATTTCTTTGAATGG
>No_name
TTCCGCTGCCGAACTATCAACCGACGAATGAGATCGGAATCGTATGTAGAACAGTATGGA
ATGATGAATAGGCGCCGCTCGACATTGGATGTTACGTACA
>No_name
GTATTATTGTACGTAACATCCAATGTCGAGCGGCGCCTATTCATCATTCCATACTGTTCT
ACATACGATTCCGATCTCATTCGTCGGTTGATAGTTCGGC
>No_name
CCACGGATTATTTCCTAGAAAATCGCAATGAATTATTGAAATCTTCTCTTGTTTTTGTCA
TTTTCCTCGCCGTATTGTTGTACGTAACATCCAATGTCGA
>No_name
GGACTTTTCCTATTTTTAACATGAGTTTCCATTCTCGATACAATTGGGCTTATGTCGGTC
TGTTTATTATTCCAATGTTGAGTATGTGGGGTAACAGTTT
>No_name
CGGAAATTGGCATGACGAGAATAGCACAAAGANAATCACTCATAGCTAATGAAACAAGAA
AATAATTGAATCTTTTTCTGAGACCAACCTCAACCCAAAC
>No_name
AAGCGGAAATTGGCATGACGAGAATAGCACAAAGAAAATCACTCATAGCTAATGAAACAA
GAAAATAATTGAATCTTTTTCTGAGACCAACCTCAACCCA
>No_name
AATCTTTAAAGGGTTTTTCAGTGCATTGTATCTGTCAATTGAGATTGTACACAAGTGAAT
GATTGTAGAGGCTGTAAAAAACACATCCAAACTGTACCAA
>No_name
TCTATAACGTTTTTGGCCATGAATCTTTAAAGGGTTTTTCAGTGCATTGTATCTGTCAAT
TGAGATTGTACACAAGTGAATGATAGTAGAGGCTGTAAAA
>No_name
ATACAATGCACTGAAAAACCCTTTAAAGATTCATGGCCAAAAACGTTATAGATCATTAGT
TGTCCAATTGGTATGCGCTTGGATAATACCTTTCAGTATT
>No_name
GAAAAACCCTTTAAAGATTCATGGCCAAAAACGTTATAGATCATTAGTTGTCCAATTGGT
ATGCGCTTGGATAATACCTTTCAGTATTGCTTGTCCTTTG
>No_name
GATAAACCCTTTAAAGATTCATGGCCAAAAACNTTATAGATCATTAGTTGTCCAATTGGT
ATGCGCTTGGATAATACCTTTCAGTATTGCTTGTCCTTTG
>No_name
CTCTAGTCTTGTCCAGTTCCAAAGCAAACAAANACAAAGGACAAGAAATACTGAAAGGTA
TTATCCAAGCGCATACCAATTGGACAACTAATGATCTATA
>No_name
CGCTTGGATAATACCTTTCAGTATTGCTTGTCNTTTGTTTTTGTTTGCTTTGGAACTGGA
CAAGACTAGAGAGCATTCGTCATTCAAAGGATGTGGTCCA
>No_name
CGCTTGGATAATACCTTTCAGGATTGCTTGTCNTTTGTTTTTGTTTGCGTTAGAAATGGA
AAAGACTAGAGAGCATTCGTCATTAAAAGGAGGAGGTCCA
>No_name
TTGCATATTAATTGCTACAATTGTGACATTTTTCATTCCATTAATAATAATGACAGTTAC
GTATGTGTTAACAGTGAAAATTCTCTACGTCCAACGGAAA
>No_name
CTTTATTCGAATGCTGTAGCTTCTCTTGTTTTCAAACCAAAGCTTTCAAGTTCTTTGGCC
AAGTTTACCAGAACACCATCGACAAAGGTTATGAGCGAAA
>No_name
GCCAAGTTTACCAGAACACCATCGACAAAGGTTATGAGCGAAAAGAAATTAAACGGAAAA
AATGAAAACTCGTCAGCAATGCATAGGAGATCAATTTCAA
>No_name
GTTTTCTGTTTCTTTGAATTCTGAGTCTAAAGAATTTACTAAACAACTTGTTGAAATTGA
TCTCCTATGCATTGCTGACGAGTTTTCATTTTTTCCGTTT
>No_name
GGTAAAAATGAAAACTCGTCAGCAATGCATAGGAGATCAATTTCAACAAGTTGTTTAGTA
AATTCTTTAGACTCAGAATTCAAAGAAACAGAAAACCATA
>No_name
ATCAATTTCAACAAGTTGTTTAGTAAATTCTTTAGACTCAGAATTCAAAGAAACAGAAAA
CCATAATCACTTTGAAATGACTCCTTTGTTAGCAAAAACG
>No_name
ATGAATCTCTGTGGTTCAGACAATTTGAAACCACCTTTACAAGAAGACCAATATAAACAG
ACCTTACCTCAGAGGCAAGTTTCTTTTAGAGAACAGCAAA
>No_name
TGATTTTTAGTTTTTTGCTGTTCTCTAAAAGAAACTTGCCTCTGAGGTAAGGTCTGTTTA
TATTGGTCTTCTTGTAAAGGTGGTTTCAAATTGTCTGAAC
>No_name
CAAAAAACTAAAAATCATTATTGGAAGTCAAACACAGTTTGTACTGTGCTGGAAAATCCT
CTTGCTTTATTATCACATCAAAGATCTTTCAAAATGTCAA
>No_name
GTTTGTACTGTGCTGGAAAATCCTCTTGCTTTATTATCACATCAAAGATCTTTCAAAATG
TCAAACAAAACAAAAACTGATGAATATTCAGCTTTCTATA
>No_name
CTTTATTATCACATCAAAGATCTTTCAAAATGTCAAACAAAACAAAAACTGATGAATATT
CAGCTTTCTATACGAAAAAGAAAGAAACGGAAAAACAGCT
>No_name
ATAACAAATGACAAAGAGTAGAAATAAAATCCCCAACGTTTGTACGGCTTTTCTTGACCG
ATTAATTTGTTTCAGCTGTTTTTCCGTTTCTTTCTTTTTC
>No_name
TGCTGCTAGCGTGGCGTATGAAGACCCTATAACATTGGCATTTCATTAATCTTTGATAGG
TATGTCGAAAGATGGGATTAAAAAAGTGATAAACAATCGG
>No_name
GCCATCTATTTACACGAAAGAACATCTCACCGATTATTACCCCTGCAATGTTAAATGGAT
TAACAAATAAGCTCACCGCCAAGTCTGTTATAGCCAGGTT
>No_name
GGGGACAATGCATTCGATAGGAAGACACTCAGTTGCATTTATAGTCGAACAGCTGCAAGA
TCATTTACAAATTTCTTTGCCGGATTTCTGGTGATGGCAC
>No_name
GAGCAAGTCTCATAGAATTATTTGCTTCTGAATTTTGTTTTTTAGAATTTTCGCCTTTCA
TTTCCTTGACTCGATTTGCAGACTTTTTCCAGTGATAAAA
>No_name
TTTGTATTCCCAGGATATTACATATCTCTGTATCAATATCGTGTTGGGTATTCTGTTCAA
TTTATGCGTCCCCTTTGCCATATCCGTAGATAAAAAACTC
>No_name
GCCAGCGTCACAGGAAGGATGTAACAACAGACCATAAGGCCAACAATAATGATATTAAGG
ATGAGGAAGTTACTTGATATCCAGAGTTTTTTATCTACGG
>No_name
CTTGATAAGATCCGATTAGCCAGCGTCACAGGAAGGATGTAACAACAGACCATAAGGTCA
ACAATAATGATATTAAGGATGAGGAAGTTACTTGATATCC
>No_name
GATAAGAATTCACGTGACACCCGATGTAGCCCATAACATTTCTTGATAAGATCCGATTAG
CCAGCGTCACAGGAAGGATGTAACAACAGACCATAAGGTC
>No_name
TTTCCATGCTGATGAATGTGAGAAAAGAATTCACGTGACACCCGATGTAGCCCATAACAT
TTCTTGATAAGATCCGATTAGCCAGCGTCACAGGAAGGAT
>No_name
AAGAAATGTTATGGGCTACATCGGGTGTCACGTGAATTCTTTTCTCACGTTCATCAGCAT
GGGAATAAACAATTTCATATTCATGATAATTTCATTCGAT
>No_name
TATCCCATACGCAGTTGTTTACAATCTCCAACACTCTTATCCTGATTGCACTGGTATGGC
TGTTTTGGATTGGATACGGAATCGCTCTCAGTTTTTTCAA
>No_name
GGCTGTTTTGGATTGGATACGGAATCGCTCTCAGTTTTTTCAAAGGATTCGGTTACGAGT
CCGACGCATTTGTCTGTTTTATTCTTGACACGAACGGCAA
>No_name
GATTCTTCTGGTAAAGCTATTCAAAACCAAACGCAACTTGAGCATTCAAAAAGAATTCAA
GCGACTCTCTGACATCCAACGAGACAAGAATGAAATGAGA
>No_name
TCCCAACCGTTACAATCAACAAAACCACCATTNTCATTTCATTCTTGTCTCGTTGGATGT
CAGAGAGTCGCTTGAATTCTTTTTGAATGCTCAAGTTGCG
>No_name
CCCATGAAAAGTATACGGAGCCCAGCAAAGAAAAAATGTCCCAACCGTTACAATCAACAA
AACCACCATTCTCATTTCATTCTTGTCTCGTTGGATGTCA
>No_name
CCCGATGTAAGGGAGCACTTAATGTGCCACCAGACCGATAAAAGAAACCGTGAAAAGTAT
ACGGAGCCCAGCAAAGGAAAAATGTCCCAACCGTTACAAT
>No_name
GAATGATCGTAGTAGCTGTAAAGAACACATCGAGGCTGAACCAAGCAAGGCAAACTTCGT
TTGGCCAATTATTTGCTATATCAGCTTTATCGCTCTGTCC
>No_name
GTGAATGATCGTAGTAGCTGTAAAGAACACATCGAGGCTGAACCAAGCAAGGCAAACTTC
GTTTGGCCAATTGTTTGCTATATCAGCTTTATCGCTCTGT
>No_name
CACAGGTGAATGATCGTAGTAGCTGTAAAGAACACATCGAGGCTGAACCAAGCAAGGCAA
ACTTCGTTTGGCCAATTGTTTGCTATATCAGCTTTATCGC
>No_name
GCGAAATACCGATCAAGGGATATAGTGCACAGGTGAATGATCGTAGTAGCTGTAAAGAAC
ACATCGAGGCTGAACCAAGCAAGGCAAACTTCGTTTGGCC
>No_name
GGCCAAACGAAGTTTGCCTTGCTTGGTTCAGCCTCGATGTGTTCTTTACAGCTACTACGA
TCATTCACCTGTGCACTATATCCCTTGATCGGTATTTCGC
>No_name
CCGTATGATTGATGCTTGTCTCTTCTGTATTTCAAAGGATTGTTCAGAGCGAAATACCGA
TCAAGGGATATAGTGCACAGGTGAATGATCGTAGTAGCTG
>No_name
TTTCGCTCTGAACAATCCTTTGAAATACAGAAGAGACAAGCATCAATCATCCAGGCTTTA
TTTGAAAATCTTTGCTTCATGGATAATTCCTTTTTCGATT
>No_name
CTGAACAATCCTTTGAAATACAGAAGAGACAAGCATCAATCATCCAGGCTTTATTTGAAA
ATCTTTGCTTCATGGATAATTCCTTTTTCGATTGCTTGTC
>No_name
CTGAACAATCCTTTGAAATACAGAAGAGACAAGCATCAATCATCCAGGCTTTATTTGAAA
ATCTTTGCTTCATGGATAATTCCTTTTTCGATTGCTTGTC
>No_name
GCACTTTGCGGTCCACAACCTTTGTATGATCCGTTTGTTCGATCTAAATATATTGCAAGA
ATAAACAACGGACAAGCAATCGAAAAAGGAATTATCCATG
>No_name
GTCAGTATAAAAAGTGCACTTTGCGGTCCACAACCTTTGTATGATCCGTTTGTTCGATCT
AAATATATTGCAAGAATAAACAACGGACAAGCAATCGAAA
>No_name
GTCACATTTGTTATACCATTAATAATTATGATAATCACTTACATTCTAACGGTCCATACA
ATTATCGTTCAAACAAGACGATTTGATGAAATGATGATAA
>No_name
CGGGGACTTAATTGGATTGTTTATCATCATTTCATCGAATCGTCTTGTTTGAACGATAAT
TGTATGGACCGTTAGAATGTAAGTGATTATCATAATTATT
>No_name
CCGGGGACTTAATTGGATTGTTTATCATCATTTCATCAAATCGTCTTGTTTGAACGATAA
TTGTATGGACCGTTAGAATGTAAGTGATTATCATAATTAT
>No_name
ATCACTTACATTCTAACGGTCCATACAATTATCGTTCAAACAAGACGATTCGATGAAATG
ATGATAAACAATCCAATTAAGTCCCCGGCGTTGTCGAAAT
>No_name
CAATTATCGTTCAAACAAGACGATTCGATGAAATGATGATAAACAATCCAATTAAGTCCC
CGGCGTTGTCGAAATTTGAGTTTTTCAGCCATTCGAAACC
>No_name
TGCCATTTTGCACACACATGTTTCTTTTGGGTTTCGAATGGCTGAAAAACTCAAATTTCG
ACAACGCCGGGGACTTAATTGGATTGTTTATCATCATTTC
>No_name
GCAAAATGGCAGCTGCGATACGTCACTTGAAGGATCTAACAGTAGTTATCATTATTCAGA
AAAATATGAACTAAAACCGATGATTAACATGAATGGCAAA
>No_name
TGCAGTTTCAAAGTTTTCTTTGAATCTAGCTCATAGTTTTCATCTGAATTCATTTTTACC
AAAGAAAAAGTTGATTGAGGAAAACATTTTCTTTCTTTAG
>No_name
CGGCCTGTAAAGAGTGTCAAGAGTTTTGATATAATTTTCTTCATCATAACTGTGGAAAAT
GTTTTGCAGTTTCAAAGTTTTCTTTGAATCTAGCTCATAG
>No_name
TTCGGCCTGTAAAGAGTGTCAAGAGTTTTGATATAATTTTCTTCATCATAACTGTGGAAA
ATGTTTTGCAGTTTCAAAGTTTTCTTTGAATCTAGCTCAT
>No_name
GTTAAAATCAATAGAAGATCTCGGCCTGTAAAGAGTGTCAAGAGTTTTGATATAATTTTC
TTCATCATAACTGTGGAAAATGTTTTGCAGTTTCAAAGTT
>No_name
GTTGAGTGTTAAAATCAATAGAAGATCTCGGCNTGTAAAGAGTGTCAAGAGTTTTGATAT
AATTTTCTTCATCATAACTGTGGAAAATGTTTTGCAGTTT
>No_name
GTATATTCTGATCAGAAAATCTTTGATCCTTTTCTATAGAATAATAAGAAGAACATAGAT
GTTGAGTGTTAAAATCAATAGAAGATCTCGGCCTGTAAAG
>No_name
ATGTTCTTCTTATTATTCTATAGAAAAGGATCAAAGATTTTCTGATCAGAATATACCAAA
GCAACATTTTTTGTCAAACATTATGTATCTCAAAGTAGAT
>No_name
TTTTCTGATCAGAATATACCAAAGCAACATTTTTTGTCAAACATTATGTATCTCAAAGTA
GATAATACTCGACCCCAATTAGCTCGAACAATAAGCTATG
>No_name
ATTTCACAGATGAATCGGAAAAAAACCAAGTCAGTGCTGAGACATTAACAGTAACAATTG
AACAAAATCACACATTAGTTTCACAGGATTCACTCTCATT
>No_name
CTTGTCATGGAGAACAGAGGAACATTATTAAATTTCATTCTATCTGTTAGTTTTAATGGA
TATTTTGGAAAACATTTGATTGGAGATTTTTCAATACTGG
>No_name
CACGGCTTTTCGACTTTTTCTAATATTTCTTTACGTGTGATTTTGAAATCTTTGACTTTG
CTTGCTTGTCATGGACAACAGAGGAACATTATTAAATTTC
>No_name
GCTGAATATCCCACCCATTCTAAATGCCGAATNACGTCTTTCAATGATCTATTACATGAG
GGACAGAAGAAATCAAAAATATACACTAAGAAAAACGGCA
>No_name
CTGGATTTCTGACAATTTCCATGAAGAAGTCGTCGAAATGTCATTTTGAAAATTGGATTA
AATATATGATAAACAACTGGATTAAGCATTGACGCTGAAT
>No_name
ATTTAATCCAATTTTCAAAATGACATTTCGACGACTTCTTCATGGAAATTGTCAGAAATC
CAGAAATAATCCACATAACTTAAGCAGTTTTGTTTGAGGA
>No_name
GCTAAATTTTACCACCGAGTCCATCATAACTGNAATGGTTGCCCCGTCAATTTTTGGAGT
GATTGTCGTATTTGGATTTTTTGGAAACCTTTTGGTCATC
>No_name
GGAGACGACCAGGATGACCAAAAGGTTTCCAAAAAATCCAAATACGACAATCACTCCAAA
AATTGACGGGGCAACCATTTCAGTTATGATGGACTCGGTG
>No_name
GCTAGAGATGCGATGAGGATATTTGTACCATTTCGCAACTGCTTATTTATGGAGACGACC
AGGATGACCAAAAGGTTTCCAAAAAATCCAAATACGACAA
>No_name
CAGCTATCGCTAGAGATGCGATGAGGATATTTNTACCATTTCGCAACTGCTTATTTATGG
AGACGACCAGGATGACCAAAAGGTTTCCAAAAAATCCAAA
>No_name
GTCAGCTATCGCTAGAGATGCGATGAGGATATTTGTACCATTTCGCAACTGCTTATTTAT
GGAGACGACCAGGATGACCAAAAGGTTTCCAAAAAATCCA
>No_name
CAAAAACCAGCCTTTTTTAATGAAAATCGTCGCAGTTAAAGGAACACAAAAAGTAATAAA
TGTTATGTAAGCTATCGCTAGAGATGCGATGAGGATATTT
>No_name
CGTCGTTAAATATGTAAAAAACTGATATATTTTGCAAGCAATACTCCCCAAAAACCAGCC
TTTTTTAATGAAAATCGTCGCAGTTAAAGGAACACAAAAA
>No_name
CCGCCGTTAAATATGTAAAAAACTGATATATTTTGCAAGCAATACTCCCCAAAAACCAGC
CTTTTTTAATGAAAATCGTCGCAGTTAAAGGAACACAAAA
>No_name
ATTAAAAAAGGCTGGTTTTTGGGGAGTATTGCTTGCAAAATATATCAGTTTTTTACATAT
TTAACGGCGTACATGAGTGTTTATACTTTGGTATTAATGA
>No_name
AAAAGGCTGGTTTTTGGGGAGTATTGCTTGCAAAATATATCAGTTTTTTACATATTTAAC
GGCGTACATGAGTGTTTATACTTTGGTATTAATGAGTGTC
>No_name
CAACAGCCAAATACCTATCGACACTCATTAATACCAAAGTATAAACACTCATGTACGCCG
TTAAATATGTAAAAAACTGATATATTTTGCAAGCAATACT
>No_name
CAACAGCCAAATACCTATCGACACTCATTAATACCAAAGTATAAACACTCATGTACGCCG
TTAAATATGTAAAAAACTGATATATTTTGCAAGCAATACT
>No_name
ATTGCTTGCAAAATATATCAGTTTTTTACATATTTAACGGCGTACATGAGTGTTTATACT
TTGGTATTAATGAGCGTCGATAGGTATTTGGCTGTTGTCC
>No_name
TTTGGCTGTTGTCCATCCGATTGCGAGTATTCCAATTAGAACAGAAAAGAACGTCTTGAA
AATCGTACTATCGACATGGGTAATCTTTATGCTATGTAAT
>No_name
CCGGAATTGAACAGCAGTGGGCAATTACATAGCATAAAGATTACCCATGTCGATAGGACG
ATTTTCAAGACGTTCTTTTCTGTTCTAATTGGAATACTCG
>No_name
CCCGGAATTGAACAGCAGTGGGCAATTACATAGCATAAAGATTACCAATGTCGATAGGAC
GATTTTCAAGACGTTCTTTTCTGTTCTAATTGGAATACTC
>No_name
CTCCGGAATTGAACAGCAGTGGGCAATTACATAGCATAAAGATTACCCATGTCGATAGGA
CGATTTTCAAGACGTTCTTTTCTGTTCTAATTGGAATACT
>No_name
GGATACGCCACCCCGGAATTGAACAGCAGTGGGCAATTACATAGCGTAAAGGTTACCCAT
GTCGATAGGACGACTTTCAAGACGTTCTTTTCTGTTCTAA
>No_name
AAAGAACGTCTTGGAAATCGTCCTATCGACATGGGTAATCTTTATGCTATGTAATTGCCC
ACTGCTGTTCAATTCCGGGGTGGCGTATCCTCCAACTTCC
>No_name
ACGGAAGTTGGAGGATACGCCACCCCGGAATTGAACAGCAGTGGGGAATTAAATAGCATA
AAGATTACCCATGGCGATAGGACGATTTTCAAGACGTTCT
>No_name
AACGTCTTGAAAATCGTCCTATCGACATGGGTAATCTTTATGCTATGTAATTGCCCACTG
CTGTTCAATTCCGGGGTGGCGTATCCTCCAACTTCCGTCA
>No_name
CTTTCGTATCATTGACGGAAGTTGGAGGATACGCCACCCCGGAATTGAACAGCAGTGGGC
AATTACATAGCATAAAGATTACCCATGTCGATAGGACGAT
>No_name
GGCATATATGTACAGTAAAAGTCTTTCGTATCNTTGACGGAAGTTGGAGGATACGCCACC
CCGGAATTGAACAACAGTGGGCAATTACATAGCATAAAGA
>No_name
ATTAGTGTTTCATTGTAACGAACTGTTGGCATATATGTACAGTAAAAGTCTTTCGTATCA
TTGACGGAAGTTGGAGGATACGCCACCCCGGAATTGAACA
>No_name
CTCCAACTTCCGTCAATGATACGAAAGACTTTTACTGTACATATATGCCAACAGTTCGTT
ACAATGAAACACTAATGGGTTATTTAGAAAATGGCCAATT
>No_name
CCGCCAACTTCCGTCAATGATACGAAAGACTTTTACTGTACATATATGCCAACAGTTCGT
TACAATGAAACACTAATGGGTTATTTAGAAAATGGCCAAT
>No_name
CCAAATTGGCCATTTTCTAAATAACCCATTAGTGTTTCATTGTAACGAACTGTTGGCATA
TATGTACAGTAAAAGTCTTTCGTATCATTGACGGAAGTTG
>No_name
CCAAATTGGCCATTTTCTAAATAACCCATTAGNGTTTCATTGTAACGAACTGTTGGCATA
TATGTACAGTAAAAGTCTTTCGTATCATTGACGGAAGTTG
>No_name
TCCAAATTGGCCATTTTCTAAATAACCCATTAGTGTTTCATTGTAACGAACTGTTGGCAT
ATATGTACAGTAAAAGTCTTTCGTATCATTGACGGAAGTT
>No_name
TTGCCGTCCAAATTGGCCATTTTCTAAATAACCCATTAGTGTTTCATTGTAACGAACTGT
TGGCATATATGTACAGTAAAAGTCTTTCGTATCATTGACG
>No_name
GGCCCGTCCAAATTGGCCATTTTCTAAATAACCCATTAGTGTTTCATTGTAACGAACTGT
TGGCATATATGTACAGTAAAAGACTTTCGTATCATTGACG
>No_name
CGTAAATAAAAGAATGTAGACCCGTCCAAATTGGCCATTTTCTAAATAACCCATTAGTGT
TTCATTGTAACGAACTGTTGGCATATATGTACAGTAAAAG
>No_name
CAACAAATAAGCAAATATCGAAAATAAAAGAATGTAGACCCGTCCAAATTGGCCATTTTC
TAAATAACCCATTAGTGTTTCATTGTAACGAACTGTTGGC
>No_name
CAACAAATAAGCAAATATCGAAAATAAAAGAATGTAGACCCGTCCAAATTGGCCATTTTC
TAAATAACCCATTAGTGTTTCATTGTAACGAACTGTTGGC
>No_name
AAAGAGGCAACAAATAAGCAAATATCGAAAATNAAAGAATGTAGACCCGTCCAAATTGGC
CATTTTCTAAATAACCCATTAGTGTTTCATTGTAACGAAC
>No_name
TAATTGCTGAAAGAGGCAACAAATAAGCAAATATCGAAAATAAAAGAATGTAGACCCGTC
CAAATTGGCCATTTTCTAAATAACCCATTAGTGTTTCATT
>No_name
CACTGTTGAAAAGTAATTTCCATATCAAGAACGTGTATAATAATATAATTGCTGAAAGAG
GCAACAAATAAGCAAATATCGAAAATAAAAGAATGTAGAC
>No_name
TTTGCTTATTTGTTGCCTCTTTCAGCAATTATATTATTATACACGTTCTTGATATGGAAA
TTACTTTTCAACAGTGAGTCTCGGATATCCCAATCCGACA
>No_name
TTTTTTGATTGTAAAGCTTTGTCGGATTGGGATATCCGAGACTCATTGTTGAAAAGTAAT
TTCCATATCAAGAACGTGTATAATAATATAATTGCTGAAA
>No_name
CAGCAATTATATTATTATACACGTTCTTGATATGGAAATTACTTTTCAACAATGAGTCTC
GGATATCCCAATCCGACAAAGCTTTACAATCAAAAAAGAG
>No_name
TTATTATACACGTTCTTGATATGGAAATTACTTTTCAAAAGTGAGTCTCGGATATCCCAA
TCCGACAAAGCTTTACAATCAAAAAAGAGAGTTACAAGAA
>No_name
TGACAACCATTCTTGTAACTCTCTTTTTTGATTGTAAAGCTTTGTCGGATTGGGATATCC
GAGACTCACTGTTGAAAAGTAATTTCCATATCAAGAACGT
>No_name
GTCTCGGATATCCCAATCCGACAAAGCTTTACAATCAAAAAAGAGAGTTACAAGAATGGT
TGTCATTGTTGTGGTTATTTTTGCATTGTGTTGGATGCCA
>No_name
CGGATATCCCAATCCGACAAAGCTTTACAATCAAAAAAGAGAGTTACAAGAATGGTTGTC
ATTGTTGTGGTTATTTTTGCATTGTGTTGGATGCCAATAC
>No_name
TGAAAACAATCTGTATTGGCATCCAACACAATGCAAAAATAACCACAACAATGACAACCA
TTCTTGTAACTCTCTTTTTTGATTGTAAAGCTTTGTCGGA
>No_name
CCTAGGAATTGGATGATGAAAACAATCTGTATTGGCATCCAACACAATGCAAAAATAACC
ACAACAATGACAACCATTCTTGTAACTCTCTTTTTTGATT
>No_name
GGGTGTCATTGTTGTGGTTATTTTTGCATTGTNTTGGATGCCAATACAGATTGTTTTCAT
CATCCAATTCCTAGGAAGTGAGCCCGACAATGCGGCGTTC
>No_name
GTCATTGTTGTGGTTATTTTTGCATTGTGTTGNATGCCAATACAGATTGTTTTCATCATC
CAATTCCTAGGCAGTGAGCCCGACAATGCGGCGTTCAAAG
>No_name
AAGCTTTGAACGCCGCATTGTCGGGCTCACTGCCTAGGAATTGGATGATGAAAACAATCT
GTATTGGCATCCAACACAATGCAAAAATAACCACAACAAT
>No_name
GCGCTTGCAAATACATGGAATGCTTTGAACGCCGCATTGTCGGGCTCACTGCCTAGGAAT
TGGATGATGAAAACAATCTGTATTGGCATCCAACACAATG
>No_name
GTTCGAATAAGCCAGGGCGCTTGCAAATACATGGAATGCTTTGAACGCCGCATTGTCGGG
CTCACTGCCTAGGAATTGGATGATGAAAACAATCTGTATT
>No_name
TGTTTTCATCATCCAATTCCTAGGCAGTGAGCCCGACAATGCGGCGTTCAAAGCATTCCA
TGTATTTGCAAGCGCCCTGGCTTATTCGAACAGCATGATG
>No_name
GTTTTCATCATCCAATTCCTAGGCAGTGAGCCCGACAATGCGGCGTTCAAAGCATTCCAT
GTATTTGCAAGCGCCCTGGCTTATTCGAACAGCATGATGA
>No_name
TTTCATCATCCAATTCCTAGGCAGTGAGCCCGACAATGCGGCGTTCAAAGCATTCCATGT
ATTTGCAAGCGCCCTGGCTTATTCGAACAGCATGATGAAT
>No_name
ATCGGATTCATCATGCTGTTCGAATAAGCCAGNGCGCTTGCAAATACATGGAATGCTTTG
AACGCCGCATTGTCGGGCTCACTGCCTAGGAATTGGATGA
>No_name
TTTCTAGGCAGTGAGCCCGACAATGCGGCGTTCAAAGCATTCCATGTATTTGCAAGCGCC
CTGGCTTATTCGAACAGCATGATGAATCCGATTTTGTATG
>No_name
GTGAAAAATGCATACAAAATCGGATTCATCATNCTGTTCGAATAAGCCAGGGCGCTTGCA
AATACATGGAATGCTTTGAACGCCGCATTGTCGGGCTCAC
>No_name
CGACAATGCGGCGTTCAAAGCATTCCATGTATTTGCAAGCGCCCTGGCTTATTCGAACAG
CATGATGAATCCGATTTTGTATGCATTTTTCTCCAATAAT
>No_name
GGAAATTATTGGAGAAAAATGCATACAAAATCGGATTCATCATGCTGTTCGAATAAGCCA
GGGCGCTTGCAAATACATGGAATGCTTTGAACGCCGCATT
>No_name
CTCGGAAATTATTGGAGAAAAATGCATACAAANTCGGATTCATCATGCTGTTCGAATAAG
CCAGGGCGCTTGCAAATACATGGAATGCTTTGAACGCCGC
>No_name
CTTAAATGCAACTCGGAAATTATTGGAGAAAAATGCATACAAAATCGGATTCATCATGCT
GTTCGAATAAGCCAGGGCGCTTGCAAATACATGGAATGCT
>No_name
CTTAAATGCAACTCGGAAATTATTGGAGAAAAATGCATACAAAATCGCATTCATCATGCT
GTTCGAATAAGCCAGGGCGCTTGCAAATACATGGAATGCT
>No_name
CAAGCGCCCTGGCTTATTCGAACAGCATGATGAATCCGATTTTGCATGCATTTTTCTCCA
ATAATTTCCGAGTTGCATTTAAGAGCGTCCTTTTTTGTCA
>No_name
CTTATTCGAACAGCATGATGAATCCGATTTTGTATGCATTTTTCTCCAATAATTTCCGAG
TTGCATTTAAGAGCGTCCCTTTTTGTCAAAAACAATCGTT
>No_name
TCCGGAAAACGATTGTTTTTGACAAAAAAGGACGCTCTTAAATGCAACTCGGAAATTATT
GGAGAAAAATGCATACAAAATCGGATTCATCATGCTGTTC
>No_name
TCCGATTTTGTATGCATTTTTCTCCAATAATTNCCGAGTTGCATTTAAGAGCGTCCTTTT
TTGTCAAAAACAATCGTTTTCCGGAAGAGATTTCGAAAAA
>No_name
CAGTGAATCACAGCTTAGAGAGATTAGTGTAGNCGGAACTTGAAAGGATTTTATTGTTCT
TATTGTCTGAATATATATTCACTTCACAATCTTTCTTAGT
>No_name
AAAGAAGTTACCAAGACAGACAATGTAGCTACAGCAAGGATTTGGGTTATCAGATCTACG
CAACTATTGTTGCATTCTACTTGCCTTTGATCATTATGTT
>No_name
CACCAATCCGTTTCCGAAAGAAGCGGCAAATATTACTATTATACCGATTGGGATGACAAG
GTAATTATTTCCAGGTTTCACATAGTCGTCACATTTAACA
>No_name
CCTCGTTTGCGTCGACAAATAACAAATCACTTTGTCTTTTCTTTAGCATTCGCTGACTTT
CTAGTAGCGATTTTGGTAATGCCTTTTAATTTAATACAAA
>No_name
CGATTTTGGTAATGCCTTTTAATTTAATACAAACTGTAAACAATGGCCGTTGGTTATTTG
GTCCAGTTCTTTGCAATATCTTCAATTCGAATGATGTCTT
>No_name
AGTGATTTTGGTAATGCCTTTTAATTTAATACAAACTGTAAACAATGGCCGTTGGTTATT
TGGTCCAGTTCTTTGCAATATCTTCAATTCGAATGATGTC
>No_name
GTTATTTGGTCCAGTTCTTTGCAATATCTTCAATTCGAATGATGTCTTCTTCAGTACCGC
TAGCCTTATACATATCGGATGCATCGGACTCGATCGGTAC
>No_name
TTGCGTATTTGAAAGGTTTTATAATTGCAATGNACCGATCGAGTCCGATGCATCCGATAT
GTATAAGGCTAGCGGTACTGAAGAAGACATCATTCGAATT
>No_name
CGTGAATTCGTCAAGATAATTTCGTATTTGAAAGGTTTTATAATTGCAATGTACCGATCG
AGTCCGATGCATCCGATATGTATAAGGCTAGCGGTACTGA
>No_name
CGTGAATTCGTCAAGATAATTTCGTATTTGAANGGTTTTATAATTGCAATGTACCGATCG
AGTCCGATGCATCCGATATGTATAAGGCTAGCGGTACTGA
>No_name
CTCGTGAATTCGTCAAGATAATTTCGTATTTGAAAGGTTTTATAATTGCAATGTACCGAT
CGAGTCCGATGCATCCGATATGTATAAGGCTAGCGGTACT
>No_name
CGGATGCATCGGACTCGATCGGTACATTGCAANTATAAAACCTTTCAAATACGAAATTAT
CTTGACGAATTCACGAGTGGCAATTATTCTGACAGTGTCA
>No_name
TGCAATTATAAAACCTTTCAAATACGAAATTATCTTGAGGAATTCACGAGTGGCAATTAT
TCTGACAGTGTCATGGATCACGTCGCTGCTGATTTCCCAT
>No_name
AAATTATCTTGACGAATTCACGAGTGGCAATTATTCTGACAGTGTCATGGATCACGTCGC
TGCTGATTTCCCATATTCCTATTCATTCTGGAATTTATAC
>No_name
AGAAAATTTGGTTCTACTTAAATTCTGTCGACTGGTTTGTCATTTTAAAGTGAACATGAT
TTACGCAATTGTCTCCTCAACGATATCGTTTTGGATTCCA
>No_name
AATTATTTTCTTTTCTTGGTTTTTGGCCTCTTTAAAGATCTTCAAATACACAACGCACAT
TATTGAACTTGGAATCCAAAACGATATCGTTGAGGAGACA
>No_name
GTGCGTTGTGTATTTGAAGATCTTTAAAGAGGCCAAAAACCAAGAAAAGAAAATTATTTT
AGCGACTCCTTATCCGAAAGAAAATAGAAATTCCTTGACT
>No_name
AAAAACCAAGAAAAGAAAATTATTTTAGCGACTCCTTATCCGAAAGAAAATAGAAATTCC
TTGACTGTGGATATGAATATTCAATCTCAGAATTTTATTA
>No_name
AAAGAAAATTATTTTAGCGACTCCTTATCCGAAAGAAAATAGAAATTCCTTGACTGTGGA
TATGAATATTCAATCTCAGAATTTTATTAAGAAATCTCTA
>No_name
GAAAATTATTTTAGCGACTCCTTATCCGAAAGAAAATAGAAATTCCTTGACTCTGGATAT
GAATATTCAATCTCAGAATTTTATTAAGAAATCTCAATCA
>No_name
CTTTATGTTCTCTTTTAAAGTTTCGCTTTGACNTATTTGAGGAAACTGATAGAGATTTCT
TAATAAAATTCTGAGATTGAATATTCATATCCACAGTCAA
>No_name
CCGCTGTATGTTCTCTTTTAAAGTTTCGCTTTGACATATTTGAGGAAACTGATTGAGATT
TCTTAATAAAATTCTGAGATTGAATATTCATATCCAGAGT
>No_name
CTGGGAACGAACATGAGGACTGGCAGACGTTTGAAACTGTGTACCAAATGAAGAATGGCA
ACCAACACGCAATGAAACATCCCATTATGATTCCCAAAGT
>No_name
AATGATTTCTGGGAACGAACATGAGGACTGGCAGACGTTTGAAACTGTGTACCAAATGAA
GAATGGCAACCAACACGCAATGAAACATCCCATTATGATT
>No_name
CCAAAACACGATATCCCCAATGATTTCTGGGAACGAACATGAGGACTGGCAGACGTTTGA
AACTGTGTACCAAATGAAGAATGGCAACCAACACGCAATG
>No_name
GTTGAATTTACATAACCTATCCAAAACACGATATCCCCAATGATTTCTGGGAACGAACAT
GAGGACTGGCAGACGTTTGAAACTGTGTACCAAATGAAGA
>No_name
TGAGAGTTGAATTTACATAACCTATCCAAAACNCGATATCCCCAATGATTTCTGGGAACG
AACATGAGGACTGGCAGACGTTTGAAACTGTGTACCAAAT
>No_name
CCGAAATTCTCGATTGTAGAAGGCGTAAATGATAGGGTTGAGAGTTGAATTTACATAACC
TATCCAAAACACGATATCCCCAATGATTTCTGGGAACGAA
>No_name
TGGGGATATCGTGTTTTGGATAGGTTATGTAAATTCAACTCTCAACCCTATCATTTACGC
CTTCTACAATCGAGAATTTCGGAAAGCATTCAAACAAGTC
>No_name
CCTGTCTGTGCAATTTTTACAACACCATTTATTATACTTTAAGACTTGTTTGAATGCTTT
CCGAAATTCTCGATTGAAGAAGGCGTAAATGATAGGGTTG
>No_name
CTCCGCTATGAGTGTTTAATGAATTACATTGCCTGTCTGTGCAATTTTTACAACACCATT
TATTATACTTTAAGACTTGTTTGAATGCTTTCCGAAATTC
>No_name
GATATTTGTAAAGTTTCCGCTATGAGTGTTTAATGAATTACATTGCCTGTCTGTGCAATT
TTTACAACACCATTTATTATACTTTAAGACTTGTTTGAAT
>No_name
CGCTGTAATAAAGAAATCTATGAGAACTATGTTAAGAATATAATACGTTGCCCTTATACG
AGACCTCATTCGATGTCTCACCGTTATAACTAAAATTATC
>No_name
CTTATATTGAACTTCATTCTATGTTGGTTACCTTTGCATATTTGGCAGTTTGTAGAAATT
CTCGATTTGGGTCTTAAAGTTACGATATGTTACCCCCACT
>No_name
TAGCACTTGAAATTCCCCATTCCCAATACTCGATATAAATGGTCATTGGGATAATAGTTA
TACAAGTAAAACAATCTGTAATTGCAAGAATATTTATGAA
>No_name
ATATTTATTAAAAGGATGACATATGCAAATGTATCTGTCTATTGCGATCAGACTAATAAG
AAAGGCACTGAAAGGAATTGTACAATTATTGAAAAAGTAA
>No_name
GTTAGTTTCGATATGTCTGCACATTCGTAGGAATTTGTCAAATCGTTTGGATGGATTCCT
TTGATCATTTTGACTTGAAATGTTGATGCTATACCCAACA
>No_name
ACAAATTCCTACGAATGTGCAGACATATCGAAACTAACCAATACGACTACGACAGAAAAG
TTATTTTTTAACATTGTCCAAAAAATTCAACTGTTGAGCT
>No_name
GCAGACATATCGAAACTAACCAATACGACTACGACAGAAAAGTTATTTTTTAACATTGTC
CAAAAAATTCAACTGTTGAGCTACACTACTTGTATAATTT
>No_name
GCTGACATATCGAAACTAACCAATACGACTACGACAGAAAAGTTATTTTTTAACATTGTC
CAAAAAATTCAACTGTTGAGCTACACTACTTGTATAATTT
>No_name
GGGTTTTTTACATTTTTAATACCTTTAAGTATAGATTTCTTTCTTCTTGTTTGGAGAACT
TTGCAGTATATTGCTACATAAAGACAAATGACTAAAATTA
>No_name
GTTTATCATCAGAAACGCCGGTAGAAAAGATANTATGTACATTAACGCCACGACAGATAG
CATGGCTGCCGTTCGAAAGTTTTGAAATATTTGCGTATCA
>No_name
GAGGATTGTTGAGGGCGACGTACCTATCTATTGAAATTGTACACAAATGGATAATAGTAG
TTGCTGTAAAGAAGACATCCAAACTGTACCATGCTAAACA
>No_name
GTACAATTTCAATAGATAGGTACGTCGCCCTCNACAATCCTCTGCGCTTTCACCAAACTA
AAAGAAAATATTCGCTTTTTATTAAGATTTCTATTTCTTG
>No_name
GAAAATATTCGCTTTTTATTAAGATTTCTATTTCTTGGTTAATTCCATTTGGAATAGCTT
GTCCTTTATTTCTCTCATCTTTGAAAATCGAAACTATGAA
>No_name
CATCAATATTTTCCTGTATTTTGCTTGGAGTCGTAGGAAAGTTGTTGCAACTCATCAGGG
ACCTTCTGGAGAAATCTGTTGAAATTGATAACAAACTGAG
>No_name
CTGAAATCAAAAGAAGTTTCCTTGTCACCATCAATATTTTCCTGTATTTTGCTTGGAGTC
GTAGGAAAGTTGTTGCAACTCATCAGGGACCTTCTGGAGA
>No_name
GTTGCAACAACTTTCCTACGACTCCAAGCAAAATACAGGAAAATATTGATGGTGACAAGG
AAACTTATTTTGATTTCAGAGGCAAATTTAGCCGATTGTC
>No_name
GAACGTTTAAGATTATGCGCCAATGTGCTTCTAAATAGTCGGCTTTCAGTTAACTCGCGT
AGAATCGCGACTTCTGATTTGAGTTTGAGATACATTCAAA
>No_name
CTCGCGTAGAATCGCGACTTCTGATTTGAGTTTGAGATACATTCAAAAGTCTCGAAAAGC
CGTTCAAGTATTGGGAATAGTTTTCGGGTTGTTTGTCTGT
>No_name
CTAACTGATTTTTTCTGTGTTTCCTGCAAAAGTATAACGAGTTGGATGATTTCATACAGC
GAATGGATTGGATATTCTGCTTCAATGATGAATCCAGTCG
>No_name
GGTTCTTTGAAAATTGCTGACTTTGTAGCATCGACATCGAATCAATCTGTTAAATGTCCG
ACGAAAGGTCGGATTAAAGATGTGATAAACGACTGGATTC
>No_name
CACATTAAGTAAAAAGGAAATAACCCACAATATTACACACAATAAATAGCAACTGCGTCG
AGTGAAAAGTTTTCGGTAAATATTATTTTTTACAATGAAA
>No_name
TTTCATTGTAAAAAATAATATTTACCGAAAACTTTTCACTCGACGCAGTTGCTATTTATT
GTGTGTAATATTGTGGGTTATTTCCTTTTTACTTAATATG
>No_name
CGTAAATAAAAAACAATAAAAACAACATTCGAGCCAGTTTCATTGAATTCAGTTGAGTAG
ACTGGCTGGATTTTGACATTTTTGCTATTTTGACAGAAAC
>No_name
CCGCGAGTTCCGAATATCAACAACGTAAACAACACAATGAGTAAGTGCTCAATTGTTGAA
TTGTATCTCCAACACATCCATGTCGCATTGTTGGAATCTT
>No_name
CAACAATGTGACATGGATGTGTTGGAGATACAATTCAACAATTGAGCACTTACTCATTGT
GTTGTTTACGTTGTTGATATTCGGAACTCTCGGCGGAAAT
>No_name
CAACAATGCGACATGGATGTGTTGGAGATACAATTCAACAATTGAGCACTTACTCATTGT
GTTGTTTACGTTGTTGATATTCGGAACTCTCGGCGGAAAT
>No_name
CGCAATTGAATAAAAGCTACTAATGGAAGGAANAACGCAACTAGAGTATCGCTAGCTGCT
AAGCTCAAAATCAAAAAATTGCTCGGAATTTGCAATTTTT
>No_name
ATTCAAAATACTCGAACTGCACAGCAGCACATCAAGACAAATAAATATATCACAAAATGT
CTCTGAAAATGGCCAATGACCGCCACGCAATTGAATAAAA
>No_name
TGAGGTATCTATCTATCGAAATTGCGCATAAATTCAAAATACTCGAGCTGCACAGCAGCA
CATCAAGACAAATAAATATATCACAAAATGTCTCTGAAAA
>No_name
TTTCGATAGATAGATACCTCATTATAACAAAGCCACTGCAATACGGCAGTCGTCGAACTT
TGAAGCAAATGTTTCTTATGATATTGTTGGTATGGTTTTT
>No_name
CTGATAAAAACCATACCAACAATATCATAAGAAACATTTGCTTCAAAGTTCGACGACTGC
CGTATTGCAGTGGCTTTGTTATAATGAGGTATCTATCTAT
>No_name
AGATACCTCATTATAACAAAGCCACTGCAATACGGCAGTCGTCGAACTTTGAAGCAAATG
TTTTTTATGATATTGTTGGTATGGTTTTTATCAGGATTAA
>No_name
AATTACCGGCGGAATACTAATTAATCCTGATAAAAACCATACCAACAATATCATAAGAAA
CATTTGCTTCAAAGTTCGACGACTGCCGTATTGCAGTGGC
>No_name
CATAAATCTGATAACCAAGATTTTCTGAATAAATACATTTCCCAGGAATAAATCCTTCTT
TCCATCCAATTACCGGCGGAATACTAATTAATCCTGATAA
>No_name
AGAAAATCTTGGTTATCAGATTTATGCAACATGTGGAGCATTTTATATCCCTTTGATCAT
CATGCTGGTTTTGTACGGAAGGATCTTTAAATTGACACAA
>No_name
ATGGATTGTGTCAATTTAAAGATCCTTCCGTACAAAACCAGCATGATGATCAAAGGGATA
TAAAATGCTCCACATGTTGCATAAATCTGATAACCAAGAT
>No_name
GGAGCATTTTATATCCCTTTGATCATCATGCTGGTTTTGTACGGAAGGATCTTTAAATTG
ACACAATCCATGGTAAAGAAAGATGCTAAATTACATAAAC
>No_name
CGTTTATGTAATTTAGCATCTTTCTTTACCATGGATTGTGTCAATTTAAAGATCCTTCCG
TACAAAACCAGCATGATGATCAAAGGGATATAAAATGCTC
>No_name
TGCCCGTTTATGTAATTTAGCATCTTTCTTTACCATGGATTGTGTCAATTTAAAGATCCT
TCCGTACAAAACCAGCATGATGATCAAAGGGATATAAAAT
>No_name
CCTTAACAACGCTGTCATCATTTAAATCAGGCATTTTCAAAACGTCTGAAGCATAGCGAG
AGGCCCGTTTATGTAATTTAGCATCTTTCTTTACCATGGA
>No_name
GGTAAAGAAAGATGCTAAATTACATAAACGGGCCTCTCGCTATGCTTCAGACGTTTTGAA
AATGCCTGATTTAAATGATGACAGCGTTGTTAAGGAGAAC
>No_name
ATTACATAAACGGGCCTCTCGCTATGCTTCAGACGTTTTGAAAATGCCTGATTTAAATGA
TGACAGCGTTGTTAAGGAGAACATGTGCAAACGCCTATCA
>No_name
CTGTTTTTTTATATTGTTTAATAAATTCTTCTNTTGCATTTGAAATCGCTAGTTTTTTCG
AGTCCATCCAATCATTGCTGCTTTGATCTGACAATGATAG
>No_name
GGCTTTCTCTGTTTTTTTATATTGTTTAATAAATTCTTCTTTTGCATTTGAAATCGCTAG
TTTTTTCGAGTCCATCCAATCATTGCTGCTTTGATCTGAC
>No_name
GGCGTTCTCTGTTTTTTTATATTGTTTAATAAATTCTTCTTTTGCATTTGAAATCGCTAG
TTTTTTCGAGTCCATCCAATCATTGCTGCTTTGATCTGAC
>No_name
CAAAGCAGCAATGATTGGATGGACTCGAAAAAACTAGCGATTTCAAATGCAAAAGAAGAA
TTTATTAAACAATATAAAAAAACAGAGAAAGCCAATTATG
>No_name
GATGGACTCGAAAAAACTAGCGATTTCAAATGNAAAAGAAGAATTTATTAAACAATAAAA
AAAAACAGAGAAAGCCAATTATGCTGAAAACAAAGCCATT
>No_name
ATGGACTCGAAAAAACTAGCGATTTCAAATGCAAAAGAAGAATTTATTAAACAATATAAA
AAAACAGAGAAAGCCAATTATGCTGAAAACAAAGCCATTA
>No_name
GAAAAAACTAGCGATTTCAAATGCAAAAGAAGAATTTATTAAACAATATAAAAAAACAGA
GAAAGCCAATTATGCTGAAAACAAAGCCATTACAACGTTG
>No_name
CTCCCAACGTTGTAATGGCTTTGTTTTCAGCATAATTGGCTTTCTCTGTTTTTTTATATT
GTTTAATAAATTCTTCTTTTGCATTTGAAATCGCTAGTTT
>No_name
CTCCCAACGTTGTAATGGCTTTGTTTTCAGCATAATTGGCTTTCTCTGTTTTTTTATATT
GTTTAATAAATTCTTCTTTTGCATTTGAAATCGCTAGTTT
>No_name
GAAGAATTTATTAAACAATATAAAAAAACAGAGAAAGCCAATTATGCTGAAAACAAAGCC
ATTACAACGTTGGGAGTGATCATGGGATGTTTTACAATCT
>No_name
GCGGTTTGATTAACTGGATGACGAAGAACGGCAGCCAACAGATTGTAAAACATCCCATGA
TCACTCCCAACGTTGTAATGGCTTTGTTTTCAGCATAATT
>No_name
GATCATGGGATGTTTTACAATCTGTTGGCTGCCGTTCTTCGTCATCCAGTTAATCAAACC
GCTTTTGAAGGTTGCAAACATTGATAGCAATTTATACATT
>No_name
TCGTCATCCAGTTAATCAAACCGCTTTTGAAGGTTGCAAACATTGATAGCAATTTATACA
TTTCTCAGTGGATTCAAGATATGTTTTTGTGGTTAGGTTA
>No_name
GACATCCAGTTAATCAAACCGCTTTTGAAGGTTGCAAACATTGATAGCAATTTATACATT
TCTCAGTGGATTCAAGATATGTTTTTGTGGTTAGGTTACC
>No_name
ATGAAATCAGAGAATTTTACGAAATATATTGCCAAGTTTTCGGATTGTTTTCATCAAATA
CAAGTGGAAAATATCTTTATTTCAACTGTTGTTGGTATAT
>No_name
CTTTGCTGCTGAAAACGGTAAAACACAAATCCCCAGCAACAAATCTGCAACTGCTAAATT
TGCTATTAAATAAACAGTTGATGGGACTAGATTTTTGTTT
>No_name
GATTAAAATTATTGCATAAATTATTCGTCTTTTAGTGATAATAATATTTCGTTTTAGTGG
CCGAGTAATACCAATATATCTATCAATGCTAATAATACAA
>No_name
TCACAATGACTGATTTTAGAAATTTGACAAATTTATCCGTTATAGAAAACTTAGCTAATT
GTAACTGTGAAGTCAACAGTGCATGGGGATACGTAATTTT
>No_name
ATCAAATCAAGGATCAGAAGTTGTAAAAATGAATGTTCATTATAAGTCGTTTATTGACAG
AAATAAGGTAATCACTCAGAGCAACCATAGCTCAAGTAGT
>No_name
CTCATGTTTCATGTTGTTTGGGGTATTTGTGTCTTTCAAGGATGCGTTCAGACAAATCTC
GATGCAATAAGTACATTCTTTATAAATACTTTTACACAAA
>No_name
TTAGGGAAAAAAATTTTGATGAACAAATTTACATTGTTTTTGACACAATTAAAACTTCCT
TCTGTCTCATGTTTCATGTTGTTTGGGGTATTTGTGTCTT
>No_name
ATCCGCTAATGCCATATTCACTAGGAAGAAATNAGTGTATGATCTTCGCAACGACGGCAA
TCGTAGAACCACAAAAATTATTAAAATATTAGCAATACAG
>No_name
CACCAAATGACCACCCCAAGATCCGCTAATGCCATATTCACTAGGAAGAAATTAGTGTAT
GATCTTCGCAACGACGGCAATCGTAGAACCACAAAAATTA
>No_name
GTCGACATATTCTATCGTTGTCAGATTCACGCACCAAATGACCACCCCAAGATCCGCTAA
TGCCATATTCACTAGGAAGAAATTAGTGTATGATCTTCGC
>No_name
ATTAGCATCAACAGCAGAATACTGGCAGTATATGACATTATTTGTAAAAAATGATTCATT
TTGCAGAGAGCCGGACCAACAATCCAGAATAACTCAGCGT
>No_name
AGACAAATTAGCATCAACAGCAGAATACTGGCAGTATATGACATTATTTGTAAAAAATGA
TTCATTTTGCAGAGAGCCGGACCAACAATCCAGAATAACT
>No_name
TTTTTTACAAATAATGTCATATACTGCCAGTATTCTGCTGTTGATGCTAATTTGTCTCGA
ACGATATATTGCAATAATATTTCCAATGAAAGTGAAAAAT
>No_name
TTTTTGATAGCATATTTTTCACTTTCATTGGAAATATTATTGCAATATATCGTTCGAGAC
AAATTAGCATCAACAGCAGAATACTGGCAGTATATGACAT
>No_name
CTCAGACGAATCCACAATGTTACTAGGTGTGAAAAAACCGAAAAAATCAGCAAAAAGACT
TATTATATTTCTTCGTTTGTTTTGCTTTATATTATACCAT
>No_name
AAAACAACGAAAGTTATAAAATCTCTTAACTCCATGAATACCGAATCATTCGATTCTCAA
AGTTTACAGACCAGTTCCAACAGAAACAATGATAAAGTGA
>No_name
AAACAACGAAAGTTATAAAATCTCTTAACTCCATGAATACCGAATCATTCGATTCTCAAA
GTTTACAGACCAGTTCCAACAGAAACAATGATAAAGTGAA
>No_name
GAAAAATTCACTTTATCATTGTTTCTGTTGGANCTGGTCTGTAAACTTTGAGAATCGAAT
GATTCGGTATTCATGGAGTTAAGAGATTTTATAACTTTCG
>No_name
CTGCTTTTGTGATTGTTTTTTTGCTGGCAACTNTGACGGAAAAATTCACTTTATCATTGT
TTCTGTTGGAACTGGTCTGTAAACTTTGAGAATCGAATGA
>No_name
CAGAAACAATGATAAAGTGAATTTTTCCGTCAAAGTTGCCAGCAAAAAAACAATCACAAA
AGCAGCAAATGAACGAAGACGAGTCATAATAATGCTTATT
>No_name
CCAGCAAAAAAACAATCACAAAAGCAGCAAATGAACGAAGACGAGTCATAATAATGCTTA
TTGTCATTGTTATTATCTTTGCTTTATGTCGTATGCCGTC
>No_name
CGCGGACGGAGGAAAGATCAATAACAGATACGTATTTCTACCAGAATGCAATGTCATCAT
TGCCCAAATATGCCTCGGCAGACGACATAAAGCAAAGATA
>No_name
CAATAGATTAATTCGAAAAGAATTGGAAAAGGCAAAATAGATTAAAGGATTAATTGCACT
GGAAAGGTACATGAACATATACGCGGACGGAGGAAAGATC
>No_name
AATTCAACAATTCTTAGCTTGGTGTGATATTTTTCTTATTGTTCTAGGAATTATTGGAAA
TAGTCTAATAATTATCGTCTCATTAAAACAAAAAATCAGA
>No_name
TAATTTTTCTGCAGTTTGATCTCATTAATTCTGAAATAGTGATTTGATAAAATGGAGAGA
CATGGTAAAACAGATAGAATTTTATGGAGTTATTACTCAA
>No_name
CTAAACGCACAAAGCCCTAGAAACGATTCTTTATCTATTCCAATAATATTTTTAATTGTT
GTTTCGTCCAGTGTGGCAAGCCTCGCTACAATAGGTGGAA
>No_name
AAGCCCTAGAAACGATTCTTTATCTATTCCAATAATATTTTTAATTGTTGTTTCGTCCAG
TGTGGCAAGCCTCGCTACAATAGGTGGAAACATTTTAGTT
>No_name
CGATTCTTTATCTATTCCAATAATATTTTTAANTGTTGTTTCGTCCAGTGTGGCAAGCCT
CGCTACAATAGGTGGAAACATTTTAGTTTTAATTGCCTTT
>No_name
GAAATGATGAAATAATTGCTTGGGGTTCTGATACTTTTTTCTAACAGAAAGGCAATTAAA
ACTAAAATGTTTCCACCTATTGTAGCGAGGCTTGCCACAC
>No_name
AAAGTATCAGAACCCCAAGCAATTATTTCATCATTTCCTTGGCATCTACTGATCTTTTGA
TTGGATTAATTTCAATGAATTTGTTTACAATATATCTTAT
>No_name
CACAAAGTAACTGACTTAAAGGCCAGTTTCCGATGATAAGATATATTGTAAACAAATTCA
TTGAAATTAATCCAATCAAAAGATCAGTAGATGCCAAGGA
>No_name
CAAATCACAAAGTAACTGACTTAAAGGCCAGTTTCCGATGATAAGATATATTGTAAACAA
ATTCATTGAAATTAATCCAATCAAAAGATCAGTAGATGCC
>No_name
TTTTGATTGGATTAATTTCAATGAATTTGTTTNCAATATATCTTATCATAGGAAACTGGC
CTTTAAGTCAGTTACTTTGTGATTTGTGGCTCTCTTTGGA
>No_name
CTGAACAAAATCTATCCACTGTTATAAAAAGAACAGTATACTGGGAAGTCAAGCAAGCAG
TATAATCCAAAGAGAGCCACAAATCACAAAGTAACTGACT
>No_name
CTTCACTGAACAAAATCTATCCACTGTTATAAAAAGAACAGTATACTGGGAAGTCAAGCA
AGCAGTATAATCCAAAGAGAGCCACAAATCACAAAGTAAC
>No_name
GAAAAATATCGAGGATGGCACTAACCAACTAATAAGAACCATTATAATGACTTTGTTTTT
AGTTCTCCACAACCGATATGTTGCAGGAATCTTCACTGAA
>No_name
CAAAGTCATTATAATGGTTCTTATTAGTTGGTTAGTGCCATCCTCGATATTTTTCACGTG
CATATTGGGCTGGCCGTATTTCAACAATGGTAGACAGAGA
>No_name
TCTCTGTCTACCATTGTTGAAATACGGCCAGCNCAATATGCACGTGAAAAATATCGAGGA
TGGCACTAACCAACTAATAAGAACCATTATAATGACTTTG
>No_name
CCGTATTTCAACAATGGTAGACAGAGAGGAGCAACAGAATGCTATGCAGAGTTCACCTCA
AATACAGTTTTCAACACAGTTCTAACGATAGTATACTTCT
>No_name
CACAGTTCTAACGATAGTATACTTCTGGATTACTCTTATAGTAATGTGTGTTTTATATGC
AGGTATTTATCGTGTAGCCAAAAGGTTGCAAGCATCCTCG
>No_name
CCCCTGCCATGGCTAATAGTGTATTCATTCCTNTTCTTTTATCCGAGGATGCTTGCAACC
TTTTGGCTACACGATAAATACCTGCATATAAAACACACAT
>No_name
AGGAATGAATACACTATTAGCCATGGCAGGACAAACAATGTCACGCATTGGTGTTGGAGT
TAGTTGGGGTAATGCAGATGATTTAGATGAAATTGCCAAT
>No_name
ATTCAAGTGACAGTGAGGAGATATATATCTATAAATCCATTTACTACAATGATTACAACA
GTAAATTGGAACCGGGCATTTCAGAGATTTTACCACTAAA
>No_name
GTTTTTTTTGTTTGTAATTATTGTTTTTTGATTTGTTTAGTGGTAAAATCTCTGAAATGC
CCGGTTCCAATTTACTGTTGTAATCATTGTAGTAAATGGA
>No_name
GATTTTTTTGTTTGTAATTATTGTTTTTTGATTTGTTTAGTGGTAAAATCTCTGAAATGC
CCGGTTCCAATTTACTGTTGTAATCATTGTAGTAAATGGA
>No_name
AAAAAAACCAACAAACAACACAAAATCTATGAGTTTTCAAATTAAATCTGCAAAGCAACA
GTCGAAGAAATATCAGTCAAGTTCTTCAAATTCAAATCAG
>No_name
CAAAATCTATGAATTTTCAAATTAAATCTGCAAAGCAACAGTCGAAGGAATATCAGTCAA
GTTCTTCAAATTCAAATCAGACCTCTTTGCAAAGGTTACA
>No_name
GAAATATCAGTCAAGTTCTTCAAATTCAAATCNGACCTCTTTGCAAAGGTTACAGTTTAC
AAGATTCACGTTTATTCATCGAAAGGATACAGATGTCAGA
>No_name
GCCAATATGACAGATTGTATAGATGATCGTTTACGCAACTATTACAAAAGCCCTTTATCA
AAACCAGAACGTGATAAGGAGTCCAGCAAGTAACAAAAGC
>No_name
CTGGACTCCTTATCACGTTCTGGTTTTGATAAAGGGCTTTTGTAATAGTTGCGTAAACGA
TCATCTCTACAATCTGTCATATTGGCTGTGTTATATAAAT
>No_name
AATTTATATAACACAGCCAATATGACAGATTGTATAGATGATCGTTTACGCAACTATTAC
AAAAGCCCTTTATCAAAACCAGAACGTGATAAGGAGTCCA
>No_name
GTTTTGATAAAGGGCTTTTGTAATAGTTGCGTAAACGATCATCTCTACAATCTGTCATAT
TGGCTGTGTTATATAAATTCTACCATTAATACTTTCTGCT
>No_name
GTTCTGATAAAGGGCTTTTGTAATAGTTGCGTAAACGATCATCTATACAATCTGTCATAT
TGGCTGTGTTATATAAATTCTCCCATTAATCCTTTCTGCT
>No_name
TTTTATTTGAGAGTTTGCGAGAGCATAGCAGAAAGGATTAATGGGAGAATTTATATAACA
CAGCCAATATGACAGATTGTAGAGATGATCGTTTACGCAA
>No_name
CAACAATCTCATGAAGGTCGTTTTTATTTGAGAGTTTGCGAGAGCATAGCAGAAAGGATT
AATGGGAGAATTTATATAACACAGCCAATATGACAGATTG
>No_name
AAAGATAATTTAACCGACAAGGAATTTATAAGCCTTGAACAAGGCCCACAGAGAGATCCA
ATTAATTTATTGATCCCGTTCAACACTATTTATGTCGTCC
>No_name
CTTTAAAATGCAATATAACTCTACATGTTATACAATTTCCAAAAACGCCAACAAAAATCA
GGACGACATAAATAGTGTTGAACGGGATCAATAAATTAAT
>No_name
ATAAATAATAATTTGTCGGGGTTCTCATGACTTTAAAATGCAATATAACTCTACATGATA
TACAATTTCCAAAAACGCCAACAAAAATCAGGACGACATA
>No_name
CTTAAGTCAGCTATTCCGAGATTCAATAAATAATAATTTGTCGGGGTTCTCATGACTTTA
AAATGCAATATAACTCTACATGTTATACAATTTCCAAAAA
>No_name
TCCATATACAAGCGATTATTTTAATTGTCCTCTGTCTATTGTTACTCTCTGACGGTTTCA
GCAAGGGGTGACATATTGCTATGTATCTTTCAATTGTGAA
>No_name
AAAGATAGATAGCAATATGTCACCCCTTGCTGAAACCGTCAGAGAGTAACAATAGACAGA
GGACAATTAAAATAATCGCCTGTATATGGATAACATCGTT
>No_name
GAGGACAATTAAAATAATCGCCTGTATATGGATAACATCGTTTCTTTGCAGTTTACCACT
TGCTCTACAGATGGGTCTCCAGCAGCTTAAAAGAAATGAT
>No_name
GTTGAATCTTCTAATAGCCGTTGAGTAAAGTTTGTAGAGGAATCATTTCTTTTAAGCTGC
TGGAGACCCATCTGTAGAGCAAGCGGTAAACTGCAAAGAA
>No_name
GCTTTCTGTTCAATTTGGGTACAAACTGTTGAATCTTCTAATAGCCGTTGAGTAAAGTTT
GTAGAGGAATCATTTCTTTTAAGCTGCTGGAGACCCATCT
>No_name
ATAATTTCCAGCGCTGAACACAAGCGACGAAATCAAATGAGAGCTCGAAAAGCAGCTGTT
AAAATGTTAGCGGCAATTGTCATTTTATTCTTTTTATGTT
>No_name
TGGCGCCAAACATAAAAAGAATAAAATGACAATTGCCGCTAACATTTTAACAGCTGCTTT
TCGAGCTCTCATTTGATTTCGTCGCTTGTGTTCAGCGCTG
>No_name
ATACAAAATAGGATTGATTGCACAATTAAAGTAGTAAAGTATTCCGGATAAACTGTAAAG
GAATTCGTGAACTCTCCAAAGGATCTTTTGAGAGTCCCAA
>No_name
CCGTTACGAAATTTATGAGACATGATATTATANAAAATAGGATTGATTGCACAATTAAAG
TAGTAAAGTATTCCGGATAAACTGTAAAGGAATTCGTGAA
>No_name
CTGTGATATTGTCAAATGCCGTCGACTCTCGTCGACCCCAAAAATTCAAATGAGTCTCAG
TACAAAACGCTACATGATTATTTCCAAAGAACCATTAAAA
>No_name
CATCAATTAAATGAGCGCTGAATTTGAAAATANCAGCTTTTGCATTGAACAAAATGTAAA
CATAACGAAACATATGTCGACGTATTTGGAGATCTTTCAA
>No_name
CTCGTACTGACGTATCCGTGGATATTCCGAAATGTTTCTTGAAAGATCTCCAAATACGTC
GACATATGTTTCGTTATGTTTACATTTTGTTCAATGCAAA
>No_name
GAAACATATGTCGACGTATTTGGAGATCTTTCAAGAAACATTTCGGAATATCCACGGATA
CGTCAGTACGAGTGCTTGCATTTTCGGCATCGTAACAAAT
>No_name
GAGATCTTTCAAGAAACATTTCCGAATATCCACGGATACGTCAGTACGAGTGCTTGCATT
TTCGGCATCGTAACAAATATCGCCAACATTCTCGTCCTCA
>No_name
CAAATATCGCCAACATTCTCGTCCTCACTCGTCCAACAATGATAACTTCCGCTACAAATT
GGTTATTGCTGTGTCTAGCAATTGCGGATATCTTGACAAT
>No_name
CGCGTCCTCACTCGTCCAACAATGATAACTTCCGCTACAAATTGGTTATTGATGTGTCTA
GCAATTGCGGGTCTCTTGACAATGGCTGTATATTTGCCAA
>No_name
AATTTCCGCTACAAATTGGTTATTGATGTGTCTAGCAATTGCGGATCTCTTGACAATGGC
TGTATATTTGCCAATTTTGATAAAATTCTACATTTCCTCA
>No_name
CAGTTCCAACTGTCTGTGTGAAGCAGCAAATCAGGACCAAAATTTGAGGAAATGTAGAAT
TTTATCAAAATTGGCAAATATACAGCCATTGTCAAGAGAT
>No_name
CCAGTTCCAACTGTCTGTGTGAAGCAGCAAATNAGGACCAAAATTTGAGGAAATGTAGAA
TTTTATCAAAATTGGCAAATATACAGCCATTGTCAAGAGA
>No_name
CCCAGTTCCAACTGTCTGTGTGAAGCAGCAAATCAGGAACAAAATTTGAGGAAATGTAGA
ATTTTATCAAAATTGGCAAATATACAGCCATTGTCAAGAG
>No_name
CCCAGTTCCAACTGTCTGTGTGAAGCAGCAAATCAGGACCAAAATTTGAGGAAATGTAGA
ATTTTATCAAAATTGGCAAATATACAGCCATTGTCAAGAG
>No_name
ATAAAATTCTACATTTCCTCAAATTTTGGTCCTGATTTGCTGCTTCACACAGACAGTTGG
AACTGGGTTGTCTATCAGAAATTTATGGTTAGCTGTACGA
>No_name
CTTATTTGCTGCTTCACACAGACAGTTGGAACTGGGTTGTCTATCAGAAATTTATGGTTA
GCTGTACGATTTCTTTTCATTCTATTGCAGTATGGTTGAC
>No_name
AGACAGTTGGAACTGGGTTGTCTATCAGAAATTTATGGTTAGCTGTACGATTTCTTTTCA
TTCTATTGCAGTATGGTTGACAGTTTCATTAGCAATATTC
>No_name
GTTGGAACTGGGTTGTCTATCAGAAATTTATGGTTAGCTGTACGATTTCTTTTCATTCTA
TTGCAGTATGGTTGACAGTTTCATTAGCAATATTCCGATT
>No_name
GTGGGCCTTTAATAGGCATATATATGCAAATGAATCGGAATATTGCTAATGAAACTGTCA
ACCATACTGCAATAGAATGAAAAGAAATCGTACAGCTAAC
>No_name
GTAGAACACAAAGGTGGGCCTTTAATAGGCATNTATATGCAAATGAATCGGAATATTGCT
AATGAAACTGTCAACCATACTGCAATAGAATGAAAAGAAA
>No_name
TTTCTTTTCATTCTATTGCAGTATGGTTGACAGTTTCATTAGCAATATTCCGATTCATTT
GCATATATATGCCTATTAAAGGCCCACCTTTGTGTTCTAT
>No_name
ATTTGCATATATATGCCTATTAAAGGCCCACCNTTGTGTTCTATCCCAAACGCATCTAAA
ACCACTTTTGTTATTTCCATTCTATGTTTTCTCGTGACAA
>No_name
TTGCGTTTTGGCAAGATTGAATTTTGGTTACGACCATGTTTGGTATTGTCACGAGAAAAC
ATAGAATAGAAATAACAAAAGTGGTTTTAGATGCGTTTGG
>No_name
CAAACATGGTCGTAACCAAAATTCAATCTTGCCAAAACGCAAAAGACAACAGATTGATGG
TTTTCTATTTTCTGAAAATAGATTCTAGTTTTGAGATGAT
>No_name
CCAAAATTCAATCTTGCCAAAACGCAAAAGACAACAGATTGATGGTTTTCTATTTTCTGA
AAATAGATTCTAGTTTTGAGATGATAAGTAAAATGAATTT
>No_name
CCAAAATTCAATCTTGCCAAAACGCAAAAGACAACAGATTGATGGTTTTCTATTTTCTGA
AAATAGATTCTAGTTTTGAGATGATAAGTAAAATGAATTT
>No_name
CAGAAATTCATTTTACTTATCATCTCAAAACTNGAATCTATTTTCAGAAAATAGAAAACC
ATCAATCTGTTGTCTTTTGCGTTTTGGCAAGATTGAATTT
>No_name
TTGGAATCAATTTAAACAAAGTCGCCTGTAACCAGAAATTCATTTTACTTATCATCTCAA
AACTAGAATCTATTTTCAGAAAATAGAAAACCATCAATCT
>No_name
CTTTTTTCATAGAAAGAATGAGTCCAACAGTTAAAGCCGTTAGAACGACACTTGGAATCA
ATTTAAACAAAGTCGCCTGTAACCAGAAATTCATTTTACT
>No_name
GCGACTTTGTTTAAATTGATTCCAAGTGTCGTTCTAACGGCTTTAACTGTTGGACTCATT
CTTTCTATGAAAAAAGCCACACAGAGACAATCAAATTTAT
>No_name
CTTTGAGATTTTGTGTTATTCAATAAATTTGATTGTCTCTGTGTGGCTTTTTTCATAGAA
AGAATGAGTCCAACAGTTAAAGCCGTTAGAACGACACTTG
>No_name
TTTAGCTTTTCTTTGAGATTTTGTGTTATTCAATAAATTTGATTGTCTCTGTGTGGCTTT
TTTTCATAGAAAGAATGAGTCCAACAGTTAAAGCCGTTAG
>No_name
TGTGGAGCTTCTGTAAGTAAAAACAAAAGAACAACTGCCAAAAGCATGTAAGGGGTTCTT
TGTTCTCTATGTTTAGCTTTTCTTTGAGATTTTGTGTTAT
>No_name
GAGTACAAAGAACCACTTACATGCTTTTGGCAGTTGTTCTTTTGTTTTTACTTACAGAAG
CTCCCCAGGGATTGCTAATGTTGTTGAGTTATTTCAAAGA
>No_name
ATTTCAAAGAAGGATTCTATGAAAAAGTCTATGAAAAATTAGGAGATTTGATTGATTTTC
TAACCTTGGTCAATGAATCAACTAATTTTATTTTGTATAC
>No_name
GAAAAATTAGGAGATTTGATTGATTTTCTAACCTTGGTCAATGAATCAACTAATTTTATT
TTGTATACAACAATGTCAAAACAATTTAGAAATGTTTTCT
>No_name
AATGAATCAACTAATTTTATTTTGTATACAACAATGTCAAAACAATTTAGAAATGTTTTC
TCAAGTATTTTCTGTCTTGGTTGTATATCAAATGCGTCTA
>No_name
CAAGCATCTATGCGAAAAAACTGTAACGATGCCAGATTTTATCAAATGTCTGAATGCACC
ACTGACAGAACAAAATTGCATAAATTGCCATCGTCAATTT
>No_name
GTCGTGGAAGTCAACATGGAATTTGAATTGATNAATCTTTGAAAAATTGACGATGGCAAT
TTATGCAATTTTGTTCTGTCAGTGGTGCATTCAGACATTT
>No_name
TGGGAGTCGTTGAAGTCAACATGGAATTTGAATTGATGAATCTTTGAAAAATTGACGATG
GCAATTTATGCAATTTTGTTCTGTCAGTGGTGCATTCAGA
>No_name
CTGGGAGTCGTTGAAGTCAACATGGAATTTGAATTGATGAATCTTTGAAAAATTGACGAT
GGCAATTTATGCAATTTTGTTCTGTCAGTGGTGCATTCAG
>No_name
CTGGGAGTCGTTGAAGTCAACATGGAATTTGAATTGATGAATCTTTGAAAAATTGACGAT
GGCAATTTATGCAATTTTGTTCTGTCAGTGGTGCATTCAG
>No_name
CTGGGAGTCGTTGAAGTCAACATGGAATTTGANTTGATGAATCTTTGAAAAATTGACGAT
GGCAATTTATGCAATTTTGTTCTGTCAGTGGTGCATTCAG
>No_name
TCACTCATTGTTCAGTCTCTTGTTCGATCTATTATTCCCTTGATGGCATTATTATGGCTT
AATATTAAAATAATTATAGCTCTTAATAAAACAACAATAT
>No_name
CCGAAATTTGTTATTGAATATTAAATAAATAAAAAAATTCACGTCGGCATTTAGCAAGAG
TAACGTATCACTAATTTCGCGAATAATCTTCCGAGTGATT
>No_name
ATTCTATTCCAATCTTTCTGACCGTTGGAATATTTGGCAATCCGATTTCCTTTGTTGTGT
GGGTTTCAAGAAAACTTCGACGAAATAATTCTTCTACAGT
>No_name
GAATACTTGGCAATCCGATTTCCTTTGTTGTGTGGGTTTCAAGAAAACTTCGACGAAATA
ATTCTTCTGCAGTTTACATAGAGATGCTTGCCATTAATGA
>No_name
TTCTTCTGCAGTTTACATAGCGATGCTTGCCATTAATGACTTTTTCGTTGTTATTTGTAG
CATTATTTATTATTTGAGACATTCATGGGGTTTCGGTATA
>No_name
CGGTATAATAGATATTAGAGGAATTTGTAAATTCTATATGGTTATTTTCACGTTTTTGCA
GTATAACTCTATATTACTAGTGTTTGGATTTACTATCGAA
>No_name
TTTTGAAATTCCCAGTCAAAAGTCGAGAAAACACAGCAAAAACACAGAGAATAGTATTTC
TTTCAAATCAACAACAATCACATTGTTATTAGTTTCATTT
>No_name
GAAATTCCCAGTCAAAAGTCGAGAAAACACAGCAAAAACACAGAGAATAGTATTTCTTTC
AAATCAACAACAATCACATTGTTATTAGTTTCATTTTTTC
>No_name
AGAAAACACAGCAAAAACACAGAGAATAGTATTTCTTTCAAATCAACAACAATCACATTG
TTATTAGTTTCATTTTTTCAGATTTTAACCACTCTACCAC
>No_name
TATAATAGATTTGTTAAGTCTCTCTCATTATTGTTTCAACATTGTCATTTATTTGGCTTC
TAGTCATTTATTTCGGAATCACTTGATGGGTTTTGTAAAA
>No_name
CTTGACTTTGTCTTAGTTTATAGTAAGAATTGTTTAAAGAATTATTGTTTTCTTTTCTCA
TTAAATATAATTTTACAAAACCCATCAAGTGATTCCGAAA
>No_name
TTCGGATTTGTGGGTGTCTTGACTTTATCTTAGTTTATAGTAAGAATTGTTTAAAGAATT
ATTGTTTTCTTATCTCATTAAATATAATTTTACAAAACCC
>No_name
AACAATTCTTATTATAAACTAAGACAAAGTCAAGACACCCACAAAACCGAAATGAGCATT
CGACGAAAACTTGTCGAGTCCAAAGTCCCTCTACCATTGG
>No_name
TTCGTCTATTTTTATATATTCTACCAAATAAAACAACAACAGAGTCATTTGAAATATTAA
TTCAATAAAGGAAAACCGAGCCAAAATTTGGTTCATTAAT
>No_name
GTCCATAATTCCTGGATTTACGAATCGAGACGAAATTTTGTATTCGTCTGTTTTTATATA
TTCTACCAAATAAAACAACAACAGAGTCATTTGAAATATT
>No_name
TTCCTTATCGCTAGAAATAGCTGGATAATTCTTTTGGCAATCCACAGATTCGAATGCATT
TGTTATCCGTTGAGAACGAAACGATATGTTACTTCAGCGA
>No_name
ATTTGTTATCCGTTGAGAACGAAACGATATGTTACCTCAGCGAATATAAATTTTTACTTT
TTCGGAATTGTCAGTTTTGCAATATTGATAGCCTTTCCTC
>No_name
TTTTTACTTTTTCGGAATTGTCAGTTTTGCAATATTGATAGCCTTTCCTCGGATGTTTGA
ACAGACTTATACGTATTGTTTACAAACCGGAGACGTTGTC
>No_name
AACAGACTTATACGTATTGTTTACAAACCGGAGATGTTGTCAACGTGTCGGAAGCCTTAA
GTAATGTTTATCAATATCGGATTGTCTATTTAAACGTTTT
>No_name
ATTACATTTTTTACATTTGAAATGCCATCTTTTTTCTCAAAATTATTTCACAACAGCCAT
ATTATTTCCAATGACAAAATTATTTACCATTTAACATTTA
>No_name
GAACGGCTCCACGAAAAATTCTATTAGACACCAATAAATCAACAAATTCATGCTAGAATC
TATATAAATAGAAATATTCGCTATAAATGTTAAATGGTAA
>No_name
CGGTGATACGGTTTTCTTGTGACTAACTTTGGAGATCTGTTGTAGAACGGCTCCACGAAA
AATTCTATTAGACACCAAATAAATCAACAAATTCATGCTA
>No_name
GTCAAATACTTTGTCGTTGATACGGTTTTCTTGTGACTAACTTTGGAGATCTGTTGTAGA
ACAGCTCCACGAAAAATTCTATTAGACACCAAATAAATCA
>No_name
TGATAAACTGTTTTTCCTCTTTTTTCGCTATCGTCAAATACTTTGTCGTTGATACGGTTT
TCTTGTGACTAACTTTGGAGATCTGTTGTAGAACGGCTCC
>No_name
CAGTTCTCCAAAGTTAGTCACAAGAAAACCGTATCAACGACAAAGTATTTGACGATAGCG
AAAAAAGAGGAAAAACAGTTTATCAGTCCTTTAAGTGAAA
>No_name
CAAACTTACAGCAATGTAGAAAACTCAATTGATTCCATGATTGTCAGCAGCATTTTATTT
GTGCTGATCATTTTGTCATCAATTTGCGGCAACGTTCTCG
>No_name
AATTGCGGCACATACGAGAACGTTGCCGCAAATTGATGACAAAATGATCAGCACAAATAA
AATGCTGCTGACAATCATGGAATCAATTGAGTTTTCTACA
>No_name
GAAAGTTGCCGCAAATTCGAATCGGTACAAATTGCGGCACATACGAGAACGTTGCCGCAA
ATTGATGACAAAATGATCAGCACGAATAAAATGCTGCTGA
>No_name
GCTGGAAAGTTGCCGCAAATTCGAATCGGTACAAATTGCGGCACATACGAGAACGTTGCC
GCAAATTGATGACAAAATGATCAGCACGAATAAAATGCTG
>No_name
GCGGATCATTTTGTCATCAATTTGCGGCAACGTTCTCGTATGCGCCGTAATTTGTACCGA
TTCGAATTTGCGGCAACTTTCCAACAGTCTTTACGTTTCT
>No_name
ATCAATTTGCGGCAACGTTCTCGTATGTGCCGCAATTTGTACCGATTCGAATTTGCGGCA
ACTTTCCAACAGTCTTTACGTTTCTTTAGCCGTAGCCGAT
>No_name
GCCGCAATTTGTACCGATTCGAATTTGCGGCAACTTTCCAACAGTCTTTACGTTTCTTTA
GCCGTAGCCGATTTGCTGGTTTCATCATTGGTAATGACAT
>No_name
CGACGCAGTGCTGCACATGATGTCCATAGAGANAAAGAGATTGCAGAAAACCAATCCGAA
AACCCATTTACCCATGATCCAATCGAGAGTGGCAAATGTC
>No_name
ATTGGATCATGGGTAAATGGGTTTTCGGATTGGTTTTCTGCAATCTCTTTCTCTCTATGG
ACATCATGTGCAGCACTGCGTCGATTTTAAATATTCTAGC
>No_name
GTGAACATGGACAAATCTATCAATGGCTGTCGCTAGAATATTTAAAATCGACGCAGTGCT
GCACATGATGTCCATAGTGAGAAAGAGATTGCAGAAAACC
>No_name
GATAGATTTGTCCATGTTCACACTCCGTTTCACTATTCAAGAATCTTTAATAAGTATTTT
GTTGGAGGATTTATCGGTTGTATTTGGATCATCAGTGCCA
>No_name
CAAGAATGCATACGGTGAAGACAAACAAAACAAATGACAATTCAACGACCACAGCTGGAT
GCCATAGACTGATTTATAAAAAGATTAAAACTGACCAGAA
>No_name
TGACAATTCAACGACCACAGCTGGATGCCATAGACTGATTTATAAAAAGATTAAAACTGA
CCAGAAGGCCGCGGTTACATTGGGAGTTATAATGGGAACG
>No_name
CAACGACCACAGCTGGATGCCATAGACTGATTTATAAAAAGATTAAAACTGACCAGAAGG
CCGCGGTTACATTGGGAGTTATTATGGGAACGTTTTTGAT
>No_name
ATTGGGAGTTATAATGGGAACGTTTTTGATATGCTGGTTACCATTTTTTATCATAAATTG
CGTCAAATCAATTTGCCAGGAATGTATTTCAGATCTATAT
>No_name
ACAATTTCAGATCTATATTTTAACATTGCGACNTGGTTGGGATATTTTAACAGTTGTCTC
AATCCTATAATATATCCTTTATTTAATACGGATTTCCGGA
>No_name
TTTCAGATCTATATTTTAACAATGCGACTTGGTTGGGATATTTTAACAGTTGTCTCAATC
CTATAATATATCCTTTATTTAATACGGATTTCCGGAATGC
>No_name
TTTCAGATCTATATTTTAACATTGCGACTTGGTTGGGATATTTTAACAGTTGTCTCAATC
CTATAATATATCCTTTATTTAATACGGATTTCCGGAATGC
>No_name
CAGATCTATATTTTAACATTGCGACTTGGTTGNGATATTTTAACAGTTGTCTCAATCCTA
TAATATATCCTTTATTTAATACGGATTTCCGGAATGCATA
>No_name
CGCATTATTAGTTTTTTATATGCATTCCGGAAATCCGTATTAAATAAAGGATATATTATA
GGATTGAGACAACTGTTAAAATATCCCAACCAAGTCGCAA
>No_name
GAGCGCATTATTAGTTTTTTATATGCATTCCGGAAATCCGTATTAAATAAAGGATATATT
ATAGGATTGAGACAACTGTTAAAATATCCCAACCAAGTCG
>No_name
TTTTAACAGTTGTCTCAATCCTATAATATATCNTTTATTTAATACGGATTTCCGGAATGC
ATATAAAAAACTAATAATGCGAGCTCTCTGTTCAACAAAA
>No_name
TAACAGTTGTCTCAATCCTATAATATATCCTTTATTTAATACGGATTTCCGGAATGCATA
TAAAAAACTAATAATGCGAGCTCTCTGTTCAACAAAATTA
>No_name
TGAGCATTGAGAATTTAAGTTTTTTTCTTGATAATTTTGTTGAACAGAGAGCTCGCATTA
TTAGTTTTTTATATGCATTCCGGAAATCCGTATTAAATAA
>No_name
AAAAAACTAATAATGCGAGCTCTCTGTTCAACAAAATTATCAAGAAAAAAACTTAAATTC
TCAATGCTCACCAACTCATTTATTTCTTCGTACAATTTAA
>No_name
GGCACCATTTAAATTGTACGAAGAAATAAATGAGTTGGGGAGCATTGAGAATTTAAGTTT
TTTTCTTGATAATTTTGTTGAACAGAGAGCTCGCATTATT
>No_name
CTTCAATGGAGTTCATATTTAAACTGGCACCATTTAAATTGTACGAAGAAATAAATGAGT
TGGTGAGCATTGAGAATTTAAGTTTTTTTCTTGATAATTT
>No_name
CGCTTCTTGTTTGCCTTCATCAATGGAGTTCANATTTAAACTGGCACCATTTAAATTGTA
CGAAGAAATAAATGAGTTGGTGAGCATTGAGAATTTAAGT
>No_name
CATCAACTCATTTATTTCTTCGTACAATTTAAATGGTGCCAGTTTAAATATGAACTCCAT
TGATGAAGGCAAACAAGAAGCTTTACAAGAACATAAATGT
>No_name
TTTATTTCTTCGTACAATTTAAATGGTGCCAGNTTAAATATGAACTCCATTGATGAAGGC
AAACAAGAAGCTTTACAAGAACATAAATGTAGATCTGCGA
>No_name
CTGTTTTAATATATATAAATTCTTGAATTTTTGACTGACAGGAGAAAATGGGTCTCTGTC
AGATCTCGCAGATCTACATTTATGTTCTTGTAAAGCTTCT
>No_name
GAATCACTCACTAAACAGGGCTGTTTTAATATATATAAATTCTTGAATTTTTGACTGACA
GGAGAAAATGGGTCTCTGTCAGATCTCGCAGATCTACATT
>No_name
CTGAATCACTCACTAAACAGGGCTGTTTTAATATATATAAATTCTTGAATTTTTGACTGA
CAGGAGAAAATGGGTCTCTGTCAGATCTCGCAGATCTACA
>No_name
ATTGGCTGAATCACCCACTAAACAGGGCTGTTTCAATATATATAAATTCTTGAATTTTTG
ACTGACAGGAGAAAATGGGTCTCTGTCAGATCTCGCAGAT
>No_name
CAGATATCTGTCAATTGAAATCGCACACAGATTGAGAATCGATGCTGTACACAACAAGAC
ATCGCAGCAAATGAAAAAGTCGCACACAATCTCATTAAAC
>No_name
CACCAGATATCTGTCAATTGAAATCGCACACAGATTGAGAATCGATGCTGTACACAACAA
GACATCGCAGCAAATGAAAAAGTCGCACACAATCTCATTA
>No_name
TTTCAATTGACAGATATCTGGTGATTACCAAANCTTTTCAGTACATTGCCAAAAGAAACA
ACAGATTAATGGTTACGATGGTTGGATTATCATGGCTTGT
>No_name
TGCTGATTAAAGCCGAAACAAGCCATGATAATCCAACCATCGTAACCATTAATCTGTTGT
TTCGTTTGGCAATGTACTGAAAAGGTTTGGTAATCACCAG
>No_name
TGAGATTGGTCAATGTATTTATAGCGATTGTTNAGGATATCAAATCTATGCGACTTTTGG
AGCGTTTTATATTCCATCGATTATTATGATTGTTCTTTAC
>No_name
CGCTGTTCTTAGCAATTTGATAAATTCTTCCGTAAAGAACAATCATAATAATCGATGGAA
TATAAAACGCTCCAAAAGTCGCATAGATTTGATATCCTAA
>No_name
CTTTTGGAGCGTTTTATATTCCATCGATTATTATGATTGTTCTTTACGGAAGAATTTATC
AAATTGCTAAGAACAGCGCTGCCATGGATTCTCAATTGAA
>No_name
CTAAGAACAGCGCTGCCATGGATTCTCAATTGAAAAGTATCAGAGGATCTATTTCCAAAG
ATCCAATGACAATACATTCCTGTAATTCGTCGTACAAAAG
>No_name
GTTTGACTTTGAATGTCACTCTGTGAACTTTTGTACGACGAATTACAGGAATGTATTGTC
ATTGGATCTTTGGAAATAGATCCTCTGATACTTTTCAATT
>No_name
CATTCCTGTAATTCGTCGTACAAAAGTTCACAGAGTGACATTCAAAGTCAAACATCATTC
AGTGCTCAAATTTCATCAACGAAGCACAATATAAATTCTA
>No_name
ATCGGTTGTTGTGCATGAACGATAAATGTTAGAATTTATATTGTGCTTCGTTGATGAAAT
TTGAGCACTGAATGATGTTTGACTTTGAATGTCACTCTGT
>No_name
GATCGGTTGTTGTGCATGAACGATAAATGTTAGAATTTATATTGTGCTTCGTTGATGAAA
TTTGAGCACTGAATGATGTTTGACTTTGAATGTCACTCTG
>No_name
CTCAGATCGGTTGTTGTGCATGAACGATAAATGTTAGAATTTATATTGTGCTTCGTTGAT
GAAATTTGAGCACTGAATGATGTTTGACTTTGAATGTCAC
>No_name
CTCAGGTAAAGTCAATTGGCAAGAATGTCTCANATCGGTTGTTGTGCATGAACGAAAAAT
GTTAGAATTTTTATTGTGCTTCGTTGATGAAATTTGACAC
>No_name
TCCCGGAAAAGAATTTCTAACTAATCTTTTCTCAGGTAAAGTCCATTGGCAAGAATGTCT
CAGATCGGTTGTTGTGCATGAACGATAAATGTTAGAATTT
>No_name
CAACAACCGATCTGAGACATTCTTGCCAATTGACTTTACCTGAGAAAAGATTAGTTAGAA
ATTCTTTTCCAGGAATACCTGACTGTCGTAATAAAAATAA
>No_name
AGAAGCTGAGAGTAGAACTCGAATCGTTGTAGAATGTTTGCTACTGTTACGAGAATTTCG
ATTATTTTTATTACGACAGTCAGGTATTCCTGGAAAAGAA
>No_name
GCTTTTCCTTCACTTTGTGAAGACCGTTTTGACGAATGCATGATATCTTTCCATCTTTTA
GTTAAAGTATCCCTAGAAGCTGAGAGTAGAACTCGAATCG
>No_name
TCGAGTTCTACTCTCAGCTTCTAGGGATACTTNAACTAAAAGATGGAAAGATATCATGCA
TTCGTCAAAACGGTCTTCACAAAGTGAAGGAAAAGCAATA
>No_name
ATGCATTCGTCAAAACGGTCTTCACAAAGTGAAGGAAAAGCAATATTTACACTTGGTGTA
ATAATGGGATGTTTCTGCATTTGCTGGTTGCCATTTTTCA
>No_name
ATTCGTCAAAACGGTCTTCACAAAGTGAAGGAAAAGCAATATTTACACTTGGTGTAATAA
TGGGATGTTTCTGCATTTGCTGGTTGCCATTTTTCATCGT
>No_name
CTTCGGTATTGATAATAATGTCGCATTTGATTTGTTACCGTGAATAATTTTGAAAATTGG
ATTCAAAATTTGAACGATGAAAAATGGCAACCAGCAAATG
>No_name
ATCCAGGAATGTTTCCTATCTTCGCACGCTGCAACAAAGGTGCTGAGTTTTGATATTTTT
CGGAATTCCCCAATTTGTCTCATGTAAGATTCTGATCGGA
>No_name
GTTTGAACAATTCAGTACGATATTCTGCATTTGACATGTCGGTAACAATAAAAATAAGAT
AATTATTATTATTAATCTCCACACTGACATGATTTGATGC
>No_name
ATCAAATCATGTCAGTGTGGAGATTAACAATAATAATTATCTTATTTTCATTGTTACCGA
CATGTCAAATGCAGAATATCGTACTGAATTGTTCAAACTA
>No_name
CAAATCATGTCAGTGTGGAGATTAATAATAATAATTATCTTATTTTTATTGTTACCGACA
TGTCAAATGCAGAATATCGTACTGAATTGTTCAAACTACA
>No_name
CAAATCATGTCAGTGTGGAGATTAACAATAATAATTATCTTATTTTCATTGTTACCGACA
TGTCAAATGCAGAATATCGTACTGAATTGTTCAAACTACA
>No_name
GTGTAGTTTGAACAATTCAGTACGATATTCTGCATTTGACATGTCGGGAACAATGAAAAT
AAGATAATTATTATTGTTAATCTCCACACTGACATGATTT
>No_name
ACCATGTCAGTGTGGAGATTAACAATAATAATTATCTTATTTTCATTGTTACCGACATGT
CAAATGCAGAATATCGTACTGAATTGTTCAAACTACACGA
>No_name
GTGGAGATTAACAATAATAATTATCTTATTTTCATTGTTACCGACATGTCAAATGCAGAA
TATCGTACTGAATTGTTCAAACTACACGAATTATGTCAGA
>No_name
GGAGATTAACAATAATAATTATCTTATTTTCATTGTTACCGACATGTCAAATGCAGAATA
TCGTACTGAATTGTTCAAACTACACGAATTATGTCAGAAT
>No_name
GAGATTAATAATAATAATTATCTTATTTTTATTGTTACCGACATGTCAAATGCAGAATAT
CGTACTGAATTGTTCAAACTACACGAATTATGTCAGAATC
>No_name
TAACAATAATAATTATCTTATTTTCATTGTTACCGACATGTCAAATGCAGAATATCGTAC
TGAATTGTTCAAACTACACGAATTATGTCAGAATCAACAA
>No_name
AACAATAATAATTATCTTATTTTCATTGTTACNGACATGTCAAATGCAGAATATCGTACT
GAATTGTTCAAACTACACGAATTATGTCAGAATCAACAAT
>No_name
TGACAGATTGTTGATTCTGACATAATTCGTGTAGTTTGAACAATTCAGTACGATATTCTG
CATTTGACATGTCGGTAACAATAAAAATAAGATAATTATT
>No_name
TAATTATCTTATTTTCATTGTTACCGACATGTAAAATGCAGAATATCGTACTGAATTGTT
CAAACTACACGAATTATGTCAGAATCAACAATCTGTCAAG
>No_name
ATTATCTTATTTTTATTGTTACCGACATGTCAAATGCAGAATATCGTACTGAATTGTTCA
AACTACACGAATTATGTCAGAATCAACAATCTGTCAAGAC
>No_name
GTCTTGACAGATTGTTGATTCTGACATAATTCGTGTAGTTTGAACAATTCAGTACGATAT
TCTGCATTTGACATGTCGGTAACAATGAAAATAAGATAAT
>No_name
TTTTTATCTTCTTTTCATTGTTACCGACATGTCAAATGCAGAATATCGTACTGAATTGTT
CACACTACACGGATTATGTCAGAATCACCCATCTGTCAAG
>No_name
ATATATCTTATTTTCATTGTTACCGACATGTCNAATGCAGAATATCGTACTGAATTGTTC
AAACTACACGAATTATGTCAGAATCAACAATCTGTCAAGA
>No_name
TTTTTGTCTTATTTTCATTGTTACCGACATGTNAAATGCAGAATATCGTACTGAATTGTT
CAAACTACACGAATTATGTCAGAATCAACAATCTGTCAAG
>No_name
AACTTATTTTCATTGTTACCGACATGTCAAATGCAGAATATCGTACTGAATTGTTCAAAC
TACACGAATTATGTCAGAATCAACAATCTGTCAAGACTTG
>No_name
GTCAAATGCAGAATATCGTACTGAATTGTTCAAACTACACGAATTATGTCAGAATCAACA
ATCTGTCAAGACTTGTCGTTCCATTCGAATGCGAAAAGTA
>No_name
ATACTTTTCGCATTCGAATGGAACGACAAGTCNTGACAGATTGTTGATTCTGACATAATT
CGTGTAGTTTGAACAATTCAGTACGATATTCTGCATTTGA
>No_name
CGACCGGATACTTTTCGCATTCGAATGGAACGNCAAGTCTTGACAGATTGTTGATTCTGA
CATAATTCGTGTAGTTTGAACAATTCAGTACGATATTCTG
>No_name
AATACTTCCATCCCGACCGGATACTTTTCGCANTCGAATGGAACGACAAGTCTTGACAGA
TTGTTGATTCTGACATAATTCGTGTAGTTTGAACAATTCA
>No_name
GAAATACTTCCATCCCGACCGGATACTTTTCGCATTCGAATGGAACGACAAGTCTTGACA
GATTGTTGATTCTGACATAATTCGTGTAGTTTGAACAATT
>No_name
AGTAATACTTCCATCCCGACCGGATACTTTTCNCATTCGAATGGAACGACAAGTCTTGAC
AGATTGTTGATTCTGACATAATTCGTGTAGTTTGAACAAT
>No_name
CAGAAATACTTCCATCCCGACCGGATACTTTTCGCATTCGAATGGAACGACAAGTCTTGA
CAGATTGTTGATTCTGACATAATTCGTGTAGTTTGAACAA
>No_name
GTTTAAACTACACGAATTATGTCAGAATCAACAATCTGTCAAGACTTGTCGTTCCATTCG
AATGCGAAAAGTATCCGGTCGGGATGGAAGTATTTCTGGG
>No_name
CCCAGAAATACTTCCATCCCGACCGGATACTTNTCGCATTCGAATGGAACGACAAGTCTT
GACAGATTGTTGATTCTGACATAATTCGTGTAGTTTGAAC
>No_name
CATTCCCAGAAATACTTCCATCCCGACCGGATACTTTTCGCATTCGAATGGAACGACAAG
TCTTGACAGATTGTTGATTCTGACATAATTCGTGTAGTTT
>No_name
CACGAATTATGTCAGAATCAACAATCTGTCAAGACTTGTCGTTCCATTCGAATGCGAAAA
GTATCCGGTCGGGATGGAAGTATTTCTGGGAATGATTTTC
>No_name
CACGAATTATGTCAGAATCAACAATCTGTCAAGACTTGTCGTTCCATTCGAATGCGAAAA
GTATCCGGTCGGGATGGAAGTATTTCTGGGAATGATTTTC
>No_name
TTATGTCAGAATCAACAATCTGTCAAGACTTGTCGTTCCATTCGAATGCGAAAAGTATCC
GGTCGGGATGGAAGTATTTCTGGGAATGATTTTCGTTGTC
>No_name
GTCAGAATCAACAATCTGTCAAGACTTGTCGTTCCATTCGAATGCGAAAAGTATCCGGTC
GGGATGGAAGTATTTCTGGGAATGATTTTCGTTGTCATTG
>No_name
CAATGACAACGAAAATCATTCCCAGAAATACTNCCATCCCGACCGGATACTTTTCGCATT
CGAATGGAACGACAAGTCTTGACAGATTGTTGATTCTGAC
>No_name
CAACAATGACAACGAAAATCATTCCCAGAAATNCTTCCATCCCGACCGGATACTTTTCGC
ATTCGAATGGAACGACAAGTCTTGACAGATTGTTGATTCT
>No_name
CTCCCACAACAATGACAACGAAAATCATTCCCNGAAATACTTCCATCCCGACCGGATACT
TTTCGCATTCGAATGGAACGACAAGTCTTGACAGATTGTT
>No_name
CCGATCGCTCCCACAACAATGACAACGAAAATCATTCCCAGAAATACTTCCATCCCGACC
GGATACTTTTCGCATTCGAATGGAACGACAAGTCTTGACA
>No_name
CCGATCGCTCCCACAACAATGACAACGAAAATCATTCCCAGAAATACTTCCATCCCGACC
GGATACTTTTCGCATTCGAATGGAACGACAAGTCTTGACA
>No_name
GTCAAGACTTGTCGTTCCATTCGAATGCGAAANGTATCCGGTCGGGATGGAAGTATTTCT
GGGAATGATTTTCGTTGTCATTGTTGTGGGAGCGATCGGT
>No_name
CACCGATCGCTCCCACAACAATGACAACGAAAATCATTCCCAGAAATACTTCCATCCCGA
CCGGATACTTTTCGCATTCGAATGGAACGACAAGTCTTGA
>No_name
CACCGATCGCTCCCACAACAATGACAACGAAAATCATTCCCAGAAATACTTCCATCCCGA
CCGGATACTTTTCGCATTCGAATGGAACGACAAGTCTTGA
>No_name
CACCGATCGCTCCCACAACAATGACAACGAAAATCATTCCCAGAAATACTTCCATCCCGA
CCGGATACTTTTCGCATTCGAATGGAACGACAAGTCTTGA
>No_name
CACCGATCGCTCCCACAACAATGACAACGAAAATCATTCCCAGAAATACTTCCATCCCGA
CCGGATACTTTTCGCATTCGAATGGAACGACAAGTCTTGA
>No_name
CACCGATCGCTCCCACAACAATGACAACGAAAATCATTCCCAGAAATACTTCCATCCCGA
CCGGATACTTTTCGCATTCGAATGGAACGACAAGTCTTGA
>No_name
CCTCCGATCGCTCCCACAACAATGACAACGAAAATCATTCCCAGAAATACTTCCATCCCG
ACCGGATACTTTTCGCATTCGAATGGAACGACAAGTCTTG
>No_name
CAAGACTTGTCGTTCCATTCGAATGCGAAAAGNATCCGGTCGGGATGGAAGTATTTCTGG
GAATGATTTTCGTTGTCATTGTTGTGGGAGCGATCGGTGG
>No_name
CCACCGATCGCTCCCACAACAATGACAACGAAAATCATTCCCAGAAATACTTCCATCCCG
ACCGGATACTTTTCGCATTCGAATGGAACGACAAGTCTTG
>No_name
CTAGTCGTTCCATTCGAATGCGAAAAGTATCCNGTCGGGATGGAAGTATTTCTGGGAATG
ATTTTCGTTGTCATTGTTGTGGGAGCGATCGGTGGAAACT
>No_name
TTCGAATGCGAAAAGTATCCGGTCGGGATGGAAGTATTTCTGGGAATGATTTTCGTTGTC
ATTGTTGTGGGAGCGATCGGTGGAAACTTTTTAGTTATTC
>No_name
CGCGAGAATAACTAAAAAGTTTCCACCGATCGCTCCCACAACAATGACAACGAAAATCAT
TCCCAGAAATACTTCCATCCCGACCGGATACTTTTCGCAT
>No_name
CGCGAGAATAACTAAAAAGTTTCCACCGATCGCTCCCACAACAATGACAACGAAAATCAT
TCCCAGAAATACTTCCATCCCGACCGGATACTTTTCGCAT
>No_name
ATCGCGAGAATAACTAAAAAGTTTCCACCGATNGCTCCCACAACAATGACAACGAAAATC
ATTCCCAGAAATACTTCCATCCCGACCGGATACTTTTCGC
>No_name
GGAGTTTGTAGTTTTTTGACGAGAAATATCGCGAGAATAACTAAAAAGTTTCCACCGGTC
GCTCCCACAACAATGACAACGAAAATCATTCCCAGAAATA
>No_name
ATTTCTGGGAATGATTTTCGTTGTCATTGTTGTGGGAGCGATCGGTGGAAACTTTTTAGT
TATTCTCGCGATATTTCTCGTCAAAAAACTACAAACTCCC
>No_name
ATTTCTGGGAATGATTTTCGTTGTCATTGTTGTGGGAGCGATCGGTGGAAACTTTTTAGT
TATTCTCGCGATATTTCTCGTCAAAAAACTACAAACTCCC
>No_name
CTGGGAGTTTGTAGTTTTTTGACGAGAAATATNGCGAGAATAACTAAAAAGTTTCCACCG
ATCGCTCCCACAACAATGACAACGAAAATCATTCCCAGAA
>No_name
CTGGGAATGATTTTCGTTGTCATTGTTGTGGGAGCGATCGGTGGAAACTTTTTAGTTATT
CTCGCGATATTTCTCGTCAAAAAACTACAAACTCCCAGTA
>No_name
CTGGGAATGATTTTCGTTGTCATTGTTGTGGGAGCGATCGGTGGAAACTTTTTAGTTATT
CTCGCGATATTTCTCGTCAAAAAACTACAAACTCCCAGTA
>No_name
TTTCGTTGTCATTGTTGTGGGAGCGATCGGTGGAAACTTTTTAGTTATTCTCGCGATATT
TCTCGTCAAAAAACTACAAACTCCCAGTAATTGGCTAATT
>No_name
CGTTGTCATTGTTGTGGGAGCGATCGGTGGAANCTTTTTAGTTATTCTCGCGATATTTCT
CGTCAAAAAACTACAAACTCCCAGTAATTGGCTAATTTTA
>No_name
GGGAGCGATCGGTGGAAACTTTTTAGTTATTCNCGCGATATTTCTCGTCAAAAAACTACA
AACTCCCAGTAATTGGCTAATTTTAAGTTTGGCTTTTAGT
>No_name
GAAACTTTTTAGTTATTCTCGCGATATTTCTCGTCAAAAAACTACAAACTCCCAGTAATT
GGCTAATTTTAAGTTTGGCTTTTAGTGATTTTTTTGTGTC
>No_name
CGACACAAAAAAATCACTAAAAGCCAAACTTAAAATTAGCCAATTAGTGGGAGTTTGTAG
TTTTTTGACGAGAAATATCGCGAGAATAACTAAAAAGTTT
>No_name
CCGACACAAAAAAATCACTAAAAGCCAAACTTAAAATTAGCCAATTACTGGGAGTTTGTA
GTTTTTTGACGAGAAATATCGCGAGAATAACTAAAAAGTT
>No_name
CCGACACAAAAAAATCACTAAAAGCCAAACTTAAAATTAGCCAATTACTGGGAGTTTGTA
GTTTTTTGACGAGAAATATCGCGAGAATAACTAAAAAGTT
>No_name
CCGGCACAAAAAAATCACTAAAAGCCAAACTTAAAATTAGCCAATTACTGGGAGTTTGTA
GTTTTTTGACGAGAAATATCGCGAGAATAACTAAAAAGTT
>No_name
CCGACACAAAAAAATCACTAAAAGCCAAACTTAAAATTAGCCAATTACTGGGAGTTTGTA
GTTTTTTGACGAGAAATATCGCGAGAATAACTAAAAAGTT
>No_name
GCCGGCACAAAAAAATCACTAAAAGCCAAACTTAAAATTAGCCAATTACTGGGAGTTTGT
AGTTTTTTGACGAGAAATATCGCGAGAATAACTAAAAAGT
>No_name
TCCGACACAAAAAAATCACTAAAAGCCAAACTTAAAATTAGCCAATTACTGGGAGTTTGT
AGTTTTTTGACGAGAAATATCGCGAGAATAACTAAAAAGT
>No_name
TTTTTAGTTATTCTCGCGATATTTCTCGTCAAAAAACTACAAACTCCCAGTAATTGGCTA
ATTTTAAGTTTGGCTTTTAGTGATTTTTTTGTGTCGGTTT
>No_name
CGACAGGCATGACCAAAACCGACACAAAAAAATCACTAAAAGCCAAACTTAAAATTAGCC
AATTACTGGGAGTTTGTAGTTTTTTGACGAGAAATATCGC
>No_name
CGCGACAGGCATGACCAAAACCGACACAAAAAAATCACTAAAAGCCAAACTTAAAATTAG
CCAATTACTGGGAGTTTGTAGTTTTTTGACGAGAAATATC
>No_name
CCGCGACAGGCATGACCAAAACCGACACAAAAAAATCACTAAAAGCCAAACTTAAAATTA
GCCAATTACTGGGAGTTTGTAGTTTTTTTGACGAGAAATA
>No_name
CCCGCGACAGGCATGACCAAAACCGACACAAAAAAATCACTAAAAGCCAAACTTAAAATT
AGCCAATTACTGGGAGTTTGTAGTTTTTTGACGAGAAATA
>No_name
ATTTCTCGTCAAAAAAACTACAAACTCCCAGTAATTGGCTAATTTTAAGTTTGGCTTTTA
GTGATTTTTTTGTGTCGGTTTTGGTCATGCCTGTCGCGGT
>No_name
TCCGAACCTCATCAGTTGATTGTAAACCGCGACAGGCATGACCAAAACCGACACAAAAAA
ATCACTAAAAGCCAAACTTAAAATTAGCCAATTACTGGGA
>No_name
CATCTGAACCTCATCAGTTGATTGTAAACCGCGACAGGCATGACCAAAACCGACACAAAA
AAATCACTAAAAGCCAAACTTAAAATTAGCCAATTACTGG
>No_name
GCCATCTGAACCTCATCAGTTGATTGTAAACCGCGACAGGCATGACCAAAACCGACACAA
AAAAATCACTAAAAGCCAAACTTAAAATTAGCCAATTACT
>No_name
CGGCCATCTGAACCTCATCAGTTGATTGTAAACCGCGACAGGCATGACCAAAACCGACAC
AAAAAAATCACTAAAAGCCAAACTTAAAATTAGCCAATTA
>No_name
GCTAATTTTAAGTTTGGCTTTTAGTGATTTTTTTGTGTCGGTTTTGGTCATGCCTGTCGC
GGTTTACAATCAACTGATGAGGTTCAGATGGCCGTTTTCT
>No_name
CTAATTTTAAGTTTGGCTTTTAGTGATTTTTTTGTGTCGGTTTTGGTCATGCCTGTCGCG
GTTTACAATCAACTGATGAGGTTCAGATGGCCGTTTTCTG
>No_name
CTAATTTTAAGTTTGGCTTTTAGTGATTTTTTTGTGTCGGTTTTGGTCATGCCTGTCGCG
GTTTACAATCAACTGATGAGGTTCAGATGGCCGTTTTCTG
>No_name
CTAATTTTAAGTTTGGCTTTTAGTGATTTTTTTGTGTCGGTTTTGGTCATGCCTGTCGCG
GTTTACAATCAACTGATGAGGTTCAGATGGCCGTTTTCTG
>No_name
ATTTTAAGTTTGGCTTTTAGTGATTTTTTTGTGTCGGTTTTGGTCATGCCTGTCGCGGTT
TACAATCAACTGATGAGGTTCAGATGGCCGTTTTCTGAAT
>No_name
ACAATTCAGAAAACGGCCATCTGAACCTCATCAGTTGATTGTAAACCGCGACAGGCATGA
CCAAAACCGACACAAAAAAATCACTAAAAGCCAAACTTAA
>No_name
AATACAATTCAGAAAACGGCCATCTGAACCTCATCAGTTGATTGTAAACCGCGACAGGCA
TGACCAAAACCGACACAAAAAAATCACTAAAAGCCAAACT
>No_name
CAAAACAATTCAGAAAACGGCCATCTGAACCTCATCAGTTGATTGTAAACCGCGACAGGC
ATGACCAAAACCGACACAAAAAAATCACTAAAAGCCAAAC
>No_name
GGCTTTTAGTGATTTTTTTGTGTCGGTTTTGGNCATGCCTGTCGCGGTTTACAATCAACT
GATGAGGTTCTGATGGCCGTTTTCTGAATTGTTTTGCGAT
>No_name
ATTTTTTTGTGTCGGTTTTGGTCATGCCTGTCGCGGTTTACAATCAACTGATGAGGGTCA
GATGGCCGCTTTCGGAATTGTTTTGCGATTTCTTTATCAT
>No_name
ATTTTTTTGTGTCGGTTTTGGTCATGCCTGTCNCGGTTTACAATCAACTGATGAGGTTCA
GATGGCCGTTTTCTGAATTGTTTTGCGATTTCTTTATCAT
>No_name
GTCGGTTTTGGTCATGCCTGTCGCGGTTTACAATCAACTGATGAGGTTCAGATGGCCGGT
TTCTGAATTGTTTTGGGATTTCTTTATCATTTGTGATGTG
>No_name
GTTTTGGTCATGCCTGTCGCGGTTTACAATCANCTGATGAGGTTCAGATGGCCGTTTTCT
GAATTGTTTTGCGATTTCTTTATCATTTGTGATGTGTTAC
>No_name
TTTTGTCATGCCTGTCGCGGTTTACAATCAACTGATGAGGTTCAGATGGCCGCTTTCTGA
ATTGATTTGCGATTTCTTTATCATTTGTGATGTGTTACTC
>No_name
CATGTCTGTCGCGGTTTACAATCAATTGATGAGGTTCAGATGGCCGTTTTCTGAATTGTT
TTGCGATTTCTTTATCATTTGTGATGTGTTACTCTGCACA
>No_name
CTGTCGCGGTTTACAATCAACTGATGAGGTTCAGATGGCCGTTTTCTGAATTGTTTTGCG
ATTTCTTTATCATTTGTGATGTGTTACTCTGCACATCCAG
>No_name
TGTCGCGGTTTACAATCAACTGATGAGGTTCAGATGGCCGTTTTCTGAATTGTTTTGCGA
TTTCTTTATCATTTGTGATGTGTTACTCTGCACATCCAGC
>No_name
GTCGCGGTTTACAATCAACTGATGAGGTTCAGATGGCCGTTTTCTGAATTGTTTTGCGAT
TTCTTTATCATTTGTGATGTGTTACTCTGCACATCCAGCA
>No_name
GTCGCGGTTTACAATCAACTGATGAGGTTCAGATGGCCGTTTTCTGAATTGTTTTGCGAT
TTCTTTATCATTTGTGATGTGTTACTCTGCACATCCAGCA
>No_name
GTCGCGGTTTACAATCAACTGATGAGGTTCAGATGGCCGTTTTCTGAATTGATTTGCGAT
TTCTTTATCATTTGTGATGTGTTACTCTGCACATCCAGCA
>No_name
GTCGCGGTTTACAATCAACTGATGAGGTTCAGATGGCCGTTTTCTGAATTGTTTTGCGAT
TTCTTTATCATTTGTGATGTGTTACTCTGCACATCCAGCA
>No_name
TTGACAATCAACTGATGAGGTTCAGATGGCCGTTTTCTGAATTGTTTTGCGATTTCTTTA
TCATTTGTGATGTGTTACTCTGCACATCCAGCATTCTCAA
>No_name
TTAACAATCAACTGATGAGGTTCAGATGGCCGNTTTCTGAATTGTTTTGCGATTTCTTTA
TCATTTGTGATGTGTTACTCTGCACATCCAGCATTCTCAA
>No_name
AATCAACTGATGAGGTTCAGATGGCCGTTTTCTGAATTGTTTTGCGATTTCTTTATCATT
TGTGATGTGTTACTCTGCACATCCAGCATTCTCAATCTTT
>No_name
CTGATGAGGTTCAGATGGCCGTTTTCTGAATTGTTTTGCGATTTCTTTATCATTTGTGAT
GTGTTACTCTGCACATCCAGCATTCTCAATCTTTGTGCGA
>No_name
TGATGAGGTTCAGATGGCCGTTTTCTGAATTGTTTTGCGATTTCTTTATCATTTGTGATG
TGTTACTCTGCACATCCAGCATTCTCAATCTTTGTGCGAT
>No_name
CTGAATTGTTTTGCGATTTCTTTATCATTTGTGATGTGTTACTCTGCACATCCAGCATTC
TCAATCTTTGTGCGATTTCAATCGATAGGTATTTAGTGAT
>No_name
AATTGTTTTGCGATTTCTTTATCATTTGTGATGTGTTACTCTGCACATCCAGCATTCTCA
ATCTTTGTGCGATTTCAATCGATAGGTATTTAGTGATAAC
>No_name
GTTATCACTAAATACCTATCGATTGAAATCGCACAAAGATTGAGAATGCTGGATGTGCAG
AGTAACACATCACAAATGATAAAGAAATCGCAAAACAATT
>No_name
CGTGTTATCACTAAATACCTATCGATTGAAATNGCACAAAGATTGAGAATGCTGGATGTG
CAGAGTAACACATCACAAATGATAAAGAAATCGCAAAACA
>No_name
ATAGCATCGGTCGAGTTATCACTAAATACCTATCGATTGAAATCGCACAAAGATTGAGAA
TGCTGGATGTGCAGAGTAACACATCACAAATGATAAAGAA
>No_name
CGGACGACGTATTGCATCGGTCGAGTTATCACTAAATACCTATCGATTGAAATCGCACAA
AGATTGAGAATGCTGGATGTGCAGAGTAACACATCACAAA
>No_name
GGCGGACGACGTATTGCATCGGTCGAGTTATCNCTAAATACCTATCGATTGAAATCGCAC
AAAGATTGAGAATGCTGGATGTGCAGAGTAACACATCACA
>No_name
CGTCGGACGACGTATTGCATCGGTCGAGTTATCACTAAATACCTATCGATTGAAATCGCA
CAAAGATTGAGAATGCTGGATGTGCAGAGTAACACATCAC
>No_name
GTGATGTGTTACTCTGCACATCCAGCATTCTCAATCTTTGTGCGATTTCAATCGATAGGT
ATTTAGTGATAACTCGACCGATGCAATACGTCGTCCGCCG
>No_name
GTGTTACTCTGCACATCCAGCATTCTCAATCTNTGTGCGATTTCAATCGATAGGTATTTA
GTGATAACTCGACCGATGCAATACGTCGTCCGCCGGACTC
>No_name
CGTGGAGTCCGTCGGACGACGTATTGCATCGGTCGAGTTATCACTAAATACCTATCGATT
GAAATCGCACAAAGATTGAGAATGCTGGATGTGCAGAGTA
>No_name
TAATAGCGGAGTCCGTCGGACGACGTATTGCATCGGTCGAGTTATCACTAAATACCTATC
GATTGAAATCGCACAAAGATTGAGAATGCTGGATGTGCAG
>No_name
AATTAAAAGCGGAGTCCGGCGGACGACGTATTGCATCGGCCGAGTTATCACTAAATACCT
ATCGATTGAAATCGCACAAAGATTGAGAATGCTGGATGTG
>No_name
CAGCATTCTCAATCTTTGTGCGATTTCAATCGATAGGTATTTAGTGATAACTCGACCGAT
GCAATACGTCGTCCGCCGGACTCCGCTTTTAATTGGAGGA
>No_name
GAATCCTCCAATTAAAAGCGGAGTCCGTCGGACGACGTATTGCATCGGTCGAGTTATCAC
TAAATACCTATCGATTGAAATCGCACAAAGATTGAGAATG
>No_name
AATGAATCCTCCAATTAAAAGCGGAGTCCGTCGGACGACGAATTGCATCGGTCGAGTTAT
CACTAAATACCTATCGATTGAAATCGCACAAAGATTGAGA
>No_name
AATGAATCCTCCAATTAAAAGCGGAGTCCGGCNGACGACGTATTGCATCGGTCGAGTTAT
CACTAAATACCTATCGATTGAAATCGCACAAAGATTGAGA
>No_name
CCTGCAATGAATCCTCCAATTAAAAGCGGAGTCCGGCGGACGACGTATTGCATCGGTCGA
GTTATCACTAAATACCTATCGATTGAAATCGCACAAAGAT
>No_name
CTCCTGCAATGAATCATCCAATTAAAAGCGGAGTCCGGCGGACGACGTATTGCATCGGTC
GAGGTATCACTAAATACCTATCGATTGAAATCGCACAAAG
>No_name
CTCCTGCAATGAATCCTCCAATTAAAAGCGGAGTCCGGCGGACGACGTATTGCATCGGTC
GAGTTATCACTAAATACCTATCGATTGAAATCGCACAAAG
>No_name
CTTTGTGCGATTTCAATCGATAGGTATTTAGTGATAACTCGACCGATGCAATACGTCGTC
CGCCGGACTCCGCTTTTAATTGGAGGATTCATTGCAGGAG
>No_name
CCAAGCTCCTGCAATGAATCCTCCAATTAAAAGCGGAGTCCGTCGGACGACGTATTGCAT
CGGTCGAGTTATCACTAAATACCTATCGATTGAAATCGCA
>No_name
ATCGATAGGTATTTAGTGATAACTCGACCGATGCAATACGTCGTCCGACGGACTCCGCTT
TTAATTGGAGGATTCATTGCAGGAGCTTGGATCATATCAG
>No_name
AATTAATCCTGATATGATCCAAGCTCCTGCAATGAATCCTCCAATTAAAAGCGGAGTCCG
GCGGACGACGTATTGCATCGGTCGAGTTATCACTAAATAC
>No_name
ATGCTAATTAATCCTGATATGATCCAAGCTCCTGCAATGAATCCTCCAATTAAAAGCGGA
GTCCGGCGGACGACGTATTGCATCGGTCGAGTTATCACTA
>No_name
CTCGACCGATGCAATACGTCGTCCGCCGGACTCCGCTTTTAATTGGAGGATTCATTGCAG
GAGCTTGGATCATATCAGGATTAATTAGCATACCACCGGT
>No_name
CATTATTACCGGTGGTATGCTAATTAATCCTGATATGATCCAAGCTCCTGCAATGAATCC
TCCAATTAAAAGCGGAGTCCGTCGGACGACGTATTGCATC
>No_name
GCAATACGTCGTCCGACGGACTCCGCTTTTAATTGGAGGATTCATTGCAGGAGCTTGGAT
CATATCAGGATTAATTAGCATACCACCGGTAATAGTGTGG
>No_name
CCACACTATTACCGGTGGTATGCTAATTAATCCTGATATGATCCAAGGTCCTGCAATGAA
TCCTCCAATTAAAAGCGGAGTCCGGCGGACGACGTATTGC
>No_name
TTCCACACTATTACCGGTGGTATGCTAATTAATCCTGATATGATCCAAGCTCCTGCAATG
AATCCTCCAATTAAAAGCGGAGTCCGTCGGACGACGTATT
>No_name
TTCCACACTATTACCGGTGGTATGCTAATTAATCCTGATATGATCCAAGCTCCTGCAATG
AATCCTCCAATTAAAAGCGGAGTCCGGCGGACGACGTATT
>No_name
CTTCCACACTATTACCGGTGGTATGCTAATTAATCCTGATATGATCCAAGCTCCTGCAAT
GAATCCTCCAATTAAAAGCGGAGTCCGTCGGACGACGTAT
>No_name
CTTCCACACTATTACCGGTGGTATGCTAATTAATCCTGATATGATCCAAGCTCCTGCAAT
GAATCCTCCAATTAAAAGCGGAGTCCGTCGGACGACGTAT
>No_name
GTACCTTCCACACTATTACCGGTGGTATGCTAATTAATCCTGATATGATCCAAGCTCCTG
CAATGAATCCTCCAATTAAAAGCGGAGTCCGTCGGACGAC
>No_name
GCACCTTCCACACTATTACCGGTGGTATGCTAATTAATCCTGATATGATCCAAGCTCCTG
CAATGAATCCTCCAATTAAAAGCGGAGTCCGGCGGACGAC
>No_name
CCAGGTCTAAAGGGTTCCTTCCACACTATTACCGGTGGTATGCTAATTAATCCTGATATG
ATCCAAGCTCCTGCAATGAATCCTCCAATTAAAAGCGGAG
>No_name
CAACTGGCAAGTTCCAGGTCTAAAGGGTTCCTTCCACACTATTACCGGTGGTATGCTAAT
TAATCCTGATATGATCCAAGCTCCTGCAATGAATCCTCCA
>No_name
CAACTGGCAAGTTCCAGGTCTAAAGGGTTCCTTCCACACTATTACCGGTGGTATGCTAAT
TAATCCTGATATGATCCAAGCTCCTGCAATGAATCCTCCA
>No_name
TTTCCGTCAACTGGCAAGTTCCAGGTCTAAAGGGTTCCTTCCACACTATTACCGGTGGTA
TGCTAATTAATCCTGATATGATCCAAGCTCCTGCAATGAA
>No_name
CAAATTTTCCGTCAACTGGCAAGTTCCAGGTCTAAAGGGTTCCTTCCACACTATTACCGG
TGGTATGCTAATTAATCCTGATATGATCCAAGCTCCTGCA
>No_name
GCAGGAGCTTGGATCATATCAGGATTAATTAGCATACCACCGGTAATAGTGTGGAAGGAA
CCCTTTAGACCTGGAACTTGCCAGTTGACGGAAAATTTGG
>No_name
GATATATCTGGTATCCCAAATTTTCCGTCAACTGGCAAGTTCCAGGTCTAAAGGGTTCCT
TCCACACTATTACCGGTGGTATGCTAATTAATCCTGATAT
>No_name
CATATATCTGGTATCCCAAATTTTCCGTCAACTGGCAAGTTCCAGGTCTAAAGGGTTCCT
TCCACACTATTACCGGTGGTATGCTAATTAATCCTGATAT
>No_name
GCATATATCTGGTATCCCAAATTTTCCGTCAACTGGCAAGTTCCAGGTCTAAAGGGTTCC
TTCCACACTATTACCGGTGGTATGCTAATTAATCCTGATA
>No_name
ATCAGGATTAATTAGCATACCACCGGTAATAGTGTGGAAGGAACCCTTTAGACCTGGAAC
TTGCCAGTTGACGGAAAATTTGGGATACCAGATATATGCC
>No_name
ACCACCGGTAATAGTGTGGAAGGAACCCTTTAGACCTGGAACTTGCCAGTTGACGGAAAA
TTTGGGATACCAGATATATGCCACTCTTGGTGCCTTCTAC
>No_name
GGTAATAGTGTGGAAGGAACCCTTTAGACCTGGAACTTGCCAGTTGACGGAAAATTTGGG
ATACCAGATATATGCCACTCTTGGTGCCTTCTACATTCCA
>No_name
GAAGGAACCCTTTAGACCTGGAACTTGCCAGTTGACGGAAAATTTGGGATACCAGATATA
TGCCACTCTTGGTGCCTTCTACATTCCATTAATAATTATG
>No_name
GGAACCCTTTAGACCTGGAACTTGCCAGTTGACGGAAAATTTGGGATACCAGATATATGC
CACTCTTGGTGCCTTCTACATTCCATTAATAATTATGTTG
>No_name
TTTAGACCTGGAACTTGCCAGTTGACGGAAAATTTGGGATACCAGATATATGCCACTCTT
GGTGCCTTCTACATTCCATTAATAATTATGTTGGTGCTAT
>No_name
TAAAAATTCGATAATATAGCACCAACATAATTATTAATGGAATGTAGAAGGCACCAAGAG
TGGCATATATCTGGTATCCCAAATTTTCCGTCAACTGGCA
>No_name
TGCCAGTTGATGGAAAATTTGGGATACCAGATATATGCCACTCTTGGTGCCTTCTACATT
CCATTAATAATTATGTTGGTGCTATATTATCGAATTTTTA
>No_name
TGCTAGTTTAAAAATTCGATAATATAGCACCAACATAATTATTAATGGAATGTAGAAGGC
ACCAAGAGTGGCATATATCTGGTATCCCAAATTTTCCGTC
>No_name
GGAAAATTTGGGATACCAGATATATGCCACTCTTGGTGCCTTCTACATTCCATTAATAAT
TATGTTGGTGCTATATTATCGAATTTTTAAACTAGCAAGA
>No_name
GGGATACCAGATATATGCCACTCTTGGTGCCTTCTACATTCCATTAATAATTATGTTGGT
GCTATATTATCGAATTTTTAAACTAGCAAGAAATATGGCC
>No_name
GGGATACCAGATATATGCCACTCTTGGTGCCTTCTACATTCCATTAATAATTATGTTGGT
GCTATATTATCGAATTTTTAAACTAGCAAGAAATATGGCC
>No_name
CCAGATATATGCCACTCTTGGTGCCTTCTACANTCCATTAATAATTATGTTGGTGCTATA
TTATCGAATTTTTAAACTAGCAAGAAATATGGCCCAAGAA
>No_name
CAGATATATGCCACTCTTGGTGCCTTCTACATTCCATTAATAATTATGTTGGTGCTATAT
TATCGAATTTTTAAACTAGCAAGAAATATGGCCCAAGAAG
>No_name
ATATGCCACTCTTGGTGCCTTCTACATTCCATTAATAATTATGTTGGTGCTATATTATCG
AATTTTTAAACTAGCAAGAAATATGGCCCAAGAAGATGCC
>No_name
CCTGTACCTAATTTTCTCTTGGCATCTTCTTGGGCCATATTTCTTGCTAGTTTAAAAATT
CGATAATATAGCACCAACATAATTATTAATGGAATGTAGA
>No_name
CCTGTACCTAATTTTCTCTTGGCATCTTCTTGGGCCATATTTCTTGCTAGTTTAAAAATT
CGATAATATAGCACCGACATAATTATTAATGGAATGTAGA
>No_name
CGACATTCCATTAATAATTATGTTGGTGCTATATTATCGAATTTTTAAACTAGCAAGAAA
TATGGCCCAAGAAGATGCCAAGAGAAAATTAGGTACAGGT
>No_name
CATTCCATTAATAATTATGTTGGTGCTATATTATCGAATTTTTAAACTAGCAAGAAATAT
GGCCCAAGAAGATGCCAAGAGAAAATTAGGTACAGGTCAA
>No_name
GTCATTTGACCTGTACCTAATTTTCTCTTGGCNTCTTCTTGGGCCATATTTCTTGCTAGT
TTAAAAATTCGATAATATAGCACCAACATAATTATTAATG
>No_name
CAGTCATTTGACCTGTACCTAATTTTCTCTTGNCATCTTCTTGGGCCATATTTCTTGCTA
GTTTAAAAATTCGATAATATAGCACCAACATAATTATTAA
>No_name
TGGTGGTGCTATATTATCGAATTTTTAAACTAGTAAGAAATATGGCCCACGAAGATGACA
AGAGAAAATTAGGTACAGGCCAAATGACTGATGAAGAACA
>No_name
TTGGCAATGAAGTTTGTTCTTCATCAGTCATTTGACCTGTACCTAATTTTCTCTTGGCAT
CTTCTTGGGCCATATTTCTTGCTAGTTTAAAAATTCGATA
>No_name
ATCGAATTTTTAAACTAGCAAGAAATATGGCCCAAGAAGATGCCAAGAGAAAATTAGGTA
CAGGTCAAATGACTGATGAAGAACAAACTTCATTGCCAAA
>No_name
CGAATTTTTAAACTAGCAAGAAATATGGCCCAAGAAGATGCCAAGAGAAAATTAGGTACA
GGTCAAATGACTGATGAAGAACAAACTTCATTGCCAAATC
>No_name
CGAATTTTTAAACTAGCAAGAAATATGGCCCAAGAAGATGCCAAGAGAAAATTAGGTACA
GGTCAAATGACTGATGAAGAACAAACTTCATTGCCAAATC
>No_name
GAATTTTTAAACTAGCAAGAAATATGGCCCAANAAGATGCCAAGAGAAAATTAGGTACAG
GTCAAATGACTGATGAAGAACAAACTTCATTGCCAAATCA
>No_name
AATTTTTAAACTAGCAAGAAATATGGCCCAAGAAGATGCCAAGAGAAAATTAGGTACAGG
TCAAATGACTGATGAAGAACAAACTTCATTGCCAAATCAG
>No_name
GACTGATTTGGCAATGAAGTTTGTTCTTCATCAGTCATTTGACCTGTACCTAATTTTCTC
TTGGCATCTTCTTGGGCCATATTTCTTGCTAGTTTAAAAA
>No_name
CTTCCTGACTGATTTGGCAATGAAGTTTGTTCTTCATCAGTCATTTGACCTGTACCTAAT
TTTCTCTTGGCATCTTCTTGGGCCATATTTCTTTCTAGTT
>No_name
AGAAATATGGCCCAAGAAGATGCCAAGAGAAAATTAGGTACAGGTCAAATGACTGATGAA
GAACAAACTTCATTGCCAAATCAGTCAGGAAGAACAAATT
>No_name
GAAAAATGGCCCAAGAAGATGCCAAGAGAAAANTAGGTACAGGTCAAATGACTGATGAAG
AACAAACTTCATTGCCAAATCAGTCAGGAAGAACAAATTC
>No_name
AGCGGAATTTGTTCTTCCTGACTGATTTGGCAATGAAGTTTGTTCTTCATCAGTCATTTG
ACCTGTACCTAATTTTCTCTTGGCATCTTCTTGGGCCATA
>No_name
TATGGCCCAAGAAGATGCCAAGAGAAAATTAGNTACAGGTCAAATGACTGATGAAGAACA
AACTTCATTGCCAAATCAGTCAGGAAGAACAAATTCCGCT
>No_name
CAAGAAGATGCCAAGAGAAAATTAGGTACAGGTCAAATGACTGATGAAGAACAAACTTCA
TTGCCAAATCAGTCAGGAAGAACAAATTCCGCTGAAGAAG
>No_name
CAAGAAGATGCCAAGAGAAAATTAGGTACAGGTCAAATGACTGATGAAGAACAAACTTCA
TTGCCAAATCAGTCAGGAAGAACAAATTCCGCTGAAGAAG
>No_name
GTCTTCTTCAGCGGAATTTGTTCTTCCTGACTGATTTGGCAATGAAGTTTGTTCTTCATC
AGTCATTTGACCTGTACCTAATTTTCTCTTGGCATCTTCT
>No_name
GTCTTCTTCAGCGGAATTTGTTCTTCCTGACTNATTTGGCAATGAAGTTTGTTCTTCATC
AGTCATTTGACCTGTACCTAATTTTCTCTTGGCATCTTCT
>No_name
GAAGATGCCAAGAGAAAATTAGGTACAGGTCAAATGACTGATGAAGAACAAACTTCATTG
CCAAATCAGTCAGGAAGAACAAATTCCGCTGAAGAAGACA
>No_name
AGATGCCAAGAGAAAATTAGGTACAGGTCAAANGACTGATGAAGAACAAACTTCATTGCC
AAATCAGTCAGGAAGAACAAATTCCGCTGAAGAAGACAGA
>No_name
GCCAAGAGAAAATTAGGTACAGGTCAAATGACTGATGAAGAACAAACTTCATTGCCAAAT
CAGTCAGGAAGAACAAATTCCGCTGAAGAAGACAGAAAAC
>No_name
GCCAAGAGAAAATTAGGTACAGGTCAAATGACTGATGAAGAACAAACTTCATTGCCAAAT
CAGTCAGGAAGAACAAATTCCGCTGAAGAAGACAGAAAAC
>No_name
GAGAAAATTAGGTACAGGTCAAATGACTGATGAAGAACAAACTTCATTGCCAAATCAGTC
AGGAAGAACAAATTCCGCTGAAGAAGACAGAAAACTTCTT
>No_name
AATTAGGTACAGGTCAAATGACTGATGAAGAACAAACTTCGTTGCCAAATCAGTCAGGAA
GAACAAATTCCGCTGAAGAAGACAGAAAACTTCTTCGGTT
>No_name
GTACAGGTCAAATGACTGATGAAGAACAAACTTCATTGCCAAATCAGTCAGGAAGAACAA
ATTCCGCTGAAGAAGACAGAAAACTTCTTCGGTTTGATCC
>No_name
GTACAGGTCAAATGACTGATGAAGAACAAACTTCATTGCCAAATCAGTCAGGAAGAACAA
ATTCCGCTGAAGAAGACAGAAAACTTCTTCGGTTTGATCC
>No_name
TACAGGTCAAATGACTGATGAAGAACAAACTTCATTGCCAAATCAGTCAGGAAGAACAAA
TTCCGCTGAAGAAGACAGAAAACTTCTTCGGTTTGATCCC
>No_name
GGGATCAAACCGAAGAAGTTTTCTGTCTTCTTCAGCGGAATTTGTTCTTCCTGACTGATT
TGGCAATGAAGTTTGTTCTTCATCAGTCATTTGACCTGTA
>No_name
GGTCAAATGACTGATGAAGAACAAACTTCATTGCCAAATCAGTCAGGAAGAACAAATTCC
GCTGAAGAAGACAGAAAACTTCTTCGGTTTGATCCCACTC
>No_name
AATGACTGATGAAGAACAAACTTCATTGTCAAATCAGTCAGGAAGAACAAATTCCGCTGA
AGAAGACAGAAAACTTCTTCGGTTTGATCCCACTCAAAGA
>No_name
TGAAGAACAAACTTCATTGCCAAATCAGTCAGGAAGAACAAATTCCGCTGAAGAAGACAG
AAAACTTCTTCGGTTTGATCCCACTCAAAGACCGAGTGAA
>No_name
TGAAGAACAAACTTCATTGCCAAATCAGTCAGNAAGAACAAATTCCGCTGAAGAAGACAG
AAAACTTCTTCGGTTTGATCCCACTCAAAGACCGAGTGAA
>No_name
GAACAAACTTCATTGCCAAATCAGTCAGGAAGAACAAATTCCGCTGAAGAAGACAGAAAA
CTTCTTCGGTTTGATCCCACTCAAAGACCGAGTGAAGGAA
>No_name
GAACAAACTTCAATGCCAAATCAGTCAGGAAGAACAAATTCCGCTGAAGAAGACAGAAAA
CTTCTTCGGTTTGATCCCACTCAAAGACCGAGTGAAGGAA
>No_name
AACAAACTTCATTGCCAAATCAGTCAGGAAGAACAAATTCCGCTGAAGAAGACAGAAAAC
TTCTTCGGTTTGATCCCACTCAAAGACCGAGTGAAGGAAA
>No_name
CAAATCAGTCAGGAAGAACAAATTCCGCTGAAGAAGACAGAAAACTTCTTCGGTTTGATC
CCACTCAAAGACCGAGTGAAGGAAATCAAGGTAATGGGTT
>No_name
TCTCAACATCGAACCCATTACCTTGATTTCCTTCACTCGGTCTTTGAGTGGGATCAAACC
GAAGAAGTTTTCTGTCTTCTTCAGCGGAATTTGTTCTTCC
>No_name
AGTCTTCTCAACATCGAACCCATTACCTTGATTTCCTTCACTCGGTCTTTGAGTGGGATC
AAACCGAAGAAGTTTTCTGTCTTCTTCAGCGGAATTTGTT
>No_name
AACAAATTCCGCTGAAGAAGACAGAAAACTTCTTCGGTTTGATCCCACTCAAAGACCGAG
TGAAGGAAATCAAGGTAATGAGTTCGATGTTGAGAAGACT
>No_name
CAAATTCCGCTGAAGAAGACAGAAAACTTCTTCGGTTTGATCCCACTCAAAGACCGAGTG
AAGGAAATCAAGGTAATGGGTTCGATGTTGAGAAGACTGG
>No_name
CCAGTCTTCTCAACATCGAACCCATTACCTTGATTTCCTTCACTCGGTCTTTGAGTGGGA
TCAAACCGAAGAAGTTTTCTGTCTTCTTCAGCGGAATTTG
>No_name
GTCCAGTTCCAGTCTTCTCAACATCGAACCCATTACCTTGATTTCCTTCACTCGGTCTTT
GAGTGGGATCAAACCGAAGAAGTTTTCTGTCTTCTTCAGC
>No_name
CTGAAGAAGACAGAAAACTTCTTCGGTTTGATCCCACTCAAAGACCGAGTGAAGGAAATC
AAGGTAATGGGTTCGATGTTGAGAAGACTGGAACTGGACC
>No_name
CAGAAAACTTCTTCGGTTTGATCCCACTCAAAGACCGAGTGAAGGAAATCAAGGTAATGG
GTTCGATGTTGAGAAGACTGGAACTGGACCTAAAACAAAT
>No_name
ATTTGTTTTAGGTCCAGTTCCAGTCTTCTCAANATCGAACCCATTACCTTGATTTCCTTC
ACTCGGTCTTTGAGTGGGATCAAACCGAAGAAGTTTTCTG
>No_name
GGGATTTGTTTTAGGTCCAGTTCCAGTCTTCTCAACATCGAACCCATTACCTTGATTTCC
TTCACTCGGTCTTTGAGTGGGATCAAACCGAAGAAGTTTT
>No_name
AAAACTTCTTCGGTTTGATCCCACTCAAAGACNGAGTGAAGGAAATCAAGGTAATGGGTT
CGATGTTGAGAAGTCTGGAACTGGACCTAAAACAAATCCC
>No_name
CGTGGATTTGTTTTAGGTCCAGTTCCAGTCTTCTCAACATCGAACCCATTACCTTGATTT
CCTTCACTCGGTCTTTGAGTGGGATCAAACCGAAGAAGTT
>No_name
CGGGGATTTGTTTTAGGTCCAGTTCCAGTCTTCTCAACATCGAACCCATTACCTTGATTT
CCTTCACTCGGTCTTTGAGTGGGATCAAACCGAAGAAGTT
>No_name
CGGGGATTTGTTTTAGGTCCAGTTCCAGTCTTCTCAACATCGAACCCATTACCTTGATTT
CCTTCACTCGGTCTTTGAGTGGGATCAAACCGAAGAAGTT
>No_name
CGGGGATTTGTTTTAGGTCCAGTTCCAGTCTTCTCAACATCGAACCCATTACCTTGATTT
CCTTCACTCGGTCTTTGAGTGGGATCAAACCGAAGAAGTT
>No_name
CGGGGATTTGTTTTAGGTCCAGTTCCAGTCTTCTCAACATCGAACCCATTACCTTGATTT
CCTTCACTCGGTCTTTGAGTGGGATCAAACCGAAGAAGTT
>No_name
CGGGGATTTGTTTTAGGTCCAGTTCCAGTCTTCTCAACATCGAACCCATTACCTTGATTT
CCTTCACTCGGTCTTTGAGTGGGATCAAACCGAAGAAGTT
>No_name
CGGGGATTTGTTTTAGGTCCAGTTCCAGTCTTTTCAACATCGAACCCATTACCTTGATTT
CCTTCACTCGGTCTTTGAGTGGGATCAAACCGAAGAAGTT
>No_name
CGGGGATTTGTTTTAGGTCCAGTTCCAGTCTTNTCAACATCGAACCCATTACCTTGATTT
CCTTCACTCGGTCTTTGAGTGGGATCAAACCGAAGAAGTT
>No_name
CCGGGGATTTGTTTTAGGTCCAGTTCCAGTCTTCTCAACATCGAACCCATTACCTTGATT
TCCTTCACTCGGTCTTTGAGTGGGATCAAACCGAAGAAGT
>No_name
CCGGGGATTTGTTTTAGGTCCAGTTCCAGTCTTCTCAACATCGAACCCATTACCTTGATT
TCCTTCACTCGGTCTTTGAGTGGGATCAAACCGAAGAAGT
>No_name
CCGGGGATTTGTTTTAGGTCCAGTTCCAGTCTNCTCAACATCGAACCCATTACCTTGATT
TCCTTCACTCGGTCTTTGAGTGGGATCAAACCGAAGAAGT
>No_name
TTCGGTTTGATCCCACTCAAAGACCGAGTGAAGGAAATCAAGGTAATGGGTTCGATGTTG
AGAAGACTGGAACTGGACCTAAAACAAATCCCCGGAAAAA
>No_name
GTGTCTTTTTCCGGGGATTTGTTTTAGGTCCANTTCCAGTCTTCTCAACATCGAACCCAT
ACCTTGATTTCCTTCACTCGGTCTTTGAGTGGGATCAAAC
>No_name
TTTCTTTTTCCGGGGATTTGTTTTAGGTCCAGTTCCAGTCTTCTCAACATCGAACCCATT
ACCTTGATTTCCTTCACTCGGTCTTTGAGTGGGGTCAAAC
>No_name
GTTTCTTTTTCCGGGGATTTGTTTTAGGTCCAGTTCCAGTCTTCTCAACATCGAACCCAT
TACCTTGATTTCCTTCACTCGGTCTTTGAGTGGGATCAAA
>No_name
TGTTTCTTTTTCCGGGGATTTGTTTTAGGTCCNGTTCCAGTCTTCTCAACATCGAACCCA
TTATCTTGATTTCCTTCACTCGGTCTTTGAGTGGGATCAA
>No_name
CTCTGTTTCTTTTTCCGGGGATTTGTTTTAGGTCCAGTTCCAGTCTTCTCAACATCGAAC
CCATTACCTTGATTTCCTTCACTCGGTCTTTGAGTGGGAT
>No_name
CTCTGTTTCTTTTTCCGGGGATTTGTTTTAGGTCCAGTTCCAGTCATCTCAACATCGAAC
CCATTACCTTGATGTCCTTCACTCGGTCTTTGAGTGGGAT
>No_name
CCCACTCAAAGACCGAGTGAAGGAAATCAAGGTAATGGGTTCGATGTTGAGAAGACTGGA
ACTGGACCTAAAACAAATCCCCGGAAAAAGAAACAGAGTA
>No_name
TTTGATTCATTGTTACTCTGTTTCTTTTTCCGGGGATTTGTTTTAGGTCCAGTTCCAGTC
TTCTCAACATCGAACCCATTACCTTGATTTCCTTCACTCG
>No_name
TTTCGATTCATTGTTACTCTGTTTCTTTTTCCGGGGATTTGTTTTAGGTCCAGTTCCAGT
CTTCTCAACATCGAACCCATTACCTTGATTTCCTTCACTC
>No_name
TTTCGATTCATTGTTACTCTGTTTCTTTTTCCGGGGATTTGTTTTAGGTCCAGTTCCAGT
CTTCTCAACATCGAACCCATTACCTTGATTTCCTTCACTC
>No_name
TTTCGATTCATTGTTACTCTGTTTCTTTTTCCGGGGATTTGTTTTAGGTCCAGTTCCAGT
CTTCTCAACATCGAACCCATTACCTTGATTTCCTTCACTC
>No_name
CTTTCGATTCATTGTTACTCTGTTTCTTTTTCCGGGGATTTGTTTTAGGTCCAGTTCCAG
TCTTCTCAACATCGAACCCATTACCTTGATTTCCTTCACT
>No_name
AGGAAATCAAGGTAATGGGTTCGATGTTGAGAAGACTGGAACTGGACCTAAAACAAATCC
CCGGAAAAAGAAACAGAGTAACAATGAATCGAAAGCAATA
>No_name
GGAAATCAAGGTAATGGGTTCGATGTTGAGAAGACTGGAACTGGACCTAAAACAAATCCC
CGGAAAAAGAAACAGAGTAACAATGAATCGAAAGCAATAA
>No_name
AATCAAGGTAATGGGTTCGATGTTGAGAAGACTGGAACTGGACCTAAAACAAATCCCCGG
AAAAAGAAACAGAGTAACAATGAATCGAAAGCAATAACAA
>No_name
AATCAAGGTAATGGGTTCGATGTTGAGAAGACTGGAACTGGACCTAAAACAAATCCCCGG
AAAAAGAAACAGAGTAACAATGAATCGAAAGCAATAACAA
>No_name
AATCAAGGTAATGGGTTCGATGTTGAGAAGACTGGAACTGGACCTAAAACAAATCCCGGG
AAAAAGAAACAGAGTAACAATGAATCGAAAGCAATAACAA
>No_name
AAGGTAATGGGTTCGATGTTGAGAAGACTGGAACTGGACCTAAAACAAATCCCCGGAAAA
AGAAACAGAGTAACAATGAATCGAAAGCAATAACAACTCT
>No_name
GCCCATAATAACTCCTAGAGTTGTTATTGCTTTCGATTCATTGTTACTCTGTTTCTTTTT
CCGGGGATTTGTTTTAGGTCCAGTTCCAGTCTTCTCAACA
>No_name
GAATACTGGAACTGGACCTAAAACAAATCCCCGGAAAAAGAAACAGAGTAACAATGAATC
GAAAGCAATAACAACTCTAGGAGTTATTATGGGCTGTTTC
>No_name
ACTGGAACTGGACCTAAAACAAATCCCCGGAAAAAGAAACAGAGTAACAATGAATCGAAA
GCAATAACAACTCTAGGAGTTATTATGGGCTGTTTCACAT
>No_name
CTGGAACTGGACCTAAAACAAATCCCCGGAAAAAGAAACAGAGTAACAATGAATCGAAAG
CAATAACAACTCTAGGAGTTATTATGGGCTGTTTCACATT
>No_name
CAGAATGTGAAACAGCCCATAATAACTCCTAGAGTTGTTATTGCTTTCGATTCATTGTTA
CTCTGTTTCTTTTTCCGGGGATTTGTTTTAGGTCCAGTTC
>No_name
GAACTGGACCTAAAACAAATCCCCGGAAAAAGAAACAGAGTAACAATGAATCGAAAGCAA
TAACAACTCTAGGAGTTATTATGGGCTGTTTCACATTATG
>No_name
CCAACATAATGTGAAACAGCCCATAATAACTCCTAGAGTTGTTATTGCTTTCGATTCATT
GTTACTCTGTTTCTTTTTCCGGGGATTTGTTTTAGGTCCA
>No_name
CTAAAACAAATCCCCGGAAAAAGAAACAGAGTAACAATGAATCGAAAGCAATAACAACTC
TAGGAGTTATTATGGGCTGTTTCACATTATGTTGGCTTCC
>No_name
CTAAAACAAATCCCCGGAAAAAGAAACAGAGTNACAATGAATCGAAAGCAATAACAACTC
TAGGAGTTATTATGGGCTGTTTCACATTATGTTGGCTTCC
>No_name
AAATCCCCGGAAAAAGAAACAGAGTAACAATGAATCGAAAGCAATAACAACTCTAGGGGT
TATTATGGGCTGTTTCACATTATGTTGGCTTCCATTTTTC
>No_name
CTGAATTATGAAAAATGGAAGCCAACATAATGTGAAACAGCCCATAATAACTCCTAGAGT
TGTTATTGCTTTCGATTCATTGTTACTCTGTTTCTTTTTC
>No_name
CTGAATTATGAAAAATGGAAGCCAACATAATGTGAAACAGCCCATAATAACTCCTAGAGT
TGTTATTGCTTTCGATTCATTGTTACTCTGTTTCTTTTTC
>No_name
AAAGAAACAGAGTAACAATGAATCGAAAGCAATAACAACTCTAGGAGTTATTATGGGCTG
TTTCACATTATGTTGGCTTCCATTTTTCATAATTCAGATT
>No_name
AAGAAACAGAGTAACAATGAATCGAAAGCAATAACAACTCTAGGAGTTATTATGGGCTGT
TTCACATTATGTTGGCTTCCATTTTTCATAATTCAGATTC
>No_name
AGAATCTGAATTATGAAAAATGGAAGCCAACATAATGTGAAACAGCCCATAATAACTCCT
AGAGTTGTTATTGCTTTCGATTCATTGTTACTCTGTTTCT
>No_name
GTTTGAGAATCTGAATTATGAAAAATGGAAGCCAACATAATGTGAAACAGCCCATAATAA
CTCCTAGAGTTGTTATTGCTTTCGATTCATTGTTACTCTG
>No_name
TTGGGTTTGAGAATCTGAATTATGAAAAATGGAAGCCAACATAATGTGAAACAGCCCATA
ATAACTCCTAGAGTTGTTATTGCTTTCGATTCATTGTTAC
>No_name
GTAACAATGAATCGAAAGCAATAACAACTCTAGGAGTTATTATGGGCTGTTTCACATTAT
GTTGGCTTCCATTTTTCATAATTCAGATTCTCAAACCCAT
>No_name
ATGGGTTTGAGAATCTGAATTATGAAAAATGGNAGCCAACATAATGTGAAACAGCCCATA
ATAACTCCTAGAGTTGTTATTGCTTTCGATTCATTGTTAC
>No_name
GTAACAATGAATCGAAAGCAATAACAACTCTAGGAGTTATTATGGGCTGTTTCACATTAT
GTTGGCTTCCATTTTTCATAATTCAGATTCTCAAACCCAT
>No_name
TAACAATGAATCGAAAGCAATAACAACTCTAGGAGTTATTATGGGCTGTTTCACATTATG
TTGGCTTCCATTTTTCATAATTCAGATTCTCAAACCCATT
>No_name
AATGAATCGAAAGCAATAACAACTCTAGGAGTTATTATGGGCTGTTTCACATTATGTTGG
CTTCCATTTTTCATAATTCAGATTCTCAAACCCATTCTCA
>No_name
GCAATAACAACTCTAGGAGTTATTATGGGCTGTTTCACATTATGTTGGCTTCCATTTTTC
ATAATTCAGATTCTCAAACCCATTCTCATTGTTTCTAAAG
>No_name
AACAACTCTAGGAGTTATTATGGGCTGTTTCANATTATGTTGGCTTCCATTTTTCATAAT
TCAGATTCTCAAACCCATTCTCATTGTTTCTAAAGTTGAT
>No_name
AACAACTCTAGGAGTTATTATGGGCTGTTTCANATTATGTTGGCTTCCATTTTTCATAAT
TCAGATTCTCAAACCCATTCTCATTGTTTCTAAAGTTGAT
>No_name
CAACTCTAGGAGTTATTATGGGCTGTTTCACATTATGTTGGCTTCCATTTTTCATAATTC
AGATTCTCAAACCCATTCTCATTGTTTCTAAAGTTGATCA
>No_name
GGCTGTTTCACATTATGTTGGCTTCCATTTTTCATAATTCAGATTCTCAAACCCATTCTC
ATTGTTTCTAAAGTTGATCATGAAAAGTATCTTTTGCCTT
>No_name
GTTTCACATTATGTTGGCTTCCATTTTTCATAATTCAGATTCTCAAACCCATTCTCATTG
TTTCTAAAGTTGATCATGAAAAGTATCTTTTGCCTTGGTG
>No_name
GACCAAGGCAAAAGATACTTTTCATGATCAACTTTAGAGACAATGAGAATGGGTTTGAGA
ATCTGAATTATGAAAAATGGAAGCCAACATAATGTGAAAC
>No_name
ATTATGTTGGCTTCCATTTTTCATAATTCAGATTCTCAAACCCATTCTCATTGTTTCTAA
AGTTGATCATGAAAAGTATCTTTTGCCTTGGTGTTACGAG
>No_name
CTCGTAACACCAAGGCAAAAGATACTTTTCATGATCAACTTTAGAAACAATGAGAATGGG
TTTGAGAATCTGAATTATGAAAAATGGAAGCCAACATAAT
>No_name
ATTATGTTGGCTTCCATTTTTCATAATTCAGANTCTCAAACCCATTCTCATTGTTTCTAA
AGTTGATCATGAAAAGTATCTTTTGCCTTGGTGTTACGAG
>No_name
GCTCGTAACACCAAGGCAAAAGATACTTTTCATGATCAACTTTAGAAACAATGAGAATGG
GTTTGAGAATCTGAATTATGAAAAATGGAAGCCAACATAA
>No_name
AGGTTGGCTTCCATTTTTCATAATTCAGATTCNCAAACCCATTCTCATTGTTTCTAAAGT
TGATCATGAAAAGTATCTTTTGCCTTGGTGTTACGAGCTG
>No_name
ATATTTCATAATTCAGATTCTCAAACCCATTCNCATTGTTTCTAAAGTTGATCATGAAAA
GTATCTTTTGCCTTGGTGTTACGAGCTGTTTCTGTGGCTT
>No_name
TTCAGATTCTCAAACCCATTCTCATTGTTTCTAAAGTTGATCATGAAAAGTATCTTTTGC
CTTGGTGTTACGAGCTGTTTCTGTGGCTTGGGTTTCTCAA
>No_name
TTCAGATTCTCAAACCCATTCTCATTGTTTCTAAAGTTGATCATGAAAAGTATCTTTTGC
CTTGGTGTTACGAGCTGTTTCTGTGGCTTTGTTATCTCAA
>No_name
TTTAGATTCTCAAACCCATTCTCATTGTTTCTAAAGTTGATCATGAAAAGTATCTTTTGC
CTTGGTGTTACGAGCTGTTTCTGTGGCTTGGTTATCTCAA
>No_name
AGATTCTCAAACCCATTCTCATTGTTTCTAAAGTTGATCATGAAAAGTATCTTTTGCCTT
GGTGTTACGAGCTGTTTCTGTGGCTTGGTTATCTCAATAG
>No_name
CTCAAACCCATTCTCATTGTTTCTAAAGTTGATCATGAAAAGTATCTTTTGCCTTGGTGT
TACGAGCTGTTTCTGTGGCTTTGTTATCTCAATAGTTTCC
>No_name
GGAAACTATTGAGATAACCAAGCCACAGAAACAGCTCGTAACACCAAGGCAAAAGATACT
TTTCATGATCAACTTTAGAAACAATGAGAATGGGTTTGAG
>No_name
CTCAAACCCATTCTCATTGTTTCTAAAGTTGATCATGAAAAGTATCTTTTGCCTTGGTGT
TACGAGCTGTTTCTGTGGCTTGGTTATCTCAATAGTTTCC
>No_name
TCAGGAAACTATTGAGATAACCAAGCCACAGAAACAGCTCGTAACACCAAGGCAAAAGAT
ACTTTTCATGATCAACTTTAGAAACAATGAGAATGGGTTT
>No_name
ATACAGGAAACTATTGAGATAACCAAGCCACAGAAACAGCTCGTAACACCAAGGCAAAAG
ATACTTTTCATGATCAACTTTAGAAACAATGAGAATGGGT
>No_name
GGTTTCAGGAAACTATTGAGATAACCAAGCCACAGAAACAGCTCGTAACACCAAGGCAAA
AGATACTTTTCATGATCAACTTTAGAAACAATGAGAATGG
>No_name
CGGGATTCAGGAAACTATTGAGATAACCAAGCNACAGAAACAGCTCGTAACACCAAGGCA
AAAGATACTTTTCATGATCAACTTTAGAAACAATGAGAAT
>No_name
ACGGGATTCAGGAAACTATTGAGATAACCAAGCCACAGAAACAGCTCGTAACACCAAGGC
AAAAGATACTTTTCATGATCAACTTTAGAAACAATGAGAA
>No_name
TTCTCATTGTTTCTAAAGTTGATCATGAAAAGTATCTTTTGCCTTGGTGTTACGAGCTGT
TTCTGTGGCTTGGTTATCTCAATAGTTTCCTGAATCCCGC
>No_name
AACGGGATTCAGGAAACTATTGAGATAACCAAGCCACAGAAACAGCTCGTAACACCAAGG
CAAAAGATACTTTTCATGATCAACTTTAGAAACAATGAGA
>No_name
CACGGGATTCAGGAAACTATTGAGATAACCAAGCCACAGAAACAGCTCGTAACACCAAGG
CAAAAGATACTTTTCATGATCAACTTTAGAAACAATGAGA
>No_name
CTCGGGATTCAGGAAACTATTGAGAGAACCAAGCCACAGAAACAGCTCGTAACACCAAGG
CAAAAGATACTTTTCATGATCAACTTTAGAAACAATGAGA
>No_name
TCACGGGATTCAGGAAACTATTGAGATAACCAAGCCACAGAAACAGCTCGTAACACCAAG
GCAAAAGATACTTTTCATGATCAACTTTAGAAACAATGAG
>No_name
CTAAAGTTGATCATGAAAAGTATCTTTTGCCTTGGTGTTACGAGCTGTTTCTGTGGCTTG
GTTATCTCAATAGTTTCCTGAATCCCCTGATATATGCCAA
>No_name
ATGAAAAGTATCTTTTGCCTTGGTGTTACGAGNTGTTTCTGTGGCTTGGGTATTTCAATA
GTTTCCTGAATCCCGTGATATATGCCCAATTCAAAAGAGA
>No_name
GAAAAGTATCTTTTGCCTTGGTGTTACGAGCTGTTTCTGTGGCTTGGGTATCTCAATAGT
TTCCTGAATCCCGCGATATATGCCAAATTCAATAGAGAAT
>No_name
GAAAAGTATCTTTTGCCTTGGTGTTACGAGCTNTTTCTGTGGCTTGGTTATCTCAATAGT
TTCCTGAATCCCGTGATATATGCCAAATTCAAAAGAGAAA
>No_name
CGAAATTCTCTATTGAATTTGGCATATATCACNGGATTCAGGAAACTATTGAGATAACCA
AGCCACAGAAACAGCTCGTAACACCAAGGCAAAAGATACT
>No_name
GTATCTTTTGCCTTGGTGTTACGAGCTGTTTCNGTGGCTTGGGTTTCTCAAAAGTTTCCT
GGATCCCGTGATATATGCCAAATTCAATAGAGAATTTCGA
>No_name
TCGAAATTCTCTATTGAATTTGGCATATATCACGGGATTCAGGAAACTATTGAGATAACC
AAGCCACAGAAACAGCTCGTAACACCAAGGCAAAAGATAC
>No_name
TTCGAAATTCTCTATTGAATTTGGCATATATCACGGGATTCAGGAGACTATGGAGATAAC
CAAGCCACAGAAAGAGCTCGTAACACCAAGGCAAAAGATA
>No_name
TTCGAAATTCTCTATTGAATTTGGCATATATCACGGGATTCAGGAAACTATTGAGATAAC
CAAGCCACAGAAACAGCTCGTAACACCAAGGCAAAAGATA
>No_name
GTTTCGAAATTCTCTATTGAATTTGGCATATATCACGGGATTCAGGAAACTATTGAGATA
ACCAAGCCACAGAAACAGCTCGTAACACCAAGGCAAAAGA
>No_name
TGGGTTTCGAAATTCTCTATTGAATTTGGCATATATCACGGGATTCAGGAAACTATTGAG
ATAACCAAGCCACAGAAACAGCTCGTAACACCAAGGCAAA
>No_name
TTGGTTTCGAAATTCTCTATTGAATTTGGCATATATCACGGGATTCAGGAAACTATTGAG
ATAACCAAGCCACAGAAACAGCTCGTAACACCAAGGCAAA
>No_name
TGGGTTTCGAAATTCTCTATTGAATTTGGCATNTATCACGGGATTCAGGAAACTATTGAG
ATAACCAAGCCACAGAAACAGCTCGTAACACCAAGGCAAA
>No_name
GTGGGTTTCGAAATTCTCTATTGAATTTGGCATATATCACGGGATTCAGGAAACTATTGA
GATAACCAAGCCACAGAAACAGCTCGTAACACCAAGGCAA
>No_name
ATGGGTTTCGAAATTCTCTATTGAATTTGGCATATATCACGGGATTCAGGAAACTATTGA
GATAACCAAGCCACGGAAACAGCTCGTAACACCAAGGCAA
>No_name
CTTGGTGTTACGAGCTGTTTCTGTGGCTTGGTTATCTCAATAGTTTCCTGAATCCCGTGA
TATATGCCAAATTCAATAGAGAATTTCGAAACCCATTTAA
>No_name
TTACGAGCTGTTTCTGTGGCTTGGTTATCTCAATAGTTTCCTGAATCCCGTGATATATGC
CAAATTCAATAGAGAATTTCGAAACCCATTTAAACAGATT
>No_name
ATAAAATCTGTTTAAATGGGTTTCGAAATTCTCTATTGAATTTGGCATATATCACGGGAT
TCAGGAAACTATTGAGATAACCAAGCCACAGAAACAGCTC
>No_name
GCTGTTTCTGTGGCTTGGTTATCTCAATAGTTNCCTGAATCCCGTGATATATGCCAAATT
CAATAGAGAATTTCGAAACCCATTTAAACAGATTTTTTTT
>No_name
GAAAAAATAAAATCTGTTTAAATGGGTTTCGAAATTCTCTATTGAATTTGGCATATATCA
CGGGATTCAGGAAACTATTGAGATAACCAAGCCACAGAAA
>No_name
CTGTGGCTTGGTTATCTCAATAGTTTCCTGAATCCCGTGATATATGCCAAATTCAATAGA
GAATTTCGAAACCCATTTAAACAGATTTTATTTTTTCACT
>No_name
ATACAGTGAAAAAATAAAATCTGTTTAAATGGGTTTCGAAATTCTCTATTGAATTTGGCA
TATATCACGGGATTCAGGAAACTATTGAGATAACCAAGCC
>No_name
CTTGGTTATCTCAATAGTTTCCTGAATCCCGTGATATATGCCAAATTCAATAGAGAATTT
CGAAACCCATTTAAACAGATTTTATTTTTTCACTGTATAA
>No_name
GCCGGGTTATCTCAATAGTTTCCTGAATCCCGTGATATATGCCAAATTCAATAGAGAATT
TCGAAACCCATTTAAACAGATTTTATTTTTTCACTGTATA
>No_name
CGAGCATTGATATTTATACAGTGAAAAAATAAAATCTGTTTAAATGGGTTTCGAAATTCT
CTATTGAATTTGGCATATATCACGGGATTCAGGAACTATT
>No_name
GTTGCCTGAATCCCGTGATATATGCCAAATTCNATAGAGAATTTCGAAACCCATTTAAAC
AGATTTTATTTTTTCACTGTATAAATATCAATGCTCGAAT
>No_name
CTGAATCCCGTGATATATGCCAAATTCAATAGAGAATTTCGAAACCCATTTAAACAGATT
TTATTTTTTCACTGTATAAATATCAATGCTCGAATTCGAG
>No_name
CCCGAATCCCGTGATATATGCCAAATTCAATAGAGAATTTCGAAACCCATTTAAACAGAT
TTTATTTTTTCACTGTATAAATATCAATGCTCGAATTCGA
>No_name
CCGTGATATATGCCAAATTCAATAGAGAATTTCGAAACCCATTTAAACAGATTTTATTTT
TTCACTGTATAAATATCAATGCTCGAATTCGAGTAGACAC
>No_name
GTGATATATGCCAAATTCAATAGAGAATTTCGAAACCCATTTAAACAGATTTTATTTTTT
CACTGTATAAATATCAATGCTCGAATTCGAGTCGACACAT
>No_name
GGCAAATGTGTCTACTCGAATTCGAGCATTGATATTTATACAGTGAAAAAATAAAATCTG
TTTAAATGGGTTTCGAAATTCTCTATTGAATTTGGCATAT
>No_name
CGGCAAATGTGTCTACTCGAATTCGAGCATTGATATTTATACAGTGAAAAAATAAAATCT
GTTTAAATGGGTTTCGAAATTCTCTATTGAATTTGGCATA
>No_name
CGGCAAATGTGTCTACTCGAATTCGAGCATTGNTATTTATACAGTGAAAAAATAAAATCT
GTTTAAATGGGTTTCGAAATTCTCTATTGAATTTGGCATA
>No_name
AATCCGTATTGTTCGGCAAATGTGTCTACTCGAATTCGAGCATTGATATTTATACAGTGA
AAAAATAAAATCTGTTTAAATGGGTTTCGAAATTCTCTAT
>No_name
GTAAACCGTATTGTTCGGCAAATGTGTCTACTCGAATTCGAGCATTGATATTTATACAGT
GAAAAAATAAAATCTGTTTAAATGGGTTTCGAAATTCTCT
>No_name
TCCGAAACCCATTTAAACAGATTTTATTTTTTCACTGTATAAATATCAATGCTCGAATTC
GAGTCGACACATTTGCCGAACAATACGGTTTACCAATGCA
>No_name
CGAAACCCATTTAAACAGATTTTATTTTTTCANTGTATAAATATCAATGCTCGAATTCGA
GTCGACACATTTGCCGAACAATACGGTTTACCAATGCAAA
>No_name
CGTAACCCATTTAAACAGATTTTATTTTTTCACTGTATAAATATCAATGCTCGAATTCGA
GTAGACACATTTGCCGAACAATACGGTTTACCAATGCAAA
>No_name
GTTTTTTGCATTGGTAAACCGTATTGTTCGGCAAATGTGTCGACTCGAATTCGAGCATTG
ATATTTATACAGTGAAAAAATAAAATCTGTTTAAATGGGT
>No_name
GTTTTTTGCATTGGTAAACCGTATTGTTCGGCAAATGTGTCTACTCGAATTCGAGCATTG
ATATTTATACAGTGAAAAAATAAAATCTGTTTAAATGGGT
>No_name
GTCGACATAGTTTTTTGCATTGGTAAACCGTATTGTTCGGCAAATGTGTCGACTCGAATT
CGAGCATTGATATTTATACAGTGAAAAAATAAAATCTGTT
>No_name
GTCGACATAGTTTTTTGCATTGGTAAACCGTATTGTTCGGCAAATGTGTCTACTCGAATT
CGAGCATTGATATTTATACAGTGAAAAAATAAAATCTGTT
>No_name
GTCGACATAGTTTTTTGCATTGGTAAACCGTATTGTTCGGCAAATGTGTCTACTCGAATT
CGAGCATTGATATTTATACAGTGAAAAAATAAAATCTGTT
>No_name
GTCGACATAGTTTTTTGCATTGGTAAACCGTATTGTTCGGCAAATGTGTCTACTCGAATT
CGAGCATTGATATTTATACAGTGAAAAAATAAAATCTGTT
>No_name
ATTTTATTTTTTCACTGTATAAATATCAATGCTCGAATTCGAGTCGACACATTTGCCGAA
CAATACGGTTTACCAATGCAAAAAACTATGTCGACCTCTC
>No_name
ATTTTATTTTTTCACTGTATAAATATCAATGCTCGAATTCGAGTAGACACATTTGCCGAA
CAATACGGTTTACCAATGCAAAAAACTATGTCGACCTCTC
>No_name
CTGAGAGGTCGACATAGTTTTTTTGCATTGGTAAACCGTATTGTTCGGCAAATGTGTCTA
CTCGAATTCGAGCATTGATATTTATACAGTGAAAAAATAA
>No_name
TTTTTCACTGTATAAATATCAATGCTCGAATTCGAGTAGACACATTTGCCGAACAATACG
GTTTACCAATGCAAAAAACTATGTCGACCTCTCAGTACGA
>No_name
CTCGTACTGAGAGGTCGACATAGTTTTTTGCATTGGTAAACCGTATTGTTCGGCAAATGT
GTCGACTCGAATTCGAGCATTGATATTTATACAGTGAAAA
>No_name
GTCGTACTGAGAGGTCGACATAGTTTTTTGCATTGGTAAACCGTATTGTTCGGCAAATGT
GTCTACTCGAATTCGAGCATTGATATTTATACAGTGAAAA
>No_name
GTCGTTTCGTACTGAGAGGTCGACATAGTTTTTTGCATTGGTAAACCGTATTGTTCGGCA
AATGTGTCGACTCGAATTCGAGCATTGATATTTATACAGT
>No_name
CAAGTGAGTCGTTTCGTACTGAGAGGTCGACATAGTTTTTTGCATTGGTAAACCGTATTG
TTCGGCAAATGTGTCTACTCGAATTCGAGCATTGATATTT
>No_name
CAAGTGAGTCGTTTCGTACTGAGAGGTCGACATAGTTTTTTTGCATTGGTAAACCGTATT
GTTCGGCAAATGTGTCTACTCGAATTCGAGCATTGATATT
>No_name
TATCAATGCTCGAATTCGAGTCGACACATTTGCCGAACAATACGGTTTACCAATGCAAAA
AAACTATGTCGACCTCTCAGTACGAAACGACTCACTTGAA
>No_name
ATCAATGCTCGAATTCGAGTCGACACATTTGCCGAACAATACGGTTTACCAATGCAAAAA
AACTATGTCGACCTCTCAGTACGAAACGACTCACTTGAAT
>No_name
TGAGTATTCAAGTGAGTCGTTTCGTACTGAGANGTCGACATAGTTTTTTGCATTGGTAAA
CCGTATTGTTCGGCAAATGTGTCGACTCGAATTCGAGCAT
>No_name
CATTGCTCGAATTCGAGTCGACACATTTGCCGAACAATACGGTTTACCAATGCAAAAAAA
CTATGTCGACCTCTCAGTACGAAACGACTCACTTGAATAC
>No_name
CTCGAATTCGAGTCGACACATTTGCCGAACAATACGGTTTACCAATGCAAAAAACTATGT
CGACCTCTCAGTACGAAACGACTCACTTGAATACTCACGT
>No_name
CTCGAATTCGAGTCGACACATTTGCCGAACAATACGGTTTACCAATGCAAAAAACTATGT
CGACCTCTCAGTACGAAACGACTCACTTGAATACTCACGT
>No_name
CGAGTAGACACATTTGCCGAACAATACGGTTTACCAATGCAAAAAACTATGTCGACCTCT
CAGTACGAAACGACTCACTTGAATACTCACGTTAACAGTC
>No_name
CACATTTGCCGAACAATACGGTTTACCAATGCAAAAAACTATGTCGACCTCTCAGTACGA
AACGACTCACTTGAATACTCACGTTAACAGTCGTCGTCGA
>No_name
CTTCGACGACGACTGTTAACGTGAGTATTCAAGTGAGTCGTTTCGTACTGAGAGGTCGAC
ATAGTTTTTTTGCATTGGTAAACCGTATTGTTCGGCAAAT
>No_name
TGAACTTCGACGACGACTGTTAACGTGAGTATTCAAGTGAGTCGTTTCGTACTGAGAGGT
CGACATAGTTTTTTGCATTGGTAAACCGTATTGTTCGGCA
>No_name
CTGAACTTCGACGACGACTGTTAACGTGAGTATTCAAGTGAGTCGTTTCGTACTGAGAGG
TCGACATAGTTTTTTGCATTGGTAAACCGTATTGTTCGGC
>No_name
TGTACTTCGACGACGACTGTTAACGTGAGTATTCAAGTGAGTCGTTTCGTACTGAGAGGT
CGACATAGTTTTTTTGCATTGGTAAACCGTATTGTTCGGC
>No_name
CTGAACTTCGACGACGACTGTTAACGTGAGTATTCAAGTGAGTCGTTTCGTACTGAGAGG
TCGACATAGTTTTTTGCATTGGTAAACCGTATTGTTCGGC
>No_name
CCGAACAATACGGTTTACCAATGCAAAAAAACTATGTCGACCTCTCAGTACGAAACGACT
CACTTGAATACTCACGTTAACAGTCGTCGTCGAAGTTCAG
>No_name
GTACTGAACTTCGACGACGACTGTTAACGTGAGTATTCAAGTGAGTCGTTTCGTACTGAG
AGGTCGACATAGTTTTTTTGCATTGGTAAACCGTATTGTT
>No_name
AAGGTACTGAACTTCGACGACGACTGTTAACGTGAGTATTCAAGTGAGTCGTTTCGTACT
GAGAGGTCGACATAGTTTTTTGCATTGGTAAACCGTATTG
>No_name
ATACGGTTTACCAATGCAAAAAACTATGTCGACCTCTCAGTACGAAAAGACTCACTTGAA
TACTCACGTTAACAGTCGTCGTCGAAGTTCAGTACCTTTC
>No_name
GCGAAAGGTACTGAACTTCGACGACGACTGTTAACGTGAGTATTCAAGTGAGTCGTTTCG
TACTGAGAGGTCGACATAGTTTTTTGCATTGGTAAACCGT
>No_name
GGTTTACCAATGCAAAAAACTATGTCGACCTCTCAGTACGAAACGACTCACTTGAATACT
CACGTTAACAGTCGTCGTCGAAGTTCAGTACCTTTCACAC
>No_name
GTTTACCAATGCAAAAAACTATGTCGACCTCTCAGTACGAAACGACTCACTTGAATACTC
ACGTTAACAGTCGTCGTCGAAGTTCAGTACCTTTCACACC
>No_name
GTTTACCAATGCAAAAAAACTATGTCGACCTCTCAGTACGAAACGACTCACTTGAATACT
CACGTTAACAGTCGTCGTCGAAGTTCAGTACCTTTCACAC
>No_name
TACCAATGCAAAAAACTATGTCGACCTCTCAGTACGAAACGACTCACTTGAATACTCACG
TTAACAGTCGTCGTCGAAGTTCAGAACCTTTCACACCTGT
>No_name
TCAGGTGTGAAAGGTACTGAACTTCGACGACGACTGTTAACGTGAGTATTCAAGTGAGTC
GTTTCGTACTGAGAGGTCGACATAGTTTTTTTGCATTGGT
>No_name
AAAAAAACTATGTCGACCTCTCAGTACGAAACGACTCACTTGAATACTCACGTTAACAGT
CGTCGTCGAAGTTCAGTACCTTTCACACCTGTAAGTAGGA
>No_name
TTTCCTACTTACAGGTGTGAAAGGTACTGAACNTCGACGACGACTGTTAACGTGAGTATT
CAAGTGAGTCGTTTCGTACTGAGAGGTCGACATAGTTTTT
>No_name
AGAAGATTTATTTTTCCTACTTACAGGTGTGAAAGGTACTGAACTTCGACGACGACTGTT
AACGTGAGTATTCAAGTGAGTCGTTTCGTACTGAGAGGTC
>No_name
CAAGAAGATTTATTTTTCCTACTTACAGGTGTGAAAGGTACTGAACTTCGACGACGACTG
TTAACGTGAGTATTCAAGTGAGTCGTTTCGTACTGAGAGG
>No_name
GCAAGAAGATTTATTTTTCCTACTTACAGGTGTGAAAGGTACTGAACTTCGACGACGACT
GTTAACGTGAGTATTCAAGTGAGTCGTTTCGTACTGAGAG
>No_name
ATTGGCAAGAAGATTTATTTTTCCTACTTACAGGTGTGAAAGGTACTGAACTTCGACGAC
GACTGTTAACGTGAGTATTCAAGTGAGTCGTTTCGTACTG
>No_name
CTTGATTGGCAAGAAGATTTATTTTTCCTACTTACAGGTGTGAAAGGTACTGAACTTCGA
CGACGACTGTTAACGTGAGTATTCAAGTGAGTCGTTTCGT
>No_name
GTCTTGATTGGCAAGAAGATTTATTTTTCCTACTTACAGGTGTGAAAGGTACTGAACTTC
GACGACGACTGTTAACGTGAGTATTCAAGTGAGTCGTTTC
>No_name
GGCCTTGATTGGCAAGAAGATTTATTTTTCCTACTTACAGGTGTGAAAGGTACTGAACTT
CGACGACGACTGTTAACGTGAGTATTCAAGTGAGTCGTTT
>No_name
AAACGACTCACTTGAATACTCACGTTAACAGTNGTCGTCGAAGTTCAGTACCTTTCACAC
CTGTAAGTAGGAAAAATAAATCTTCTTGCCAATCAAGACC
>No_name
GTCGGTCTTGATTGGCAAGAAGATTTATTTTTCCTACTTACAGGTGTGAAAGGTACTGAA
CTTCGACGACGACTGTTAACGTGAGTATTCAAGTGAGTCG
>No_name
CGACTCACTTGAATACTCACGTTAACAGTCGTCGTCGAAGTTCAGTACCTTTCACACCTG
TAAGTAGGAAAAATAAATCTTCTTGCCAATCAAGACCGAC
>No_name
CGGGTCGGTCTTGATTGGCAAGAAGAATTATTNTTCCTACTTACAGGTGTGAAAGGTACT
GAACTTCGACGGCGACTGTTAACGTGAGTATTCAAGTGAG
>No_name
ACCCACGTTAACAGTCGTCGTCGAAGTTCAGTACCTTTCACACCTGTAAGTAGGAAAAAT
AAATCTTCTTGCCAATCAAGACCGACCTCAGATCAGTCAG
>No_name
GTTTACTGACTGATCTGAGGTCGGTCTTGATTGGCAAGAAGATTTATTTTTCCTACTTAC
AGGTGTGAAAGGTACTGAACTTCGACGACGACTGTTAACG
>No_name
GTTTACTGACTGATCTGAGGTCGGTCTTGATTGGCAAGAAGATTTATTTTTCCTACTTAC
AGGTGTGAAAGGTACTGAACTTCGACGACGACTGTTAACG
>No_name
CTTGTTTACTGACTGATCTGAGGTCGGTCTTGATTGGCAAGAAGATTTATTTTTCCTACT
TACAGGGGTGAAAGGTACTGAACTTCGACGACGACTGTTA
>No_name
CTTGTTTACTGACTGATCTGAGGTCGGTCTTGATTGGCAAGAAGATTTATTTTTCCTACT
TACAGGTGTGAAAGGTACTGAACTTCGACGACGACTGTTA
>No_name
TAACAGTCGTCGTCGAAGTTCAGTACCTTTCACACCTGTAAGTAGGAAAAATAAATCTTC
TTGCCAATCAAGACCGACCTCAGATCAGTCAGTAAACAAG
>No_name
CTTGTTTACTGACTGATCTGAGGTCGGTCTTGNTTGGCAAGAAGATTTATTTTTCCTACT
TACAGGTGTGAAAGGTACTGAACTTCGACGACGACTGTTA
>No_name
CGCCTTGTTTACTGACTGATCTGAGGTCGGTCTTGATTGGCAAGAAGATTTATTTTTCCT
ACTTACAGGTGTGAAAGGTACTGAACTTCGACGACGACTG
>No_name
CAGGCCTTGTTTACTGACTGATCTGAGGTCGGTCTTGATTGGCAAGAAGATTTATTTTTC
CTACTTACAGGTGTGAAAGGTACTGAACTTCGACGACGAC
>No_name
TCGTCGTCGAAGTTCAGTACCTTTCACACCTGTAAGTAGGAAAAATAAATCTTCTTGCCA
ATCAAGACCGACCTCAGATCAGTCAGTAAACAAGGCCTGA
>No_name
AACAGGCCTTGTTTACTGACTGATCTGAGGTCGGTCTTGATTGGCAAGAAGATTTATTTT
TCCTACTTACAGGTGTGAAAGGTACTGAACTTCGACGACG
>No_name
ATCAGGCCTTGTTTACTGACTGATCTGAGGTCGGTCTTGATTGGCAAGAAGATTTATTTT
TCCTACTTACAGGTGTGAAAGGTACTGAACTTCGACGACG
>No_name
CGTTTATATCAGGCCTTGTTTACTGACTGATCNGAGGTCGGTCTTGATTGGCAAGAAGAT
TTATTTTTCCTACTTACAGGTGTGAAAGGTACTGAACTTC
>No_name
CTCTCGCTGGGCTCTGAAGGACTTTCTGTCAACAAAGTTGAAAACATTTACTATTCAAAA
CATTATAAAGCAATTAGCATAATTTCATCGACAATTATTT
>No_name
TCTCGCTGGGCTCTGAAGGACTTTCTGTCAACAAAGTTGAAAACATTTACTATTCAAAAC
ATTATAAAGCAATTAGCATAATTTCATCGACAATTATTTT
>No_name
TCACGCTGGGCTCTGAAGGACTTTCTGTCAACAAAGTTGAAAACATTTACTATTCAAAAC
ATTATAAAGCAATTAGCATAATTTCATCGACAATTATTTT
>No_name
AACCGACACAAGATAGCAGTTCGTGGAGGACTGCATATTTTTAGCAAAAGTGAGTATGAT
TGACACTGAAAGATTTCCAATCAGACCGAAGAATAAAATA
>No_name
CTCACTTTTGCTAAAAATATGCAGTCCTCCACGAACTGCTATCTTGTGTCGGTTGCGGTT
GCCGATATATTGGTGTTGCTGTCGACAATCGTACCGTTTC
>No_name
GTTGCGGTTGCCGATATATTGGTGTTGCTGTCGACAATCGTACCGTTTCTCTACAACATA
AACCAGGATATAAATATCTCCTTGCTACCCTCATGGGGTT
>No_name
CAAGGAGCAACCCCATGAGGGTAGCAAGGAGATATTTATATCCTGGTTTATGTTGTAGAG
AAACGGTACGATTGTCGACAGCAACACCAATATATCGGCA
>No_name
CGGACGAATTGACACTGAGATATTGCAAGTAGATGATCAAGGAGCAACCCCATGAGGGTA
GCAAGGAGATATTTATATCCTGGTTTATGTTGTAGAGAAA
>No_name
TTGCTCTACAACATAAACCAGGATATAAATATCTCCTTGCTACCCTCATGGGGTTGCTCC
TTGATCATCTACTTGCAATATCTCAGTGTCAATTCGTCCG
>No_name
CAAGTTTCTCATTTGAAAGATGGGTGGCCATCTGCTACCCTATGAAGGCGCATACGATGT
GCACCATTTCTAGGGCTGTAAAAATTGTCATTGGGATTTG
>No_name
GGATCGTATAAATCCGTTTGTACATTTCGATTTGAACGCAGAAAATACATGAATATATAC
ATGTTTGATTTCATGATGTTTTACTGTATTCCACTGCTTT
>No_name
CGTATAAATCCGTTTGTACATTTCGATTTGAACGCAGAAAATACATGAATATATACATGT
TTGATTTCATGTTGTTTTACTGTATTCCACTGCTTTTGAC
>No_name
CACAGTAGAGAAAAGTCGTCAAAAGCAGTGGANTACAGTAAAACAACATGAAATCAAACA
TGTATATATTCATGTATTTTCTGCGTTCAAATCGAAATGT
>No_name
GCACAGTAGAGAAAAGTCGTCAAAAGCAGTGGAATACAGTAAAACAACATGAAATCAAAC
ATGTATATATTCATGTATTTTCTGCGTTCAAATCGAAATG
>No_name
GCTGTTTGACGAGGGTCCTTATGATGGCACAGTAGAGAAAAGTTGTCAAAAGCAGTGGAA
TACAGTAAAACAACATGAAATCAAACATGTATATATTCAT
>No_name
CCCGAGGTCGTGCCTGACATTGGCCGTTTGACNAGGGTCCTTATGATGGCACAGTAGAGA
AAAGTCGTCAAAAGCAGTGGAATACAGTAAAACAACATGA
>No_name
GCGCATTGATGGTTTACAACAGTTTCGCGTCAAAATCGTATCTGGACTTGTGGTTCCTGT
TGTTCGCAAGGATCATGGTCTTCATCAACTCAGCCATCAA
>No_name
GTCAAAATCGTATCTGGACTTGTGGTTCCTGTNGTTCGCAAGGATCATGGTCTTCATCAA
CTCAGCCATCAATCCGATCCTTTACAATGCTTTATCAGGA
>No_name
AAAGTTTATCATCAATCGAACTAAACCTCATGTTTTCTCCCAACAGGATCTATATAGATA
GGTATATGACCCTCATATGGCTTCTAATTGGGTATATCGG
>No_name
CATCAATCGAACTAAACCTCATGTTTTCTCCCAACAGGATCTATATAGATAGGTATATGA
CCCTCATATGGCTTCTAATTGGGTATATCGGTAATATTTT
>No_name
GAGGAATTTTCTCTTCTCATCTTCGGTTCAATCCAAATGATAAAAGAAAAAATATTACCG
ATATACCCAATTAGAAGCCATATGAGGGTCATATACCTAT
>No_name
AAATAGCTGAGGAATTTTCTCTTCTCATCTTCGGTTCAATCCAAATGATAAAAGAAAAAA
TATTACCGATATACCCAATTAGAAGCCATATGAGGGTCAT
>No_name
CTGCAAGATAAATAGCTGAGGAATTTTCTCTTCTCATCTTCGGTTCAATCCAAATGATAA
AAGAAAAAATATTACCGATATACCCAATTAGAAGCCATAT
>No_name
CTGCAAGATAAATAGCTGAGGAATTTTCTCTTGTCATCTTCGGTTCAATCCAAATGATAA
AAGAAAAAATATTACCGATATACCCAATTAGAAGCCATAT
>No_name
CGGTAATATTTTTTCTTTTATCATTTGGATTGAACCGAAGATGAGAAGAGAAAATTCCTC
AGCTATTTATCTTGCAGCCTTATCTTTAAATGACTTTTTA
>No_name
TTTTTTTCTTTTATCATTTGGATTGAACCGAAGATGAGAAGAGAAAATTCCTCAGCTATT
TATCTTGCAGCCTTATCTTTAAATGACTTTTTAGTTTTGG
>No_name
TTTCTTTTATCATTTGGATTGAACCGAAGATGAGAAGAGAAAATTCCTCAGCTATTTATC
TTGCAGCCTTATCTTTAAATGACTTTTTAGTTTTGGTTTT
>No_name
TGAATCATTACAAAAACCAAAACTAAAAAGTCATTTAAAGATAAGGCTGCAAGATAAATA
GCTGAGGAATTTTCTCTTCTCATCTTCGGTTCAATCCAAA
>No_name
TTGAATCATTACAAAAACCAAAACTAAAAAGTCATTTAAAGATAAGGCTGCAAGATAAAT
AGCTGAGGAATTTTCTCTTCTCATCTTCGGTTCAATCCAA
>No_name
CGAAGATGAGAAGAGAAAATTCCTCAGCTATTTATCTTGCAGCCTTAGCTTTAAATGACT
TTTTAGTTTTGGTTTTTGTAATGATTCAAGACTTGCAATA
>No_name
GAATATTGCAAGTCTTGAATCATTACAAAAACCAAAACTAAAAAGTCATTTAAAGATAAG
GCTGCAAGATAAATAGCTGAGGAATTTTCTCTTCTCATCT
>No_name
TGAATATTGCAAGTCTTGAATCATTACAAAAACCAAAACTAAAAAGTCATTTAAAGATAA
GGCTGCAAGATAAATAGCTGAGGAATTTTCTCTTCTCATC
>No_name
ATGTATATTGCAAGTCTTGAATCATTACAAAAACCAAAACTAAAAAGTCATTTAAAGATA
AGGCTGCAAGATAAATAGCTGAGGAATTTTCTCTTCTCAT
>No_name
ATGAATATTGCAAGTCTTGAATCATTACAAAANCCAAAACTAAAAAGTCATTTAAAGATA
AGGCTGCAAGATAAATAGCTGAGGAATTTTCTCTTCTCAT
>No_name
ATTTATCTTGCAGCCTTATCTTTAAATGACTTNTTAGTTTTGGTTTTTGTAATGATTCAA
GACTTGCAATATTCATGGAACAAGAACGTTTTGCGATATT
>No_name
TTCAAATGACTTTTTAGTTTTGGTTTTTGTAATGATTCAAGACTTGCAATATTCATGGAA
CAAGAACGTTTTGCGATATTCATTTTGTTCGATCTACATG
>No_name
GTTTTTGTAATGATTCAAGACTTGCAATATTCATGGAACAAGAACGTTTTGCGATATTCA
TTTTGTTCGATCTACATGGTGCTGAGTACATGTAGTCAGC
>No_name
TTTTTGTAATGATTCAAGACTTGCAATATTCATGGAACAAGAACGTTTTGCGATATTCAT
TTTGTTCGATCTACATGGTGCTGAGTACATGTAGTCAGCT
>No_name
GCCAAAACTAGAACTGGAGAGAATAGCTGACTACATGTACTCAGCACCATGTAGATCGAA
CAAAATGAATATCGCAAAACGTTCTTGTTCCATGAATATT
>No_name
CTGTGAGATTGTCTTTTGAATGGATAGCAGATCGCCACCCAGCGTTCAATGGTAAAGGCC
AAAACTAGAACTGGAGAGAATAGCTGACTACATGTACTCA
>No_name
GTCAGCTATTCTCTCCAGTTCTAGTTTTGGCCTTTACCATTGAACGCTGGGTGGCGATCT
GCTATCCATTCAAAAGACAATCTCTCTGTACACCTAAAAG
>No_name
TTCCCTCCAGTTCTAGTTTTGGCCTTTACCATTGAACGCTGGGTGGCGATCTGCTATCCA
TTCAAAAGACAATCTCTCTGTACACCTAAAAGAGCTATTA
>No_name
CGATAATAGCTCTTTTAGGTGTACAGAGAGATTGTCTTTTGAATGGATAGCAGATCGCCA
CCCAGCGTTCAATGGTAAAGGCCAAAACTAGAACTGGAGA
>No_name
GTAAAACTGACGATAATAGCTCTTTTAGGTGTACAGAGAGATTGTCTTTTGAATGGATAG
CAGATCGCCACCCAGCGTTCAATGGTAAAGGCCAAAACTA
>No_name
CCCATTGTAAATATTATAACAGAGCACGAAAAGGTATAAAGTAAAACTGACGATAATAGC
TCTTTTAGGTGTACAGAGAGATTGTCTTTTGAATGGATAG
>No_name
GCCCATTGTAAATATTATAACAGAGCACGAAAAGGTATAAAGTAAAACTGACGATAATAG
CTCTTTTAGGTGTACAGAGAGATTGTCTTTTGAATGGATA
>No_name
ATACAATCTCTCTGTACACCTAAAAGAGCTATTATCGTCAGTTTTACTTTATACCTTTTC
GTGCTCTGTTATAATATTTACAATGGGTTTATGTGGATTT
>No_name
CGAAAATATATTGCTTTTGAAAGTCAGTTCCATTTGTTTCAAGTTGATTGAAAACACACG
AGTCAAATCTTTCATTGTAAATCCACATAAACCCATTGTA
>No_name
CTGTAGCGAAAATATATTGCTTTTGAAAGTCAGTTCCATTTGTTTCAAGTTGATTGAAAA
CACACGAGTCAAATCTTTCATTGTAAATCCACATAAACCC
>No_name
CACAACCACTGAAAACAATCTCTGTAGCGAAANTATATTGCTTTTGAAAGTCAGTTCCAT
TTGTTTCAAGTTGATTGAAAACACACGAGTCAAATCTTTC
>No_name
GAAAGATTTGACTCGTGTGTTTTCAATCAACTTGAAACAAATGGAACTGACTTTCAAAAG
CAATATATTTTCGCTACAGAGATTGTTTTCAGTGGTTGTG
>No_name
ATATCCTTAATGACGAGAATGTTAAATCCCAAAATTAACAACGGAACACAACCACTGAAA
ACAATCTCTGTAGCGACAATATATTGCTTTTGAAAGTCAG
>No_name
CAATTTCCCATACTTTTTGTTCGATTACACTTAGTAATTCGATACATTTCCTTAATGACG
AGAATGTTAAATCCCAAAATTAACAACGGAACACAACCAC
>No_name
GTGGAATTGTGGACAATTTCCCATACTTTTTGTTCGATTACACTTAGTAATTCGATACAT
TTCCTTAATGACGAGAATGTTAAATCCCAAAATTAACAAC
>No_name
TGTTAATTTTGGGATTTAACATTCTCGTCATTAAGGAAATGTATCGAATTACTAAGTGTA
ATCGAACAAAAAGTATGGGAAATTGTCCACAATTCCACGA
>No_name
TGGGTCGTGGAATTGTGGACAATTTCCCATACTTTTTGTTCGATTACACTTAGTAATTCG
ATACATTTCCTTAATGACGAGAATGTTAAATCCCAAAATT
>No_name
TTTGGATCGTGGAATTGTGGACAATTTCCCATACTTTTTGTTCGATTACACTTAGTAATT
CGATACATTTCCTTAATGACGAGAATGTTAAATCCCAAAA
>No_name
GTCAGGATCGTGGAATTGTGGACAATTTCCCATACTTTTTGTTCGATTACACTTAGTAAT
TCGATACATTTCCTTAATGACGAGAATGTTAAATCCCAAA
>No_name
GTTTGGATCGTGGAATTGTGGACAATTTCCCANACTTTTTGTTCGATTACACTTAGTAAT
TCGATACATTTCCTTAATGACGAGAATGTTAAATCCCAAA
>No_name
CTCTCATTGTTGAATCTTTGGTTTAGATCGTGGAATTGTGGACAATTTCCCATACTTTTT
GTTCGATTACACTTAGTAATTCGATACATTTCCTTAATGA
>No_name
TCGAATTACTAAGTGTAATCGAACAAAAAGTATGGGAAATTGTCCACAATTCCACGATCC
AAACCAAAGATTCAACAATGAGAGATCTTTTCTTTTCACA
>No_name
CAGCAGCATTATGGTTGTGAAAAGAAAAGATCTCTCATTGTTGAATCTTTGGTTTGGATC
GTGGAATTGTGGACAATTTCCCATACTTTTTGTTCGATTA
>No_name
CACGGCTAGCAGCATTATGGTTGTGAAAAGAANAGATCTCTCATTGTTGAATCTTTGGTT
TGGATCGTGGAATTGTGGACAATTTCCCATACTTTTTGTT
>No_name
GGGAAATTGTCCACAATTCCACGATCCAAACCAAAGATTCAACAATGAGAGATCTTTTCT
TTTCACAACCATAATGCTGCTAGCCGTGAGCTTTTATTTG
>No_name
GGGAAATTGTCCACAATTCCACGATCCAAACCAAAGATTCAACAATGAGAGATCTTTTCT
TTTCACAACCATAATGCTGCTAGCCGTGAGCTTTTATTTG
>No_name
GAAAAACAAATAAAAGCTCACGGCTAGCAGCATTATGGTTGTGAAAAGAAAAGATCTCTC
ATTGTTGAATCTTTGGTTTGGATCGTGGAATTGTGGACAA
>No_name
CACAATTCCACGATCCAAACCAAAGATTCAACAATGAGAGATCTTTTCTTTTCACAACCA
TAATGCTGCTAGCCGTGAGCTTTTATTTGTTTTTCACTAC
>No_name
CTACAATTCCACGATCCAAACCAAAGATTCAACAATGAGAGATCTTTTCTTTTCACAACC
ATAATGCTGCTAGCCGTGAGCTTTTATTTGTTTTTCACTA
>No_name
CAAAGATTCAACAATGAGAGATCTTTTCTTTTCACAACCATAATGCTGCTAGCCGTGAGC
TTTTATTTGTTTTTCACTACTCTCCCAGGAGGAATAATGT
>No_name
CAACAATGAGAGATCTTTTCTTTTCACAACCATAATGCTGCTAGCCGTGAGCTTTTATTT
GTTTTTCACTACTCTCCCAGGAGGAATAATGTTTGCTCTT
>No_name
GTTATGACTTGTTGGAGAGCAAACATTATTCCTCCTGGGAGAGTAGTGAAAAACAAATAA
AAGCTCACGGCTAGCAGCATTATGGTTGTGAAAAGAAAAG
>No_name
TTTTCTTTTCACAACCATAATGCTGCTAGCCGTGAGCTTTTATTTGTTTTTCACTACTCT
CCCAGGAGGAATAATGTTTGCTCTTCAACAAGTCATAACA
>No_name
GGCATTGTTATGACTTGTTGGAGAGCAAACATNATTCCTCCTGGGAGAGTAGTGAAAAAC
AAATAAAAGCTCACGGCTAGCAGCATTATGGTTGTGAAAA
>No_name
CAGGCTTTGTTATGACTTGTTGGAGAGCAAACATTATTCCTCCTGGGAGAGTAGTGAAAA
ACAAATAAAAGGTCACGGCTAGCAGCATTATGGTTGTGAA
>No_name
CTTTTATTTGTTTTTCACTACTCTCCCAGGAGGAATAATGTTTGCTCTTCAACAAGTCAT
AACAATGCCTGATGAAAATATGAATTTATCTAAGATCCCT
>No_name
CTTTTATTTGTTTTTCACTACTCTCCCAGGAGGAATAATGTTTGCTCTCCAACAAGTCAT
AACAATGCCTGATGAAAATATGAATTTATCTAAGATCCCT
>No_name
ATTTGTTTTTCACTACTCTCCCAGGAGGAATAATGTTTGCTCTTCAACAAGTCATAACAA
TGCCTGATGAAAATATGAATTTATCTAAGATCCCTTCCGA
>No_name
TTTGGATCGGAAGGGATCTTAGATAAATTCATTTTTTCATCAGGCATTGTTATGACTTGT
TGAAGAGCAAACATTATTCCTCCTGGGAGAGTAGTGAAAA
>No_name
ATTTTGGATCGGAAGGGATCTTAGATAAATTCATATTTTCATCAGGCATTGTTATGACTT
GTTGAAGAGCAAACATTATTCCTCCTGGGAGAGTAGTGAA
>No_name
CTGCCATTTTGGATCGGAAGGGATCTTAGATAAATTCATATTTTCATCAGGCATTGTTAT
GACTTGTTGGAGAGCAAACATTATTCCTCCTGGGAGAGTA
>No_name
GTTTGCTCTCCAACAAGTCATAACAATGCCTGATGAAAATATGAATTTATCTAAGATCCC
TTCCGATCCAAAATGGCAGTTCTATTTCAGAGTCAGCATC
>No_name
ATGATGCTGACTCTGAAATAGAACTGCCATTTTGGATCGGAAGGGATCTTAGATAAATTC
ATATTTTCATCAGGCATTGTTATGACTTGTTGGAGAGCAA
>No_name
CATAACAATGCCTGATGAAAATATGAATTTATCTAAGATCCCTTCCGATCCAAAATGGCA
GTTCTATTTCAGAGTCAGCATCATCAAAGCTGTGATCGAC
>No_name
AAGAAAATATGAATTTATCTAAGATCCCTTCCGATCCAAAATGGCAGTTCTATTTCAGAG
TCAGCATCATCAAAGCTGTGATCGACGAATTGTGCATTTC
>No_name
CTAAGATCCCTTCCGATCCAAAATGGCAGTTCNATTTCAGAGTCAGCATCATCAAAGCTG
TGATCGACGAATTGTGCATTTCTCATTACGCACTCAATTT
>No_name
TCCGATCCAAAATGGCAGTTCTATTTCAGAGTCAGCATCATCAAAGCTGTGATCGACGAA
TTGTGCATTTCTCATTACGCACTCAATTTCGTCATTTATT
>No_name
CAAAATGGCAGTTCTATTTCAGAGTCAGCATCATCAAAGCTGTGATCGACGAATTGTGCA
TTTCTCATTACGCACTCAATTTCGTCATTTATTTAATTAC
>No_name
TTCAGAGTCAGCATCATCAAAGCTGTGATCGACGAATTGTGCATTTCTCATTACGCACTC
AATTTCGTCATTTATTTAATTACTGGAAAAGCTTTCCGAA
>No_name
GTTTTCGGAAAGCTTTTCCAGTAATTAAATAAATGACGAAATTGAGTGCGTAATGAGAAA
TGCACAATTCGTCGATCACAGCTTTGATGATGCTGACTCT
>No_name
GAATTGTTTTCGGAAAGCTTTTCCAGTAATTANATAAATGACGAAATTGAGTGCGTAATG
AGAAATGCACAATTCGTCGATCACAGCTTTGATGATGCTG
>No_name
GCATCATCAAAGCTGTGATCGACGAATTGTGCATTTCTCATTACGCACTCAATTTCGTCA
TTTATTTAATTACTGGAAAAGCTTTCCGAAAACAATTCAT
>No_name
GTTAATTTAAATTTGGTAATGATTTTTCTGATTTTGTCTATGAATTGTTTTCGGAAAGCT
TTTCCAGTAATTAAATAAATGACGAAATTGAGTGCGTAAT
>No_name
TTTAATTACTGGAAAAGCTTTCCGAAAACAATNCATAGACAAAATCAGAAAAATCATTAC
CAAATTTAAATTAACTGACAACTTTTTCTCCAATGAATTG
>No_name
GTTCGCTTTACAGCATTGAAATAAGAAATCACAATTTGGCCATGTGTAAATCTCATTCAT
TTTTAACATATTTCTTTAACGACATCTCCTCTTGGGTTTT
>No_name
TCAACCATGACTAAAGAGCTGACCAATCAAATTCCAACAACGATCGGAATTTTGATTATA
ATAAGCGTGATTGGATCAATAGGAAACCTTTTGGTGCTTA
>No_name
CTTATCGCGCTTCTGAGAATAAATAATAAGCACCAAAAGGTTTCCTATTGAACCAATCAC
GCATATTATAATCAAAATTCCGATCGTTGTTGGAATTTGA
>No_name
CGTAGACTTATCGCGCTTCTGAGAATAAATAATAAGCACCAAAAGGTTTCCTATTGATCC
AATCACGCTTATTATAATCAAAATTCCGATCGTTGTTGGA
>No_name
CCCGTAGACTTATCGCGCTTCTGAGAATAAATAATAAGCACCAAAAGGTTTCCTATTGAT
CCAATCACGCTTATTATAATCAAAATTCCGATCGTTGTTG
>No_name
GATTATAATAAGCGTGATTGGATCAATAGGAAACCTTTTGGTGCTTATTATTTATTCTCA
GAAGCGCGATAAGTCTACGGCAAATCAATTCATTAAAACT
>No_name
ATAACAAACACAGAAGAATCTATCAATAGCTATTAAAGTTATTAGCAGAGCTCCAAATGG
GATGCTACTATTGTTTAGAAAGTAATACGATTTACATATC
>No_name
GTTTCACTGTCATTAGAGAGAGAAATGGATAACAAACACAGAAGAATCTATCAATAGCTA
TTAAAGTTATTAGCAGAGCTCCAAATGGGATGCTACTATT
>No_name
GTTTGTGTTTTTATTGTCTTTTTGATGTCTGTTGTGTTGGGAGTTCTCTCAGTTTTTCAA
GTGAAAACCTTTAAAGTGTCTAAAAATAGCACGAATATGA
>No_name
GACGGCGTACCTTGAAACGTCAATGCATTCAGATTGGATTAGAGTAGAGTTCATATTCGT
GCTATTTTTAGACACTTTAAAGGTTTTCACTTGAAAAACT
>No_name
GAAAACCTTTAAAGTGTCTAAAAATAGCACGANTATGAACTCTACTCTAATCCAATCTGA
ATGCATTGACGTTTCAAGGTACGCCAACCCAACGAAGTAT
>No_name
GAACTCTACTCTAATCCAATCTGAATGCATTGNCGTTTCAAGGTACGCCAACCCAACGAA
GTATGAGCTTCTGTTTTTCACTATCGTTCAAAGAAGTCAA
>No_name
GACAAATTACTACACAAATACAAATGGCGTAACTGATGAGTTGACTTCTTTGAACGATAG
TGAAAAACAGAAGCTCATACTTCGTTGGGTTGGCGTACCT
>No_name
CAACGAAGTATGAGCTTCTGTTTTTCACTATCGTTCAAAGAAGTCAACTCATCAGTTACG
CCATTTGTATTTGTGTAGTAATTTGTCTTTATATTCTCAT
>No_name
GATCAAAGAAGTCAACTCATCAGTTACGCCATTTGTATTTGTGTAGTAATTTGTCTTTAT
ATTCTCATTTATCGGTTCGTTTTAGCTGCTGCTAGAAAGA
>No_name
GCTAGAAAGAAAGCTCGCTTGAAAGGTTTAAACAGTTCTTCAACGACGTCCTTTCTCTGG
AACAAGTTTTTTAAGTCTCGATCGATCAAACGAATAAATT
>No_name
AGTAAGCTCGCTTGAAAGGTTTAAACAGTTCTTCAACGACGTCCTTTCTCTGGAACAAGT
TTTTTAAGTCTCGATCGATCAAACGAATAAATTCCGATTC
>No_name
AAGCTCGCTTGAAAGGTTTAAACAGTTCTTCAACGACGTCCTTTCTCTGGAACAAGTTTT
TTAAGTCTCGATCGATCAAACGAATAAATTCCGATTCGAA
>No_name
GTTGTTTGGCAAGGCACAGAAGTATCGTCGTTATTCGAATCGGAATTTATTCGTTTGATC
GATCGAGACTTAAAAAACTTGTTCCAGAGAAAGGACGTCG
>No_name
CCGGGTTTTGTCATTAGTTCTTCCGTCGTTTGGCAAGGCACAGAAGTATCGTCGTTATTC
GAATCGGAATTTATTCGTTTGATCGATCGAGACTTAAAAA
>No_name
TTCCGCTTTATGGCTTTGTCATTGTTTGATGGTCCGGGTTTTGTCATTAGTTCTTCCGTC
GTTTGGCAAGGCACAGAAGTATCGTCGTTGTTCGAATCGG
>No_name
CGACGATACTTCTGTGCCTTGCCAAACGACGGNAGAACTAATGACAAAACCCGGACCATC
AAACAATGACAAAGCCATAAAGCGGAAGTTTAAAGAGACT
>No_name
CAATGACAAAGCCATAAAGCGGAAGTTTAAAGAGACTATTTTGATTCAGAATTTCAAAAC
TGCTTTAATGTTGTTTGTTGTTGCCATAACGTACATTGTC
>No_name
CGGTAAGAAGGTGACAATGTACGTTATGGCAACACCAAACAACATTAAAGCAGTTTTGAA
ATTCTGAATCAAAATAGTCTCTTTACACTTCCGCTTTATG
>No_name
ATTAAACATGCCGGCAAGAAGGTGACAATGTACGTTATGGCAACAACAAACAACATTAAA
GCAGTTTTGAAATTCTGAATCAAAATAGTCTCTTTAAACT
>No_name
TTCAAAACTGCTTTAATGTTGTTTGTTGTTGCCATAACGTACATTGTCACCTTCTTGCCG
GCATGTTTAATGGTTAACAGTTCTCTCGCTTTAAACTTGC
>No_name
CATTGTTGATGTAATACATATAAAACACTGGCAAGTTTAAAGCGAGAGAACTGTTAACCA
TTAAACATGCCGGCAAGAAGGTGACAATGTACGTTATGGC
>No_name
CTCGGATTGGCTGCATTGTTGATGTAATACATATAAAACACTGGCAAGTTTAAAGCGAGA
GAACTGTTAACCATTAAACATGCCGGCAAGAAGGTGACAA
>No_name
CTCGGAAATTCTTATTCATGAAACAGTAAATGATCGGATTGGCTGCATTGTTGATGTAAT
ACATATAAAACACTGGCAAGTTTAAAGCGAGAGAACTGTT
>No_name
GAAAAAGTTGACAACATCTTCTCGGAAATTCTTATTCATGAAACAGTAAATGATCGGATT
GGCTGCATTGTTGATGTAATACATATAAAACACTGGCAAG
>No_name
CTCACTGGTACGAACGGGTGCTCTACAACGATCCGGAACAACATGGAAATGTGACGAGAA
TTCCTGGAGAAACCCTTGACAGATATTGCCAGATCTATTT
>No_name
CAACAATCCGGAACAACATGGAAATGTGACGAGAATTCCTGGAGAAACCCTTGACAGATA
TTGCCAGATCTATTTCCCCAGAAATGATAACACTTTCACT
>No_name
GGAAATGTGACGAGAATTCCTGGAGAAACCCTTGACAGATATTGCCAGATCTATTTCCCC
AGAAATGATAACACTTTCACTTTGTTAGTGTATTCGAAAA
>No_name
CCTTGACAGATATTGCCAGATCTATTTCCCCAGAAATGATAACACTTTCACTTTGTTAGT
GTATTCGAAAATTCTCATCCCAGTCATTTTAATTGTTTGT
>No_name
CTTGACAGATATTGCCAGATCTATTTCCCCAGAAATGATAACACTTTCACTTTGTTAGTG
TATTCGAAAATTCTCATCCCAGTCATTTTAATTGTTTGTT
>No_name
CTTGACAGATATTGCCAGATCTATTTCCCCAGAAATGATAACACTTTCACTTTGTTAGTG
TATTCGAAAATTCTCATCCCAGTCATTTTAATTGTTTGTT
>No_name
GACAGATATTGCCAGATCTATTTCCCCAGAAANGATAACACTTTCAGTTTGTTAGTGTAT
TCGAAAATTCTCATCCCAGTCATTTTAATTGTTTGTTTTA
>No_name
CTGAAATCATATGTCGACGAGTTAATATCAAACAAATACAAGTATTAGTAAAACAAACAA
TTAAAATGACTGGGATGAGAATTTTCGAATACACTAACAA
>No_name
CTGAAATCATATGTCGACGAGTTAATATCAAACAAATACAAGTATTAGTAAAACAAACAA
TTAAAATGACTGGGATGAGAATTTTCGAATACACTAACAA
>No_name
CTGAAATCATATGTCGACGAGTTAATATCAAACAAATACAAGTATTAGAAAAACAAACAA
TTAAAATGACTGGGATGAGAATTTTCGAATACACTAACAA
>No_name
TGCTGTTAAGATCATATTGGTTGCTGAAATCATATGTCGACGAGTTAATATCAAACAAAT
ACAAGTATTAGTAAAACAAACAATTAAAATGACTGGGATG
>No_name
TTAATTGTTTGTTTTACTAATACTTGTATTTGTTTGATATTAACTCGTCGACATATGATT
TCAGCAACCAATATGATCTTAACAGCAATTGCCATAGCTG
>No_name
GCCAGTTAGAAAATCAGCTATGGCAATTGCTGTTAAGATCATATTGGTTGCTGAAATCAT
ATGTCGACGAGTTAATATCAAACAAATACAAGTATTAGTA
>No_name
ACGGAAACAAGCCAGTTAGAAAATCAGCTATGGCAATTGCTGTTAAGATCATATTGGTTG
CTGAAATCATATGTCGACGAGTTAATATCAAACAAATACA
>No_name
CTAGTATTTGTTTGATATTAACTCGTCGACATATGATTTCAGCAACCAATATGATCTTAA
CAGCAATTGCCATAGCTGATTTTCTAACTGGCTTGTTTCC
>No_name
TGACATTAACTCGTCGACATATGATTTCAGCAACCAATATGATCTTAACAGCAATTGCCA
TAGCTGATTTTCTAACTGGCTTGTTTCCGTTGCCATTTTA
>No_name
CTCGTCGACATATGATTTCAGCAACCAATATGATCTTAACAGCAATTGCCATAGCTGATT
TTCTAACTGGCTTGTTTCCGTTGCCATTTTATGTGATAAA
>No_name
AGCTGATTTTCTAACTGGCTTGTTTCCGTTGCCATTTTATGTGATAAAAAACTTTTCATT
TTTTTCATCAATTCGAAGCAGAACTTTTGGATATTTTTAC
>No_name
ATTTTCTAACTGGCTTGTTTCCGTTGCCATTTTATGTGATAAAAAACTTTTCATTTTTTT
CATCAATTCGAAGCAGAACTTTTGGATATTTTTACTATTT
>No_name
GACAAATTGTCGGTATTACAACGACAGAGAAANAGTAAAAATATCCAAAAGTTCTGCTTC
GAATTGATGAAAAAAATGAAAAGTTTTTTATCACATAAAA
>No_name
ACAGTCAACCAGATTGAAATCGTGTGACAAATTGTCGGTATTACAACGACAGAGAAATAG
TAAAAATATCCAAAAGTTCTGCTTCGAATTGATGAAAAAA
>No_name
CGCAACAGTCAACCAGATTGAAATCGTGTGACAAATTGTCGGTATTACAACGACAGAGAA
ATAGTAAAAATATCCAAAAGTTCTGCTTCGAATTGATGAA
>No_name
GTTTTTCGCTTCTGTTGGCAGAGAAACGTAAATGAATCGCTGAACCGCTAACGCAACAGT
CAACCAGATTGAAATCGTGTGACAAATTGTCGGTATTACA
>No_name
GTAATACCGACAATTTGTCACACGATTTCAATTTGGTTGACTGTTGCGTTGGCGGTTCAG
CGATTCATTTACGTTTCTCTGCCAACAGAAGCGAAAAACA
>No_name
GCAAATGTTTTTCGCTTCTGTTGGCAGAGAAACGTAAATGAATCGCTGAACCGCTAACGC
AACAGTCAACCAGATTGAAATCGTGTGACAAATTGTCGGT
>No_name
TTTCAATCTGGTTGACTGTTGCGTTAGCGGTTCAGCGATTCATTTACGTTTCTCTGCCAA
CAGAAGCGAAAAACATTTGCACCGTGAAAACATCGATTTA
>No_name
CTGGTTGACTGTTGCGTTAGCGGTTCAGCGATTCATTTACGTTTCTCTGCCAACAGAAGC
GAAAAACATTTGCACCGTGAAAACATCGATTTACACTATT
>No_name
GCGATTCATTTACGTTTCTCTGCCAACAGAAGCGAAAAACATTTGCACCGTGAAAACATC
GATTTACACTATTTTGACGATTTGTGTTTTGTCTTTGGTT
>No_name
CTACTGTCCAGTTGCATTTCAATATCACAAATTCCGGAGTCTGATGTTTGCATGGATAGA
AATAATAAGAATCAAAACTGACAATTGACAGTTGTAAGTG
>No_name
ATGCAAATATCAGACTCCGGAATTTGTGATATTGAAATGCAACTGGACAGTAGAATTGCT
TATTATATACTATTGGTCTCGGACCGTATTAATGAATGTC
>No_name
GACCGTATTAATGAATGTCATTCCGTGTTTATTGCTGACAGTCTTTATTCTGAGTCTGAT
TGTGGCAGTGAGGTCTGCGGAAAAGCATCGAAGAGTTTTA
>No_name
TGAATGTCATTCCGTGTTTATTGCTGACAGTCTTTATTCTGAGTCTGATTGTGGCAGTGA
GGTCTGCGGAAAAGCATCGAAGAGTTTTACTTCAAACCTC
>No_name
AAAGAATGGAGAAGATCAGAAGAGTTTTATTCTACTTCAAAAATGTTGCTAGTGGTTTTA
TGTTTATTTTTAATTGTCGAAATTCCGAATGGAATAGCAA
>No_name
GATTGCTATTCCATTCGGAATTTCGACAATTAAAAATAAACATAAAACCACTAGCAACAT
TTTTGAAGTAGAATAAAACTCTTTTGATCTTCTCGATTCT
>No_name
CGTGATTGCTATTCCATTCGGAATTTCGACAATTAAAAATAAACATAAAACCACTAGCAA
CATTTTTGAAGTAGAATAAAACTCTTTTGATCTTCTCGAT
>No_name
CAAAAGAGTTTTATTCTACTTCAAAAATGTTGCTAGTGGTTTTATGTTTATTTTTAATTG
TCGAAATTCCGAATGGAATAGCAATCACGCTATATATGAT
>No_name
CAAAAGAGTTTTATTCTACTTCAAAAATGTTGNTAGTGGTTTTATGTTTATTTTTAATTG
TCGAAATTCCGAATGGAATAGCAATCACGCTATATATGAT
>No_name
GTAAGATTTTTGAATCATATACAGCGTGATTGCTATTCCATTCGGAATTTCGACAATTAA
AAATAAACATAAAACCACTAGCAACATTTTTGAAGTAGAA
>No_name
GAGTAAGATTTTTGAATCATATATAGCGTGATTGCTATTCCATTCGGAATTTCGACAATT
AAAAATAAACATAAAACCACTAGCAACATTTTTGAAGTAG
>No_name
GAGAAAGATTTTTGAATCATATATAGCGTGATTGCTATTCCATTCGGAATTTCGACAATT
AAAAATAAACATAAAACCACTAGCAACATTTTTGAAGTAG
>No_name
CGTCGTTTGAGTTGTTGGAAGAGAAAGATTTTTGAATCATATACAGCGTGATTGCTATTC
CATTCGGAATTTCGACAATTAAAAATAAACATAAAACCAC
>No_name
AAATGACAAAGTTTAAGGGATAGGAAAAGATGATAAGAATGTTGCAAATTGAATTCATTT
TCCCCCAGAAACTGTCGTTTGAGTTGTTGGAAGAGAAAGA
>No_name
GTAAATGACAAAGTTTAAGGGATAGGAAAAGATGATAAGAATGTTGCAAATTGAATTCAT
TTTCCCCCAGAAACTGTCGTTTGAGTTGTTGGAAGAGAAA
>No_name
CCTAGACATTATGCAGTAAATGACAAAGTTTAAGGGATAGGAAAAGATGATAAGAATGTT
GCAAATTGAATTCATTTTCCCCCAGAAACTGTCGTTTGAG
>No_name
CAAACGACAGTTTCTGGGGGAAAATGAATTCAATTTGCAACATTCTTATCATCTTTTCCT
ATCCCTTAAACTTTGTCATTTACTGCATAATGTCTAGGAA
>No_name
AATATGAATTCAATTTGCAACATTCTTATCATCTTTTCCTATCCCTTAAACTTTGTCATT
TACTGCATAATGTCTAGGAATTTTAGAGAAACTCTAAAAT
>No_name
ATCTTTTCCTATCCCTTAAACTTTGTCATTTACTGCATAATGTCTAGGAATTTTAGAGAA
ACTCTAAAATTCATTATAGGAATTTCTAATTCTGCTAATA
>No_name
TTTTCCTATCCCTTAAACTTTGTCATTTACTGCATAATGTCTAGGAATTTTAGAGAAACT
CTAAAATTCATTATAGGAATTTCTAATTCTGCTAATATTG
>No_name
ATTTACTGCATAATGTCTAGGAATTTTAGAGAAACTCTAAAATTCATTATAGGAATTTCT
AATTCTGCTAATATTGTTACGAATGTCTCAGCTGTTCGTT
>No_name
GAGAAACTCTAAAATTCATTATAGGAATTTCTTATTCTGCTAATATTGTTACGAATGTCT
CAGCTGTTCGTTCTGGAGTTCGACTGAATGCTGGGAAAAA
>No_name
CGAAAATTCATTATAGGAATTTCTAATTCTGCTAATATTGTTACGAATGTCTCAGCTGTT
CGTTCTGGAGTTCGACTGAATGCTGGGAAAAAAACCTCCA
>No_name
CTGGTTTGAGAGTTTTGGAGGTTTTTTTCCCAGCATTCAGTCGAACTCCAGAACGAACAG
CTGAGACATTCGTAACAATATTAGCAGAATTAGAAATTCC
>No_name
TTCTGGTTTGAGAGTTTTGGAGGTTTTTTTCCCAGCATTCAGTCGAACTCCAGAACGAAC
AGCTGAGACATTCGTAACAATATTAGCAGAATTAGAAATT
>No_name
GCGGATTCGTTATTAAACTTTAAAGCTGTGATTTCTGGTTTGAGAGTTTTGGAGGTTTTT
TTCCCAGCATTCAGTCGAACTCCAGAACGAACAGCTGAGA
>No_name
CTTTCGGATTTGTTATTAAACTTTAAAGCTGTGATTTCTGGTTTGAGAGTTTTGGAGGTT
TTTTTCCCAGCATTCAGTCGAACTCCAGAACGAACAGCTG
>No_name
CGGGGCTGCTGAATATTCCATTTTCGGAACGGAATTAATCAACATGTTTCTTTCGGATTC
GTTATTAAACTTTAAAGCTGTGATTTCTGGTTTGAGAGTT
>No_name
CGGAGCTGCTGAATATTCCATTTTCGGAACGGAATTAATCAACATGTTTCTTTCGGATTC
GTTATTAAACTTTAAAGCTGTGATTTCTGGTTTGAGAGTT
>No_name
CGGAGCTGCTGAATATTCCATTTTCGGAACGGAATTAATCAACATGTTTCTTTCGGATTC
GTTATTAAACTTTAAAGCTGTGATTTCTGGTTTGAGAGTT
>No_name
TTTAACAACAACCAATCTTTTCCCATAATTACTCGTTTACCATATTTTAAGCATTCAGGG
CTGGTAATTTGTATTTTGTCTATATGTTATGGAATGATAT
>No_name
CAATCTTTTCCCATAATTACTCGTTTACCATATTTTAAGCATTCAGGGCTGGTAATTTGT
ATTTTGTCTATATGTTATGGAATGATATTTGTCCTAACCA
>No_name
CTCGTTTACCATATTTTAAGCATTCAGGGCTGGTAATTTGTATTTTGTCTATATGTTATG
GAATGATATTTGTCCTAACCATCATTGGAAATATCGCAGT
>No_name
GTCGGATAACCGTCAAGAGAACTGCGATATTTCCAATGATGGTTAGGACAAATATCATTC
CATAACATATAGACAAAATACAAATTACCAGCCCTGAATG
>No_name
GTGTCGGATAACCGTCAAGAGAACTGCGATATTTCCAATGATGGTTAGGACAAATATCAT
TCCATAACATATAGACAAAATACAAATTACCAGCCCTGAA
>No_name
CTCATGCTGACGTGTCGGATAACCGTCAAGAGAACTGCGATATTTCCAATGATGGTTAGG
ACAAATATCATTCCATAACATATAGACAAAATACAAATTA
>No_name
AAGAATATCAGCAATGCTGAGATTACAAATGAAAATGTTTATGACGGTCCTCATGCTGAC
GTGTCGGATAACCGTCAAGAGAACTGCGATATTTCCAATG
>No_name
GGAAGAACAAACAGAGCGCAAAGAATATCAGCAATGCTGAGATTACAAATGAAAATGTTT
ATGACGGTCCTCATGCTGACGTGTCGGATAACCGTCAAGA
>No_name
CCGACACGTCAGCATGAGGACCGTCATAAACATTTTCATTTGTAATCTCAGCATTGCTGA
TATTCTTTGCGCTCTGTTTGTTCTTCCAATTACTCTGCTT
>No_name
AAACATTTTCATTTGTAATCTCAGCATTGCTGATATTCTTTGCGCTCAGTTTGTTCTTCC
AATTACTCTGCTTCAAAGTATACATAATGAGTGGCATTTT
>No_name
CGAGGCTCTACATAAGAGAGTACCAAAATGCCACTCATTATGTATACTTTGAAGCAGAGT
AATTGGAAGAACAAACAGAGCGCAAAGAATATCAGCAATG
>No_name
TACGGCGAGGCTCTACATAAGAGAGTACCAAAATGCCACTCATTATGTATACTTTGAAGC
AGAGTAATTGGAAGAACAAACAGAGCGCAAAGAATATCAG
>No_name
GATACGGCGAGGCTCTACATAAGAGAGTACCAAAATGCCACTCATTATGTATACTTTGAA
GCAGAGTAATTGGAAGAACAAACAGAGCGCAAAGAATATC
>No_name
CTTTGCGCTCTGTTTGTTCTTCCAATTACTCTGCTTCAAAGTATACATAATGAGTGGCAT
TTTGGTACTCTCTTATGTAGAGCCTCGCCGTATCTTCAAG
>No_name
AATTACTCTGCTTCAAAGTATACATAATGAGTGGCATTTTGGTACTCTCTTATGTAGAGC
CTCGCCGTATCTTCAAGGAACAACAGTTTGTGCTTCAATT
>No_name
CTTCAAAGTATACATAATGAGTGGCATTTTGGTACTCTCTTATGTAGAGCCTCGCCGTAT
CTTCAAGGAACAACAGTTTGTGCTTCAATTTCAACATTGA
>No_name
GTGGCATTTTGGTACTCTCTTATGTAGAGCCTNGCCGTATCTTCAAGGAACAACAGTTTG
TGCTTCAATTTCAACATTGACAATTATTGCTTTTGACAGA
>No_name
TTTTGGTACTCTCTTATGTAGAGCCTCGCCGTATCTTCAAGGAACAACAGTTTGTGCTTC
AATTTCAACATTGACAATTATTGCTTTTGACAGATACGTA
>No_name
TTGGTACTCTCTTATGTAGAGCCTCGCCGTATCTTCAAGGAACAACAGTTTGTGCTTCAA
TTTCAACATTGACAATTATTGCTTTTGACAGATACGTAGC
>No_name
CAAGGAACAACAGTTTGTGCTTCAATTTCAACATTGACAATTATTGCTTTTGACAGATAC
GTAGCCATATGCCATCCAATGAAAAGAGTGATAAATAAAA
>No_name
GATGATATCCATATTCCAATCACTATTATGTAAGTGGTCTTTTTATTTATCACTCTTTTC
ATTGGATGGCATATGGCTACGTATCTGTCAAAAGCAATAA
>No_name
TAAAAGAATAATTGCTGATGATATCCATATTCCAATCACTATTATGTAAGTGGTCTTTTT
ATTTATCACTCTTTTCATTGGATGGCATATGGCTACGTAT
>No_name
CACGGTAAAAGAATAATTGCTGATGATATCCATATTCCAATCACTATTATGTAAGTGGTC
TTTTTTTTTTTCACTTTTTTATTTGGAGGGCATATGGCTA
>No_name
TAGCCATATGCCATCCAATGAAAAGAGTGATAAATAAAAAGACCACTTACATAATAGTGA
TTGGAATATGGATATCATCAGCAATTATTCTTTTACCGTG
>No_name
CCCACGGTAAAAGAATAATTGCTGATGATATCCATATTCCAATCACTATTATGTAAGTGG
TCTTTTTATTTATCACTCTTTTCATTGGATGGCATATGGC
>No_name
TTTTATTTGTATTTTATAATAAACTGCCCACGGTAAAAGAATAATTGCTGATGATATCCA
TATTCCAATCACTATTATGTAAGTGGTCTTTTTATTTATC
>No_name
TGTGACTTTCATTTGTATTTTATAATAAACTGCCCACGGTAAAAGAATAATTGCTGATGA
TATCCATATTCCAATCACTATTATGTAAGTGGTCTTTTTA
>No_name
AAAAAGACCACTTACATAATAGTGATTGGAATATGGATATCATCAGCAATTATTCCTTTA
CCGTGGGCAGTTTATTATAAAATACAAATGAAAGTCACAA
>No_name
AAAAGACCACTTACATAATAGTGATTGGAATATGGATATCATCAGCAATTATTCTTTTAC
CGTGGGCAGTTTATTATAAAATACAAATGAAAGTCACAAA
>No_name
AATATGGATATCATCAGCAATTATTCTTTTACCGTGGGCAGTTTATTATAAAATACAAAT
AAAAGTCACAAATCTAACTTGGAATGGAAGCTTTCAACTC
>No_name
ATCAGCAATTATTCTTTTACCGTGGGCAGTTTNTTATAAAATACAAATAAAAGTCACAAA
TCTAACTTGGAATGGAAGCTTTCAACTCCATCGAAAAATT
>No_name
CAAATTTTTCGATGGAGTTGAAAGCTTCCATTCCAAGTTAGATTTGTGACTTTCATTTGT
ATTTTATAATAAACTGCCCACGGTAAAAGAATAATTGCTG
>No_name
GTTTGGCCATTCCATTAAACAAATTTTTCGATGGAGTTGAAAGCTTCCATTCCAAGTTAG
ATTTGTGACTTTTATTTGTATTTTATAATAAACTGCCCAC
>No_name
AAAATACAAATAAAAGTCACAAATCTAACTTGGAATGGAAGCTTTCAACTCCATCGAAAA
ATTTGTTTAATGGAATGGCCAAACAAAGGAGAAGGGAAAG
>No_name
TTCAACTCCATCGAAAAATTTGTTTAATGGAATGGCCAAACAAAGGAGAAGGGAAAGAAT
ACTTTTTGGGAGTCATTTTTATTATTCTTTATGTTATCCC
>No_name
ATTTGTTTAATGGAATGGCCAAACAAAGGAGAAGGGAAAGAATACTTTTTGGGAGTCATT
TTTATTATTCTTTATGTTATCCCATTGACTCTTATATCAA
>No_name
GAATGGCCAAACAAAGGAGAAGGGAAAGAATACTTTTTGGGAGTCATTTTTATTATTCTT
TATGTTATCCCATTGACTCTTATATCAATCTTTTACGCAG
>No_name
GGCCAAACAAAGGAGAAGGGAAAGAATACTTTNTGGGAGTCATTTTTATTATTCTTTATG
TTATCCCATTGACTCTTATATCAATCTTTTACGCAGCAGT
>No_name
CCGACTGCTGCGTAAAAGATTGATATAAGAGTNAATGGGATAACATAAAGAATAATAAAA
ATGACTCCCAAAAAGTATTCTTTCCCTTCTCCTTTGTTTG
>No_name
GAAAGAATACTTTTTGGGAGTCATTTTTATTATTCTTTATGTTATCCCATTGACTCTTAT
ATCAATCTTTTACGCAGCAGTCGGATTAAAGGTTTGGCAG
>No_name
TTTTTATTATTCTTTATGTTATCCCATTGACTCTTATATCAATCTTTTACGCAGCAGTCG
GATTAAAGGTTTGGCAGCGCGTGAGCACAGATAATGGTGG
>No_name
TCCACTATTATCTGTGCTCACGCGCTGCCAAANCTTTAATCCGACTGCTGCGTAAAAGAT
TGATATAAGAGTCAATGGGATAACATAAAGAATAATAAAA
>No_name
GTGTGATTTAAACAAAACTTTTTACCACTATTATCTGTGCTCACGCGCTGCCAAACCTTT
AATCCGACTGCTGCGTAAAAGATTGATATAAGAGTCAATG
>No_name
TCCGCATGTGTGATTTAAACAAAACTTTTTACNACTATTATCTGTGCTCACGCGCTGCCA
AACCTTTAATCCGACTGCTGCGTAAAAGATTGATATAAGA
>No_name
CAATCTTTTACGCAGCAGTCGGATTAAAGGTTTGGCAGCGCGTGAGCACAGATAATAGTG
GTAAAAAGTTTTGTTTAAATCACACATGCGGAGGTATTGA
>No_name
GTCGGATTAAAGGTTTGGCAGCGCGTGAGCACAGATAATAGTGGTAAAAAGTTTTGTTTA
AATCACACATGCGGAGGTATTGATAGAAAGAAGTCAATAA
>No_name
TTTGTTTAAATCACACATGCGGAGGTATTGATAGAAAGAAGTCAATAAAATTAGTGAAAA
TGCTACTGACAGTTGTTGTTTTCTTTGCGATTTCATGGTT
>No_name
GCAACCATGAAATCGCAAAGAAAACAACAACTGTCAGTAGCATTTTCACTAATTTTATTG
ACTTCTTTCTATCAATACCTCCGCATGTGTGATTTAAACA
>No_name
TATCGGCAGAAAATAAGTCAAAACGATTGTTTTCACATTGACATTCCATGATTGATTGTT
TAAATAATAGTAAAGAAGAAGCGTTATATAGAGTGGCAAC
>No_name
AATACTTGAAATATCGGCAGAAAATAAGTCAAAACGATTGTTTTCACATTGACATTCCAT
GATTGATTGTTTAAATAATAGTAAAGAAGAAGCGTTATAT
>No_name
CTAAAACTTGAAATATTGGCAGAAAATAAGTCAAAACGATTGTTTTCACATTGACATTCC
ATGATTGATTGTTTAAATAATAGTAAAGAAGAAGCGTTAT
>No_name
CATACAACTGTATAAATCCATTTATTTATTATAACTATTCTCGAAAGTATCATGATGGAA
TTAATGCCGTTATCTGTTGTCGATCTATTCCTGGCAATGG
>No_name
TATAAATCCATTTATTTATTATAACTATTCTCGAAAGTATCATGATGGAATTAATGCCGT
TATCTGTTGTCGATCTATTCCTGGCAATGGTTACCTTCAA
>No_name
CTAGAAGGTAACCATTGCCAGGAATAGATCGACAACAGATAACGGCATTAATTCCATAAT
GATACTTCGAGAATAGTTATAATAAATAAATGGATTTATA
>No_name
CTTGAAGGTAACCATTGCCAGGAATAGATCGACAACAGATAACGGCATTAATTCCATCAT
GATACTTTCGAGAATAGTTATAATAAATAAATGGATTTAT
>No_name
CGCCTTTCTTAAAGAACAAGAGTTTGTTCCGAAAGTGACATTGTAACCTGACGCTCCTTG
AAGGTAACCATTGCCAGGAATAGATCGACAACAGATAACG
>No_name
CCTCATTTGCCTTTCTTAAAGAACAAGAGTTTGTTCCGAAAGTGACATTGTAACCTGACG
CTCCTTGAAGGTAACCATTGCCAGGAATAGATCGACAACA
>No_name
CCTCATTTGCCTTTCTTAAAGAACAAGAGTTTGTTCCGAAAGTGACATTGTAACCTGACG
CTCCTTGAAGGTAACCATTGCCAGGAATAGATCGACAACA
>No_name
CCCTCATTTGCCTTTCTTAAAGAACAAGAGTTTGTTCCGAAAGTGACATTGTAACCTGAC
GCTCCTTGAAGGTAACCATTGCCAGGAATAGATCGACAAC
>No_name
CCCTCATTTGCCTTTCTTAAAGAACAAGAGTTTGTTCCGAAAGTGACATTGTAACCTGAC
GCTCCTTGAAGGTAACCATTGCCAGGAATAGATCGACAAC
>No_name
AAAATGTTGGAGAAGATTTATAAGATTTGTTTGTTATTTCTAAGCCCTCATTTGCCTTTC
TTAAAGAACAAGAGTTTGTTCCGAAAGTGACATTGTAACC
>No_name
TTGCGGAATAAAATGTTGGAGAAGATTTATAAGATTTGTTTGTTATTTCTAAGCCCTCAT
TTGCCTTTCTTAAAGAACAAGAGTTTGTTCCGAAAGTGAC
>No_name
CAAACTTTCTCAATGTTTTAGTTTTCACAAGTAAGCTATTTAGGTCGAATTCAGCGTCGG
CATTCATGACGTATTTGTCACTAAGTGACGCAACTGTCGT
>No_name
GTTTTTGTCACTAAGTGACGCAACTGTCGTTTTGACGGGAACGATTCCGACAATATTTTC
GGCTCTAAATCCTCTAAATCCCGATCTAATTTCCATAAGT
>No_name
TGGACATTCACTAGATCAGCTGTAAACGATTCTGATTCGGGTGCAGGCTTAATAAATTCT
AACTTTTTCATTTATGAGACAAAATATCGGGCTTGGGTCA
>No_name
AATACCAACTATAGTGATGATCCTATGTAATGTATTTGTTATATGGAAGATGAATATCTT
GGCTAAAAATCAGACTGTAAATGCTTCTAAAGAAACTCAT
>No_name
CACATAACTATGGCTGGAGTAATTAATGTTATNTACAGAATGGTTATCGCAATTGACATT
CGTCTTAGAGTTTTCGAATAATGAGTTTCTTTAGAAGCAT
>No_name
CGGAAAGTTGTACAAAATGGATTCAATATCGCGCGGGAAAATCTGTCGAGTCTTACGTCA
TGTTTTTTGTTGTTTTATTGATATTCATTTTCGGATTATT
>No_name
AAAATGGATTCAATATCGCGCGGGAAAATCTGTCGAGTCTTACGTCATGTTTTTTGTTGT
TTTATTGATATTCATTTTCGGATTATTGGGAAATTTCGTT
>No_name
GTCGACAAGACATGAGCCAAAAGAAAAATCGTATCCCCAACTGCTAGATTGACGATGAGG
AAATTTGGCAAAGTTCGCATTCGCTTGTTAGCGAGAATGA
>No_name
GAAATTTCGATAAAATGTACGTTGGTAAAGTCGACAAGACGTGAGCCAAAAGAAAAATCG
TATCCCCAACTGCTAGATTGACGATGAGGAAATTTGGCAA
>No_name
AAATTATTAACTTTCACTAGAAACTACACTCTTGGGATCAGTATATTCACATTAATGTTT
CTTGCAATTGATCGACTTCGTGTTATAGTCTGTCCTCTGA
>No_name
CTCAGAGGACAGACTATAACACGAAGTCGATCAATTGCAAGAAACATTAATGTGAATATA
CTGATCCCAAGAGTGTAGTTTCTAGTGAAAGTTAATAATT
>No_name
GCTAAAACTGTTGATGTCAACCATATTCCGACAACTCCTGTCGTTGCAAATAATCTAGAT
TGATCAGGAGATAATTGCCTTCTCAGAGGACAGACTATAA
>No_name
CGGAATATGGTTGACATCAACAGTTTTAGCAANACCCAACGCAATAAATAGTTATATAGC
AAAAATTAACATAAGCATTGAAAATGAAGGCAATCAGACC
>No_name
CAAACTTCTGTGAAGAGACAGATGGTCTGATTGCCTTCATTTTCAATGCTTATGTTAATT
TTTGCTATATAACTATTTATTGCGTTGGGTGTTGCTAAAA
>No_name
GCTCGACTTGAACAAACTTCTGTGAAGAGACAGATGGTCTGATTGCCTTCATTTTCAATG
CTTATGTTAATTTTTGCTATATAACTATTTATTGCGTTGG
>No_name
AGCAAAAATTAACATAAGCATTGAAAATGAAGGCAATCAGACCATCTGTCTCTTCACAGA
AGTTTGTTCAAGTCGAGCCGATTATCATTCCTATCAGGAA
>No_name
AAAGATTTTTCAATTTTGGATAACGTTTTCTGCTTTTTTTCTAATTCCTTTTGTCGTCAT
TGGCACTTGTTACACATTTATTGCACTGTATTTAATGTGC
>No_name
CCCGGGGTCCTTGAATGGCACATTAAATACAGTGCAATAAATGTGTAACAAGTGCCAATG
ACGACAAAAGGAATTAGAAAAAAAGCAGAAAACGTTATCC
>No_name
TCCCGGGGTCCTTGAATGGCACATTAAATACAGTGCAATAAATGTGTAACAAGTGCCAAT
GACGACAAAAGGAATTAGAAAAAAAGCAGAAAACGTTATC
>No_name
TGACAAACTCAAAATGCAAAGTGTCAAAGGATNAAGACACGGATACACAAAAGTGAGAAT
TTCGCACATAATTTGTACGAATTGAAAACCGACATCGTAA
>No_name
CATAAATTAAACCGACTAAATGATTCTCTGAGATTTACACTAATTTTGGTGTGTGGAATG
CCATTAATTGCAGTTGGAATATTTTCTAGTTTGTTGTCGT
>No_name
GCCGTCACCATCAACATTGTTTTAGTCGTTTTTGGAGTCATGTTGTCTTTGAGAAACATT
CCAAACGACAACAAACTAGAAAATATTCCAACTGCAATTA
>No_name
TGGCTACGCATGACTGGATTGATGCAATCTTTATGACTATAACTCCCATTTTTATATTGT
TAGTTTGTAGTTTTGCTATTGCAAAACAAATTCGAAACTT
>No_name
GAACTCCGTTTATAATAAATGCTGTTGTTCGAATAATTGCCGGAGATCTCTCTCTATTCA
ACCAAAATATCACATCTAATCCAAATCCAATAGATCAGGA
>No_name
TCCGTTTATAATAAATGCTGTTGTTCGAATAATTGCCGGAGATCTCTCTCTATTCAACCA
AAATATCACATCTAATCCAAATCCAATAGATCAGGAATGC
>No_name
GATGAATATATGGACTACCAACTGGTAAATCCTTCAATGGTTTCAGTTAGAGGTCGACTA
ATGTCATCATCAGACTGTTACAGCAGCCGATTATCAATAT
>No_name
AAAAAGCTTCGAGTTATTGGGAATTATTTTATCGTTTCTTTAGCGGCCACTGACTTGCTA
ATTGGTCTTTTTTCGATGAACTTATTCACTGTTTATCTTT
>No_name
TGACTTGCTAATTGGTCTTTTTTCGATGAACTTATTCACTGTTTATCTTTTATTAGGTTG
TTGGCCGTTAGGTCAATTTTTATGTGATTTATGGTTGTCA
>No_name
ATTTTCACTGAGCAATAGCGATCCACCGTTATGGACAACACAGTGCATTGTGACGTGAGA
CAGGCTGTGTAATCCACTGACAACCATAAATCACATAAAA
>No_name
CCAACCAAGCGATAGCAACCATTATAATAACCTTTGAACCGGTTCTCCAAGAACGATAGA
TGTTTGGTATTTTCACTGAGCAATAGCGATCCACCGTTAT
>No_name
GGTCAACCAAGAATCGCAGTAAAGAATAGAATCGAGGGTACCAACCAAGCGATAGCAACC
ATTATAATAACCTTTGAACCGGTTCTCCAAGAACGATAGA
>No_name
CAGCGAAACATTCATGAATTAATCGCTTTCGTATTGTGAAAAGTGGCCAACCAAGAATCG
CAGTAAAGAATAGAATCGAGGGGACCAACCAAGCGATAGC
>No_name
TGGTTGGCCACTTTTCACAATACGAAAGCGATTAATTCATGAATGTTTCGCTGACTTTAC
GTCTCAACCGGTTTTCAACACTCTTTTGACAGTTGGTTAT
>No_name
CGACATTATAAATCCCATAATATAGAAACAGCNTGATAAAAAGTGGAACCCAAAAATAAC
CAACTGTCAAAAGAGTGTTGAAAACCGGTTGAGACGTAAA
>No_name
GTTATTTTTGGGTTCCACTTTTTATCATGCTGTTTCTATATTATGGGATTTATAATGTCG
CTTGCAATCTACAAAAGAAATCTGATGAAAGACACAAAAA
>No_name
GGCCATTGCCATGAGAGTTGTCATTTTTTTGTNTCTTTCATCAGATTTCTTTTGTAGATT
GCAAGCGACATTATAAATCCCATAATATAGAAACAGCATG
>No_name
CCTGACTCCGATTCGTGACATTGTCTGACCGGCCATTGCCATGAGAGTTGTCATTTTTTT
GTGTCTTTCATCAGATTTCTTTTGTAGATTGCAAGCGACA
>No_name
GATGCTTTTCGGTTTGTAAATAATTCCCAGAATCCTTTCTCGGATGGTTTTCCGATTCAT
TGTTATTCCAGTTAACCCCGACTCCGATTCGTGACATTGT
>No_name
CTGGAATAACAATGAATCGGAAAACCATCCGAGAAAGGATTCTGGGAATTATTTACAAAC
CGAAAAGCATCCGACATGTTCTAGCAATGCGCATAAAGCG
>No_name
ATTATTTACAAACCGAAAAGCATCCGACATGTTCTAGCAATGCGCATAAAGCGCTTCCAA
ATGATCTGGATTTTAAAATGAAATCAAATACATCAGAAAC
>No_name
TTCAAACCGAAAAGCATCCGACATGTTCTAGCAATGCGCATAAAGCGCTTCCAAATGATC
TGGATTTTAAAATGAAATCAAATACATCAGAAACAAAGCT
>No_name
CGGGAGACGAGTAAAGCTTTGTTTCTGATGTATTTGATTTCATTTTAAAATCCAGATCAT
TTGGAAGCGCTTTATGCGCATTGCTAGAACATGTCGGATG
>No_name
TAAATTCAATGCATTTCCCACTGTCGGGAGACGAGTAAAGCTTTGTTTCTGATGTATTTG
ATTTCATTTTAAAATCCAGATCATTTGGAAGCGCTTTATG
>No_name
CAAAGCTTTACTCGTCTCCCGACAGTGGGAAANGCATTGAATTTATGGACAATGAAGGGA
TAAAGCTTCATCAATTAGACCGGGAGGGAAACCAAGCGGA
>No_name
TTCCGCTTGGTTTTCCTCTCGGTCTAATTGATGAAGCTTTATCTCTTCATTGTCCATAAA
TTCAATGCATTTCCCACTGTCGGGAGACGAGTAAAGCTTT
>No_name
CCGACAGTGGGAAATGCATTGAATTTATGGACAATGAAGAGATAAAGCTTCATCAATTAG
ACCGAGAGGAAAACCAAGCGGAATCATCCAGTCAAAACAC
>No_name
GGATAACCAAGCGGAATCATCCAGTCAAAACANCGAGTCTCAAACTCATGAAGGTAATAA
ATTTCCCGATAAATCTCCAACAACTTACATTACCGATTCT
>No_name
CCAGAATTAAACTTATCGTTCGAAATGCCTTTNTTGCGCGGTTTTCTGACCGAGAGATGG
TTTTGTTTCGTTTAGAACGTTTGACAAATTTATTGTAATA
>No_name
CTGGTATAATCGAAGCGAAATCTGTGTGAATGACCATTTGTATAATATTTCCTATTGGCT
TTGCTATATGAATTCTCCCATTAATCCTTTCTGTTATGCA
>No_name
GTCTCAGGAAATTGAAAAAGTAAAACTCATACTCCAGGAAAACGTCTACAACGCAAACCC
ATCGGAGGAGTTGTCTCTCTGTGTTTTGCACAATTACATT
>No_name
TGATTTTCGGTCTATTAAAGCGTTGGGTTGATTATCTGTTGAAGCGTAAAATTGAGAATC
GAAATAAAACATTTTGCATTCTCTCGCAATATTTCGGAAC
>No_name
GTCGATTCAAACAACTGAGTACTATTAGTCAGATCCAATGTGAAAATAAAATGACAATTA
AGAATCATTATTACCGAAGCCATTGAAATCGAAATAACAA
>No_name
TGTCATTTTATTTTCACATTGGATCTGACTAATAGTACTCAGTTGTTTGAAACGACAGAT
AATAATTTTGTCTATGGATTTTCGGAGTCATATAGGAATT
>No_name
ATGTTCTTCTAGCTTGACAAACCTTAATCAGTATTATCACATTCAAAGCAAATATGAAAA
TAAAAGGAAGAAAACTGTAAATGATAGCGTCAATCAAAAG
>No_name
TTTTGATTGCCGCTATCATTTACAGTTTTCTTNCTTTTATTTTCATATTTGCTTTGAATG
GGATAATACTGATTAAGGTTTGTCAAGCTAGAAGAACAAG
>No_name
CTTTTCAGAGTCATCATAGATTGTCTTGTTCTTCTAGCTTGACAAACCTTAATCAGTATT
ATCACATTCAAAGCAAATATGAAAATAAAAGGAAGAAAAC
>No_name
CTTTCTGATCTGTAAACACTCTTCTGCCCACGATTCAGAGTCATCATAGATTGTCTTGTT
CTTCTAGCTTGACAAACCTTAATCAGTATTATCACATTCA
>No_name
CTCGTACTTTCTGATCTGTACACACTCTTCTGNCCACGATTCAGAGTCATCATAGATTGT
CTTGTTCTTCTAGCTTGACAAACCTTAATCAGTATTATCA
>No_name
CAATTGTCTCGTACTTTCTGATCTGTAAACACTCTTCTGCCCACGATTCAGAGTCATCAT
AGATTGTCTTGTTCTTCTAGCTTGACAAACCTTAATCAGT
>No_name
GAGAAACGTTCCGCTAATCATCAAAAGCATTANTGTCAATTGTCTCGTACTTTCTGATCT
GTACACACTCTTCTGACCACGATTCAGAGTCATCATAGAT
>No_name
GTTGTGATGAGAAACGTTCCGCTAATCATCAAAAGCATTATTGTCAATTGTCTCGTACTT
TCTGATCTGTACACACTCTTCTGACCACGATTCAGAGTCA
>No_name
GGCAGAAGAGTGTGTACAGATCAGAAAGTACGNGACAATTGACAATAATGCTTTTGATGA
TTAGCGGAACGTTTCTCATCACAACGACTCCGATTTTTAT
>No_name
TGAAAAGTTTTTGGAATGGCTTTTGAAAATGCTTTCGGAACAACATATAACATTTTTACA
ATAAAAATCGGAGTCGTTGTGATGAGAAACGTTCCGCTAA
>No_name
CGTGATTCAAATGCATCAGAATCTCCGCAATTGAGTCAGCGAATTGTGACGCAACCGCAT
CTTTGATTCCTGGCGCATGAAAAGTTTTTGGAATGGCTTT
>No_name
ATGTGAATCACGCCCTGAATTTCTATCTGTATTGTGCGAGTGGGAATAAATTTCGAGCAT
GCTTGAAATCCTTGTTTAGTAAATGTAGATTGTTTCGATA
>No_name
CAGAATTTGAGGAGTAATGGAAATATCGAAACAATCTACATTTACTAAACAAGGATTTCA
AACATGCTCGAAATTTATTCCCACTCGCACAATACAGATA
>No_name
GCAGAATTTGAGGAGTAATGGAAATATCGAAACAATCTACATTTACTAAACAAGGATTTC
AAGCATGCTCGAAATTTATTCCCACTCGCACAATACAGAT
>No_name
GCAGAATTTGAGGAGTAATGGAAATATCGAAACAATCTACATTTACTAAACAAGGATTTC
AAGCATGCTCGAAATTTATTCCCACTCGCACAATACAGAT
>No_name
TTGTATCATTGTTTAGATGTCTTGTCATTTTCATTGAATTCGCAAACAAACTATTTTGGG
CAGCAGAATTTGAGGAGTAATGGAAATATCGAAACAATCT
>No_name
GAAACATTATGGTTCTTGTCGTGATTATTTTCNATAAAAAGATGAGAAACAGCACGAACA
TCCTTATTGCTTCACTGGCAATAGCGGATTTGACTTTCAT
>No_name
AACAGCACGAACATCCTTATTGCTTCACTGGCNATAGCGGATTTGACTTTCATTGCGTTT
TGCATCCCATTTACCGGGGTTATCTATGTCAAACAAGGCT
>No_name
ATGAGAAATTGATAAATCCGACAAAAGGACTCCCCGAGAGGCCAGCCTTGTTTGACATAG
ATAACCCCGGTAAATGGGATGCAAAACGCAATGAAAGTCA
>No_name
CGGGGAGTCCTTTTGTCGGATTTATCAATTTCTCATATACGTCACGGCTTATTGTAGCGT
TTATACACTCGTTTTGATGTGTTTTGACAGATTTCTCGCC
>No_name
TCGAAATCGGATGAACGACGGCGAGAAATCTGTCAAAACACATCAAAACGAGTGTATAAA
CGCTACAATAAGCCGTGACGTATATGAGAAATTGATAAAT
>No_name
TCTGGAGTGATTAAAGGACGAAAAGAATCGAAAGTTAATTGCGTTGTATACTATTGTTAA
TATCTACCTTTAGTGCGGTGGAATGATACGACGGACCAAT
>No_name
GTGGAATGATACGACGGACCAATACGTCGTGGACATCAAATTCGGTAAAAGATTCTTTAC
AAGTTTCTTTATTTTCGCCTACTTCTTACCACTGCTAATG
>No_name
CGCTTCTTAGATTTCAAAGCTTCGTTGGATTGCGCCATTTTTGACGTTCTGCCGTGTAGC
AGTCGGCACAATAACTTACCGTATAACAGACTAATCATTA
>No_name
CACGCTTCTTAGATTTCAAAGCTTCGTTGGATTGCGCCATTTTTGACGTTCTGCCGTGTA
GCAGTCGGCACAATAACTTACCGTATAACAGACTAATCAT
>No_name
TGATTAGTCTGTTATACGGTAAGTTATTGTGCCGACTGCTACACGGCAGAACGTCAAAAA
TGGCGCAATCCAACGAAGCTTTGAAATCTAAGAAGCGTGT
>No_name
CACGGCAGAACGTCAAAAATGGCGCAATCCAACGAAGCTTTGAAATCTAAGAAGCGTGTT
ACAATCATGGTAGTCATTGTCATTGTTGCATTTGCAGCTT
>No_name
CACATTTTTAGTAACTGTCTCGCCTATGCGAATAGCATGGTCAATCCGATTTTGTATGCG
TTTTTATCGGAAAACTTTCGCAGATCATTCAGGGATCTGC
>No_name
CGTTTTTACTCTGTCTTCGAGTTCTGCCTTTGAAACTATTGCTTCCTCCTCGATTGTGAC
TGAAATGAGTCTTTTCGTATTCGACCCGAGACTGGGTTGC
>No_name
CTCATCGACGACGTTTTCATGTCATTTCCATCGTTTTTACTCTGTCTTCGAGTTCTGCCT
TTGAAACTATTGCTTCCTCCTCGATTGTGACTGAAATGAG
>No_name
CTTTGTTGTCGTTTAGCTTGGTTGTTGAATTGCAGTTTATTAAAACGTCATTTTGAGTAG
TTTCAATGGCTCTCATCGACGACGTTTTCATGTCATTTCC
>No_name
CTTTGTTGTCGTTTAGCTTGGTTGTTGAATTGCAGTTTATTAAAACGTCATTTTGAGTAG
TTTCAATGGCTCTCATCGACGACGTTTTCATGTCATTTCC
>No_name
CTTTGTTGTCGTTTAGCTTGGTTGTTGAATTGNAGTTTATTAAAACGTCATTTTGAGTAG
TTTCAATGGCTCTCATCGACGACGTTTTCATGTCATTTCC
>No_name
AGCAGAAACGTTGTATAGAGAGGCATTGAAATAACTCCAATGAATAAATCAGAAACAGCA
AGAGATATGAGAAAGTAGTTACTGAGAAATCGGAGACTTT
>No_name
CGTTTGAAACTGTGTAGTCCACCGTTAGCCAAATATTGCAAATTGTGTTTGAAAATGGCC
ATTTGTCGAGAATCAGAAACGTTGTATAGAGAGGCATTGA
>No_name
TGCTAATCTATTTATAATTTCTTTGGACAGATATTTATCAGTAAAGAGTCCGATTTCCTA
TAGAATAAAAAGGACAAACAAAAAGGTAATCAAATGGATC
>No_name
ATAAATTTGAATGTATAAAACTGCTATAATAATTGTTGGTATAAAATATACCAATGACGA
TACCAAAACAGTAAGTATTGGTAGAAAGAATAAAAACTGA
>No_name
CGTTGGCGTCTTTATTTCAAAGACCTTCGATTNTAAGGTTTACAAATCACAGGTTTTCTA
AAGATAGCAATCATTTTTTGAGGACAAATACCAAGTTGAT
>No_name
CGTCAGGAATAAATGTAATTGAAACGCTTTCTTTGTCAGAAATTTTTTCCACAGAATTTG
AAATAGTTTTCATCAACTTGGTATTTGTCCTCAAAAAATG
>No_name
GCAATTGTTCACTACAATAACCGAATACGAATCACTCCTGTTAGAAATGATTGAAGGTTT
ATGTATTTTCCTATGGCAGTCAATTTCATTGATATCCGAT
>No_name
GTCTGGTTTATGTATTCTTTTTCGATGGACGCAATTGTTCACTACAATAACCGAATACGA
ATCACTCCTGTTAGAAATGATTGAAGGTTTATGTATTTTC
>No_name
TTCCTATTGGTTTTTTCATTGGTGGGTAGAAGNCATTGATAATTGTAAAGACGTTGTACG
GAGTCCAAGTGATAATGAACACAAGTAAAATGGCACTGAG
>No_name
CCTGTCTATACTGATTGAAGCGAGATTGAAAATAGATGCTGTACAAAACGTAACATCCGA
AACTATGAATATATCACAAAATGTAATGCCGTAATTCCAT
>No_name
CAGTAACGCAACCATTGAAGTATTCAAGGCACAGTCATCGTCGAATATATATAACAATTC
TTTTGTCATGGCTGATTTCATTTGTGACGGCCCTACCAAT
>No_name
CATAGACTTGTCCTTTCACACAATTCCTCAAATATTTCAGATATCAGTGAATGCAGTTTC
CAAAATGCCGATTTCGCCATCTATTCATCAATTATATCAT
>No_name
CTTGTCCTTTCACACAATTCCTCAAATATTTCAGATATCAGTGAATGCAGTTTCCAAAAT
GCCGATTTCGCCATCTATTCATCAATTATATCATTTTATA
>No_name
GAAAATATTCCCCTTGAAGTCATCGAAAACAGNAATCTGACAGATGTAGGCTATAAAAAC
TTAGAAAATAGTCCTGATACAGTGATCAAGAATAAGTTTT
>No_name
CTGGACATCAGATTGCTCACAAAACTTATTCTTGATCACTGTATCAGGACTATTTTCTAA
GTTTTTATAGCCTACATCTGTCAGATTTCTGTTTTCGATG
>No_name
CGAAAACAGAAATCTGACAGATGTAGGCTATAAAAACTTAGAAAATAGTCCTGATACAGT
GATCAAGAATAAGTTTTGTGAGCAATCTGATGTCCAGTTC
>No_name
TGACCGTTGAATAAAGATTGAGGAGAATTTTGGAAAAGAGACTCCAATTCAACTTGTTAC
TCAATCCAACCAGTAAATTAATTGCAAAATATGGCATCCA
>No_name
CCAGAATTGAGAGACCTCATTGCACAAATCGCTGATAAATTCAAGATCCAAGCAATAACT
ATTATGACACCGGCAAGTAGAAGATTGACAGGGAATTTTT
>No_name
GTTCCCTGTCAATCTTCTACTTGCCGGTGTCATAATAGTTATTGCTTGGATCTTGAATTT
ATCAGCGATTTGTGCAATGAGGTCTCTCAATTCTGGTACA
>No_name
CTGTCAATCTTCTACTTGCCGGTGTCATAATAGTTATTGCTTGGATCTTGAATTTATCAG
CGATTTGTGCAATGAGGTCTCTCAATTCTGGTACAAGGGT
>No_name
CTACTTGCCGGTGTCATAATAGTTATTGCTTGGATCTTGAATTTATCAGCGATTTGTGCA
ATGAGGTCTCTCAATTCTGGTACAAGGGTCGTTTATGCAT
>No_name
AACTGAGAAATGCATAAACGACCCTTGTACCAGAATTGAGAGACCTCATTGCACAAATCG
CTGATAAATTCAAGATCCAAGCAATAACTATTATGACACC
>No_name
CGCACATTGAACTGAGAAATGCATAAACGACCCTTGTACCAGAATTGAGAGACCTCATTG
CACAAATCGCTGATAAATTCAAGATCCAAGCAATAACTAT
>No_name
GTCATTGCTTGGATCTTGAATTTATCAGCGATTTGTGCAATGAGGTCTCTCAATTCTGGT
ACAAGGGTCGTTTATGCATTTCTCAGTTCAATGTGCGTTG
>No_name
AATCTATCGTGGCCAAAAAGAGGTTGGCAACGCACATTGAACTGAGAAATGCATAAACGA
CCCTTGTACCAGAATTGAGAGACCTCATTGCACAAATCGC
>No_name
GGAAAATCTATCGTGGCCAAAAAGAGGTTGGCAACGCACATTGAACTGAGAAATGCATAA
ACGACCCTTGTACCGGAATTGAGAGACCTCATTGCACAAA
>No_name
GGAAAATCTATCGTGGCCAAAAAGAGGTTGGCAACGCACATTGAACTGAGAAATGCATAA
ACGACCCTTGTACCAGAATTGAGAGACCTCATTGCACAAA
>No_name
AGGCGGTGGAAAATCTATCGTGGCCAAAAAGANGTTGGCAACGCACATTGAACTGAGAAA
TGCATAAACGACCCTTGTACCAGAATTGAGAGACCTCATT
>No_name
CTCAATTCTGGTACAAGGGTCGTTTATGCATTTCTCAGTTCAATGTGCGTTGCCAACCTC
TTTTTGGCCACGATAGATTTTCCACCACCTATTATATCAA
>No_name
GACACTAATATTTTTGATATAATAGGTGGTGGAAAATCTATCGTGGCCAAAAAGAGGTTG
GCAACGCACATTGAACTGAGAAATGCATAAACGACCCTTG
>No_name
GTTGATACTAATATTTTTGATATAATAGGTGGTGGAAAATCTATCGTGGCCAAAAAGAGG
TTGGCAACGCACATTGAACTGAGAAATGCATAAACGACCC
>No_name
CGTTTATGCATTTCTCAGTTCAATGTGCGTTGCCAACCTCTTTTTGGCCACGATAGATTT
TCCACCGCCTATTATATCAAAAATATTAGTATCAACGTCT
>No_name
TACTCACATAATATGCTGCATAGACGTTGATANTAATATTTTTGATAAAATAGGTGGTGG
AAAATCTATCGTGGCCAAAAAGAGGTTGGCAACGCACATT
>No_name
CCAGGATACACACATAATATGCTGCATAGACGTTGATACTAATATTTTTGATATAATAGG
CGGTGGAAAATCTATCGTGGCCAAAAAGAGGTTGGCAACG
>No_name
TTATGGCCACGATAGATTTTCCACCGCCTATTATATCAAAAATATTAGTATCAACGTCTA
TGCAGCATATTATGTGTGTATCCTGGACTTATTTGGACAC
>No_name
TTATATCAAAAATATTAGTATCAACGTCTATGCAGCATATTATGTGTGTATCCTGGACTT
ATTTGGACACTTTGCTATGTAATGTTCTCATCCTGCATCT
>No_name
TTATATCAAAAATATTAGTATCAACGTCTATGCAGCATATTATGTGTGTATCCTGGACTT
ATTTGGACACTTTGCTATGTAATGTTCTCATCCTGCATCT
>No_name
ACTATATCAAAAATATTAGTATCAACGTCTATNCAGCATATTATGTGTGTATCCTGGACT
TATTTGGACACTTTGCTATGTAATGTTCTCATCCTGCATC
>No_name
AAAATATTAGTATCAACGTCTATGCAGCATATTATGTGTGTATCCTGGACTTATTTGGAT
ACTTTGCTATGTAATGTTCTCATCCTGCATCTTCTTGGGT
>No_name
ATCAACGTCTATGCAGCATATTATGTGTGTATCCTGGACTTATTTGGACACTTTGCTATG
TAATGTTCTCATCCTGCATCTTCTTGGGTGCAGTCTGGAC
>No_name
CGTAGACGTAAATATGAGTCCAGACTGCACCCAAGAAGATGCAGGATGAGAACATTACAT
AGCAAAGTGTCCAAATAAGTCCAGGATACACACATAATAT
>No_name
TGACGAAGACGTAAATATGAGTCCAGACTGCACCCAAGAAGATGCAGGATGAGAACATTA
CATAGCAAAGTGTCCAAATAAGTCCAGGATACACACATAA
>No_name
TGGATGACGAAGACGTAAATATGAGTCCAGACTGCACCCAAGAAGATGCAGGATGAGAAC
ATTACATAGCAAAGTGTCCAAATAAGTCCAGGATACACAC
>No_name
GCAGACAGTTTAAGGCAAGTTAATATTTGCTTTGTGGAATCCATGTATCGAGATGGATGA
CGAAGACGTAAATATGAGTCCAGACTGCACCCAAGAAGAT
>No_name
CCATGGTGCAGACAGTTTAAGGCAAGTTAATATTTGCTTTGTGGAATCCATGTATCGAGA
TGGATGACGAAGACGTAAATATGAGTCCAGACTGCACCCA
>No_name
TACGTCTTCGTCATCCATCTCGATACATGGATTCCACAAAGCAAATATTAACTTGCCTTA
AACTGTCTGCACCATGGACTTTAAGTTTCGTTCAGTCGAC
>No_name
CTGAAATCTGAGCAATGGCCATAAAAGCTGTCGACTGAACGAAACTTAAAGTCCATGGTG
CAGACAGTTTAAGGCAAGTTAATATTTGCTTTGTGGAATC
>No_name
CACAAAGCAAATATTAACTTGCCTTAAACTGTCTGCCCCATGGACTTTAAGTTTCGTTCA
GTCGACAGCTTTTATGGCCATTGCTCAGATTTCAGAATCT
>No_name
CACAAAGCAAATATTAACTTGCCTTAAACTGTCTGCACCATGGACTTTAAGTTTCGTTCA
GTCGACAGCTTTTATGGCCATTGCTCAGATTTCAGAATCT
>No_name
CAAATATTAACTTGCCTTAAACTGTCTGCACCATGGACTTTAAGTTTCGTTCAGTCGACA
GCTTTTATGGCCATTGCTCAGATTTCAGAATCTACTATTC
>No_name
TGAATAGTAGATTCTGAAATCTGAGCAATGGCNATAAAAGCTGTCGACTGAACGAAACTT
AAAGTCCATGGTGCAGACAGTTTAAGGCAAGTTAATATTT
>No_name
TCAGATATAAAGCAAACACCGTCTTGAATAGTAGATTCTGAAATCTGAGCAATGGCCATA
AAAGCTGTCGACTGAACGAAACTTAAAGTCCATGGTGCAG
>No_name
ATGGACTTTAAGTTTCGTTCAGTCGACAGCTTTTATGGCCATTGCTCAGACTTCAGAATC
TACTATTCAAGACGGTGTTTGCTTTATATCTGATCCCAAT
>No_name
CTTTAAGTTTCGTTCAGTCGACAGCTTTTATGGCCATTGCTCAGATTTCAGAATCTACTA
TTCAAGACGGTGTTTGCTTTATATCTGATCCCAATTTCTT
>No_name
CGAACGAAGAATCAAGAAATTGGGATCAGATATAAAGCAAACACCGTCTTGAATAGTAGA
TTCTGAAATCTGAGCAATGGCCATAAAAGCTGTCGACTGA
>No_name
GCCATTGCTCAGATTTCAGAATCTACTATTCAAGACGGGGTTTGCTTTATATCTGATCCC
AATTTCTTGATTCTTCGTTCGGTTATGTGTTTTGGATTTC
>No_name
AATAAATACTAATATTGAACTAACTGAGATAGNAAATCCAAAACACATAACCGAACGAAG
AATCAAGAAATTGGGATCAGATATAAAGCAAACACCGTCT
>No_name
GACGGTGTTTGCTTTATATCTGATCCCAATTTCTTGATTCTTCGTTCGGTTATGTGTTTT
GGATTTCCTATCTCAGTTAGTTCAATATTAGTATTTCTTG
>No_name
CTGATCCCAAATTCTTGATTCTTCGTTCGGTTATGTGTTTTGGATTTCCTATCTCAGTTA
GTTCAATATTAGTATTTCTTGCTGCCAAAAGTCTTTCTTC
>No_name
CTTTATTCTTCGTTCGGTTATGTGTTTTGGATTTCCTATCTCAGTTAGTTCAATATTAGT
ATTTCTTGCTGCCAAAAGTCTTTCTTCATTTGACAGAAAA
>No_name
GTTTTGGATTTCCTATCTCAGTTAGTTCAATATTAGTATTTCTTGCTGCCAAAAGTCTTT
CTTCATTTGACAGAAAACTACAAACCTATAAATCTAAAGA
>No_name
TTTGGATTTCCTATCTCAGTTAGTTCAATATTAGTATTTCTTGCTGCCAAAAGTCTTTCT
TCATTTGACAGAAAACTACAAACCTATAAATCTAAAGAAA
>No_name
AGAAAGTAGTTGAAATGTTTCCGCTTCAGTTGTCATAATATCTTCTTTCTTTTCTTTAGA
TTTATAGGTTTGTAGTTTTCTGTCAAATGAAGAAAGACTT
>No_name
CTAGGAGAAAGTAGTTGAAATGTTTCCGCTTCAGTTGTCATAATATCTTCTTTCTTTTCT
TTAGATTTATAGGTTTGTAGTTTTCTGTCAAATGAAGAAG
>No_name
CCTAGGAGAAAGTAGTTGAAATGTTTCCGCTTCAGTTGTCATAATATCTTCTTTCTTTTC
TTTAGATTTATAGGTTTGTAGTTTTCTGTCAAATGAAGAA
>No_name
CAAACCTATAAATCTAAAGAAAAGAAAGAAGATATTATGACAACTGAAGCGGAGACATTT
CAACTACTTTCTCCTAGGCATAATTTAATCAACAGAGATG
>No_name
AACCTATAAATCTAAAGAAAAGAAAGAAGATACTATGACAACTGAAGCGGAAACATTTCA
ACTACTTTCTCCTAGGCACAATTTAATCAACAGAGATGAA
>No_name
AAGAAAAGAAAGAAGATATTATGACAACTGAAGCGGAAACATTTCAACTACTTTCTCCTA
GGCATAATTTAATCAACAGAGATGAAACTCAAGAAACTAT
>No_name
AAAGAAAGAAGATATTATGACAACTGAAGCGGAAACATTTCAACTACTTTCTCCTAGGCA
TAATTTAATCAACAGAGATGAAACTCAAGAAACTATTTTG
>No_name
GGAAACATTTCAACTACTTTCTCCTAGGCATAATTTAATCAACAGAGATGAAACTCAAGA
AACTATTTTGCGAACGTCAGACGATCCGAATACTGTAGTC
>No_name
CAACTACTTTCTCCTAGGCATAATTTAATCAACAGAGATGAAACTCAAGAAACTATTTTG
CGAACGTCAGACGATCCGAATACTGTAGTCTCTTCTCAGA
>No_name
ATTTAATCAACAGAGATGAAACTCAAGAAACTATTTTGCGAACGTCAGACGATCCGAATA
CTGTAGTCTCTTCTCAGACATTTGATTGTACCAATACACT
>No_name
CGGATGATGATAATAGTTTAGTGTATTGGTACAATCAAATGTCTGAGAAGAGACTACAGT
ATTCGGATCGTATGCCGTTCGCTAATTGGATTCTTGAGTT
>No_name
CACTGATGATGATAATAGTTTAGTGTATTGGTACAATCAAATGTCTGAGAAGAGACTACA
GTATTCGGATCGTCTGACGTTCGCAAAATAGTTTCTTGAG
>No_name
CATGAAACTATTTTGCGAACGTCAGACGATCCNAATACTGTAGTCTCTTCTCAGACATTT
GATTGTACCAATACACTAAACTATTATCATCATCAGTGTC
>No_name
AAACTGTTTTGCGAACGTCAGACGATCCGAATACTGTAGTCTCTTCTCAGACATTTGATT
GTACCAATACACTAAACTATTATCATCATCAGTGTCCTCA
>No_name
GACGATCCGAATACTGTAGTCTCTTCTCAGACNTTTGATTGTACCAATACACTAAACTAT
TATCATCATCAGTGTCCTCAACATGGAATTCTTTCCATTC
>No_name
CGTTCCGAATACTGTAGTCTCTTCTCAGACATTTGATTGTACCAATACACTAAACTATTA
TCATCATCAGTGTCCTCAACATGGAATTCTTTCCATTCCT
>No_name
ATTGGCACTTCGGTCAATAGGAATGGAAAGAATTCCATGTTGAGGACACTGATGATGATA
ATAGTTTAGTGTATTGGTACAATCAAATGTCTGAGAAGAG
>No_name
TTTGATTGTACCAATACACTAAACTATTATCAACATCAGTGTCCTCAACATGGAATTCTT
TCCATTCCTATTGACCGAAGTGCCCATATTTTTCCGAATT
>No_name
TCGAATTCGGAAAAATATGGGCACTTCGGTCANTAGGAATGGAAAGACTTCCATGTTGAG
GACACTGATGATGATAATAGTTTAGTGTATTGGTACAATC
>No_name
CTCGAATTCGGAAAAATATGGGCACTTCGGTCAATAGGAATGGAAAGAATTCCATGTTGA
GGACACTGATGATGATAATAGTTTAGTGTATTGGTACAAT
>No_name
CTCGAATTCGGAAAAATATGGGCACTTCGGTCAATAGGAATGGAAAGAATTCCATGTTGA
GGACACTGATGATGATAATAGTTTAGTGTATTGGTACAAT
>No_name
CAGGGCTCGAATTCGGAAAAATATGGGCACTTCGGTCAATAGGAATGGAAAGAATTCCAT
GTTGAGGACACTGATGATGATAATAGTTTAGTGTATTGGT
>No_name
ATCATCAGTGTCCTCAACATGGAATTCTTTCCATTCCTATTGACCGAAGTGCCCATATTT
TTCCGAATTCGAGCCATGTTTCTAAATATGATCCATTCAT
>No_name
ATCATCAGTGTCCTCAACATGGAATTCTTTCCNTTCCTATTGACCGAAGTGCCCATATTT
TTCCGAATTCGAGCCATGTTTCTAAATATGATCCATTCAT
>No_name
CAGTGTCCTCAACATGGAATTCTTTCCATTCCTATTGACCGAAGTGCCCATATTTTTCCG
AATTCGAGCCATGTTTCTAAATATGATCCATTCATTATGA
>No_name
CAACATGGAATTCTTTCCATTCCTATTGACCGNAGTGCCCATATTTTTCCGAATTCGAGC
CATGTTTCTAAATATGATCCATTCATTATGAGTCCATCTT
>No_name
CTTGTGTTGAACAACACTGATATAGTATGTCACAAGATGGACTCATAATGAATGGATCAT
ATTTAGAAACATGGCTCGAATTCGGAAAAATATGGGCACT
>No_name
ATTTTTCCGAATTCGAGCCATGTTTCTAAATATGATCCATTCATTATGAGTCCATCTTGT
GACATACTATATCAGTGTTGTTCAACACAAGCAGCAATTA
>No_name
CGAGCCATGTTTCTAAATATGATCCATTCATTATGAGTCCATCTTGTGACATACTATATC
AGTGTTGTTCAACACAAGCAGCAATTAAAGAGCCATCGGT
>No_name
GATCCATTCATTATGAGTCCATCTTGTGACATACTATATCAGTGTTGTTCAACACAAGCA
GCAATTAAAGAGCCATCGGTTCTTTCTGAAAATGTTTATA
>No_name
ATTCATTATGAGTCCATCTTGTGACATACTATGTCAGTGTTGTTCAACACAAGCGGCAAT
TAAAGAGCCATCGGTTCTTTCTGAAAATGTTTATACTTCA
>No_name
TTTTTTATGAGTCCATCTTGTGACATACTATATCAGTGTTGTTCAACACAAGCAGCAATT
AAAGAGCCATCGGTTCTTTCTGAAAATGTTTATACTTCAA
>No_name
ATAATTTGAAGTATAAACATTTTCAGAAAGAACCGATGGCTCTTTAATTGCTGCTTGTGT
TGAACAACACTGATATAGTATGTCACAAGATGGACTCATA
>No_name
GATAAATATAATTTGAAGTATAAACATTTTCATAAAGAACCGATGGCTCTTTAATTGCTG
CTTGTGTTGAACAACACTGATATAGTATGTCACAAGATGG
>No_name
CGTAAGGATAAATATAATTTGAAGTATAAACANTTTCAGAAAGAACCGATGGCTCTTTAA
TTGCTGCTTGTGTTGAACAACACTGATATAGTATGTCACA
>No_name
ATCAGGACAGTGTTTGGTGTCGGAAGGATAAATATAATTTGAAGTATAAACATTTTCAGA
AAGAACCGATGGCTCTTTAATTGCTGCTTGTGTTGAACAA
>No_name
GTTGGAATAACATCAGGACAGTGTTTGGTGTCGGAAGGATAAATATAATTTGAAGTATAA
ACATTTTCAGAAAGAACCGATGGCTCTTTAATTGCTGCTT
>No_name
GAGGACTGCATAGTTGGAATAACATCAGGACAGTGTTTGGTGTCGGAAGGATAAATATAA
TTTGAAGTATAAACATTTTCAGAAAGAACCGATGGCTCTT
>No_name
CGCTAGTGGAGGACTGCATAGTTGGAATAACATCAGGACAGTGTTTGGTGTCGGAAGGAT
AAATATAATTTGAAGTATAAACATTTTCAGAAAGAACCGA
>No_name
CGCTAGTGGAGGACTGCATAGTTGGAATAACATCAGGACAGTGTTTGGTGTCGGAAGGAT
AAATATAATTTGAAGTATAAACATTTTCAGAAAGAACCGA
>No_name
GTTCTTTCTGAAAATGTTTATACTTCAAATTATATTTATCCTTCCGACACCAAACACTGT
CCTGATGTTATTCCAACTATGCAGTCCTCCACTAGCGATC
>No_name
TCTTTCTGAAAATGTTTATACTTCAAATTATATTTATCCTTCCGACACCAAACACTGTCC
TGATGTTATTCCAACTATGCAGTCCTCCACTAGCGATGCC
>No_name
CGGGATCGCTAGTGGAGGACTGCATAGTTGGANTAACATCAGGACAGTGTTTGGTGTCGG
AAGGATAAATATAATTTGAAGTATAAACATTTTCAGAAAG
>No_name
GTTTATACTTCAAATTATATTTATCCTTCCGACACCAAACACTGTCCTGATGTTATTCCA
ACTATGCAGTCCTCCACTAGCGATCCCATTTCAAATCCTT
>No_name
CAAACACTGTCCTGATGTTATTCCAACTATGCAGTCCTCCACTAGCGATCCCATTTCAAA
TGCTTTAGTGAATAATTCCATTTTGAGGAATCCAAATATG
>No_name
GCATATTTGGATTCCTCAAAATGGAATTATTCACTAAAGCATTTGAAATGGGATCGCTAG
TGGAGGACTGCATAGTTGGAATAACATCAGGACAGTGTTT
>No_name
GACCTGATGTTATTCCAACTATGCAGTCCTCCACTAGCGATCCCATTTCAAATCCTTTAG
TGAATAATTCCATTTTGAGGAATCCAAATATGCATCAATC
>No_name
CCTGATGTTATTCCAACTATGCAGTCCTCCACTAGCGATCCCATTTCAAATCCTTTAGTG
AATAATTCCATTTTGAGGAATCCAAATATGCATCAATCTA
>No_name
CTCCACTAGCGATCCCATTTCAAATGCTTTAGTGAATAATTCCATTTTGAGGAATCCAAA
TATGCATCAATCTAGATCGTCAGGAGACATTCTAGATTCA
>No_name
CTCCACTAGCGATCCCATTTCAAATGCTTTAGTGAATAATTCCATTTTGAGGAATCCAAA
TATGCATCAATCTAGATCGTCAGGAGACATTCTAGATTCA
>No_name
ATGAGGATGTGAATCTAGAATGTCTCCTGACGNTCTAGATTGATGCATATTTGGATTCCT
CAAAATGGAATTATTCACTAAAGGATTTGAAATGGGATCG
>No_name
CCCATTTCAAATCCTTTAGTGAATAATTCCATTTTGAGGAATCCAAATATGCATCAATCT
AGATCGTCAGGAGACATTCTAGATTCACATCCTCATTACT
>No_name
CAAATGCTTTAGTGAATAATTCCATTTTGAGGAATCCAAATATGCATCAATCTAGATCGT
CAGGAGACATTCTAGATTCACATCCTCATTACTGTACACT
>No_name
CGGAAGTGTACAGTAATGAGGATGTGAATCTANAATGTCTCCTGACGATCTAGATTGATG
CATATTTGGATTCCCCAAAATGGAATTATTCACTAAAGGA
>No_name
CTTTAGTGAATAATTCCATTTTGAGGAATCCAAATATGCATCAATCTAGATCGTCAGGAG
ACATTCTAGATTCACATCCTCATTACTGTACACTTCCGCC
>No_name
ATTTTGAGGAATTCAAATATGCATCAATCTAGATCGTCAGGAGACATTCTAGATTCACAT
CCTCATTACTGTACACTTCCGCCAAGTCAATCTTTGGACT
>No_name
CTTGATCGTCAGGAGACATTCTAGATTCACATCCTCATTACTGTACACTTCCGCCAAGTC
AATCTTTGGACTTTCAAAGAATATATGAAAATCAAATAAT
>No_name
ATCGTCAGGAGACATTCTAGATTCACATCCTCATTACTGTACACTTCCGCCAAGTCAATC
TTTGGACTTTCAAAGAATATATGAAAATCAAATAATCCCA
>No_name
CTGGGATTATTTGATTTTCATATATTCTTTGAAAGTCCAAAGATTGACTTGGCGGAAGTG
TACAGTAATGAGGATGTGAATCTAGAATGTCTCCTGACGA
>No_name
CTGGGATTATTTGATTTTCATATATTCTTTGAAAGTCCAAAGATTGACTTGGCGGAAGTG
TACAGTAATGAGGATGTGAATCTAGAATGTCTCCTGACGA
>No_name
GAGACATTCTAGATTCACATCCTCATTACTGTACACTTCCGCCAAGTCAATCTTTGGACT
TTCAAAGAATATATGAAAATCAAATAATCCCAGAAACAAA
>No_name
GAGACATTCTAGATTCACATCCTCATTACTGTACACTTCCGCCAAGTCAATCTTTGGACT
TTCAAAGAATATATGAAAATCAAATAATCCCAGAAACAAA
>No_name
GACATTCTAGATTCACATCCTCATTACTGTACACTTCCGCCAAGTCAATCTTTGGACTTT
CAAAGAATATATGAAAATCAAATAATCCCAGAAACAAATG
>No_name
TCTAGATTCACATCCTCATTACTGTACACTTCCGCCAAGTCAATCTTTGGACTTTCAAAG
AATATATGAAAATCAAATAATCCCAGAAACAAATGTTACA
>No_name
GAAGGTTTTTCAATATGAGATTTTGTAACATTTGTTTCTGGGATTATTTGATTTTCATAT
ATTCTTTGAAAGTCCAAAGATTGACTTGGCGGAAGTGTAC
>No_name
CCGAAGGTTTTTCAATATGAGATTTTGTAACATTTGTTTCTGGGATTATTTGATTTTCAT
ATATTCTTTGAAAGTCCAAAGATTGACTTGGCGGAAGTGT
>No_name
CCGAAGGTTTTTCAATATGAGATTTTGTAACATTTGTTTCTGGGATTATTTGATTTTCAT
ATATTCTTTGAAAGTCCAAAGATTGACTTGGCGGAAGTGT
>No_name
CGCCGAAGGTTTTTCAATATGAGATTTTGTAACATTTGTTTCTGGGATTATTTGATTTTC
ATATATTCTTTGAAAGTCCAAAGATTGACTTGGCGGAAGT
>No_name
GTTGTGTTATTGAAGCCGAAGGTTTTTCAATATGAGATTTTGTAACATTTGTTTCTGGGA
TTATTTGATTTTCATATATTCTTTGAAAGTCCAAAGATTG
>No_name
TGGGGTTTTGTTATTGAAGCCGAAGGTTTTTCAATATGAGATTTTGTAACATTTGTTTCT
GGGATTATTTGATTTTCATATATTCTTTGAAAGTCCAAAG
>No_name
TGAAAATCAAATAATCCCAGAAACAAATGTTACAAAATCTCATATTGAAAAACCTTCGGC
TTCAATAACAAAACCCCTAAATCTTGTAAGATCTCATGAA
>No_name
GTGCGTTCATGAGATCTTACAAGATTTAGGGGNTTTGTTATTGAAGCCGAAGGTGTTTCA
ATATGAGATTTTGTAACATTTGTTTCTGGGATTATTTGAT
>No_name
CGTGCGTTCATGAGATCTTACAAGATTTAGGGGTTTTGTTATTGAAGCCGAAGGTTTTTC
AATATGAGATTTTGTAACATTTGTTTCTGGGATTATTTGA
>No_name
GTCGTGCGTTCATGAGATCTTACAAGATTTAGGGGTTTTGTTATTGAAGCCGAAGGTTTT
TCAATATGAGATTTTGTAACATTTGTTTCTGGGATTATTT
>No_name
TCGTCGTGCGTTCATGAGATCTTACAAGATTTAGGGGTTTTGTTATTGAAGCCGAAGGTT
TTTCAATATGAGATTTTGTAACATTTGTTTCTGGGATTAT
>No_name
CAGAAACAAATGTTACAAAATCTCATATTGAAAAACCTTCGGCTTCAATAACAAAACCCC
TAAATCTTGTAAGATCTCATGAACGCACGACGATAGCGAT
>No_name
AGATAATGCAAAGAGATAAATTAATCGCTATCGTCGTGCGTTCATGAGATCTTACAAGAT
TTAGGGGTTTTGTTATTGAAGCCGAAGGTTTTTCAATATG
>No_name
TTTGCATACTCCCTGGATTTATGATCCAATAATAAATGGTCCCCAAAATATAATTGAGAT
AATGCAAAGAGATAAATTAATCGCTATCGTCGTGCGTTCA
>No_name
GGTTTGCATACTCCCTGGATTAATGATCCAATNATAAATGGTCCCCAAAATATAATTGAG
ATAATGCAAAGAGATAAATTAATCGCTATCGTCGTGCGTT
>No_name
GGGGGGTTTGCATACTCCCTGGATTAATGATCCAATAATAAATGGTCCCCAAAATATAAT
TGAGATAATGCAAAGAGATAAATTAATCGCTATCGTCGTG
>No_name
ATTAGAAATGGGTAAAATACAAAAAGGGGGTTTGCATACTCCCTGGATTAATGATCCAAT
AATAAATGGTCCCCAAAATATAATTGAGATAATGCAAAGA
>No_name
CGGGAATTAGAAATGGGTAAAATACAAAAAGGTGGTTTGCATACTCCCTGGATTAATGAT
CCAATAATAAATGGTCCCCAAAATATAATTGAGATAATGC
>No_name
CAAAGAACATAAGATAACCACTTGAATTCATTGATACGAGAATTAGAAATGGGTAAAATA
CAAAAAGGGGGTTTGCATACTCCCTGGATTAATGATCCAA
>No_name
TACGAATGTCTCTATCAATGATTAGTATAACTAATGGATATATAATGCAAAGAACATAAG
ATAACCACTTGAATTCATTGATACGAGAATTAGAAATGGG
>No_name
CTTTACGAATGTCTCTATCAATGATTAGTATAACTAATGGATATATAATGCAAAGAACAT
AAGATAACCACTTGAATTCATTGATACGAGAATTAGAAAT
>No_name
GATCACTTTACGAATGTCTCTATCAATGATTAGTATAACTAATGGATATATAATGCAAAG
AACATAAGATAACCACTTGAATTCATTGATACGAGAATTA
>No_name
GATCACTTTACGAATGTCTCTATCAATGATTAGTATAACTAATGGATATATAACGCAAAG
AACATAAGATAACCACTTGAATTCATTGATACGAGAATTA
>No_name
CTGATAACTTTACGAATGTCTCTACCAATGATTAGTATAACTAATGGATATATAACGCAA
AGAACATAAGAGAACCACTTGAATTCATTGATACGAGAAT
>No_name
GCGATTTCAACTGCGGGGATTTTTGGGAATTTATTGGTCATTTATGTGATTTTGAAGGAA
AGAAAAATGAGAATATTACCGACAAACATCTTTATTCTCA
>No_name
CTGAGACGTAGAGACAAGTCGTCATTCCGTATCTGAGTATTTTGCATGCAACAGACCCTA
AAAGCCATCCTTTGTCCAAAATATGGTGGACTATTTCTTC
>No_name
ATCCAATTAAAGCTCACATTTGGTGTAACAAAAAGCACACTTTAATTGTCCTGATCACAA
TTTGGATTGCTGCTATTCTCTGTGGTCTTCCAACTGTGAT
>No_name
GTCAAATTCAAAAGAGATCACCAATTATTCAATTATTAGATGCATGCGGGTGTTTTCAAT
GAATCGAAAAGTTCACTATAAAATTCTTCTCATAGTTCAA
>No_name
CGTAAATGCAACATAGATTGAGGTTTTGCTGGTCGGTTTTGAACAGAAGAATATTCTTCA
TAAATTGTGTTGACATTGATCAGTTCTGTCTCACTGAATC
>No_name
CACAATAAAAACATTGAAAACAAACTGAAATCGCACCATGCTCGGTTCTGTGCACCATTC
ATTCTTTGGCGATGAAGAATTTAAGCAATTATTCAAATAC
>No_name
CAACAAAACCGAAAATTATTATCAAGCCCACANTAAAAACATTGAAAACAAACTGAAATC
GCACCATGCTCGGTTCTGTGCACCATTCATTCTTTGGCGA
>No_name
CCAAAGAATGAATGGTGCACAGAACCGAGCATGGTGCGATTTCAGTTTGTTTTCAATGTT
TTTATTGTGGGCTTGATAATAATTTTCGGTTTTGTTGGCA
>No_name
GGATGATCTCTTCCAGTCTTTCTTTAGTACCAATATTGATATAAAGTTGCCAACAAAACC
GAAAATTATTATCAAGCCCACAATAAAAACATTGAAAACA
>No_name
CGGACGTCATATACAGCCAATGTGCAAAGTAGCACATTCATGGATGATCTCTTCCAGTCT
TTCTTTAGTACCAATATTGATATAAAGTTGCCAACAAAAC
>No_name
AAAGACTGGAAGAGATCATCCATGAATGTGCTACTTTGCACATTGGCTGTATATGACGTC
CTGTTTTTACTTTTATCCTCATACTACATTGTATTTGCGA
>No_name
CTCATACTACATTGTATTTGCGAGAGGAATAATAATCTACTTCTCTCATCTACTTCCTGA
ATTATCCAAAAATTTCATCTCATTAACTTGGTATTTAGGA
>No_name
TAATAATCTACTTCTCTCATCTACTTCCTGAATTATCCAAAAATTTCATCTCATTAACTT
GGTATTTAGGAAACGTTACCAGATATGGTCGTAATTGGAT
>No_name
CTGAATTATCCAAAAATTTCATCTCATTAACTTGGGATTTAGGAAAAGCTACCAGATATG
GTCGTAATTGGATTGCAGTTTCTGTTGCATTGGATAGGGT
>No_name
CCATTATAAACCTATCCAATGCAACAGAAACTGCAATCCAATTACGACCATATCTGGTAA
CGTTTCCTAAATACCAAGTTAATGAGATGAAATTTTTGGA
>No_name
CTTGGTATTTAGGAAACGTTACCAGATATGGTCGTAATTGGATTGCAGTTTCTGTTGCAT
TGGATAGGTTTATAGTGGTCAGAAATCCTTTTAGAGCTCA
>No_name
GGAAACGTTACCAGATATGGTCGTAATTGGATTGCAGTTTCTGTTGCATTGGATAGGTTT
ATAATGGTCAGAAATCCTTTTAGAGCTCACCAACGTAATA
>No_name
GTTTATAATGGTCAGAAATCCTTTTAGAGCTCACCAACGTAATACATCATTTAGAGCTCA
AATTGTAAGTGCATCCATTGCATTTGCTACTTTTGTTTAC
>No_name
CACATATTTATGGAAATTAGAAAGGTTAGGGTTCATTATTATTATCCATTTACACGTCCT
TTTATCCCAAGCCTTTGCGTAATCCCAGAACCGTGGAATA
>No_name
AAACTATCAGAAGAATCATGGGTCCATATATCATGATTAACATCTGTAAAATAATGTTGT
ACACATATTTATGGAAATTAGAAAGGTTAGGGTTCATTAT
>No_name
CTTTCTAATTTCCATAAATATGTGTACAACATTATTTTACAGATGTTAATCATGATATAT
GGACCCATGATTCTTCTGATAGTTTTTAACTCGCTTTTAA
>No_name
CTTGATTTTGTTTTGCCATTAGACTTTGTCGGNCATTTTTTGCCCGCACTAAACTTATTG
TTAAAAGCGAGTTAAAAACTATCAGAAGAATCATGGGTCC
>No_name
GCTTGATTTTGTTTTGCCATTAGACTTTGTCGNACATTTTTTGCCCGCACTAAACTTATT
GTTAAAAGCGAGTTAAAAACTATCAGAAGAATCATGGGTC
>No_name
ATTTGTCCAGAGGGCCGAGCTTGATTTTGTTTTGCCATTAGACTTTGTCGGACATTTTTT
GCCCGCACTAAACTTATTGTTAAAAGCGAGTTAAAAACTA
>No_name
GTCGTGATTGCTTGTAAAATCGAGCTCGGTAGTTCTGTGAAGAGGAAAACACCAATTACT
ACAATGAGCATTTTTGTTTCCATTTGTCCAGAGGGCCGAG
>No_name
TGGGATTAGAATTCTATAGATGAAACAATTCTTCGTCGTGATTGCTTGTAAAATCGAGCT
CGGTAGTTCTGTGAAGAGGAAAACACCAATTACTACAATG
>No_name
CACACATGCTGTAAATGACAAAATTTATCGAGGAATTCAAAATCGTCAGACCATCACAAA
TCGGGATTAGAATTCTATAGAAGAAACAGTTCTTCGTCGT
>No_name
GCCACACATGCTGTAAATGACAAAATTTATCGNGGAATTCAAAATCGTCAGACCATCACA
AATCGGGATTAGAATTCTATAGAAGAAACAGTTCTTCGTC
>No_name
CGGAATCTTTGGCCACACATGCTGTAAATGACNAAATTTATCGAGGAATTCAAAATCGTC
AGACCATCACAAATCGGGATTAGAATTCTATAGATGAAAC
>No_name
TATTAAAGTTCTTCTGGCGATTCAAAAGGTCTTGATCACGATTGGTTTTGAAAAACATCT
TTCTGAGATTCTCACGGAATCTTTGGCCACACATGCTGTA
>No_name
GTTCGTATTAAAGTTCTTCTGGCGATTCAAAAGGTCTTGATCACGATTGGTTTTGAAAAA
CATCTTTCTGAGATTCTCACGGAATCTTTGGCCACACATG
>No_name
AAAAGATCAGTAACCGCAAGAGAAGCTATGAAATAATTTGTCGAAGTCCTCAGAGCTCTT
TCAAAGAAAAACGACACAATGACAAGTAGATTTCCCATTA
>No_name
CCCCTATTAAAAGATCAGTAACCGCAAGAGAAGCTATGAAATAATTTGTCGAAGTCCACA
GAGCTCTTTCAAAGAAAAACGACACAATGACAAGTAGATT
>No_name
CTGGAATTTTCACGGAACAGAATCTATCAACANTTATGAAAAAGACTGTATATTGAGACG
TTAGACATGCAGTATAATCTAATGACAACCACAAATCACA
>No_name
GCTTACTTTTGGATCACTTTGATAGTAATGGTCATTCTTTATGCAGGAATATACAAAGTT
GCTTTAAATCTGCAAGCTAAGTCGGATCATAAAAAGAAGC
>No_name
ACAAAAGCTCCTAAAATAAACGTAATTGTTCTCAAGGCTTTTCTCGCTCTACTGACGGTT
CTTTCGCGTCTTTTGGTGCTTTTATCCGATTTTTTATAAA
>No_name
CAAAAGACGCGAAAGAACCGTCAGTAGAGCGAGAAAAGCCTTGAGAACAATTACGTTTAT
TTTAGGAGCTTTTGTACTGTCATGGACTCCTTTTCATATT
>No_name
AAAAGAATGAATTTTTCCAACTCCTCTCAATTAACTGATGAATGCTCTTCTCATCTGTTG
AAATTCCAGAAAGTATTTGGTCAGTTGTATCCCTACGCAG
>No_name
AAAAGAATGAATTTTTCCAACTCCTCTCAAATNACTGATGAATGCTCTTCTCATCTGTTG
AAATTCCAGAAAGTATTTGGTCAGTTGTATCCCTACGCAG
>No_name
GAATTTTTCCAACTCCTCTCAAATAACTGATGAATGCTCTTCTCATCTGTTGAAATTCCA
GAAAGTATTTGGTCAGTTGTATCCCTACGCAGCTTTGGTT
>No_name
AATTTTTCCAACTCCTCTCAATTAACTGATGAATGCTCTTCTCATCTGTTGAAATTCCAG
AAAGTATTTGGTCAGTTGTATCCCTACGCAGCTTTTGTTA
>No_name
AAATAACTGATGAATGCTCTTCTCATCTGTTGAAATTCCAGAAAGTATTTGGTCAGTTGT
ATCCCTACGCAGCTTTGGTTATTTGCTTGGTGTCAGTGGC
>No_name
TGAATGCTCTTCTCATCTGTTGAAATTCCAGAAAGTATTTGGTCAGTTGTATCCCTACGC
AGCTTTGGTTATTTGCTTGGTGTCAGTGGCCTCGAATCTC
>No_name
GAATGCTCTTCTCATCTGTTGAAATTCCAGAAAGTATTTGGTCAGTTGTATCCCTACGCA
GCTTTGGTTATTTGCTTGGTGTCAGTGGCCTCGAATCTCA
>No_name
TAAATGCTCTTCTCATCTGTTGAAATTCCAGAAAGTATTTGGTCAGTTGTATCCCTACGC
AGCTTTGGTTATTTGCTTGGTGTCAGTGGCCTCGAATCTC
>No_name
CTGCTCATCTGTTGAAATTCCAGAAAGTATTTNGTCAGTTGTATCCCTACGCAGCTTTGG
TTATTTGCTTGGTGTCAGTGGCCTCGAATCTCAGTAATGT
>No_name
TGAAATTCCAGAAAGTATTTGGTCAGTTGTATCCCTACGCAGCTTTGGTTATTTGCTTGG
GGTCAGGGGCCTCGAATCTCAGTAATGTTATCATTTTAGG
>No_name
GTTGACGACCCCATTTTTCTTTGCCCTAAAATGATAACATTACTGAGATTCGAGGCCACT
GACACCAAGCAAATAACCAAAGCTGCGTAGGGATACAACT
>No_name
TTTGCTTGGTGTCAGTGGCCTCGAATCTCAGTNATGTTATCATTTTAGGGCAAAGAAAAA
TGGGTTCGTCTACAAACACAATTCTCTTGGCAATCGCCAT
>No_name
CTTGGTGTCAGTGGCCTCGAATCTCAGTAATGTTATCATTTTAGGGCAAAGAAAAATGGG
GTCGTCTACAAACACAATTCTCTTGGCAATCGCCATAAGC
>No_name
CTCGAATCTCAGTAATGTTATCATTTTAGGGCAAAGAAAAATGGGGTCGTCTACAAACAC
AATTCTCTTGGCAATCGCCATAAGCGATATTCTCGTTTGC
>No_name
GGAAAGGCAAACGAGAATATCGCTTATGGCGATTGCCAAGCGAATTGTGTTTGTAGACGA
CCCCATTTTTCTTTGCCCTAAAATGATAACATTACTGAGA
>No_name
TTGGGAAAGGCAAACGAGAATATCGCTTATGGNGATTGACAAGAGAATTGTGTTTGTAGA
CGAACCCATTTTTCTTTGCCCTAAAATGATAACATTACTG
>No_name
ATCTGGGAAAGGCAAACGGAGAATATCGCTTATGGCGATTGCCAAGAGAATTGTGTTTGT
AGACGACCCCATTTTTCTTTGCCCTAAAATGATAACATTA
>No_name
TGATTATTAGGGGAATTTGGGAAAGGCAAACGAGAATATCGCTTATGGCGATTGCCATGA
GAATTGTGTTTGTAGACGACCCCATTTTTCTTTGCCCTAA
>No_name
CACAATTCTCTTGGCAATCGCCATAAGCGATANTCTCGTTTGCCTTTCCCAGATTCCCCT
AATAATCAGTCAGAACAATCCCAATAATCTCCATTATTAC
>No_name
AAAGTAATAATGGAGATTATTGGGATTGTTCTGACTGATTATTAGGGGAATTTGGGAAAG
GCAAACGAGAATATCGCTTATGGCGATTGCCAAGAGAATT
>No_name
CTGATATGCAACAGACCAAAAGTAATAATGGAGATTATTGGGATTGTTCTGACTGATTAT
TAGGGGAATTTGGGAAAGGCAAACGAGAATATCGCTTATG
>No_name
CCAAATTCCCCTAATAATCAGTCAGAACAATCCCAATAATCTCCATTATTACTTTTGGTC
TGTTACATATCTGTGCACTAATAGTGCAGCTTTATTGGCG
>No_name
AACAATCCCAACAATCTCCATTATTACTTTTGGTCTGTTACATATCTGTGCACTAATAGT
GCAGCTTTATTGGCGCATACAGCGTCTCTTTGGTTGGGTG
>No_name
CAATAATCTCCATTATTACTTTTGGTCTGTTACATATCTGTGCACTAATAGTGCAGCTTT
ATTGGCGCATACAGCGTCTCTTTGGTTGGGTGTTGTTTTG
>No_name
CTGGATTCCAAAGTATTGTTTGGCCGCTCGAGATGGATATAGCTTTATAAAAAGTAAACG
AAAAATTGCCAAAACAACACCCAACCAAAGAGACGCTGTA
>No_name
GCTCTCTGGATTCCAAAGTATTGTTTGGCCGCTCGAGATGGATATAGCTTTATAAAAAGT
AAACGAAAAATTGCCAAAACAACACCCAACCAAAGAGACG
>No_name
CAAGAAGTAAGATCCAGATTGAGTATGTCAAAATAATTGAAATTTTAGCTCTCTGGATTC
CAAAGTATTGTTTGGCCGCTCGAGATGGATATAGCTTTAT
>No_name
ATTGTAGTCAGATACGGCACAAGAAGTAAGATCCAGATTGAGTATGTCAAAATAATTGAA
ATTTTAGCTCTCTGGATTCCAAAGTATTGTTTGGCCGCTC
>No_name
GTAGCCAGAGAGCTAAAATTTCAATTATTTTGACATACTCAATCTGGATCTTACTTCTTG
TGCCGTATCTGACTACAATGCGTATTACTGAACAAAATAT
>No_name
CTAAAATTTCAATTATTTTGACATACTCAATCTGGATCTTACTTCTTGAGCCGTATCTGA
CTACAATGCGTATTACTGAACAAAATATAGAAAATGTCAC
>No_name
TCTGGATCTTACTTCTTGTGCCGTATCTGACTACAATGCGTATTACTGAACAAAATATAG
AAAATGTCACTCATTTCTTTCCAACAAGAAGCACCAAAAA
>No_name
CTGGATCTTACTTCTTGTGCCGTATCTGACTACAATGCGTATTACTGAACAAAATATAGA
AAATGTCACTCATTTCTTTCCAACAAGAAGCACCAAAAAT
>No_name
GTGCCGTATCTGACTACAATGCGTATTACTGAACAAAATATAGAAAAGGTCACTCATTTC
TTTCCAACAAGAAGCACCAAAAATTCCAAACTGGAAATGT
>No_name
GAAAAATCTTTCCAAGAATCGCAATATTCCAAAAGTTATACATTTCCAGTTTGGAATTTT
TGGTGCTTCTTGTTGGAAAGAAATGAGTGACATTTTCTAT
>No_name
GAAAATGTCACTCATTTCTTTCCAACAAGAAGCACCAAAAATTCCAAACTGGAAATGTAT
AACTTTTGGAATATTGCGATTCTTGGAAAGATTTTTCCTT
>No_name
CAAGGAAAAATCTTTCCAAGAATCGCAATATTCCAAAAGTTATACATTTCCAGTTTGGAA
TTTTTGGTGCTTCTTGTTGGAAAGAAATGAGTGACATTTT
>No_name
AAATTTTAAAGTTGACAATAAACAACAACCAAAAATTATCGTCAGGGAGCAAGGAAAAAT
CTTTCCAAGAATCGCAATATTCCAAAAGTTATACATTTCC
>No_name
GTAAATTTTAAAGTTGACAATAAACAACAACCAAAAATTATCGTCAGGGAGCAAGGAAAA
ATCTTTCCAAGAATCGCAATATTCCAAAAGTTATACATTT
>No_name
NTAAATTTTAAAGTTGACAATAAACAACAACCAAAAATTATCGTCAGGGAGCAAGGAAAA
ATCTTTCCAAGAATCGCAATATTCCAAAAGTTATACATTT
>No_name
CTCGGGTAAATTTTAAAGTTGACAATAAACAACAACCAAAAATTATCGTCAGGGAGCAAG
GAAAAATCTTTCCAAGAATCGCAATATTCCAAAAGTTATA
>No_name
CTCGGGTAAATTTTAAAGTTGACAATAAACAACAACCAAAAATTATCGTCAGGGAGCAAG
GAAAAATCTTTCCAAGAATCGCAATATTCCAAAAGTTATA
>No_name
CTCGGGTAAATTTTAAAGTTGACAATAAACAACAACCAAAAATTATCGTCAGGGAGCAAG
GAAAAATCTTTCCAAGAATCGCAATATTCCAAAAGTTATA
>No_name
CTCGGGTAAATTTTAAAGTTGACAATAAACAACAACCAAAAATTATCGTCAGGGAGCAAG
GAAAAATCTTTCCAAGAATCGCAATATTCCAAAAGTTATA
>No_name
CTCCGATGAATCTCGAATTCCGAGTAATTTGTCATGACGATCTCGGGTAAATTTTAAAGT
TGAAAATAAAAAACAACCAAAAATTATCGTCAGTGAGAAA
>No_name
ATTGTTGGTTGTTGTTTATTGTCAACTTTAAAATTTACCCGAGATCGTCATGACAAATTA
CTCGGAATTCGAGATTCATCGGAGAAAGAGGAGAATAAGA
>No_name
GTTTTGTCGAAATGCTTTTCCTGTGATTTCCTGTGATAGAATTCTTATTCTCCTCTTTCT
CCGATGAATCTCGAATTCCGAGTAATTTGTCATGACGATC
>No_name
CGATGATCTTGACTTCTACGAGAGAGTTTTGTCGAAATGCTTTTCCTGTGATTTCCTGTG
ATAGAATTCTTATTCTCCTCTTTCTCCGATGAATCTCGAA
>No_name
CTTGTTGTCCTACGATGATCTTGACTTCTACGAGAGAGTTTTGTCGAAATGCTTTTCCTG
TGATTTCCTGTGATAGAATTCTTATTCTCCTCTTTCTCCG
>No_name
CTAACCAACAACCTCGTTGTCCTACGATGATCNTGACTTCTACGAGAGAGTTTTGTCGAA
ATGCTTTTCCTGTGATTTCCTGTGATAGAATTCTTATTCT
>No_name
ACGCTAACCAACAACCTCGTTGTCCTACGATGATCTTGACTTCTACGAGAGAGTTTTGTC
GAAATGCTTTTCCTGTGATTTCCTGTGATAGAATTCTTAT
>No_name
GTTGGCTACAAGAATCAAAGAAAATATTAAATGTATTTATCTTCATCTTGGAGATCTTTT
AGACTTTTTAAATCTGTTAAAAAATTTCCTGACTTTTGTG
>No_name
CAAGAATCAAAGAAAATATTAAATGTATTTATCTTCATCTTGGAGATCTTTTAGACTTTT
TAAATCTGTTAAAAAATTTCCTGACTTTTGTGCTATATTG
>No_name
AAAATATTAAATGTATTTATCTTCATCTTGGAGATCTTTTAGACTTTTTAAATCTGTTAA
AAAATTTCCTGACTTTTGTGCTATATTGTTCCATGTCTAC
>No_name
TTTATCTTCATCTTGGAGATCTTTTAGACTTTNTAAATCTGTTAAAAAATTTCCTGACTT
TTGTGCTATATTGTTCCATGTCTACTGAATATCGAAGTGA
>No_name
TTAATCTTCATCTTGGAGATCTTTTAGACTTTNTAAATCTGTTAAAAAATTTCCTGACTT
TTGTGCTATATTGTTCCATGTCTACTGAATATCGAAGTGA
>No_name
CTTTTAGACTTTTTAAATCTGTTAAAAAATTTCCTGACTTTTGTGCTATATTGTTCCATG
TCTACTGAATATCGAAGTGAATTTAAAAGACTTTTTGTTC
>No_name
CAGATGTCTGTCGAATGATGAAAAATGGAACAAAAAGTCTTTTAAATTCACTTCGATATT
CAGTAGACATGGAACAATATAGCACAAAAGACAGGAAATT
>No_name
TCCATGTCTACTGAATATCGAAGTGAATTTAAAAGACTTTTTGTTCCATTTTTCATCATT
CGACAGACATCTGACAATCCAGGATCATTGGTTCCTTTGA
>No_name
CCTCGACTTCGCTGTTTCTCAAAGGAACCAATGATCCTGGATTGTCAGATGTCTGTCGAA
TGATGAAAAATGGAACAAAAAGTCTTTTAAATTCACTTCG
>No_name
GTTAGATATATTGATAAACGACCTTTTATGTTCTGCCTCGACTTCGCTGTTTCTCAAAGG
AACCAATGATCCTGGATTGTCAGATGTCTGTCGAATGATG
>No_name
CCGTGTTAGATATATTGATAAACGACCTTTTATGTTCTGCCTCGACTTCGCTGTTTCTCA
AAGGAACCAATGATCCTGGATTGTCAGATGTCTGTCGAAT
>No_name
CGACAGACATCTGACAATCCAGGATCATTGGTTCCTTTGAGAAACAGCGAAGTCGAGGCA
GAACATAAAAGGTCGTTTATCAATATATCTAACTCGGCAG
>No_name
CTGAGATTAAACAGTATTTAGGAAAGTCTGCCGTGTTAGATATATTGATAAACGACCTTT
TATGTTCTGCCTCGACTTCGCTGTTTCTCAAAGGAACCAA
>No_name
GAAACAGCGAAGTCGAGGCAGAACATAAAAGGTCGTTTATCAATATATCTAACACGGCAG
ACTTTCCTAAATACTGTTTAATCTCAGATAGCCATTTTCC
>No_name
TAACAATATATCTAACACGGCAGACTTTCCTAAATACTGTTTAATCTCAGATAGCCATTT
TCCAACGACAAGTTTTCGTAAAGACTTCAAAACTTATCAA
>No_name
GTTTAATCTCAGATAGCCATTTTCCAACGACAAGTTTTCGTAAAGACTTCAAAACTTATC
AATCAGTTGAACCTTTGAATAAATTTCTTTATGTTCATGA
>No_name
TTCGATGTCATGAACATAAAGAAATTTATTCAAAGGTTCAACTGATTGATAAGTTTTGAA
GTCTTTACGAAAACTTGTCGTTGGAAAATGGCTATCTGAG
>No_name
GGGAAACACTCACACTATTTTCTTTACTCTCATACTACAGAAGAGATCAAAACTAAGCTA
CAGATCTCTGTACAGAATGATAATGCAGTTGGCTTTTGCC
>No_name
ACCTTCTTTACTCTCAAACTACAGAAGAGATCAAAACTAAGCTACAGATCTCTGTACAGA
ATGATAATGCAGTTGGCTTTTGCCGATATTCTTGTATGCC
>No_name
CAACAAAGCAAGAAACAAGAAATAATTATCGCNGACATTCTGTAAGTTTTGATTTTTGCC
CGAGACATTAACTGCTGTTTTTTGTGTGAAAGAAGCTTTT
>No_name
CTTTATTAATCTTGCATTCTTCAAGGTGATCAAGACGTAATAAACCCAATATGGCAACCA
ACAAAGCAAGAAACAAGAAATAATTATCGCTGACATTCTG
>No_name
GTTTATTACGTCTTGATCACCTTGAAGAATGCAAGATTAATAAAGTTCACTTTGGGTAAA
AACATTTGGATTTCAGTGTTCATTCAAAGTCTAGCCAGTT
>No_name
CCTAAACATGAATTTCTCCAACGGCACGCTCTNTGAAGAATACAAGGCCGAGCTGTCGCT
CCAGAATTATCTGCTGCCCATCTTTTATTCTGTCATCTTT
>No_name
CCAACGGCACGCTCTGTGAAGAATACAAGGCCGATCTGTCGCTCCAGAATTATCTGCTGC
CCATCTTTTATTCTGTCATCTTTTTGATGGGTTTGATGGG
>No_name
CACGCTCTGTGAAGAATACAAGGCCGATCTGTNGCTCCAGAATTATCTGCTGCCCATCTT
TTATTCTGTCATCTTTTTGATGGGTTTGATGGGAAATATT
>No_name
CTTTTATTCTGTCATCTTTTTGATGGGTTTGATGGGAAATATTACTGTTATTTACATAAT
CTTTTTTAAACCCGGCATGACCACTGTGCCCAATCTATTA
>No_name
ATTTATAGATTGGGCACAGTGGTCATGCCGGGTTTAAAAAAGATTATGTAAATAACAGTA
ATATTTCCCATCAAACCCATCAAAAAGATGACAGAATAAA
>No_name
GTCATCTTTTTGATGGGTTTGATGGGAAATATTACTGTTATTTACATAATCTTTTTTAAA
CCCGGCATGACCACTGTGCCCAATCTATTAATTGCGAACT
>No_name
GATGGGTTTGATGGGAAATATTACTGTTATTTNCATAATCTTTTTTAAACCCGGCATGAC
CACTGTGCCCAATCTATTAATTGCGAACTTATCGCTTGGA
>No_name
GTCCGAATATGAAAACTATATCTCCAAGCGATAAGTTCGCAATTAATAGATTGGGCACAG
TGGTCATGCCGGGTTTAAAAAAGATTATGTAAATAACAGT
>No_name
CTTTTTTAAACCCGGCATGACCACTGTGCCCAATCTATTAATTGCGAACTTATCGCTTGG
AGATATAGCTTTCATATTCGGACATATGTGCTTCTCGATT
>No_name
CCCGGAAGCAGATACGAAGGAATCGAGAAGCACATATGTCCGAATATGAAAACTATATCT
CCAAGCGATAAGTTCGCAATTAATAGATTGGGCACAGTGG
>No_name
CCGGCACAGGAAGTTACCTCCGTAGAATCCCGGAAGCAGATACGAAGGAATCGAGAAGCA
CATATGTCCGAATATGAAAACTATATCTCCAAGCGATAAG
>No_name
AAGACAACTGCATTTGACAAAGACCATCAATCGGCACAGGAAGTTACCTCCGTAGAATCC
CGGAAGCAGATACAAAGGAATCGAGAAGCACATATGTCCG
>No_name
CTAATGCCAAGACAACTGCATTTGACAAAGACNATCAATCGGCACAGGAAGTTACCTCCG
TAGAATCCCGGAAGCAGATACGAAGGAATCGAGAAGCACA
>No_name
TGCTTCTCGATTCCTTCGTATCTGCTTCCGGGATTCTACGGAGGTAACTTCCTGTGCCGA
TTGATGGTCTTTGTCAAATGCAGTTGTCTTGGCATTAGCA
>No_name
CCGGGATTCTACGGAGGTAACTTCCTGTGCCGATTGATGGTCTTTGTCAAATGCAGTTGT
CTTGGCATTAGCATCTTCACCTTGACATTTATGGCAGTTG
>No_name
CGTGTAATCGCGCGAAATCTGTCAACTGCCATAAATGTCAAGGTGAAGATGCTAATGCCA
AGACAACTGCATTTGACAAAGACCATCAATCGGCACAGGA
>No_name
GCGAGTAATCGCGCGAAATCTGTCAACTGCCATAAATGTCAAGGTGAAGATGCTAATGCC
AAGACAACTGCATTTGACAAAGACCATCAATCGGCACAGG
>No_name
TGCCGATTGATGGTCTTTGTCAAATGCAGTTGTCTTGGCATTAGCATCTTCACCTTGACA
TTTATGGCAGTTGACAGATTTCGCGCGATTACTCGCCCCC
>No_name
GATGGTCTTTGTCAAATGCAGTTGTCTTGGCATTAGCATCTTCACCTTGACATTTATGGC
AGTTGACAGATTTCGCGCGATTACTCGCCCCCTTCATCAG
>No_name
GACTTTGTCAAATGCAGTTGTCTTGGCATTAGCATCTTCACCTTGACATTTATGGAAGTT
GACAGGTATCACGCGATTACTCGCCCCCTTAAACGGCAGG
>No_name
GAGAGCCTGCTGATGAAGGGGGCGAGTAATCGCGCGAAATCTGTCAACTGCCATAAATGT
CAAGGTGAAGATGCTAATGCCAAGACAACTGCATTTGACA
>No_name
CGCGCGATTACTCGCCCCCTTCATCAGCAGGCTCTCAGCCGAGTCGCCGTGATAACCGTC
ATGGTCACCATTTGGATATTCTCAATGGCGGCGTCCGTAC
>No_name
CTCGCCCCCTTCATCAGCAGGCTCTCAGCCGANTCGCCGTGATAACCGTCATGGTCACCA
TTTGGATATTCTCAATGGCGGCGTCCGTACCAACGATTAT
>No_name
CAGCAGGCTCTCAGCCGAGTCGCCGTGATAACCGTCATGGTCACCATTTGGATATTCTCA
ATGTCGGCGTCCGTACCAACGATTATGTACACTGAAATCA
>No_name
GTGGACCTTGATTTCAGTGTACATAATCGTTGGTACGGACGCCGCCATTGAGAATATCCA
AATGGTGACCATGACGGTTATCACGGCGACTCGGCTGAGA
>No_name
CTCAGCCGAGGCGCCGTGGATAACCGTCATGGTCACCATTTGGATATTCTCAATGGCGGC
GGCCGTACCAACGATTATGTACACTGAAATCAAGGTCCAC
>No_name
GTTCGAAATTGGGTGGACCTTGATTTCAGTGTACATAATCGTTGGTACGGACGCCGCCAT
TGAGAATATCCAAATGGTGACCATGACGGTTATCACGGCG
>No_name
GCCGTGATAACCGTCATGGTCACCATTTGGATATTCTCAATGGCGGCGTCCGTACCAACG
ATTATGTACACTGAAATCAAGGTCCACCCAATTTCGAACA
>No_name
GTTGTTCGAAATTGGGTGGACCTTGATTTCAGTGTACATAATCGTTGGTACGGACGCCGC
CATTGAGAATATCCAAATGGTGACCATGACGGTTATCACG
>No_name
GTCGTTGTTCGAAATTGGGTGGACCTTGATTTCAGTGTACATAATCGTTGGTACGGACGC
CGCCATTGAGAATATCCAAATGGTGACCATGACGGTTATC
>No_name
CGTGTCGTTGTTCGAAATTGGGTGGACCTTGATTTCAGTGTACATAATCGTTGGTACGGA
CGCCGCCATTGAGAATATCCAAATGGTGACCATGACGGTT
>No_name
CTCAATGGCGGCGTCCGTACCAACGATTATGTNCACTGAAATCAAGGTCCACCCAATTTC
GAACAACGACACGTGCTTCATATTGCGATTCTGCAGCAGT
>No_name
CGAATATGTACACTGAAATCAAGGTCCACCCANTTTCGAACAACGACACGTGCTTCATAT
TGCGATTCTGCAGCAGTGAACATCCTTATTTTGAAGTGAT
>No_name
CGGGATAACAAAATAAACGCAAAATCTGACCCAAGTGATCACTTCAAAATAAGGATGTTC
ACTGCTGCAGAATCGCAATATGAAGCACGTGTCGTTGTTC
>No_name
CGGGATAACAAAATAAACGCAAAATCTGCCCCAAGTGATCACTTCAAAATAAGGGTGTTC
ACTGCTGCAGAATCGCAATATGAAGCACGTGTCGTTGTTC
>No_name
CGACACGTGCTTCATATTGCGATTCTGCAGCAGTGAACATCCTTATTTTGAAGTGATCAC
TTGGGTCAGATTTTGCGTTTATTTTGTTATCCCATTTTTT
>No_name
TTGCGATTCTGCAGCAGTGAACATCCTTATTTTGAAGTGATCACTTGGGTCAGATTTTGC
GTTTATTTTGTTATCCCATTTTTTGTCATTAGTTTCTGTT
>No_name
CCTTATTTTGAAGTGATCACTTGGGTCAGATTTTGCGTTTATTTTGTTATCCCATTTTTT
GTCATTAGTTTCTGTTACATTGCTATTTCGACTACCCTGT
>No_name
CTTATTTTGAAGTGATCACTTGGGTCAGATTTTGCGTTTATTTTGTTATCCCATTTTTTG
TCATTAGTTTCTGTTACATTGCTATTTCGACTACCCTGTG
>No_name
TTTGGTTTTACACAGGGTAGTCGAAATAGCAATGTAACAGAAACTAATGACAAAAAATGG
GATAACAAAATAAACGCAAAATCTGACCCAAGTGATCACT
>No_name
TTATGGGTTTTACACAGGGTAGTCGAAATAGCAATGTAACAGAAACTAATGACAAAAAAT
GGGATAACAAAATAAACGCAAAATCTGACCCAAGTGATCA
>No_name
TTTGCGTTTATTTTGTTATCCCATTTTTTGTCNTTAGTTTCTGTTACATTGCTATTTCGA
CTACCCTGTGTAAAACCCAAAATGTGTCGCTTCTTGTTGT
>No_name
GTTTTATTGTCCATATGATTTGTAACAACAAGAAGCGATACATTTTGGGTTTTACACAGG
GTAGTCGAAATAGCAATGTAACAGAAACTAATGACAAAAA
>No_name
CGCCAAAGTTTTATTGTCCATATGATTTGTAACAACAAGAAGCGATACATTTTGGGTTTT
ACACAGGGTAGTCGAAATAGCAATGTAACAGAAACTAATG
>No_name
GAGGAATCGCCAAAGTTTTATTGTCCATATGATTTGTAACAACAAGAAGCGATACATTTT
GGGTTTTACACAGGGTAGTCGAAATAGCAATGTAACAGAA
>No_name
CGAGGAATCGCCAAAGTTTTATTGTCCATATGNTTTGTAACAACAAGAAGCGATACATTT
TGGGTTTTACACAGGGTAGTCGAAATAGCAATGTAACAGA
>No_name
CTCCGAGGAATCGCCAAAGTTTTATTGTCCATATGATTTGTAACAACAAGAAGCGATACA
TTTTGGGTTTTACACAGGGTAGTCGAAATAGCAATGTAAC
>No_name
TTCCATTTGTCTCCGAGGAATCGCCAAAGTTTTATTGTCCATATGATTTGTAACAACAAG
AAGCGATACATTTTGGGGTTTACACAGGGTAGTCGAAATA
>No_name
CTCGCTTCCATTTGTCTCCGAGGAATCGCCAAAGTTTTATTGTCCATATGATTTGTAACA
ACAAGAAGCGATACATTTTGGGTTTTACACAGGGTAGTCG
>No_name
GACTACCCTGTGTAAAACCCAAAATGTATCGCTTCTTGTTGTTACAAATCATATGGACAA
TAAAACTTTGGCGATTCCTCGGAGACAAATGGAAGCGAGA
>No_name
TTCCCTTCTCGCTTCCATTTGTCTCCGAGGAATCGCCAAAGTTTTATTGTCCATATGATT
TGTAACAACAAGAAGCGATACATTTTGGGTTTTACACAGG
>No_name
CGACAACCGATAATTTCCTTCTCGCTTCCATTTGTCTCCGAGGAATCGCCAAAGTTTTAT
TGTCCATATGATTTGTAACAACAAGAAGCGATACATTTTG
>No_name
TCTTGTTGTTACAAATCATATGGACAATAAAANTTTGGCGATTCCTCGGAGACAAATGGA
AGCGAGAAGGAAATTATCGGTTGTCGTATTAGCTCTTGTT
>No_name
GCGGCAAACAACAAATATCACAACAAGAGCTAATACGACAACCGATAATTTCCTTCTCGC
TTCCATTTGTCTCCGAGGAATCGCCAAAGTTTTATTGTCC
>No_name
GGACAATAAAACTTTGGCGATTCCTCGGAGACAAATGGAAGCGAGAAGGAAATTATCGGT
TGTCGTATTAGCTCTTGTTGTGATATTTGTTGTTTGCCGC
>No_name
CGAGAAGGAAATTATCGGTTGTCGTATTAGCTCTTGTTGTGATATTTGTTGTTTGCCGCT
TACCATATGAATCCCATTCGATCTTCTTGCTTTTGCCAAG
>No_name
GTTGTCGTATTAGCTCTTGTTGTGATATTTGTTGTTTGCCGCTTACCATATGAATCCCAT
TCGATCTTCTTGCTTTTGCAAAGTGAAAGCATTCAGTGGT
>No_name
GGACAGTAGCCGCAGCTGACCACCACTGAATGCTTTCACTTTGCAAAAGCAAGAAGATCG
AATGGGATTCATATGGTAAGCGGCAAACAACAAATATCAC
>No_name
GAAATAGAGGAGGACAGTAGCCGCAGCTGACCACCACTGAATGCTTTAACTTTGCAAAAG
CAAGAAGATCGAATGGGATTCATATGGTAAGCGGCAAACA
>No_name
CGACGAATAGAAATAGAGGAGGACAGTAGCCGNAGCTGACCACCACTGAATGCTTTCACT
TTGCAAAAGCAAGAAGATCGAATGGGATTCATATGGTAAG
>No_name
TCCCATTCGATCTTCTTGCTTTTGCAAAGTGANAGCATTCAGTGGTGGTCAGCTGCGGCT
ACTGTCCTCCTCTATTTCTATTCGTCGATAAATCCTTTAA
>No_name
AGAATACCTAAAATTAAAGGATTTATCGACGANTAGAAATAGAGGAGGACAGTAGCCGCA
GCTGACCACCACTGAATGCTTTCACTTTGCAAAAGCAAGA
>No_name
CTAAGTGAAAGCATTCAGTGGTGGTCAGCTGCGGCTACTGTCCTCCTCTATTTCTATTCG
TCGATAAATCCTTTAATTTTAGGTATTCTCAGTCCAACTT
>No_name
GTGTAAAGTTGGACTGAGAATACCTAAAATTAAAGGATTTATCGACGAATAGAAATAGAG
GAGGACAGCAGCCGCAGCTGACCACCACTGAATGCTTTCA
>No_name
GCGGAAAGTTGGACTGAGAATACCTAAAATTAAAGGATTTATCGACGAATAGAAATAGAG
GAGGACAGTAGCCGCAGCTGACCACCACTGAATGCTTTCA
>No_name
AAAGCATTCAGTGGTGGTCAGCTGCGGCTACTGTCCTCCTCTATTTCTATTCGGCGATAA
ATCCTTTAATTTTAGGGATTCTCAGTCCAACTTTCCGCCG
>No_name
GTCAGCTGCGGCTACTGTCCTCCTCTATTTCTATTCGTCGATAAATCCTTTAATTTTAGG
TATTCTCAGTCCAACTTTCCGCCGGTTTATGCTTAAAATG
>No_name
CTTATTTTAAGCATAAACCGGCGGAAAGTTGGACTGAGAATACCTAAAATTAAAGGATTT
ATCGACGAATAGAAATAGAGGAGGACAGTAGCCGCAGCTA
>No_name
CTTTAATTTTAGGTATTCTCAGTCCAACTTTCCGCCGGTTTATGCTTAAAATGTGGTGCA
GATGCTTTTTTAATTTTTCTAATACCGTCCAGACTCATTC
>No_name
CGGAGGAGCAGAATGAGTCTGGACGGTATTAGAAAAATTAAAAAAGCATCTGCACCACAT
TTTAAGCATAAACCGGCGGAAAGTTGGACTGAGAATACCT
>No_name
GAATTCGGAGGAGCAGAATGAGTCTGGACGGTATTAGAAAAATTAAAAAAGCATCTGCAC
CACATTTTAAGCATAAACCGGCGGAAAGTTGGACTGAGAA
>No_name
TCTCAGTCCAACTTTCCGCCGGTTTATGCTTAAAATGTGGTGCAGATGCTTTTTTAATTT
TTCTAATACCGTCCAGACTCATTCTGCTCCTCCGAATTCT
>No_name
GTTGTATACGATCTTGGTAGAATTCGGAGGAGCAGAATGAGTCTGGACGGTATTAGAAAA
ATTAAAAAAGCATCTGCACCACATTTTAAGCATAAACCGG
>No_name
CGGTTGTATACGATCTTGGTAGAATTCGGAGGAGCAGAATGAGTCTGGACGGTATTAGAA
AAATTAAAAACGCATCTGCACCACCTTTTAAGCATAAACC
>No_name
CGGTTGTATACGATCTTGGTAGAATTCGGAGGAGCAGAATGAGTCTGGACGGTATTAGAA
AAATTAAAAAAGCATCTGCACCACATTTTAAGCATAAACC
>No_name
TTCGGTTGTATACGATCTTGGTAGAATTCGGAGGAGCAGAATGAGTCTGGACGGTATTAG
AAAAATTAAAAAAGCATCTGCACCACATTTTAAGCATAAA
>No_name
GTTCGGTTGTATACGATCTTGGTAGAATTCGGAGGAGCAGAATAAGTCTGGACGGTATTA
GAAAAATTAAAAAAGCATCTGCACCACATTTTAAGCATAA
>No_name
GTTCGGTTGTATACGATCTTGGTAGAATTCGGAGGAGCAGAATGAGTCTGGACGGTATTA
GAAAAATTAAAAAAGCATCTGCACCACATTTTAAGCATAA
>No_name
AAAATGTGGTGCAGATGCTTTTTTAATTTTTCTAATACCGTCCAGACTCATTCTGCTCCT
CCGAATTCTACCAAGATCGTATACAACCGAACGAACAGAT
>No_name
GAGATCTGTTCGTTCGGTTGTATACGATCTTGGTAGAATTCGGAGGAGCAGAATGAGTCT
GGACGGTATTAGAAAAATTAAAAAAGCATCTGCACCACAT
>No_name
TGCAGATGCTTTTTTAATTTTTCTAATACCGTCCAGACTCATTCTGCTCCTCCGAATTCT
ACCAAGATCGTATACAACCGAACGAACAGATCTCCTTCTC
>No_name
TATTGAGATACCGAAAGCGCCAGTTGCAAGGGCGCATCGATGCAAAAAGTCACGAAATGA
TGAGTTCGTTCATGGCGATTCGGAAAAGTGAAGTGGCGAT
>No_name
ATTTAAGCACCCGTAATAATTATACAGAAATTTATTCTAATAAATTGTTGAATTTATATT
CTGATTTTAAATATCCATTTGTTGACAGGATCAAAATAAT
>No_name
ATTTAAGCACCCGTAATAATTATACAGAAATTTATTCTAATAAATTGTTGAATTTATATT
CTGATTTTAAATATCCATTTGTTGACAGGATCAAAATAAT
>No_name
CAGAAATTTATTCTAATAAATTGTTGAATTTATATTCTGATTTTAAATATCCATTTGTTG
ACAGGATCAAAATAATTATTACAACAATTTTCTCTCTCTC
>No_name
TGTTGACAGGATCAAAATAATTATTACAACAATTTTCTCTCTCTCTATTCTAGTCACCCT
AATTGGAAATGGTATGCTCTTTTTCGTTATTTTTCAAAAG
>No_name
CCCTTTCGTTATTTTTCAAAAGAAATCATCTAGAAATGTCACAAATATCCTAATGGCTAA
TTTATCAGTTGTTCAACTTTTGATTTCATTTATTGTCATT
>No_name
CGATTGCCACTAGAGTATACGAGCTGGCATACNTAGTCAGCACATGCATGAAACTAACGA
AATAGCACGAGCCGACCCCAAAAGGCCACTGGGCAAAATT
>No_name
GCCCAGTGGCCTTTTGGGGTCGGCTCGTGCTATTTCGTTAGTTTCATTCATGTGCTGACT
ATGTATGCCAGCTCGTATACTCTAGTGGCAATCGCCTATT
>No_name
AATTAGTCGCAGCCTGCCAGTCCAGTTATGCGATTGATACCTAAAATAGGCGATTGCCAC
TAGAGTATACGAGCTGACATACATAGTCAGCACATGCATG
>No_name
AGAGACAGGTTTTTATTCGTTATGATGAAAAACAAATGAGGAAACGCAATCATTATCGAC
AGACCCCAAATGACCGAAATCGTGACAAATAATCGCAGCC
>No_name
GAAAAAGTTTTGGAGAGACAGGTTTTTATTCGTTATGATGAAAAACAAATGAGGAAACGC
AATCATTATCGACAGACCCCAAATGACAGAAATCGTGACA
>No_name
ATTTCTGTCATTTGGGGTCTGTCGATAATGATNGCGTTTCCTCATTTGTTTTTCATCATA
ACGAATAAAAACCTGTCTCTCCAAAACTTTTTCAAGCTCC
>No_name
CGATAATGATTGCGTTTCCTCATTTGTTTTTCATCATAACGAATAAAAACCTGTCTCTCC
AAAACTTTTTCAAGCTCCATTTGACTGGATCAAAAAATTT
>No_name
TAATGATTGCGTTTCCTCATTTGTTTTTCATCATAACGAATAAAAACCTGTCTCTCCAAA
ACTTTTTCAAGCTCCATTTGACTGGATCAAAAAATTTCAT
>No_name
CGAATAAAAACCTGTCTCTCCAAAACTTTTTCAAGCTCCATTTGACCGGATCAAAAAATT
TTATGTCATGTAAGATTTTATTTCCGTTTAAGTGGAGAGT
>No_name
CTTTTTCAAGCTCCATTTGACCGGATCAAAAAATTTTATGTCATGTAAGATTTTATTTCC
GTTTAAGTGGAGAGTTTGGATTATTTTGACAAATTTTTTA
>No_name
TTTTATTTCCGTTTAAGTGGAGAGTTTGGATTNTTTTGACAAATTTTTTATTGCAATATT
TTATTCCTCTTGTGGCAATTATTTACATGTATGCGCGCGT
>No_name
CCGGACAGGTTTGGCTTTCCAGATTCTATGAGCCACGCGCGCATACATGTAAATAATTGC
CACAAGAGGAATAAAATATTGCAATAAAAAATTTGTCAAA
>No_name
ATCGGACAGGTTTGGCTTTCCAGATTCTATGAGCCACGCGCGCATACATGTAAATAATTG
CCACAAGAGGAATAAAATATTGCAATAAAAAATTTGTCAA
>No_name
CGGCCGGACAGGTTTGGCTTTCCAGATTCTATGAGCCACGCGCGCATACATGTAAATAAT
TGCCACAAGAGGAATAAAATATTGCAATAAAAAATTTGTC
>No_name
CGACCGGACAGGTTTGGCTTTCCAGATTCTATGAGCCACGCGCGCATACATGTAAATAAT
TGCCACAAGAGGAATAAAATATTGCAATAAAAAATTTGTC
>No_name
TGGAAAGCCAAACCTGTCCGGTCGAAGTTTGGTCAGATAATAACTTTCTCCTTTGGATCA
TCGTCTGAACAGTCTTATGATACTTACCGAAGGAATATCT
>No_name
GCCAAACCTGTCCGGTCGAAGTTTGGTCAGATNATAACTTTCTCCTCTGGATCATCGTCT
GAACAGTCTTATGATACTTACCGAAGGAATATCTTTATTC
>No_name
GTCGAAGTTTGGTCAGATAATAACTTTCTCCTTTGGATCATCGTCTGAACAGTCTTATGA
TACTTACCGAAGGAATATCTTTATTCAACAGATTTACTTT
>No_name
GCCTAAAGTAAATCTGTTGAATAAAGATATTCCTTCGGTAAGTATCATAAGACTGTTCAG
ACGATGATCCAAAGGAGAAAGTTATTATCTGACCAAACTT
>No_name
GTCTGAACAGTCTTATGATACTTACCGAAGGAATATCTTTATTCAACAGATTTACTTTAG
GCAGCGCCGAAGCAATATAGATTATGTCATCAAAAAGTCT
>No_name
CTTTATTCAACAGATTTACTTTAGGCAGCGCCGAAGCAATATAGATTATGTCATCAAAAA
GTCTACAATTCTTATGTTAGTAATCGTTACTTTGTTTTTT
>No_name
CGGGATTCTTAAGGCCGTCAGAAATAAATAAATATGGAATGGAGCCCATGAAATAAAAAA
CAAAGTAACGATTACTAATATAAGAATTGTAGACTTTTTG
>No_name
GCGGGATTCTTAAGGCCGTCAGAAATAAATAAATATGGAATGGAGCCCATGAAATAAAAA
ACAAAGTAACGATTACTAATATAAGAATTGTAGACTTTTT
>No_name
GCGGGATTCTTAAGGCCGTCAGAAATAAATAAATATGGAATGGAGCCCATGAAATAAAAA
ACAAAGTAACGATTACTAATATAAGAATTGTAGACTTTTT
>No_name
CAAATGTTACTGAAAGCGAGCCAATAGAGAATNTAATAAATAAAGAAATTGAGCGGGATT
CTTAAGGCCGTCAGAAATAAATAAATATGGAATGGAGCCC
>No_name
CAGCACCAATGTCGAAAGAATGCCCCAGTCATATGAAATATTCTAATTTACGCCCCTTGT
TTGTTAAATATTGTTTTTCTTGGAGCTTTGCATTGCTGAG
>No_name
GTCGAAAGAATGCCCCAGTCATATGAAATATTCTAATTTACGCCCCTTGTTTGTTAAATA
TTGTTTTTCTTGGAGCTTTGCATTGCTGAGTTTGGCGGGC
>No_name
TTTCTTGGAGCTTTGCATTGCTGAGTTTGGCGGGCATTTTTGGAAGTCTAATGTGCATCA
TCGTCATTGTGAAGCATCGAGTTTTCATTCATGGAACGAA
>No_name
CTTTGCATTGCTGAGTTTGGCGGGCATTTTTGNAAGTCTAATGTGCATCATCGTCATTGT
GAAGCATCGAGTTTTCATTCATGGAACGAAATATTGGTTC
>No_name
CATTGCTGAGATTGGCGGGCATTTTTGGAAGACTAATGTGCATCATCGTCATTGTGTAGC
ATCGCGTTTTCATTCATGGAACGAAATATTGGTTCATTTA
>No_name
ATTTTTGGAAGTCTAATGTGCATCATCGTCATTGTGAAGCATCGAGTTTTCATTCATGGA
ACGAAATATTGGTTCATTTATTTGTCTATGAGTGATTTTC
>No_name
TGGAAGTCTAATGTGCATCATCGTCATTGTGANGCATCGAGTTTTCATTCATGGAACGAA
ATATTGGTTCATTTATTTGTCTATGAGTGATTTCCTTATG
>No_name
GGAATAATCAGCATAAGGAAATCACTCATAGACAAATAAATGAACCAATATTTCGTTCCA
TGAATGAAAACTCGATGCTTCACAATGACGATGATGCACA
>No_name
TGCCGGAATAATCAGCATAAGAAAATCACTCATAGACAAATAAATGAACCAATATTTCGT
TCCATGAATGAAAACTCGATGCTTCACAATGACGATGATG
>No_name
CGAGTTTTCATTCATGGAACGAAATATTGGTTNATTTATTTGTCTATGAGTGATTTCCTT
ATGCTGATTATTCCGGCCTGTGATTTATACTTTTACTATA
>No_name
TCCTATTCAACGTCTTAATATAGTACTCCTCTAACATATAGTAAAAGTATAAATCACAGG
CCGGAATAATCAGCATAAGGAAATCACTCATAGACAAATA
>No_name
ATCCTATTCAACGTCTTAATATAGTACTCCTCNAACATATAGTAAAAGTATAAATCACAG
GCCGGAATAATCAGCATAAGAAAATCACTCATAGACAAAT
>No_name
CGAAAATACTCATCCTATTCAACGTCTTAATATAGTACTCCTCTAACATATAGTAAAAGT
ATAAATCACAGGCCGGAATAATCAGCATAAGGAAATCACT
>No_name
CAACTCACAACCGAAAATATTCATCCTATTCAACGTCTTAATATAGTACTCCTCTAACAT
ATAGTAAAAGTATAAATCACAGGCCGGAATAATCAGCATA
>No_name
GCTGATTATTCCGGCCTGTGATTTATACTTTTACTATATGTTAGAGGAGTACTATATTAA
GACGTTGAATAGGATGAATATTTTCGGTTGTGAGTTGCGC
>No_name
GTGATTTATACTTTTACTATATGTTAGAGGAGTACTATATTAAGACGTTGAATAGGATGA
GTATTTTCGGTTGTGAGTTGCGCTACTTTGCCATTAATTT
>No_name
TGTTAGAGGAGTACTATATTAAGACGTTGAATNGGATGAGTATTTTCGGTTGTGAGTTGC
GCTACTTTGCCATTAATTTCTTTAGTTGGAATGCAAACGT
>No_name
CTATATTAAGACGTTGAATAGGATGAATATTTTCGGTTGTGAGTTGCGCTACTTTGCCAT
TAATTTCTTTAGTTGGAATGCAAACGTTTTGCAGGCTGGC
>No_name
TTAAGACGTTGAATAGGATGAATATTTTCGGTTGTGAGTTGCGCTACTTTGCCATTAATT
TCTTTAGTTGGAATGCAAACGTTTTGCAGGCTGGCTTATC
>No_name
TGAGTATTTTCGGTTGTGAGTTGCGCTACTTTGCCATTAATTTCTTTAGTTGGAATGCAA
ACGTTTTGCAGGCTGGCTTATCAATTGAAAGAACTATCAG
>No_name
CGGTTGTGAGTTGCGCTACTTTGCCATTAATTNCTTTAGTTGGAATGCAAACGTTTTGCA
GGCTGGCTTATCAATTGAAAGAACTATCAGTGTTTTGAAT
>No_name
GCGCTACTTTGCCATTAATTTCTTTAGTTGGAATGCAAACGTTTTGCAGGCTGGCTTATC
AATTGAAAGAACTATCAGTGTTTTGAATCCGATTCGCTCA
>No_name
AAACGTTTTGCAGGCTGGCTTATCAATTGAAAGAACTATCAGTGTTTTGAATCCGATTCG
CTCAAGAATTATCTTTACGACAGGTCGAACTAAATTTATT
>No_name
CGTTTTGCAGGCTGGCTTATCAATTGAAAGAACTATCAGTGTTTTGAATCCGATTCGCTC
AAGAATTATCTTTACGACAGGTCGAACTAAATTTATTATC
>No_name
CTGATAATAAATTTAGTTCGACCTGTCGTAAAGATAATTCTTGAGCGAATCGGATTCAAA
ACACTGATAGTTTTTTCAATTGATAAGCCAGCCTGCAAAA
>No_name
AATTATCTTTACGACAGGTCGAACTAAATTTATTATCAGTGTCCTAATTGGGTTCTGTTT
TGTATCTTCTTCGGTTATCGATATGCCAACATTTGAAAGA
>No_name
GTCGAACTAAATTTATTATCAGTGTCCTAATTGGGTTCTGTTTTGTATCTTCTTCGGTTA
TCGATATGCTAACATTTGAAAGAGTGAATGGAACTTGTAG
>No_name
CTTCCGCCTACAAGTTCCATTCACTCTTTCAAATGTTAGCATATCGATAACCGAAGAAGA
TACAAAACAGAACCCAATTAGGACACTGATAATAAATTTA
>No_name
CGGGTCTTCCGCCTACAAGTTCCATTCACTCTTTCAAATGTTAGCATATCGATAACCGAA
GAAGATACAAAACAGAACCCAATTAGGACACTGATAATAA
>No_name
ATGGGTCTTCCGCCTACAAGTTCCATTCACTCTTTCAAATGTTAGCATATCGATAACCGA
AGAAGATACAAAACAGAACCCAATTAGGACACTGATAATA
>No_name
ATTGGGTTCTGTTTTGTATCTTCTTCGGTTATCGATATGCTAACATTTGAAAGAGTGAAT
GGAACTTGTAGGCGGAAGACCCATCCAAATTCATCAATTG
>No_name
GAATGTGTCACGTCAATTGATGAATTTGGATGGGTCTTCCGCCTACAAGTTCCATTCACT
CTTTCAAATGTTAGCATATCGATAACCGAAGAAGATACAA
>No_name
AGAATGTGTCACGTCAATTGATGAATTTGGATGGGTCTTCCGCCTACAAGTTCCATTCAC
TCTTTCAAATGTTAGCATATCGATAACCGAAGAAGATACA
>No_name
GGAACTTGTAGGCGGAAGACCCATCCAAATTCATCAATTGACGTGACACATTCTATATAC
ACCATTGATTTGATATTGTTTCGAGCGATACCTTTTCTAG
>No_name
CACTAGAAAAGGTATCGCTCGAAACAATATCAAATCAATGGTGTATATAGAATGTGTCAC
GTCAATTGATGAATTTGGATGGGTCTTCCGCCTACAAGTT
>No_name
TCCAAATTCATCAATTGACGTGACACATTCTATATACACCATTGATTTGATATTGTTTCG
AGCGATACCTTTTCTAGTGATGCTAATTTCTTCCATAATT
>No_name
AAATTCATCAATTGACGTGACACATTCTATATNCACCATTGATTTGATATTGTTTCGAGC
GATACCTTTTCTAGTGATGCTAATTTCTTCCATAATTATC
>No_name
ATTTGATATTGTTTCGAGCGATACCTTTTCTAGTGATGCTAATTTCTTCCATAATTATCG
TAATCCTCATGAAATTGCACAGCATCAAACGAGATCGAAT
>No_name
CCCGATTCGATCTCGTTTGATGCTGTGCAATTTCATGAGGATTACGATAATTATGGAAGA
AATTAGCATCACTAGAAAAGGTATCGCTCGAAACAATATC
>No_name
CCCGATTCGATCTCGTTTGATGCTGTGCAATTTCATGAGGATTACGATAATTATGGAAGA
AATTAGCATCACTAGAAAAGGTATCGCTCGAAACAATATC
>No_name
CCCGGTTCGATCTCGTTTGATGCTGTGCAATTCCATGAGGATTACGATAATTATGGAAGA
AATTAGCATCACTAGAAAAGGTATCGCTCGAAACAATATC
>No_name
ATTGCTTCCATAATTATCGTAATCCTCATGAAATTGCACAGCATCAAACGAGATCGAATC
TGGCACCATCAAATGGGAAATCCTAACAAAAAATCCTCCC
>No_name
ATGAAATTGCACAGCATCAAACGAGATCGAATCGGGCACCATCAAATGGGAAATCCTAAC
AAAAAATCCTCCCAGAAATATCGAGAATTCAAAATGTAGG
>No_name
CACAGCATCAAACGAGATCGAATCGGGCACCATCAAATGGGAAATCCTAACAAAAAAATC
CTCCCAGAAATATCGAGAATTCAAAATGTCGGTTATCTTG
>No_name
CGTTACTAAGGTTGCCACATTCATTGATATCAAGATAACCGACATTTTGAATTCTCGATA
TTTCTGGGAGGATTTTTTGTTAGGATTTCCCATTTGATGG
>No_name
CAAAAACAACGGATTCGTTACTAAGGTTGCCACATTCATTGATATCAAGATAACCGACAT
TTTGAATTCTCGATATTTCTGGGAGGATTTTTTGTTAGGA
>No_name
GAAATATCGAGAATTCAAAATGTCGGTTATCTTGATATCAATGAATGTGGCAACCTTAGT
AACGAATCCGTTGTTTTTGATTTTCGAATTGATAGATGGA
>No_name
GAAATATCGAGAATTCAAAATGTCGGTTATCTNGATATCAATGAATGTGGCAACCTTAGT
AACGAATCCGTTGTTTTTGATTTTCGAATTGATAGATGGA
>No_name
CGAGAATTCAAAATGTCGGTTATCTTGATATCAATGAATGTGGCAACCTTAGTAACGAAT
CCGTTGTTTTTGATTTTCGAATTGATAGATGGAGCGGGCT
>No_name
CCGAGCCCGCTCCATCTATCAATTCGAAAATCAAAAACAACGGATTCGTTACTAAGGTTG
CCACATTCATTGATATCAAGATAACCGACATTTTGAATTC
>No_name
CTCCGAGCCCGCTCCATCTATCAATTCGAAAANCAAAAACAACGGATTCGTTACTAAGGT
TGCCACATTCATTGATATCAAGATAACCGACATTTTGAAT
>No_name
TCCGTATTTCTGACCCTCCGAGCCCGCTCCATCTATCAATTCGAAAATCAAAAACAACGG
ATTCGTTACTAAGGTTGCCACATTCATTGATATCAAGATA
>No_name
TCCGTATTTCTGACCCTCCGAGCCCGCTCCATCTATCAATTCGAAAATCAAAAACAACGG
ATTCGTTACTAAGGTTGCCACATTCATTGATATCAAGATA
>No_name
GTTAACTTTCCGTATTTCTGACCCTCCGAGCCCGCTCCATCTATCAATTCGAAAATCAAA
AACAACGGATTCGTTACTAAGGTTGCCACATTCATTGATA
>No_name
AGCGATTTTTCGTTAACTTTCCGTATTTCTGACCCTCCGAGCCCGCTCCATCTATCAATT
CGAAAATCAAAAACAACGGATTCGTTACTAAGGTTGCCAC
>No_name
GATTGTTAAAATAGATCAGTGAATTAAAGAGCAAATTGAAGAAATCTGAAACGCAGCGAT
TTTCCGTTAACTTTCCGTATTTCTGACCCTCCGAGCCCGC
>No_name
TGTAATTTCGCCCCAATTAAGACGTAAAATATCCAGTTTGTTTGATTGTTAAAATAGATC
AGTGAATTAAAGAGCAAATTGAAGAAATCTGAAACGCAGC
>No_name
CTGAGATTTCGCCCCAATTAAGACGTAAAATATCCAGTTTGTTTGATTGTTAAAATAGAT
CAGTGAATTAAAGAGCAAATTGAAGAAATCTGAAACGCAG
>No_name
GAAAATAGTGCTGAAATTTCGCCCCAATTAAGACGTAAAATATCCAGTTTGTTTGATTGT
TAAAATAGATCAGTGAATTAAAGAGCAAATTGAAGAAATC
>No_name
GATCGTGAGAAAATAGTGCTGAAATTTCGCCCCAATTAAGACGTAAAATATCCAGTTTGT
TTGATTGTTAAAATAGATCAGTGAATTAAAGAGCAAATTG
>No_name
CTTTAATTCACTGATCTATTTTAACAATCAAACAAACTGGATATTTTACGTCTTAATTGG
GGCGAAATTTCAGCACTATTTTCTCACGATCCTCTCCAAT
>No_name
TTTAACAATCAAACAAACTGGATATTTTACGTCTTAATTGGGGCGAAATTTCAGCACTAT
TTTCTCACGATCCTCTCCAATTTTCTCCCGTTCCTCAAAC
>No_name
AACAAACTGGATATTTTACGTCTTAATTGGGGCGAAATTTCAGCACTATTTTCTCACGAT
CCTCTCCAATTTTCTCCCGTTCCTCAAACGAGACATTGAC
>No_name
CGTAATTTCAGCACTATTTTCTCACGATCCTCTCCAATTTTCTCCCGTTCCTCAAACGAG
ACATTGACGAATCAGCGAGGTTACCTTTCGAGTCGACGAT
>No_name
CAATTTTCTCCCGTTCCTCAAACGAGACATTGACGAATCAGCGAGTTTACCTTTCGAGTC
GACGATGAACATTGAAAAAATCTTCAACGGAATTCTGAAT
>No_name
TGAACATTGAAAAAAATCTTCAACGGAATTCTGAATTGAATCTTAAAAATAAGATTGAAA
ATTCAAATTGTCAACGAAAATATTCGTGTTTATGTTGGAA
>No_name
GTCGTTTGTTAAAGTTTCAACATAATCGTCAATTTTGTTTTTGATATTTCGGTTGTTTAT
TTTCCAACATAAACACGAATATTTTCGTTGACAATTTGAA
>No_name
CAACGCAATAACCTCTGTTTCTTTTTGGTTGTTTGTTAAAGTTTCAACATAATCGTCAAT
TTTGTTTTTGATATTTCGGTTGTTTATTTTCCAACATAAA
>No_name
GTCCCATCTTTATTACTTACTTGATGTCTTTTNCTGATTGACAACAAAAGATAAATCGCT
GACCCTAAATTTATAACCGACGGAACAAGACCATATATAA
>No_name
GTTTTGATCATGGAAAGTGAAATAAACCGAACNGAAAATTTACAAAACAATTTAACTTTA
TTTCTTATACGAAAGTATTTATGGAGTTCTACGTTCTATT
>No_name
GTTTTGATCATGGAAAGTGAAATAAACCGAACCGAAAATTTACAAAACAATTTAACTTTA
TTTCTTATACGAAAGTATTTATGGAGTTCTACGTTCTATT
>No_name
CGCGATGCAAATAGAACGTAGAACTCCATAAATACTTTCGTATAAGAAATAAAGTTAAAT
TGTTTTGTAAATTTTCGGTTCGGTTTATTTCACTTTCCAT
>No_name
CGAAAATTTACAAAACAATTTAACTTTATTTCTTATACGAAAGTATTTATGGAGTTCTAC
GTTCTATTTGCATCGCTATGGTTCTTTGCTTTGGTTGATG
>No_name
CCATATTATAAACGCTAAAGTGTTTAATACAAGTCCACTCATCAACCAAAGCAAAGAACC
ATAGCGATGCAAATAGAACGTAGAACTCCATAAATACTTT
>No_name
ATTTGATCTTCTAAGTCTTGGTCTGGTCCATATTATAAACGCTAAAGTGTTTAATACAAG
TCCACTCATCAACCAAAGCAAAGAACCATAGCGATGCAAA
>No_name
ATTTGATCTTCTAAGTCTTGGTCTGGTCCATATTATAAACGCTAAAGTGTTTAATACAAG
TCCACTCATCAACCAAAGCAAAGAACCATAGCGATGCAAA
>No_name
GTATTTGATCTTCTAAGTCTTGGTCTGGTCCATATTATAAACGCTAAAGTGTTTAATACA
AGTCCACTCATCAACCAAAGCAAAGAACCATAGCGATGCA
>No_name
CGCGGATGTATTTGATCTTCTAAGTCTTGGTCTGGTCCATATTATAAACGCTAAAGTGTT
TAATACAAGTCCACTCATCAACCAAAGCAAAGAACCATAG
>No_name
TGGTTCTTTGCTTTGGTTGATGAGTGGACTTGTATTAAACACTTTAGCGTTTATAATATG
GACCAGACCAAGACTTAGAAGATCAAATACATCCGCAAAT
>No_name
GGTTCTTTGCTTTGGTTGATGAGTGGACTTGTATTAAACACTTTAGCGTTTATAATATGG
ACCAGACCAAGACTTAGAAGATCAAATACATCCGCAAATT
>No_name
TCTTTGCTTTGGTTGATGAGTGGACTTGTATTAAACACTTTAGCGTTTATAATATGGACC
AGACCAAGACTTAGAAGATCAAATACATCCGCAAATTATT
>No_name
CTATTCCTGCCAAATAATTTGCGGATGTATTTGATCTTCTAAGTCTTGGTCTGGTCCATA
TTATAAACGCTAAAGTGTTTAATACAAGTCCACTCATCAA
>No_name
GTCTGACATGGCTATTCCTGCCAAATAATTTGCGGATGTATTTGATCTTCTAAGTCTTGG
TCTGGTCCATATTATAAACGCTAAAGTGTTTAATACAAGT
>No_name
GTCTGACATGGCTATTCCTGCCAAATAATTTGCGGATGTATTTGATCTTCTAAGTCTTGG
TCTGGTCCATATTATAAACGCTAAAGTGTTTAATACAAGT
>No_name
CTTGTATTAAACACTTTAGCGTTTATAATATGGACCAGACCAAGACTTAGAAGATCAAAT
ACATCCGCAAATTATTTGGCAGGAATAGCCATGTCAGACA
>No_name
CCAGACCAAGACTTAGAAGATCAAATACATCCGCAAATTATTTGGCAGGAATAGCCATGT
CAGACACCATATTTTGGTTATTATACATTCTTCATTACAT
>No_name
CCAAGACTTAGAAGATCAAATACATCCGCAAATTATTTGGCAGGAATAGCCATGTCAGAC
ACCATATTTTGGTTATTATACATTCTTCATTACATGCAAA
>No_name
CGAAGTTTGCATGTAATGAAGAATGTATAATAACCAAAATATGGTGTCTGACATGGCTAT
TCCTGCCAAATAATTTGCGGATGTATTTGATCTTCTAAGT
>No_name
ACGAAGTTTGCATGTAATGAAGAATGTATAATAACCAAAATATGGTGTCTGACATGGCTA
TTCCTGCCAAATAATTTGCGGATGTATTTGATCTTCTAAG
>No_name
CACGAAGTTTGCATGTAATGAAGAATGTATAATAACCAAAATATGGTGTCTGACATGGCT
ATTCCTGCCAAATAATTTGCGGATGTATTTGATCTTCTAA
>No_name
CACGAAGTTTGCATGTAATGAAGAATGTATAATAACCAAAATATGGTGTCTGACATGGCT
ATTCCTGCCAAATAATTTGCGGATGTATTTGATCTTCTAA
>No_name
CGTGAAGTTTGCATGTAATGAAGAATGTATAATAACCAAAATATGGTGTCTGACATGGCT
ATTCCTGCCAAATAATTTGCGGATGTATTTGATCTTCTAA
>No_name
CCGCGAAGTTTGCATGTAATGAAGAATGTATAATAACCAAAATATGGTGTCTGACATGGC
TATTCCTGCCAAATAATTTGCGGATGTATTTGATCTTCTA
>No_name
CCTCGAAGTTTGCATGTAATGAAGAATGTATAATAACCAAAATATGGAGTCTGACATGGC
TATTCCTGCCAAATAATTTGCGGATGTATTTGATCTTCTA
>No_name
AGAAGATCAAATACATCCGCAAATTATTTGGCAGGAATAGCCATGTCAGACACCATATTT
TGGTTATTATACATTCTTCATTACATGCAAACTTCGTGGG
>No_name
CTGGAATATCTTGAACACAAATGTCCCACGAAGTTTGCATGTAATGAAGAATGTATAATA
ACCAAAATATGGTGTCTGACATGGCTATTCCTGCCAAATA
>No_name
ATGTCAGACACCATATTTTGGTTATTATACATTCTTCATTACATGCAAACTTCGTGGGAC
ATTTGTGTTCAAGATATTCCAGTATGGTGTGAAATGTTTC
>No_name
ATGTCAGACACCATATTTTGGTTATTATACATTCTTCATTACATGCAAACTTCGTGGGAC
ATTTGTGTTCAAGATATTCCAGTATGGTGTGAAATGTTTC
>No_name
AAAAAAATAAACCTTGAAACATTTCACACCATACTGGAATATCTTGAACACAAATGTCCC
ACGAAGTTTGCATGTAATGAAGAATGTATAATAACCAAAA
>No_name
GATAAGTATTGACTTGAAATAAATAAACCTTGAAACATTTCACACCATACTGGAATATCT
TGAACACAAATGTCCCACGAAGTTTGCATGTAATGAAGAA
>No_name
TGCAAACTTCGTGGGACATTTGTGTTCAAGATATTCCAGTATGGTGTGAAATGTTTCAAG
GTTTATTTATTTCAAGTCAATACTTTTCCGTACCTCTCGT
>No_name
GGACATTTGTGTTCAAGATATTCCAGTATGGTGTGAAATGTTTCAAGGTTTATTTATTTC
AAGTCAATACTTTTCCGTACCTCTCGTTTTGATTTTCTCA
>No_name
CTGCTATATATCTCTCCAATGAGAAAATCAAAACGAGAGGTACGGAAAAGTATTGACTTG
AAATAAATAAACCTTGAAACATTTCACACCATACTGGAAT
>No_name
CATACTGCTATATATCTCTCCAATGAGAAAATCAAAACGAGAGGTACGGAAAAGTATTGA
CTTGAAATAAATAAACCTTGAAACATTTCACACCATACTG
>No_name
CTCGTTTTGATTTTCTCATTGGAGAGATATATAGCAGTATGCCATCCATTTAAAAGAGAA
AAGCTCTGTACTCACAGAAAGGCTCTGGTCAATACAATTG
>No_name
CAGTGACTCCACAAACAATTGTATTGACCAGAGCCTTTCTGTGAGTACAGAGCTTTTCTC
TTTTAAATGGATGGCATACTGCTATATATCTCTCCAATGA
>No_name
ATATATAGCAGTATGCCATCCATTTAAAAGAGNAAAGCTCTGTACTCACAGAAAGGCTCT
GGTCAATACAATTGTTTGTGGAGTCACTGCGCTGATATTA
>No_name
TTAAAAGAGAAAAGCTCTGTACTCACAGAAAGGCTCTGGTCAATACAATTGTTTGTGGAG
TCACTGCGCTGAGATTAGGATGTTCTCAGAGTATTTCAAG
>No_name
AGAAAAGCTCTGTACTCACAGAAAGGCTCTGGTCAATACAATTGTTTGTGGAGTCACTGC
GCTGATATTAGGATGTTCTCAGAGTATTTCAAGAGAATAC
>No_name
CTCTGGTCAATACAATTGTTTGTGGAGTCACTGCGCTGATATTAGGATGTTCTCAGAGTA
TTTCAAGAGAATACAATGACGTATCGAAAAAATGTGATAT
>No_name
CTAATATCACATTTTTTCGATACGTCATTGTATTCTCTTGAAATACTCTGAGAACATCCT
AATATCAGCGCAGTGACTCCACAAACAATTGTATTGACCA
>No_name
CGCTGATATTAGGATGTTCTCAGAGTATTTCANGAGAATACAATGACGTATCGAAAAAAT
GTGATATTAGAGGAAGTGTTGTAAATACTCGCAATTGGTT
>No_name
GGATGTTCTCAGAGTATTTCAAGAGAATACAATGACGTATCAAAAAATGTGATATTAGAG
GAAGTGTTGTAAATACTCGCAATTGGTTCATATTTGCCAC
>No_name
GTGGCAAATATGAACCAATTGCGAGTATTTACAACACTTCCTCTAATATCACATTTTTTC
GATACGTCATTGTATTCTCTTGAAATACTCTGAGAACATC
>No_name
AGAGAATACAATGACGTATCGAAAAAATGTGATATTAGAGGAAGTGTTGTAAATACTCGC
AATTGGTTCATATTTGCCACTGGGACTGAAATACTCATTA
>No_name
AGAGAATACAATGACGTATCGAAAAAATGTGANATTAGAGGAAGTGTTGTAAATACTCGC
AATTGGTTCATATTTGCCACTGGGACTGAAATACTCATTA
>No_name
AATACAATGACGTATCGAAAAAATGTGATATTAGAGGAAGTGTTGTAAATACTCGCAATT
GGTTCATATTTGCCACTGGGACTGAAATACTCATTAGTGC
>No_name
GCACTAATGAGTATTTCAGTCCCAGTGGCAAATATGAACCAATTGCGAGTATTTACAACA
CTTCCTCTAATATCACATTTTTTCGATACGTCATTGTATT
>No_name
AAAAAATGTGATATTAGAGGAAGTGTTGTAAATACTCGCAATTGGTTCATATTTGCCACT
GGGACTGAAATACTCATTAGTGCGCTGCTGCCATTTGCAA
>No_name
GATTAAAGTTGCAAATGGCAGCAGCGCACTAATGAGTATTTCAGTCCCAGTGGCAAATAT
GAACCAATTGCGAGTATTTACAACACTTCCTCTAATATCA
>No_name
ATTGGTTCATATTTGCCACTGGGACTGAAATACTCATTAGTGCGCTGCTGCCATTTGCAA
CTTTAATCGTCAATATCTTAGTTATTATAGAACTGAAATC
>No_name
CTGAAATACTCATTAGTGCGCTGCTGCCATTTGCAACTTTAATCGTCAATATCTTAGTTA
TTATAGAACCGAAATCTATCACAAGTAAAACTACATTGAT
>No_name
ACTGAGGGTTTTATCAATGTAGTTTTACTTGTNATAGATTTCAGTTCTATAATAACTAAG
ATATTGACGATTAAAGTTGCAAATGGCAGCAGCGCACTAA
>No_name
GTAACTGAGGGTTTTATCAATGTAGTTTTACTNGTGATAGATTTCAGTTCTATAATAACT
AAGATATTGACGATTAAAGTTGCAAATGGCAGCAGCGCAC
>No_name
GGTTAATGGAGCAGTTACTGAGGGTTTTATCAATGTAGTTTTACTTGTGATAGATTTCAG
TTCTATAATAACTAAGATATTGACGATTAAAGTTGCAAAT
>No_name
AAGTGCAACTTTAATCGTCAATATCTTAGTTATTATAGAACTGAAATCTATCACAAGTAA
AACTACATTGATAAAACCCTCAGTAACTGCTCCATTAACC
>No_name
CTTTAATCGTCAATATCTTAGTTATTATAGAANTGAAATCTATCACAAGTAAAACTACAT
TGATAAAACCCTCAGTAACTGCTCCATTAACCTCCTCCAC
>No_name
TTATTATAGAACTGAAATCTATCACAAGTAAAACTACATTGATAAAACCCTCAGTAACTG
CTCCATTAACCTCCTCCACTAGTACCAGTGAGCAACATCT
>No_name
CTGAAATCTATCACAAGTAAAACTACATTGATAAAACCCTCAGTAACTGCTCCATTAACC
TCCTCCACTAGTACCAGTGAGCAACATCTTCAAATTCAAA
>No_name
GTTTCTTTGAATTTGAAGATGTTGCTCACTGGTACTAGTGGAGGAGGTTAATGGAGCAGT
TACTGAGGGTTTTATCAATGTAGTTTTACTTGTGATAGAT
>No_name
GTAAAACTACATTGATAAAACCCTCAGTAACTGCTCCATTAACCTCCTCCACTAGTACCA
GTGAGCAACATCTTCAAATTCAAAGAAACCAAGGTAGTAC
>No_name
AAAACCCTCAGTAACTGCTCCATTAACCTCCTCCACTAGTACCAGTGAGCAACATCTTCA
AATTCAAAGAAACCAAGGTAGTACGGAAAAGCTAAATATC
>No_name
TGCTTGTTGATATTTAGCTTTTCCGTACTACCTTGGTTTCTTTGAATTTGAAGATGTTGC
TCACTGGTACTAGTGGAGGAGGTTAATGGAGCAGTTACTG
>No_name
GGCTAATGGAATGCTTTTTGATATTTAGCTTTTCCGTACTACCTTGGTTTCTTTGAATTT
GAAGATGTTGCTCACTGGTACTAGTGGAGGAGGTTAATGG
>No_name
ACTAGTACCAGTGAGCAACATCTTCAAATTCAAAGAAACCAAGGTAGTACGGAAAAGCTA
AATATCAAAAAGCATTCCATTAGCCAACAGAATAAAGAAA
>No_name
CTTTTCTTTATTCTGTTGGCTAATGGAATGCTTTTTGATATTTAGCTTTTCCGTACTACC
TTGGTTTCTTTGAATTTGAAGATGTTGCTCACTGGTACTA
>No_name
CACTCTTTTCTTTATTCTGTTGGCTAATGGAANGCTTTTTGATATTTAGCTTTTCCGTAC
TACCTTGGTTTCTTTGAATTTGAAGATGTTGCTCACTGGT
>No_name
CTGGATTTGAATGCACTCTTTTCTTTATTCTGTTGGCTAATGGAATGCTTTTTGATATTT
AGCTTTTCCGTACTACCTTGGTTTCTTTGAATTTGAAGAT
>No_name
GAAGAAACGAGACACTTAAAAGCAAAATTGTACTGGATTTGAATGCACTCTTTTCTTTAT
TCTGTTGGCTAATGGAATGCTTTTTGATATTTAGCTTTTC
>No_name
ATTAGAAGAAACGAGACACTTAAAAGCAAAATTGTACTGGATTTGAATGCACTCTTTTCT
TTATTCTGTTGGCTAATGGAATGCTTTTTGATATTTAGCT
>No_name
CAACAGAATAAAGAAAAGAGTGCATTCAAATCNAGTACAATTTTGCTTTTAAGTGTCTCG
TTTCTTCTAATAGTCACAACTCTACCAACCGGTTTCGTTT
>No_name
CATAAACGAAACCGGTTGGTAGAGTTGTGACTATTAGAAGAAACGAGACACTTAAAAGCA
AAATTGTACTGGATTTGAATGCACTCTTTTCTTTATTCTG
>No_name
CGCGCATAAACGAAACCGGTTGGTAGAGTTGTGACTATTAGAAGAAACGAGACACTTAAA
AGCAAAATTGTACTGGATTTGAATGCACTCTTTTCTTTAT
>No_name
AAAAGAGTGCATTCAAATCCAGTACAATTTTGCTTTTAAGTGTCTCGTTTCTTCTAATAG
TCACAACTCTACCAACCGGTTTCGTTTATGCGCTCCAATT
>No_name
AAAGTTTCGTTTCCAACTGGACAGACAAATTGGAGCGCATAAACGAAACCGGTTGGTAGA
GTTGTGACTATTAGAAGAAACGAGACACTTAAAAGCAAAA
>No_name
CGACGCTTAAAGTTTCGTTTCCAACTGGACAGACAAATTGGAGCGCATAAACGAAACCGG
TTGGTAGAGTTGTGACTATTAGAAGAAACGAGACACTTAA
>No_name
TCGACGCTTAAAGTTTCGTTTCCAACTGGACAGACAAATTGGAGCGCATAAACGAAACCG
GTTGGTAGAGTTGTGACTATTAGAAGAAACGAGACACTTA
>No_name
TCGACGCTTAAAGTTTCGTTTCCAACTGGACANACAAATTGGAGCGCATAAACGAAACCG
GTTGGTAGAGTTGTGACTATTAGAAGAAACGAGACACTTA
>No_name
CACTACTCTACCAACCGGTTTCGTTTATGCGCTCCAATTTGTCTGTCCAGTTGGAAACGA
AACTTTAAGCGTCGAACAAATGAAAGTCGATCCAGATTGG
>No_name
ATAAACTTTATCCAATCTGGATCGACTTTCATTTGTTCGACGCTTAAAGTTTCGTTTCCA
ACTGGACAGACAAATTGGAGCGCATAAACGAAACCGGTTG
>No_name
AACCGGTTTCGTTTATGCGCTCCAATTTGTCTGTCCAGTTGGAAACGAAACTTTAAGCGT
CGAACAAATGAAAGTCGATCCAGATTGGATAAAGTTTATT
>No_name
ACCGGTTTCGTTTATGCGCTCCAATTTGTCTGTCCAGTTGGAAACGAAACTTTAAGCGTC
GAACAAATGAAAGTCGATCCAGATTGGATAAAGTTTATTA
>No_name
GATTCGTTTATGCGCTCCAATTTGTCTGTCCANTTGGAAACGAAACTTTAAGCGTCGAAC
AAATGAAAGTCGATCCAGATTGGATAAAGTTTATTAACTA
>No_name
CTCTTTTAAAATTTGATAGTTAATAAACTTTANCCAATCTGGATCGAATTTCATTTGTTC
GACGCTTAAAGTTTCGTTTCCAACTGGACAGACAAATTGG
>No_name
AAAAAAGTCAACAACCTCTTTTAAAATTTGATAGTTAATAAACTTTATCCAATCTGGATC
GACTTTCATTTGTTCGACGCTTAAAGTTTCGTTTCCAACT
>No_name
AAACGAAACTTTAAGCCTCGAACAAATGAAAGTCGATCCAGATTGGATAAAGTTTATTAA
CTATCAAATTTTAAAAGAGGTTGTTGACTTTTTTTCAATG
>No_name
GGATCATTGAAAAAAAGTCAACAACCTCTTTTAAAATTTGATAGTTAATAAACTTTATCC
AATCTGGATCGACTTTCATTTGTTCGACGCTTAAAGTTTC
>No_name
AAATAACAAAATTTATACTGAAATGGATCATTGAAAAAAAGTCAACAACCTCTTTTAAAA
TTTGATAGTTAATAAACTTTATCCAATCTGGATCGACTTT
>No_name
GTCGATCCAGATTGGATAAAGTTTATTAACTANCAAATTTTAAAAGAGGTTGTTGACTTT
TTTTCAATGATCCATTTCAGTATAAATTTTGTTATTTATT
>No_name
CAGTAATATAATAAATAACAAAATTTATACTGAAATGGATCATTGAAAAAAAGTCAACAA
CCTCTTTTAAAATTTGATAGTTAATAAACTTTATCCAATC
>No_name
CAGTAATATAATAAATAACAAAATTTATACTGAAATGGATCATTGAAAAAAAGTCAACAA
CCTCTTTTAAAATTTGATAGTTAATAAACTTTATCCAATC
>No_name
ATTGGATAAAGTTTATTAACTATCAAATTTTANAAGAGGTTGTTGACTTTTTTTCAATGA
TCCATTTCAGTATAAATTTTGTTATTTATTATATTACTGG
>No_name
CGCCAGTAATATAATAAATAAAAAAATTTATACTGAAATGGATCATTGAAAAAAAGTCAA
CAACCTCTTTTAAAATTTGATAGTTAATAAACTTTATCCA
>No_name
GGACCTTTGAATCGTTTTGCATTTTGAAACAGAAGGTAAAATTCTGTTCTAAAACTTTCG
CCAGTAATATAATAAATAACAAAATTTATACTGAAATGGA
>No_name
CAGGACCTTTGAATCGTTTTGCATTTTGAAACAGAAGGTAAAATTCTGTTCTAAAACTTT
CGCCAGTAATATAATAAATAACAAAATTTATACTGAAATG
>No_name
GTCAGGACCTTTGAATCGTTTTGCATTTTGAAACAGAAGGTAAAATTCTGTTCTAAAACT
TTCGCCAGTAATATAATAAATAACAAAATTTATACTGAAA
>No_name
TTCAGTATAAATTTTGTTATTTATTATATTACTGGCGAAAGTTTTAGAACAGAATTTTAC
CTTCTGTTTCAAAATGCAAAACGATTCAAAGGTCCTGACG
>No_name
ATTTCTATTTGAAAAATAGGAATTACCAATGGAAGTATCGTCAGGACCTTTGAATCGTTT
TGCATTTTGAAACAGAAGGTAAAATTCTGTTCTAAAACTT
>No_name
CCCATTTCTATTTGAAAAATAGGAATTACCAATGGAAGTATCGTCAGGACCTTTGAATCG
TTTTGCATTTTGAAACAGAAGGTAAAATTCTGTTCTAAAA
>No_name
CCCATTTCTATTTGAAAAATAGGAATTACCAANGGAAGTATCGTCAGGACCTTTGAATCG
TTTTGCATTTTGAAACAGAAGGTAAAATTCTGTTCTAAAA
>No_name
GAGCATTTCGGTGTGATTAACTCTCTGATTGTNCCCATTTCTATTTGAAAAATAGGAATT
ACCAATGGAAGTATCGTCAGGACCTTTGAATCGTTTTGCA
>No_name
TTTCGGAGCATTCCGGTGTGATTAACTCTCTGATTGTGCCCATTTCTATTTGAAAAATAG
GAATTACCAATGGAAGTATCGTCAGGACCTTTGAATCGTT
>No_name
GTCTTCGGAGCATTTCGGTGTGATTAACTCTCTGATTGTGCCCATTTCTATTTGAAAAAT
AGGAATTACCAATGGAAGTATCGTCAGGACCTTTGAATCG
>No_name
GTTCGGCCTGTTTTCGGAGCATTTCGGTGTGATTAACTCTCTGATTGTGCCCATTTCTAT
TTGAAAAATAGGAATTACCAATGGAAGTATCGTCAGGACC
>No_name
GTTCGGCCTGTTTTCGGAGCATTTCGGTGTGATTAACTCTCTGATTGTGCCCATTTCTAT
TTGAAAAATAGGAATTACCAATGGAAGTATCGTCAGGACC
>No_name
GTGTTCGGCCTGTTTTCGGAGCATTTCGGTGTGATTAACTCTCTGATTGTGCCCATTTCT
ATTTGAAAAATAGGAATTACCAATGGAAGTATCGTCAGGA
>No_name
CGTGTGTTCGGCCTGTTTTCGGAGCATTTCGGTGTGATTAACTCTCTGATTGTGCCCATT
TCTATTTGAAAAATAGGAATTACCAATGGAAGTATCGTCA
>No_name
CTAAATGTCTCTCGATTATCAAATGGTAAAAGGGAATTTCCAGATTATTTTCAATCCCGA
TTCGAATATCTCCATTCTCACTCGAGCTTATAATGAATTG
>No_name
CTCTCGATTATCAAATGGTAAAAAGGAATTTCCAGATTATTTTCAATCCCGATTCGAATA
TCTCCATTCTCACTCGAGCTTATAATGAATTGATGAAGCA
>No_name
CTCGATTATCAAATGGTAAAAAGGAATTTCCAGATTATTTTCAATCCCGATTCGAATATC
TCCATTCTCACTCGAGCTTATAATGAATTGATGAAGCATC
>No_name
CGAGATAATAGACCTGGTTTGATAATTTGAAAGCTCCAACTTTTGATTCATACTTCGAAT
GTAATAATGCTTTGAGTTTTTCTGATTCATTTCTAATCGA
>No_name
GTATGAATCAAAAGTTGGAGCTTTCAAATTATCAAACCAGGTCTATTATCTCGTGGGAAT
TTGGATATTAATATGCGTAACTGGAGTCGTCAGTAACTTG
>No_name
GTAAACGCGAGACCAATACAAAAGATTTCATAAATTAATTTGCATGGATTCCGCCACAAA
GTGATGATGACCACCAAGTTACTGAAGACTCCAGTTAAGC
>No_name
ATCCAATTCAACAGTAAATAATGAACACTCGTCAGTGGAACTGCCAATAGAAGAAAGCCA
ATATCGGTAAACGCGAGACCAATACAAAAGATTTCATAAA
>No_name
GTTGAATTGGATACTTGGCAGCTTTATGTGCAAACTGATTAATTACCTTATCCAAAGTGT
TGTATTTTCATCATCACTGATCCTAGTCGGCTTAACGTTT
>No_name
GCTTTATGTGCAAACTGATTAATTACCTTATCCAAAGTGTTGTATTTTCATCATCACTGA
TCCTAGTCGGCTTAACGTTTTCAAGATTTATCGCAGTTTT
>No_name
GTTAAACTGCGATAAATCTTGAAAACGTTAAGCCGACTAGGATCAGTGATGATGAAAATA
CAACACTTTGGATAAGGTAATTAATCAGTTTGCACATAAA
>No_name
TCATGATAGTAAAAATATGGCGTAGATATCGAAAATCCAATAAACCATCCAATGATACAA
GCCCATTTTGCGCCATTTAAAGTCATTCGGCGGTTTTTCC
>No_name
CTTCGAATGAATCTCGATATATTGTTATAATTNGACTATTAAACACATCGTATTTGATCC
CATTTATTGGGATTTTAATAATGAATGCAATGGTGGTTTG
>No_name
GGAAATTAAAAAAGAAGTTAAATTTCCAGAGCATTATCGTGATAGCCTTATATCAAACGA
TATCGTTAACAAAGTGAAAGCATCTAAACTTTTCAGGCGC
>No_name
CTGCCGGCGCCTGAAAAGTTTAGATGCTTTCANTTTGTTAACGATATCGTTTGATATAAG
GCTATCACGATAATGCTCTGGAAATTTAACTTCTTTTTTA
>No_name
GTTGAAGGAAAACTAGCCGGACTCAGATTGTACCAAGCGTTTATGATATTTATCGGTAGC
CAGCAAAGACCATATACTAATATCACTAATAAAGCTAGAT
>No_name
TGGAATGTTTTCTGTGGAAGGTAAAATTCTTTAAAAATGGAAACCGATCTATGAAAGCAC
TTTTAAACGCTTTGCTTGCTATTGAATAGACGATCGGATT
>No_name
GGGGAATGTTTTCTGTGTAAGGTAAAATTCTTTAAAAATGGAAACCGATCTATGAAAGCA
CTTTTAAACGCTTTGCTTGCTATTGAATAGACGATCGGAT
>No_name
CGGGGAATGTTTTCTGTGTAAGGTAAAATTCTTTAAAAATGGAAACCGATCTATGAAAGC
ACTTTTAAACGCTTTGCTTGCTATTGAATAGACGATCGGA
>No_name
AGAATCTGTAAATGATTCCTTGGCGTTTTTTATGTTTAGAATTTCACTGGTAAGTCTAGG
AATAATTGCAAACTCTGTGCTTTTCCGTTTTGTATGTGTT
>No_name
ATTTTAGTTCGACTTCAGACTATAGTTGACATATTGACATTGGCAAGTGTCATTTTGGCC
ATGTTTACCCATCAATCGCAAATAAACTTTGGCAGTTATG
>No_name
AGTGAATTCAACGGTCACGTCTAGCCTTGAATTGGAATTGAGATGCGGTCCATACCCTTC
CATCAAAAAACCAGAGTTTAGTCTTCTTTTAGAATCAAAA
>No_name
CTTCTACAAACGTCATTCTAATGTCGTTAGCATTAGCTGATATGTTTACAGGAATTTTCC
CTCTGCCAGTTTATTTAATTAATAATTATCAGACATTTTT
>No_name
GACAGATTGTGGGCAAAACCACGTTTAAAACAAAAATTGCCACACTAATTGTAATATTAT
TTTGATATTGGGTTAAAAATGTCGGATAATTATTAATTAA
>No_name
GCCAGATTGATGCCGTATGACAAATTGTGGGCAAAACCACGTTTAAAACAAAAATTGCCA
CACTAATTGTAATATTATTTTGATATTGGGTTAAAAATGT
>No_name
AAAATAATATTACAATTAGTGTGGCAATTTTTGTTTTAAACGTGGTTTTGCCCACAATCT
GTCATACGGCATCAATCTGGTTAACGGTTATTTTAGCCAT
>No_name
ATGATATATTATTTTTCACGCCTTTTACTAATNCATGTCGCCCCTTGTGCTTTGCTTTTG
TCCTTTTCAGTTTTGCTAATTATCGCAATGAAAAAAGTAG
>No_name
AACGGTTCAAAACCAAATAAAGTTTTGTAAGTTTCTCGGAATTGTTTAGACATCGTACAA
TAAACGAAAAAGTTAAACAAATACGATATCATAGTGGCTA
>No_name
GAGCGAGTTCTGGTTGAGAATGACGTCTTCTACTGAGATCAAAAGACGGTTCAAAACCAA
ATAAAGTTTTGTAAGTTTCTCGGAATTGTTTAGACATCGT
>No_name
CTGAGAGCGAGTTCTGGTTGAGAATGACGTCTTCTACTGAGATCAAAAGACGGTTCAAAA
CCAAATAAAGTTTTGTAAGTTTCTCGGAATTGTTTAGACA
>No_name
CCGAGAGCGAGTTCTGGTTGAGAATGACGTCTTCTACTGAGATCAAAAGACGGTTCAAAA
CCAAATAAAGTTTTGTAAGTTTCTCGGAATTGTTTAGACA
>No_name
AAAAAAATGAACGTTTCTCTATTTGAAATTCTTAATATAACAAAAAACCAATCATTGGAA
GTTGCGAGATTCTCTCCTAAACATGGTTGGATTCATGTTT
>No_name
ATCATTGGAAGTTGCGAGATTCTCTCCTAAACATGGTTGGATTCATGTTTATTTGACATC
TGCCGTGCTCGGCTCTCTTATTTTATGCACTATAATTGGA
>No_name
AGCAACGACAAAAACATTTCCAATTATAGTGCATAAAATAAGAGAGCCGAGCACGGCAGA
TGTCAAATAAACATGAATCCAACCATGTTTAGGAGAGAAT
>No_name
GCAGCAACGACAAAAACATTTCCAATTATAGTGCATAAAATAAGAGAGCCGAGCACGGCA
GATGTCAAATAAACATGAATCCAACCATGTTTAGGAGAGA
>No_name
CTCTCCTAAACATGGTTGGATTCATGTTTATTTGACATCTGCCGTGCTCGGCTCTCTTAT
TTTATGCACTATAATTGGAAATGTTTTTGTCGTTGCTGCC
>No_name
GGCAGCAACGACAAAAACATTTCCAATTATAGTGCATAAAATAAGAGAGCCGAGCACGGC
AGATGTCAAATAAACATGAATCCAACCATGTTTAGGAGAG
>No_name
AGAATAAGATAATTTGATACGCTTTGAAGATTCTTTTCTAAAATTATGGCAGCAACGACA
AAAACATTTCCAATTATAGTGCATAAAATAAGAGAGCCGA
>No_name
CTGAGAATAAGATAATTTGATACGCTTTGAAGATTCTTTTCTAAAATTATGGCAGCAACG
ACAAAAACATTTCCAATTATAGTGCATAAAATAAGAGAGC
>No_name
CCATAATTTTAGAAAAGAATCTTCAAAGCGAANCAAATTATCTTATTCTCAGCATTGCCG
TTGCAGATCTGATAGTGGCATCCTTAGTTATGTCAGTTAG
>No_name
GAACAACAGAGCACATCAAAACAAACCCAAAAATCGCATAGCTCTATTCCTAAAAACCAC
TGTTTAGAAATCTCGCTTAAAAGACTAACTGACATAACTA
>No_name
CGATTCTTCACTTAGTTGCAATAGCATTTGATAGATATTGGGCCGTCACCAATATAGACT
ATATCAGAATGAGGACGGCTAAACGAATTATTATAATGAT
>No_name
CTTGAATAGAAACGAGAAGGAATGGAAATAATAATAGAGAGGAACCAAACAATTATAATC
ATTATAATAATTCGTTTAGCCGTCCTCATTCTGATATAGT
>No_name
CGCTTCTATTCAAGTCGGACATGGGAAAATGTCTACAAAAGTGTTGTAATTGATGGATTG
TGTAACATAAATGATGAATATTTCTATACGATTTTCTCAA
>No_name
CGACAGTTGAGAAAATCGTATAGAAATATTCATCATTTATGTTACACAATCCATCAATTA
CAACACTTTTGTAGACATTTTCCCATGTCCGACTTGAATA
>No_name
CGACAGTTGAGAAAATCGTATAGAAATATTCATCATTTATGTTACACAATCCATCAATTA
CAACACTTTTGTAGACATTTTCCCATGTCCGACTTGAATA
>No_name
CCGACAGTTGAGAAAATCGTATAGAAATATTCATCATTTATGTTACACAATCCATCAATT
ACAACACTTTTGTAGACATTTTCCCATGTCCGACTTGAAT
>No_name
GACTGTGTAACATAAATGATGAATATTTCTATACGATTTTCTCAACTGTCGGTGCTTTTT
ATATGCCAATGTTTCTTTTGATTGGTATTTATTTAAAGAT
>No_name
TTTCCGAATTCTTGCTCGAGCTGTTTGATAAATCTTTAAATAAATACCAATCAAAAGAAA
CATTGGCATATAAAAAGCACCGACAGTTGAGAAAATCGTA
>No_name
ATTTTCTCAACTGTCGGTGCTTTTTATATGCCAATGTTTCTTTTGATTGGTATTTATTTA
AAGATTTATCAAACAGCTCGAGCAAGAATTCGGAAACATG
>No_name
TGTTTCTTTTGATTGGTATTTATTTAAAGATTTATCAAACAGCTCGAGCAAGAATTCGGA
AACATGGCTTCCATAAATCCAAGTCAAAATTCAACAACAG
>No_name
ATAAATTTCACTTTTTTCGGCCATCGAAATGGGAATTTTTTAATACTGTTAAAAAAACTG
TTGTTGAATTTTGACTTGGATTTATGGAAGCCATGTTTCC
>No_name
ATAAATTTCACTTTTTTCGGCCATCGAAATGGGAATTTTTTAATACTGTTAAAAAAACTG
TTGTTGAATTTTGACTTGGATTTATGGAAGCCATGTTTCC
>No_name
CTGCATTGATAACGATGAGTACTATTCATTTCTCTCTTTACTGGGATAAATTTCACTTTT
TTCGGCCATCGAAATGGGAATTTTTTAATACTGTTAAAAA
>No_name
AAAAAGTGAAATTTATCCCAGTAAAGAGAGAAATGAATAGTACTCATCGTTATCAATGCA
GCTCTAACTTTAGTCAAACAAACAATTATCTTCAAATGAA
>No_name
GAAATGAATAGTACTCATCGTTATCAATGCAGCTCTAACTTTAGTCAAACAAACAATTAT
CTTCAAATGAAAATAGACATGCAATCATACGAAATCTCCT
>No_name
GATTTTTCGACATATTTTTCCCATAATATGAGGAGATTTCGTATGATTGCATGTCTATTT
TCATTTGAAGATAATTGTTTGTTTGACTAAAGTTAGAGCT
>No_name
GATTTTTCGACATATTTTTCCCATAATATGAGNAGATTTCGTATGATTGCATGTCTATTT
TCATTTGAAGATAATTGTTTGTTTGACTAAAGTTAGAGCT
>No_name
ACGAAATCTCCTCATATTATGGGAAAAATATGTCGAAAAATCAGGTAAACTCATATGATT
TAGATTCAGTGAATCAAAGTTCATGTGATCCTCAATCAAG
>No_name
CTTGATTGAGGATCACATGAACTTTGATTCACTGAATCTAAATCATATGAGTTTACCTGA
TTTTTCGACATATTTTTCCCATAATATGAGGAGATTTCGT
>No_name
GTGAGGATGAGCTTGATTGAGGATCACATGAACTTTGATTCACTGAATCTAAATCATATG
AGTTTACCTGATTTTTCGACATATTTTTCCCATAATATGA
>No_name
GAAAAATCAGGTAAACTCATATGATTTAGATTCAGTGAATCAAAGTTCATGTGATCCTCA
ATCAAGCTCATCCTCACATAAATATTGCAACTCAAGTTGT
>No_name
TATTGTTTGAAGATGCTATTTGATAACATATTCGAATCAACATTTGGATACTGGTTGTTC
ATATTTATGTGCTCACAACTTGAGTTGCAATATTTATGTG
>No_name
CTGGTATCGTTTGAAGATGCTATTTGACAACATATTCGAATCAACATTTGGATACTGGTT
GTTCATATTTATGTGCTCACAACTTGAGTTGCAATATTTA
>No_name
GAACAACCAGTATCCAAATGTTGATTCGAATATGTTATCAAATAGCATCTTCAAACAATA
CCAGTGCAAACATGAGAAGGATAAACTCCATTTTTCTATT
>No_name
GTCAAATAGCATCTTCAAACAATACCAGTGCAAACATGAGAAGGATAAACTCCATTTTTC
TATTTTACAATCTCCAGTGGTTTTGGAGGCTGAGTTTGTT
>No_name
TATCAAATAGCATCTTCAAACAATACCAGTGCAAACATGAGAAGGATAAACTCCATTTTT
CTATTTTACAATCTCCAGTGGTTTTGGAGGCTGAGTTTGT
>No_name
GGTTCAGTAACAAACTCAGCCTCCAAAACCACNGGAGATTGTAAAATAGAAAAATGGAGT
TTATCCTTCTCATGTTTGCACTGGTATTGTTTGAAGATGC
>No_name
TGCAAACATGAGAAGGATAAACTCCATTTTTCNATTTTACAATCTCCAGTGGTTTTGGAG
GCTGAGTTTGTTACTGATCCAGCTCAGTGTCTAGAAAAAT
>No_name
GCTTGTTTCCTTCCAATTCCAAATGATTTTTTCGTCAACGTTTTCTAGACACTGAGCTGG
ATCAGTAACAAACTCAGCCTCCAAAACCACTGGAGATTGT
>No_name
GAAACAAGTAGTCTCAACAGTTCTCCGAGAATTACTTGCCCTAATCGACCAAGACATGAT
TGCATAGAATATATAAAGAAAACCAAAAGAAAACTCCATC
>No_name
ATTGCATAGAATATATAAAGAAAACCAAAAGANAACTCCATCCGCAGAACTCACTGAGTC
CGAATATTCATTAGAAAATCACAGGAATATTAGTTCCGGA
>No_name
AAAACCAAAAGAAAACTCCATCCGCAGAACTCACTGAGTCCGAATATTCATTACAAAATC
ACAGGAATATTAGTTCCGGATAGAGTAAACTTGCATGTGA
>No_name
CCAAAAGAAAACTCCATCCGCAGAACTCACTGNGTCCGAATATTCATTACAAAATCACAG
GAATATTAGTTCCGGATAGAGTAAACTTGCATGTGAACCA
>No_name
GCAGAACTCACTGAGTCCGAATATTCATTACAAAATCACAGGAATATTAGTTCCGGATAG
AGTAAACTTGCATGTGAACCATAACTCAATAAACATCAAA
>No_name
ACTTGCATGTGAACCATAACTCAATAAACATCAAAAATCATTTAAACATGCAAAATTTTG
AAAATAGCACAATTAGCAAATCTCAATTACCAACTCATGG
>No_name
GAGAACCATGAGTTGGTAATTGAGATTTGCTANTTGTGGTATTTTCAAAATTTTGCATGT
TTAAATGATTTTTGATGTTTATTGAGTTATGGTTCACATG
>No_name
CCATAACTCAATAAACATCAAAAATCATTTAAACATGCAAAATTTTGAAAATAGCACAAT
TAGCAAATCTCAATTACCAACTCATGGTTCTCGTACAGAC
>No_name
TTCAATAAAGGATTTCTTTGAGGTAACATCACTGTTTGTTACAAAAGTTTTCGGATATGT
GTCTGTACGAGGACCATGAGTTGGTAATTGAGATTTGCTA
>No_name
AGCGGCTTTTCTTTCACGTTTGTGTTCCAGTTGCTGTTTCTGTTGTTCAATAAAGGATTT
CTTTGAGGTAAAATCACTGTTTGTTACAAAAGTTTTCGGA
>No_name
CTTGAATGAAAAATGGCAACCAACAGAGGATGAAACAACCTGTAATTATTGCCAGTGTCC
GAGCGGCTTTTCTTTCACGTTTGTGTTCCAGTTTCTGTTT
>No_name
AGAAACTGGAACACAAACGTGAAAGAAAAGCCGCTCGGACACTGGCAATAATTACAGGTT
GTTTCATCCTCTGTTGGTTGCCATTTTTCATTCAAGCGTT
>No_name
AATAATTACAGGTTGTTTCATCCTCTGTTGGTTGCCATTTTTCATTCAAGCGTTATACTT
GCCGTTTTGCGGACGTCAATGTGTTCCAAATGATATCTTT
>No_name
AAAGATATCATTTGGAACACATTGACGTCCGCAAAACGGCAAGTATAACGCTTGAATGAA
AAATGGCAACCAACAGAGGATGAAACAACCTGTAATTATT
>No_name
GGTTGTTTCATCCTCTGTTGGTTGCCATTTTTCATTCAAGCGTTATACTTGCCGTTTTGC
GGACGTCAATGTGTTCCAAATGATATCTTTAGCTCGTTTT
>No_name
ATTCTTACAATGTTTTCTAGGGAAATAGAATCTTCTGTACAAATGCGACTCTATTCAATG
TCCAAGCGACATTTTGTAGTTGTAATATGCTTATTTTTTC
>No_name
CTCACAATGTTTTCTAGGGAAATAGAATCTTCTGTACAAATGCGACTCTATTCAATGTCC
AAGCGACATTTTGTAGTTGTAATATGCTTATTTTTTCTCT
>No_name
GTTTTCTAGGGAAATAGAATCTTCTGTACAAATGCGACTCTATTAAATGTCCAAGCGACA
TTTTGTAGTTGTAATATGCTTATTTTTTCTCTCATTTACA
>No_name
GGGAAATAGAATCTTCTGTACAAATGCGACTCTATTCAATGTCCAAGCGACATTTTGTAG
TTGTAATATGCTTATTTTTTCTCTCATTTACATTAACTCT
>No_name
GGAAATAGAATCTTCTGTACAAATGCGACTCTATTCAATGTCCAAGCGACATTTTGTAGT
TGTAATATGCTTATTTTTTCTCTCATTTACATTAACTCTT
>No_name
ATAGAATCTTCTGTACAAATGCGACTCTATTCAATGTCCAAGCGACATTTTGTAGTTGTA
ATATGCTTATTTTTTCTCTCATTTACATTAACTCTTCTAA
>No_name
GAATCTTCTGTACAAATGCGACTCTATTCAATGTCCAAGCGACATTTTGTAGTTGTAATA
TGCTTATTTTTTCTCTCATTTACATTAACTCTTCTAATTG
>No_name
ATCTTCTGTACAAATGCGACTCTATTCAATGTNCAAGCGACATTTTGTAGTTGTAATATG
CTTATTTTTTCTCTCATTTACATTAACTCTTCTAATTGGA
>No_name
CTTCTGTACAAATGCGACTCTATTCAATGTCCAAGCGACATTTTGTAGTTGTAATATGCT
TATTTTTTCTCTCATTTACATTAACTCTTCTAATTGGAAT
>No_name
CTGTACAAATGCGACTCTATTCAATGTCCAAGCGACATTTTGTAGTTGTAATATGCTTAT
TTTTTCTCTCATTTACATTAACTCTTCTAATTGGAATAGC
>No_name
TGCTATTCCAATTAGAAGAGTTAATGTAAATGAGAGAAAAAATAAGCATATTACAACTAC
AAAATGTCGCTTGGACATTGAATAGAGTCGCATTTGTACA
>No_name
TGCTATTCCAATTAGAAGAGTTAATGTAAATGAGAGAAAAAATAAGCATATTACAACTAC
AAAATGTCGCTTGGACATTGAATAGAGTCGCATTTGTACA
>No_name
TGCTATTCCAATTAGAAGAGTTAATGTAAATGAGAGAAAAAATAAGCATATTACAACTAC
AAAATGTCGCTTGGACATTGAATAGAGTCGCATTTGTACA
>No_name
CTGCTATTCCAATTAGAAGAGTTAATGTAAATGAGAGAAAAAATAAGCATATTACAACTA
CAAAATGTCGCTTGGACATTGAATAGAGTCGCATTTGTAC
>No_name
GCTTGCTATTCCAATTAGAAGAGTTAATGTAAATGAGAGAAAAAATAAGCATATTACAAC
TACAAAATGTCGCTTGGACATTGAATAGAGTCGCATTTGT
>No_name
GCGACTCTATTCAATGTCCAAGCGACATTTTGTAGTTGTAATATGCTTATTTTTTCTCTC
ATTTACATTAACTCTTCTAATTGGAATAGCAGGTCCTCCA
>No_name
TCAATGTCCAAGCGACATTTTGTAGTTGTAATATGCTTATTTTTTCTCTCATTTACATTA
ACTCTTCTAATTGGAATAGCAGGTCCTCCAATCATTATTT
>No_name
TCAATGTCCAAGCGACATTTTGTAGTTGTAATATGCTTATTTTTTCTCTCATTTACATTA
ACTCTTCTAATTGGAATAGCAGGTCCTCCAATCATTATTT
>No_name
GCGACATTTTGTAGTTGTAATATGCTTATTTTTTCTCTCATTTACATTAACTCTTCTAAT
TGGAATAGCAGGTCCTCCAATCATTATTTCATATTCTAAC
>No_name
GCGACATTTTGTAGTTGTAATATGCTTATTTTTTCTCTCATTTACATTAACTCTTCTAAT
TGGAATAGCAGGTCCTCCAATCATTATTTCATATTCTAAC
>No_name
GCGACATTTTGTAGTTGTAATATGCTTATTTTNTCTCTCATTTACATTAACTCTTCTAAT
TGGAATAGCAGGTCCTCCAATCATTATTTCATATTCTAAC
>No_name
GCGACATTTTGTAGTTGTAATATGCTTATTTTTTCTCTCATTTACATTAACTCTTCTAAT
TGGAATAGCAGGTCCTCCAATCATTATTTCATATTCTAAC
>No_name
GTGACATTTTGTAGTTGTAATATGCTTATTTTTTCTCTCATTTACATTAACTCTTCTAAT
TGGAATAGCAGGTCCTCCAATCATTATTTCATATTCTAAC
>No_name
TTTTGTAGTTGTAATATGCTTATTTTTTCTCTNATTTACATTAACTCTTCTAATTGGAAT
AGCAGGTCCTCCAATCATTATTTCATATTCTAACAATAAC
>No_name
TGTAGTTGTAATATGCTTATTTTTTCTCTCATTTACATTAACTCTTCTAATTGGAATAGC
AGGTCCTCCAATCATTATTTCATATTCTAACAATAACAGT
>No_name
GTTGTAATATGCTTATTTTTTCTCTCATTTACATTAACTCTTCTAATTGGAATAGCAGGT
CCTCCAATCATTATTTCATATTCTAACAATAACAGTAAAG
>No_name
GTAGTAATATGCTTATTTTTTCTCTCATTTACNTTAACTCTTCTAATTGGAATAGCAGGT
CCTCCAATCATTATTTCATATTCTAACAATAACAGTAAAG
>No_name
TGCTTATTTTTTCTCTCATTTACATTAACTCTTCTAATTGGAATAGCAGGTCCTCCAATC
ATTATTTCATATTCTAACAATAACAGTAAAGTTAGCCAAT
>No_name
GCTTATTTTTTCTCTCATTTACATTAACTCTTCTAATTGGAATAGCAGGTCCTCCAATCA
TTATTTCATATTCTAACAATAACAGTAAAGTTAGCCAATT
>No_name
ATTTTTTCTCTCATTTACATTAACTCTTCTAATTGGAATAGCAGGTCCTCCAATCATTAT
TTCATATTCTAACAATAACAGTAAAGTTAGCCAATTTAAT
>No_name
TTTCTTCTCTCATTTACATTAACTCTTCTAATTGGAATAGCAGGACCTCCAATCATTTTT
TCATATTCTAACAATAACAGGAAAGTTAGCCAAATTAATG
>No_name
TTTTTTCTCTCATTTACATTAACTCTTCTAATNGGAATAGCAGGTCCTCCAATCATTATT
TCATATTCTAACAATAACAGTAAAGTTAGCCAATTTAATG
>No_name
CTCATTTACATTAACTCTTCTAATTGGAATAGCAGGTCCTCCAATCATTATTTCATATTC
TAACAATAACAGTAAAGTTAGCCAATTTAATGAAATGAAA
>No_name
ATTTACATTAACTCTTCTAATTGGAATAGCAGGTCCTCCAATCATTATTTCATATTCTAA
CAATAACAGTAAAGTTAGCCAATTTAATGAAATGAAAAAA
>No_name
AATTTTTTCATTTCATTAAATTGGCTAACTTTACTGTTATTGTTAGAATATGAAATAATG
ATTGGAGGACCTGCTATTCCAATTAGAAGAGTTAATGTAA
>No_name
TTCTAATTGGAATAGCAGGTCCTCCAATCATTATTTCATATTCTAACAATAACAGTAAAG
TTAGCCAATTTAATGAAATGAAAAAATTTTACTCAAATTC
>No_name
CGATTTTGAGTAAAATTTTTTCATTTCATTAAATTGGCTAACTTTACTGTTATTGTTAGA
ATATGAAATAATGATTGGAGGACCTGCTATTCCAATTAGA
>No_name
CTCCTAATTGGAATAGCAGGTCCTCCAATCATTATTTCATATTCTAACAATAACAGTAAA
GTTAGCCAATTTAATGAAATGAAAAAATTTTACTCAAATT
>No_name
CCGAATTTGAGTAAAATTTTTTCATTTCATTAAATTGGCTAACTTTACTGTTATTGTTAG
AATATGAAATAATGATTGGAGGACCTGCTATTCCAATTAG
>No_name
CCGAATTTGAGTAAAATTTTTTCATTTCATTAAATTGGCTAACTTTACTGTTATTGTTAG
AATATGAAATAATGATTGGAGGACCTGCTATTCCAATTAG
>No_name
CCGAATTTGAGTAAAATTTTTTCATTTCATTANATTGGCTAACTTTACTGTTATTGTTAG
AATATGAAATAATGATTGGAGGACCTGCTATTCCAATTAG
>No_name
ATTGGAATAGCAGGTCCTCCAATCATTATTTCATATTCTAACAATAACAGTAAAGTTAGC
CAATTTAATGAAATGAAAAAATTTTACTCAAATTCGGTCG
>No_name
ATAGCAGGTCCTCCAATCATTATTTCATATTCTAACAATAACAGTAAAGTTAGCCAATTT
AATGAAATGAAAAAATTTTACTCAAATTCGGTCGTATCCA
>No_name
GCAGGTCCTCCAATCATTATTTCATATTCTAACAATAACAGTAAAGTTAGCCAATTTAAT
GAAATGAAAAAATTTTACTCAAATTCGGTCGTATCCAAAT
>No_name
GCAGGTCCTCCAATCATTATTTCATATTCTAACAATAACAGTAAAGTTAGCCAATTTAAT
GAAATGAAAAAATTTTACTCAAATTCGGTCGTATCCAAAT
>No_name
GTCCTCCAATCATTATTTCATATTCTAACAATAACAGTAAAGTTAGCCAATTTAATGAAA
TGAAAAAATTTTACTCAAATTCGGTCGTATCCAAATCAAT
>No_name
CTCCAATCATTATTTCATATTCTAACAATAACAGTAAAGTTAGCCAATTTAATGAAATGA
AAAAATTTTACTCAAATTCGGTCGTATCCAAATCAATGTC
>No_name
CTGACATTGATTTGGATACGACCGAATTTGAGTAAAATTTTTTCATTTCATTAAATTGGC
TAACTTTACTGTTATTGTTAGAATATGAAATAATGATTGG
>No_name
CTGACATTGATTTGGATACGACCGAATTTGAGTAAAATTTTTTCATTTCATTAAATTGGC
TAACTTTACTGTTATTGTTAGAATATGAAATAATGATTGG
>No_name
TAAACACTGACATTGATTTGGATACGACCGAAGTTGAGTAAAATTTTTTCATTTCATTAA
ATTGGCTAACTTTACTGTTATTGTTAGAATATGAAATAAT
>No_name
ATTATTTCATATTCTAACAATAACAGTAAAGTNAGCCAATTTAATGAAATGAAAAAATTT
TACTCAAATTCGGTCGTATCCAAATCAATGTCAGTGTTTA
>No_name
CTTTATTTCATATTCTAACAATAACAGTAAAGTTAGCCAATTTAATGAAATGAAAAAATT
TTACTCAAATTCGGTCGTATCCAAATCAATGTCAGTGTTT
>No_name
GTTAAACACTGACATTGATTTGGATACGACCGNATTTGAGTAAAATTTTTTCATTTCATT
AAACTGGCTAACTTTACTGTTATTGTTAGAATATGAAATA
>No_name
ATTTCATATTCTAACAATAACAGTAAAGTTAGCCAATTTAATGAAATGAAAAAATTTTAC
TCAAATTCGGTCGTATCCAAATCAATGTCAGTGTTTAACC
>No_name
CCACAGTTGCTGGTTAAACACTGACATTGATTTGGATACGACCGAATTTGAGTAAAATTT
TTTCATTTCATTAAATTGGCTAACTTTACTGTTATTGTTA
>No_name
GCCACAGTTGCTGGTTAAACACTGACATTGATTTGGATACGACCGAATTTGAGTAAAATT
TTTTCATTTCATTAAATTGGCTAACTTTACTGTTATTGTT
>No_name
GTGAGCCACAGTTGCTGGTTAAACACTGACATTGATTTGGATACGACCGAATTTGAGTAA
AATTTTTTCATTTCATTAAATTGGCTAACTTTACTGTTAT
>No_name
CGGTGAGCCACAGTTGCTGGTTAAACACTGACATTGATTTGGATACGACCGAATTTGAGT
AAAATTTTTTCATTTCATTAAATTGGCTAACTTTACTGTT
>No_name
CGGTGAGCCACAGTTGCTGGTTAAACACTGACATTGATTTGGATACGACCGAATTTGAGT
AAAATTTTTTCATTTCATTAAATTGGCTAACTTTACTGTT
>No_name
GTAAAGTTAGCCAATTTAATGAAATGAAAAAANTTTTACTCAAATTCGGTCGTATCCAAA
TCAATGTCAGTGTTTAACCAGCAACTGTGGCTCACCGCAA
>No_name
GTTGCGGTGAGCCACAGTTGCTGGTTAAACACNGACATTGATTTGGATACGACCGAATTT
GAGTAAAATTTTTTCATTTCATTAAATTGGCTAACTTTAC
>No_name
GTAGTTATTGTTGCGGTGAGCCACAGTTGCTGGATAAACACTGACATTGATTTGGATACG
ACCGAATTTGAGTAAAATTTTTTCATTTCATTAAATTGGC
>No_name
CCAATTTAATGAAATGAAAAAATTTTACTCAAATTCGGTCGTATCCAAATCAATGTCAGT
GTTTAACCAGCAACTGTGGCTCACCGCAACAATAACTACA
>No_name
TTGGTAGTTATTGTTGCGGTGAGCCACAGTTGCTGGTTAAACACTGACATTGATTTGGAT
ACGACCGAATTTGAGTAAAATTTTTTCATTTCATTAAATT
>No_name
AATTTAATGAAATGAAAAAATTTTACTCAAATNCGGTCGTATCCAAATCAATGTCAGTGT
TTAACCAGCAACTGTGGCTCACCGCAACAATAACTACAAA
>No_name
TTTTGTAGTTATTGTTGCGGTGAGCCACAGTTGCTGGTTAAACACTGACATTGATTTGGA
TACGACCGAATTTGAGTAAAATTTTTTCATTTCATTAAAT
>No_name
TTTTGTAGTTATTGTTGCGGTGAGCCACAGTTGCTGGTTAAACACTGACATTGATTTGGA
TACGACCGAATTTGAGTAAAATTTTTTCATTTCATTAAAT
>No_name
TTTTGTAGTTATTGTTGCGGTGAGCCACAGTTGCTGGTTAAACACTGACATTGATTTGGA
TACGACCGAATTTGAGTAAAATTTTTTCATTTCATTAAAT
>No_name
GTCTTTTGTAGTTATTGTTGCGGTGAGCCACAGTTGCTGGTTAAACACTGACATTGATTT
GGATACGACCGAATTTGAGTAAAATTTTTTCATTTCATTA
>No_name
AATGAAATGAAAAAATTTTACTCAAATTCGGTCGTATTCAAATCAATGTCAGTGTTTAAC
CAGCAACTGTGGCTCACCGCAACAATAACTACAAAAGACG
>No_name
AATGAAATGAAAAAATTTTACTCAAATTCGGTCGTATCCAAATCAATGTCAGTGTTTAAC
CAGCAACTGTGGCTCACCGCAACAATAACTACAAAAGACG
>No_name
GTCGTCTTTTGTAGTTATTGTTGCGGTGAGCCACAGTTGCTGGTTAAACACTGACATTGA
TTTGGATACGACCGAATTTGAGTAAAATTTTTTCATTTCA
>No_name
AAAGAAATGAAAAAATTTTACTCAAATTCGGTCGTATCCAAATCAATGTCAGTGTTTAAC
CAGCAACTGTGGCTCACCGCAACAATAACTACAAAAGACG
>No_name
GTAATGAAAAAATTTTACTCAAATTCGGTCGTNTCCAAATCAATGTCAGTGTTTAACCAG
CAACTGTGGCTCACCGCAACAATAACTACAAAAGACGACG
>No_name
TTCGTCGTCTTTTGTAGTTATTGTTGCGGTGAGCCACAGTTGCTGGTTAAACACTGACAT
TGATTTGGATACGACCGAATTTGAGTAAAATTTTTTCATT
>No_name
TTTTCGTCGTCTTTTGTAGTTATTGTTGCGGTGAGCCACAGTTGCTGGTTAAACACTGAC
ATTGATTTGGATACGACCGAATTTGAGTAAAATTTTTTCA
>No_name
AAAAAATTTTACTCAAATTCGGTCGTATCCAAATCAATGTCAGTGTTTAACCAGCAACTG
TGGCTCACCGCAACAATAACTACAAAAGACGACGAAGAAA
>No_name
AAAAAATTTTACTCAAATTCGGTCGTATCCAAATCAATGTCAGTGTTTAACCAGCAACTG
TGGCTCACCGCAACAATAACTACAAAAGACGACGAAGAAA
>No_name
AAAAAATTTTACTCAAATTCGGTCGTATCCAANTCAATGTCAGTGTTTAACCAGCAACTG
TGGCTCACCGCAACAATAACTACAAAAGACGACGAAGAAA
>No_name
AATTTTTCTTCGTCGTCTTTTGTAGTTATTGTTGCGGTGAGCCACAGTTGCTGGTTAAAC
ACTGACATTGATTTGGATACGACCGAATTTGAGTAAAATT
>No_name
GGAAATTTTTCTTCGTCGTCTTTTGTAGTTATTGTTGCGGTGAGCCACAGTTGCTGGTTA
AACACTGACATTGATTTGGATACGACCGAATTTGAGTAAA
>No_name
CGGAAATTTTTCTTCGTCGTCTTTTGTAGTTATTGTTGCGGTGAGCCACAGTTGCTGGTT
AAACACTGACATTGATTTGGATACGACCGAATTTGAGTAA
>No_name
CGGAAATTTTTCTTCGTCGTCTTTTGTAGTTATTGTTGCGGTGAGCCACAGTTGCTGGTT
AAACACTGACATTGATTTGGATACGACCGAATTTGAGTAA
>No_name
CGGAAATTTTTCTTCGTCGTCTTTTGTAGTTANTGTTGCGGTGAGCCACAGTTGCTGGTT
AAACACTGACATTGATTTGGATACGACCGAATTTGAGTAA
>No_name
CGGAACTTTTTCTTCGTCGTCTTTTGTAGTTATTGTTGCGGTGAGCCACAGTTGCTGGTT
AAACACTGACATTGATTTGGATACGACCGAATTTGAGTAA
>No_name
CTCGGAAATTTTTCTTCGTCGTCTTTTGTAGTTATTGTTGCGGTGAGCCACAGTTGCTGG
TTAAACACTGACATTGATTTGGATACGACCGAATTTGAGT
>No_name
CTTCGGAAATTTTTCTTCGTCGTCTTTTGTAGTTATTGTTGCGGTGAGCCACAGTTGCTG
GTTAAACACTGACATTGATTTGGATACGACCGAATTTGAG
>No_name
CTTCGGAAATTTTTCTTCGTCGTCTTTTGTAGTTATTGTTGCGGTGAGCCACAGTTGCTG
GTTAAACACTGACATTGATTTGGATACGACCGAATTTGAG
>No_name
CTTCGGAAATTTTTCTTCGTCGTCTTTTGTAGTTATTGTTGCGGTGAGCCACAGTTGCTG
GTTAAACACTGACATTGATTTGGATACGACCGAATTTGAG
>No_name
CCTTCGGAAATTTTTCTTCGTCGTCTTTTGTANTTATTGTTGCGGTGAGCCACAGTTGCT
GGTTAAACACTGACATTGATTTGGATACGACCGAATTTGA
>No_name
ATTTACCTTCGGAAATTTTTCTTCGTCGTCTTNTGTAGTTATTGTTGCGGTGAGCCACAG
TTGCTGGTTAAACACTGACATTGATTTGGATACGACCGAA
>No_name
GTCACATTTACCTTCGGAAATTTTTCTTCGTCGTCTTTTGTAGTTATTGTTGCGGTGAGC
CACAGTTGCTGGTTAAACACTGACATTGATTTGGATACGA
>No_name
GTCACATTTACCTTCGGAAATTTTTCTTCGTCGTCTTTTGTAGTTATTGTTGCGGTGAGC
CACAGTTGCTGGTTAAACACTGACATTGATTTGGATACGA
>No_name
CTGTCACATTTACCTTCGGAAATTTTTCTTCGTCGTCTTTTGTAGTTATTGTTGCGGTGA
GCCACAGTTGCTGGTTAAACACTGACATTGATTTGGATAC
>No_name
TCCAAATCAATGTCAGTGTTTAACCAGCAACTGTGGCTCACCGCAACAATAACTACAAAA
GACGACGAAGAAAAATTTCCGAAGGTAAATGTGACAGAGA
>No_name
CCAAATCAATGTCAGTGTTTAACCAGCAACTGTGGCTCACCGCAACAATAACTACAAAAG
ACGACGAAGAAAAATTTCCGAAGGTAAATGTGACAGTGAA
>No_name
CTAAATCAATGTCAGTGTTTAACCAGCAACTGTGGCTCACCGCAACAATAACTACAAAAG
ACGACGAAGAAAAATTTCCGAAGGTAAATGTGACAGTGAA
>No_name
TCAATGTCAGTGTTTAACCAGCAACTGTGGCTCACCGCAACAATAACTACAAAAGACGAC
GAAGAAAAATTTCCGAAGGTAAATGTGACAGTGAAAATTG
>No_name
ACAATATTCACTGTCACATTTACCTTCGGAAATTTTTCTTCGTCGTCTTTTGTAGTTATT
GTTGCGGTGAGCCACAGTTGCTGGTTAAACACTGACATTG
>No_name
ATTTAATGTCAGTGTTTAACCAGCAACTGTGGCTCACCGCAACAATAACTATAAAAGACG
ACGAAGAAAAATTTCCGAAGGTAAATGTGAAAGTGAATAT
>No_name
CAGTGTTTAACCAGCAACTGTGGCTCACCGCAACAATAACTACAAAAGACGACGAAGAAA
AATTTCCGAAGGTAAATGTGACAGTGAATATTGTCGGAAT
>No_name
GTGTTTAACCAGCAACTGTGGCTCACCGCAACAATAACTACAAAAGACGACGAAGAAAAA
TTTCCGAAGGTAAATGTGACAGTGAATATTGTCGGAATCA
>No_name
CAGCAACTGTGGCTCACCGCAACAATAACTACAAAAGACGACGAAGAAAAATTTCCGAAG
GTAAATGTGACAGTGAATATTGTCGGAATCATTAAAGGAA
>No_name
GTTTCCTTTAATGATTCCGACAATATTCACTGTCACATTTACCTTCGGAAATTTTTCTTC
GTCGTCTTTTGTAGTTATTGTTGCGGTGAGCCACAGTTGC
>No_name
ATTGTTTCCTTTAATGATTCCGACAATATTCACTGTCACATTTACCTTCGGAAATTTTTC
TTCGTCGTCTTTTGTAGTTATTGTTGCGGTGAGCCACAGT
>No_name
TCCCATTGTTTCCTTTAATGATTCCGACAATATTCACTGTCACATTTACCTTCGGAAATT
TTTCTTCGTCGTCTTTTGTAGTTATTGTTGCGGTGAGCCA
>No_name
CGACGAAGAAAAATTTCCGAAGGTAAATGTGACAGTGAATATTGTCGGAATCATTAAAGG
AAACAATGAGATATTGATATACAATGGCTCCAATAAATTC
>No_name
TGAATTTATTGGAGCCATTGTATATCAATATCTCATTGTTTCCTTTAATGATTCCGACAA
TATTCACTGTCACATTTACCTTCGGAAATTTTTCTTCGTC
>No_name
GAAAAATTTCCGAAGGTAAATGTGACAGTGAATATTGTCGGAATCATTAAAGGAAACAAT
GAGATATTGATATACAATGGCTCCAATAAATTCACCCAGA
>No_name
GAAAAATTTCCGAAGGTAAATGTGACAGTGAATATTGTCGGAATCATTAAAGGAAACAAT
GAGATATTGATATACAATGGCTCCAATAAATTCACCCAGA
>No_name
CTCTGGGTGAATTTATTGGAGCCATTGTATATCAATATCTCATTGTTTCCTTTAATGATT
CCGACAATATTCACTGTCACATTTACCTTCGGAAATTTTT
>No_name
CTCTGGGTGAATTTATTGGAGCCATTGTATATCAATATCTCATTGTTTCCTTTAATGATT
CCGACAATATTCACTGTCACATTTACCTTCGGAAATTTTT
>No_name
CTCTGGGTGAATTTATTGGAGCCATTGTATATCAATATCTCATTGTTTCCTTTAATGATT
CCGACAATATTCACTGTCACATTTACCTTCGGAAATTTTT
>No_name
CTCTGGGTGAATTTATTGGAGCCATTGTATATCAATATCTCATTGTTTCCTTTAATGATT
CCGACAATATTCACTGTCACATTTACCTTCGGAAATTTTT
>No_name
CTCTGGGTGAATTTATTGGAGCCATTGTATATNAATATCTCATTGTTTCCTTTAATGATT
CCGACAATATTCACTGTCACATTTACCTTCGGAAATTTTT
>No_name
CTCTGGGTGAATTTATTGGAGCCATTGTATATNAATATCTCATTGTTTCCTTTAATGATT
CCGACAATATTCACTGTCACATTTACCTTCGGAAATTTTT
>No_name
GTAAAATTTCCGAAGGTAAATGTGACAGTGAATATTGTCGGAATCATTAAAGGAAACAAT
GAGATATTGATATACAATGGCTCCAATAAATTCACCCAGA
>No_name
ATTTCCGAAGGTAAATGTGACAGTGAATATTGTCGGAATCATTAAAGGAAACAATGAGAT
ATTGATATACAATGGCTCCAATAAATTCACCCAGAGAAAA
>No_name
ATTTTCTCTGGGTGAATTTATTGGAGCCATTGTATATCAATATCTCATTGTTTCCTTTAA
TGATTCCGACAATATTCACTGTCACATTTACCTTCGGAAA
>No_name
TATATTTTCTCTGGGTGAATTTATTGGAGCCATTGTATATCAATATCTCATTGTTTCCTT
TAATGATTCCGACAATATTCACTGTCACATTTACCTTCGG
>No_name
CGCATTTAAATTTTCTCTGGGTGAATTTATTGGAGCCATTGTATATCAATATCTCATTGT
TTCCTTTAATGATTCCGACAATATTCACTGTCACATTTAC
>No_name
CGCATTTAAATTTTCTCTGGGTGAATTTATTGGAGCCATTGTATATCAATATCTCATTGT
TTCCTTTAATGATTCCGACAATATTCACTGTCACATTTAC
>No_name
ACTCATTTAAATTTTCTCTGGGTGAATTTATTGGAGCCATTGTATATCAATATCTCATTG
TTTCCTTTAATGATTCCGACAATATTCACTGTCACATTTA
>No_name
AACGCATTTAAATTTTCTCTGGGTGAATTTATTGGAGCCATTGTATATCAATATCTCATT
GTTTCCTTTAATGATTCCGACAATATTCACTGTCACATTT
>No_name
CACGCATTTAAATTTTCTCTGGGTGAATTTATTGGAGCCATTGTATATCAATATCTCATT
GTTTCCTTTAATGATTCCGACAATATTCACTGTCACATTT
>No_name
AACGCATTTAAATTTTCTCTGGGTGAATTTATNGGAGCCATTGTATATCAATATCTCATT
GTTTCCTTTAATGATTCCGACAATATTCACTGTCACATTT
>No_name
CTTAACGCATTTAAATTTTCTCTGGGTGAATTTATTGGAGCCATTGTATATCAATATCTC
ATTGTTTCCTTTAATGATTCCGACAATATTCACTGTCACA
>No_name
CTTAACGCATTTAAATTTTCTCTGGGTGAATTTATTGGAGCCATTGTATATCAATATCTC
ATTGTTTCCTTTAATGATTCCGACAATATTCACTGTCACA
>No_name
GTGACAGTGAATATTGTCGGAATCATTAAAGGAAACAATGAGATATTGATATACAATGGC
TCCAATAAATTCACCCAGAGAAAATTTAAATGCGTTAAGA
>No_name
GTGACAGTGAATATTGTCGGAATCATTAAAGGNAACAATGAGATATTGATATACAATGGC
TCCAATAAATTCACCCAGAGAAAATTTAAATGCGTTAAGA
>No_name
GTGAATATTGTCGGAATCATTAAAGGAAACAATGAGATATTGATATACAATGGCTCCAAT
AAATTCACCCAGAGAAAATTTAAATGCGTTAAGACAAAGT
>No_name
CTCGCATGTCTTAACGCATTTAAATTTTCTCTGGGTGAATTTATTGGAGCCATTGTATAT
CAATATCTCATTGTTTCCTTTAATGATTCCGACAATATTC
>No_name
GAATATTGTCGGAATCATTAAAGGAAACAATGAGATATTGATATACAATGGCTCCAATAA
ATTCACCCAGAGAAAATTTAAATGCGTTAAGACAAAGTGC
>No_name
CGCACTTTGTCTTAACGCATTTAAATTTTCTCNGGGTGAATTTATTGGAGCCATTGTATA
TCAATATCTCATTGTTTCCTTTAATGATTCCGACAATATT
>No_name
CTCGCACTTTGTCTTAACGCATTTAAATTTTCTCTGGGTGAATTTATTGGAGCCATTGTA
TATCAATATCTCATTGTTTCCTTTAATGATTCCGACAATA
>No_name
CTTGCACTTTGTCTTAACGCATTTAAATTTTCTCTGGGTGAATTTATTGGAGCCATTGTA
TATCAATATCTCATTGTTTCCTTTAATGATTCCGACAATA
>No_name
TTCCTCGCACTTTGTCTTAACGCATTTAAATTTTCTCTGGGTGAATTTATTGGAGCCATT
GTATATCAATATCTCATTGTTTCCTTTAATGATTCCGACA
>No_name
GAGATATTGATATACAATGGCTCCAATAAATTCACCCAGAGAAAATTTAAATGCGTTAAG
ACAAAGTGCGAGGAAATCTTCATTGCACATATTAATTTTA
>No_name
ATAAATTCACCCAGAGAAAATTTAAATGCGTTNAGACAAAGTGCGAGGAAATCTTCATTG
CACATATTAATTTTATTTCAATGAAAATCTATAAATTCTA
>No_name
AACAAATTCACCCAGAGAAAATTTAAATGCGTTAAGACAAAGTGCGAGGAAATCTTCATT
GCACATATTAATTTTATTTCAATGAAAATCTATAAATTCT
>No_name
CACATAGAATTTATAGATTTTCATTGAAATAAAATTAATATGTGCAATGAAGATTTCCTC
GCACTTTGTCTTAACGCATTTAAATTTTCTCTGGGTGAAT
>No_name
AAATCACCCAGAGAAAATTTAAATGCGTTAAGACAAAGTGCGAGGAAATCTTCATTGCAC
ATATTAATTTTATTTCAATGAAAATCTATAAATTCTATGT
>No_name
GAAAATTTAAATGCGTTAAGACAAAGGGCGAGGAAATCTTCATTGCACATATTAATTTTA
TTTCAATGAAAATCTATAAATTCTATGTGGGAATTTCTCA
>No_name
ATTTAAATGCGTTAAGACAAAGTGCGAGGAAATCTTCATTGCACATATTAATTTTATTTC
AATGAAAATCTATAAATTCTATGTGGGAATTTCTCATAAC
>No_name
ATTTAAATGCGTTAAGACAAAGTGCGAGGAAATCTTCATTGCACATATTAATTTTATTTC
AATGAAAATCTATAAATTCTATGTGGGAATTTCTCATAAC
>No_name
ATGCGTTAAGACAAAGTGCGAGGAAATCTTCATTGCACATATTAATTTTATTTCAATGAA
AATCTATAAATTCTATGTGGGAATTTCTCATAACAATTTG
>No_name
CCAAATTGTTATAAGAAATTCCCACATAGAATTTATAGATTTTCATTGAAATAAAATTAA
TATGTGCAATGAAGATTTCCTCGCACTTTGTCTTAACGCA
>No_name
TTAAGACAAAGTGCGAGGAAATCTTCATTGCACATATTAATTTTATTTCAATGAAAATCT
ATAAATTCTATGTGGGAATTTCTCATAACAATTTGGAGAT
>No_name
CTTGATATCCAAATTGTTATGAGAAATTCCCACATAGAATTTATAGATTTTCATTGAAAT
AAAATTAATATGTGCAATGAAGATTTCCTCGCACTTTGTC
>No_name
CAAAGTGCGAGGAAATCTTCATTGCACATATTAATTTTATTTCAATGAAAATCTATAAAT
TCTATGTGGGAATTTCTCATAACAATTTGGATATCAAGAC
>No_name
GCGCGAGGAAATCTTCATTGCACATATTAATTTTATTTCAATGAAAATCTATAAATTCTA
TGTGGGAATTTCTCATAACAATTTGGATATCAAGACTATC
>No_name
GAGGAAATCTTCATTGCACATATTAATTTTATTTCAATGAAAATCTATAAATTCTATGTG
GGAATTTCTCATAACAATTTGGATATCAAGACTATCGAAT
>No_name
GGAAATCTTCATTGCACATATTAATTTTATTTCAATGAAAATCTATAAATTCTATGTGGG
AATTTCTCATAACAATTTGGATATCAAGACTATCGAATTT
>No_name
GGAAATCTTCATTGCACATATTAATTTTATTTCAATGAAAATCTATAAATTCTATGTGGG
AATTTCTCATAACAATTTGGATATCAAGACTATCGAATTT
>No_name
GGAAATCTTCATTGCACATATTAATTTTATTTCAATGAAAATCTATAAATTCTATGTGGG
AATTTCTCATAACAATTTGGATATCAAGACTATCGAATTT
>No_name
GGAAATCTTCATTGCACATATTAATTTTATTTCAATGAAAATCTATAAATTCTATGTGGG
AATTTCTCATAACAATTTGGATATCAAGACTATCGAATTT
>No_name
GAAATCTTCATTGCACATATTAATTTTATTTCAATGAAAATCTATAAATTCTATGTGGGA
ATTTCTCATAACAATTTGGATATCAAGACTATCGAATTTA
>No_name
TGCACATATTAATTTTATTTCAATGAAAATCTATAAATTCTATGTGGGAATTTCTCATAA
CAATTTGGATATCAAGACTATCGAATTTACATTTTCAACA
>No_name
TAATTTTATTTCAATGAAAATCTATAAATTCTATGTGGGAATTTCTCATAACAATTTGGA
TATCAAGACTATCGAATTTACATTTTCAACATTTAGTAGT
>No_name
TTTTATTTCAATGAAAATCTATAAATTCTATGNGGGAATTTCTCATAACAATTTGGATAT
CAAGACTATCGAATTTACATTTTCAACATTTAGTAGTTAC
>No_name
TTTATTTCAATGAAAATCTATAAATTCTATGTGGGAATTTCTCATAACAATTTGGATATC
AAGACTATCGAATTTACATTTTCAACATTTAGTAGTTACT
>No_name
ATTTCAATGAAAATCTATAAATTCTATGTGGGAATTTCTCATAACAATTTGGATATCAAG
ACTATCGAATTTACATTTTCAACATTTAGTAGTTACTTTT
>No_name
ATTCTATGTGGGAATTTCTCATAACAATTTGGATATCAAGACTATCGAATTTACATTTTC
AACATTTAGTAGTTACTTTTCTCAGTTGGAAATTTGGTTC
>No_name
ATGAAAATCTGAACCAAATTTCCAACTGAGAAAAGTAACTACTAAATGTTGAAAATGTAA
ATTCGATAGTCTTGATATCCAAATTGTTATGAGAAATTCC
>No_name
ATTTCTCATAACAATTTGGATATCAAGACTATCGAATTTACATTTTCAACATTTAGTAGT
TACTTTTCTCAGTTGGAAATTTGGTTCAGATTTTCATTTC
>No_name
ATTTCTCATAACAATTTGGATATCAAGACTATCGAATTTACATTTTCAACATTTAGTAGT
TACTTTTCTCAGTTGGAAATTTGGTTCAGATTTTCATTTC
>No_name
TTCTCATAACAATTTGGATATCAAGACTATCGAATTTACATTTTCAACATTTAGTAGTTA
CTTTTCTCAGTTGGAAATTTGGTTCAGATTTTCATTTCTT
>No_name
CAAGAAATGAAAATCTGAACCAAATTTCCAACNGAGAAAAGTAACTACTAAATGTTGAAA
ATGTAAATTCGATAGTCTTGATATCCAAATTGTTATGAGA
>No_name
CCCAAGGACAAGAAATGAAAATCTGAACCAAATTTCCAACTGAGAAAAGTAACTACTAAA
TGTTGAAAATGTAAATTCGATAGTCTTGATATCCAAATTG
>No_name
TTTGGATATCAAGACTATCGAATTTACATTTTCAACATTTAGTAGTTACTTTTCTCAGTT
GGAAATTTGGTTCAGATTTTCATTTCTTGTCCTTGGGTTT
>No_name
GTAGCAATAAACCCAAGGACAAGAAATGAAAATCTGAACCAAATTTCCAACTGAGAAAAG
TAACTACTAAATGTTGAAAATGTAAATTCGATAGTCTTGA
>No_name
AGACTATCGAATTTACATTTTCAACATTTAGTAGTTACTTTTCTCAGTTGGAAATTTGGT
TCAGATTTTCATTTCTTGTCCTTGGGTTTATTGCTACAGT
>No_name
ATCGAATTTACATTTTCAACATTTAGTAGTTACTTTTCTCAGTTGGAAATTTGGTTCAGA
TTTTCATTTCTTGTCCTTGGGTTTATTGCTACAGTTATTT
>No_name
ATCGAATTTACATTTTCAACATTTAGTAGTTACTTTTCTCAGTTGGAAATTTGGTTCAGA
TTTTCATTTCTTGTCCTTGGGTTTATTGCTACAGTTATTT
>No_name
CGTATTTACATTTTCAACATTTAGTAGTTACTTTTCTCAGTTGGAAATTTGGTTCAGATT
TTCATTTCTTGTCCTTGGGTTTATTGCTACAGTTATTTAC
>No_name
CTCTAATAGAAAACTTCCTGAGTGAGTTATTGTAAATAACTGTAGCAATAAACCCAAGGA
CAAGAAATGAAAATCTGAACCAAATTTCCAACTGAGAAAA
>No_name
ATCTCTAATAGAAAACTTCCTGAGTGAGTTATTGTAAATAACTGTAGCAATAAACCCAAG
GACAAGAAATGAAAATCTGAACCAAATTTCCAACTGAGAA
>No_name
CCATTCTCTAATAGAAAACTTCCTGAGTGAGTTATTGTAAATAACTGTAGCAATAAACCC
AAGGACAAGAAATGAAAATCTGAACCAAATTTCCAACTGA
>No_name
CTCCAATCTCTAATAGAAAACTTCCTGAGTGAGTTATTGTAAATAACTGTAGCAATAAAC
CCAAGGACAAGAAATGAAAATCTGAACCAAATTTCCAACT
>No_name
CTCCAATCTCTAATAGAAAACTTCCTGAGTGANTTATTGTAAATAACTGTAGCAATAAAC
CCAAGGACAAGAAATGAAAATCTGAACCAAATTTCCAACT
>No_name
CATGCTCCAATCTCTAATAGAAAACTTCCTGAGTGAGTTATTGTAAATAACTGTAGCAAT
AAACCCAAGGACAAGAAATGAAAATCTGAACCAAATTTCC
>No_name
CTCCATGCTCCAATCTCTAATAGAAAACTTCCTGAGTGAGTTATTGTAAATAACTGTAGC
AATAAACCCAAGGACAAGAAATGAAAATCTGAACCAAATT
>No_name
CTTCATGCTCCAATCTCTAATAGAAAACTTCCTGAGTGAGTTATTGTAAATAACTGTAGC
AATAAACCCAAGGACAAGAAATGAAAATCTGAACCAAATT
>No_name
CTCCATGCTCCAATCTCTAATAGAAAACTTCCNGAGTGAGTTATTGTAAATAACTGTAGC
AATAAACCCAAGGACAAGAAATGAAAATCTGAACCAAATT
>No_name
CTGCATGCTCCAATCTCTAATAGAAAACTTCCTGAGTGAGTTATTGTAAATAACTGTAGC
AATAAACCCAAGGACAAGAAATGAAAATCTGAACCAAATT
>No_name
ATTTGGTTCAGATTTTCATTTCTTGTCCTTGGGTTTATTGCTACAGTTATTTACAATAAC
TCACTCAGGAAGTTTTCTATTAGAGATTGGAGCATGGAGC
>No_name
TGCTGCTCCATGCTCCAATCTCTAATAGAAAACTTCCTGAGTGAGTTATTGTAAATAACT
GTAGCAATAAACCCAAGGACAAGAAATGAAAATCTGAACC
>No_name
CCCATTTATGCTCCATGCTCCAATCTCTAATANAAAACTTCCTGAGTGAGTTATTGTAAA
TAACTGTAGCAATAAACCCAAGGACAAGAAATGAAAATCT
>No_name
ACCCATTTCTGCTCCATGCTCCAATCTCTAATNGAAAACTTCCTGAGTGAGTTATTGTAA
ATAACTGTAGCAATAAACCCAAGGACAAGAAATGAAAATC
>No_name
CACCCATTTCTGCTCCATGCTCCAATCTCTAATAGAAAACTTCCTGAGTGAGTTATTGTA
AATAACTGTAGCAATAAACCCAAGGACAAGAAATGAAAAT
>No_name
CACCCATTTCTGCTCCATGCTCCAATCTCTAATAGAAAACTTCCTGAGTGAGTTATTGTA
AATAACTGTAGCAATAAACCCAAGGACAAGAAATGAAAAT
>No_name
TTTCATTTCTTGTCCTTGGGTTTATTGCTACAGTTATTTACAATAACTCACTCAGGAAGT
TTTCTATTAGAGATTGGAGCATGGAGCAGAAATGGGTGGC
>No_name
ATTTCTTGTCCTTGGGTTTATTGCTACAGTTATTTACAATAACTCACTCAGGAAGTTTTC
TATTAGAGATTGGAGCATGGAGCAGAAATGGGTGGCTGTT
>No_name
ATTGCTACAGTTATTTACAATAACTCACTCAGNAAGTTTTCTATTAGAGATTGGAGCATG
GAGCAGAAATGGGTGGCTGTTTTGTTGCCATCTCTTGTGA
>No_name
ATCACAAGAGATGGCAACAAAACAGCCACCCATTTCTGCTCCATGCTCCAATCTCTAATA
GAAAACTTCCTGAGTGAGTTATTGTAAATAACTGTAGCAA
>No_name
AGCACAAGAGATGGCAACAAAACAGCCACCCATTTCTGCTCCATGCTCCAATCTCTAATA
GAAAACTTCCTGAGTGAGTTATTGTAAATAACTGTAGCAA
>No_name
AAATCACAAGAGATGGCAACAAAACAGCCACCCATTTCTGCTCCATGCTCCAATCTCTAA
TAGAAAACTTCCTGAGTGAGTTATTGTAAATAACTGTAGC
>No_name
ATAAATCACAAGAGATGGCAACAAAACAGCCACCCATTTCTGCTCCATGCTCCAATCTCT
AATAGAAAACTTCCTGAGTGAGTTATTGTAAATAACTGTA
>No_name
ATAAATCACAAGAGATGGCAACAAAACAGCCACCCATTTCTGCTCCATGCTCCAATCTCT
AATAGAAAACTTCCTGAGTGAGTTATTGTAAATAACTGTA
>No_name
ATAAATCACAAGAGATGGCAACAAAACAGCCACCCATTTCTGCTCCATGCTCCAATCTCT
AATAGAAAACTTCCTGAGTGAGTTATTGTAAATAACTGTA
>No_name
TATAAATCACAAGAGATGGCAACAAAACAGCCACCCATTTCTGCTCCATGCTCCAATCTC
TAATAGAAAACTTCCTGAGTGAGTTATTGTAAATAACTGT
>No_name
CAGTTATTTACAATAACTCACTCAGGAAGTTTTCTATTAGAGATTGGAGCATGGAGCAGA
AATGGGTGGCTGTTTTGTTGCCATCTCTTGTGATTTATAA
>No_name
TTATAAATCACAAGAGATGGCAACAAAACAGCTACCCATTTCTGCTCCATGCTCCAATCT
CTAATAGAAAACTTCCTGAGTGAGTTATTGTAAATAACTG
>No_name
CAGTTATTTACAATAACTCACTCAGGAAGTTTNCTATTAGAGATTGGAGCATGGAGCAGA
AATGGGTGGCTGTTTTGTTGCCATCTCTTGTGATTTATAA
>No_name
GTTATTATAAATCACAAGAGATGGCAACAAAACAGCCACCCATTTCTGCTCCATGCTCCA
ATCTCTAATAGAAAACTTCCTGAGTGAGTTATTGTAAATA
>No_name
GTTATTATAAATCACAAGAGATGGCAACAAAACAGCCACCCATTTCTGCTCCATGCTCCA
ATCTCTAATAGAAAACTTCCTGAGTGAGTTATTGTAAATA
>No_name
GTTATTATAAATCACAAGAGATGGCAACAAAACAGCCACCCATTTCTGCTCCATGCTCCA
ATCTCTAATAGAAAACTTCCTGAGTGAGTTATTGTAAATA
>No_name
GGTTTATTATAAATCACAAGAGATGGCAACAAAACAGCCACCCATTTCTGCTCCATGCTC
CAATCTCTAATAGAAAACTTCCTGAGTGAGTTATTGTAAA
>No_name
GGGGGTTATTATAAATCACAAGAGATGGCAACAAAACAGCCACCCATTTCTGCTCCATGC
TCCAATCTCTAATAGAAAACTTCCTGAGTGAGTTATTGTA
>No_name
GGGGGTTATTATAAATCACAAGAGATGGCAACAAAACAGCCACCCATTTCTGCTCCATGC
TCCAATCTCTAATAGAAAACTTCCTGAGTGAGTTATTGTA
>No_name
CGGGGGTTATTATAAATCACAAGAGATGGCAACAAAACAGCCACCCATTTCTGCTCCATG
CTCCAATCTCTAATAGAAAACTTCCTGAGTGAGTTATTGT
>No_name
CACTCAGGAAGTTTTCTATTAGAGATTGGAGCATGGAGCAGAAATGGGTGGCTGTTTTGT
TGCCATCTCTTGTGATTTATAATAACCCCCTGGTTCCTTT
>No_name
GTTTTCTATTAGAGATTGGAGCATGGAGCAGAAATGGGTGGCTGTTTTGTTGCCATCTCT
TGTGATTTATAATAACCCCCTGGTTCCTTTGAAATTTATT
>No_name
ATTGGAGCATGGAGCAGAAATGGGTGGCTGTTTTGTTGCCATCTCTTGTGATTTATAATA
ACCCCCTGGTTCCTTTGAAATTTATTGTCAATAGTCCTGT
>No_name
CACTAGTAACAGGACTATTGACAATAAATTTCAAAGGAACCAGGGGGTTATTATAAATCA
CAAGAGATGGCAACAAAACAGCCACCCATTTCTGCTCCAT
>No_name
GTAGAAATGGGTGGCTGTTTTGTTGCCATCTCNTGTGATTTATAATAACCCCCTGGTTCC
TTTGAAATTTATTGTCAATAGTCCTGTTACTAGTGTATTG
>No_name
AGAAATGGGTGGCTGTTTTGTTGCCATCTCTTGTGATTTATAATAACCCCCTGGTTCCTT
TGAAATTTATTGTCAATAGTCCTGTTACTAGTGTATTGGA
>No_name
AAATGGGTGGCTGTTTTGTTGCCATCTCTTGTGATTTATAATAACCCCCTGGTTCCTCTG
AAATTTATTGTCAATAGTCCTGTTACTAGTGTATTGGATA
>No_name
GTGGCTGTTTTGTTGCCATCTCTTGTGATTTATAATAACCCCCTGGTTCCTTTGAAATTT
ATTGTCAATAGTCCTGTTACTAGTGTATTGGATACTATTT
>No_name
AAAATAGTATCCAATACACTAGTAACAGGACTATTGACAATAAATTTCAAAGGAACCAGG
GGGTTATTATAAATCACAAGAGATGGCAACAAAACAGCCA
>No_name
TGAAAATAGTATCCAATACACTAGTAACAGGANTATTGACAATAAATTTCAAAGGAACCA
GGGGGTTATTATAAATCACAAGAGATGGCAACAAAACAGC
>No_name
CTTGAAAATAGTATCCAATACACTAGTAACAGGATTATTGACAATAAATTTCAAAGGAAC
CAGGGGGTTATTATAAATCACAAGAGATGGCAACCAAACA
>No_name
CTTGAAAATAGTATCCAATACACTAGTAACAGGACTATTGACAATAAATTTCAAAGGAAC
CAGGGGGTTATTATAAATCACAAGAGATGGCAACAAAACA
>No_name
GTTTTGTTGCCATCTCTTGTGATTTATAATAACCCCCTGGTTCCTTTGAAATTTATTGTC
AATAGTCCTGTTACTAGTGTATTGGATACTATTTTCAAGG
>No_name
ATCTCTTGTGATTTATAATAACCCCCTGGTTCCTTTGAAATTTATTGTCAATAGTCCTGT
TACTAGTGTATTGGATACTATTTTCAAGGCAACATTCATT
>No_name
ATAACCCCCTGGTTCCTTTGAAATTTATTGTCNATAGTCCTGTTACTAGTGTATTGGATA
CTATTTTCAAGGCAACATTCATTTGTCTGTTAATGTTATT
>No_name
AAATAACATTAACAGACAAATGAATGTTGCCTTGAAAATAGTATCCAATACACTAGTAAC
AGGACTATTGACAATAAATTTCAAAGGAACCAGGGGGTTA
>No_name
CAAAATAACATTAACAGACAAATGAATGTTGCCTTGAAAATAGTATCCAATACACTAGTA
ACAGGACTATTGACAATAAATTTCAAAGGAACCAGGGGGT
>No_name
CCAAAATAACATTAACAGACAAATGAATGTTGCCTTGAAAATAGTATCCAATACACTAGT
AACAGGACTATTGACAATAAATTTCAAAGGAACCAGGGGG
>No_name
CCAAAATAACATTAACAGACAAATGAATGTTGCCTTGAAAATAGTATCCAATACACTAGT
AACAGGACTATTGACAATAAATTTCAAAGGAACCAGGGGG
>No_name
CCCAAAATAACATTAACAGACAAATGAATGTTGCCTTGAAAATAGTATCCAATACACTAG
TAACAGGACTATTGACAATAAATTTCAAAGGAACCAGGGG
>No_name
GCCCAAAATAACATTAACAGACAAATGAATGTTGCCTTGAAAATAGTATCCAATACACTA
GTAACAGGACTATTGACAATAAATTTCAAAGGAACCAGGG
>No_name
AAATTGTCACCCAAAATAACATTAACAGACAAATGAATGTTGCCTTGAAAATAGTATCCA
ATACACTAGTAACAGGACTATTGACAATAAATTTCAAAGG
>No_name
GATAAATTGTCACCCAAAATAACATTAACAGACAAATGAATGTTGCCTTGAAAATAGTAT
CCAATACACTAGTAACAGGACTATTGACAATAAATTTCAA
>No_name
GATAAATTGTCACCCAAAATAACATTAACAGACAAATGAATGTTGCCTTGAAAATAGTAT
CCAATACACTAGTAACAGGACTATTGACAATAAATTTCAA
>No_name
GAAATTTATTGTCAATAGTCCTGTTACTAGTGTATTGGGTACTATTTTCAAGGCAACATT
CATTTGTCTGTTAATGTTATTTTGGGTGACAATTTATCAT
>No_name
TTCCATGATAAATTGTCACCCAAAATAACATTNACAGACAAATGAATGTTGCCTTGAAAA
TAGTATCCAATACACTAGTAACAGGACTATTGACAATAAA
>No_name
TTCCATGATAAATTGTCACCCAAAATAACATTAACAGACAAATGAATGTTGCCTTGAAAA
TAGTATCCAATACACTAGTAACAGGACTATTGACAATAAA
>No_name
TTCTTGTCTGTTGCATTCCATGATAAATTGTCACCCAAAATAACATTAACAGACAAATGA
ATGTTGCCTTGAAAATAGTATCCAATACACTAGTAACAGG
>No_name
CTTCTTTTTGTCTGTTGCATTCCATGATAAATTGTCACCCAAAATAACATTAACAGACAA
ATGAATGTTGCCTTGAAAATAGTATCCAATACACTAGTAA
>No_name
CTTCTTTTTGTCTGTTGCATTCCATGATAAATTGTCACCCAAAATAACATTAACAGACAA
ATGAATGTTGCCTTGAAAATAGTATCCAATACACTAGTAA
>No_name
ACTGGATACTATTTTCAAGGCAACATTCATTTGTCTGTTAATGTTATTTTGGGTGACAAT
TTATCATGGAATGCAACAGACAAAAAGAAGGTGCCTCACA
>No_name
ATAAAATGTGAGGCACCTTCTTTTTGTCTGTTGCATTCCATGATAAATTGTCACCCAAAA
TAACATTAACAGACAAATGAATGTTGCCTTGAAAATAGTA
>No_name
CTATTTTCAAGGCAACATTCATTTGTCTGTTANTGTTATTTTGGGTGACAATTTATCATG
GAATGCAACAGACAAAAAGAAGGTGCCTCACATTTTATTT
>No_name
GGGAAATAAAATGTGAGGCACCTTCTTTTTGTCTGTTGCATTCCATGATAAATTGTCACC
CAAAATAACATTAACAGACAAATGAATGTTGCCTTGAAAA
>No_name
TTTTAAGGCAACATTCATTTGTCTGTTAATGTTATTTTGGGTGACAATTTATCATGGAAT
GCAACAGACAAAAAGAAGGTGCCTCACATTTTATTTCCCC
>No_name
TTTCAAGGCAACATTCATTTGTCTGTTAATGTTATTTTGGGTGACAATTTATCATGGAAT
GCAACAGACAAAAAGAAGGTGCCTCACATTTTATTTCCCC
>No_name
TGCAAATCTTTGGGAAATAAAATGTGAGGCACCTTCTTTTTGTCTGTTGCATTCCATGAT
AAATTGTCACCCAAAATAACATTAACAGACAAATGAATGT
>No_name
TGCAAATCTTGGGGAAATAAAATGTGAGGCACCTTCTTTTTGTCTGTTGCATTCCATGAT
AAATTGTCACCCAAAATAACATTAACAGACAAATGAATGT
>No_name
ATCCATTTGTCTGTTAATGTTATTTTGGGTGACAATTTATCATGGAATGCAACAGACAAA
AAGAAGGTGCCTCACATTTTATTTCCCCAAGATTTGCATC
>No_name
GTCTGTTAATGTTATTTTGGGTGACAATTTATCATGGAATGCAACAGACAAAAAGAAGGT
GCCTCACATTTTATTTCCCAAAGATTTGCATCGTCTTATT
>No_name
GTCTGTTAATGTTATTTTGGGTGACAATTTATCATGGAATGCAACAGACAAAAAGAAGGT
GCCTCACATTTTATTTCCCCAAGATTTGCATCGTCTTATT
>No_name
TGTTAATGTTATTTTGGGTGACAATTGATCATGGAATGCAACAGACAAAAAGAAGGTGCC
TCACATTTTATTTCCCCAAGATTTGCATCGTCTTATTGAT
>No_name
AATCATGAACCATATCAATAAGACGATGCAAATCTTGGGGAAATAAAATGTGAGGCACCT
TCTTTTTGTCTGTTGCATTCCATGATAAATTGTCACCCAA
>No_name
ATTTATCATGGAATGCAACAGACAAAAAGAAGNTGCCTCACATTTTATTTCCCCAAGATT
TGCATCGTCTTATTGATATGGTTCATGATTGTTTTATTGC
>No_name
AGTCAATAAAACAATCATGAACCATATCAATAAGACGATGCAAATCTTGGGGAAATAAAA
TGTGAGGCACCTTCTTTTTTGTCTGTTGCATTCCATGATA
>No_name
ATCATGGAATGCAACAGACAAAAAGAAGGTGCCTCACATTTTATTTCCCCAAGATTTGCA
TCGTCTTATTGATATGGTTCATGATTGTTTTATTGCCTGC
>No_name
ATGGAATGCAACAGACAAAAAGAAGGTGCCTCACATTTTATTTCCCAAAGATTTGCATCG
TCTTATTGATATGGTTCATGATTGTTTTATTGCCTGCTTT
>No_name
AACAGACAAAAAGAAGGTGCCTCACATTTTATTTCCCAAAGATTTGCATCGTCTTATTGA
TATGGTTCATGATTGTTTTATTGCCTGCTTTTCAAGCAAT
>No_name
CAAAAAGAAGGTGCCTCACATTTTATTTCCCCAAGATTTGCATCGTCTTATTGATATGGT
TCATGATTGTTTTATTGCCTGCTTTTCAAGCAATTAGAGA
>No_name
CAAAAAGAAGGTGCCTCAGATTTTATTTCCCANAGATTTGCATCGTCTTATTGATATGGT
TCATGATTGTTTTATTGCCTGCTTTTCAAGCAATTAGAGA
>No_name
AAAAAGAAGGTGCCTCACATTTTATTTCCCAAAGATTTGCATCGTCTTATTGATATGGTT
CATGATTGTTTTATTGCCTGCTTTTCAAGCAATTAGAGAT
>No_name
AAAAGAAGGTGCCTCACATTTTATTTCCCAAAGATTTGCATCGTCTTATTGATATGGTTC
ATGATTGTTTTATTGCCTGCTTTTCAAGCAATTAGAGATT
>No_name
AAAGAAGGTGCCTCACATTTTATTTCCCCAAGATTTGCATCGTCTTATTGATATGGTTCA
TGATTGTTTTATTGCCTGCTTTTCAAGCAATTAGAGATTC
>No_name
AGCTGAATCTCTAATTGCTTGAAAAGCAGGCAATAAAACAATCATGAACCATATCAATAA
GACGATGCAAATCTTGGGGAAATAAAATGTGAGGCACCTT
>No_name
CTCACATTTTATTTCCCCAAGATTTGCATCGTCTTATTGATATGGTTCATGATTGTTTTA
TTGCCTGCTTTTCAAGCAATTAGAGATTCAGCTGATCCTA
>No_name
CTCACATTTTATTTCCCCAAGATTTGCATCGTCTTATTGATATGGTTCATGATTGTTTTA
TTGCCTGCTTTTCAAGCAATTAGAGATTCAGCTGATCCTA
>No_name
CTCACATTTTATTTCCCCAAGATTTGCATCGTCTTATTGATATGGTTCATGATTGTTTTA
TTGCCTGCTTTTCAAGCAATTAGAGATTCAGCTGATCCTA
>No_name
ATTTTATTTCCCCAAGATTTGCATCGTCTTATTGATATGGTTCATGATTGTTTTATTGCC
TGCTTTTCAAGCAATTAGAGATTCAGCTGATCCTACTTTT
>No_name
ATTTTATTTCCCCAAGATTTGCATCGTCTTATTGATATGGTTCATGATTGTTTTATTGCC
TGCTTTTCAAGCAATTAGAGATTCAGCTGATCCTACTTTT
>No_name
AAATTATTTCCCAAAGATTTGCATCGTCTTATTGATATGGTTCATGATTGTTTTATTGCC
TGCTTTTCAAGCAATTAGAGATTCAGCTGATCCTACTTTT
>No_name
GTCTTATTGATATGGTTCATGATTGTTTTATTNCCTGCTTTTCAAGCAATTAGAGATTCA
GCTGATCCTACTTTTTATTACAAATTACAAAATACATTTT
>No_name
ATTTATAGAACAAAAATGTATTTTGTAATTTGTAATAAAAAGTAGGATCAGCTGAATCTC
TAATTGCTTGAAAAGCAGGCAATAAAACAATCATGAACCA
>No_name
GTTCATGATTGTTTTATTGCCTGCTTTTCAAGNAATTAGAGATTCAGCTGATCCTACTTT
TTATTACAAATTACAAAATACATTTTTGTTCTATAAATTC
>No_name
GTGAATTTATAGAACAAAAATGTATTTTGTAATTTGTAATAAAAAGTAGGATCAGCTGAA
TCTCTAATTGCTTGAAAAGCAGGCAATAAAACAATCATGA
>No_name
GTGAATTTATAGAACAAAAATGTATTTTGTAATTTGTAATAAAAAGTAGGATCAGCTGAA
TCTCTAATTGCTTGAAAAGCAGGCAATAAAACAATCATGA
>No_name
GTGAATTTATAGAACAAAAATGTATTTTGTAATTTGTAATAAAAAGTAGGATCAGCTGAA
TCTCTAATTGCTTGAAAAGCAGGCAATAAAACAATCATGA
>No_name
GTGAATTTATAGAACAAAAATGTATTTTGTAATTTGTAATAAAAAGTAGGATCAGCTGAA
TCTCTAATTGCTTGAAAAGCAGGCAATAAAACAATCATGA
>No_name
CATGATTGTTTTATTGCCTGCTTTTCAAGCAATTAGAGATTCAGCTGATCCTACTTTTTA
TTACAAATTACAAAATACATTTTTGTTCTATAAATTCACT
>No_name
GTAGAGTGAATTTATAGAACAAAAATGTATTTTGTAATTTGTAATAAAAAGTAGGATCAG
CTGAATCTCTAATTGCTTGAAAAGCAGGCAATAAAACAAT
>No_name
GTTTTATTGCCTGCTTTTCAAGCAATTAGAGANTCAGCTGATCCTACTTTTTATTACAAA
TTACAAAATACATTTTTGTTCTATAAATTCACTCTACTTG
>No_name
GCCAAGTAGAGTGAATTTATAGAACAAAAATGTATTTTGTAATTTGTAATAAAAAGTAGG
ATCAGCTGAATCTCTAATTGCTTGAAAAGCAGGCAATAAA
>No_name
TGACGATACTGCCAAGTAGAGTGAATTTATAGNACAAAAATGTATTTTGTAATTTGTAAT
AAAAAGTAGGATCAGCTGAATCTCTAATTGCTTGAAAAGC
>No_name
AGAGAATATAAATGACGATACTGCCAAGTAGAGTGAATTTATAGAACAAAAATGTATTTT
GTAATTTGTAATAAAAAGTAGGATCAGCTGAATCTCTAAT
>No_name
TAGAGATTCAGCTGATCCTACTTTTTATTACAAATTACAAAATACATTTTTGTTCTATAA
ATTCACTCTACTTGGCAGTATCGTCATTTATATTCTCTAT
>No_name
GCTGATCCTACTTTTTTATTACAAATTACAAAATACATTTTTGTTCTATAAATTCACTCT
ACTTGGCAGTATCGTCATTTATATTCTCTATGCATTATTT
>No_name
CTGATCCTACTTTTTATTACAAATTACAAAATACATTTTTGTTCTATAAATTCACTCTAC
TTGGCAGTATCGTCATTTATATTCTCTATGCATTATTTCT
>No_name
TAATGATGAGAAATAATGCATAGAGAATATAAATGACGATACTGCCAAGTAGAGTGAATT
TATAGAACAAAAATGTATTTTGTAATTTGTAATAAAAAGT
>No_name
GTAATGATGAGAAATAATGCATAGAGAATATAAATGACGATACTGCCAAGTAGAGTGAAT
TTATAGAACAAAAATGTATTTTGTAATTTGTAATAAAAAG
>No_name
GTAATGATGAGAAATAATGCATAGAGAATATANATGACGATACTGCCAAGTAGAGTGAAT
TTATAGAACAAAAATGTATTTTGTAATTTGTAATAAAAAG
>No_name
CGGTAATGATGAGAAATAATGCATAGAGAATATAAATGACGATACTGCCAAGTAGAGTGA
ATTTATAGAACAAAAATGTATTTTGTAATTTGTAATAAAA
>No_name
CGGTAATGATGAGAAATAATGCATAGAGAATATAAATGACGATACTGCCAAGTAGAGTGA
ATTTATAGAACAAAAATGTATTTTGTAATTTGTAATAAAA
>No_name
GCGGTAATGATGAGAAATAATGCATAGAGAATATAAATGACGATACTGCCAAGTAGAGTG
AATTTATAGAACAAAAATGTATTTTGTAATTTGTAATAAA
>No_name
GCGGTAATGATGAGAAATAATGCATAGAGAATATAAATGACGATACTGCCAAGTAGAGTG
AATTTATAGAACAAAAATGTATTTTGTAATTTGTAATAAA
>No_name
GCGGTAATGATGAGAAATAATGCATAGAGAATNTAAATGACGATACTGCCAAGTAGAGTG
AATTTATAGAACAAAAATGTATTTTGTAATTTGTAATAAA
>No_name
CCGATCTCAATTCTCCACAAGCGGTAATGATGAGAAATAATGCATAGAGAATATAAATGA
CGATACTGCCAAGTAGAGTGAATTTATAGAACAAAAATGT
>No_name
CATTTATATTCTCTATGCATTATTTCTCATCATTACCGCTTGTGGAGAATTGAGATCGGT
TCCTTATTTTAATATTCGAATCCGATTTTTTGCTTGTTTC
>No_name
CATTTATATTCTCTATGCATTATTTCTCATCANTACCGCTTGTGGAGAATTGAGATCGGT
TCCTTATTTTAATATTCGAATCCGATTTTTTGCTTGTTTC
>No_name
TATGCATTATTTCTCATCATTACCGCTTGTGGAGAATTGAGATCGGTTCCTTATTTTAAT
ATTCGAATCCGATTTTTTGCTTGTTTCATGTTTATCGTAT
>No_name
GTAAACCAATACGATAAACATGAAACAAGCAANAAATCGGATTCGAATATTAAAATAAGG
AACCGATCTCAATTCTCCACAAGCGGTAATGATGAGAAAT
>No_name
TTTCTCATCATTACCGCTTGTGGAGAATTGAGATCGGTTCCTTATTTTAATATTCGAATC
CGATTTTTTGCTTGTTTCATGTTTATCGTATTGGTTTTCA
>No_name
TGAAAACCAATACGATAAACATGAAACAAGCAAAAAATCGGATTCGAATATTAAAATAAG
GAACCGATCTCAATTCTCCACAAGCGGTAATGATGAGAAA
>No_name
CTGAAAACCAATACGATAAACATGAAACAAGCAAAAAATCGGATTCGAATATTAAAATAA
GGAACCGATCTCAATTCTCCACAAGCGGTAATGATGAGAA
>No_name
CTCATCATTACCGCTTGTGGAGAATTGAGATCGGTTCCTTATTTTAATATTCGAATCCGA
TTTTTTGCTTGTTTCATGTTTATCGTATTGGTTTTCAGCA
>No_name
CATCATTACCGCTTGTGGAGAATTGAGATCGGTTCCTTATTTTAATATTCGAATCCGATT
TTTTGCTTGTTTCATGTTTATCGTATTGGTTTTCAGCATC
>No_name
ATCATTACCGCTTGTGGAGAATTGAGATCGGTTCCTTATTTTAATATTCGAATCCGATTT
TTTGCTTGTTTCATGTTTATCGTATTGGTTTTCAGCATCG
>No_name
GGAGAATTGAGATCGGTTCCTTATTTTAATATTCGAATCCGATTTTTTGCTTGTTTCATG
TTTATCGTATTGGTTTTCAGCATCGTTATGATCGGTTTGC
>No_name
GGAGAATTGAGATCGGTTCCTTATTTTAATATTCGAATCCGATTTTTTGCTTGTTTCATG
TTTATCGTATTGGTTTTCAGCATCGTTATGATCGGTTTGC
>No_name
GGAGAATTGAGATCGGTTCCTTATTTTAATATTCGAATCCGATTTTTTGCTTGTTTCATG
TTTATCGTATTGGTTTTCAGCATCGTTATGATCGGTTTGC
>No_name
CGCAAACCGATCATAACGATGCTGAAAACCAATACGATAAACATGAAACAAGCAAAAAAT
CGGATTCGAATATTAAAATAAGGAACCGATCTCAATTCTC
>No_name
GAGAATTGAGATCGGTTCCTTATTTTAATATTGGAATCCGATTTTTTGCTTGTTTCATGT
TTATCGTATTGGTTTTCAGCATCGTTATGATCGGTTTGCG
>No_name
CGCAAACCGATCATAACGATGCTGAAAACCAATACGATAAACATGAAACAAGCAAAAAAT
CGGATTCGAATATTAAAATAAGGAACCGATCTCAATTCTC
>No_name
TCGCAAACCGATCATAACGATGCTGAAAACCAATACGATAAACATGAAACAAGCAAAAAA
TCGGATTCGAATATTAAAATAAGGAACCGATCTCAATTCT
>No_name
ATCGCAAACCGATCATAACGATGCTGAAAACCAATACGATAAACATGAAACAAGCAAAAA
ATCGGATTCGAATATTAAAATAAGGAACCGATCTCAATTC
>No_name
CCGTATCGCAAACCGATCATAACGATGCTGAAAACCAATACGATAAACATGAAACAAGCA
AAAAATCGGATTCGAATATTAAAATAAGGAACCGATCTCA
>No_name
GAGATCGGTTCCTTATTTTAATATTCGAATCCGATTTTTTGCTTGTTTCATGTTTATCGT
ATTGGTTTTCAGCATCGTTATGATCGGTTTGCGATACGGG
>No_name
CCCGTATCGCAAACCGATCATAACGATGCTGAAAACCAATACGATAAACATGAAACAAGC
AAAAAATCGGATTCGAATATTAAAATAAGGAACCGATCTC
>No_name
CCCGTATCGCAAACCGATCATAACGATGCTGAAAACCAATACGATAAACATGAAACAAGC
AAAAAATCGGATTCGAATATTAAAATAAGGAACCGATCTC
>No_name
CCCGTATCGCAAACCGATCATAACGATGCTGAAAACCAATACGATAAACATGAAACAAGC
AAAAAATCGGATTCGAATATTAAAATAAGGAACCGATCTC
>No_name
CCTGTATCGCAAACCGATCATAACGATGCTGANAACCAATACGATAAACATGAAACAAGC
AAAAAATCGGATTCGAATATTAAAATAAGGAACCGATCTC
>No_name
CCAGACCCGTATCGCAAACCGATCATAACGATGCTGAAAACCAATACGATAAACATGAAA
CAAGCAAAAAATCGGATTCGAATATTAAAATAAGGAACCG
>No_name
CGGGTCCTTATTTTAATATTCGAATCCGATTTTTTGCTTGTTTCATGTTTATCGTATTGG
TTTTCAGCATCGTTATGATCGGTTTGCGATACGGGTCTGG
>No_name
GGTTCCTTATTTTAATATTCGAATCCGATTTTTTGCTTGTTTCATGTTTATCGTATTGGT
TTTCAGCATCGTTATGATCGGTTTGCGATACGGGTCTGGA
>No_name
TTATTTTAATATTCGAATCCGATTTTTTGCTTGTTTCATGTTTATCGTATTGGTTTTCAG
CATCGTTATGATCGGTTTGCGATACGGGTCTGGATTGTTC
>No_name
TTTTAATATTCGAATCCGATTTTTTGCTTGTTTCATGTTTATCGTATTGGTTTTCAGCAT
CGTTATGATCGGTTTGCGATACGGGTCTGGATTGTTCAAC
>No_name
TTTTAATATTCGAATCCGATTTTTTGCTTGTTTCATGTTTATCGTATTGGTTTTCAGCAT
CGTTATGATCGGTTTGCGATACGGGTCTGGATTGTTCAAC
>No_name
TTCGAATCCGATTTTTTGCTTGTTTCATGTTTATCGTATTGGTTTTCAGCATCGTTATGA
TCGGTTTGCGATACGGGTCTGGATTGTTCAACAATAACTT
>No_name
CCGTTTTTTTGCTTGTTTCATGTTTATCGTATTGGTTTTCAGCATCGTTATGATCGGTTT
GCGATACGGGTCTGGATTGTTCAACAATAACTTTGTGTTT
>No_name
CTCGTTCAAACACAAAGTTATTGTTGAACAATNCAGACCCGTATCGCAAACCGATCATAA
CGATGCTGAAAACCAATACGATAAACATGAAACAAGCAAA
>No_name
GCTTGTTTCATGTTTATCGTATTGGTTTTCAGCATCGTTATGATCGGTTTGCGATACGGG
TCTGGATTGTTCAACAATAACTTTGTGTTTGAACGAGGAA
>No_name
ATCGTATTGGTTTTCAGCATCGTTATGATCGGTTTGCGATACGGGTCTGGATTGTTCAAC
AATAACTTTGTGTTTGAACGAGCAAGCAGATATGCAAATT
>No_name
ATCGTATTGGTTTTCAGCATCGTTATGATCGGTTTGCGATACGGGTCTGGATTGTTCAAC
AATAACTTTGTGTTTGAACGAGCAAGCAGATATGCAAATT
>No_name
CGGAATTTGCATATCTGCTTGCTCGTTCAAACACAAAGTTATTGTTGAACAATCCAGACC
CGTATCGCAAACCGATCATAACGATGCTGAAAACCAATAC
>No_name
CACGGAATTTGCATATCTGCTTGCTCGTTCAANCACAAAGTTATTGTTGAACAATCCAGA
CCCGTATCGCAAACCGATCATAACGATGCTGAAAACCAAT
>No_name
ATTGGTTTTCAGCATCGTTATGATCGGTTTGCGATACGGGTCTGGCTTGTTTAACAATAA
CTTTGTGTTTGAAGGAGCAAGCAGATATGCAAATTCCGTG
>No_name
ATGGGTTTTCAGCATCGTTATGATCGGTTTGCGATACGGGTCTGGATTGTTCAACAATAA
CTTTGTGTTTGAACGAGCAAGCAGATATGCAAATTCCGTG
>No_name
AGAATTCCACGGAATTTGCATATCTGCTTGCTCATTCAAACACAAAGTTATTGTTGAACA
ATCCAGACCCGTATCGCAAACCGATCATAACGATGCTGAA
>No_name
CAGAATTCCACGGAATTTGCATATCTGCTTGCNCGTTCAAACACAAAGTTATTGTTGAAC
AATCCAGACCCGTATCGCAAACCGATCATAACGATGCTGA
>No_name
CAGAATTCCACGGAATTTGCATATCTGCTTGCTCGTTCAAACACAAAGTTATTGTTGAAC
AATCCAGACCCGTATCGCAAACCGATCATAACGATGCTGA
>No_name
TTTTGATCGGTTTGCGATACGGGTCTGGATTGTTCAACAATAACTTTGTGTTTGAACGAG
CAAGCAGATATGCAAATTCCGTGGAATTCTGTGCTCAATA
>No_name
TGATCGGTTTGCGATACGGGTCTGGATTGTTCNACAATAACTTTGTGTTTGAACGAGCAA
GCAGATATGCAAATTCCGTGGAATTCTGTGCTCAATATGG
>No_name
ATCGGTTTGCGATACGGGTCTGGATTGTTCAACAATAACTTTGTGTTTGAACGAGCAAGC
AGATATGCAAATTCCGTGGAATTCTGTGCTCAATATGGAA
>No_name
GTCCGGTTTGCGATACGGGTCTGGATTGTTCANCAATAACTTTGTGTTTGAACGAGCAAG
CAGATATGCAAATTCCGTGGAATTCTGTGCTCAATATGGA
>No_name
CTGGATTGTTCAACAATAACTTTGTGTTTGAACGAGCAAGCAGATATGCAAATTCCGTGG
AATTCTGTGCTCAATATGGAATGATAAATCTCTATTTGTT
>No_name
CTGGATTGTTCAACAATAACTTTGTGTTTGAACGAGCAAGCAGATATGCAAATTCCGTGG
AATTCTGTGCTCAATATGGAATGATAAATCTCTATTTGTT
>No_name
ATAAGCGTATGCCATGATAAACAAATAGAGATTTATCATTCCATATTGAGCACAGAATTC
CACGGAATTTGCATATCTGCTTGCTCGTTCAAACACAAAG
>No_name
GGGGAATAAGCGTATGCCATGATAAACAAATAGAGATTTATCATTCCATATTGAGCACAG
AATTCCACGGAATTTGCATATCTGCTTGCTCGTTCAAACA
>No_name
GGAGAATAAGCGTATGCCATGATAAACAAATAGAGATTTATCATTCCATATTGCGCACAG
AATTCCACGGAATTTGCATATCTGCTTGCTCGTTCAAACA
>No_name
GGAGAATAAGCGTATGCCATGATAAACAAATAGAGATTTATCATTCCATATTGAGCACAG
AATTCCACGGAATTTGCATATCTGCTTGCTCGTTCAAACA
>No_name
GGAGAATAAGCGTATGCCATGATAAACAAATAGAGATTTATCATTCCATATTGAGCACAG
AATTCCACGGAATTTGCATATCTGCTTGCTCGTTCAAACA
>No_name
GGGAGAATAAGCGTATGCCATGATAAACAAATAGAGATTTATCATTCCATATTGAGCACA
GAATTCCACGGAATTTGCATATCTGCTTGCTCGTTCAAAC
>No_name
GCATTTTTTGCAGGAGAATAAGCGTATGCCATGATAAACAAATAGAGATTTATCATTCCA
TATTGAGCACAGAATTCCACGGAATTTGCATATCTGCTTG
>No_name
AATGGCATTTTTTGCAGGAGAATAAGCGTATGCCATGATAAACAAATAGAGATTTATCAT
TCCATATTGAGCACAGAATTCCACGGAATTTGCATATCTG
>No_name
CATGAATGGCATTTTTTGCAGGAGAATAAGCGTATGCCATGATAAACAAATAGAGATTTA
TCATTCCATATTGAGCACAGAATTCCACGGAATTTGCATA
>No_name
CATGAATGGCATTTTTTGCAGGAGAATAAGCGTATGCCATGATAAACAAATAGAGATTTA
TCATTCCATATTGAGCACAGAACTCCACGGAATTTGCATA
>No_name
TCATGAATGGCATTTTTTGCAGGAGAATAAGCGTATGCCATGATAAACAAATAGAGATTT
ATCATTCCATATTGAGCACAGAATTCCACGGAATTTGCAT
>No_name
TCATGAATGGCATTTTTTGCAGGAGAATAAGCNTATGCCATGATAAACAAATAGAGATTT
ATCATTCCATATTGAGCACAGAATTCCACGGAATTTGCAT
>No_name
TCACGAATGGCATTTTTTGCAGGAGAATAAGCGTATGCCATGATAAACAAATAGAGATTT
ATCATTCCATATTGAGCACAGAATTCCACGGAATTTGCAT
>No_name
CTTTTGAATGGCATTTTTTGCAGGAGAATAAGCGTATGCCATGATAAACAAATAGAGATT
TATCATTCCATATTGAGCACAGAATTCCACGGAATTTGCA
>No_name
CTCATGAATGGCGTTTTTTGCAGGAGAATAAGCGTATGCCATGATAAACAAATAGAGATT
TATCATTCCATATTGAGCACAGAATTCCACGGAATTTGCA
>No_name
CAAATTCCGTGGAATTCTGTGCTCAATATGGAATGATAAATCTCTATTTGTTTATCATGG
CATACGCTTATTCTCCTGCAAAAAATGCCATTCATGAGGC
>No_name
TGAAAATTGGCCTCATGAATGGCATTTTTTGCAGGAGAATAAGCGTATGCCATGATAAAC
AAATAGAGATTTATCATTCCATATTGAGCACAGAATTCCA
>No_name
GGAATTCTGTGCTCAATATGGAATGATAAATCTCTATTTGTTTATCATGGCATACGCTTA
TTCTCCTGCAAAAAATGCCATTCATGAGGCCAATTTTCAA
>No_name
CTTGAAAATTGGCCTCATGAATGGCATTTTTTGCAGGAGAATAAGCGTATGCCATGATAA
ACAAATAGAGATTTATCATTCCATATTGAGCACAGAATTC
>No_name
CTTGAAAATTGGCCTCATGAATGGCATTTTTTGCAGGAGAATAAGCGTATGCCATGATAA
ACAAATAGAGATTTATCATTCCATATTGAGCACAGAATTC
>No_name
CCTGAAAATTGGCCTCATGAATGGCATTTTTTGCAGGAGAATAAGCGTATGCCATGATAA
ACAAATAGAGATTTATCATTCCATATTGAGCACAGAATTC
>No_name
ATTCTGTGCTCAATATGGAATGATAAATCTCTATTTGTTTATCATGGCATACGCTTATTC
TCCTGCAAAAAATGCCATTCATGAGGCCAATTTTCAAGAT
>No_name
CAACTTGAAAATTGGCCTCATGAATGGCATTTNTTGCAGGAGAATAAGCGTATGCCATGA
TAAACAAATAGAGATTTATCATTCCATATTGAGCACAGAA
>No_name
GTCATCTTGAAAATTGGCCTCATGAATGGCATTTTTTGCAGGAGAATAAGCGTATGCCAT
GATAAACAAATAGAGATTTATCATTCCATATTGAGCACAG
>No_name
GCCATCTTGAAAATTGGCCTCATGAATGACATTTTTTGCAGGAGAATAAGCGTATGCCAT
GATAAACAAATAGAGATTTATCATTCCATATTGAGCACAG
>No_name
GTCATCTTGAAAATTGGCCTCATGAATGGCATTTTTTGCAGGAGAATAAGCGTATGCCAT
GATAAACAAATAGAGATTTATCATTCCATATTGAGCACAG
>No_name
GTCATCTTGAAAATTGGCCTCATGAATGGCATTTTTTGCAGGAGAATAAGCGTATGCCAT
GATAAACAAATAGAGATTTATCATTCCATATTGAGCACAG
>No_name
GTCATATTGAAAATTGGCCTCATGAATGGAATNTTTTGCAGGAGAATAAGCGTATGCCAT
GATAAACAAATAGAGATTTATCATTCCATATTGAGCACAG
>No_name
GTCATCTTGAAAATTGGCCTCATGAATGGCATTTTTTGCAGGAGAATAAGCGTATGCCAT
GATAAACAAATAGAGATTTATCATTCCATATTGAGCACAG
>No_name
GTGCTCAATATGGAATGATAAATCTCTATTTGTTTATCATGGCATACGCTTATTCTCCTG
CAAAAAATGCCATTCATGAGGCCAATTTTCAAGATGACCC
>No_name
TGGGTCATCTTGAAAATTGGCCTCATGAATGGCATTTTTTGCAGGAGAATAAGCGTATGC
CATGATAAACAAATAGAGATTTATCATTCCATATTGAGCA
>No_name
GAATGATAAATCTCTATTTGTTTATCATGGCATACGCTTATTCTCCTGCAAAAAATGCCA
TTCATGAGGCCAATTTTCAAGATGACCCTAATCTTTCTAT
>No_name
TAAATCTCTATTTGTTTATCATGGCATACGCTNATTCTCCTGCAAAAAAATGCCATTCAT
GAGGCCAATTTTCAAGATGACCCTAATCTTTCTATGGTAA
>No_name
AGCTTCGTCTGATTCATTTACCATAGAAAGATTAGGGTCATCTTGAAAATTGGCCTCATG
AATGGCATTTTTTGCAGGAGAATAAGCGTATGCCATGATA
>No_name
CTCCTGCAAAAAATGCCATTCATGAGGCCAATNTTCAAGATGACCCTAATCTTTCTATGG
TAAATGAATCAGACGAAGATGTTCTCTATGGTTCTGACAT
>No_name
AAATGCCATTCATGAGGCCAATTTTCAAGATGACCCTAATCTTTCTATGGTAAATGAATC
AGACGAAGATGTTCTCTATGGTTCTGACATAGAAGAAGCA
>No_name
TTTCTTGATAATAAATTTGCTTCTTCTATGTCAGAACCATAGAGAACATCTTCGTCTGAT
TCATTTACCATAGAAAGATTAGGGTCATCTTGAAAATTGG
>No_name
TTTCTTGATAATAAATTTGCTTCTTCTATGTCAGAACCATAGAGAACATCTTCGTCTGAT
TCATTTACCATAGAAAGATTAGGGTCATCTTGAAAATTGG
>No_name
CCAATTTACAAGATGACCCTAATCTTTCTATGNTAAATGAATCAGACGAAGATGTTCTCT
ATGGTTCTGACATAGAAGAAGCAAATTTATTATCAAGAAA
>No_name
ATTTTCTTGATAATAAATTTGCTTCTTCTATGTCAGAACCATAGAGAACATCTTCGTCTG
ATTCATTTACCATAGAAAGATTAGGGTCATCTTGAAAATT
>No_name
GATTTTCTTGATAATAAATTTGCTTCTTCTATGTCAGAACCATAGAGAACATCTTCGTCT
GATTCATTTACCATAGAAAGATTAGGGTCATCTTGAAAAT
>No_name
AGTTTTTCTTGATAATAAATTTGCTTCTTCTATGTCAGAACCATAGAGAACATCTTCGTC
TGATTCATTTACCATAGAAAGATTAGGGTCATCTTGAAAA
>No_name
GTAGATTTTCTTGATAATAAATTTGCTTCTTCTATGTCAGAACCATAGAGAACATCTTCG
TCTGATTCATTTACCATAGAAAGATTAGGGTCATCTTGAA
>No_name
TGCTATGGTAAATGAATCAGACGAAGATGTTCTCTATGGTTCTGACATAGAAGAAGCAAA
TTTATTATCAAGAAAATCTACCAAATCCAAATTAAACAAA
>No_name
CAACGTTTGTTTAATTTGGATTTGGTAGATTTTCTTGATAATAAATTTGCTTCTTCTATG
TCAGAACCATAGAGAACATCTTCGTCTGATTCATTTACCA
>No_name
CACTTTTCAACGTTTGTTTAATTTGGATTTGGTAGATTTTCTTGATAATAAATTTGCTTC
TTCTATGTCAGAACCATAGAGAACATCTTCGTCTGATTCA
>No_name
AAACAGATTCAGGAACATCTACCTGATCCAAATAGCTGGTTAGATTTAGTCTATATGATC
TTATTTCTTATCATTCTTGGAGTAACTTGGCTCTTGAACT
>No_name
AAACAGATTCAGGAACATCTACCTGATCCAAATAGCTGGTTAGATTTGGTCTATATGATC
TTATTTCTTATCATTCTTGGAGTAACTTGGCTCTTGAACT
>No_name
AGAGGCTCTTGAACTTGTTTTTACTGTTGGCAATTTACCGAAACCGGAAGGGTAAAGGAC
CACTGCATAATATTGACACTATGAGAGTAGAATGCAAATG
>No_name
TGCATAATATTGACACTATGAGAGTAGAATGCAAATGTCTACCAAATTATTATTTCATCG
TCTCTATATCTGTGGCCAATATCCTCGCCGTGTCCTTCAA
>No_name
GGCGGATTGAAGGACACGGCGAGGATATTGGCCACAGATATAGAGACGATGAAATAATAA
TTTGGTAGACATTTGCATTCTACTCTCATAGTGTCAATAT
>No_name
ACTGCATCGTCTCTATATCTGTGGCCAATATCCTCGCCGTGTCCTTCAATCCGCCAATTA
TTATTGTTTTTCGATGGTTGAATTTCAATAACAATCCTCT
>No_name
CGTCTCTATATCTGTGGCCAATATCCTCGCCGNGTCCTTCAATCCGCCAATTATTATTGT
TTTTCGATGGTTGAATTTCAATAACAATCCTCTATGGAAA
>No_name
ACTATATATATACATTTTCGGGGAATAGAGTCGTAGAAACGTGTCGAGACTTGAAAATAA
AATGTGTAGGAATGCTAGATTGCAGAAAATAGTGTTGATG
>No_name
CGGGTCTTTGACTATATATATACATTTTCGGGGAATAGAGTCGTAGAAACGTGTCGAGAC
TTGAAAATAAAATGTGTAGGAATGCTAGATTGCAGAAAAT
>No_name
TTTCAATACGTTAGTACTGGGTCTTTGACTATATATATACATTTTCGGGGAATAGAGTCG
TAGAAACGTGTCGAGACTTGAAAATAAAATGTGTAGGAAT
>No_name
ATTTTCAATACGTTAGTACTGGGTCTTTGACTATATATATACATTTTCGGGGAATAGAGT
CGTAGAAACGTGTCGAGACTTGAAAATAAAATGTGTAGGA
>No_name
CTGATATTTTCAATACGTTAGTACTGGGTCTTTGACTATATATATACATTTTCGGGGAAT
AGAGTCGTAGAAACGTGTCGAGACTTGAAAATAAAATGTG
>No_name
CTGATATTTTCAATACGTTAGTACTGGGTCTTNGACTATATATATACATTTTCGGGGAAT
AGAGTCGTAGAAACGTGTCGAGACTTGAAAATAAAATGTG
>No_name
CTGATATTTTCAATACGTTAGTACTGGGGCTTTGACTATATATATACATTTTCGGGGAAT
AGAGTCGTAGAAACGTGTCGAGACTTGAAAATAAAATGGG
>No_name
CATGTCTCGACACGTTTCTACGACTCTATTCCCCGAAAATGTATATATATAGTCAAAGAC
CCAGTACTAACGTATTGAAAATATCAGCACCTTGGGTAGT
>No_name
TCTCGACACGTTTCTACGACTCTATTCCCCGAAAATGTATATATATAGTCAAAGACCCAG
TACTAACGTATTGAAAATATCAGCACCTTGGGTAGTAACT
>No_name
GAAAATGTATATATATAGTCAAAGACCCAGTANTAACGTATTGAAGATATCAGCACCATG
GGTAGTAACTTGTATCCAAGCAGGTTGTCAACTATCTATA
>No_name
CGCGTATCCAAGCAGGTTGTCAACTATCTATAAGTAGTAAAGACAGTCTAAGATCGAGAT
TGCTTCATTGTCTCATTGATGATGTAAATTTCCTCATTCT
>No_name
CGAAGAATGAGGAAATTTACATCATCAATGAGACAATGAAGCAATCTCGATCTTAGACTG
TCTTTACTACTTATAGATAGTTGACAACCTGCTTGGATAC
>No_name
CAGGTTGTCAACTATCTATAAGTAGTAAAGACAGTCTAAGATCGAGATTGCTTCATTGTC
TCATTGATGATGTAAATTTCCTCATTCTTCGAAGTGTCAT
>No_name
AGAAAAGACAGTCTAAGATCGAGATTGCTTCATTGTCTCATTGATGATGTAAATTTCCTC
ATTCTTCGAAGTGTCATTTCGTTTGCAGTTCCATTGTTGG
>No_name
CTAAGATCGAGATTGCTTCATTGTCTCATTGATGATGTAAATTTCCTCATTCTTCGAAGT
GTCATTTCGTTTGCAGTTCCATTGTTGGCTTGTGTTATTT
>No_name
GATCGAGATTGCTTCATTGTCTCATTGATGATGTAAATTTCCTCATTCTTCGAAGTGTCA
TTTCGTTTGCAGTTCCATTGTTGGCTTGTGTTATTTTAAC
>No_name
CGGTGATGTGAGACAACTTTCTGAGAAAATACAATTGAAGAATTGTTAAAATAACACAAG
CCAACAATGGAACTGCAAACGAAATGACACTTCGAAGAAT
>No_name
GTTGAGAATAAGTGTCGCATAGTTTCGTCGGTGATGTGAGACAACTTTCTGAGAAAATAC
AATTGAAGAATTGTTAAAATAACACAAGACAAAAATGGAA
>No_name
CGGAAGTTCAAAATTATACAGATACGTTGAGAATAAGTGTCGCATAGTTTCGTCGGTGAT
GTGAGACAACTTTCTGAGAAAATACAATTGAAGAATTGTT
>No_name
CCGGAAGTTCTAAATTATACAGATACGTTGAGAATAAGTGTCGCATAGTTTCGTCGGTGA
TGTGAGACAACTTTCTGAGAAAATACAATTGAAGAATTGT
>No_name
GCGACACTTATTCTCAACGTATCTGTATAATTTAGAACTTCCGGAAAATTTTGTTTTGAT
TCATAGGTCTGTTCAAAATAATAACAATATAAACAATGTA
>No_name
ATAATTTAGAACTTCCGGAAAATTTTGTTTTGNTTCATAGGTCTGTTCAAAATAATAACA
ATATAAACAATGCAAACAATAATGACACTGAAATGAACAT
>No_name
AAATTTTGTTTTGATTCATAGGTCTGTTCAAAATAATAACAATATAAACAATGTAAACAA
TAATGACACTGAAATGAAAATAAATTTCCCTTCTAATATT
>No_name
CGCCAGTTATATCTCTTGGAATATTAGAAGGGAAATTTATTTTCATTTCAGTGTCATTAT
TGTTTACATTGTTTATATTGTTATTATTTTGAACAGACCT
>No_name
ATTGAATTGAAGCCAAAGTTTCTCCAGTTATATCTCTTGGAATATTAGAAGGGAAATTTA
TTTTCATTTCAGTGTCATTATTGTTTACATTGTTTATATT
>No_name
ATTGAATTGAAGCCAAAGTTTCTCCAGTTATATCTCTTGGAATATTAGAAGGGAAATTTA
TTTTCATTTCAGTGTCATTATTGTTTACATTGTTTATATT
>No_name
TTCGCAGTAAAATCTAATGCAACATGGGACATTCCAACCTGGGGATGAAAATGGATTATT
GGAGCATCCAGTGTAGTCGATTGAATTGAAGCCAAAGTTT
>No_name
GGTGCTTTCAAGAGAAACTGATTTTATGAGTTTAGCTTGTTGATGATTTGCAGTAAAATC
TAATGCAACATGGGACATTCCAACCTGGGGATGAAAATGG
>No_name
GGCGCTTTCAAGAGAAACTGATTTTATGAGTTTAGCTTGTTGATGATTTGCAGTAAAATC
TAATGCAACATGGGACATTCCAACCTGGGGATGAAAATGG
>No_name
ATTCGGACTTGTTTCTCTGGCGCTTTCAAGAGAAACTGATTTTATGAGTTTAGCTTGTTG
ATGATTTGCAGTAAAATCTAATGCAACATGGGACATTCCA
>No_name
CTAAACTCATAAAATCAGTTTCTCTTGAAAGCGCCAGAGAAACAAGTCCGAATAATATAT
CAGAAAATAAGGTTCAGAAACGAGTTCTATGGAAATTCAT
>No_name
GTGAATGTCAATGTGGATAAAATCAAAGGAGACCATATCCCAATGGCAACGATGCATGAG
GCCATGTTGAGCGCAATTGACATCTGTTCTCTTTGATACA
>No_name
ATTTTATTTACAGTTATACTGAATAAAAAGTGTATATAAACCAGATGTTTACCCCTCCCT
AATTCTATCCGTCCTAGGACGGGTAATTCCCTAGTAGCCT
>No_name
ATTTTATTTACAGTTATACTAAATAAAAATTGTATACAAAACAAGACGTTTACCCATCCC
TAATTCTGTCCGTCGTATGATGGGCAATCCCCTAGTTTAT
>No_name
CTAGGGGATTGCCATCCTAGGATGGATAGAATNAGGGATGGGTAAAGGTCTGGTTTATAT
ACACGTTCTATTCAGTATAACTGTAAATAATATAAATATT
>No_name
CTAGGGGATTGCCATCCTAGGATGGATAGAATNAGGGATGGGTAAAGGTCTGGTTTATAT
ACACGTTCTATTCAGTATAACTGTAAATAATATAAATATT
>No_name
GTTAATATTTATATTATTTACAGTTATACTGAATAGAACGTGTATATAAACCAGACCTTT
ACCCATCCCTAATTCTATCCATCCTAGGATGGCAATCCCC
>No_name
GTGAAGTTAAAAATAATTTTATTTACAGTTATACTGAATAAAAAGTATATATAAACCAGA
CCTTTACCCATCCCTAATTCTATTCGTCCTGTGACGGGCA
>No_name
GTGAAGTTAAAAATAATTTTATTTACAGTTATACTGAATAAAAAGGATATATAAACCAGA
CCTTTACCCATCACTAATTCTATTCGTCCTGTGACGGGCA
>No_name
GATAGAATAAGGGATGGGTAAACGTCTGGTTTATTTACACTTTATTCAGTATAACTGTAA
ATAAAATAATTATTAACTTCACATTCATAGAAATACAAAT
>No_name
GGGTAAACGTCTGGTTTATTTACACTTTATTCAGTATAACTGTAAATAAAATAATTATTA
ACTTCACATTCATAGAAATACAAATTTATGAATTCACCCA
>No_name
GGTAAACGTCTTGTTTTGTATACAATTTTTATTTAGTATAACTGTAAATAAAATAATTAT
TAACTTCACATTCATAGAAATACAAATCTATGAATTTGTA
>No_name
GTGAAATAACGCACAGGTGAATTATTGATGATNACGTAAAGAATACGTCCAAGCTGAACC
AGAAAGTGCAAAACCAAATTGACTTCCAAAATACAAAAGA
>No_name
CTGGGACGTATTCTTTACGTCATCATCAATAATTCACCTGTGCGTTATTTCACTCGATCG
GTATATTGTGTTAAGAAATCCCTTTAAAAGCCATCGGTAT
>No_name
GAAGATATTGACTGATATCTGCTAGAGCCAAGNTAACAATGAAATAATTTGTGGCGTTTC
GGAGATTTTTCTCTCGAATTACGCTAAGCACGACTAAAAG
>No_name
CTTTTGGGAATACACAGAATTACTTTGTGATATTTTCATCATGCTTGATGTCATGTTCTC
AACCGCGTCCATCATGAATTTGGCCGCTATCAGCATTGAC
>No_name
CATGCTTGATGTCATGTTCTCAACAGCGTCCATCATGAATTTGGCCGCTATCAGCATTGA
CAGATATTTTGCCGTAACTCAGCCGCTGAAATATTCTCGC
>No_name
GTGATTTTGCTCATTTTGTATTATAGGATTTTCAAAGTTATCCAAATTCGCGGCAAACGA
AATTCCTAATTTAATAAGGGAAGAATCATTCACAATAACA
>No_name
GAAATTCCGAATTTAATAAGGGAAGAATCATTCACAATAACAATAGTATCAGCAATAATA
ATCATTATAGTAATAGTAATAATAATAACACCTCTATTTA
>No_name
ATTATAGTAATAGTAATAATAATAACACCTCTNTTTATTCCATGACGAAAAATGAAACAG
ACCTTGAAAAAGAAAATCATTCAAATATTAAAATAAGCCT
>No_name
AAATAAGCTTCAAAAACTCATTGATTAAAGATAAATTTTTCCATTATAAAGATTCACCCA
CCGAATTCAGAAAAATCTTATCCTCTTATCCTAGTTCTTC
>No_name
CCGAAAGCAATTGTGTTAATAATGATATCAGAAGTATTGGTTGAGGAAGAACTAGGATAA
GAGGATAAGATTTTTCTGAATTCGGTGGGTGAATCTTTAT
>No_name
ATACTTCCGATATCATTATTAACACAATTGCTTTCGGGGCGGCACATTTAATGATAAGTC
CAATAATCCTTCCAAAATTAGAGAACCGCTCGAAAACGAT
>No_name
CACATTTAATGATAAGTCCAATAATCCTTCCAAAATTAGAGAACCGCTCGAAAACGATTA
TTAAAATTCAAGAATCAGATAAAGAAACGATTTACATTCC
>No_name
TTAATGATAAGTCCAATAATCCTTCCAAAATTAGAGAACCGCTCGAAAACGATTATTAAA
ATTCAAGAATCAGATAAAGAAACGATTTACATTCCAGAAG
>No_name
GAAGAATTGAATTCAGATTGTGATTCTTCGACCGCCTTATCGAATGAAGAAGGATTCGTT
CCTGAATTCACAGAGAGAATCAACAAAGAGAAATTAAGAC
>No_name
TCTTCGACCGCCTTATCGAATGAAGAAGGATTCGTTCCTGAATTCACAGAGAGAATCAAC
AAAGAGAAATTAAGACAATATTTGGAATTGACAAAAAATT
>No_name
TCTTCGACCGCCTTATCGAATGAAGAAGGATTCGTTCCTGAATTCACAGAGAGAATCAAC
AAAGAGAAATTAAGACAATATTTGGAATTGACAAAAAATT
>No_name
TGCGGCTATTAAATTTTAGTCCTGAACCCCTAAAAGAAGAAATGGAATAGAAAGCTGATT
TCTTTGATTTCACTCTTTTTATTGCCAAATTATGAACTTG
>No_name
CTGATATCTTCGGAGGTTGGAAGTGTGACTGTCTGGTTGGGCTATATCAATTCCTTCCTC
AATCCAATAATATATACAATTTTCAATATAGAATTCCGAA
>No_name
GCTATCATGAAAAATAAGAGTTTGAGAACGGAAAGAAATATGTTTATTCTTAATTTGGCA
ATCACCGACTTGGTTTTGTGTACTTTCACTCAACCATTCA
>No_name
CAAACTTTCAATGATTCGTTTGGGTTTTTCATATTTCGGATTCTATTTATTTGTTCTGGG
ATATTTGTCAATGGAATTCTACTAAGCTTCCTCTTTATCA
>No_name
CTGACAGATCCGATCCGGTTGATAAAGAGGAAGCTTAGTAGAATTCCATTGACAAATATC
CCAGAACAAATAAATAGAATCCGAAATATGAAAAACCCAA
>No_name
CTAAATACCATGGAAAACCAAAATAAATAATTNGTGTGAAATATTCGACAATATATTTGA
TAAATCACCAAATTATCAATCCAAATTGCCTCTTGATGGG
>No_name
CCTAAATACCATGGAAAACCAAAATAAATAATTTGTGTGAAATATTCGACAATAAATTTG
ATAAATCACCAAATTATCAATCCAAATTGCCTCTTGATGG
>No_name
ATATTCGATACCTACTCATTCGGATGTCCCGATACTTGAGTGGGTAAACGACAACTATCA
ACCGATCTATGGAAGTAGCAAAAAGAATATAACCCCTAAA
>No_name
CGCTAGGACAATACATATTCGATACCTACTCATTCGGATGTCCCGATACTTGAGTGGATA
AACGACAACTATCAACCGATCTATGGAAGTAGCAAAAAGA
>No_name
GTAATACCAGAAAAAATGAAAGAATAAAAGCTAGGACAATACATATTCGATACCTACTCA
TTCGGATGTCCCGATACTTGAGTGGGTAAACGACAACTAT
>No_name
GGGAAACAACTGTTGTTGGGAATATTGCTTACAATTTTTCAACGCAACCTCTTATTTTGA
AGTATAAATGTTATTTTGAATGGGAATCACCCACATTCTC
>No_name
ATTTTGAAGTATAAATGTTATTTTGAATGGGAATCACCCGCATTCTCGTTGTTTTGGAAA
GTTTATTCTTACATTTGGTTAATTTTCAGCTATTTCCTAC
>No_name
GTAGGAAATAGCTGAAAATTAACCAAATGTAAGAATAAACTTTCCAAAACAACGAGAATG
CGGGTGATTCCCATTCAAAATAACATTTATACTTCAAAAT
>No_name
GTTTTGGAAAGTTTATTCTTACATTTGGTTAATTTTCAGCTATTTCCTACCCGCTTCTGT
GATGATAGGGATTTATCTCAAAATCATAACGGAATTAAAT
>No_name
GTGAATTTAATAGAAAGGTTTCTTTTAATCAGCATAGATTGAACGTTGAATGTATGCTTA
GATGAATTTAATTCCGTTATGATTTTGAGATAAATCCCTA
>No_name
TTTATCTCAAAATCATAACGGAATTAAATTCATCTAAGCATACATTCAACGTTCAATCTA
TGCTGATTAAAAGAAACCTTTCTATTAAATTCACCATATC
>No_name
GTTACAATGTAAAATGCAAAAATAATAATGGATGATATGGTGAATTTAATAGAAAGGTTT
CTTTTAATCAGCATAGATTGAACGTTGAATGTATGCTTAG
>No_name
TGCAGATTAAAAGAAACCTTTCTATTAAATTCACCATATCATCCATTATTATTTTTGCAT
TTTACATTGTAACATACAGCGTTGACTGCGTCATTTTTGT
>No_name
TTAAAAGAAACCTTTCTATTAAATTCACCATANCATCAATTATTATTTTTGCATTTTACA
TTGTAACATACAGCGTTGACTGCGTCATTTTTGTTCTGAA
>No_name
GAAATTACAATAATAATAATATTTACTCGCGTCATAAAAAGTGAGTAATTCCATCATATT
CAGAACAAAAATGACGCAGTCAACGCTGTATGTTACAATG
>No_name
GTAAGAAATTACAATAATAATAATATTTACTCGCGTCATAAAAAGTGAGTAATTCCATCA
TATTCAGAACAAAAATGACGCAGTCAACGCTGTATGTTAC
>No_name
CATAAAACTAATTTCCGGACATATTTCCGGAAATTTTTAATCAAAACAAGATAAACATAC
GGATTGATCATCGCATTTGTACCCAGTAAGAAATTACAAT
>No_name
CCGCATAAAACTAATTTCCGGACATATTTCCGGAAATTTTTAATCAAAACAAGATAAACA
TACGGATTGATCATCGCATTTGTACCCAGTAAGAAATTAC
>No_name
GTTGATTTTGGAAACTTTTATTATGCTAACAATTGTGGGAAATATTCTTGTCGTTTTGGC
TGTACTTTTGGAAAAGAACTTAAGAAATCTTTCAAACTAT
>No_name
TTGGCTGTACTTTTGGAAAAGAACTTAAGAAATCTTTCAAACTATCTGATCCTCAGTATG
GCGATCACAGATTTGGTAGTAGCGATATTTGTAATGAATT
>No_name
CTCAAATTCATTACAAATATCGCTACTACCAAATCTGTGATCGCCATACTGAGGATCAGA
TAGTTTGAAAGATTTCTTAAGTTCTTTTCCAAAAGTACAG
>No_name
CTGCGCTCAAATTCATTACAAATATCGCTACTACCAAATCTGTGATCGCCATACTGAGGA
TCAGATAGTTTGAAAGATTTCTTAAGTTCTTTTCCAAAAG
>No_name
ACACCATGCTATACCCAAAAACCATCGGTTCGAAATTTCATAAACTGCGCTCAAATTCAT
TACAAATATCGCTACTACCAAATCTGTGATCGCCATACTG
>No_name
CGTTATTTGTAATGAATTTGAGCGCAGTTTATNAAATTTCGAACCGATGGTTTTTGGGTA
TAGCATGGTGTGATTTCTGGATATTTACTGATGTTATGAG
>No_name
GTGATTTCTGGATATTTACTGATGTTATGAGCTGTTCGGCTTCAATCTTCCATTTGGTCA
CAATAGCCCTAGATAGGTATTGGACAGTGACCAGAATCGA
>No_name
CCAGAATCGAGTATAAACACAATCGCACAATGTCACAATTGATTTTCACAATTCTTTCGA
TTTGGATGATTTCTCTCATGATTGCAGTTCCTTCTAGATT
>No_name
GTGGAAATGAAATCTAGAAGGAACTGCAATCATGAGAGAAATCATCCAAATCGAAAGAAT
TGTGAAAATCAATTGTGACATTGTGCGATTGTGTTTATAC
>No_name
GTGGAAATGAAACCTAGAAGGAACTGCAATCATGAGAGAAATCATCCAAATCGAAAGAAT
TGTGAAAATCAATTGTGACATTGTGCGATTGTGTTTATAC
>No_name
TGATTAAACATCGTCCTTTTATTACGACTTCCNGGAACATTTGTGTTTCTAGTCTGTGGA
AATGAAATCTAGAAGGAACTGCAATCATGAGAGAAATCAT
>No_name
CCGCTGTTGATTAAACATCGTCCTTTTATTACGACTTCCTGGAACATTTGTGTTTCTAGT
CTGTGGAAATGAAACCTAGAAGGAACTGCAATCATGAGAG
>No_name
ATTTGGAATATTTTCCAATATATTATCATCATNAAAATCATTGGAGCGTAGAAAGCAATG
ACCGTTGATAGCAAAGTATAGAAATAACCGCTGTTGATTA
>No_name
CTTTGCTATCAACGGTCATTGCTTTCTACGCTCCAATGATTTTTATGATGATAATATATT
GGAAAATATTCCAAATAGCTAAGCGGCAAATCAGACGGAA
>No_name
CTTTGCTATCAACGGTCATTGCTTTCTACGCTCCAATGATTTTTATGATGATAATATATT
GGAAAATATTCCAAATAGCTAAGCGGCAAATCAGACGGAA
>No_name
CTCCGTTTCCGTCTGATTTGCCGCTTAGCTATNTGGAATATTTTCCAATATATTATCATC
ATAAAAATCATTGGAGCGTAGAAAGCAATGACCGTTGATA
>No_name
GTGTCAGCAGTGGAAATATCGGCAGATTGATTTGTATTTTGAGTCAAAAGTAACTTCATA
GTTGAACCTCCGTTTCCGTCTGATTTGCCGCTTAGCTATT
>No_name
TTTACTTTTCACACTGCTATTGATAAGGTATTGGTCTCCAGTTGTAGAGAACTCTGATTC
AGTTGTCCTGTGACAGCAGTGGAAATATCGGCAGATTGAT
>No_name
GCAGTGTGAAAAGTAAATACACTTGCAGTTTGATGGAGAACACCGTCAGGGATATGAAAT
ACGCTGATAACATATCTGTCAATTCTATAAATTCCGAAAT
>No_name
TTAGGTTGTAGGGCATAACTGAAACTTTCAACGTTCTCAAAGATGAAAGACTGCTCATCC
TTGCAATATGAACATCGTTGACATTCAGTTGGTATTTTAT
>No_name
CGTTGCTCTTCGATAGTTTTCGTTAGGTTGTAGGGCATAACTGAAACTTTCAACGTTCTC
AAAGATGAAAGACTGCTCATCCTTGCAATATGAACATCGT
>No_name
CTTTCTTTCACGTTTCACTTCGACTTTGTGTCGTTGCTCTTCGATAGTTTTCGTTAGGTT
GTAGGGCATAACTGAAACTTTCAACGTTCTCAAAGATGAA
>No_name
CTTTCTTTCACGTTTCACTTCGACTTTGTGTCGTTGCTCTTCGATAGTTTTCGTTAGGTT
GTAGGGCATAACTGAAACTTTCAACGTTCTCAAAGATGAA
>No_name
CTTTCTTTCACGTTTCACTTCGACTNNNNGTCNTTNNNNNNCGATAGTTTTCGTTAGGTT
GTAGGGCATAACTGAAACTTTCAACGTTCTCAAAGATGAA
>No_name
AAGAGCCTTTCTTTCACGTTTCACTTCGACTTTGTGTCGTTGCTCTTCGATAGTTTTCGT
TAGGTTGTAGGGCATAACTGAAACTTTCAACGTTCTCAAA
>No_name
CCTACAGTGATTATAGCCTTTCTTTCACGTTTCACTTCGACTTTGTGTCGTTGCTCTTCG
ATAGTTTTCGTTAGGTTGTAGGGCATAACTGAAACTTTCA
>No_name
CAGTTATGCCCTACAACCTAACGAAAACTATCGAAGAGCAACGACACAAAGTCGAAGTGA
AACGTGAAAGAAAGGCTATAATCACTGTCGGCATAATTAC
>No_name
CGAAAACTATCGAAGAGCAACGACACAAAGTCGAAGTGAAACGTGAAAGAAAGGCTATAA
TCACTGTCGGCATAATTACTTGCTGTTTTATTCTCTGTTG
>No_name
CGCCACAAAATGGTAAAACTAAAGTCAACGTGGAAAACGGCATCCAACAGAGAATAAAAC
AGCAAGTAATTATGCCGACAGTGATTATAGCCTTTCTTTC
>No_name
GAACAATACAATATGCGCCACAAAATGGTAAAACTAAAGTCAACGTGAAAAACGGCATCC
AACAGAGAATAAAACAGCAAGTAATTATGCCGACAGTGAT
>No_name
GAACAATACAATATGCGCCACAAAATGGTAAAACTAAAGTCAACGTGAAAAACGGCATCC
AACAGAGAATAAAACAGCAAGTAATTATGCCGACAGTGAT
>No_name
GTTGGATGCCGTTTTTCACGTTGACTTTAGTTTTACCATTTTGTGGCGCATATTGTATTG
TTCATCCGATTATTTCATCAGTTTTACTTTGGCTTGGTTA
>No_name
GCCGTTTTTCACGTTGACTTTAGTTTTACCATTTTGTGGCGCATATTGTATTGTTCATCC
GATTATTTCATCAGTTTTACTTTGGCTTGGTTATTTGAAT
>No_name
GGCATGGCTTTCCATGATGAGTACAGTAATGGAGATAATGTTCCCGATGAATCCAAACAC
GCAAATAACTCCGAGAATAACTGATTCCAATAGAAACATG
>No_name
TATTTTAAGGCTTTTATGCGTTTCAGATACGTTATTTCTGATTACTTACTTTTTCTATTC
GAGTCTGAGACATGTTTATCCGATGACATCGTACTTAGTA
>No_name
CTGATAATTCAAATCTACGAGAAAATGCAATTNATTCCATTCTATATAGATCAGTGTTTT
ATGCAGTTCTAGTAGCAATCGGTCCGGTTGCTTGCGTTTT
>No_name
GTTTAGATTTACACTACGACGGCTATGTCGTCGAAGTACTCAAAGTAAAATACCGAGAAT
ATTTCTAGCTGCTGCGTGGAAACGAATTAATCAAACCAAT
>No_name
CCCAGATCTATGCAAGGTCTTCGGTTGAGAACCAACTCATATTGTTTCGCCGGTCGTTTC
AAAGATGATTTTGTATTGGTTTGATTAATTCGTTTCCACG
>No_name
GTTTTAACTGTCATTGCCTTTACGGTGGAGAGGTATTGTGCCATTTGTCAACCCCATCGA
TGCTCTCAAGCGGTTTCAGGCTCTCCAAATGACGTTCAAG
>No_name
GGGCAAATGAGTTTGCATATCGTAATATTCTTTCTGTCATCAGTCTTATAGAATACACCC
ATAGGTATAGAGATCAAAATAGATATCAACCAAATGGTAA
>No_name
GGTCAAATGAGTTTGCATATCGTAATATTCTTTCTGTCATCAGTCTTATAGAATACACCC
ATAGGTATAGAGATCAAAATAGATATCAACCAAATGGTAA
>No_name
TGCACCACTAAGATTTGTTGTTTGGGTATTTTTTTGAGGTCCCTTTGCTTGTTTCCCGTC
AATATTCTTCCATTAAGCCGTTCTATTTCATCAAACTGAG
>No_name
TTTGCTTACTTTGAATTCAAACCATCTCGGTATGTTGTAGGCAATACAGAATACGAAAAT
CAACACAATTATTCTGACGAGAAGTTTCGATGAATACATC
>No_name
CACCGTTTCGACAGTCACATTAGCTTTGATTTGATTTAGCTTTCGAAGCTCTTCCTTTAT
AATTGGATTCTGAATACAAATGTCTCGCCGATACTTTATG
>No_name
TGATGAACAATTTTATTGAGGGAACTCAAATAATAACTATAATAGTTATATCCTTTGGGA
TAATTGGGAATTTTTTATCTGTTATTGTTCTGAAAAATAA
>No_name
GTCAAAGCAAGAAGATAAATTGATACAGATGACCTCATGACCTTATTTTTCAGAACAATA
ACAGATAAAAAATTCCCAATTATCCCAAAGGATATAACTA
>No_name
CAAAACTGTGTCCCACAATGTCAAAGCAAGAAGATAAATTGATACAGATGACCTCATGAC
CTTATTTTTCAGAACAATAACAGATAAAAAATTCCCAATT
>No_name
CATGAGGTCATCTGTATCAATTTATCTTCTTGCTTTGACATTGTGGGACACAGTTTTGTT
AATATGCGCTCAATTCATCGGACCATTAATGAGATTCGAG
>No_name
ATTGGGTTTCACAAATTCTATTATTCATATGCTTACATTGTGATCATGTTTTTCATTCCA
TTACTTGTATTATCAAGCATGAATTATATGCTAATACGAG
>No_name
TTTATTTGTATCATTTAAAACGTAGAGCTGGGAATTTTTCAGCTCTCGTATTAGCATATA
ATTCATGCTTGATAATACAAGTAATGGAATGAAAAACATG
>No_name
ATCCGACCGAATTCTTCGTGACTTAGAGCTTATTAGACTTTTATTTGTATCATTTAAAAC
GTAGAGCTGGGAATTTTTCAGCTCTCGTATTAGCATATAA
>No_name
CGAAATGTCATTTGCGGGCTGAATGCCAAATTTTATGTTATAAATAAGTGCAGGAAATTG
ACAGAATATAAAAATAGAGACGACCACTACGATCATTCTT
>No_name
GCCCGCAGCATCGTATTTGTCACATTGTTCGTCAATGAACGGCGATTGACGACGTTTTCA
TTTTCATTGCATGGAATTATTACATGGACAAATGTTCGTC
>No_name
CATAAATATACATTATCTTTAAAATTACTAATATATTCATAGCGACGCTCCAAACTGTGA
CAATTGAGTATAAAAAAGTCATAATCAATGTTGAAATTGA
>No_name
ATTTATCATTATTATTTTGTGTTTGTAGTGCTTACTGGCGTCAATCCGTTCGTTCACTTT
ATATTATTTAGTAACGCAAGAAAATATTGTTTCAATATAA
>No_name
CTTAATAAACGTTTGTCAGTATAACTCAATGAACACAAGTACATTACATGGCGAGGAAGT
TGAGCCAAGGTATACAATAAAGAAATTGTAATAACTGTTT
>No_name
AAAGAACTTTGTGGCTAGCTGTGTCCTGTTTATCAACGTCTGCCAGCTGCTATAATCCAA
TTATTTATTTTTGTATAAACCCGAAATATAGAAAATTAGT
>No_name
AAAAAAAGTTATGAGGTTGGCTTTAAACTCCACTCTGAAGGATAATTTATTAATAAAAGA
AGAACTTAGACAAATGTACATCATGGCCATGTTTAATATT
>No_name
AAAAAAGTTATGAGGTTGGCTTTAAACTCCACTCTGAAGGATAATTTATTAATAAAAGAA
GAACTTAGACAAATGTACATCATGGCCATGTTTAATATTT
>No_name
ATGTTTAATATTTTTGCTCTCATTATTCTGTTTGCATTTGGAAGTGTTGTTAATTCTTTT
GCTTTATGGAGATTAAGAAACCTTGAGGCCGTAAAAAATG
>No_name
CCACGGCGAACATTTTTTACGGCCTCAAGGTTTCTTAATCTCCATAAAGCAAAAGAATTA
ACAACACTTCCAAATGCAAACAGAATAATGAGAGCAAAAA
>No_name
GGAAAAAACAAAAGTGCGTAAGCATATTGAATGATTTGCAGAGAATGTTTTTGAAAATTG
ATTGGTCCGACAGATAGTTAAAAAATCCGAGCGAATTAAT
>No_name
GAAAAAGTCCAATTCTCAACCGGAGCATGCTGAATAGAGATTTATTCAGTTTTCTACTGA
TGACAAAAACGCATCTTTCTAACGCCATGATTGATACGGT
>No_name
AGAAAACTGAATAAATCTCTATTCAGCATGCTCCGGTTGAGAATTGGACTTTTTCTTGGG
TTTTGTTTGTCTTTTGCACTATTTTGTAATTATCTTTCTA
>No_name
ATAAGAAATATTTGGTTCTTCTCTGAAAGTCTAGATGGTAACAAAACAAAATGAGATATT
GAAGGTTTGGTAGTTCTATCCAAACCAACCTCTTCATCCG
>No_name
CCCTTTACAGCAAAACTTAAACAAATGCAAAGCTATGAGGATATTTTCAAAAATAAAAGA
TTCAAAGAAAATCGAATTGGTCACAGTGAAATACATTCTT
>No_name
CGACCCCTTTACAGCAAAACTTAAACAAATGCAAAGCTATGAGGATATTTTCAAAAATAA
AAGATTCAAAGAAAATCGAATTGGTCACAGTGAAATACAT
>No_name
CTGGCAATGGACAAGCTTTAAAGTGATTCTTTTTTTCCTCTACTCTGTTATTTTTGTTTT
GGCATCTATCGGTAATTACTTGGTTGTGTACGTAGTTTTA
>No_name
CTTATTTCGTAAAACTACGTACACAACCAAGTAATTACCGATAGATGCCAAAACAAAAAT
AACAGAGTAGAGGAAAAAAAGAATCACTTTAAAGCTTGTC
>No_name
ATTCGTGATTGTTTGCATTGACTTATTTCGTAAAACTACGTACACAACCAAGTAATTACC
GATAGATGCCAAAACAAAAATAACAGAGTAGAGGAAAAAA
>No_name
AAAATATCTGAAAGAGCGAGATTTGTGATAAACATATTCGTGATTGTTTGCATTGACTTA
TTTCGTAAAACTACGTACACAACCAAGTAATTACCGATAG
>No_name
AAAATATCTGAAAGAGCGAGATTTGTGATAAACATATTCGTGATTGTTTGCATTGACTTA
TTTCGTAAAACTACGTACACAACCAAGTAATTACCGATAG
>No_name
GGAATAGCAATGAGAGTCGTCAAAATATCTGAAAGAGCGAGATTTGTGATAAACATATTC
GTGATTGTTTGCATTGACTTATTTCGTAAAACTACGTACA
>No_name
GAAAGGAATAGCAATGAGAGTCGTCAAAATATCTGAAAGAGCGAGATTTGTGATAAACAT
ATTCGTGATTGTTTGCATTGACTTATTTCGTAAAACTACG
>No_name
CAAACAATCACGAATATGTTTATCACAAATCTCGCTCTTTCAGATATTTTGACGACTCTC
ATTGCTATTCCTTTCACCCCGATTGCGGTTTATTTGGAAG
>No_name
AAACAGTCACGAATATGTTTATCACAAATCTCNCTCTTTCAGATATTTTGACGACTCTTA
TTGCTATTCCTTTCACCCCGATTGCGGTTTATTTGGAAGA
>No_name
CGAATATGTTTATCACAAATCTCGCTCTTTCAGATATTTTGACGACTCTTATTGCTATTC
CTTTCACCCCGATTGCGGTTTATTTGGAAGAATGGATATT
>No_name
CTCAAATCTCGCTCTTTCAGATATTTTGACGACTCTCATTGCTATTCCTTTCACCCCGAT
TGCGGTTTATTTGGAAGAATGGATATTTCCAGCATTCCTT
>No_name
GTGAGAGTTGACACATAGACGGATAATCCCATTGTCATAGGAAGTAATTTACAAAGGAAT
GCTGGAAATATCCATTCTTCCAAATAAACCGCAATCGGGG
>No_name
TTTCATTCTTGGAATGAATGGATGGACAATCATGATATACCGATCTAGAGCAATTGCGGT
TGAGGTGAGAGTTGACACATAGACGGATAATCCCATTGTC
>No_name
CTTCATTTTCATTCTTGGAATGAATGGATGGACAATCATGATATACCGATCTAGAGCAAT
TGCGGTTGAGGTGAGAGTTGACACATAGACGGATAATCCC
>No_name
GGATTATCCGTCTATGTGTCAACTCTCACCTCAACCGCAATTGCTCTAGATCGGTATATC
ATGATTGTCCATCCATTCATTCCAAGAATGAAAATGAAGG
>No_name
GCAGACCTTCATTTTCATTCTTGGAATGAATGGATGGACAATCATGATATACCGATCTAG
AGCAATTGCGGTTGAGGTGAGAGTTGACACATAGACGGAT
>No_name
CGTTATTAAAGTACCAACAACCCAAATCAGGAAAATTAATAAAATGCAGACCTTCATTTT
CATTCTTGGAATGAATGGATGGACAATCATGATATACCGA
>No_name
ATTGTCCATCCATTCATTCCAAGAATGAAAATGAAGGTCTGCATTTTATTAATTTTCCTG
ATTTGGGTTGTTGGTACTTTAATAACGTTACCTCTTGCAG
>No_name
TTCCGTTCTATTAGTGCTGTTCATAAACAGCTNGGACTGATAAACTGCAAGAGGTAACGT
TATTAAAGTACCAACAACCCAAATCAGGAAAATTAATAAA
>No_name
CTCGACTTTTTATTCGACAACCAATTTTGTTAGCCCCTCTCATATTTAAAACTTTACTCA
CTTGAAAATAGCAAATTGAGGTAATTAAACAGGGCATTAT
>No_name
CTCGACTTTTTATTCGACAACCAATTTTGTTAGCCCCTATCATATTTAAAACTTTACTCA
CTTGAAAATAACAAATTGAGGAAATTAAACAGGGCATTAT
>No_name
TCACTTTCTCGACTTTTTATTCGACAACCAATTTTGTTAGCCCCTCTCATATTTAAAACT
TTACTCACTTGAAAATAGCAAATTGAGGTAATTAAACAGG
>No_name
CTTCTCTTTCTCGACTTTTTATTCGACAACCANTTTTGTTAGCCCCTCTCATATTTAAAA
CTTTACTCACTTGAAAATAACAAATTGAGGTAATTAAACA
>No_name
CTTCTCTTTCTCGACTTTTTATTCGACAACCAATTTTGTTAGCCCCTGTCATATTTAAAA
CTTTACTCACTTGAAAATAGCAAATTGAGGTAATTAAACA
>No_name
GTTTAATTACCTCAATTTGTTATTTTCAAGTGAGTAAAGTTTTAAATATGAGAGGGGCTA
ACAAAATTGGTTGTCGAATAAAAAGTCGAGAAAGAGAAGA
>No_name
CCTCAATTTGTTATTTTCAAGTGAGTAAAGTTTTAAATATGAGAGGGGCTAACAAAATTG
GTTGTCGAATAAAAAGTCGAGAAAGAGAAGAATTGGAAGT
>No_name
GTTTCACTTCCAATTCTTCTCTTTCTCGACTTTTTATTCGACAACCAATTTTGTTAGCCC
CTCTCATATTTAAAACTTTACTCACTTGAAAATAGCAAAT
>No_name
GTTATTTTCAAGTGAGTAAAGTTTTAAATATGAGAGGGGCTAACAAAATTGGTTGTCGAA
TAAAAAGTCGAGAAAGAGAAGAATTGGAAGTGAAACGAAA
>No_name
TTTTCGTTTCACTTCCAATTCTTCTCTTTCTCGACTTTTTATTCGACAACCAATTTTGTT
AGCCCCTCTCATATTTAAAACTTTACTCACTTGAAAATAA
>No_name
GTTTTAAATATGAGAGGGGCTAACAAAATTGGNTGTCGAATAAAAAGTCGAGAAAGAGAA
GAATTGGAAGTGAAACGAAAAAGAAGAACAAATCACATGC
>No_name
TAGGAAATATGAGAGGGGCTAACAAAATTGGTTGTCGAATAAAAAGTCGAGAAAGAGAAG
AATTGGAAGTGAAACGAAAAAGAAGAACAAATCACATGCT
>No_name
GAAGAATTGGAAGTGAAACGAAAAAGAAGAACAAATCACATGCTAATAGCAATGGTAATA
ATATTTGTCATGTGTTGGACTCCTCTAAATCTATTGTGGA
>No_name
TTCCACAATAGATTTAGAGGAGTCCAACACATGACAAATATTATTACCATTGCTATTAGC
ATGTGATTTGTTCTTCTTTTTCGTTTCACTTCCAATTCTT
>No_name
TTCCACAATAGATTTAGAGGAGTCCAACACATNACAAATATTATTACCATTGCTATTAGC
ATGTGATTTGTTCTTCTTTTTCGTTTCACTTCCAATTCTT
>No_name
CGAAAAAGAAGAACAAATCACATGCTAATAGCAATGGTAATAATATTTGTCATGTGTTGG
ACTCCTCTAAATCTATTGTGGATATTTGGAGAGATTCTCC
>No_name
CTTTATCACAGAGTGGTCATTTTTTTCTTTTTTTTCTTTGTTTTCATTTGATTGCCATGA
GTGGCACAATGTACAATCCTTTTCTTTATGGATGGATGAA
>No_name
GACGAAAGTTTTTATTCATCCATCCATAAAGAAAAGGATTGTACATTGTGCCACTCATGG
CAATCAAATGAAAACAAAGAAAAAAAAGAAAAAAATGACC
>No_name
ATTTGATTGCCATGAGTGGCACAATGTACAATCCTTTTCTTTATGGATGGATGAATAAAA
ACTTTCGTCTGGAATTTCAGAAGGTTTTACCGTGTTTGAA
>No_name
CTCGTTTAAAATGTGTATTATCTTCAACTAATGTCTTTGTATCTGGTTCGACAGGAATTT
TCAAACACGGTAAAACCTTCTGAAATTCCAGACGAAAGTT
>No_name
CTCGTTTAAAATGTGTATTATCTTCAACTAATGTCTTTGTATCTGGTTCGACAGGAATTT
TCAAACACGGTAAAACCTTCTGAAATTCCAGACGAAAGTT
>No_name
CCTCGTTTAAAATGTGTATTATCTTCAACTAANGTCTTTGTATCTGGTTCGACAGGAATT
TTCAAACACGGTAAAACCTTCTGAAATTCCAGACGAAAGT
>No_name
TACAAAGACATTAGTTGAAGATAATACACATTTTAAACGAGGAAGTGGTTTTCAAGAGAA
CTATGTCAATCAAGAACTGTCCTTACACAACAGAGCGTCA
>No_name
ATCTGTACTATCAACTGACGCTCTGTTGTGTAAGGACAGTTCTTGATTGACATAGTTCTC
TTGAAAACCACTTCCTCGTTTAAAATGTGTATTATCTTCA
>No_name
GTGGTTTTCAAGAGAACTATGTCAATCAAGAACTGTCCTTACACAACAGAGCGTCAGTTG
ATAGTACAGATTACAACAAATCTCTTCTTTTACAAGTTCC
>No_name
GAAACTTGTAAAAGAAGAGATTTGTTGTAATCNGTACTATCAACTGACGCTCTGTTGTGC
AAGGACAGTTCTTGATTGACATAGTTCTCTTGAAAACCAC
>No_name
CACAACAGAGCGTCAGTTGATAGTACAGATTACAACAAATCTCTTCTTTTACAAGTTCCA
AACTCCAGTTATTTCAATGGAAGATTCAAAATATCATCTT
>No_name
GCCACTTTTTCCACTCTCATGTCGAAAACCGCNATTTTGGAAATCATCAAATTTCAATTT
GAAAATGCAAACAATGAAAACTTTTCTTTTGCAAGTCTTT
>No_name
GCCATTTTGGAAATCATCAAATTTCAATTTGAAAATGCAAACAATGAAAACTTTTCTTTT
GCAAGTCTTTCCGACAATGAATTGTTGAAATTTAAACGTT
>No_name
AAACAATGAAAACTTTTCTTTTGCAAGTCTTTCCGACAATGAATTGTTGAAATTTAAACG
TTGCGTTGATGAATGCATTCAAATCATGACGGAAATCAAA
>No_name
GCCAATTTCCAAATGCGCGATTTTTCCCGCCGGATTTTCCGGTTTTGATTTCCGTCATGA
TTTGAATGCATTCATCAACGCAACGTTTAAATTTCAACAA
>No_name
CGCCTCCAGAGCACATAGTACAGTTCATGGAACCAAGCCTGTGCAGATCTGTTGCACCAA
TTTCCAAATGCGCGATTTTTCCCGCCGGATTTTCCGGTTT
>No_name
CGCTTCCAGAGCACATAGTACAGTTCATGGAACCAAGCCTGTGCAGATCTGTTGCACCAA
TTTCCAAATGCGCGATTTTTCCCGCCGGATTTTCCGGTTT
>No_name
CAACGACGTTTTTCAGCACATTTACTTCCGGTNACCGCTTCCAGAGCACATAGTACAGTT
CATGGAACCAAGCCTGTGCAGATCTGTTGCACCAATTTCC
>No_name
ATTTGAATGATACACCAAGTGAGAAATATCGGNACCAAATACGGCTCAACGACGTTTTTC
AGCACATTTACTTCCGGTGACCGCTTCCAGAGCACATAGT
>No_name
GCCATAATAGCTATTTGAATGATACACCAAGTGAGAAATATCGGAACCAAATACGGCTCA
ACGACGTTTTTCAGCACATTTACTTCCGGTGACCGCTTCC
>No_name
AGCAACAATATCGCCATAATAGCTATTTGAATGATACACCAAGTGAGAAATATCGGAACC
AAATACGGCTCAACGACGTTTTTCAGCACATTTACTTCCG
>No_name
CCGATATTTCTCACTTGGTGTATCATTCAAATNGCTATTATGGCGATATTGTTGCTGTGT
TTTACTCAATTACGCAAATCAAATTCACTTTGGGTTTTTC
>No_name
CGACAAACAATACCAAAACAGAAAAACCCAAAGTGAATTTGATTTGCGTAATTGAGTAAA
ACACAGCAACAATATCGCCATAATAGCTATTTGAATGATA
>No_name
CCTCACTCGACAAACAATACCAAAACAGAAAAACCCAAAGTGAATTTGATTTGCGTAATT
GAGTAAAACACAGCAACAATATCGCCATAATAGCTATTTG
>No_name
CCTCACTCGACAAACAATACCAAAACAGAAAAACCCAAAGTGAATTTGATTTGCGTAATT
GAGTAAAACACAGCAACAATATCGCCATAATAGCTATTTG
>No_name
CAAATAGCTATTATGGCGATATTGTTGCTGTGTTTTACTCAATTACGCAAATCAAATTCA
CTTTGGGTTTTTCTGTTTTGGTATTGTTTGTCGAGTGAGG
>No_name
CTAATAGCTATTATGGCGATATTGTTGCTGTGTTTTACTCAATTACGCAAATCAAATTCA
CTTTGGGTTTTTCTGTTTTGGTATTGTTTGTCGAGTGAGG
>No_name
GGTTTTTCTGTTTTGGTATTGTTTGTCGAGTGAGGCCGAATTGGTTATTGTCACTTTGTT
GTTTAATATCTTTGCTAACAAATTCTCAACAAACTTTCTC
>No_name
TGTTTGTCGAGTGAGGCCGAATTGGTTATTGTCACTTTGTTGTTTAATATCTTTGCTAAC
AAATTCTCAACAAACTTTCTCTGTCGCAGCAAACAGTTCA
>No_name
GAGGAATTGCCGACAAAGTAGACGAAATGAACTGTTTGCTGCGACAGAGAAAGTTTGTTG
AGAATTTGTTAGCAAAGATATTAAACAACAAAGTGACAAT
>No_name
CAAACTTTCTCTGTCGCAGCAAACAGTTCATTTCGTCTACTTTGTCGGCAATTCCTCACT
GGATTTTAGCCGAGGCCTTGTTTAATCAATCTTTGACGTC
>No_name
CATACTTTCTCTGTCGCAGCAAACAGTTCATTTCGCCTACTTTGTCGGCAATTCCTCACT
GGATTTTAGCCGCGGCCTTGTTTAATCAATCTTTGACGTC
>No_name
CGGAGGCAAATTAGAACATCTCAAAGACGTCAAAGATTGATTAAACAAGGCCTCGGCTAA
AATCCAGTGAGGAATTGCCGACAAAGTAGACGAAATGAAC
>No_name
CGTACCCAACGCTGCAACCGGAGGCAAATTAGAACATCTCAAAGACGTCAAAGATTGATT
AAACAAGGCCTCGGCTAAAATCCAGTGAGGAATTGCCGAC
>No_name
ATTTGCCTCCGGTTGCAGCGTTGGGTACGAAANTTATCATCACTTGTTCAGCTGTAGCGA
TTGTTGTTTTAAATGCTCATTCTTTATGGCTTTACAGCGT
>No_name
GATGAATGTTGCATTTGTTTTCATACTGATCGACGCTGTAAAGCCATAAAGAATGAGCAT
TTAAAACAACAATCGCTACAACTGAACAAGTGATGATCAT
>No_name
CATATGCAACATTCATCTCCATTCACAGGCGCTTGTTTTTGTCATTGGATATCCTATTTA
TCTAGAAATAATAGAAAACATCATTCCTGGAATTGTGATA
>No_name
CCGGGTTTACTTTTTTGAATATACAGTAGACTAAGACAAACACGCAAGCCAATATCACAA
TTCCAGGAATGATGTTTTCTATTATTTCTAGATAAATAGG
>No_name
ACTAGATTTTCTTCCGGGTTTACTTTTTTGAANATACAGTAGACTAAGACAAACACGCAA
GCCAATATCACAATTCCAGGAATGATGTTTTCTATTATTT
>No_name
CTTGCGTGTTTGTCTTAGTCTACTGTATATTCAAAAAAGTAAACCCGGAAGAAAATCTTG
TGAAAACCCCTTTGATTTTAGGATTAAATTATTTGATTTT
>No_name
CTTGCGTGTTTGTCTTAGTCTACTGTATATTCAAAAAAGTAAACCCGGAAGAAAATCTTG
TGAAAACCCCTTTGATTTTAGGATTAAATTATTTGATTTT
>No_name
CGGAAATTGGAAACCAACCAGTAAATACCACATGGGACGTTGAAAATCAAATAATTTAAT
CCTAAAATCAAAGGGGTTTTCACAAGATTTTCTTCCGGGT
>No_name
GTGAAATTGGAAACCAACCAGTAAATACCACANGGGACGTTGAAAATCAAATAATTTAAT
CCTAAAATCAAAGGGGTTTTCACAAGATTTTCTTCCGGGT
>No_name
GTGGTATTTACTGGTTGGTTTCCAATTTCACTNCCCCCGATTCTTGTCTCAAACCATTTA
ATGAACTGAAAATTACAACAATTATCAAATTTGTTGTGGA
>No_name
CAATTTCACTACCCCCGATTCTTCTCTCAAACCATTTAATGAACTGAAAATGACAACAAT
TATCAAATTTGTTGTGGATTTCTTTGCAAATCAGTCAAAC
>No_name
CCCCGATTCTTCTCTCAAACCATTTAATGAACTGAAAATGACAACAATTATCAAATTTGT
TGTGGATTTCTTTGCAAATCAGTCAAACTTTTTCATTCTG
>No_name
CAGGAACCGAATACTATAGGCAGAATGAAAAAGTTTGACTGATTTGCAAAGAAATCCACA
ACAAATTTGATAATTGTTGTCATTTTCAGTTCATTAAATG
>No_name
AGTTATTCGAATAATAGGACTGGAACCGAATACTATAGGCAGAATGAAAAAGTTTGACTG
ATTTGCAAAGAAATCCACAACAAATTTGATAATTGTTGTC
>No_name
TTTAGGTTTCAACATTTCTCTCAGACGCCTCACTTGCTTCTCAAGTAGTTTTTGTGTAGT
TATTCGAATAATAGGACTGGAACCGAATACTATAGGCAGA
>No_name
CGAGTTTTCAAGTCAATTTCCAAAGAGTTGACATCTGGAATTTTAGGTTTCAACATTTCT
CTCAGACGCCTCACTTGCTTCTCAAGTAGTTTTTGTGTAG
>No_name
AAAAACTACTTGAGAAGCAAGTGAGGCGTCTGAGAGAAATGTTGAAACCTAAAATTCCAG
ATGTCAACTCTTTGGAAATTGACTTGAAAACTCGAACGGA
>No_name
GGCCGTTCGAGTTTTCAAGTCAATTTCCAAAGAGTTGACATCTGGAATTTTAGGTTTCAA
CATTTCTCTCAGACGCCTCACTTGCTTCTCAAGTAGTTTT
>No_name
TGAGAAGCAAGTGAGGCGTCTGAGAGAAATGTTGAAACCTAAAATTCCAGATGTCAACTC
TTTGGAAATTGACTTGAAAACTCGAACGGACATTGCTTTA
>No_name
CTAAAGGTAAAGCAATGTCCGTTCGAGTTTTCAAGTCAATTTCCAAAGAGTTGACATCTG
GAATTTTAGGTTTCAACATTTCTCTCAGACGCCTCACTTG
>No_name
AAGTGAGGCGTCTGAGAGAAATGTTGAAACCTAAAATTCCAGATGTCAACTCTTTGGAAA
TTGACTTGAAAACTCGAACGGACATTGCTTTACCTTTAGT
>No_name
CTCAAATATTATTAACTAAAGGTAAAGCAATGTCCGTTCGAGTTTTCAAGTCAATTTCCA
AAGAGTTGACATCTGGAATTTTAGGTTTCAACATTTCTCT
>No_name
CGAAAATAAAACAGTTTCCAATCAATCCAATGATCAAAATGATAATCAACGGATACGTTC
TCAGGTGCATATATACACCATCCAACTCCATTTGTCTGTG
>No_name
GCGAAAATAAAACAGTTTCCAATCAATCCAATGATCAAAATGATAATCAACGGATACGTT
CTCAGGTGCATATATACACCATCCAACTCCATTTGTCTGT
>No_name
AATGGAGTTGGATGGTGTATATATGCACCTGAGAACGTATCCGTTGATTATCATTTTGAT
CATTGGATTGATTGGAAACTGTTTTATTTTCGCTATATTT
>No_name
GTTGGATGGTGTATATATGCACCTGAGAACGTATCCGTTGATTATCATTTTGATCATTGG
ATTGATTGGAAACTGTTTTATTTTCGCTATATTTCTTCGA
>No_name
TGGATGGTGTATATATGCACCTGAGAACGTATCCGTTGATTATCATTTTGACCATTGGAT
TGATTGGAAACTGTTTTATTTTCGCTATATTTCTGCGAAA
>No_name
GGATGGTGTATATATGCACCTGAGAACGTATCCGTTGATTATCATTTTGACCATTGGATT
GATTGGAAACTGTTTTATTTTCGCTATATTTCTGCGAAAG
>No_name
GTGTATATATGCACCTGAGAACGTATCCGTTGATTATCATTTTGATCATTGGATTGATTG
GAAACTGTTTTATTTTCGCTATATTTCTTCGAAAGAACTT
>No_name
GAAAGTTCTTTCGCAGAAATATAGCGAAAATAAAACAGTTTCCAATCAATCCAATGGTCA
AAATGATAATCAACGGATACGTTCTCAGGTGCATATATAC
>No_name
CGAAAGTTCTTTCGCAGAAATATAGCGAAAATAAAACAGTTTCCAATCAATCCAATGGTC
AAAATGATAATCAACGGATACGTTCTCAGGTGCATATATA
>No_name
CGAAAGTTCTTTCGCAGAAATATAGCGAAAATAAAACAGTTTCCAATCAATCCAATGGTC
AAAATGATAATCAACGGATACGTTCTCAGGTGCATATATA
>No_name
CGAAAGTTCTTTCGCAGAAATATAGCGAAAATAAAACAGTTTCCAATCAATCCAATGGTC
AAAATGATAATCAACGGATACGTTCTCAGGTGCATATATA
>No_name
TTCGAAAGTTCTTTCGAAGAAATATAGCGAAAATAAAACAGTTTCCAATCAATCCAATGA
TCAAAATGATAATCAACGGATACGTTCTCAGGTGCATATA
>No_name
GTTCGAAAGTTCTTTCGAAGAAATATAGCGAAAATAAAACAGTTTCCAATCAATCCAATG
ATCAAAATGATAATCAACGGATACGTTCTCAGGTGCATAT
>No_name
GTTCGAAAGTTCTTTCGCAGAAATATAGCGAANATAAAACAGTTTCCAATCAATCCAATG
GTCAAAATGATAATCAACGGATACGTTCTCAGGTGCATAT
>No_name
GGTTCGAAAGTTCTTTCGCAGAAATATAGCGAAAATAAAACAGTTTCCAATCAATCCAAT
GGTCAAAATGATAATCAACGGATACGTTCTCAGGTGCATA
>No_name
ATGCACCTGAGAACGTATCCGTTGATTATCATTTTGATCATTGGATTGATTGGAAACTGT
TTTATTTTCGCTATATTTCTTCGAAAGAACTTTCGAACCA
>No_name
ATGCACCTGAGAACGTATCCGTTGATTATCATTTTGATCATTGGATTGATTGGAAACTGT
TTTATTTTCGCTATATTTCTTCGAAAGAACTTTCGAACCA
>No_name
CTGGTTCGAAAGTTCTTTCGCAGAAATATAGCGAAAATAAAACAGTTTCCAATCAATCCA
ATGGTCAAAATGATAATCAACGGATACGTTCTCAGGTGCA
>No_name
CTGGTTCGAAAGTTCTTTCGAAGAAATATAGCGAAAATAAAACAGTTTCCAATCAATCCA
ATGATCAAAATGATAATCAACGGATACGTTCTCAGGTGCA
>No_name
CTGGTTCGAAAGTTCTTTCGCAGAAATATAGCGAAAATAAAACAGTTTCCAATCAATCCA
ATGGTCAAAATGATAATCAACGGATACGTTCTCAGGTGCA
>No_name
CTGGTTCGAAAGTTCTTTCGCAGAAATATAGCGAAAATAAAACAGTTTCCAATCAATCCA
ATGGTCAAAATGATAATCAACGGATACGTTCTCAGGTGCA
>No_name
GCTGGTTCGAAAGTTCTTTCGAAGAAATATAGCGAAAATAAAACAGTTTCCAATCAATCC
AATGATCAAAATGATAATCAACGGATACGTTCTCAGGTGC
>No_name
GCTGGTTCGAAAGTTCTTTCGAAGAAATATAGCGAAAATAAAACAGTTTCCAATCAATCC
AATGATCAAAATGATAATCAACGGATACGTTCTCAGGTGC
>No_name
GCTGGTTCGAAAGTTCTTTCGAAGAAATATAGNGAAAATAAAACAGTTTCCAATCAATCC
AATGATCAAAATGATAATCAACGGATACGTTCTCAGGTGC
>No_name
CTGAGAACGTATCCGTTGATTATCATTTTGACCATTGGATTGATTGGAAACTGTTTTATT
TTCGCTATATTTCTGCGAAAGAACTTTCGAACCAGCACAA
>No_name
CTGAGAACGTATCCGTTGATTATCATTTTGATCATTGGATTGATTGGAAACTGTTTTATT
TTCGCTATATTTCTTCGAAAGAACTTTCGAACCAGCACAA
>No_name
AGAACGTATCCGTTGATTATCATTTTGATCATTGGATTGATTGGAAACTGTTTTATTTTC
GCTATATTTCTTCGAAAGAACTTTCGAACCAGCACAATAA
>No_name
CGTTGATTATCATTTTGATCATTGGATTGATTGGAAACTGTTTTATTTTCGCTATATTTC
TTCGAAAGAACTTTCGAACCAGCACAATAACAATATACAT
>No_name
GTTGATTATCATTTTGACCATTGGATTGATTGNAAACTGTTTTATTTGCGCTATATTTCT
GCGAAAGAACTTTCGAACCAGCACAATAACAATATACATT
>No_name
GTCGATTATCATTTTGATCATTGGATTGATTGGAAACTGTTTTATTTTCGCTATATTTCT
TCGAAAGAACTTTCGAACCAGCACAATAACAATATACATT
>No_name
TCGAATGTATATTGTTATTGTGCTGGTTCGAAAGTTCTTTCGCAGAAATATAGCGAAAAT
AAAACAGTTTCCAATCAATCCAATGGTCAAAATGATAATC
>No_name
CAATATTCGAATGTATATTGTTATTGTGCTGGTTCGAAAGTTCTTTCGAAGAAATATAGC
GAAAATAAAACAGTTTCCAATCAATCCAATGATCAAAATG
>No_name
ATTTTGACCATTGGATTGATTGGAAACTGTTTTATTTTCGCTATATTTCTGCGAAAGAAC
TTTCGAACCAGCACAATAACAATATACATTCGAATATTGG
>No_name
GGCCAATATTCGAATGTATATTGTTATTGTGCNGGTTCGAAAGTTCTGTCGAAGAAATAT
AGCGAAAATAAAACAGTTTCCAATCAATCCAATGATCAAA
>No_name
TTTGACCATTGGATTGATTGGAAACTGTTTTATTTTCGCTATATTTCTGCGAAAGAAATT
TCGAACCAGCACAATAACAATATACATTCGAATATTGGCC
>No_name
CTACGGCCAATATTCGAATGTATATTGTTATTGTGCTGGTTCGAAAGTTCTTTCGAAGAA
ATATAGCGAAAATAAAACAGTTTCCAATCAATCCAATGAT
>No_name
TTCGACCATTGGATTGATTGGAAACTGTTTTATTTTCGCTATATTTCTGCGAAAGAACTT
TCGAACCAGCACAATAACAATATACATTCGAATATTGGCC
>No_name
CCACGGCCAATATTCGAAAGTATATTGTTATTGTGCTGGTTCGAAAGTTCTTTCGCAGAA
ATATAGCGAAAATAAAACAGTTTCCAATCAATCCAATGGT
>No_name
GTCACGGCCAATATTCGAATGTATATTGTTATTGTGCTGGTTCGAAAGTTCTTTCGCAGA
AATATAGCGAAAATAAAACAGTTTCCAATCAAACCAATGG
>No_name
CTGCCACGGCCAATATTCGAATGTATATTGTTATTGTGCTGGTTCGAAAGTTCTTTCGCA
GAAATATAGCGAAAATAAAACAGTTTCCAATCAATCCAAT
>No_name
ATTGGATTGATTGGAAACTGTTTTATTTTCGCNATATTTCTTCGAAAGAACTTTCGAACC
AGCACAATAACAATATACATTCGAATATTGGCCGTGGCAG
>No_name
GGAAACTGTTTTATTTTCGCTATATTTCTTCGAAAGAACTTTCGAACCAGCACAATAACA
ATATACATTCGAATATTGGCCGTGGCAGACAGTGTTCTCC
>No_name
AAACTGTTTTATTTTCGCTATATTTCTGCGAAAGAACTTTCGAACCAGCACAATAACAAT
ATACATTCGAATATTGGCCTTGGAAAACAGGGTTATCCTG
>No_name
GTTTTATTTTCGCTATATTTCTTCGAAAGAACTTTCGAACCAGCACAATAACAATATACA
TTCGAATATTGGCCGTGGCAGACAGTGTTCTCCTGTTGGC
>No_name
GTTTTATTTTCGCTATATTTCTTCGAAAGAACTTTCGAACCAGCACAATAACAATATACA
TTCGAATATTGGCCGTGGCAGACAGTGTTCTCCTGTTGGC
>No_name
ATTTCTTCGAAAGAACTTTCGAACCAGCACAATAACAATATACATTCGAATATTGGCCGT
GGCAGACAGTGTTCTCCTGTTGGCTGCAGCAGTACCGAAT
>No_name
AAATATTCGGTACTGCTGCAGCCAACAGGAGANCACTGTCTGCCACGGCCAATATTCGAA
TGTGTATTGTTATTGTGCTGGTTCGAAAGTTCTTTCGCAG
>No_name
GTAAATATTCGGAACTGCTGCAGCCAACAGGAGAACACTGTCTGCCACGGCCAATCTTCG
AATGTATATTGTTATTGTGCTGGTTCGCAAGTTCTTTCGC
>No_name
GTAAATATTCGGTACTGCTGCAGCCAACAGGAGAACACTGTCTGCCACGGCCAATATTCG
AATGTATATTGTTATTGTGCTGGTTCGAAAGTTCTTTCGC
>No_name
GCGAAAGAACTTTCGAACCAGCACAATAACAANATACATTCGAATATTGGCCGTGGCAGA
CAGTGTTCTCCTGTTGGCTGCAGCAGTACCGAATATTTAC
>No_name
CTTCGAAAGAACTTTCGAACCAGCACAATAACAATATACATTCGAATATTGGCCGTGGCA
GACAGTGTTCTCCTGTTGGCTGCAGCAGTACCGAATATTT
>No_name
TTCGAAAGAACTTTCGAACCAGCACAATAACAATATACATTCGAATATTGGCCGTGGCAG
ACAGTGTTCTCCTGTTGGCTGCAGCAGTACCGAATATTTA
>No_name
GTAAATATTCGGTACTGCTGCAGCCAACAGGAGAACACTGTCTGCCACGGCCAATATTCG
AATGTATATTGTTATTGTGCTGGTTCGAAAGTTCTTTCGA
>No_name
GAAAGAACTTTCGAACCAGCACAATAACAATATACATTCGAATATTGGCCGTGGCAGACA
GTGTTCTCCTGTTGGCTGCAGCAGTACCGAATATTTACAG
>No_name
AAAGAACTTTCGAACCAGCACAATAACAATATACATTCGAATATTGGCCGTGGCAGACAG
TGTTCTCCTGTTGGCTGCAGCAGTACCGAATATTTACAGA
>No_name
AAAGAACTTTCGAACCAGCACAATAACAATATNCATTCGAATATTGGCCGTGGCAGACAG
TGTTCTCCTGTTGGCTGCAGCAGTACCGAATATTTACAGA
>No_name
CCGCTGTAAATATTCGGTACTGCTGCAGCCAACAGGAGAACACTGTCTGCCACGGCCAAT
ATTCGAATGTATATTGTTATTGTGCTGGTTCGAAAGTTCT
>No_name
TCTCTGTAAATATTCGGTACTGCTGCAGCCAANAGGAGAACACTGTCTGCCACGGCCAAT
ATTCGAATGTATATTGTTATTGTGCTGGTTCGAAAGTTCT
>No_name
CCTCTGTAAATATTCGGTACTGCTGCAGCCAACAGGAGAACACTGTCTGCCACGGCCAAT
ATTCGAATGTATATTGTTATTGTGCTGGTTCGAAAGTTCT
>No_name
TTCCTCTGTAAATATTCGGTACTGCTGCAGCCAACAGGAGAACACTGTCTGCCACGGCCA
ATATTCGAATGTATATTGTTATTGTGCTGGTTCGAAAGTT
>No_name
GTGAAATCCTCTGTAAATATTCGGTACTGCTGCAGCCAACAGGAGAACACTGTCTGCCAC
GGCCAATATTCGAATGTATATTGTTATTGTGCTGGTTCGA
>No_name
GTGAAATCCTCTGTAAATATTCGGTACTGCTGCAGCCAACAGGAGAACACTGTCTGCCAC
GGCCAATATTCGAATGTATATTGTTATTGTGCTGGTTCGA
>No_name
ATATCTCCGTGAAATCCTCTGTAAATATTCGGNACTGCTGCAGCCAACAGGAGAACACTG
TCTGCCACGGCCAATATTCGAATGTATATTGTTATTGTGC
>No_name
CATATCTCCATGAAATCCTCTGTAAATATTCGGTACTGCTGCAGCCAACAGGAGAACACT
GTCTGCCACGGCCAATATTCGAATGTATATTGTTATTGTG
>No_name
CACAATAACAATATACATTCGAATATTGGCCGNGGCAGACAGTGTTCTCCTGTTGGCTGC
AGCAGTACCGAATATTTACAGAGGATTTCATGGAGATATG
>No_name
CCCATATCTCCATGAAATCCTCTGTAAATATTCGGTACTGCTGCAGCCAACAGGAGAACA
CTGTCTGCCACGGCCAATATTCGAATGTATATTGTTATTG
>No_name
CCCATATCTCCATGAAATCCTCTGTAAATATTCGGTACTGCTGCAGCCAACAGGAGAACA
CTGTCTGCCACGGCCAATATTCGAATGTATATTGTTATTG
>No_name
CAATAACAATATACATTCGAATATTGGCCGTGGCAGACAGTGTTCTCCTGTTGGCTGCAG
CAGTACCGAATATTTACAGAGGATTTCATGGAGATATGGG
>No_name
CCCATATCTCCATGAAATCCTCTGTAAATATTCGGTACTGCTGCAGCCAACAGGAGAACA
CTGTCTGCCACGGCCAATATTCGAATGTATATTGTTATTG
>No_name
CCCATATCTCCGTGAAATCCTCTGTAAATATTNGGTACTGCTGCAGCCAACAGGAGAACA
CTGTCTGCCACGGCCAATATTCGAATGTATATTGTTATTG
>No_name
CCCATATCTCCATGAAATCCTCTGTAAATATTCGGTACTGCTGCAGCCAACAGGAGAACA
CTGTCTGCCACGGCCAATATTCGAATGTATATTGTTATTG
>No_name
CAATAACAATATACATTCGAATATTGGCCGTGGCAGACAGTGTTCTCCTGTTGGCTGCAG
CAGTACCGAATATTTACAGAGGATTTCATGGAGATATGGG
>No_name
CTCCCATATCTCCGTGAAATCCTCTGTAAATATTCGGTACTGCTGCAGCCAACAGGAGAA
CACTGTCTGCCACGGCCAATATTCGAATGTATATTGTTAT
>No_name
ATAACAATATACATTCGAATATTGGCCGTGGCAGACAGTGTTCTCCTGTTGGCTGCAGCA
GTACCGAATATTTACAGAGGATTTCACGGAGATATGGGAG
>No_name
TAACAATATACATTCGAATATTGGCCGTGGCAGACAGTGTTCTCCTGTTGGCTGCAGCAG
TACCGAATATTTACAGAGGATTTCATGGAGATATGGGAGA
>No_name
TAACAATATACATTCGAATATTGGCCGTGGCAGACAGTGTTCTCCTGTTGGCTGCAGCAG
TACCGAATATTTACAGAGGATTTCACGGAGATATGGGAGA
>No_name
ACAATATACATTCGAATATTGGCCGTGGCAGACAGTGTTCTCCTGTTGGCTGCAGCAGTA
CCGAATATTTACAGAGGATTTCATGGAGATATGGGAGAAA
>No_name
TTCGAATATTGGCCGTGGCAGACAGTGTTCTCCTGTTGGCTGCAGCAGTACCGAATATTT
ACAGAGGATTTCACGGAGATATGGGAGAAATTGACAGAAC
>No_name
CAGACAGTGTTCTCCTGTTGGCTGCAGCAGTACCGAATATTTACAGAGGATTTCATGGAG
ATATGGGAGAAATTGACAGAACTTCAGTTGCTTGTGTCAT
>No_name
CAGACAGTGTTCTCCTGTTGGCTGCAGCAGTACCGAATATTTACAGAGGATTTCATGGAG
ATATGGGAGAAATTGACAGAACTTCAGTTGCTTGTGTCAT
>No_name
CTGACAGTGTTCTCCTGTTGGCTGCAGCAGTACCGAATATTTACAGAGGATTTCACGGAG
ATATGGGAGAAATTGACAGAACTTCAGTTGCTTGTGTCAT
>No_name
ACAGTGTTCTCCTGTTGGCTGCAGCAGTACCGAATATTTACAGAGGATTTCACGGAGATA
TGGGAGAAATTGACAGAACTTCAGTTGCTTGTGTCATCTA
>No_name
TTTGGATGACACAAGCAACTGAAGTTCTGTCAATTTCTCCCATATCTCCATGAAATCCTC
TGTAAATATTCGGTACTGCTGCAGCCAACAGGAGAACACT
>No_name
CTGTGGATGACACAAGCAACTGAAGTTCTGTCNATTTCTCCCATATCTCCGTGAAATCCT
CTGTAAATATTCGGTACTGCTGCAGCCAACAGGAGAACAC
>No_name
AGCCTTTGGATGACACAAGCAACTGAAGTTCTGTCAATTTCTCCCATATCTCCATGAAAT
CCTCTGTAAATATTCGGTACTGCTGCAGCCAACAGGAGAA
>No_name
TGCAGCAGTACCGAATATTTACAGAGGATTTCNTGGAGATATGGGAGAAATTGACAGAAC
TTCAGTTGCTTGTGTCATCCAAAGGCTGATAATGTTTATT
>No_name
GCAGCAGTACCGAATATTTACAGAGGATTTCATGGAGATATGGGAGAAATTGACAGAACT
TCAGTTGCTTGTGTCATCCAAAGGCTGATAATGTTTATTG
>No_name
CAGCAGTACCGAATATTTACAGAGGATTTCATGGAGATATGGGAGAAATTGACAGAACTT
CAGTTGCTTGTGTCATCCAAAGGCTGATAATGTTTATTGC
>No_name
CAGCAGTACCGAATATTTACAGAGGATTTCATGGAGATATGGGAGAAATTGACAGAACTT
CAGTTGCTTGTGTCATCCAAATGCTGATAATGTTTATTGC
>No_name
GCAGTACCGAATATTTACAGAGGATTTCATGGAGATATGGGAGAAATTGACAGAACTTCA
GTTGCTTGTGTCATCCAAAGGCTGATAATGTTTATTGCTG
>No_name
CCGAATATTTACAGAGGATTTCACGGAGATATGGGAGAAATTGACAGAACTTCAGTTGCT
TGTGTCATCCAAAGGCTGATAATGTTTATTGCTGGTGATA
>No_name
CGAGATATCACCAGCAATAAACATTATCAGCCTTTGGATGACACAAGCAACTGAAGTTCT
GTCAATTTCTCCCATATCTCCATGAAATCCTCTGTAAATA
>No_name
TATTTACAGAGGATTTCATGGAGATATGGGAGAAATTGACAGAACTTCAGTTGCTTGTGT
CATCCAAAGGCTGATAATGTTTATTGCTGGTGATATCTCG
>No_name
CCGAGATATCACCAGCAATAAACATTATCAGCCTTTGGATGACACAAGCAACTGAAGTTC
TGTCAATTTCTCCCATATCTCCGTGAAATCCTCTGTAAAT
>No_name
TAACAGAGGATTTCACGGAGATATGGGAGAAANTGACAGAACTTCAGTTGCTTGTGTCAT
CCAAAGGCTGATAATGTTTATTGCTGGTGATATCTCGGTT
>No_name
GAGGATTTCACGGAGATATGGGAGAAATTGACNGAACTTCAGTTGCTTGTGTCATCCAAA
GGCTGATAATGTTTATTGCTGGTGATATCTCGGTTTGGAC
>No_name
AAAGTCCAAACCGAGATATCACCAGCAATAAACATTATCAGCCTTTGGATGACACAAGCA
ACTGAAGTTCTGTCAATTTCTCCCATATCTCCATGAAATC
>No_name
TTAAAGTCCAAACCGAGATATCACCAGCAATAAACATTATCAGCCTTTGGATGACACAAG
CAACTGAAGTTCTGTCAATTTCTCCCATATCTCCATGAAA
>No_name
TCAAAGTCCAAACCGAGATATCACCAGCAATANACATTATCAGCCTTTGGATGACACAAG
CAACTGAAGTTCTGTCAATTTCTCCCATATCTCCGTGAAA
>No_name
GTCAAAGTCCAAACCGAGATATCACCAGCAATAAACATTATCAGCCTTTGGATGACACAA
GCAACTGAAGTTCTGTCAATTTCTCCCATATCTCCGTGAA
>No_name
GTCAAAGTCCAAACCGAGATATCACCAGCAATAAACATTATCAGCCTTTGGATGACACAA
GCAACTGAAGTTCTGTCAATTTCTCCCATATCTCCGTGAA
>No_name
CGGAGATATGGGAGAAATTGACAGAACTTCAGTTGCTTGTGTCATCCAAAGGCTGATAAT
GTTTATTGCTGGTGATATCTCGGTTTGGACTTTGACAGCA
>No_name
CGGAGATATGGGAGAAATTGACAGAACTTCAGTTGCTTGTGTCATCCAAAGGCTGATAAT
GTTTATTGCTGGTGATATCTCGGTTTGGACTTTGACAGCA
>No_name
CGGAGATATGGGAGAAATTGACAGAACTTCAGNTGCTTGTGTCATCCAAAGGCTGATAAT
GTTTATTGCTGGTGATATCTCGGTTTGGACTTTGACAGCA
>No_name
ATATGGGAGAAATTGACAGAACTTCAGTTGCTTGTGTCATCCAAAGGCTGATAATGTTTA
TTGCTGGTGATATCTCGGTTTGGACTTTGACAGCAATCAC
>No_name
GAGTAATTGACAGAACTTCAGTTGCTTGTGTCATCCAAAGGCTGATAATGTTTATTGCTG
GTGATATCTCGGTTTGGACTTTGACAGCAATCACAATTGA
>No_name
GATCAATTGTGATTGCTGTCAAAGTCCAAACCGAGATATCACCAGCAATAAACATTATCA
GCCTTTGGATGACACAAGCAACTGAAGTTCTGTCAATTTC
>No_name
AAATTGACAGAACTTCAGTTGCTTGTGTCATCCAAAGGCTGATAATGTTTATTGCTGGTG
ATATCTCGGTTTGGACTTTGACAGCAATCACAATTGATCG
>No_name
GTCGATCAATTGTGATTGCTGTCAAAGTCCAAACCGAGATATCACCAGCAATAAACATTA
TCAGCCTTTGGATGACACAAGCAACTGAAGTTCTGTCAAT
>No_name
ACAGAACTTCAGTTGCTTGTGTCATCCAAAGGNTGATAATGTTTATTGCTGGTGATATCT
CGGTTTGGACTTTGACAGCAATCACAATTGATCGACTAGT
>No_name
ACAGAACTTCAGTTGCTTGTGTCATCCAAAGGNTGATAATGTTTATTGCTGGTGATATCT
CGGTTTGGACTTTGACAGCAATCACAATTGATCGACTAGT
>No_name
CAGAACTTCAGTTGCTTGTGTCATCCAAAGGCTGATAATGTTTATTGCTGGTGATATCTC
GGTTTGGACTTTGACAGCAATCACAATTGATCGACTAGTG
>No_name
GCCACTAGTCGATCAATTGTGATTGCTGTCAAAGTCCAAACCGAGATATCACCAGCAATA
AACATTATCAGCCTTTGGATGACACAAGCAACTGAAGTTC
>No_name
TCAGTTGCTTGTGTCATCCAAAGGCTGATAATGTTTATTGCTGGTGATATCTCGGTTTGG
ACTTTGACAGCAATCACAATTGATCGACTAGTGGCAGTCG
>No_name
AACGACTGCCACTAGTCGATCAATTGTGATTGCTGTCAAAGTCCAAACCGAGATATCACC
AGCAATAAACATTATCAGCCTTTGGATGACACAAGCAACT
>No_name
AAACGACTGCCACTAGTCGATCAATTGTGATTGCTGTCAAAGTCCAAACCGAGATATCAC
CAGCAATAAACATTATCAGCCTTTGGATGACACAAGCAAC
>No_name
GTAAACGACTGCCACTAGTCGATCAATTGTGATTGCTGTCAAAGTCCAAACCGAGATATC
ACCAGCAATAAACATTATCAGCCTTTGGATGACACAAGCA
>No_name
GTAAACGACTGCCACTAGTCGATCAATTGTGATTGCTGTCAAAGTCCAAACCGAGATATC
ACCAGCAATAAACATTATCAGCCTTTGGATGACACAAGCA
>No_name
GTAAACGACTGCCACTAGTCGATCAATTGTGATTGCTGTCAAAGTCCAAACCGAGATATC
ACCAGCAATAAACATTATCAGCCTTTGGATGACACAAGCA
>No_name
GGATAAACGACTGCCACTAGTCGATCAATTGTGATTGCTGTCAAAGTCCAAACCGAGATA
TCACCAGCAATAAACATTATCAGCCTTTGGATGACACAAG
>No_name
CATCCAAAGGCTGATAATGTTTATTGCTGGTGATATCTCGGTTTGGACTTTGACAGCAAT
CACAATTGATCGACTAGTGGCAGTCGTTTATCCACAGCAA
>No_name
CAAAGGCTGATAATGTTTATTGCTGGTGATATCTCGGTTTGGACTTTGACAGCAATCACA
ATTGATCGACTAGTGGCAGTCGTTTATCCACACCAAAATT
>No_name
AAAGGCTGATAATGTTTATTGCTGGTGATATCACGGTTTGGACTTTGACAGCAATCACAA
TTGATCGACTAGTGGCAGTCGTTTACCCACACCAAAATTC
>No_name
GTTTATTGCTGGTGATATCTCGGTTTGGACTTTGACAGCAATCACAATTGATCGACTAGT
GGCAGTCGTTTATCCACACCAAAATTCGTTTTGGAAATCC
>No_name
GGAATTCCAAAACGAATTTTGGTGTGGATAAACGACTGCCACTAGCCGATCAATTGTGAT
TGCTGTCAAAGTCCAAACCGAGATATCACAAGCAATAAAC
>No_name
GTTTATTGCTGGTGATATCTCGGTTTGGACTTTGACAGCAATCACAATTGATCGACTAGT
GGCAGTCGTTTATCCACACCAAAATTCGTTTTGGAAATCC
>No_name
GTTTATTGCTGGTGATATCTCGGTTTGGACTTTGACAGCAATCACAATTGATCGACTAGT
GGCAGTCGTTTATCCACACCAAAATTCGTTTTGGAAATCC
>No_name
GTTTATTGCTGGTGATATCTCGGTTTGGACTTNGACAGCAATCACAATTGATCGACTAGT
GGCAGTCGTTTACCCACACCAAAATTCGTTTTGGAAATCC
>No_name
GTTTATTGCTGGTGATATCTCGGTTTGGACTTNGACAGCAATCACAATTGATCGACTAGT
GGCAGTCGTTTACCCACACCAAAATTCGTTTTGGAAATCC
>No_name
GTTTTTATTGGATTTCCAAAACGAATTTTGGTGTGGGTAAACGACTGCCACTAGTCGATC
AATTGTGATTGCTGTCAAAGTCCAAACCGAGATATCACCA
>No_name
CTCGGTTTGGACTTTGACAGCAATCACAATTGATCGACTAGTGGCAGTCGTTTACCCACA
CCAAAATTCGTTTTGGAAATCCAATAAAAACACATTATTT
>No_name
CTCGGTTTGGACTTTGACAGCAATCACAATTGATCGACTAGTGGCAGTCGTTTATCCACA
CCAAAATTCGTTTTGGAAATCCAATAAAAACACATTATTT
>No_name
CTCGGTTTGGACTTTGACAGCAATCACAATTGNTCGACTAGTGGCAGTCGTTTATCCACA
CCAAAATTCGTTTTGGAAATCCAATAAAAACACATTATTT
>No_name
TCGGTTTGGACTTTGACAGCAATCACAATTGATCGACTAGTGGCAGTCGTTTATCCACAC
CAAAATTCGTTTTGGAAATCCAATAAAAACACATTATTTG
>No_name
GTTTGGACTTTGACAGCAATCACAATTGATCGACTAGTGGCAGTCGTTTATCCACACCAA
AATTCGTTTTGGAAATCCAATAAAAACACATTATTTGTTT
>No_name
ATTAAAACAAATAATGTGTTTTTATTGGATTTCCAAAACGAATTTTGGTGTGGATAAACG
ACTGCCACTAGTCGATCAATTGTGATTGCTGTCAAAGTCC
>No_name
CTTTGACAGCAATCACAATTGATCGACTAGTGGCAGTCGTTTACCCACACCAAAATTCGT
TTTGGAAATCCAATAAAAACACATTATTTGTTTTAATAGT
>No_name
TTTGACAGCAATCACAATTGATCGACTAGTGGCAGTCGTTTACCCACACCAAAATTCGTT
TTGGAAATCCAATAAAAACACATTATTTGTTTTAATAGTC
>No_name
TTTGACAGCAATCACAATTGATCGACTAGTGGCAGTCGTTTATCCACACCAAAATTCGTT
TTGGAAATCCAATAAAAACACATTATTTGTTTTAATAGTC
>No_name
CGTCTATTAAAACAAATAATGTGTTTTTATTGGATTTCCAAAACGAATTTTGGTGTGGGT
AAACGACTGCCACTAGTCGATCAATTGTGATTGCTGTCAA
>No_name
TTGACAGCAATCACAATTGATCGACTAGTGGCAGTCGTTTACCCACACCAAAATTCGTTT
TGGAAATCCAATAAAAACACATTATTTGTTTTAATAGTCA
>No_name
CAGCAATCACAATTGATCGACTAGTGGCAGTCGTTTATCCACACCAAAATTCGTTTTGGA
AATCCAATAAAAACACATTATTTGTTTTAATAGTCATATT
>No_name
CAGCAATCACAATTGATCGACTAGTGGCAGTCATTTACCCACACCAAAATTCGTTTTGGA
AATCCAATAAAAACACATTATTTGTTTTAATAGTCATATT
>No_name
CAGCAATCACAATTGATCGACTAGTGGCAGTCNTTTATCCACACCAAAATTCGTTTTGGA
AATACAATAAAAACACATTATTTGTTTTAATAGTCATATT
>No_name
GCAAATATGACTATTAAAACAAATAATGTGTTTTTATTGGATTTCCAAAACGAATTTTGG
TGTGGATAAACGACTGCCACTAGTCGATCAATTGTGATTG
>No_name
CACAATTGATCGACTAGTGGCAGTCGTTTACCCACACCAAAATTCGTTTTGGAAATCCAA
TAAAAACACATTATTTGTTTTAATAGTCATATTTGCATTG
>No_name
ATCGACTAGTGGCAGTCGTTTATCCACACCAAAATTCGTTTTGGAAATCCAATAAAAACA
CATTATTTGTTTTAATAGTCATATTTGCATTGTCTCTGTT
>No_name
GAAAGTTTTTCAACAGAGACAATGCAAATATGACTATTAAAACAAATAATGTGTTTTTAT
TGGATTTCCAAAACGAATTTTGGTGTGGGTAAACGACTGC
>No_name
CAGTCGTTTACCCACACCAAAATTCGTTTTGGAAATCCAATAAAAACACATTATTTGTTT
TAATAGTCATATTTGCATTGTCTCTGTTGAAAAACTTTCC
>No_name
GGAAAGTTTTTCAACAGAGACAATGCAAATATGACTATTAAAACAAATAATGTGTTTTTA
TTGGATTTCCAAAACGAATTTTGGTGTGGGTAAACGACTG
>No_name
CGGAAAGTTTTTCAACAGAGACAATGCAAATANGACTATTAAAACAAATAATGTGTTTTT
ATTGGATTTCCAAAACGAATTTTGGTGTGGGTAAACGACT
>No_name
CCGGAAAGTTTTTCAACAGAGACAATGCAAATATGACTATTAAAACAAATAATGTGTTTT
TATTGGATTTCCAAAACGAATTTTGGAGTGGATAAACGAC
>No_name
CCGGAAAGTTTTTCAACAGAGACAATGCAAATATGACTATTAAAACAAATAATGTGTTTT
TATTGGATTTCCAAAACGAATTTTGGTGTGGATAAACGAC
>No_name
AGCCGTTTACCCACACCAAAATTCGTTTTGGAAATCCAATAAAAACACATTATTTGTTTT
AATAGTCATATTTGCATTGTCTCTGTTGAAAAACTTTCCG
>No_name
GTTTACCCACACCAAAATTCGTTTTGGAAATCCAATAAAAACACATTATTTGTTTTAATA
GTCATATTTGCATTGTCTCTGTTGAAAAACTTTCCGGTAT
>No_name
GTTTACCCACACCAAAATTCGTTTTGGAAATCCAATAAAAACACATTATTTGTTTTAATA
GTCATATTTGCATTGTCTCTGTTGAAAAACTTTCCGGTAT
>No_name
CCACACCAAAATTCGTTTTGGAAATCCAATAAAAACACATTATTTGTTTTAATAGTCATA
TTTGCATTGTCTCTGTTGAAAAACTTTCCGGTATTTTTCA
>No_name
GTGAAAAATACCGGAAAGTTTTTCAACAGAGACAATGCAAATATGACTATTAAAACAAAT
AATGTGTTTTTATTGGATTTCCAAAACGAATTTTGGTGTG
>No_name
CAAGAGTGAAAAATACCGGAAAGTTTTTCAACAGAGACAATGCAAATATGACTATTAAAA
CAAATAATGTGTTTTTATTGGATTTCCAAAACGAATTTTG
>No_name
CAAAATTCGTTTTGGAAATCCAATAAAAACACATTATTTGTTTTAATAGTCATATTTGCA
TTGTCTCTGTTGAAAAACTTTCCGGTATTTTTCACTCTTG
>No_name
CAAAATTCGTTTTGGAAATCCAATAAAAACACATTATTTGTTTTAATAGTCATATTTGCA
TTGTCTCTGTTGAAAAACTTTCCGGTATTTTTCACTCTTG
>No_name
GCAAGAGTGAAAAATACCGGAAAGTTTTTCAACAGAGACAATGCAAATATGACTATTAAA
ACAAATAATGTGTTTTTATTGGATTTCCAAAACGAATTTT
>No_name
GCAAGAGCGAAAAATACCGGAAAGTTTTTCAACAGAGACAATGCAAATATGACTATTAAA
ACAAATAATGTGTTTGTATTGGATTTCCAAAACGAATTTT
>No_name
TGCAAGAGTGAAAAATACCGGAAAGTTTTTCAACAGAGACAATGCAAATATGACTATTAA
AACAAATAATGTGTTTTTATTGGATTTCCAAAACGAATTT
>No_name
CGTTTTGGAAATCCAATAAAAACACATTATTTGTTTTAATAGTCATATTTGCATTGTCTC
TGTTGAAAAACTTTCCGGTATTTTTCACTCTTGCATCCAT
>No_name
GTTTTGGAAATCCAATAAAAACACATTATTTGTTTTAATAGTCATATTTGCATTGTCTCT
GTTGAAAAACTTTCCGGTATTTTTCACTCTTGCATCCATC
>No_name
GATGGATGCAAGAGTGAAAAATACCGGAAAGTNTTTCAACGGAGACAATGCAAATATGAC
TATTAAAACAAATAATGTGTTTTTATTGGATTTCCAAAAC
>No_name
TGATGGATGCAAGAGTGAAAAATACCGGAAAGTTTTTCAACAGAGACAATGCAAATATGA
CTATTAAAACAAATAATGTGTTTTTATTGGATTTCCAAAA
>No_name
GCACCATTGATGGATGCAAGAGTGAAAAATACCGGAAAGTTTTTCAACAGAGACAATGCA
AATATGACTATTAAAACAAATAATGTGTTTTTATTGGATT
>No_name
GCGAGTACCATTGATGGATGCAAGAGTGAAAANTACCGGAAAGTTTTTCAACAGAGACAA
TGCAAATATGACTATTAAAACAAATAATGTGTTTTTATTG
>No_name
GGCGAGTACCATTGATGGATGCAAGAGTGAAAAATACCGGAAAGTTTTTCAACAGAGACA
ATGCAAATATGACTATTAAAACAAATAATGTGTTTTTATT
>No_name
AGCGAGTACCATTGATGGATGCAAGAGTGAAANATACCGGAAAGTTTTTCAACAGAGACA
ATGCAAATATGACTATTAAAACAAATAATGTGTTTTTATT
>No_name
CAGCGAGTACCATTGATGGATGCAAGAGTGAAAAATACCGGAAAGTTTTTCAACAGAGAC
AATGCAAATATGACTATTAAAACAAATAATGTGTTTTTAT
>No_name
CAGCGAGTACCATTGATGGATGCAAGAGTGAAAAATACCGGAAAGTTTTTCAACAGAGAC
AATGCAAATATGACTATTAAAACAAATAATGTGTTTTTAT
>No_name
GCACAGCGAGTACCATTGATGGATGCAAGAGTGAAAAATACCGGAAAGTTTTTCAACAGA
GACAATGCAAATATGACTATTAAAACAAATAATGTGTTTT
>No_name
AAAACACATTATTTGTTTTAATAGTCATATTTGCATTGTCTCTGTTGAAAAACTTTCCGG
TATTTTTCACTCTTGCATCCATCAATGGTACTTGCTGTGC
>No_name
AAAACACATTATTTGTTTTAATAGTCATATTTGCATTGTCTCTGTTGAAAAACTTTCCGG
CATTTTTCACTCTTGCATCCATCAATGGTACTCGCTGTGC
>No_name
TGCACAGCGAGTACCATTGATGGATGCAAGAGTGAAAAATACCGGAAAGTTTTTCAACAG
AGACAATGCAAATATGACTATTAAAACAAATAATGTGTTT
>No_name
AAACACATTTTTTGTTTTAATAGTCATATTTGCATTGTCTCTGTTGAAAAACTTTCCGGT
ATTTTTCACTCTTGCATCCATCAATGGTACTCGCTGTGCA
>No_name
TGCACAGCGAGTACCATTGATGGATGCAAGAGTGAAAAATACCGGAAAGTTTTTCAACAG
AGACAATGCAAATATGACTATTAAAACAAATAATGTGTTT
>No_name
GGCACAGCGAGTACCATTGATGGATGCAAGAGTGAAAAATACCGGAAAGTTTTTCAACAG
AGACAATGCAAATATGACTATTAAAACAAATAATGTGTTT
>No_name
GCGGCACAGCGAGTACCATTGATGGATGCAAGAGCGAAAAATACCGGAAAGCTTTTCAAC
AGAGACAATGCAAATATGACTATTAAAACAAATAATGTGG
>No_name
CACATTATTTGTTTTAATAGTCATATTTGCATTGTCTCTGTTGAAAAACTTTCCGGTATT
TTTCACTCTTGCATCCATCAATGGTACTCGCTGTGCAGCC
>No_name
GGGCTGCACAGCGAGTACCATTGATGGATGCAAGAGTGAAAAATACCGGAAAGTTTTTCA
ACAGAGACAATGCAAATATGACTATTAAAACAAATAATGT
>No_name
CGGGCTGCACAGCGAGTACCATTGATGGATGCAAGAGTGAAAAATACCGGAAAGTTTTTC
AACAGAGACAATGCAAATATGACTATTAAAACAAATAATG
>No_name
CGTGCGGGCTGCACAGCGAGTACCATTGATGGATGCAAGAGTGAAAAATACCGGAAAGTT
TTTCAACAGAGACAATGCAAATATGACTATTAAAACAAAT
>No_name
TTTGTTTTAATAGTCATATTTGCATTGTCTCTGTTGAAAAACTTTCCGGTATTTTTCACT
CTTGCATCCATCAATGGTACTCGCTGTGCAGCCCGAACGT
>No_name
GGACGTTCGGGCTGCACAGCGAGTACCATTGATGGATGCAAGAGTGAAAAATACCGGAAA
GTTTTTCAACAGAGACAATGCAAATATGACTATTAAAACA
>No_name
GTTTTAATAGTCATATTTGCATTGTCTCTGTTGAAAAACTTTCCGGTATTTTTCACTCTT
GCATCCATCAATGGTACTCGCTGTGCAGCCCGAACGTCCT
>No_name
TTAATAGTCATATTTGCATTGTCTCTGTTGAANAACTTTCCGGTATTTTTCACTCTTGCA
TCCATCAATGGTACTCGCTGTGCAGCCCGAACGTCCTTCG
>No_name
TTGCATTGTCTCTGTTGAAAAACTTTCCGGTATTTTTCACTCTTGCATCCATCAATGGTA
CTCGCTGTGCAGCCCGAACGTCCTTCGAAATTTATGAAGA
>No_name
CGAACACTGTCTTCATAAATTTCGAAGGACGTTCGGGCTGCACAGCGAGTACCATTGATG
GATGCAAGAGTGAAAAATACCGGAAAGTTTTTCAACAGAG
>No_name
CGAACACTGTCTTCATAAATTTCGAAGGACGTTCGGGCTGCACAGCGAGTACCATTGATG
GATGCAAGAGTGAAAAATACCGGAAAGTTTTTCAACAGAG
>No_name
CTCTGTTGAAAAACTTTCCGGTATTTTTCACTCTTGCATCCATCAATGGTACTCGCTGTG
CAGCCCGAACGTCCTTCGAAATTTATGAAGACAGTGTTCG
>No_name
GTCGAACACTGTCTTCATAAATTTCGAAGGACGTTCGGGCTGCACAGCGAGTACCATTGA
TGGATGCAAGAGTGAAAAATACCGGAAAGTTTTTCAACAG
>No_name
GTTGAACACTGTCTTCATAAATTTCGAAGGACGTTCGGGCTGCACAGCGAGTACCATTGA
TGGATGCAAGAGTGAAAAATACCGGAAAGTTTTTCAACAG
>No_name
GAAAAACTTTCCGGTATTTTTCACTCTTGCATCCATCAATGGTACTCGCTGTGCAGCCCG
AACGTCCTTCGAAATTTATGAAGACAGTGTTCGACCGATA
>No_name
GAAAAACTTTCCGGTATTTTTCACTCTTGCATCCATCAATGGTACTCGCTGTGCAGCCCG
AACGTCCTTCGAAATTTATGAAGACAGTGTTCGACCGATA
>No_name
AATCGGTCGAACACTGTCTTCATAAATTTCGAAGGACGTTCGGGCTGCACAGCGAGTACC
ATTGATGGATGCAAGAGTGAAAAATACCGGAAAGTTTTTC
>No_name
GAAAAACTTTCCGGTATTTTTCACTCTTGCATCCATCAATGGTACTCGCTGTGCAGCCCG
AACGTCCTTCGAAATTTATGAAGACAGTGTTCGACCGATA
>No_name
AAAAACTTTCCGGTATTTTTCACTCTTGCATCCATCAATGGTACTCGCTGTGCAGCCCGA
ACGTCCTTCGAAATTTATGAAGACAGTGTTCGACCGATAA
>No_name
CTTTCCGGTATTTTTCACTCTTGCATCCATCAATGGTACTCGCTGTGCAGCCCGAACGTC
CTTCGAAATTTATGAAGACAGTGTTCGACCGATAATCAGT
>No_name
CTTTCCGATATTTTTCACTCTTGCATCCATCAATGGTACTCGCTGTGCAGCCCGAACGTC
CTTCGAAATTTATGAAGACAGTGTTCGACCGATAATCAGT
>No_name
CCGGTATTTTTCACTCTTGCATCCATCAATGGTACTCGCTGTGCAGCCCGAACGTCCTTC
GAAATTTATGAAGACAGTGTTCGACCGATAATCAGTTTGA
>No_name
CCGGTATTTTTCACTCTTGCATCCATCAATGGTACTCGCTGTGCAGCCCGAACGTCCTTC
GAAATTTATGAAGACAGTGTTCGACCGATAATCAGTTTGA
>No_name
CGGTATTTTTCACTCTTGCATCCATCAATGGTACTCGCTGTGCAGCCCGAACGTCCTTCG
AAATTTATGAAGACAGTGTTCGACCGATAATCAGTTTGAT
>No_name
TTTCACTCTTGCATCCATCAATGGTACTCGCTGTGCAGCCCGAACGTCCTTCGAAATTTA
TGAAGACAGTGTTCGACCGATAATCAGTTTGATTCTTTAT
>No_name
TTCACTCTTGCATCCATCAATGGTACTCGCTGTGCAGCCCGAACGTCCTTCGAAATTTAT
GAAGACAGTGTTCGACCGATAATCAGTTTGATTCTTTATT
>No_name
TCGGAATCAAATAATAAAGAATCAAACTGATTATCGGTCGAACACTGTCTTCATAAATTT
CGAAGGACGTTCGGGCTGCACAGCGAGTACCATTGATGGA
>No_name
GTCGGAATCAAATAATAAAGAATCAAACTGATTATCGGTCGAACACTGTCTTCATAAATT
TCGAAGGACGTTCGGGCTGCACAGCGAGTACCATTGATGG
>No_name
GTCGAAATCAAATAATAAAGAATCAAACTGATNATCGGTCGAACACTGTCTTCATAAATT
TCGAAGGACGTTCGGGCTGCACAGCGAGTACCATTGATGG
>No_name
GTCGGAATCAAATAATAAAGAATCAAACTGATTATCGGTCGAACACTGTCTTCATAAATT
TCGAAGGACGTTCGGGCTGCACAGCGAGTACCATTGATGG
>No_name
CATCAATGGTACTCGCTGTGCAGCCCGAACGTCCTTCGAAATTTATGAAGACAGTGTTCG
ACCGATAATCAGTTTGATTCTTTATTATTTGATTCCGACA
>No_name
AATGGTACTCGCTGTGCAGCCCGAACGTCCTTCGAAATTTATGAAGACAGTGTTCGACCG
ATAATCAGTTTGATTCTTTATTATTTGATTCCGACAATCA
>No_name
ATGGTACTCGCTGTGCAGCCCGAACGTCCTTCGAAATTTATGAAGACAGTGTTCGACCGA
TAATCAGTTTGATTCTTTATTATTTGATTCCGACAATCAC
>No_name
TGGTACTCGCTGTGCAGCCCGAACGTCCTTCGNAATTTATGAAGACAGTGTTCGACCGAT
AATCAGTTTGATTCTTTATTATTTGATTCCGACAATCACC
>No_name
TGGTGATTGTCGGAATCAAATAATAAAGAATCAAACTGATTATCGGTCGAACACTGTCTT
CATAAATTTCGAAGGACGTTCGGGCTGCACAGCGAGTACC
>No_name
GGTACTCGCTGTGCAGCCCGAACGTCCTTCGAAATTTATGAAGACAGTGTTCGACCGATA
ATCAGTTTGATTCTTTATTATTTGATTCCGACAATCACCA
>No_name
ATTGTACTCGCTGTGCAGCCCGAACGTCCTTCGAAATTTATGAAGACAGTGTTCGACCGA
TAATCAGTTTGATTCTTTATTATTTGATTCCGACAATCAC
>No_name
CCGTCATGGTGATTGTCGGAATCAAATAATAAAGAATCAAACTGATAATCGGTCGAACAC
TGTCTTCATAAATTTCGAAGGACGTTCGGGCTGCACAGCG
>No_name
CAAACCGTCATGGTGATTGTCGGAATCAAATAATAAAGAATCAAACTGATTATCGGTCGA
ACACTGTCTTCATAAATTTCGAAGGACGTTCGGGCTGCAC
>No_name
CAAACCGTCATGGTGATTGTCGGAATCAAATAATAAAGAATCAAACTGATTATCGGTCGA
ACACTGTCTTCATAAATTTCGAAGGACGTTCGGGCTGCAC
>No_name
GCAAACCGTCATGGTGATTGTCGGAATCAAATAATAAAGAATAAAACTGATTATCGGTCG
AACACTGTCTTCATAAATTTCGAAGGACGTTCGGGCTGCA
>No_name
TGCAAACCGTCATGGTGATTGTCGGAATCAAATAATAAAGAATCAAACTGATTATCGGTC
GAACACTGTCTTCATAAATTTCGAAGGACGTTCGGGCTGC
>No_name
CTCATTTCCTTAAGGATCATTACCGTGCAAACCGTCATGGTGATTGTCGGAATCAAATAA
TAAAGAATCAAACTGATTATCGGTCGAACACTGTCTTCAT
>No_name
CTCATTTCCTTAAGGATCATTACCGTGCAAACCGTCATGGTGATTGTCGGAATCAAATAA
TAAAGAATCAAACTGATTATCGGTCGAACACTGTCTTCAT
>No_name
CTCATTTCCTTAAGGATCATTACCGTGCAAACNGTCATGGTGATTGTCGGAATCAAATAA
TAAAGAATCAAACTGATTATCGGTCGAACACTGTCTTCAT
>No_name
AAGACAGTGTTCGACCGATAATCAGTTTGATTCTTTATTATTTGATTCCGACAATCACCA
TGACGGTTTGCACGGAAATGATCCTTAAGGAAATGAGAAA
>No_name
CAACTATCTTTCTCATTTCCTTAAGGATCATTACCGTGCAAACCGTCATGGTGATTGTCG
GAATCAAATAATAAAGAATCAAACTGATTATCGGTCGAAC
>No_name
CAACTATCTTTCTCATTTCCTTAAGGATCATTNCCGTGCAAACCGTCATGGTGATTGTCG
GAATCAAATAATAAAGAATCAAACTGATTATCGGTCGAAC
>No_name
CAACTATCTTTCTCATTTCCTTAAGGATCATTNCCGTGCAAACCGTCATGGTGATTGTCG
GAATCAAATAATAAAGAATCAAACTGATTATCGGTCGAAC
>No_name
GTCAACTATCTTTCTCATTTCCTTAAGGATCATTACCGTGCAAACCGTCATGGGGATTGT
CGGAATCAAATAATAAAGAATCAAACTGATTATCGGTCGA
>No_name
CGACCGATAATCAGTTTGATTCTTTATTATTTGATTCCGACAATCACCATGACGGTTTGC
ACGGTAATGATCCTTAAGGAAATGAGAAAGATAGTTGGCA
>No_name
CGCCAACTATCTTTCTCATTTCCTTAAGGATCATTACCGTGCAAACCGTCATGGTGATTG
TCGGAATCAAATAATAAAGAATCAAACTGATTATCGGTCG
>No_name
CCGATAATCAGTTTGATTCTTTATTATTTGATTCCGACAATCACCATGACGGTTTGCACG
GTAATGATCCTTAAGGAAATGAGAAAGATAGTTGGCAAGA
>No_name
CCGATAATCAGTTTGATTCTTTATTATTTGATTCCGACAATCACCATGACGGTTTGCACG
GTAATGATCCTTAAGGAAATGAGAAAGATAGTTGGCAAGA
>No_name
CGATAATCAGTTTGATTCTTTATTATTTGATTCCGACAATCACCATGACGGTTTGCACGG
TAATGATCCTTAAGGAAATGAGAAAGATAGTTGGCAAGAT
>No_name
CGATAATCAGTTTGATTCTTTATTATTTGATTCCGACAATCACCATGACGGTTTGCACGG
TAATGATCCTTAAGGAAATGAGAAAGATAGTTGGCAAGAT
>No_name
TCTAATCTTGCCAACTATCTTTCTCATTTCCTNAAGGATCATTACCGTGCAAACCGTCAT
GGTGATTGTCGGAATCAAATAATAAAGAATCAAACTGATT
>No_name
CTCGAATCTTGCCAACTATCTTTCTCATTTCCTTAAGGATCATTACCGTGCAAACCGTCA
TGGTGATTGTCGGAATCAAATAATAAAGAATCAAACTGAT
>No_name
CTCGAATCTTGCCAACTATCTTTCTCATTTCCTTAAGGATCATTACCGTGCAAACCGTCA
TGGTGATTGTCGGAATCAAATAATAAAGAATCAAACTGAT
>No_name
CTCGAATCTTGCCAACTATCTTTCTCATTTCCNTAAGGATCATTACCGTGCAAACCGTCA
TGGTGATTGTCGGAATCAAATAATAAAGAATCAAACTGAT
>No_name
CTCGAATCTTGCCAACTATCTTTCTCATTTCCTTAAGGATCATTACCGTGCAAACCGTCA
TGGTGATTGTCGGAATCAAATAATAAAGAATCAAACTGAT
>No_name
GTTTGATTCTTTATTATTTGATTCCGACAATCACCATGACGGTTTGCACGGTAATGATCC
TTAAGGAAATGAGAAAGATAGTTGGCAAGATTCGAGCAAT
>No_name
TTTGATTCTTTATTATTTGATTCCGACAATCANCATGACGGTTTGCACGGTAATGATCCT
TAAGGAAATGAGAAAGATAGTTGGCAAGATTCGAGCAATG
>No_name
TGATTCTTTATTATTTGATTCCGACAATCACCATGACGGTTTGCACGGTAATGATCCTTA
AGGAAATGAGAAAGATAGTTGGCAAGATTCGAGCAATGAG
>No_name
GATTCTTTATTATTTGATTCCGACAATCACCANGACGGTTTGCACGGTAATGATCCTTAA
GGAAATGAGAAAGATAGTTGGCAAGATTCGAGCAATGAGC
>No_name
ATTATTTGATTCCGACAATCACCATGACGGTTNGCACGGTAATGATCCTTAAGGAAATGA
GAAAGATAGTTGGCAAGATTCGAGCAATGAGCAATCCCAA
>No_name
GTTGGGATTGCTCATTGCTCGAATCTTGCCAACTATCTTTCTCATTTCCTTAAGGATCAT
TACCGTGCAAACCGTCATGGTGATTGTCGGAATCAAATAA
>No_name
TTTGATTCCGACAATCACCATGACGGTTTGCANGGTAATGATCCTTAAGGAAATGAGAAA
GATAGTTGGCAAGATTCGAGCAATGAGCAATCCCAACAGA
>No_name
CCGATACAGAATTTCTGTTGGGATTGCTCATTGCTCGAATCTTGCCAACTATCTTTCTCA
TTTCCTTAAGGATCATTACCGTGCAAACCGTCATGGTGAT
>No_name
GCCGATACAGAATTTCTGTTGGGATTGCTCATTGCTCGAATCTTGCCAACTATCTTTCTC
ATTTCCTTAAGGATCATTACCGTGCAAACCGTCATGGTGA
>No_name
GCCGATACAGAATTTCTGTTGGGATTGCTCATTGCTCGAATCTTGCCAACTATCTTTCTC
ATTTCCTTAAGGATCATTACCGTGCAAACCGTCATGGTGA
>No_name
GCCGATACAGAATTTCTGTTGGGATTGCTCCTGGCTCGAATCTTTCCAACTATCTTTCTC
ATTTCCTTAAGGATCATTTCCGTGCAAACCGTCCTGGTGA
>No_name
CGCCGATACAGAATTTCTGTTGGGATTGCTCATTGCTCGAATCTTGCCAACTATCTTTCT
CATTTCCTTAAGGATCATTACCGTGCAAACCGTCATGGTG
>No_name
CGCCGATACAGAATTTCTGTTGGGATTGCTCATTGCTCGAATCTTGCCAACTATCTTTCT
CATTTCCTTAAGGATCATTACCGTGCAAACCGTCATGGTG
>No_name
CGCCGATACAGAATTTCTGTTGGGATTGCTCATTGCTCGAATCTTGCCAACTATCTTTCT
CATTTCCTTAAGGATCATTACCGTGCAAACCGTCATGGTG
>No_name
CGCCGATACAGAATTTCTGTTGGGATTGCTCATTGCTCGAATCTTGCCAACTATCTTTCT
CATTTCCTTAAGGATCATTACCGTGCAAACCGTCATGGTG
>No_name
CGCCGATACAGAATTTCTGTTGGGATTGCTCATTGCTCGAATCTTGCCAACTATCTTTCT
CATTTCCTTAAGGATCATTACCGTGCAAACCGTCATGGTG
>No_name
CGCCGATACAGAATTTCTGTTGGGATTGCTCANTGCTCGAATCTTGCCAACTATCTTTCT
CATTTCCTTAAGGATCATTACCGTGCAAACCGTCATGGTG
>No_name
CGCCGATACAGAATTTCTGTTGGGATTGCTCATTGCTCGAATCTTGCCAACTATCTTTCT
CATTTCCTTAAGGATCATTACCGTGCAAACCGTCATGGTG
>No_name
CCGCCGATACAGAATTTCTGTTGGGATTGCTCNTTGCTCGAATCTTGCCAACTATCTTTC
TCATTTCCTTAAGGATCATTACCGTGCAAACCGTCATGGT
>No_name
CCGCCGATACAGAATTTCTGTTGGGATTGCTCNTTGCTCGAATCTTGCCAACTATCTTTC
TCATTTCCTTAAGGATCATTACCGTGCAAACCGTCATGGT
>No_name
CCCGCCGATACAGAATTTCTGTTGGGATTGCTCATTGCTCGAATCTTGCCAACTATCTTT
CTCATTTCCTTAAGGATCATTACCGTGCAAACCGTCATGG
>No_name
TGACGGTTTGCACGGTAATGATCCTTAAGGAAATGAGAAAGATAGTTGGCAAGATTCGAG
CAATGAGCAATCCCAACAGAAATTCTGTATCGGCGGGTTA
>No_name
GACGGTTTGCACGGTAATGATCCTTAAGGAAATGAGAAAGATAGTTGGCAAGATTCGAGC
AATGAGCAATCCCAACAGAAATTCTGTATCGGCGGATTAC
>No_name
ACGGTTTGCACGGTAATGGATCCTTAAGGAAATGAGAAAGATAGTTGGCAAGATTCGAGC
AATGAGCAATCCCAACAGAAATTCTGTATCGGCGGATTAC
>No_name
ACGGTTTGCACGATAATGATCCTTAAGGAAATGAGAAAGATAGTTGGCAAGATTCGAGCA
ATGAGCAATCCCAACAGAAATTCTGTATCGGCGGATTACA
>No_name
ATGTAATCCGCCGATACAGAATTTCTGTTGGGATTGCTCATTGCTCGAATCTTGCCAACT
ATCTTTCTCATTTCCTTAAGGATCATTACCGTGCAAACCG
>No_name
GTTTGCACGGTAATGATCCTTAAGGAAATGAGAAAGATAGTTGGCAAGATTCGAGCAATG
AGCAATCCCAACAGAAATTCTGTATCGGCGGATTACATGA
>No_name
TAATGATCCTTAAGGAAATGAGAAAGATAGTTGGCAAGATTCGAGCAATGAGCAATCCCA
ACAGAAATTCTGTATCGGCGGATTACATGAAGAATCATTA
>No_name
ATGATCCTTAAGGAAATGAGAAAGATAGTTGGCAAGATTCGAGCAATGAGCAATCCCAAC
AGAAATTCTGTATCGGCGGATTACATGAAGAATCATTATT
>No_name
TGATCCTTAAGGAAATGAGAAAGATAGTTGGCAAGATTCGAGCAATGAGCAATCCCAACA
GAAATTCTGTATCGGCGGATTACATGAAGAATCATTATTC
>No_name
CTTAAGGAAATGAGAAAGATAGTTGGCAAGATTCGAGCAATGAGCAATCCCAACAGAAAT
TCTGTATCGGCGGATTACATGAAGAATCATTATTCAAAAT
>No_name
CTGAAGGAAATGAGAAAGATAGTTGGCAAGATTCGAGCAATGAGCAATCCCAACAGAAAT
TCTGTATCGGCGGATTTTAAGAAAAAACATTATTCAAAAA
>No_name
GGAAATGAGAAAGATAGTTGGCAAGATTCGAGCAATGAGCAATCCCAACAGAAATTCTGT
ATCGGCGGATTACATGAAGAATCATTATTCAAAATCTTTG
>No_name
GAAATGAGAAAGATAGTTGGCAAGATTCGAGCAATGAGCAATCCCAACAGAAATTCTGTA
TCGGCGGATTACATGAAGAATCATTATTCAAAATCTTTGA
>No_name
AAAGGAGAAAGATAGTTGGCAAGATTCGAGCAATGAGCAATCCCAACAGAAATTCTGTAT
CGGCGGATTACATGAAGAATCATTATTTAAAATCTTTGAC
>No_name
GGTAATGAGAAAGATAGTTGGCAAGATTCGAGCAACGAGCAATCCCAACAGAAATTCTGT
ATCGGCGGATTTCTTGAAAAATCATTATCCAAAATCTTTT
>No_name
GAAAGATAGTTGGCAAGATTCGAGCAATGAGCNATCCCAACAGAAATTCTGTATCGGCGG
ATTACATGAAGAATCATTATTCAAAATCTTTGACTAAAAT
>No_name
TAGTTGGCAAGATTCGAGCAATGAGCAATCCCAACAGAAATTCTGTATCGGCGGATTACA
TGAAGAATCATTATTCAAAATCTTTGAATAAAATGTTAAT
>No_name
GCAATTGACATTTTAGTCAAAGATTTTGAATAATGATTCTTCATGTAATCCGCCGATACA
GAATTTCTGTTGGGATTGCTCATTGCTCGAATCTTGCCAA
>No_name
TGGCAAGATTCGAGCAATGAGCAATCCCAACAGAAATTCTGTATCGGCGGATTACATGAA
GAATCATTATTCAAAATCTTTGACTAAAATGTCAATTGCA
>No_name
TGGCAAGATTCGAGCAATGAGCAATCCCAACAGAAATTCTGTATCGGCGGATTACATGAA
GAATCATTATTCAAAATCTTTGACTAAAATGTCAATTGCA
>No_name
TGGCAAGATTCGAGCAATGAGCAATCCCAACAGAAATTCTGTATCGGCGGATTACATGAA
GAATCATTATTCAAAATCTTTGACTAAAATGTCAATTGCA
>No_name
TTGCAATTGACATTTTAGTCAAAGATTTTGAATAATGATTCTTCATGTAATCCGCCGATA
CAGAATTTCTGTTGGGATTGCTCATTGCTCGAATCTTGCA
>No_name
CAAGATTCGAGCAATGAGCAATCCCAACAGAAATTCTGTATCGGCGGATTACATGAAGAA
TCATTATTCAAAATCTTTGACTAAAATGTCAATTGCCATC
>No_name
GTTGATTGCAATTGACATTTTAGTCAAAGATTTTGAATAATGATTCTTCATGTAATCCGC
CGATACAGAATTTCTGTTGGGATTGCTCATTGCTCGAATC
>No_name
GTTGATTGCAATTGACATTTTAGTCAAAGATTTTGAATAATGATTCTTCATGTAATCCGC
CGATACAGAATTTCTGTTGGGATTGCTCATTGCTCGAATC
>No_name
CGAGCAATGAGCAATCCCAACAGAAATTCTGTATCGGCGGATTACATGAAGAATCATTAT
TCAAAATCTTTGACTAAAATGTCAATTGCAATCAACATTC
>No_name
GAGCAATCCCAACAGAAATTCTGTATCGGCGGATTACATGAAGAATCATTATTCAAAATC
TTTGACTAAAATGTCAATTGCAATCAACATTCTATTCTTT
>No_name
GAGCAATCCCAACAGAAATTCTGTATCGGCGGATTACATGAAGAATCATTATTCAAAATC
TTTGACTAAAATGTCAATTGCAATCAACATTCTCTTCTTT
>No_name
AGCAATCCCAACAGAAATTCTGTATCGGCGGATTACATGAAGAATCATTATTCAAAATCT
TTGACTAAAATGTCAATTGCAATCAACATTCTATTCTTTG
>No_name
CAAAGAATAGAATGTTGATTGCAATTGACATTTTAGTCAAAGATTTTGAATAATGATTCT
TCATGTAATCCGCCGATACAGAATTTCTGTTGGGATTGCT
>No_name
ATTAAAACAAAGAATAGAATGTTGATTGCAATNGACATTTTAGTCAAAGATTTTGAATAA
TGATTCTTCATGTAATCCGCCGATACAGAATTTCTGTTGG
>No_name
ATTAAAACAAAGAATAGAATGTTGATTGCAATNGACATTTTAGTCAAAGATTTTGAATAA
TGATTCTTCATGTAATCCGCCGATACAGAATTTCTGTTGG
>No_name
CAGAAATTCTGTATCGGCGGATTACATGAAGAATCATTATTCAAAATCTTTGACTAAAAT
GTCAATTGCAATCAACATTCTATTCTTTGTTTTAATAACT
>No_name
TGGAGTTATTAAAACAAAGAATAGAATGTTGATTGCAATTGACATTTTAGTCAAAGATTT
TGAATAATGATTCTTCATGTAATCCGCCGATACAGAATTT
>No_name
CTTGGAGTTATTAAAACAAAGAATAGAATGTTGATTGCAATTGACATTTTAGTCAAAGAT
TTTGAATAATGATTCTTCATGTAATCCGCCGATACAGAAT
>No_name
CTTGGAGTTATTAAAACAAAGAATAGAATGTTGATTGCAATTGACATTTTAGTCAAAGAT
TTTGAATAATGATTCTTCATGTAATCCGCCGATACAGAAT
>No_name
CTTGGAGTTATTAAAACAAAGAATAGAATGTTNATTGCAATTGACATTTTAGTCAAAGAT
TTTGAATAATGATTCTTCATGTAATCCGCCGATACAGAAT
>No_name
CTGGGAGTTATTAAAACAAAGAATAGAATGTTNATTGCAATTGACATTTTAGTCGAAGAT
TTTGAATAATGATTCTTCATGTAATCCGCCGATACAGAAT
>No_name
CTTGGAGTTATTAAAACAAAGAATAGAATGTTGATTGCAATTGACATTTTAGTCAAAGAT
TTTGAATAATGATTCTTCATGTAATCCGCCGATACAGAAT
>No_name
TTTGGAGTTATTAAAACAAAGAATAGAATGTTGATTGCAATTGACGTTTTAGTCAAAGAT
TTTGAATAATGATTCTTCATGTAATCCGCCGATACAGAAT
>No_name
GTATCGGCGGATTACATGAAGAATCATTATTCAAAATCTTTGACTAAAATGTCAATTGCA
ATCAACATTCTATTCTTTGTTTTAATAACTCCAAGCATTA
>No_name
GGCGGATTACATGAAGAATCATTATTCAAAATCTTTGACTAAAATGTCAATTGCAATCAA
CATTCTATTCTTTGTTTTAATAACTCCAAGCATAACTATT
>No_name
CATGAAGAATCATTATTCAAAATCTTTGACTANAATGTCAATTGCAATCAACATTCTATT
CTTTGTTTTAATAACTCCAAGCATAACTATTTGGACTCTG
>No_name
CAAAATCTTTGACTAAAATGTCAATTGCAATCAACATTCTATTCTTTGTTTTAATAACTC
CAAGCATTACTATTTGGACTCTGATGTCATATGCCAAAGA
>No_name
AAAATCTTTGACTAAAATGTCAATTGCAATCAACATTCTATTCTTTGTTTTAATAACTCC
AAGCATTACTATTTGGACTCTGATGTCATATGCCAAAGAT
>No_name
TAATATCTTTGGCATATGACATCAGAGTCCAAATAGTAATGCTTGGAGTTATTAAAACAA
AGAATAGAATGTTGATTGCAATTGACATTTTAGTCAAAGA
>No_name
CTTTGACTAAAATGTCAATTGCAATCAACATTNTATTCTTTGTTTTAATAACTCCAAGCA
TTACTATTTGGACTCTGATGTCATATGCCAAAGATATTAA
>No_name
TTTGACTAAAATGTCAATTGCAATCAACATTCTATTCTTTGTTTTAATAACTCCAAGCAT
TACTATTTGGACTCTGATGTCATATGCCAAAGATATTAAT
>No_name
GTCTGCATTAATATCTTTGGCATATGACATCAGAGTCCAAATAGTAATGCTTGGAGTTAT
TAAAACAAAGAATAGAATGTTGATTGCAATTGACATTTTA
>No_name
TGCGTCTGCATTAATATCTTTGGCATATGACANCAGAGTCCAAATAGTTATGCTTGGAGT
TATTAAAACAAAGAATAGAATGTTGATTGCAATTGACATT
>No_name
GTCAATTGCAATCAACATTCTATTCTTTGTTTTAATAACTCCAAGCATAACTATTTGGAC
TCTGATGTCATATGCCAAAGATATTAATGCAGACGCAATA
>No_name
ATTGCAATCAACATTCTATTCTTTGTTTTAATAACTCCAAGCATTACTATTTGGACTCTG
ATGTCATATGCCAAAGATATTAATGCAGACGCAATAGCAT
>No_name
TCAACATTCTATTCTTTGTTTTAATAACTCCAAGCATAACTATTTGGACTCTGATGTCAT
ATGCCAAAGATATTAATGCAGACGCAATAGCATTATGTTA
>No_name
CAACATTCTATTCTTTGTTTTAATAACTCCAAGCATTACTATTTGGACTCTGATGTCATA
TGCCAAAGATATTAATGCAGACGCAATAGCATTATGTTAT
>No_name
ATCATAACATAATGCTATTGCGTCTGCATTAATATCTTTGGCATATGACATCAGAGTCCA
AATAGTAATGCTTGGAGTTATTAAAACAAAGAATAGAATG
>No_name
TATATCATAACATAATGCTATTGCGTCTGCATTAATATCTTTGGCATATGACATCAGAGT
CCAAATAGTAATGCTTGGAGTTATTAAAACAAAGAATAGA
>No_name
GTCATATCATAACATAATGCTATTGCGTCTGCATTAATATCTTTGGCATATGACATCAGA
GTCCAAATAGTTATGCTTGGAGTTATTAAAACAAAGAATA
>No_name
GTTATATCATAACATAATGCTATTGCGTCTGCNTTAATATCTTTGGCATATGACATCAGA
GTCCAAATAGTTATGCTTGGAGTTATTAAAACAAAGAATA
>No_name
GTTATATCATAACATAATGCTATTGCGTCTGCNTTAATATCTTTGGCATATGACATCAGA
GTCCAAATAGTTATGCTTGGAGTTATTAAAACAAAGAATA
>No_name
TTTGTTTTAATAACTCCAAGCATTACTATTTGNACTCTGATGTCATATGCCAAAGATATT
AATGCAGACGCAATAGCATTATGTTATGATATAACCAACA
>No_name
CTAGAATGTTGGTTATATCATAACATAATGCTATTGCGTCTGCATTAATATCTTTGGCAT
ATGACATCAGAGTCCAAATAGTTATGCTTGGAGTTATTAA
>No_name
CTAGAATGTTGGTTATATCATAACATAATGCTATTGCGTCTGCATTAATATCTTTGGCAT
ATGACATCAGAGTCCAAATAGTTATGCTTGGAGTTATTAA
>No_name
CTGAATACTAGAATGTTGGTTATATCATAACATAATGCTATTGCGTCTGCATTAATATCT
TTGGCATATGACATCAGAGTCCAAATAGTTATGCTTGGAG
>No_name
CTGAATACTAGAATGTTGGTTATATCATAACATAATGCTATTGCGTCTGCATTAATATCT
TTGGCATATGACATCAGAGTCCAAATAGTTATGCTTGGAG
>No_name
CTGAATACTAGAATGTTGGTTATATCATAACATAATGCTATTGCGTCTGCATTAATATCT
TTGGCATATGACATCAGAGTCCAAATAGTAATGCTTGGAG
>No_name
CTGAATACTAGAATGTTGGTTATATCATAACATAATGCTATTGCGTCTGCATTAATATCT
TTGGCATATGACATCAGAGTCCAAATAGTTATGCTTGGAG
>No_name
GCGGAATACTAGAATGTTGGTTATATCATAACATAATGCTATTGCGTCTGCATTAATATC
TTTGGCATATGACATCAGAGTCCAAATAGTTATGCTTGGA
>No_name
GCTGAATACTAGAATGTTGGTTATATCATAACNTAATGCTATTGCGTCTGCATTAATATC
TTTGGCATATGACATCAGAGTCCAAATAGTAATGCTTGGA
>No_name
GCTGAATACTAGAATGTTGGTTATATCATAACATAATGCTATTGCGTCTGCATTAATATC
TTTGGCATATGACATCAGAGTCCAAATAGTAATGCTTGGA
>No_name
GCGGAATACTAGAATGTTGGTTATATCATAACATAATGCTATTGCGTCTGCATTAATATC
TTTGGCATATGACATCAGAGTCCAAATAGTAATGCTTGGA
>No_name
CAAGCATTACTAATTGGACTCTGATGTCATATGCCAAAGATATTAATGCAGACGCAATAG
CATTATGTTATGATATAACCAACATTCTAGTATTCAGCCA
>No_name
TAGGACTCTGATGTCATATGCCAAAGATATTAATGCAGACGCAATAGCATTATGTTATGA
TATAACCAACATTCTAGTATTCAGCCATCATTCTCTAAAT
>No_name
CTCTGATGTCATATGCCAAAGATATTAATGCAGACGCAATAGCATTATGTTATGATATAA
CCAACATTCTAGTATTCAGCCATCATTCTCTAAATTTCTA
>No_name
CTCTGATGTCATATGCCAAAGATATTAATGCAGACGCAATAGCATTATGTTATGATATAA
CCAACATTCTAGTATTCAGCCATCATTCTCTAAATTTCTA
>No_name
AAATAAATAGAAATTTAGAGAATGATGGCTGAATACTAGAATGTTGGTTATATCATAACA
TAATGCTATTGCGTCTGCATTAATATCTTTGGCATATGAC
>No_name
AAAAAAAATAAATAGAAATTTAGAGAATGATGGCTGAATACTAGAATGTTGGTTATATCA
TAACATAATGCTATTGCGTCTGCATTAATATCTTTGGCAT
>No_name
AATAAAAATAAATAGAAATTTAGAGAATGATGGCTGAATACTAGAATGTTGGTTATATCA
TAACATAATGCTATTGCGTCTGCATTAATATCTTTGGCAT
>No_name
AAAAAAAATAAAAAGAAATTTAGAGAATGATGGCTGAATACTAGAATGTTGGTTATATCA
TAACATAATGCTATTGCGTCTGCATTAATATCTTTGGCAT
>No_name
AAAAAAAATAAATAGAAATTTAGAGAATGATGNCTGAATACTAGAATGTTGGTTATATCA
TAACATAATTCTATTGCGTCTGCATTAATATCTTTGGCAT
>No_name
ATAAAAAATAAATAGAAATTTAGAGAATGATGGCTGAATACTAGAATGTTGGTTATATCA
TAACATAATGCTATTGCGTCTGCATTAATATCTTTGGCAT
>No_name
GTAAAAAAAAATAAATAGAAATTTAGAGAATGATGGCTGAATACTAGAATGTTGGTTATA
TCATAACATAATGCTATTGCGTCTGCATTAATATCTTTGG
>No_name
GTAAAAAAAAATAAATAGAAATTTAGAGAATGATGGCTGAATACTAGAATGTTGGTTATA
TCATAACATAATGCTATTGCGTCTGCATTAATATCTTTGG
>No_name
CAAAGATATTAATGCAGACGCAATAGCATTATGTTATGATATAACCAACATTCTAGTATT
CAGCCATCATTCTCTAAATTTCTATTTATTTTTTTTTACT
>No_name
AAAGATATTAATGCAGACGCAATAGCATTATGTTATGATATAACCAACATTCTAGTTTTC
AGCCATCATTCTCTAAATTTCTATTTATTTTTTTTTACTG
>No_name
CGGACTAGTAAAAAAAATAAATAGAAATTTAGAGAATGATGGCTGAATACTAGAATGTTG
GTTATATCATAACATAATGCTATTGCGTCTGCATTAATAT
>No_name
CGCGGACCAGTAAAAAAAAATAAATAGAAATTTAGAGAATGATGGCTGAATACTAGAATG
TTGGTTATATCATAACATAATGCTATTGCGTCTGCCTTAA
>No_name
CGTGGACCAGTAAAAAAAAATAAATAGAAATTTAGAGAATGATGGCTGAATACTAGAATG
TTGGTTATATCATAACATAATGCTATTGCGTCTGCATTAA
>No_name
CGCGGACCAGTAAAAAAAAATAAATAGAAATTTAGAGAGTGATGGCTGAATACTAGAATG
TTGGTTATATCATAACATAATGCTATTGCGTCTGCTTTAA
>No_name
CGCGGACCAGTAAAAAAAAATAAATAGAAATTNAGAGAATGATGGCTGAATACTAGAATG
TTGGTTATATCATAACATAATGCTATTGCGTCTGCATTAA
>No_name
TGCAGACGCAATAGCATTATGTTATGATATAANCAACATTCTAGTATTCAGCCATCATTC
TCTAAATTTCTATTTATTTTTTTTTACTGGTCCGCGATTT
>No_name
AGACGCAATAGCATTATGTTATGATATAACCAACATTCTAGTATTCAGCCATCATTCTCT
AAATTTCTATTTATTTTTTTTTTACTGGTCCGCGATTTCG
>No_name
TTCGAAATCGCGGACCAGTAAAAAAAAATAAANAGAAATTTAGAGAATGATGGCTGAATA
CTAGAATGTTGGTTATATCATAACATAATGCTATTGCGTC
>No_name
CGCAATAGCATTATGTTATGATATAACCAACANTCTAGTATTCAGCCATCATTCTCTAAA
TTTCTATTTATTTTTTTTTACTGGTCCGCGATTTCGAAGA
>No_name
CAATAGCATTATGTTATGATATAACCAACATTCTAGTATTCAGCCATCATTCTCTAAATT
TCTATTTATTTTTTTTTACTGGTCCGCGATTTCGAAGAGA
>No_name
TCTCTTCGAAATCGCGGACCAGTAAAAAAAAATAAATAGAAATTTAGAGAATGATGGCTG
AATACTAGAATGTTGGTTATATCATAAAATAATGCTATTG
>No_name
GCACTTCTCTTCGAAATCGCGGACCAGTAAAANAAAATAAATAGAAATTTAGAGAATGAT
GGCTGAATACTAGAATGTTGGTTATATCATAACATAATGC
>No_name
CATTATGTTATGATATAACCAACATTCTAGTATTCAGCCATCATTCTCTAAATTTCTATT
TATTTTTTTTTACTGGTCCGCGATTTCGAAGAGAAGTGCT
>No_name
GTTATGATATAACCAACATTCTAGTATTCAGCCATCATTCTCTAAATTTCTATTTATTTT
TTTTTACTGGTCCGCGATTTCGAAGAGAAGTGCTCATTAT
>No_name
TTATGATATAACCAACATTCTAGTATTCAGCCATCATTCTCTAAATTTCTATTTATTTTT
TTTTACTGGTCCGCGATTTCGAAGAGAAGTGCTCATTATT
>No_name
TTATGATATAACCAACATTCTAGTATTCAGCCATCATTCTCTAAATTTCTATTTATTATT
TTTTACTGGTCCGCGATTTCGAAGAGAAGTGCTCATTATT
>No_name
TAGAACCAACATTCTAGTATTCAGCCATCATTCTCTAAATTTCTATTTATTTTTTTTTAC
TGGTCCGCGATTTCGAAGAGAAGTGCTCATTATTTTCAAT
>No_name
TATCATTGAAAATAATGAGCACTTCTCTTCGANATCGCGGACCAGTAAAAAAAAATAAAT
AGAAATTTAGAGAATGATGGCTGAATACTAGAATGTTGGT
>No_name
CCAACATTCTAGTATTCAGCCATCATTCTCTAAATTTCTATTTATTTTTTTTTACTGGTC
CGCGATTTCGAAGAGAAGTGCTCATTATTTTCAATGATAA
>No_name
TTATCATTGAAAATAATGAGCACTTCTCTTCGNAATCGCGGACCAGTAAAAAAAAATAAA
TAGAAATTTAGAGAATGATGGCTGAATACTAGAATGTTGG
>No_name
CAACATTCTAGTATTCAGCCATCATTCTCTAAATTTCTATTTATTTTTTTTTACTGGTCC
GCGATTTCGAAGAGAAGTGCTCATTATTTTCAATGATAAA
>No_name
TTTATCATTGAAAATAATGAGCACTTCTCTTCNAAATCGCGGACCAGTAAAAAAAAATAA
ATAGAAATTTAGAGAATGATGGCTGAATACTAGAATGTTG
>No_name
CACATTTAACATTGAAAATAATGAGCACTTCTCTTCGAAATCGCGGACCAGTAAAAAAAA
ATAAATAGAAATTTAGAGAATGATGGCTGAATACTAGAAT
>No_name
GGCATATTTATCATTGAAAATAATGAGCACTTNTCTTCGAAATCGCGGACCAGTAAAAAA
AAATAAATAGAAATTTAGAGAATGATGGCTGAATACTAGA
>No_name
GGCATATTTATCATTGAAAATAATGAGCACTTCTCTTCGAAATCGCGGACCAGTAAAAAA
AAATAAATAGAAATTTAGAGAATGATGGCTGAATACTAGA
>No_name
CTAGTATTCAGCCATCATTCTCTAAATTTCTATTTATTTTTTTTTACTGGTCCGCGATTT
CGAAGAGAAGTGCTCATTATTTTCAATGATAAATATGCCA
>No_name
TGGCATATTTATCATTGAAAATAATGAGCACTTCTCTTCGAAATCGCGGACCAGTAAAAA
AAAATAAATAGAAATTTAGAGAATGATGGCTGAATACTAG
>No_name
AGTATTCAGCCATCATTCTCTAAATTTCTATTTATTTTTTTTTACTGGTCCGCGATTTCG
AAGAGAAGTGCTCATTATTTTCAATGATAAATATGCCAAT
>No_name
TTCAGCCATCATTCTCTAAATTTCTATTTATTTTTTTTTACTGGTCCGCGATTTCGAAGA
GAAGTGCTCATTATTTTCAATGATAAATATGCCAATGTTA
>No_name
TGCAGCCATCATTCTCTAAATTTCTATTTATTTTTTTTTACTGGTCCGCGATTTCGAAGA
GAAGTGCTCATTATTTTCAATGATAAATATGCCAATGTTA
>No_name
CAGCCATCATTCTCTAAATTTCTATTTATTTTNTTTTACTGGTCCGCGATTTCGAAGAGA
AGTGCTCATTATTTTCAATGATAAATATGCCAATGTTACT
>No_name
CTCGAGAATCAGTAACATTGGCATATTTATCATTGAAAATAATGAGCACTTCTCTTCGAA
ATCGCGGACCAGTAAAAAAAAATAAATAGAAATTTAGAGA
>No_name
CTCGGGAATCAGTAACATTGGCATATTTATCATTGAAAATAATGAGCACTTCTCTTCGAA
ATCGCGGACCAGTAAAAAAAAATAAATAGAAATTTAGAGA
>No_name
AAATTTCTATTTATTTTTTTTTACTGGACCGCGATTTCGAAGAGAAGTTCTCATTATTTT
CAATTATAAATATGCCAATGTTACTGATTCTCGAGATTAT
>No_name
ATTTCTATTTATTTTTTTTTACTGGTCCGCGATTTCGAAGAGAAGTGCTCATTATTTTCA
ATGATAAATATGCCAATGTTACTGATTCTCGAGATTATTC
>No_name
GTTCGAATAATCTCGAGAATCAGTAACATTGGCATATTTATCATTGAAAATAATGAGCAC
TTCTCTTCGAAATCGCGGACCAGTAAAAAAAAATAAATAG
>No_name
CTATTTATTTTTTTTTACTGGTCCGCGATTTCGAAGAGAAGTGCTCATTATTTTCAATGA
TAAATATGCCAATGTTACTGATTCTCGAGATTATTCAAAC
>No_name
TTTCGTTTGAATAATCTCGAGAATCAGTAACATTGGCATATTTATCATTGAAAATAATGA
GCACTTCTCTTCGAAATCGCGGACCAGTAAAAAAAATAAA
>No_name
GTTTTGTTTGAATAATCTCGAGAATCAGTAACNTTGGCATATTTATCATTGAAAATAATG
AGCACTTCTCTTCGAAATCGCGGACCAGTAAAAAAAAATA
>No_name
GTTTTGTTTGAATAATCTCGAGAATCAGTAACNTTGGCATATTTATCATTGAAAATAATG
AGCACTTCTCTTCGAAATCGCGGACCAGTAAAAAAAAATA
>No_name
GTTTTGTTTGAATAATCTCGAGAATCAGTAACATTGGCATATTTATCATTGAAAATAATG
AGCACTTCTCTTCGAAATCGCGGACCAGTAAAAAAAAAAA
>No_name
TTGGTTTTGTTTGAATAATCTCGAGAATCAGTNACATTGGCATATTTATCATTGAAAATA
ATGAGCACTTCTCTTCGAAATCGCGGACCAGTAAAAAAAA
>No_name
CCGGGATTCGTTTTGTTTGAATAATCTCGAGAATCAGTAACATTGGCATATTTATCATTG
AAAATAATGAGCACTTCTCTTCGAAATCGCGGACCAGTAA
>No_name
GTGGGATTCGTTTTGTTTGAATAATCTCGAGAATCAGTAACATTGGCATATTTATCATTG
AAAATAATGAGCACTTCTCTTCGAAATCGCGGACCAGTAA
>No_name
GCGGGATTCGTTTTGTTTGAATAATCTCGAGAATCAGTAACATTGGCATATTTATCATTG
AAAATAATGAGCACTTCTCTTCGAAATCGCGGACCAGTAA
>No_name
GCGGGATTCGTTTTGTTTGAATAATCTCGAGAATCAGTAACATTGGCATATTTATCATTG
AAAATAATGAGCACTTCTCTTCGAAATCGCGGACCAGTAA
>No_name
CGGCGGGATTCGTTTTGTTTGAATAATCTCGAGAATCAGTAACATTGGCATATTTATCAT
TGAAAATAATGAGCACTTCTCTTCGAAATCGCGGACCAGT
>No_name
CGGTGGGATTCGTTTTGTTTGAATAATCTCGAGAATCAGTAACATTGGCATATTTATCAT
TGAAAATAATGAGCACTTCTCTTCGAAATCGCGGACCAGT
>No_name
CGGCGGGATTCGTTTTGTTTGAATAATCTCGAGAATCAGTAACATTGGCATATTTATCAT
TGAAAATAATGAGCACTTCTCTTCGAAATCGCGGACCAGT
>No_name
CGGCGGGATTCGTTTTGTTTGAATAATCTCGAGAATCAGTAACATTGGCATATTTATCAT
TGAAAATAATGAGCACTTCTCTTCGAAATCGCGGACCAGT
>No_name
ACTGAATTGCTTCGGCGGGATTCGTTTTGTTTGAATAATCTCGAGAATCAGTAACATTGG
CATATTTATCATTGAAAATAATGAGCACTTCTCTTCGAAA
>No_name
TTCGAAGAGAAGTGCTCATTATTTTCAATGATAAATATGCCAATGTTACTGATTCTCGAG
ATTATTCAAACAAAACGAATCCCGCCGAAGCAATTCAATA
>No_name
CTCATTTGAAACTTGTTTCTTTGTATTGAATTGCTTCGGCGGGATTCGTTTTGTTTGAAT
AATCTCGAGAATCAGTAACATTGGCATATTTATCATTGAA
>No_name
CTCATTTGAAACTTGTTTCTTTGTATTGAATTGCTTCGGCGGGATTCGTTTTGTTTGAAT
AATCTCGAGAATCAGTAACATTGGCATATTTATCATTGAA
>No_name
CTCATTTGAAACTTGTTTCTTTGTATTGAATTGCTTCGGCGGGGTTCGTTTTGTTTGAAT
AATCTCGAGAATCAGTAACATTGGCATATTTATCATTGAA
>No_name
CTCATTTGAAACTTGTTTCTTTGTATTGAATTGCTTCGGCGGGGTTCGTTTTGTTTGAAT
AATCTCGAGAATCAGTAACATTGGCATATTTATCATTTAA
>No_name
AAATTTGATCCACTCATTTGAAACTTGTTTCTNTGTATTGAATTGCTTCGGCGGGGTTCG
TTTTGTTTGAATAATCTCGAGAATCAGTAACATTGGCATA
>No_name
ATTTGATCCACTCATTTGAAACTTGTTTCTTTNTATTGGATTGCTTCGGCGGGATTCGCT
TTGTTTGAATAATTTCGAGAATCATTAACATTGGCATTTT
>No_name
GTAAATTTGATCCACTCATTTGAAACTTGTTTCTTTGTATTGAATTGCTTCGGCGGGATT
TGTTTTGTTTGAATAATCTCGAGAATCAGTAAAATTGGCA
>No_name
GTAAATTTGATCCACTCATTTGAAACTTGTTTCTTTGTATTGAATTGCTTCGGCGGGGTT
CGTTTTGTTTGAATAATCTCGAGAATCAGTAACATTGGCA
>No_name
GTAAATTTGATCCACTCATTTGAAACTTGTTTCTTTGTATTGAATTGCTTCGGCGGGGTT
CGTTTTGTTTGAATAATCTCGAGAATCAGTAACATTGGCA
>No_name
GTAAATTTGATCCACTCATTTGAAACTTGTTTCTTTGTATTGAATTGCTTCGGCGGGATT
CGTTTTGTTTGAATAATCTCGAGAATCAGTAAAATTGGCA
>No_name
GTAAATTTGATCCACTCATTTGAAACTTGTTTCTTTGTATTGAATTGCTTCGGCGGGATT
CGTTTTGTTTGAATAATCTCGAGAATCAGTAACATTGGCA
>No_name
GTAAATTTGATCCACTCATTTGAAACTTGTTTCTTTGTATTGAATTGCTTCGGCGGGGTT
CGTTTTGTTTGAATAATCTCGAGAATCAGTAACATTGGCA
>No_name
GTAAATTTGATCCACTCATTTGAAACTTGTTTCTTTGTATTGAATTGCTTCGGCGGGATT
TGTTTTGTTTGAATAATCTCGAGAATCAGTAAAATTGGCA
>No_name
GTAAATTTGATCCACTCATTTGAAACGTGTTTCTTTGTATTGAATTGCTTCGGCGGGGTT
CGTTTTGTTTGAATAATCTCGAGAATCAGTAACATTGGCA
>No_name
GTAAATTTGATCCACTCATTTGAAACTTGTTTCTTTGTATTGAATTGCTTCGGCGGGATT
CGTTTTGTTTGAATAATCTCGAGAATCAGTAACATTGGCA
>No_name
GGTAAATTTGATCCACTCATTTGAAACTTGTTTCTTTGTATTGAATTGCTTCGGCGGGAT
TCGTTTTGTTTGAATAATCTCGAGAATCAGTAACATTGGC
>No_name
GGTAAATTTGATCCACTCATTTGAAACTTGTTTCTTTGTATTGAATTGCTTCGGCGGGGT
TCGTTTTGTTTGAAAAATCTCGAGAATCAGAAAAATTGGC
>No_name
GGTAAATTTGATCCACTCATTTGAAACTTGTTTCTTTGTATTGAATTGCTTCGGCGGGAT
TCGTTTTGTTTGAATAATCTCGAGAATCAGTAACATTGGC
>No_name
GGTAAATTTGATCCACTCATTTGAAACTTGTTTCTTTGTATTGAATTGCTTCGGCGGGGT
TCGTTTTGTTTGAATAATCTCGAGAATCAGTAACATTGGC
>No_name
AATTTTGATCCACTCATTTGAAACTTGTTTCTTTGTATTGAATTGCTTCGGCGGGGTTCG
TTTTTGTTGAATAATCTTGAGTATACGTAACATTTGTCTA
>No_name
GTAAATTTGATCCACTCATTTGAAACTTGTTTCTTTGTATTGAATTGCTTCGGCGGGGTT
TGTTTTGTTTTAATAATCTCGAGAATCAGTAACATTTGGA
>No_name
GGAAAATTTGATCCACTCATTTGAAACTTGTTTCTTTGTATTGAATTGCTTCGGCGGGAA
TTGGTTTTTTTTAATAATCTCGAGAATCAGTAACAATTGC
>No_name
TCTCGAGATTATTCAAACAAAACGAATCCCGCCGAAGCAATTCAATACAAAGAAACAAGT
TTCAAATGAGTGGATCAAATTTACCGCTAATTTTTTATAT
>No_name
TAGTATAGTAAAAAAAGTATATAAAAAATTAGCGGTAAATTTGATCCACTCATTTGAAAC
TTGTTTCTTTGTATTGAATTGCTTCGGCGGGATTCGTTTT
>No_name
GAAAAAGTATAGTAAAAAAAGTATATAAAAAATTAGCGGTAAATTTGATCCACTCATTTG
AAACTTGTTTCTTTGTATTGAATTGCTTCGGCGGGATTCG
>No_name
GTTTTATCTGAAAATTTTATATGAAAAAGTATAGTAAAAAAAGCATATAAAAAATTAGCG
GTAAATTTGATCCACTCATTTGAAACTTGTTTCTTTGTAT
>No_name
ATCTAATAATGTCAAACTGTAGTGACAAAATTTTCTCTCCCATAGGAACAAATTGTGTCA
TGTGGGTTATGGCAATTTTTATGCCTCCTGTTGTCATCTT
>No_name
GTCAAACTGTAGTGACAAAATTTTCTCTCCCATAGGAACAAATTGTGTCATGTGGGTTAT
GGCAATTTTTATGCCTCCTGTTGTCATCTTTGGCTTATTA
>No_name
CGACAACGAATTTCCTAATAAGCCAAAGATGACAACAGGAGGCATAAAAATTGCCATAAC
CCACATGACACAATTTGTTCCTATGGGAGAGAAAATTTTG
>No_name
AAAATTTTCTCTCCCATAGGAACAAATTGTGTNATGTGGGTTATGGCAATTTTTATGCCT
CCTGTTGTCATCTTTGGCTTATTAGGAAATTCGTTGTCAT
>No_name
ATTATCTCTCCCATAGGAACAAATTGTGTCATGTGGGTTATGGCAATTTTTATGCCTCCT
GTTGTCATCTTTGGCTTATTAGGAAATTCGTTGTCATTCA
>No_name
CTCTCCCATAGGAACAAATTGTGTCATGTGGGTTATGGCAATTTTTATGCCTCCTGTTGT
CATCTTTGGCTTATTAGGAAATTCGTTGTCATTCATAATT
>No_name
AACAAATTGTGTCATGTGGGTTATGGCAATTTTTATGCCTCCTGTTGTCATCTTTGGCTT
ATTAGGAAATTCGTTGTCATTCATAATTTTGAAAGACTCG
>No_name
AACAAATTGTGTCATGTGGGTTATGGCAATTTTTATGCCTCCTGTCGTCATCTTTGGGTT
ATTAGGAAATTCGTTGTCATTCATAATTTTGAAAGACTCG
>No_name
AATAAATTGTGTCATGTGGGTTATGGCAATTTTTATGCCTCCTGTTGTCATCTTTGGCTT
ATTAGGAAATTCGTTGTCATTCATAATTTTGAAAGACTCG
>No_name
AAATTGTGTCATGTGGGTTATGGCAATTTTTATGCCTCCTGTTGTCATCTTTGGCTTATT
AGGAAATTCGTTGTCATTCATAATTTTGAAAGACTCGTCT
>No_name
AAATTGTGTCATGTGGGTTATGGCAATTTTTANGCCTCCTGTTGTCATCTTTGGCTTATT
AGGAAATTCGTTGTCATTCATAATTTTGAAAGACTCGTCT
>No_name
ATTGTGTCATGTGGGTTATGGCAATTTTTATGCCTCCTGTTGTCATCTTTGGCTTATTAG
GAAATTCGTTGTCATTCATAATTTTGAAAGACTCGTCTCG
>No_name
ATTGTGTCATGTGGGTTATGGCAATTTTTATGNCTCCTGTTGTCATCTTTGGCTTATTAG
GAAATTCGTTGTCATTCATAATTTTGAAAGACTCGTCTCG
>No_name
CTATTCGAGACGAGTCTTTCAAAATTATGAATGACAACGAATTTCCTAATAAGCCAAAGA
TGACAACAGGAGGCATAAAAATTGCCATAACCCACATGAC
>No_name
GTGGGTTATGGCAATTTTTATGCCTCCTGTTGTCATCTTTGGCTTATTAGGAAATTCGTT
GTCATTCATAATTTTGAAAGACTCGTCTCGAAAAGTGTCA
>No_name
GTTATGGCAATTTTTATGCCTCCTGTTGTCATCTTTGGCTTATTAGGAAATTCGTTGTCA
TTCATAATTTTGAAAGACTCGTCTCGAAAAGAGTCAAGTT
>No_name
GGCAATTTTTATGCCTCCTGTTGTCATCTTTGGCTTATTAGGAAATTCGTTGTCATTCAT
AATTTTGAAAGACTCGTCTCGAAAAGTTTCAAGTTTCTTT
>No_name
TTGCAATTTTTATGCCTCCTGTTGTCATCTTTNGCTTATTAGGAAATTCGTTGTCATTCA
TAATTTTGAAAGACTCGTCTCGAAAAGTTTCAAGTTTCTT
>No_name
TAAACAAGAAACTTGAAACTTTTCGAGACGAGTCTTTCAAAATTATGAATGACCACGAAT
TTACTAATAAGCCAAAGATGACAACAGGAGGCATAAAAAT
>No_name
TATTGTTAAGCATCTGATATAAAAGAAACTTGAAACTTTTCGAGACGAGTCTTTCAAAAT
TATGAATGACAACGAATTTCCTAATAAGCCAAAGATGACA
>No_name
GTCATCTTTGGCTTATTAGGAAATTCGTTGTCATTCATAATTTTGAAAGACTCGTCTCGA
AAAGTTTCAAGTTTCTTTTATATCAGATGCTTAACAATAT
>No_name
GTCATCTTTGGCTTATTAGGAAATTCGTTGTCATTCATAATTTTGAAAGACTCGTCTCGA
AAAGTGTCAAGTTTCTTTTATATCAGATGCTTAACAATAT
>No_name
CAAATATTGTTAAGCATCTGATATAAAAGAAACTTGACACTTTTCGAGACGAGTCTTTCA
AAATTATGAATGACAACGAATTTCCTAATAAGCCAAAGAT
>No_name
ATCAAATATTGTTAAGCATCTGATATAAAAGAAACTTGACACTTTTCGAGACGAGTCTTT
CAAAATTATGAATGACAACGAATTTCCTAATAAGCCAAAG
>No_name
TTTGGCTTATTAGGAAATTCGTTGTCATTCATAATTTTGAAAGACTCGTCTCGAAAAGTG
TCAAGTTTCTTTTATATCAGATGCTTAACAATATTTGATA
>No_name
TTTGGCTTATTAGGAAATTCGTTGTCATTCATAATTTTGAAAGACTCGTCTCGAAAAGTG
TCAAGTTTCTTTTATATCAGATGCTTAACAATATTTGATA
>No_name
AGGCTATCAAATATTGTTAAGCATCTGATATAAAAGAAACTTGAAACTTTTCGAGACGAG
TCTTTCAAAATTATGAATGACAACGAATTTCCTAATAAGC
>No_name
AGGCTATCAAATATTGTTAAGCATCTGATATAAAAGAAACTTGACACTTTTCGAGACGAG
TCTTTCAAAATTATGAATGACAACGAATTTCCTAATAAGC
>No_name
TGGCTATCAAATATTGTTAAGCATCTGATATAAAAGAAACTTGACACTTTTCGAGACGAG
TCTTTCAAAATTATGAATGACAACGAATTTCCTAATAAGC
>No_name
CCAGGCTATCAAATATTGTTAAGCATCTGATATAAAAGAAACTTGAAACTTTTCGAGACG
AGTCTTTCAAAATTATGAATGACAACGAATTTCCTAATAA
>No_name
GTTGTCATTCATAATTTTGAAAGACTCGTCTCGAAAAGTGTCAAGTTTCTTTTATATCAG
ATGCTTAACAATATTTGATAGCCTGTCTTTGATATTAACT
>No_name
AACATAGTTAATATCAAAGACAGGCTATCAAANATTGTTAAGCATCTGATATAAAAGAAA
CTTGAAACTTTTCGAGACGAGTCTTTCAAAATTATGAATG
>No_name
CAACATAGTTAATATCAAAGACAGGCTATCAAATATTGTTAAGCATCTGATATAAAAGAA
ACTTGAAACTTTTCGAGACGAGTCTTTCAAAATTATGAAT
>No_name
CTAACATAGTTAATATCAAAGACAGGCTATCAAATATTGTTAAGCATCTGATATAAAAGA
AACTTGACACTTTTCGAGACGAGTCTTTCAAAATTATGAA
>No_name
CCCCAACATAGTTAATATCAAAGACAGGCTATCAAATATTGTTAAGCATCTGATATAAAA
GAAACTTGAAACTTTTCGAGACGAGTCTTTCAAAATTATG
>No_name
CCCCAACATAGTTAATATCAAAGACAGGCTATCAAATATTGTTAAGCATCTGATATAAAA
GAAACTTGAAACTTTTCGAGACGAGTCTTTCAAAATTATG
>No_name
ATTTTGAAAGACTCGTCTCGAAAAGTTTCAAGTTTCTTTTATATCAGATGCTTAACAATA
TTTGATAGCCTGTCTTTGATATTAACTATGTTGGGGTTTT
>No_name
ATTTTGAAAGACTCGTCTCGAAAAGTTTCAAGNTTCTTTTATAACAGATGCTTAACAATA
TTTGATAGCCTGTCTTTGATATTAACTATGTTGGGGTTTT
>No_name
GTAAAACCCCAACATAGTTAATATCAAAGACANGCTATCAAATATTGTTAAGCATCTGAT
ATAAAAGAAACTTGAAACTTTTCGAGACGAGTCTTTCAAA
>No_name
TGAAAGACTCGTCTCGAAAAGTTTCAAGTTTCTTTTATATCAGATGCTTAACAATATTTG
ATAGCCTGTCTTTGATATTAACTATGTTGGGGTTTTACAT
>No_name
GAAAGACTCGTCTCGAAAAGTGTCAAGTTTCTTTTATATCAGATGCTTAACAATATTTGA
TAGCCTGTCTTTGATATTAACTATGTTGCGTTTTTACATG
>No_name
GAAAGACTCGTCTCGAAAAGTTTCAAGTTTCTTTTATATCAGATGCTTAACAATATTTGA
TAGCCTGTCTTTGATATTAACTATGTTGGGGTTTTACATG
>No_name
AAAGACTCGTCTCGAAAAGTTTCAAGTTTCTTNTATATCAGATGCTTAACAATATTTGAT
AGCCTGTCTTTGAGATTAACTATGTTGGGGTTTTACATGA
>No_name
CTAACTTCATGTAAAACCCCAACATAGTTAATNTCAAAGACAGGCTATCAAATATTGTTA
AGCATCTGATATAAAAGAAACTTGAAACTTTTCGAGACGA
>No_name
GGATTACTAACGTCATGTAAAACCCCAACATAGTTAATATCAAAGACAGGCTATCAAATA
TTGTTAAGCATCTGATATAAAAGAAACTTGACACTTTTCG
>No_name
GAAAAGTTTCAAGTTTCTTTTATATCAGATGCTTAACAATATTTGATAGCCTGTCTTTGA
TATTAACTATGTTGGGGTTTTACATGACGTTAGTTATCCA
>No_name
GTCTCAAGTTTCTTTTATATCAGATGCTTAACAATATTTGATAGCCTGTCTTTGATATTA
ACTATGTTGGGGTTTTACATGACGTTAGTTATCCATCCTA
>No_name
ATAAGCATAGGATGGATTACTAACGTCATGTAAAACCCCAACATAGTTAATATCAAAGAC
AGGCTATCAAATATTGTTAAGCATCTGATATAAAAGAAAC
>No_name
CTTTTATATCAGATGCTTAACAATATTTGATANCCTGTCTTTGATATTAACTATGTTGGG
GTTTTACATGACGTTAGTTATCCATCCTATGCTTATAAGC
>No_name
GTTGCTTATAAGCATAGGATGGATAACTAACGTCATGTAAAACCCCAACATAGTTAATAT
CAAAGACAGGCTATCAAATATTGTTAAGCATCTGATATAA
>No_name
CTCTCGTTGCTTATAAGCATAGGATGGATAACTAACGTCATGTAAAACCCCAACATAGTT
AATATCAAAGACAGGCTATCAAATATTGTTAAGCATCTGA
>No_name
CTCGCGTTGCTTATAAGCATAGGATGGATTACTAACGTCATGAAAAACCCCAACATAGTT
AATATCAAAGACAGGCTATCAAATATTGTTAAGCATCTGA
>No_name
AACCTCTCGTTGCTTATAAGCATAGGATGGATTACTAACGTCATGTAAAACCCCAACATA
GTTAATATCAAAGACAGGCTATCAAATATTGTTAAGCATC
>No_name
TGATAGCCTGTCTTTGATATTAACTATGTTGGGGTTTTACATGACGTTAGTAATCCATCC
TATGCTTATAAGCAACGAGAGGTACAGGAACATTAGCTAT
>No_name
ATTTATAATATAGCTAATGTTCCTGTACCTCTCGTTGCTTATAAGCAGAGGATGGATTAC
TAACGTCATGTAAAACCCCAACATAGTTAATATCAAAGAC
>No_name
GATTTATAATATAGCTAATGTTCCTGTACCTCTCGTTGCTTATAAGCATAGGGTGGATAA
CTAACGTCATGTAAAACCCCAACATAGTTAATATCAAAGA
>No_name
GATTTATAATATAGCTAATGTTCCTGTACCTCNCGTTGCTTATAAGCATAGGATGGATTA
CTAACGTCATGAAAAACCCCAACATAGTTAATATCAAAGA
>No_name
CTGATTTATAATATAGCTAATGTTCCTGTACCTCTCGTTGCTTATAAGCATAGGATGGAT
TACTAACGTCATGTAAAACCCCAACATAGTTAATATCAAA
>No_name
CTGATTTATAATATAGCTAATGTTCCTGTACCTCTCGTTGCTTATAAGCATAGGATGGAT
TACTAACGTCATGTAAAACCCCAACATAGTTAATATCAAA
>No_name
CTGATTTATAATATAGCTAATGTTCCTGTACCTCTCGTTGCTTATAAGCATAGGATGGAT
TACTAACGTCATGTAAAACCCCAACATAGTTAATATCAAA
>No_name
CTGATTTATAATATAGCTAATGTTCCTGTACCTCTCGTTGCTTATAAGCATAGGATGGAT
AACTAACGTCATGTAAAACCCCAACATAGTTAATATCAAA
>No_name
CTGATTTATAATATAGCTAATGTTCCTGTACCTCTCGTTGCTTATAAGCATAGGATGGAT
TACTAACGTCATGTAAAACCCCAACATAGTTAATATCAAA
>No_name
CTGATTTATAATATAGCTAATGTTCCTGTACCTCTCGTTGCTTATAAGCATAGGATGGAT
AACTAACGTCATGTAAAACCCCAACATAGTTAATATCAAA
>No_name
CTGTTTTATAATATAGCTAATGTTCCTGTACCTCTCGTTGCTTATAAGCATAGGATGGAT
AACTAACGTCATGTAAAACCCCAACATAGTTAATATCAAA
>No_name
CTGATTTATAATATAGCTAATGTTCCTGTACCTCTCGTTGCTTATAAGCATAGGATGGAT
TACTAACGTCATGTAAAACCCCAACATAGTTAATATCAAA
>No_name
CTGATTTATAATATAGCTAATGTTCCTGTACCTCTCGTTGCTTATAAGCATAGGATGGAT
TACTAACGTCATGTAAAACCCCAACATAGTTAATATCAAA
>No_name
CTGATTTATAATATAGCTAATGTTCCTGTACCCCTCGTTGCTTATAAGCATAGGATGGAT
AACTAACGTCATGTAAAACCCCAACATAGTTAATATCAAA
>No_name
CAGATTTATAATATAGCTAATGTTCCTGTACCNCTCGTTGCTTATAAGCATAGGATGGAT
AACTAACGTCATGTAAAACCCCAACATAGTTAATATCAAA
>No_name
CTGATTTATAATATAGCTAATGTTCCTGTACCTCTCGTTGCTTATAAGCATAGGATGGAT
AACTAACGTCATGTAAAACCCCAACATAGTTAATATCAAA
>No_name
CTGATTTATAATATAGCTAATGTTCCTGTACCTCTCGTTGCTTATAAGCATAGGATGGAT
AACTAACGTCATGTAAAACCCCAACATAGTTAATATCAAA
>No_name
CTGATTTATAATATAGCTAATGTTCCTGTACCTCTCGTTGCTTATAAGCATAGGATGGAT
AACTAACGTCATGTAAAACCCCAACATAGTTAATATCAAA
>No_name
GCCGATTTATAATATAGCTAATGTTCCTGTACNTCTCGTTGCTTATAAGCATAGGATGGA
TAACTAACGTCATGTAAAACCCCAACATAGTTAATATCAA
>No_name
ACTGATTTATAATATAGCTAATGTTCCTGTACCTCTCGTTGCTTATAAGCATAGGATGGA
TAACTAACGTCATGTAAAACCCCAACATAGTTAATATCAA
>No_name
CACTGATTTATAATATAGCTAATGTTCCTGTACCTCTCGTTGCTTATAAGCATAGGATGG
ATAACTAACGTCATGTAAAACCCCAACATAGTTAATATCA
>No_name
CACTGATTTATAATATAGCTAATGTTCCTGTACCTCTCGTTGCTTATAAGCATAGGATGG
ATTACTAACGTCATGTAAAACCCCAACATAGTTAATATCA
>No_name
CACTGATTTATAATATAGCTAATGTTCCTGTACCTCTCGTTGCTTATAAGCATAGGATGG
ATAACTAACGTCATGTAAAACCCCAACATAGTTAATATCA
>No_name
CTTTTGATTTATAATATAGCTAATGTTCCTGTACCTCTCGTTGCTTATAAGCATAGGATG
GATTACTAACGTCATGTAAAACCCCAACATAGTTAATATC
>No_name
CCACTGATTTATAATATAGCTAATGTTCCTGTACCTCTCGTTGCTTATAAGCATAGGATG
GATTACTAACGTCATGTAAAACCCCAACATAGTTAATATC
>No_name
CCCCACTGATTTATAATATAGCTAATGTTCCTGTACCTCTCGTTGCTTATAAGCATAGGA
TGGATTACTAACGTCATGTAAAACCCCAACATAGTTAATA
>No_name
TCCCCACTGATTTATAATATAGCTAATGTTCCTGTACCTCTCGTTGCTTATAAGCATAGG
ATGGATAACTAACGTCATGTAAAACCCCAACATAGTTAAT
>No_name
GCCCCACTGATTTATAATATAGCTAATGTTCCTGTACCTCTCGTTGCTTATAAGCATAGG
ATGGATAACTAACGTCATGTAAAACCCCAACATAGTTAAT
>No_name
CACCCCACTGATTTATAATATAGCTAATGTTCCTGTACCTCTCGTTGCTTATAAGCATAG
GATGGATTACTAACGTCATGTAAAACCCCAACATAGTTAA
>No_name
GGGGTTTTACATGACGTTAGTTATCCATCCTATGCTTATAAGCAACGAGAGGTACAGGAA
CATTAGCTATATTATAAATCAGTGGGGTACTTGTCAAACA
>No_name
CGTTAGTAATCCATCCTATGCTTATAAGCAACGAGAGGTACAGGAACATTAGCTATATTA
TAAATCAGTGGGGTACTTGTCAAACAAAAACTTATTTGGC
>No_name
CGTTAGTAATCCATCCTATGCTTATAAGCAACGAGAGGTACAGGAACATTAGCTATATTA
TAAATCAGTGGGGTACTTGTCAAACAAAAACTTATTTGGC
>No_name
GTTAGTTATCCATCCTATGCTTATAAGCAACGAGAGGTACAGGAACATTAGCTATATTAT
AAATCAGTGGGGTACTTGTCAAACAAAAACTTATTTGGCA
>No_name
ATGCCAAATAAGTTTTTGTTTGACAAGTACCCNACTGATTTATAATATAGCTAATGTTCC
TGTACCTCTCGTTGCTTATAAGCATAGGATGGATTACTAA
>No_name
TAGTAATCCATCCTATGCTTATAAGCAACGAGNGGTACAGGAACATTAGCTATATTATAA
ATCAGTGGGGTACTTGTCAAACAAAAACTTATTTGGCATT
>No_name
GTAATCCATCCTATGCTTATAAGCAACGAGAGGTACAGGAACATTAGCTATATTATAAAT
CAGTGGGGTACTTGTCAAACAAAAACTTATTTGGCATTTA
>No_name
AATCCATCCTATGCTTATAAGCAACGAGAGGTACAGGAACATTAGCTATATTATAAATCA
GTGGGGTACTTGTCAAACAAAAACTTATTTGGCATTTAGT
>No_name
TTATAAGCAACGAGAGGTACAGGAACATTAGCTATATTATAAATCAGTGGGGTACTTGTC
AAACAAAAACTTATTTGGCATTTAGTTGTAGAACAATGTC
>No_name
CAGGAACATTAGCTATATTATAAATCAGTGGGGTACTTGTCAAACAAAAACTTATTTGGC
ATTTAGTTGTAGAACAATGTCAATTTGGACTATTGTTGTG
>No_name
CATTAGCTATATTATAAATCAGTGGGGTACTTGTCAAACAAAAACTTATTTGGCATTTAG
TTGTAGAACAATGTCAATTTGGACTATTGTTGTGTTTACT
>No_name
CTATATTATAAATCAGTGGGGTACTTGTCAAACAAAAACTTATTTGGCATTTAGTTGTAG
AACAATGTCAATTTGGACTATTGTTGTGTTTACTCTTGAA
>No_name
TTTGGGAACTTCACACAGACTAATCTTTCAAGAGTAAACACAACAATAGTCCAAATTGAC
ATTGTTCTACAACTAAATGCCAAATAAGTTTTTGTTTGAC
>No_name
AAAAACTTATTTGGCATTTAGTTGTAGAACAATGTCAATTTGGACTATTGTTGTGTTTAC
TCTTGAAAGATTAGTCTGTGTGAAGTTCCCAATTATCAGT
>No_name
CTTATTTGGCATTTAGTTGTAGAACAATGTCAATTTGGACTATTGTTGTGTTTACTCTTG
AAAGATTAGTCTGTGTGAAGTTCCCAATTATCAGTATGAA
>No_name
ATTTCAGACTGATAATTGGGAACTTCACACAGACTAATCTTTCAAGAGTAAACACAACAA
TAGTCCAAATTGACATTGTTCTACAACTAAATGCCAAATA
>No_name
ATAATTTCATACTGATAATTGGGAACTTCACACAGACTAATCTTTCAAGAGTAAACACAA
CAATAGTCCAAATTGACATTGTTCTACAACTAAATGCCAA
>No_name
GTGCATACTTTCATACTGATAATTGGGAACTTCACACAGACTAATCTTTCAAGAGTAAAC
ACAACAATAGTCCAAATTGACATTGTTCTACAACTAAATG
>No_name
GGCATTTCGAATTGTGCATAATTTCATACTGATAATTGGGAACTTCACACAGACTAATCT
TTCAAGAGTAAACACAACAATAGTCCAAATTGACATTGTT
>No_name
GGCATTTCGAATTGTGCATACTTTCATACTGATAATTGGGAACTTCACACAGACTAATCT
TTCAAGAGTAAACACAACAATAGTCCAAATTGACATTGTT
>No_name
GATTTTGGCATTTCGAATTGTGCATAATTTCATACTGATAATTGGGAACTTCACACAGAC
TAATCTTTCAAGAGTAAACACAACAATAGTCCAAATTGAC
>No_name
GTGATTTTGGCATTTCGAATTGTGCATAATTTCATACTGATAATTGGGAACTTCACACAG
ACTAATCTTTCAAGAGTAAACACAACAATAGTCCAAATTG
>No_name
GTGATTTTGGCATTTCGAATTGTGCATACTTTCATACTGATAATTGGGAACTTCACACAG
ACTAATCTTTCAAGAGTAAACACAACAATAGTCCAAATTG
>No_name
GGTGATTTTGGCATTTCGAATTGTGCATAATTTCATACTGATAATTGGGAACTTCACACA
GACTAATCTTTCAAGAGTAAACACAACAATAGTCCAAATT
>No_name
GGTGATTTTGGCATTTCGAATTGTGCATAATTTCATACTGATAATTGGGAACTTCACACA
GACTAATCTTTCAAGAGTAAACACAACAATAGTCCAAATT
>No_name
ATTTGGACTATTGTTGTGTTTACTCTTGAAAGNTTAGTCTGTGTGAAGTTCCCAATTATC
AGTATGAAAGTATGCACAATTCGAAATGCCAAAATCACCG
>No_name
GTTTACTCTTGAAAGATTAGTCTGTGTGAAGTTCCCAATTATCAGTATGAAATTATGCAC
AATTCGAAATGCCAAAATCACCGTTGTTATTCTTGTAATT
>No_name
GTTTACTCTTGAAAGATTAGTCTGTGTGAAGTTCCCAATTATCAGTATGAAAGTATGCAC
AATTCGAAATGCCAAAATCACCGTTGTTATTCTTGTAATT
>No_name
CCAGTCTATACTAGAAAGTAATGAAACAATTACAAGAATAACAACGGTGATTTTGGCATT
TCGAATTGTGCATACTTTCATACTGATAATTGGGAACTTC
>No_name
GAAGTTCCCAATTATCAGTATGAAATTATGCACAATTCGAAATGCCAAAATCACCGTTGT
TATTCTTGTAATTGTTTCATTACTTTCTAGTATAGACTGG
>No_name
CCAGTCTATACTAGAAAGTAATGAAACAATTANAAGAATAACAACGGTGATTTTGGCATT
TCGAATTGTGCATACTTTCATACTGATAATTGGGAACTTC
>No_name
GTTCCCAATTATCAGTATGAAATTATGCACAATTCGAAATGCCAAAATCACCGTTGTTAT
TCTTGTAATTGTTTCATTACTTTCTAGTATAGACTGGATC
>No_name
CCCAATTATCAGTATGAAAGTATGCACAATTCGAAATGCCAAAATCACCGTTGTTATTCT
TGTAATTGTTTCATTACTTTCTAGTATAGACTGGATCTTC
>No_name
CAATTATCAGTATGAAATTATGCACAATTCGAAATGCCAAAATCACCGTTGTTATTCTTG
TAATTGTTTCATTACTTTCTAGTATAGACTGGATCTTCAG
>No_name
CTAATTATCAGTATGAAATTATGCACAATTCGAAATGCCAAAATCACCGTTGTTATTCTT
GTAATTGTTTCATTACTTTCTAGTATAGACTGGATCTTCA
>No_name
ATCAGTATGAAATTATGCACAATTCGAAATGCCAAAATCACCGTTGTTATTCTTGTAATT
GTTTCATTACTTTCTAGTATAGACTGGATCTTCAGTTTTG
>No_name
AAAGTATGCACAATTCGAAATGCCAAAATCACCGTTGTTATTCTTGTAATTGTTTCATTA
CTTTCTAGTATAGACTGGATCTTCAGTTTTGAAAAAGTTT
>No_name
GCACAATTCGAAATGCCAAAATCACCGTTGTTATTCTTGTAATTGTTTCATTACTTTCTA
GTATAGACTGGATCTTCAGTTTTGAAAAAGTTTTATGTAA
>No_name
CACAATTCGAAATGCCAAAATCACCGTTGTTATTCTTGTAATTGTTTCATTACTTTCTAG
TATAGACTGGATCTTCAGTTTTGAAAAAGTTTTATGTAAA
>No_name
CACAATTCGAAATGCCAAAATCACCGTTGTTATTCTTGTAATTGTTTCATTACTTTCTAG
TATAGACTGGATCTTCAGTTTTGAAAAAGTTTTATGTAAA
>No_name
ATTCGAAATGCCAAAATCACCGTTGTTATTCTTGTAATTGTTTCATTACTTTCTAGTATA
GACTGGATCTTCAGTTTTGAAAAAGTTTTATGTAAAAAAT
>No_name
CAGACATAAAGATTATATTTTTTACATAAAACTTTTTCAAAACTGAAGATCCAGTCTATA
CTAGAAAGTAATGAAACAATTACAAGAATAACAACGGTGA
>No_name
TTACAGACATAAAGATTATATTTTTTACATAAAACTTTTTCAAAACTGAAGATCCAGTCT
ATACTAGAAAGTAATGAAACAATTACAAGAATAACAACGG
>No_name
GTTATTCTTGTAATTGTTTCATTACTTTCTAGTATAGACTGGATCTTCAGTTTTGAAAAA
GTTTTATGTAAAAAATATAATCTTTATGTCTGTAAACCAA
>No_name
GTTTTGGTTTACAGACATAAAGATTATATTTTTTACATAAAACTTTTTCAAAACTGAAGA
TCCAGTCTATACTAGAAAGTAATGAAACAATTACAAGAAT
>No_name
ATTCTTGTAATTGTTTCATTACTTTCTAGTATAGACTGGATCTTCAGTTTTGAAAAAGTT
TTATGTAAAAAATATAATCTTTATGTCTGTAAACCAAAAC
>No_name
GTAATTGTTTCATTACTTTCTAGTATAGACTGGATCTTCAGTTTTGAAAAAGTTTTATGT
AAAAAATATAATCTTTATGTCTGTAAACCAAAACAAAACA
>No_name
GTAATTGTTTCATTACTTTCTAGTATAGACTGGATCTTCAGTTTTGAAAAAGTTTTATGT
AAAAAATATAATCTTTATGTCTGTAAACCAAAACAAAACA
>No_name
GTAATTGTTTCATTACTTTCTAGTATAGACTGGATCTTCAGTTTTGAAAAAGTTTTATGT
AAAAAATATAATCTTTATGTCTGTAAACCAAAACAAAACA
>No_name
CTTTCTAGTATAGACTGGATCTTCAGTTTTGANAAAGTTTTATGTAAAAAATATAATCTT
TATGTCTGTAAACCAAAACAAAACATGTTGAAGTTTAGAA
>No_name
CTGGATCTTCAGTTTTGAAAAAGTTTTATGTAAAAAATATAATCTTTATGTCTGTAAACC
AAAACAAAACATGTTGAAGTTTAGAATTCTAGAAATGCTT
>No_name
CTTCAGTTTTGAAAAAGTTTTATGTAAAAAATATAATCTTTATGTCTGTAAACCAAAACA
AAACATGTTGAAGTTTAGAATTCTAGAAATGCTTATGCTA
>No_name
CAGTTTTGAAAAAGTTTTATGTAAAAAATATAATCTTTATGTCTGTAAACCAAAACAAAA
CATGTTGAAGTTTAGAATTCTAGAAATGCTTATGCTATCT
>No_name
AGTTTTGAAAAAGTTTTATGTAAAAAATATAATCTTTATGTCTGTAAACCAAAACAAAAC
ATGTTGAAGTTTAGAATTCTAGAAATGCTTATGCTATCTG
>No_name
CTGTTTTGAAAAAGTTTTATGTAAAAAATATAATCTTTATGTCTGTAAACCAAAACAAAA
CATGTTGAAGTTTAGAATTCTAGAAATGCTTATGCTATCT
>No_name
GTTTTGAAAAAGTTTTATGTAAAAAATATAATCTTTATGTCTGTAAACCAAAACAAAACA
TGTTGAAGTTTAGAATTCTAGAAATGCTTATGCTATCTGT
>No_name
GTTTTGAAAAAGTTTTATGTAAAAAATATAATNTTTATGTCTGTAAACCAAAACAAAACA
TGTTGAAGTTTAGAATTCTAGAAATGCTTATGCTATCTGT
>No_name
CGACAGATAGCATAAGCATTTCTAGAATTCTANACTTCAACATGTTTTGTTTTGGTTTAC
AGACATAAAGATTATATTTTTTACATAAAACTTTTTCAAA
>No_name
GGAACGACAGATAGCATAAGCATTTCTAGAATTCTAAACTTCAACATGTTTTGTTTTGGT
TTACAGACATAAAGATTATATTTTTTACATAAAACTTTTT
>No_name
CTGGAACGACAGATAGCATAAGCATTTCTAGAATTCTAAACTTCAACATGTTTTGTTTTG
GTTTACAGACATAAAGATTATATTTTTTACATAAAACTTT
>No_name
ATAAGTTTTATGTAAAAAATATAATCTTTATGTCTGTAAACCAAAACAAAACATGTTGAA
GTTTAGAATTCTAGAAATGCTTATGCTATCTGTCGTTCCA
>No_name
AAAAAATATAATCTTTATGTCTGTAAACCAAAACAAAACATGTTGAAGTTTAGAATTCTA
GAAATGCTTATGCTATCTGTCGTTCCAGCGTTGATTATTA
>No_name
ATAAAATATAATCTTTATGTCTGTAAACCAAAACAAAACATGTTGAAGTTTAGAATTCTA
GAAATGCTTATGCTATCTGTCGTTCCAGCGTTGATTATTA
>No_name
CTTTATGTCTGTAAACCAAAACAAAACATGTTGAAGTTTAGAATTCTAGAAATGCTTATG
CTATCTGTCGTTCCAGCGTTGATTATTATTGTATCTAACA
>No_name
CTTTATGTCTGTAAACCAAAACAAAACATGTTGAAGTTTAGAATTCTAGAAATGCTTATG
CTATCTGTCGTTCCAGCGTTGATTATTATTGTATCTAACA
>No_name
[truncated: 2,309,569 more chars]
